# Supplementary material for: Determination of Ligand Binding Modes in Hydrated Viral Ion Channels to Foster Drug Design and Repositioning
Source: J Chem Inf Model. 2021 Jul 27;61(8):4011–22. doi: 10.1021/acs.jcim.1c00488 (PMC8389532; doi:10.1021/acs.jcim.1c00488)
Supplement: Supplementary file 2 — ci1c00488_si_002.zip [file ci1c00488_si_002.zip › supporting_data_05_05/supporting_data/minimization_examples_3_ligands/RA_M2A_dry_holo/O_capped_flu_2_water_ligand.dst]

REMARK List of water-ligand atomic pairs & distances below 80.000 A
WATER 1669   OW WAT     1    LIGAND     1   CA RIM F  99    DISTANCE (A)   6.489
WATER 1669   OW WAT     1    LIGAND     2   CB RIM F  99    DISTANCE (A)   6.704
WATER 1669   OW WAT     1    LIGAND     3  CG1 RIM F  99    DISTANCE (A)   9.556
WATER 1669   OW WAT     1    LIGAND     4  CG2 RIM F  99    DISTANCE (A)  10.340
WATER 1669   OW WAT     1    LIGAND     5  CG3 RIM F  99    DISTANCE (A)  10.650
WATER 1669   OW WAT     1    LIGAND     6   CD RIM F  99    DISTANCE (A)   7.897
WATER 1669   OW WAT     1    LIGAND     7  CE1 RIM F  99    DISTANCE (A)   8.261
WATER 1669   OW WAT     1    LIGAND     8  CE2 RIM F  99    DISTANCE (A)   7.860
WATER 1669   OW WAT     1    LIGAND     9  CE3 RIM F  99    DISTANCE (A)   9.157
WATER 1669   OW WAT     1    LIGAND    10  CF1 RIM F  99    DISTANCE (A)   9.588
WATER 1669   OW WAT     1    LIGAND    11  CF2 RIM F  99    DISTANCE (A)   9.243
WATER 1669   OW WAT     1    LIGAND    12  CF3 RIM F  99    DISTANCE (A)  10.369
WATER 1669   OW WAT     1    LIGAND    13   NC RIM F  99    DISTANCE (A)   7.295
WATER 1670   OW WAT     2    LIGAND     1   CA RIM F  99    DISTANCE (A)   8.308
WATER 1670   OW WAT     2    LIGAND     2   CB RIM F  99    DISTANCE (A)   9.341
WATER 1670   OW WAT     2    LIGAND     3  CG1 RIM F  99    DISTANCE (A)  13.154
WATER 1670   OW WAT     2    LIGAND     4  CG2 RIM F  99    DISTANCE (A)  12.737
WATER 1670   OW WAT     2    LIGAND     5  CG3 RIM F  99    DISTANCE (A)  13.576
WATER 1670   OW WAT     2    LIGAND     6   CD RIM F  99    DISTANCE (A)  10.714
WATER 1670   OW WAT     2    LIGAND     7  CE1 RIM F  99    DISTANCE (A)  11.749
WATER 1670   OW WAT     2    LIGAND     8  CE2 RIM F  99    DISTANCE (A)  10.771
WATER 1670   OW WAT     2    LIGAND     9  CE3 RIM F  99    DISTANCE (A)  11.280
WATER 1670   OW WAT     2    LIGAND    10  CF1 RIM F  99    DISTANCE (A)  13.109
WATER 1670   OW WAT     2    LIGAND    11  CF2 RIM F  99    DISTANCE (A)  12.239
WATER 1670   OW WAT     2    LIGAND    12  CF3 RIM F  99    DISTANCE (A)  12.691
WATER 1670   OW WAT     2    LIGAND    13   NC RIM F  99    DISTANCE (A)   9.496
WATER 1671   OW WAT     4    LIGAND     1   CA RIM F  99    DISTANCE (A)  21.629
WATER 1671   OW WAT     4    LIGAND     2   CB RIM F  99    DISTANCE (A)  20.519
WATER 1671   OW WAT     4    LIGAND     3  CG1 RIM F  99    DISTANCE (A)  16.903
WATER 1671   OW WAT     4    LIGAND     4  CG2 RIM F  99    DISTANCE (A)  17.701
WATER 1671   OW WAT     4    LIGAND     5  CG3 RIM F  99    DISTANCE (A)  16.393
WATER 1671   OW WAT     4    LIGAND     6   CD RIM F  99    DISTANCE (A)  19.156
WATER 1671   OW WAT     4    LIGAND     7  CE1 RIM F  99    DISTANCE (A)  18.110
WATER 1671   OW WAT     4    LIGAND     8  CE2 RIM F  99    DISTANCE (A)  19.300
WATER 1671   OW WAT     4    LIGAND     9  CE3 RIM F  99    DISTANCE (A)  18.858
WATER 1671   OW WAT     4    LIGAND    10  CF1 RIM F  99    DISTANCE (A)  16.736
WATER 1671   OW WAT     4    LIGAND    11  CF2 RIM F  99    DISTANCE (A)  18.018
WATER 1671   OW WAT     4    LIGAND    12  CF3 RIM F  99    DISTANCE (A)  17.541
WATER 1671   OW WAT     4    LIGAND    13   NC RIM F  99    DISTANCE (A)  20.639
WATER 1672   OW WAT     5    LIGAND     1   CA RIM F  99    DISTANCE (A)  10.872
WATER 1672   OW WAT     5    LIGAND     2   CB RIM F  99    DISTANCE (A)  12.147
WATER 1672   OW WAT     5    LIGAND     3  CG1 RIM F  99    DISTANCE (A)  14.048
WATER 1672   OW WAT     5    LIGAND     4  CG2 RIM F  99    DISTANCE (A)  13.625
WATER 1672   OW WAT     5    LIGAND     5  CG3 RIM F  99    DISTANCE (A)  15.438
WATER 1672   OW WAT     5    LIGAND     6   CD RIM F  99    DISTANCE (A)  12.852
WATER 1672   OW WAT     5    LIGAND     7  CE1 RIM F  99    DISTANCE (A)  13.987
WATER 1672   OW WAT     5    LIGAND     8  CE2 RIM F  99    DISTANCE (A)  11.958
WATER 1672   OW WAT     5    LIGAND     9  CE3 RIM F  99    DISTANCE (A)  13.563
WATER 1672   OW WAT     5    LIGAND    10  CF1 RIM F  99    DISTANCE (A)  14.817
WATER 1672   OW WAT     5    LIGAND    11  CF2 RIM F  99    DISTANCE (A)  12.918
WATER 1672   OW WAT     5    LIGAND    12  CF3 RIM F  99    DISTANCE (A)  14.417
WATER 1672   OW WAT     5    LIGAND    13   NC RIM F  99    DISTANCE (A)  13.123
WATER 1673   OW WAT     6    LIGAND     1   CA RIM F  99    DISTANCE (A)  21.281
WATER 1673   OW WAT     6    LIGAND     2   CB RIM F  99    DISTANCE (A)  20.313
WATER 1673   OW WAT     6    LIGAND     3  CG1 RIM F  99    DISTANCE (A)  16.829
WATER 1673   OW WAT     6    LIGAND     4  CG2 RIM F  99    DISTANCE (A)  17.118
WATER 1673   OW WAT     6    LIGAND     5  CG3 RIM F  99    DISTANCE (A)  16.013
WATER 1673   OW WAT     6    LIGAND     6   CD RIM F  99    DISTANCE (A)  18.902
WATER 1673   OW WAT     6    LIGAND     7  CE1 RIM F  99    DISTANCE (A)  18.070
WATER 1673   OW WAT     6    LIGAND     8  CE2 RIM F  99    DISTANCE (A)  19.054
WATER 1673   OW WAT     6    LIGAND     9  CE3 RIM F  99    DISTANCE (A)  18.340
WATER 1673   OW WAT     6    LIGAND    10  CF1 RIM F  99    DISTANCE (A)  16.655
WATER 1673   OW WAT     6    LIGAND    11  CF2 RIM F  99    DISTANCE (A)  17.720
WATER 1673   OW WAT     6    LIGAND    12  CF3 RIM F  99    DISTANCE (A)  16.947
WATER 1673   OW WAT     6    LIGAND    13   NC RIM F  99    DISTANCE (A)  20.371
WATER 1674   OW WAT     7    LIGAND     1   CA RIM F  99    DISTANCE (A)  22.001
WATER 1674   OW WAT     7    LIGAND     2   CB RIM F  99    DISTANCE (A)  21.121
WATER 1674   OW WAT     7    LIGAND     3  CG1 RIM F  99    DISTANCE (A)  17.928
WATER 1674   OW WAT     7    LIGAND     4  CG2 RIM F  99    DISTANCE (A)  17.843
WATER 1674   OW WAT     7    LIGAND     5  CG3 RIM F  99    DISTANCE (A)  16.812
WATER 1674   OW WAT     7    LIGAND     6   CD RIM F  99    DISTANCE (A)  19.734
WATER 1674   OW WAT     7    LIGAND     7  CE1 RIM F  99    DISTANCE (A)  19.047
WATER 1674   OW WAT     7    LIGAND     8  CE2 RIM F  99    DISTANCE (A)  19.961
WATER 1674   OW WAT     7    LIGAND     9  CE3 RIM F  99    DISTANCE (A)  18.968
WATER 1674   OW WAT     7    LIGAND    10  CF1 RIM F  99    DISTANCE (A)  17.673
WATER 1674   OW WAT     7    LIGAND    11  CF2 RIM F  99    DISTANCE (A)  18.656
WATER 1674   OW WAT     7    LIGAND    12  CF3 RIM F  99    DISTANCE (A)  17.587
WATER 1674   OW WAT     7    LIGAND    13   NC RIM F  99    DISTANCE (A)  21.065
WATER 1675   OW WAT     8    LIGAND     1   CA RIM F  99    DISTANCE (A)  14.326
WATER 1675   OW WAT     8    LIGAND     2   CB RIM F  99    DISTANCE (A)  13.401
WATER 1675   OW WAT     8    LIGAND     3  CG1 RIM F  99    DISTANCE (A)   9.686
WATER 1675   OW WAT     8    LIGAND     4  CG2 RIM F  99    DISTANCE (A)  10.117
WATER 1675   OW WAT     8    LIGAND     5  CG3 RIM F  99    DISTANCE (A)   9.148
WATER 1675   OW WAT     8    LIGAND     6   CD RIM F  99    DISTANCE (A)  11.939
WATER 1675   OW WAT     8    LIGAND     7  CE1 RIM F  99    DISTANCE (A)  11.148
WATER 1675   OW WAT     8    LIGAND     8  CE2 RIM F  99    DISTANCE (A)  11.954
WATER 1675   OW WAT     8    LIGAND     9  CE3 RIM F  99    DISTANCE (A)  11.525
WATER 1675   OW WAT     8    LIGAND    10  CF1 RIM F  99    DISTANCE (A)   9.667
WATER 1675   OW WAT     8    LIGAND    11  CF2 RIM F  99    DISTANCE (A)  10.588
WATER 1675   OW WAT     8    LIGAND    12  CF3 RIM F  99    DISTANCE (A)  10.098
WATER 1675   OW WAT     8    LIGAND    13   NC RIM F  99    DISTANCE (A)  13.662
WATER 1676   OW WAT     9    LIGAND     1   CA RIM F  99    DISTANCE (A)  10.467
WATER 1676   OW WAT     9    LIGAND     2   CB RIM F  99    DISTANCE (A)   9.210
WATER 1676   OW WAT     9    LIGAND     3  CG1 RIM F  99    DISTANCE (A)   6.528
WATER 1676   OW WAT     9    LIGAND     4  CG2 RIM F  99    DISTANCE (A)   7.453
WATER 1676   OW WAT     9    LIGAND     5  CG3 RIM F  99    DISTANCE (A)   5.370
WATER 1676   OW WAT     9    LIGAND     6   CD RIM F  99    DISTANCE (A)   8.014
WATER 1676   OW WAT     9    LIGAND     7  CE1 RIM F  99    DISTANCE (A)   6.874
WATER 1676   OW WAT     9    LIGAND     8  CE2 RIM F  99    DISTANCE (A)   8.599
WATER 1676   OW WAT     9    LIGAND     9  CE3 RIM F  99    DISTANCE (A)   7.759
WATER 1676   OW WAT     9    LIGAND    10  CF1 RIM F  99    DISTANCE (A)   5.734
WATER 1676   OW WAT     9    LIGAND    11  CF2 RIM F  99    DISTANCE (A)   7.719
WATER 1676   OW WAT     9    LIGAND    12  CF3 RIM F  99    DISTANCE (A)   6.767
WATER 1676   OW WAT     9    LIGAND    13   NC RIM F  99    DISTANCE (A)   9.141
WATER 1677   OW WAT    10    LIGAND     1   CA RIM F  99    DISTANCE (A)  10.968
WATER 1677   OW WAT    10    LIGAND     2   CB RIM F  99    DISTANCE (A)  11.574
WATER 1677   OW WAT    10    LIGAND     3  CG1 RIM F  99    DISTANCE (A)  12.413
WATER 1677   OW WAT    10    LIGAND     4  CG2 RIM F  99    DISTANCE (A)  13.183
WATER 1677   OW WAT    10    LIGAND     5  CG3 RIM F  99    DISTANCE (A)  14.455
WATER 1677   OW WAT    10    LIGAND     6   CD RIM F  99    DISTANCE (A)  12.088
WATER 1677   OW WAT    10    LIGAND     7  CE1 RIM F  99    DISTANCE (A)  12.588
WATER 1677   OW WAT    10    LIGAND     8  CE2 RIM F  99    DISTANCE (A)  11.106
WATER 1677   OW WAT    10    LIGAND     9  CE3 RIM F  99    DISTANCE (A)  13.348
WATER 1677   OW WAT    10    LIGAND    10  CF1 RIM F  99    DISTANCE (A)  13.300
WATER 1677   OW WAT    10    LIGAND    11  CF2 RIM F  99    DISTANCE (A)  11.907
WATER 1677   OW WAT    10    LIGAND    12  CF3 RIM F  99    DISTANCE (A)  14.021
WATER 1677   OW WAT    10    LIGAND    13   NC RIM F  99    DISTANCE (A)  12.785
WATER 1678   OW WAT    11    LIGAND     1   CA RIM F  99    DISTANCE (A)  16.939
WATER 1678   OW WAT    11    LIGAND     2   CB RIM F  99    DISTANCE (A)  16.006
WATER 1678   OW WAT    11    LIGAND     3  CG1 RIM F  99    DISTANCE (A)  12.335
WATER 1678   OW WAT    11    LIGAND     4  CG2 RIM F  99    DISTANCE (A)  12.713
WATER 1678   OW WAT    11    LIGAND     5  CG3 RIM F  99    DISTANCE (A)  11.728
WATER 1678   OW WAT    11    LIGAND     6   CD RIM F  99    DISTANCE (A)  14.556
WATER 1678   OW WAT    11    LIGAND     7  CE1 RIM F  99    DISTANCE (A)  13.750
WATER 1678   OW WAT    11    LIGAND     8  CE2 RIM F  99    DISTANCE (A)  14.597
WATER 1678   OW WAT    11    LIGAND     9  CE3 RIM F  99    DISTANCE (A)  14.090
WATER 1678   OW WAT    11    LIGAND    10  CF1 RIM F  99    DISTANCE (A)  12.285
WATER 1678   OW WAT    11    LIGAND    11  CF2 RIM F  99    DISTANCE (A)  13.228
WATER 1678   OW WAT    11    LIGAND    12  CF3 RIM F  99    DISTANCE (A)  12.663
WATER 1678   OW WAT    11    LIGAND    13   NC RIM F  99    DISTANCE (A)  16.207
WATER 1679   OW WAT    12    LIGAND     1   CA RIM F  99    DISTANCE (A)  13.802
WATER 1679   OW WAT    12    LIGAND     2   CB RIM F  99    DISTANCE (A)  13.728
WATER 1679   OW WAT    12    LIGAND     3  CG1 RIM F  99    DISTANCE (A)  10.472
WATER 1679   OW WAT    12    LIGAND     4  CG2 RIM F  99    DISTANCE (A)  11.522
WATER 1679   OW WAT    12    LIGAND     5  CG3 RIM F  99    DISTANCE (A)  12.724
WATER 1679   OW WAT    12    LIGAND     6   CD RIM F  99    DISTANCE (A)  12.792
WATER 1679   OW WAT    12    LIGAND     7  CE1 RIM F  99    DISTANCE (A)  12.669
WATER 1679   OW WAT    12    LIGAND     8  CE2 RIM F  99    DISTANCE (A)  11.462
WATER 1679   OW WAT    12    LIGAND     9  CE3 RIM F  99    DISTANCE (A)  13.551
WATER 1679   OW WAT    12    LIGAND    10  CF1 RIM F  99    DISTANCE (A)  11.913
WATER 1679   OW WAT    12    LIGAND    11  CF2 RIM F  99    DISTANCE (A)  10.620
WATER 1679   OW WAT    12    LIGAND    12  CF3 RIM F  99    DISTANCE (A)  12.845
WATER 1679   OW WAT    12    LIGAND    13   NC RIM F  99    DISTANCE (A)  15.088
WATER 1680   OW WAT    13    LIGAND     1   CA RIM F  99    DISTANCE (A)  22.145
WATER 1680   OW WAT    13    LIGAND     2   CB RIM F  99    DISTANCE (A)  20.957
WATER 1680   OW WAT    13    LIGAND     3  CG1 RIM F  99    DISTANCE (A)  17.717
WATER 1680   OW WAT    13    LIGAND     4  CG2 RIM F  99    DISTANCE (A)  18.463
WATER 1680   OW WAT    13    LIGAND     5  CG3 RIM F  99    DISTANCE (A)  16.882
WATER 1680   OW WAT    13    LIGAND     6   CD RIM F  99    DISTANCE (A)  19.680
WATER 1680   OW WAT    13    LIGAND     7  CE1 RIM F  99    DISTANCE (A)  18.588
WATER 1680   OW WAT    13    LIGAND     8  CE2 RIM F  99    DISTANCE (A)  20.033
WATER 1680   OW WAT    13    LIGAND     9  CE3 RIM F  99    DISTANCE (A)  19.300
WATER 1680   OW WAT    13    LIGAND    10  CF1 RIM F  99    DISTANCE (A)  17.316
WATER 1680   OW WAT    13    LIGAND    11  CF2 RIM F  99    DISTANCE (A)  18.860
WATER 1680   OW WAT    13    LIGAND    12  CF3 RIM F  99    DISTANCE (A)  18.077
WATER 1680   OW WAT    13    LIGAND    13   NC RIM F  99    DISTANCE (A)  20.885
WATER 1681   OW WAT    14    LIGAND     1   CA RIM F  99    DISTANCE (A)   7.403
WATER 1681   OW WAT    14    LIGAND     2   CB RIM F  99    DISTANCE (A)   8.709
WATER 1681   OW WAT    14    LIGAND     3  CG1 RIM F  99    DISTANCE (A)  10.261
WATER 1681   OW WAT    14    LIGAND     4  CG2 RIM F  99    DISTANCE (A)   8.131
WATER 1681   OW WAT    14    LIGAND     5  CG3 RIM F  99    DISTANCE (A)  10.103
WATER 1681   OW WAT    14    LIGAND     6   CD RIM F  99    DISTANCE (A)   8.770
WATER 1681   OW WAT    14    LIGAND     7  CE1 RIM F  99    DISTANCE (A)  10.267
WATER 1681   OW WAT    14    LIGAND     8  CE2 RIM F  99    DISTANCE (A)   8.336
WATER 1681   OW WAT    14    LIGAND     9  CE3 RIM F  99    DISTANCE (A)   8.139
WATER 1681   OW WAT    14    LIGAND    10  CF1 RIM F  99    DISTANCE (A)  10.616
WATER 1681   OW WAT    14    LIGAND    11  CF2 RIM F  99    DISTANCE (A)   8.762
WATER 1681   OW WAT    14    LIGAND    12  CF3 RIM F  99    DISTANCE (A)   8.577
WATER 1681   OW WAT    14    LIGAND    13   NC RIM F  99    DISTANCE (A)   9.126
WATER 1682   OW WAT    15    LIGAND     1   CA RIM F  99    DISTANCE (A)  22.632
WATER 1682   OW WAT    15    LIGAND     2   CB RIM F  99    DISTANCE (A)  22.367
WATER 1682   OW WAT    15    LIGAND     3  CG1 RIM F  99    DISTANCE (A)  19.194
WATER 1682   OW WAT    15    LIGAND     4  CG2 RIM F  99    DISTANCE (A)  18.206
WATER 1682   OW WAT    15    LIGAND     5  CG3 RIM F  99    DISTANCE (A)  18.501
WATER 1682   OW WAT    15    LIGAND     6   CD RIM F  99    DISTANCE (A)  20.935
WATER 1682   OW WAT    15    LIGAND     7  CE1 RIM F  99    DISTANCE (A)  20.896
WATER 1682   OW WAT    15    LIGAND     8  CE2 RIM F  99    DISTANCE (A)  20.635
WATER 1682   OW WAT    15    LIGAND     9  CE3 RIM F  99    DISTANCE (A)  19.993
WATER 1682   OW WAT    15    LIGAND    10  CF1 RIM F  99    DISTANCE (A)  19.515
WATER 1682   OW WAT    15    LIGAND    11  CF2 RIM F  99    DISTANCE (A)  19.235
WATER 1682   OW WAT    15    LIGAND    12  CF3 RIM F  99    DISTANCE (A)  18.544
WATER 1682   OW WAT    15    LIGAND    13   NC RIM F  99    DISTANCE (A)  22.658
WATER 1683   OW WAT    16    LIGAND     1   CA RIM F  99    DISTANCE (A)  13.440
WATER 1683   OW WAT    16    LIGAND     2   CB RIM F  99    DISTANCE (A)  12.606
WATER 1683   OW WAT    16    LIGAND     3  CG1 RIM F  99    DISTANCE (A)  13.174
WATER 1683   OW WAT    16    LIGAND     4  CG2 RIM F  99    DISTANCE (A)  12.468
WATER 1683   OW WAT    16    LIGAND     5  CG3 RIM F  99    DISTANCE (A)  10.709
WATER 1683   OW WAT    16    LIGAND     6   CD RIM F  99    DISTANCE (A)  12.253
WATER 1683   OW WAT    16    LIGAND     7  CE1 RIM F  99    DISTANCE (A)  11.947
WATER 1683   OW WAT    16    LIGAND     8  CE2 RIM F  99    DISTANCE (A)  13.546
WATER 1683   OW WAT    16    LIGAND     9  CE3 RIM F  99    DISTANCE (A)  11.164
WATER 1683   OW WAT    16    LIGAND    10  CF1 RIM F  99    DISTANCE (A)  11.839
WATER 1683   OW WAT    16    LIGAND    11  CF2 RIM F  99    DISTANCE (A)  13.451
WATER 1683   OW WAT    16    LIGAND    12  CF3 RIM F  99    DISTANCE (A)  11.049
WATER 1683   OW WAT    16    LIGAND    13   NC RIM F  99    DISTANCE (A)  11.461
WATER 1684   OW WAT    17    LIGAND     1   CA RIM F  99    DISTANCE (A)  20.311
WATER 1684   OW WAT    17    LIGAND     2   CB RIM F  99    DISTANCE (A)  19.390
WATER 1684   OW WAT    17    LIGAND     3  CG1 RIM F  99    DISTANCE (A)  15.579
WATER 1684   OW WAT    17    LIGAND     4  CG2 RIM F  99    DISTANCE (A)  16.025
WATER 1684   OW WAT    17    LIGAND     5  CG3 RIM F  99    DISTANCE (A)  15.144
WATER 1684   OW WAT    17    LIGAND     6   CD RIM F  99    DISTANCE (A)  17.928
WATER 1684   OW WAT    17    LIGAND     7  CE1 RIM F  99    DISTANCE (A)  17.103
WATER 1684   OW WAT    17    LIGAND     8  CE2 RIM F  99    DISTANCE (A)  17.886
WATER 1684   OW WAT    17    LIGAND     9  CE3 RIM F  99    DISTANCE (A)  17.511
WATER 1684   OW WAT    17    LIGAND    10  CF1 RIM F  99    DISTANCE (A)  15.625
WATER 1684   OW WAT    17    LIGAND    11  CF2 RIM F  99    DISTANCE (A)  16.480
WATER 1684   OW WAT    17    LIGAND    12  CF3 RIM F  99    DISTANCE (A)  16.070
WATER 1684   OW WAT    17    LIGAND    13   NC RIM F  99    DISTANCE (A)  19.639
WATER 1685   OW WAT    18    LIGAND     1   CA RIM F  99    DISTANCE (A)  22.403
WATER 1685   OW WAT    18    LIGAND     2   CB RIM F  99    DISTANCE (A)  21.358
WATER 1685   OW WAT    18    LIGAND     3  CG1 RIM F  99    DISTANCE (A)  19.268
WATER 1685   OW WAT    18    LIGAND     4  CG2 RIM F  99    DISTANCE (A)  19.155
WATER 1685   OW WAT    18    LIGAND     5  CG3 RIM F  99    DISTANCE (A)  17.487
WATER 1685   OW WAT    18    LIGAND     6   CD RIM F  99    DISTANCE (A)  20.272
WATER 1685   OW WAT    18    LIGAND     7  CE1 RIM F  99    DISTANCE (A)  19.496
WATER 1685   OW WAT    18    LIGAND     8  CE2 RIM F  99    DISTANCE (A)  21.002
WATER 1685   OW WAT    18    LIGAND     9  CE3 RIM F  99    DISTANCE (A)  19.384
WATER 1685   OW WAT    18    LIGAND    10  CF1 RIM F  99    DISTANCE (A)  18.468
WATER 1685   OW WAT    18    LIGAND    11  CF2 RIM F  99    DISTANCE (A)  20.053
WATER 1685   OW WAT    18    LIGAND    12  CF3 RIM F  99    DISTANCE (A)  18.349
WATER 1685   OW WAT    18    LIGAND    13   NC RIM F  99    DISTANCE (A)  20.829
WATER 1686   OW WAT    19    LIGAND     1   CA RIM F  99    DISTANCE (A)  22.831
WATER 1686   OW WAT    19    LIGAND     2   CB RIM F  99    DISTANCE (A)  21.486
WATER 1686   OW WAT    19    LIGAND     3  CG1 RIM F  99    DISTANCE (A)  18.221
WATER 1686   OW WAT    19    LIGAND     4  CG2 RIM F  99    DISTANCE (A)  19.854
WATER 1686   OW WAT    19    LIGAND     5  CG3 RIM F  99    DISTANCE (A)  18.158
WATER 1686   OW WAT    19    LIGAND     6   CD RIM F  99    DISTANCE (A)  20.392
WATER 1686   OW WAT    19    LIGAND     7  CE1 RIM F  99    DISTANCE (A)  19.013
WATER 1686   OW WAT    19    LIGAND     8  CE2 RIM F  99    DISTANCE (A)  20.638
WATER 1686   OW WAT    19    LIGAND     9  CE3 RIM F  99    DISTANCE (A)  20.584
WATER 1686   OW WAT    19    LIGAND    10  CF1 RIM F  99    DISTANCE (A)  17.942
WATER 1686   OW WAT    19    LIGAND    11  CF2 RIM F  99    DISTANCE (A)  19.656
WATER 1686   OW WAT    19    LIGAND    12  CF3 RIM F  99    DISTANCE (A)  19.597
WATER 1686   OW WAT    19    LIGAND    13   NC RIM F  99    DISTANCE (A)  21.609
WATER 1687   OW WAT    20    LIGAND     1   CA RIM F  99    DISTANCE (A)  10.433
WATER 1687   OW WAT    20    LIGAND     2   CB RIM F  99    DISTANCE (A)   9.762
WATER 1687   OW WAT    20    LIGAND     3  CG1 RIM F  99    DISTANCE (A)   7.226
WATER 1687   OW WAT    20    LIGAND     4  CG2 RIM F  99    DISTANCE (A)   6.401
WATER 1687   OW WAT    20    LIGAND     5  CG3 RIM F  99    DISTANCE (A)   5.642
WATER 1687   OW WAT    20    LIGAND     6   CD RIM F  99    DISTANCE (A)   8.397
WATER 1687   OW WAT    20    LIGAND     7  CE1 RIM F  99    DISTANCE (A)   8.128
WATER 1687   OW WAT    20    LIGAND     8  CE2 RIM F  99    DISTANCE (A)   8.671
WATER 1687   OW WAT    20    LIGAND     9  CE3 RIM F  99    DISTANCE (A)   7.405
WATER 1687   OW WAT    20    LIGAND    10  CF1 RIM F  99    DISTANCE (A)   6.892
WATER 1687   OW WAT    20    LIGAND    11  CF2 RIM F  99    DISTANCE (A)   7.526
WATER 1687   OW WAT    20    LIGAND    12  CF3 RIM F  99    DISTANCE (A)   6.022
WATER 1687   OW WAT    20    LIGAND    13   NC RIM F  99    DISTANCE (A)   9.773
WATER 1688   OW WAT    21    LIGAND     1   CA RIM F  99    DISTANCE (A)  10.453
WATER 1688   OW WAT    21    LIGAND     2   CB RIM F  99    DISTANCE (A)   9.490
WATER 1688   OW WAT    21    LIGAND     3  CG1 RIM F  99    DISTANCE (A)   5.338
WATER 1688   OW WAT    21    LIGAND     4  CG2 RIM F  99    DISTANCE (A)   6.828
WATER 1688   OW WAT    21    LIGAND     5  CG3 RIM F  99    DISTANCE (A)   6.049
WATER 1688   OW WAT    21    LIGAND     6   CD RIM F  99    DISTANCE (A)   8.097
WATER 1688   OW WAT    21    LIGAND     7  CE1 RIM F  99    DISTANCE (A)   7.151
WATER 1688   OW WAT    21    LIGAND     8  CE2 RIM F  99    DISTANCE (A)   7.821
WATER 1688   OW WAT    21    LIGAND     9  CE3 RIM F  99    DISTANCE (A)   8.324
WATER 1688   OW WAT    21    LIGAND    10  CF1 RIM F  99    DISTANCE (A)   5.735
WATER 1688   OW WAT    21    LIGAND    11  CF2 RIM F  99    DISTANCE (A)   6.551
WATER 1688   OW WAT    21    LIGAND    12  CF3 RIM F  99    DISTANCE (A)   7.141
WATER 1688   OW WAT    21    LIGAND    13   NC RIM F  99    DISTANCE (A)  10.133
WATER 1689   OW WAT    22    LIGAND     1   CA RIM F  99    DISTANCE (A)  11.950
WATER 1689   OW WAT    22    LIGAND     2   CB RIM F  99    DISTANCE (A)  13.421
WATER 1689   OW WAT    22    LIGAND     3  CG1 RIM F  99    DISTANCE (A)  14.843
WATER 1689   OW WAT    22    LIGAND     4  CG2 RIM F  99    DISTANCE (A)  13.032
WATER 1689   OW WAT    22    LIGAND     5  CG3 RIM F  99    DISTANCE (A)  15.267
WATER 1689   OW WAT    22    LIGAND     6   CD RIM F  99    DISTANCE (A)  13.630
WATER 1689   OW WAT    22    LIGAND     7  CE1 RIM F  99    DISTANCE (A)  15.123
WATER 1689   OW WAT    22    LIGAND     8  CE2 RIM F  99    DISTANCE (A)  12.865
WATER 1689   OW WAT    22    LIGAND     9  CE3 RIM F  99    DISTANCE (A)  13.350
WATER 1689   OW WAT    22    LIGAND    10  CF1 RIM F  99    DISTANCE (A)  15.511
WATER 1689   OW WAT    22    LIGAND    11  CF2 RIM F  99    DISTANCE (A)  13.319
WATER 1689   OW WAT    22    LIGAND    12  CF3 RIM F  99    DISTANCE (A)  13.790
WATER 1689   OW WAT    22    LIGAND    13   NC RIM F  99    DISTANCE (A)  14.069
WATER 1690   OW WAT    23    LIGAND     1   CA RIM F  99    DISTANCE (A)  10.414
WATER 1690   OW WAT    23    LIGAND     2   CB RIM F  99    DISTANCE (A)   9.964
WATER 1690   OW WAT    23    LIGAND     3  CG1 RIM F  99    DISTANCE (A)   6.126
WATER 1690   OW WAT    23    LIGAND     4  CG2 RIM F  99    DISTANCE (A)   5.853
WATER 1690   OW WAT    23    LIGAND     5  CG3 RIM F  99    DISTANCE (A)   6.318
WATER 1690   OW WAT    23    LIGAND     6   CD RIM F  99    DISTANCE (A)   8.445
WATER 1690   OW WAT    23    LIGAND     7  CE1 RIM F  99    DISTANCE (A)   8.253
WATER 1690   OW WAT    23    LIGAND     8  CE2 RIM F  99    DISTANCE (A)   7.902
WATER 1690   OW WAT    23    LIGAND     9  CE3 RIM F  99    DISTANCE (A)   8.054
WATER 1690   OW WAT    23    LIGAND    10  CF1 RIM F  99    DISTANCE (A)   6.811
WATER 1690   OW WAT    23    LIGAND    11  CF2 RIM F  99    DISTANCE (A)   6.382
WATER 1690   OW WAT    23    LIGAND    12  CF3 RIM F  99    DISTANCE (A)   6.566
WATER 1690   OW WAT    23    LIGAND    13   NC RIM F  99    DISTANCE (A)  10.640
WATER 1691   OW WAT    24    LIGAND     1   CA RIM F  99    DISTANCE (A)   3.116
WATER 1691   OW WAT    24    LIGAND     2   CB RIM F  99    DISTANCE (A)   3.507
WATER 1691   OW WAT    24    LIGAND     3  CG1 RIM F  99    DISTANCE (A)   3.484
WATER 1691   OW WAT    24    LIGAND     4  CG2 RIM F  99    DISTANCE (A)   2.309
WATER 1691   OW WAT    24    LIGAND     5  CG3 RIM F  99    DISTANCE (A)   4.290
WATER 1691   OW WAT    24    LIGAND     6   CD RIM F  99    DISTANCE (A)   2.735
WATER 1691   OW WAT    24    LIGAND     7  CE1 RIM F  99    DISTANCE (A)   3.952
WATER 1691   OW WAT    24    LIGAND     8  CE2 RIM F  99    DISTANCE (A)   1.602
WATER 1691   OW WAT    24    LIGAND     9  CE3 RIM F  99    DISTANCE (A)   2.971
WATER 1691   OW WAT    24    LIGAND    10  CF1 RIM F  99    DISTANCE (A)   4.130
WATER 1691   OW WAT    24    LIGAND    11  CF2 RIM F  99    DISTANCE (A)   1.999
WATER 1691   OW WAT    24    LIGAND    12  CF3 RIM F  99    DISTANCE (A)   3.202
WATER 1691   OW WAT    24    LIGAND    13   NC RIM F  99    DISTANCE (A)   4.671
WATER 1692   OW WAT    25    LIGAND     1   CA RIM F  99    DISTANCE (A)  10.970
WATER 1692   OW WAT    25    LIGAND     2   CB RIM F  99    DISTANCE (A)  11.435
WATER 1692   OW WAT    25    LIGAND     3  CG1 RIM F  99    DISTANCE (A)  15.093
WATER 1692   OW WAT    25    LIGAND     4  CG2 RIM F  99    DISTANCE (A)  13.683
WATER 1692   OW WAT    25    LIGAND     5  CG3 RIM F  99    DISTANCE (A)  13.611
WATER 1692   OW WAT    25    LIGAND     6   CD RIM F  99    DISTANCE (A)  12.333
WATER 1692   OW WAT    25    LIGAND     7  CE1 RIM F  99    DISTANCE (A)  13.235
WATER 1692   OW WAT    25    LIGAND     8  CE2 RIM F  99    DISTANCE (A)  13.310
WATER 1692   OW WAT    25    LIGAND     9  CE3 RIM F  99    DISTANCE (A)  11.600
WATER 1692   OW WAT    25    LIGAND    10  CF1 RIM F  99    DISTANCE (A)  14.238
WATER 1692   OW WAT    25    LIGAND    11  CF2 RIM F  99    DISTANCE (A)  14.308
WATER 1692   OW WAT    25    LIGAND    12  CF3 RIM F  99    DISTANCE (A)  12.735
WATER 1692   OW WAT    25    LIGAND    13   NC RIM F  99    DISTANCE (A)  10.371
WATER 1693   OW WAT    26    LIGAND     1   CA RIM F  99    DISTANCE (A)   9.975
WATER 1693   OW WAT    26    LIGAND     2   CB RIM F  99    DISTANCE (A)  11.018
WATER 1693   OW WAT    26    LIGAND     3  CG1 RIM F  99    DISTANCE (A)  15.071
WATER 1693   OW WAT    26    LIGAND     4  CG2 RIM F  99    DISTANCE (A)  14.319
WATER 1693   OW WAT    26    LIGAND     5  CG3 RIM F  99    DISTANCE (A)  15.074
WATER 1693   OW WAT    26    LIGAND     6   CD RIM F  99    DISTANCE (A)  12.394
WATER 1693   OW WAT    26    LIGAND     7  CE1 RIM F  99    DISTANCE (A)  13.498
WATER 1693   OW WAT    26    LIGAND     8  CE2 RIM F  99    DISTANCE (A)  12.652
WATER 1693   OW WAT    26    LIGAND     9  CE3 RIM F  99    DISTANCE (A)  12.653
WATER 1693   OW WAT    26    LIGAND    10  CF1 RIM F  99    DISTANCE (A)  14.856
WATER 1693   OW WAT    26    LIGAND    11  CF2 RIM F  99    DISTANCE (A)  14.091
WATER 1693   OW WAT    26    LIGAND    12  CF3 RIM F  99    DISTANCE (A)  14.093
WATER 1693   OW WAT    26    LIGAND    13   NC RIM F  99    DISTANCE (A)  10.856
WATER 1694   OW WAT    27    LIGAND     1   CA RIM F  99    DISTANCE (A)   7.994
WATER 1694   OW WAT    27    LIGAND     2   CB RIM F  99    DISTANCE (A)   7.888
WATER 1694   OW WAT    27    LIGAND     3  CG1 RIM F  99    DISTANCE (A)   4.699
WATER 1694   OW WAT    27    LIGAND     4  CG2 RIM F  99    DISTANCE (A)   3.648
WATER 1694   OW WAT    27    LIGAND     5  CG3 RIM F  99    DISTANCE (A)   5.233
WATER 1694   OW WAT    27    LIGAND     6   CD RIM F  99    DISTANCE (A)   6.484
WATER 1694   OW WAT    27    LIGAND     7  CE1 RIM F  99    DISTANCE (A)   6.787
WATER 1694   OW WAT    27    LIGAND     8  CE2 RIM F  99    DISTANCE (A)   5.656
WATER 1694   OW WAT    27    LIGAND     9  CE3 RIM F  99    DISTANCE (A)   6.108
WATER 1694   OW WAT    27    LIGAND    10  CF1 RIM F  99    DISTANCE (A)   5.668
WATER 1694   OW WAT    27    LIGAND    11  CF2 RIM F  99    DISTANCE (A)   4.249
WATER 1694   OW WAT    27    LIGAND    12  CF3 RIM F  99    DISTANCE (A)   4.833
WATER 1694   OW WAT    27    LIGAND    13   NC RIM F  99    DISTANCE (A)   8.743
WATER 1695   OW WAT    28    LIGAND     1   CA RIM F  99    DISTANCE (A)   7.962
WATER 1695   OW WAT    28    LIGAND     2   CB RIM F  99    DISTANCE (A)   7.045
WATER 1695   OW WAT    28    LIGAND     3  CG1 RIM F  99    DISTANCE (A)   3.025
WATER 1695   OW WAT    28    LIGAND     4  CG2 RIM F  99    DISTANCE (A)   5.205
WATER 1695   OW WAT    28    LIGAND     5  CG3 RIM F  99    DISTANCE (A)   4.752
WATER 1695   OW WAT    28    LIGAND     6   CD RIM F  99    DISTANCE (A)   5.804
WATER 1695   OW WAT    28    LIGAND     7  CE1 RIM F  99    DISTANCE (A)   4.900
WATER 1695   OW WAT    28    LIGAND     8  CE2 RIM F  99    DISTANCE (A)   5.340
WATER 1695   OW WAT    28    LIGAND     9  CE3 RIM F  99    DISTANCE (A)   6.478
WATER 1695   OW WAT    28    LIGAND    10  CF1 RIM F  99    DISTANCE (A)   3.783
WATER 1695   OW WAT    28    LIGAND    11  CF2 RIM F  99    DISTANCE (A)   4.339
WATER 1695   OW WAT    28    LIGAND    12  CF3 RIM F  99    DISTANCE (A)   5.678
WATER 1695   OW WAT    28    LIGAND    13   NC RIM F  99    DISTANCE (A)   7.926
WATER 1696   OW WAT    29    LIGAND     1   CA RIM F  99    DISTANCE (A)  18.002
WATER 1696   OW WAT    29    LIGAND     2   CB RIM F  99    DISTANCE (A)  17.508
WATER 1696   OW WAT    29    LIGAND     3  CG1 RIM F  99    DISTANCE (A)  14.270
WATER 1696   OW WAT    29    LIGAND     4  CG2 RIM F  99    DISTANCE (A)  13.545
WATER 1696   OW WAT    29    LIGAND     5  CG3 RIM F  99    DISTANCE (A)  13.394
WATER 1696   OW WAT    29    LIGAND     6   CD RIM F  99    DISTANCE (A)  16.054
WATER 1696   OW WAT    29    LIGAND     7  CE1 RIM F  99    DISTANCE (A)  15.809
WATER 1696   OW WAT    29    LIGAND     8  CE2 RIM F  99    DISTANCE (A)  15.937
WATER 1696   OW WAT    29    LIGAND     9  CE3 RIM F  99    DISTANCE (A)  15.159
WATER 1696   OW WAT    29    LIGAND    10  CF1 RIM F  99    DISTANCE (A)  14.399
WATER 1696   OW WAT    29    LIGAND    11  CF2 RIM F  99    DISTANCE (A)  14.539
WATER 1696   OW WAT    29    LIGAND    12  CF3 RIM F  99    DISTANCE (A)  13.681
WATER 1696   OW WAT    29    LIGAND    13   NC RIM F  99    DISTANCE (A)  17.710
WATER 1697   OW WAT    30    LIGAND     1   CA RIM F  99    DISTANCE (A)   2.842
WATER 1697   OW WAT    30    LIGAND     2   CB RIM F  99    DISTANCE (A)   2.938
WATER 1697   OW WAT    30    LIGAND     3  CG1 RIM F  99    DISTANCE (A)   4.698
WATER 1697   OW WAT    30    LIGAND     4  CG2 RIM F  99    DISTANCE (A)   3.089
WATER 1697   OW WAT    30    LIGAND     5  CG3 RIM F  99    DISTANCE (A)   3.758
WATER 1697   OW WAT    30    LIGAND     6   CD RIM F  99    DISTANCE (A)   2.536
WATER 1697   OW WAT    30    LIGAND     7  CE1 RIM F  99    DISTANCE (A)   3.810
WATER 1697   OW WAT    30    LIGAND     8  CE2 RIM F  99    DISTANCE (A)   3.152
WATER 1697   OW WAT    30    LIGAND     9  CE3 RIM F  99    DISTANCE (A)   1.411
WATER 1697   OW WAT    30    LIGAND    10  CF1 RIM F  99    DISTANCE (A)   4.308
WATER 1697   OW WAT    30    LIGAND    11  CF2 RIM F  99    DISTANCE (A)   3.739
WATER 1697   OW WAT    30    LIGAND    12  CF3 RIM F  99    DISTANCE (A)   2.458
WATER 1697   OW WAT    30    LIGAND    13   NC RIM F  99    DISTANCE (A)   3.084
WATER 1698   OW WAT    31    LIGAND     1   CA RIM F  99    DISTANCE (A)  22.627
WATER 1698   OW WAT    31    LIGAND     2   CB RIM F  99    DISTANCE (A)  22.031
WATER 1698   OW WAT    31    LIGAND     3  CG1 RIM F  99    DISTANCE (A)  17.708
WATER 1698   OW WAT    31    LIGAND     4  CG2 RIM F  99    DISTANCE (A)  18.479
WATER 1698   OW WAT    31    LIGAND     5  CG3 RIM F  99    DISTANCE (A)  18.594
WATER 1698   OW WAT    31    LIGAND     6   CD RIM F  99    DISTANCE (A)  20.585
WATER 1698   OW WAT    31    LIGAND     7  CE1 RIM F  99    DISTANCE (A)  19.962
WATER 1698   OW WAT    31    LIGAND     8  CE2 RIM F  99    DISTANCE (A)  19.854
WATER 1698   OW WAT    31    LIGAND     9  CE3 RIM F  99    DISTANCE (A)  20.650
WATER 1698   OW WAT    31    LIGAND    10  CF1 RIM F  99    DISTANCE (A)  18.523
WATER 1698   OW WAT    31    LIGAND    11  CF2 RIM F  99    DISTANCE (A)  18.407
WATER 1698   OW WAT    31    LIGAND    12  CF3 RIM F  99    DISTANCE (A)  19.260
WATER 1698   OW WAT    31    LIGAND    13   NC RIM F  99    DISTANCE (A)  22.871
WATER 1699   OW WAT    32    LIGAND     1   CA RIM F  99    DISTANCE (A)   7.569
WATER 1699   OW WAT    32    LIGAND     2   CB RIM F  99    DISTANCE (A)   7.007
WATER 1699   OW WAT    32    LIGAND     3  CG1 RIM F  99    DISTANCE (A)   5.709
WATER 1699   OW WAT    32    LIGAND     4  CG2 RIM F  99    DISTANCE (A)   4.298
WATER 1699   OW WAT    32    LIGAND     5  CG3 RIM F  99    DISTANCE (A)   3.583
WATER 1699   OW WAT    32    LIGAND     6   CD RIM F  99    DISTANCE (A)   5.831
WATER 1699   OW WAT    32    LIGAND     7  CE1 RIM F  99    DISTANCE (A)   5.909
WATER 1699   OW WAT    32    LIGAND     8  CE2 RIM F  99    DISTANCE (A)   6.367
WATER 1699   OW WAT    32    LIGAND     9  CE3 RIM F  99    DISTANCE (A)   4.560
WATER 1699   OW WAT    32    LIGAND    10  CF1 RIM F  99    DISTANCE (A)   5.103
WATER 1699   OW WAT    32    LIGAND    11  CF2 RIM F  99    DISTANCE (A)   5.628
WATER 1699   OW WAT    32    LIGAND    12  CF3 RIM F  99    DISTANCE (A)   3.454
WATER 1699   OW WAT    32    LIGAND    13   NC RIM F  99    DISTANCE (A)   6.863
WATER 1700   OW WAT    33    LIGAND     1   CA RIM F  99    DISTANCE (A)  13.531
WATER 1700   OW WAT    33    LIGAND     2   CB RIM F  99    DISTANCE (A)  14.049
WATER 1700   OW WAT    33    LIGAND     3  CG1 RIM F  99    DISTANCE (A)  12.734
WATER 1700   OW WAT    33    LIGAND     4  CG2 RIM F  99    DISTANCE (A)  10.537
WATER 1700   OW WAT    33    LIGAND     5  CG3 RIM F  99    DISTANCE (A)  12.132
WATER 1700   OW WAT    33    LIGAND     6   CD RIM F  99    DISTANCE (A)  13.085
WATER 1700   OW WAT    33    LIGAND     7  CE1 RIM F  99    DISTANCE (A)  13.954
WATER 1700   OW WAT    33    LIGAND     8  CE2 RIM F  99    DISTANCE (A)  12.592
WATER 1700   OW WAT    33    LIGAND     9  CE3 RIM F  99    DISTANCE (A)  11.984
WATER 1700   OW WAT    33    LIGAND    10  CF1 RIM F  99    DISTANCE (A)  13.220
WATER 1700   OW WAT    33    LIGAND    11  CF2 RIM F  99    DISTANCE (A)  11.774
WATER 1700   OW WAT    33    LIGAND    12  CF3 RIM F  99    DISTANCE (A)  11.122
WATER 1700   OW WAT    33    LIGAND    13   NC RIM F  99    DISTANCE (A)  14.436
WATER 1701   OW WAT    34    LIGAND     1   CA RIM F  99    DISTANCE (A)  13.593
WATER 1701   OW WAT    34    LIGAND     2   CB RIM F  99    DISTANCE (A)  12.168
WATER 1701   OW WAT    34    LIGAND     3  CG1 RIM F  99    DISTANCE (A)  11.058
WATER 1701   OW WAT    34    LIGAND     4  CG2 RIM F  99    DISTANCE (A)  13.318
WATER 1701   OW WAT    34    LIGAND     5  CG3 RIM F  99    DISTANCE (A)  11.455
WATER 1701   OW WAT    34    LIGAND     6   CD RIM F  99    DISTANCE (A)  11.905
WATER 1701   OW WAT    34    LIGAND     7  CE1 RIM F  99    DISTANCE (A)  10.439
WATER 1701   OW WAT    34    LIGAND     8  CE2 RIM F  99    DISTANCE (A)  12.454
WATER 1701   OW WAT    34    LIGAND     9  CE3 RIM F  99    DISTANCE (A)  12.809
WATER 1701   OW WAT    34    LIGAND    10  CF1 RIM F  99    DISTANCE (A)  10.435
WATER 1701   OW WAT    34    LIGAND    11  CF2 RIM F  99    DISTANCE (A)  12.451
WATER 1701   OW WAT    34    LIGAND    12  CF3 RIM F  99    DISTANCE (A)  12.804
WATER 1701   OW WAT    34    LIGAND    13   NC RIM F  99    DISTANCE (A)  12.202
WATER 1702   OW WAT    35    LIGAND     1   CA RIM F  99    DISTANCE (A)  21.892
WATER 1702   OW WAT    35    LIGAND     2   CB RIM F  99    DISTANCE (A)  21.101
WATER 1702   OW WAT    35    LIGAND     3  CG1 RIM F  99    DISTANCE (A)  17.354
WATER 1702   OW WAT    35    LIGAND     4  CG2 RIM F  99    DISTANCE (A)  17.452
WATER 1702   OW WAT    35    LIGAND     5  CG3 RIM F  99    DISTANCE (A)  16.813
WATER 1702   OW WAT    35    LIGAND     6   CD RIM F  99    DISTANCE (A)  19.613
WATER 1702   OW WAT    35    LIGAND     7  CE1 RIM F  99    DISTANCE (A)  18.951
WATER 1702   OW WAT    35    LIGAND     8  CE2 RIM F  99    DISTANCE (A)  19.519
WATER 1702   OW WAT    35    LIGAND     9  CE3 RIM F  99    DISTANCE (A)  19.042
WATER 1702   OW WAT    35    LIGAND    10  CF1 RIM F  99    DISTANCE (A)  17.457
WATER 1702   OW WAT    35    LIGAND    11  CF2 RIM F  99    DISTANCE (A)  18.073
WATER 1702   OW WAT    35    LIGAND    12  CF3 RIM F  99    DISTANCE (A)  17.554
WATER 1702   OW WAT    35    LIGAND    13   NC RIM F  99    DISTANCE (A)  21.344
WATER 1703   OW WAT    36    LIGAND     1   CA RIM F  99    DISTANCE (A)  10.347
WATER 1703   OW WAT    36    LIGAND     2   CB RIM F  99    DISTANCE (A)  11.779
WATER 1703   OW WAT    36    LIGAND     3  CG1 RIM F  99    DISTANCE (A)  14.818
WATER 1703   OW WAT    36    LIGAND     4  CG2 RIM F  99    DISTANCE (A)  13.132
WATER 1703   OW WAT    36    LIGAND     5  CG3 RIM F  99    DISTANCE (A)  14.670
WATER 1703   OW WAT    36    LIGAND     6   CD RIM F  99    DISTANCE (A)  12.567
WATER 1703   OW WAT    36    LIGAND     7  CE1 RIM F  99    DISTANCE (A)  14.050
WATER 1703   OW WAT    36    LIGAND     8  CE2 RIM F  99    DISTANCE (A)  12.437
WATER 1703   OW WAT    36    LIGAND     9  CE3 RIM F  99    DISTANCE (A)  12.259
WATER 1703   OW WAT    36    LIGAND    10  CF1 RIM F  99    DISTANCE (A)  14.928
WATER 1703   OW WAT    36    LIGAND    11  CF2 RIM F  99    DISTANCE (A)  13.420
WATER 1703   OW WAT    36    LIGAND    12  CF3 RIM F  99    DISTANCE (A)  13.257
WATER 1703   OW WAT    36    LIGAND    13   NC RIM F  99    DISTANCE (A)  11.875
WATER 1704   OW WAT    37    LIGAND     1   CA RIM F  99    DISTANCE (A)   2.723
WATER 1704   OW WAT    37    LIGAND     2   CB RIM F  99    DISTANCE (A)   1.277
WATER 1704   OW WAT    37    LIGAND     3  CG1 RIM F  99    DISTANCE (A)   4.003
WATER 1704   OW WAT    37    LIGAND     4  CG2 RIM F  99    DISTANCE (A)   4.196
WATER 1704   OW WAT    37    LIGAND     5  CG3 RIM F  99    DISTANCE (A)   3.493
WATER 1704   OW WAT    37    LIGAND     6   CD RIM F  99    DISTANCE (A)   1.438
WATER 1704   OW WAT    37    LIGAND     7  CE1 RIM F  99    DISTANCE (A)   1.731
WATER 1704   OW WAT    37    LIGAND     8  CE2 RIM F  99    DISTANCE (A)   2.900
WATER 1704   OW WAT    37    LIGAND     9  CE3 RIM F  99    DISTANCE (A)   2.141
WATER 1704   OW WAT    37    LIGAND    10  CF1 RIM F  99    DISTANCE (A)   3.111
WATER 1704   OW WAT    37    LIGAND    11  CF2 RIM F  99    DISTANCE (A)   3.886
WATER 1704   OW WAT    37    LIGAND    12  CF3 RIM F  99    DISTANCE (A)   3.357
WATER 1704   OW WAT    37    LIGAND    13   NC RIM F  99    DISTANCE (A)   1.321
WATER 1705   OW WAT    38    LIGAND     1   CA RIM F  99    DISTANCE (A)   3.077
WATER 1705   OW WAT    38    LIGAND     2   CB RIM F  99    DISTANCE (A)   2.491
WATER 1705   OW WAT    38    LIGAND     3  CG1 RIM F  99    DISTANCE (A)   2.742
WATER 1705   OW WAT    38    LIGAND     4  CG2 RIM F  99    DISTANCE (A)   3.709
WATER 1705   OW WAT    38    LIGAND     5  CG3 RIM F  99    DISTANCE (A)   4.177
WATER 1705   OW WAT    38    LIGAND     6   CD RIM F  99    DISTANCE (A)   2.008
WATER 1705   OW WAT    38    LIGAND     7  CE1 RIM F  99    DISTANCE (A)   2.362
WATER 1705   OW WAT    38    LIGAND     8  CE2 RIM F  99    DISTANCE (A)   1.378
WATER 1705   OW WAT    38    LIGAND     9  CE3 RIM F  99    DISTANCE (A)   3.439
WATER 1705   OW WAT    38    LIGAND    10  CF1 RIM F  99    DISTANCE (A)   3.108
WATER 1705   OW WAT    38    LIGAND    11  CF2 RIM F  99    DISTANCE (A)   2.444
WATER 1705   OW WAT    38    LIGAND    12  CF3 RIM F  99    DISTANCE (A)   3.987
WATER 1705   OW WAT    38    LIGAND    13   NC RIM F  99    DISTANCE (A)   3.855
WATER 1706   OW WAT    39    LIGAND     1   CA RIM F  99    DISTANCE (A)  23.116
WATER 1706   OW WAT    39    LIGAND     2   CB RIM F  99    DISTANCE (A)  22.043
WATER 1706   OW WAT    39    LIGAND     3  CG1 RIM F  99    DISTANCE (A)  18.771
WATER 1706   OW WAT    39    LIGAND     4  CG2 RIM F  99    DISTANCE (A)  19.180
WATER 1706   OW WAT    39    LIGAND     5  CG3 RIM F  99    DISTANCE (A)  17.813
WATER 1706   OW WAT    39    LIGAND     6   CD RIM F  99    DISTANCE (A)  20.706
WATER 1706   OW WAT    39    LIGAND     7  CE1 RIM F  99    DISTANCE (A)  19.768
WATER 1706   OW WAT    39    LIGAND     8  CE2 RIM F  99    DISTANCE (A)  21.006
WATER 1706   OW WAT    39    LIGAND     9  CE3 RIM F  99    DISTANCE (A)  20.157
WATER 1706   OW WAT    39    LIGAND    10  CF1 RIM F  99    DISTANCE (A)  18.433
WATER 1706   OW WAT    39    LIGAND    11  CF2 RIM F  99    DISTANCE (A)  19.756
WATER 1706   OW WAT    39    LIGAND    12  CF3 RIM F  99    DISTANCE (A)  18.849
WATER 1706   OW WAT    39    LIGAND    13   NC RIM F  99    DISTANCE (A)  21.973
WATER 1707   OW WAT    40    LIGAND     1   CA RIM F  99    DISTANCE (A)   5.175
WATER 1707   OW WAT    40    LIGAND     2   CB RIM F  99    DISTANCE (A)   4.306
WATER 1707   OW WAT    40    LIGAND     3  CG1 RIM F  99    DISTANCE (A)   3.603
WATER 1707   OW WAT    40    LIGAND     4  CG2 RIM F  99    DISTANCE (A)   2.857
WATER 1707   OW WAT    40    LIGAND     5  CG3 RIM F  99    DISTANCE (A)   1.241
WATER 1707   OW WAT    40    LIGAND     6   CD RIM F  99    DISTANCE (A)   3.122
WATER 1707   OW WAT    40    LIGAND     7  CE1 RIM F  99    DISTANCE (A)   3.054
WATER 1707   OW WAT    40    LIGAND     8  CE2 RIM F  99    DISTANCE (A)   3.993
WATER 1707   OW WAT    40    LIGAND     9  CE3 RIM F  99    DISTANCE (A)   2.125
WATER 1707   OW WAT    40    LIGAND    10  CF1 RIM F  99    DISTANCE (A)   2.602
WATER 1707   OW WAT    40    LIGAND    11  CF2 RIM F  99    DISTANCE (A)   3.661
WATER 1707   OW WAT    40    LIGAND    12  CF3 RIM F  99    DISTANCE (A)   1.399
WATER 1707   OW WAT    40    LIGAND    13   NC RIM F  99    DISTANCE (A)   4.245
WATER 1708   OW WAT    41    LIGAND     1   CA RIM F  99    DISTANCE (A)   8.281
WATER 1708   OW WAT    41    LIGAND     2   CB RIM F  99    DISTANCE (A)   7.527
WATER 1708   OW WAT    41    LIGAND     3  CG1 RIM F  99    DISTANCE (A)   4.566
WATER 1708   OW WAT    41    LIGAND     4  CG2 RIM F  99    DISTANCE (A)   4.130
WATER 1708   OW WAT    41    LIGAND     5  CG3 RIM F  99    DISTANCE (A)   3.287
WATER 1708   OW WAT    41    LIGAND     6   CD RIM F  99    DISTANCE (A)   6.068
WATER 1708   OW WAT    41    LIGAND     7  CE1 RIM F  99    DISTANCE (A)   5.702
WATER 1708   OW WAT    41    LIGAND     8  CE2 RIM F  99    DISTANCE (A)   6.225
WATER 1708   OW WAT    41    LIGAND     9  CE3 RIM F  99    DISTANCE (A)   5.360
WATER 1708   OW WAT    41    LIGAND    10  CF1 RIM F  99    DISTANCE (A)   4.348
WATER 1708   OW WAT    41    LIGAND    11  CF2 RIM F  99    DISTANCE (A)   5.015
WATER 1708   OW WAT    41    LIGAND    12  CF3 RIM F  99    DISTANCE (A)   3.887
WATER 1708   OW WAT    41    LIGAND    13   NC RIM F  99    DISTANCE (A)   7.770
WATER 1709   OW WAT    42    LIGAND     1   CA RIM F  99    DISTANCE (A)  26.932
WATER 1709   OW WAT    42    LIGAND     2   CB RIM F  99    DISTANCE (A)  25.495
WATER 1709   OW WAT    42    LIGAND     3  CG1 RIM F  99    DISTANCE (A)  22.855
WATER 1709   OW WAT    42    LIGAND     4  CG2 RIM F  99    DISTANCE (A)  24.273
WATER 1709   OW WAT    42    LIGAND     5  CG3 RIM F  99    DISTANCE (A)  22.226
WATER 1709   OW WAT    42    LIGAND     6   CD RIM F  99    DISTANCE (A)  24.541
WATER 1709   OW WAT    42    LIGAND     7  CE1 RIM F  99    DISTANCE (A)  23.141
WATER 1709   OW WAT    42    LIGAND     8  CE2 RIM F  99    DISTANCE (A)  25.112
WATER 1709   OW WAT    42    LIGAND     9  CE3 RIM F  99    DISTANCE (A)  24.542
WATER 1709   OW WAT    42    LIGAND    10  CF1 RIM F  99    DISTANCE (A)  22.226
WATER 1709   OW WAT    42    LIGAND    11  CF2 RIM F  99    DISTANCE (A)  24.273
WATER 1709   OW WAT    42    LIGAND    12  CF3 RIM F  99    DISTANCE (A)  23.680
WATER 1709   OW WAT    42    LIGAND    13   NC RIM F  99    DISTANCE (A)  25.278
WATER 1710   OW WAT    43    LIGAND     1   CA RIM F  99    DISTANCE (A)  27.432
WATER 1710   OW WAT    43    LIGAND     2   CB RIM F  99    DISTANCE (A)  26.077
WATER 1710   OW WAT    43    LIGAND     3  CG1 RIM F  99    DISTANCE (A)  23.050
WATER 1710   OW WAT    43    LIGAND     4  CG2 RIM F  99    DISTANCE (A)  24.280
WATER 1710   OW WAT    43    LIGAND     5  CG3 RIM F  99    DISTANCE (A)  22.438
WATER 1710   OW WAT    43    LIGAND     6   CD RIM F  99    DISTANCE (A)  24.968
WATER 1710   OW WAT    43    LIGAND     7  CE1 RIM F  99    DISTANCE (A)  23.655
WATER 1710   OW WAT    43    LIGAND     8  CE2 RIM F  99    DISTANCE (A)  25.407
WATER 1710   OW WAT    43    LIGAND     9  CE3 RIM F  99    DISTANCE (A)  24.855
WATER 1710   OW WAT    43    LIGAND    10  CF1 RIM F  99    DISTANCE (A)  22.564
WATER 1710   OW WAT    43    LIGAND    11  CF2 RIM F  99    DISTANCE (A)  24.396
WATER 1710   OW WAT    43    LIGAND    12  CF3 RIM F  99    DISTANCE (A)  23.818
WATER 1710   OW WAT    43    LIGAND    13   NC RIM F  99    DISTANCE (A)  25.955
WATER 1711   OW WAT    44    LIGAND     1   CA RIM F  99    DISTANCE (A)  11.154
WATER 1711   OW WAT    44    LIGAND     2   CB RIM F  99    DISTANCE (A)  12.562
WATER 1711   OW WAT    44    LIGAND     3  CG1 RIM F  99    DISTANCE (A)  14.223
WATER 1711   OW WAT    44    LIGAND     4  CG2 RIM F  99    DISTANCE (A)  12.139
WATER 1711   OW WAT    44    LIGAND     5  CG3 RIM F  99    DISTANCE (A)  14.175
WATER 1711   OW WAT    44    LIGAND     6   CD RIM F  99    DISTANCE (A)  12.758
WATER 1711   OW WAT    44    LIGAND     7  CE1 RIM F  99    DISTANCE (A)  14.272
WATER 1711   OW WAT    44    LIGAND     8  CE2 RIM F  99    DISTANCE (A)  12.254
WATER 1711   OW WAT    44    LIGAND     9  CE3 RIM F  99    DISTANCE (A)  12.198
WATER 1711   OW WAT    44    LIGAND    10  CF1 RIM F  99    DISTANCE (A)  14.659
WATER 1711   OW WAT    44    LIGAND    11  CF2 RIM F  99    DISTANCE (A)  12.702
WATER 1711   OW WAT    44    LIGAND    12  CF3 RIM F  99    DISTANCE (A)  12.649
WATER 1711   OW WAT    44    LIGAND    13   NC RIM F  99    DISTANCE (A)  12.958
WATER 1712   OW WAT    45    LIGAND     1   CA RIM F  99    DISTANCE (A)   7.876
WATER 1712   OW WAT    45    LIGAND     2   CB RIM F  99    DISTANCE (A)   6.472
WATER 1712   OW WAT    45    LIGAND     3  CG1 RIM F  99    DISTANCE (A)   4.909
WATER 1712   OW WAT    45    LIGAND     4  CG2 RIM F  99    DISTANCE (A)   6.072
WATER 1712   OW WAT    45    LIGAND     5  CG3 RIM F  99    DISTANCE (A)   3.629
WATER 1712   OW WAT    45    LIGAND     6   CD RIM F  99    DISTANCE (A)   5.547
WATER 1712   OW WAT    45    LIGAND     7  CE1 RIM F  99    DISTANCE (A)   4.245
WATER 1712   OW WAT    45    LIGAND     8  CE2 RIM F  99    DISTANCE (A)   6.458
WATER 1712   OW WAT    45    LIGAND     9  CE3 RIM F  99    DISTANCE (A)   5.550
WATER 1712   OW WAT    45    LIGAND    10  CF1 RIM F  99    DISTANCE (A)   3.626
WATER 1712   OW WAT    45    LIGAND    11  CF2 RIM F  99    DISTANCE (A)   6.070
WATER 1712   OW WAT    45    LIGAND    12  CF3 RIM F  99    DISTANCE (A)   5.091
WATER 1712   OW WAT    45    LIGAND    13   NC RIM F  99    DISTANCE (A)   6.274
WATER 1713   OW WAT    46    LIGAND     1   CA RIM F  99    DISTANCE (A)  10.445
WATER 1713   OW WAT    46    LIGAND     2   CB RIM F  99    DISTANCE (A)  10.547
WATER 1713   OW WAT    46    LIGAND     3  CG1 RIM F  99    DISTANCE (A)  13.330
WATER 1713   OW WAT    46    LIGAND     4  CG2 RIM F  99    DISTANCE (A)  14.321
WATER 1713   OW WAT    46    LIGAND     5  CG3 RIM F  99    DISTANCE (A)  14.409
WATER 1713   OW WAT    46    LIGAND     6   CD RIM F  99    DISTANCE (A)  11.774
WATER 1713   OW WAT    46    LIGAND     7  CE1 RIM F  99    DISTANCE (A)  11.941
WATER 1713   OW WAT    46    LIGAND     8  CE2 RIM F  99    DISTANCE (A)  11.836
WATER 1713   OW WAT    46    LIGAND     9  CE3 RIM F  99    DISTANCE (A)  13.038
WATER 1713   OW WAT    46    LIGAND    10  CF1 RIM F  99    DISTANCE (A)  13.276
WATER 1713   OW WAT    46    LIGAND    11  CF2 RIM F  99    DISTANCE (A)  13.182
WATER 1713   OW WAT    46    LIGAND    12  CF3 RIM F  99    DISTANCE (A)  14.271
WATER 1713   OW WAT    46    LIGAND    13   NC RIM F  99    DISTANCE (A)  10.912
WATER 1714   OW WAT    47    LIGAND     1   CA RIM F  99    DISTANCE (A)  27.473
WATER 1714   OW WAT    47    LIGAND     2   CB RIM F  99    DISTANCE (A)  26.616
WATER 1714   OW WAT    47    LIGAND     3  CG1 RIM F  99    DISTANCE (A)  22.354
WATER 1714   OW WAT    47    LIGAND     4  CG2 RIM F  99    DISTANCE (A)  23.504
WATER 1714   OW WAT    47    LIGAND     5  CG3 RIM F  99    DISTANCE (A)  23.059
WATER 1714   OW WAT    47    LIGAND     6   CD RIM F  99    DISTANCE (A)  25.220
WATER 1714   OW WAT    47    LIGAND     7  CE1 RIM F  99    DISTANCE (A)  24.302
WATER 1714   OW WAT    47    LIGAND     8  CE2 RIM F  99    DISTANCE (A)  24.724
WATER 1714   OW WAT    47    LIGAND     9  CE3 RIM F  99    DISTANCE (A)  25.365
WATER 1714   OW WAT    47    LIGAND    10  CF1 RIM F  99    DISTANCE (A)  22.901
WATER 1714   OW WAT    47    LIGAND    11  CF2 RIM F  99    DISTANCE (A)  23.349
WATER 1714   OW WAT    47    LIGAND    12  CF3 RIM F  99    DISTANCE (A)  24.024
WATER 1714   OW WAT    47    LIGAND    13   NC RIM F  99    DISTANCE (A)  27.297
WATER 1715   OW WAT    48    LIGAND     1   CA RIM F  99    DISTANCE (A)  23.834
WATER 1715   OW WAT    48    LIGAND     2   CB RIM F  99    DISTANCE (A)  22.939
WATER 1715   OW WAT    48    LIGAND     3  CG1 RIM F  99    DISTANCE (A)  19.106
WATER 1715   OW WAT    48    LIGAND     4  CG2 RIM F  99    DISTANCE (A)  19.492
WATER 1715   OW WAT    48    LIGAND     5  CG3 RIM F  99    DISTANCE (A)  18.681
WATER 1715   OW WAT    48    LIGAND     6   CD RIM F  99    DISTANCE (A)  21.470
WATER 1715   OW WAT    48    LIGAND     7  CE1 RIM F  99    DISTANCE (A)  20.666
WATER 1715   OW WAT    48    LIGAND     8  CE2 RIM F  99    DISTANCE (A)  21.400
WATER 1715   OW WAT    48    LIGAND     9  CE3 RIM F  99    DISTANCE (A)  21.023
WATER 1715   OW WAT    48    LIGAND    10  CF1 RIM F  99    DISTANCE (A)  19.184
WATER 1715   OW WAT    48    LIGAND    11  CF2 RIM F  99    DISTANCE (A)  19.973
WATER 1715   OW WAT    48    LIGAND    12  CF3 RIM F  99    DISTANCE (A)  19.567
WATER 1715   OW WAT    48    LIGAND    13   NC RIM F  99    DISTANCE (A)  23.185
WATER 1716   OW WAT    49    LIGAND     1   CA RIM F  99    DISTANCE (A)  24.584
WATER 1716   OW WAT    49    LIGAND     2   CB RIM F  99    DISTANCE (A)  23.438
WATER 1716   OW WAT    49    LIGAND     3  CG1 RIM F  99    DISTANCE (A)  20.052
WATER 1716   OW WAT    49    LIGAND     4  CG2 RIM F  99    DISTANCE (A)  20.744
WATER 1716   OW WAT    49    LIGAND     5  CG3 RIM F  99    DISTANCE (A)  19.301
WATER 1716   OW WAT    49    LIGAND     6   CD RIM F  99    DISTANCE (A)  22.120
WATER 1716   OW WAT    49    LIGAND     7  CE1 RIM F  99    DISTANCE (A)  21.065
WATER 1716   OW WAT    49    LIGAND     8  CE2 RIM F  99    DISTANCE (A)  22.393
WATER 1716   OW WAT    49    LIGAND     9  CE3 RIM F  99    DISTANCE (A)  21.725
WATER 1716   OW WAT    49    LIGAND    10  CF1 RIM F  99    DISTANCE (A)  19.746
WATER 1716   OW WAT    49    LIGAND    11  CF2 RIM F  99    DISTANCE (A)  21.157
WATER 1716   OW WAT    49    LIGAND    12  CF3 RIM F  99    DISTANCE (A)  20.447
WATER 1716   OW WAT    49    LIGAND    13   NC RIM F  99    DISTANCE (A)  23.416
WATER 1717   OW WAT    50    LIGAND     1   CA RIM F  99    DISTANCE (A)   5.333
WATER 1717   OW WAT    50    LIGAND     2   CB RIM F  99    DISTANCE (A)   5.067
WATER 1717   OW WAT    50    LIGAND     3  CG1 RIM F  99    DISTANCE (A)   2.565
WATER 1717   OW WAT    50    LIGAND     4  CG2 RIM F  99    DISTANCE (A)   0.798
WATER 1717   OW WAT    50    LIGAND     5  CG3 RIM F  99    DISTANCE (A)   2.822
WATER 1717   OW WAT    50    LIGAND     6   CD RIM F  99    DISTANCE (A)   3.642
WATER 1717   OW WAT    50    LIGAND     7  CE1 RIM F  99    DISTANCE (A)   4.082
WATER 1717   OW WAT    50    LIGAND     8  CE2 RIM F  99    DISTANCE (A)   3.057
WATER 1717   OW WAT    50    LIGAND     9  CE3 RIM F  99    DISTANCE (A)   3.277
WATER 1717   OW WAT    50    LIGAND    10  CF1 RIM F  99    DISTANCE (A)   3.239
WATER 1717   OW WAT    50    LIGAND    11  CF2 RIM F  99    DISTANCE (A)   1.780
WATER 1717   OW WAT    50    LIGAND    12  CF3 RIM F  99    DISTANCE (A)   2.133
WATER 1717   OW WAT    50    LIGAND    13   NC RIM F  99    DISTANCE (A)   5.871
WATER 1718   OW WAT    51    LIGAND     1   CA RIM F  99    DISTANCE (A)  25.260
WATER 1718   OW WAT    51    LIGAND     2   CB RIM F  99    DISTANCE (A)  23.996
WATER 1718   OW WAT    51    LIGAND     3  CG1 RIM F  99    DISTANCE (A)  20.436
WATER 1718   OW WAT    51    LIGAND     4  CG2 RIM F  99    DISTANCE (A)  21.892
WATER 1718   OW WAT    51    LIGAND     5  CG3 RIM F  99    DISTANCE (A)  20.404
WATER 1718   OW WAT    51    LIGAND     6   CD RIM F  99    DISTANCE (A)  22.789
WATER 1718   OW WAT    51    LIGAND     7  CE1 RIM F  99    DISTANCE (A)  21.498
WATER 1718   OW WAT    51    LIGAND     8  CE2 RIM F  99    DISTANCE (A)  22.913
WATER 1718   OW WAT    51    LIGAND     9  CE3 RIM F  99    DISTANCE (A)  22.886
WATER 1718   OW WAT    51    LIGAND    10  CF1 RIM F  99    DISTANCE (A)  20.296
WATER 1718   OW WAT    51    LIGAND    11  CF2 RIM F  99    DISTANCE (A)  21.791
WATER 1718   OW WAT    51    LIGAND    12  CF3 RIM F  99    DISTANCE (A)  21.760
WATER 1718   OW WAT    51    LIGAND    13   NC RIM F  99    DISTANCE (A)  24.191
WATER 1719   OW WAT    52    LIGAND     1   CA RIM F  99    DISTANCE (A)  27.333
WATER 1719   OW WAT    52    LIGAND     2   CB RIM F  99    DISTANCE (A)  26.478
WATER 1719   OW WAT    52    LIGAND     3  CG1 RIM F  99    DISTANCE (A)  23.964
WATER 1719   OW WAT    52    LIGAND     4  CG2 RIM F  99    DISTANCE (A)  23.556
WATER 1719   OW WAT    52    LIGAND     5  CG3 RIM F  99    DISTANCE (A)  22.375
WATER 1719   OW WAT    52    LIGAND     6   CD RIM F  99    DISTANCE (A)  25.244
WATER 1719   OW WAT    52    LIGAND     7  CE1 RIM F  99    DISTANCE (A)  24.647
WATER 1719   OW WAT    52    LIGAND     8  CE2 RIM F  99    DISTANCE (A)  25.722
WATER 1719   OW WAT    52    LIGAND     9  CE3 RIM F  99    DISTANCE (A)  24.251
WATER 1719   OW WAT    52    LIGAND    10  CF1 RIM F  99    DISTANCE (A)  23.448
WATER 1719   OW WAT    52    LIGAND    11  CF2 RIM F  99    DISTANCE (A)  24.577
WATER 1719   OW WAT    52    LIGAND    12  CF3 RIM F  99    DISTANCE (A)  23.032
WATER 1719   OW WAT    52    LIGAND    13   NC RIM F  99    DISTANCE (A)  26.122
WATER 1720   OW WAT    53    LIGAND     1   CA RIM F  99    DISTANCE (A)  27.842
WATER 1720   OW WAT    53    LIGAND     2   CB RIM F  99    DISTANCE (A)  27.423
WATER 1720   OW WAT    53    LIGAND     3  CG1 RIM F  99    DISTANCE (A)  23.902
WATER 1720   OW WAT    53    LIGAND     4  CG2 RIM F  99    DISTANCE (A)  23.298
WATER 1720   OW WAT    53    LIGAND     5  CG3 RIM F  99    DISTANCE (A)  23.346
WATER 1720   OW WAT    53    LIGAND     6   CD RIM F  99    DISTANCE (A)  25.937
WATER 1720   OW WAT    53    LIGAND     7  CE1 RIM F  99    DISTANCE (A)  25.684
WATER 1720   OW WAT    53    LIGAND     8  CE2 RIM F  99    DISTANCE (A)  25.639
WATER 1720   OW WAT    53    LIGAND     9  CE3 RIM F  99    DISTANCE (A)  25.124
WATER 1720   OW WAT    53    LIGAND    10  CF1 RIM F  99    DISTANCE (A)  24.219
WATER 1720   OW WAT    53    LIGAND    11  CF2 RIM F  99    DISTANCE (A)  24.172
WATER 1720   OW WAT    53    LIGAND    12  CF3 RIM F  99    DISTANCE (A)  23.624
WATER 1720   OW WAT    53    LIGAND    13   NC RIM F  99    DISTANCE (A)  27.734
WATER 1721   OW WAT    54    LIGAND     1   CA RIM F  99    DISTANCE (A)  12.894
WATER 1721   OW WAT    54    LIGAND     2   CB RIM F  99    DISTANCE (A)  13.850
WATER 1721   OW WAT    54    LIGAND     3  CG1 RIM F  99    DISTANCE (A)  17.934
WATER 1721   OW WAT    54    LIGAND     4  CG2 RIM F  99    DISTANCE (A)  17.326
WATER 1721   OW WAT    54    LIGAND     5  CG3 RIM F  99    DISTANCE (A)  17.997
WATER 1721   OW WAT    54    LIGAND     6   CD RIM F  99    DISTANCE (A)  15.278
WATER 1721   OW WAT    54    LIGAND     7  CE1 RIM F  99    DISTANCE (A)  16.292
WATER 1721   OW WAT    54    LIGAND     8  CE2 RIM F  99    DISTANCE (A)  15.549
WATER 1721   OW WAT    54    LIGAND     9  CE3 RIM F  99    DISTANCE (A)  15.620
WATER 1721   OW WAT    54    LIGAND    10  CF1 RIM F  99    DISTANCE (A)  17.700
WATER 1721   OW WAT    54    LIGAND    11  CF2 RIM F  99    DISTANCE (A)  17.019
WATER 1721   OW WAT    54    LIGAND    12  CF3 RIM F  99    DISTANCE (A)  17.085
WATER 1721   OW WAT    54    LIGAND    13   NC RIM F  99    DISTANCE (A)  13.657
WATER 1722   OW WAT    55    LIGAND     1   CA RIM F  99    DISTANCE (A)  24.663
WATER 1722   OW WAT    55    LIGAND     2   CB RIM F  99    DISTANCE (A)  24.046
WATER 1722   OW WAT    55    LIGAND     3  CG1 RIM F  99    DISTANCE (A)  19.756
WATER 1722   OW WAT    55    LIGAND     4  CG2 RIM F  99    DISTANCE (A)  20.317
WATER 1722   OW WAT    55    LIGAND     5  CG3 RIM F  99    DISTANCE (A)  20.328
WATER 1722   OW WAT    55    LIGAND     6   CD RIM F  99    DISTANCE (A)  22.555
WATER 1722   OW WAT    55    LIGAND     7  CE1 RIM F  99    DISTANCE (A)  21.940
WATER 1722   OW WAT    55    LIGAND     8  CE2 RIM F  99    DISTANCE (A)  21.929
WATER 1722   OW WAT    55    LIGAND     9  CE3 RIM F  99    DISTANCE (A)  22.448
WATER 1722   OW WAT    55    LIGAND    10  CF1 RIM F  99    DISTANCE (A)  20.448
WATER 1722   OW WAT    55    LIGAND    11  CF2 RIM F  99    DISTANCE (A)  20.436
WATER 1722   OW WAT    55    LIGAND    12  CF3 RIM F  99    DISTANCE (A)  20.989
WATER 1722   OW WAT    55    LIGAND    13   NC RIM F  99    DISTANCE (A)  24.773
WATER 1723   OW WAT    56    LIGAND     1   CA RIM F  99    DISTANCE (A)  13.070
WATER 1723   OW WAT    56    LIGAND     2   CB RIM F  99    DISTANCE (A)  13.868
WATER 1723   OW WAT    56    LIGAND     3  CG1 RIM F  99    DISTANCE (A)  17.856
WATER 1723   OW WAT    56    LIGAND     4  CG2 RIM F  99    DISTANCE (A)  17.629
WATER 1723   OW WAT    56    LIGAND     5  CG3 RIM F  99    DISTANCE (A)  18.163
WATER 1723   OW WAT    56    LIGAND     6   CD RIM F  99    DISTANCE (A)  15.345
WATER 1723   OW WAT    56    LIGAND     7  CE1 RIM F  99    DISTANCE (A)  16.186
WATER 1723   OW WAT    56    LIGAND     8  CE2 RIM F  99    DISTANCE (A)  15.586
WATER 1723   OW WAT    56    LIGAND     9  CE3 RIM F  99    DISTANCE (A)  15.935
WATER 1723   OW WAT    56    LIGAND    10  CF1 RIM F  99    DISTANCE (A)  17.646
WATER 1723   OW WAT    56    LIGAND    11  CF2 RIM F  99    DISTANCE (A)  17.097
WATER 1723   OW WAT    56    LIGAND    12  CF3 RIM F  99    DISTANCE (A)  17.418
WATER 1723   OW WAT    56    LIGAND    13   NC RIM F  99    DISTANCE (A)  13.770
WATER 1724   OW WAT    57    LIGAND     1   CA RIM F  99    DISTANCE (A)  27.441
WATER 1724   OW WAT    57    LIGAND     2   CB RIM F  99    DISTANCE (A)  26.173
WATER 1724   OW WAT    57    LIGAND     3  CG1 RIM F  99    DISTANCE (A)  22.747
WATER 1724   OW WAT    57    LIGAND     4  CG2 RIM F  99    DISTANCE (A)  23.936
WATER 1724   OW WAT    57    LIGAND     5  CG3 RIM F  99    DISTANCE (A)  22.360
WATER 1724   OW WAT    57    LIGAND     6   CD RIM F  99    DISTANCE (A)  24.945
WATER 1724   OW WAT    57    LIGAND     7  CE1 RIM F  99    DISTANCE (A)  23.699
WATER 1724   OW WAT    57    LIGAND     8  CE2 RIM F  99    DISTANCE (A)  25.191
WATER 1724   OW WAT    57    LIGAND     9  CE3 RIM F  99    DISTANCE (A)  24.843
WATER 1724   OW WAT    57    LIGAND    10  CF1 RIM F  99    DISTANCE (A)  22.474
WATER 1724   OW WAT    57    LIGAND    11  CF2 RIM F  99    DISTANCE (A)  24.043
WATER 1724   OW WAT    57    LIGAND    12  CF3 RIM F  99    DISTANCE (A)  23.676
WATER 1724   OW WAT    57    LIGAND    13   NC RIM F  99    DISTANCE (A)  26.221
WATER 1725   OW WAT    58    LIGAND     1   CA RIM F  99    DISTANCE (A)  10.511
WATER 1725   OW WAT    58    LIGAND     2   CB RIM F  99    DISTANCE (A)  10.722
WATER 1725   OW WAT    58    LIGAND     3  CG1 RIM F  99    DISTANCE (A)  14.843
WATER 1725   OW WAT    58    LIGAND     4  CG2 RIM F  99    DISTANCE (A)  14.123
WATER 1725   OW WAT    58    LIGAND     5  CG3 RIM F  99    DISTANCE (A)  13.696
WATER 1725   OW WAT    58    LIGAND     6   CD RIM F  99    DISTANCE (A)  11.963
WATER 1725   OW WAT    58    LIGAND     7  CE1 RIM F  99    DISTANCE (A)  12.593
WATER 1725   OW WAT    58    LIGAND     8  CE2 RIM F  99    DISTANCE (A)  13.056
WATER 1725   OW WAT    58    LIGAND     9  CE3 RIM F  99    DISTANCE (A)  11.734
WATER 1725   OW WAT    58    LIGAND    10  CF1 RIM F  99    DISTANCE (A)  13.891
WATER 1725   OW WAT    58    LIGAND    11  CF2 RIM F  99    DISTANCE (A)  14.313
WATER 1725   OW WAT    58    LIGAND    12  CF3 RIM F  99    DISTANCE (A)  13.120
WATER 1725   OW WAT    58    LIGAND    13   NC RIM F  99    DISTANCE (A)   9.602
WATER 1726   OW WAT    59    LIGAND     1   CA RIM F  99    DISTANCE (A)  12.483
WATER 1726   OW WAT    59    LIGAND     2   CB RIM F  99    DISTANCE (A)  12.716
WATER 1726   OW WAT    59    LIGAND     3  CG1 RIM F  99    DISTANCE (A)  16.777
WATER 1726   OW WAT    59    LIGAND     4  CG2 RIM F  99    DISTANCE (A)  16.969
WATER 1726   OW WAT    59    LIGAND     5  CG3 RIM F  99    DISTANCE (A)  16.752
WATER 1726   OW WAT    59    LIGAND     6   CD RIM F  99    DISTANCE (A)  14.235
WATER 1726   OW WAT    59    LIGAND     7  CE1 RIM F  99    DISTANCE (A)  14.655
WATER 1726   OW WAT    59    LIGAND     8  CE2 RIM F  99    DISTANCE (A)  14.905
WATER 1726   OW WAT    59    LIGAND     9  CE3 RIM F  99    DISTANCE (A)  14.874
WATER 1726   OW WAT    59    LIGAND    10  CF1 RIM F  99    DISTANCE (A)  16.186
WATER 1726   OW WAT    59    LIGAND    11  CF2 RIM F  99    DISTANCE (A)  16.412
WATER 1726   OW WAT    59    LIGAND    12  CF3 RIM F  99    DISTANCE (A)  16.386
WATER 1726   OW WAT    59    LIGAND    13   NC RIM F  99    DISTANCE (A)  12.238
WATER 1727   OW WAT    60    LIGAND     1   CA RIM F  99    DISTANCE (A)  14.521
WATER 1727   OW WAT    60    LIGAND     2   CB RIM F  99    DISTANCE (A)  13.718
WATER 1727   OW WAT    60    LIGAND     3  CG1 RIM F  99    DISTANCE (A)  10.129
WATER 1727   OW WAT    60    LIGAND     4  CG2 RIM F  99    DISTANCE (A)  12.212
WATER 1727   OW WAT    60    LIGAND     5  CG3 RIM F  99    DISTANCE (A)  11.985
WATER 1727   OW WAT    60    LIGAND     6   CD RIM F  99    DISTANCE (A)  12.741
WATER 1727   OW WAT    60    LIGAND     7  CE1 RIM F  99    DISTANCE (A)  11.812
WATER 1727   OW WAT    60    LIGAND     8  CE2 RIM F  99    DISTANCE (A)  12.042
WATER 1727   OW WAT    60    LIGAND     9  CE3 RIM F  99    DISTANCE (A)  13.641
WATER 1727   OW WAT    60    LIGAND    10  CF1 RIM F  99    DISTANCE (A)  10.952
WATER 1727   OW WAT    60    LIGAND    11  CF2 RIM F  99    DISTANCE (A)  11.199
WATER 1727   OW WAT    60    LIGAND    12  CF3 RIM F  99    DISTANCE (A)  12.901
WATER 1727   OW WAT    60    LIGAND    13   NC RIM F  99    DISTANCE (A)  14.719
WATER 1728   OW WAT    61    LIGAND     1   CA RIM F  99    DISTANCE (A)  28.658
WATER 1728   OW WAT    61    LIGAND     2   CB RIM F  99    DISTANCE (A)  27.364
WATER 1728   OW WAT    61    LIGAND     3  CG1 RIM F  99    DISTANCE (A)  24.326
WATER 1728   OW WAT    61    LIGAND     4  CG2 RIM F  99    DISTANCE (A)  25.270
WATER 1728   OW WAT    61    LIGAND     5  CG3 RIM F  99    DISTANCE (A)  23.502
WATER 1728   OW WAT    61    LIGAND     6   CD RIM F  99    DISTANCE (A)  26.195
WATER 1728   OW WAT    61    LIGAND     7  CE1 RIM F  99    DISTANCE (A)  24.982
WATER 1728   OW WAT    61    LIGAND     8  CE2 RIM F  99    DISTANCE (A)  26.650
WATER 1728   OW WAT    61    LIGAND     9  CE3 RIM F  99    DISTANCE (A)  25.902
WATER 1728   OW WAT    61    LIGAND    10  CF1 RIM F  99    DISTANCE (A)  23.826
WATER 1728   OW WAT    61    LIGAND    11  CF2 RIM F  99    DISTANCE (A)  25.570
WATER 1728   OW WAT    61    LIGAND    12  CF3 RIM F  99    DISTANCE (A)  24.788
WATER 1728   OW WAT    61    LIGAND    13   NC RIM F  99    DISTANCE (A)  27.189
WATER 1729   OW WAT    62    LIGAND     1   CA RIM F  99    DISTANCE (A)  11.254
WATER 1729   OW WAT    62    LIGAND     2   CB RIM F  99    DISTANCE (A)  10.662
WATER 1729   OW WAT    62    LIGAND     3  CG1 RIM F  99    DISTANCE (A)  13.664
WATER 1729   OW WAT    62    LIGAND     4  CG2 RIM F  99    DISTANCE (A)  14.776
WATER 1729   OW WAT    62    LIGAND     5  CG3 RIM F  99    DISTANCE (A)  13.790
WATER 1729   OW WAT    62    LIGAND     6   CD RIM F  99    DISTANCE (A)  11.865
WATER 1729   OW WAT    62    LIGAND     7  CE1 RIM F  99    DISTANCE (A)  11.532
WATER 1729   OW WAT    62    LIGAND     8  CE2 RIM F  99    DISTANCE (A)  12.695
WATER 1729   OW WAT    62    LIGAND     9  CE3 RIM F  99    DISTANCE (A)  12.830
WATER 1729   OW WAT    62    LIGAND    10  CF1 RIM F  99    DISTANCE (A)  12.898
WATER 1729   OW WAT    62    LIGAND    11  CF2 RIM F  99    DISTANCE (A)  13.947
WATER 1729   OW WAT    62    LIGAND    12  CF3 RIM F  99    DISTANCE (A)  14.070
WATER 1729   OW WAT    62    LIGAND    13   NC RIM F  99    DISTANCE (A)  10.222
WATER 1730   OW WAT    63    LIGAND     1   CA RIM F  99    DISTANCE (A)  27.035
WATER 1730   OW WAT    63    LIGAND     2   CB RIM F  99    DISTANCE (A)  26.391
WATER 1730   OW WAT    63    LIGAND     3  CG1 RIM F  99    DISTANCE (A)  22.710
WATER 1730   OW WAT    63    LIGAND     4  CG2 RIM F  99    DISTANCE (A)  22.502
WATER 1730   OW WAT    63    LIGAND     5  CG3 RIM F  99    DISTANCE (A)  22.138
WATER 1730   OW WAT    63    LIGAND     6   CD RIM F  99    DISTANCE (A)  24.892
WATER 1730   OW WAT    63    LIGAND     7  CE1 RIM F  99    DISTANCE (A)  24.390
WATER 1730   OW WAT    63    LIGAND     8  CE2 RIM F  99    DISTANCE (A)  24.720
WATER 1730   OW WAT    63    LIGAND     9  CE3 RIM F  99    DISTANCE (A)  24.197
WATER 1730   OW WAT    63    LIGAND    10  CF1 RIM F  99    DISTANCE (A)  22.896
WATER 1730   OW WAT    63    LIGAND    11  CF2 RIM F  99    DISTANCE (A)  23.248
WATER 1730   OW WAT    63    LIGAND    12  CF3 RIM F  99    DISTANCE (A)  22.690
WATER 1730   OW WAT    63    LIGAND    13   NC RIM F  99    DISTANCE (A)  26.643
WATER 1731   OW WAT    64    LIGAND     1   CA RIM F  99    DISTANCE (A)  12.040
WATER 1731   OW WAT    64    LIGAND     2   CB RIM F  99    DISTANCE (A)  11.734
WATER 1731   OW WAT    64    LIGAND     3  CG1 RIM F  99    DISTANCE (A)  12.081
WATER 1731   OW WAT    64    LIGAND     4  CG2 RIM F  99    DISTANCE (A)  13.934
WATER 1731   OW WAT    64    LIGAND     5  CG3 RIM F  99    DISTANCE (A)  14.014
WATER 1731   OW WAT    64    LIGAND     6   CD RIM F  99    DISTANCE (A)  12.183
WATER 1731   OW WAT    64    LIGAND     7  CE1 RIM F  99    DISTANCE (A)  11.824
WATER 1731   OW WAT    64    LIGAND     8  CE2 RIM F  99    DISTANCE (A)  11.730
WATER 1731   OW WAT    64    LIGAND     9  CE3 RIM F  99    DISTANCE (A)  13.712
WATER 1731   OW WAT    64    LIGAND    10  CF1 RIM F  99    DISTANCE (A)  12.523
WATER 1731   OW WAT    64    LIGAND    11  CF2 RIM F  99    DISTANCE (A)  12.433
WATER 1731   OW WAT    64    LIGAND    12  CF3 RIM F  99    DISTANCE (A)  14.318
WATER 1731   OW WAT    64    LIGAND    13   NC RIM F  99    DISTANCE (A)  12.647
WATER 1732   OW WAT    65    LIGAND     1   CA RIM F  99    DISTANCE (A)  11.198
WATER 1732   OW WAT    65    LIGAND     2   CB RIM F  99    DISTANCE (A)  10.356
WATER 1732   OW WAT    65    LIGAND     3  CG1 RIM F  99    DISTANCE (A)   6.921
WATER 1732   OW WAT    65    LIGAND     4  CG2 RIM F  99    DISTANCE (A)   6.965
WATER 1732   OW WAT    65    LIGAND     5  CG3 RIM F  99    DISTANCE (A)   6.051
WATER 1732   OW WAT    65    LIGAND     6   CD RIM F  99    DISTANCE (A)   8.887
WATER 1732   OW WAT    65    LIGAND     7  CE1 RIM F  99    DISTANCE (A)   8.277
WATER 1732   OW WAT    65    LIGAND     8  CE2 RIM F  99    DISTANCE (A)   8.966
WATER 1732   OW WAT    65    LIGAND     9  CE3 RIM F  99    DISTANCE (A)   8.315
WATER 1732   OW WAT    65    LIGAND    10  CF1 RIM F  99    DISTANCE (A)   6.817
WATER 1732   OW WAT    65    LIGAND    11  CF2 RIM F  99    DISTANCE (A)   7.640
WATER 1732   OW WAT    65    LIGAND    12  CF3 RIM F  99    DISTANCE (A)   6.861
WATER 1732   OW WAT    65    LIGAND    13   NC RIM F  99    DISTANCE (A)  10.590
WATER 1733   OW WAT    66    LIGAND     1   CA RIM F  99    DISTANCE (A)  12.721
WATER 1733   OW WAT    66    LIGAND     2   CB RIM F  99    DISTANCE (A)  13.801
WATER 1733   OW WAT    66    LIGAND     3  CG1 RIM F  99    DISTANCE (A)  15.724
WATER 1733   OW WAT    66    LIGAND     4  CG2 RIM F  99    DISTANCE (A)  15.729
WATER 1733   OW WAT    66    LIGAND     5  CG3 RIM F  99    DISTANCE (A)  17.301
WATER 1733   OW WAT    66    LIGAND     6   CD RIM F  99    DISTANCE (A)  14.615
WATER 1733   OW WAT    66    LIGAND     7  CE1 RIM F  99    DISTANCE (A)  15.546
WATER 1733   OW WAT    66    LIGAND     8  CE2 RIM F  99    DISTANCE (A)  13.777
WATER 1733   OW WAT    66    LIGAND     9  CE3 RIM F  99    DISTANCE (A)  15.552
WATER 1733   OW WAT    66    LIGAND    10  CF1 RIM F  99    DISTANCE (A)  16.464
WATER 1733   OW WAT    66    LIGAND    11  CF2 RIM F  99    DISTANCE (A)  14.804
WATER 1733   OW WAT    66    LIGAND    12  CF3 RIM F  99    DISTANCE (A)  16.469
WATER 1733   OW WAT    66    LIGAND    13   NC RIM F  99    DISTANCE (A)  14.771
WATER 1734   OW WAT    67    LIGAND     1   CA RIM F  99    DISTANCE (A)  26.753
WATER 1734   OW WAT    67    LIGAND     2   CB RIM F  99    DISTANCE (A)  26.640
WATER 1734   OW WAT    67    LIGAND     3  CG1 RIM F  99    DISTANCE (A)  23.131
WATER 1734   OW WAT    67    LIGAND     4  CG2 RIM F  99    DISTANCE (A)  22.318
WATER 1734   OW WAT    67    LIGAND     5  CG3 RIM F  99    DISTANCE (A)  23.045
WATER 1734   OW WAT    67    LIGAND     6   CD RIM F  99    DISTANCE (A)  25.187
WATER 1734   OW WAT    67    LIGAND     7  CE1 RIM F  99    DISTANCE (A)  25.214
WATER 1734   OW WAT    67    LIGAND     8  CE2 RIM F  99    DISTANCE (A)  24.550
WATER 1734   OW WAT    67    LIGAND     9  CE3 RIM F  99    DISTANCE (A)  24.471
WATER 1734   OW WAT    67    LIGAND    10  CF1 RIM F  99    DISTANCE (A)  23.804
WATER 1734   OW WAT    67    LIGAND    11  CF2 RIM F  99    DISTANCE (A)  23.100
WATER 1734   OW WAT    67    LIGAND    12  CF3 RIM F  99    DISTANCE (A)  23.015
WATER 1734   OW WAT    67    LIGAND    13   NC RIM F  99    DISTANCE (A)  27.218
WATER 1735   OW WAT    68    LIGAND     1   CA RIM F  99    DISTANCE (A)  12.846
WATER 1735   OW WAT    68    LIGAND     2   CB RIM F  99    DISTANCE (A)  13.694
WATER 1735   OW WAT    68    LIGAND     3  CG1 RIM F  99    DISTANCE (A)  15.690
WATER 1735   OW WAT    68    LIGAND     4  CG2 RIM F  99    DISTANCE (A)  16.086
WATER 1735   OW WAT    68    LIGAND     5  CG3 RIM F  99    DISTANCE (A)  17.335
WATER 1735   OW WAT    68    LIGAND     6   CD RIM F  99    DISTANCE (A)  14.600
WATER 1735   OW WAT    68    LIGAND     7  CE1 RIM F  99    DISTANCE (A)  15.315
WATER 1735   OW WAT    68    LIGAND     8  CE2 RIM F  99    DISTANCE (A)  13.889
WATER 1735   OW WAT    68    LIGAND     9  CE3 RIM F  99    DISTANCE (A)  15.721
WATER 1735   OW WAT    68    LIGAND    10  CF1 RIM F  99    DISTANCE (A)  16.325
WATER 1735   OW WAT    68    LIGAND    11  CF2 RIM F  99    DISTANCE (A)  14.993
WATER 1735   OW WAT    68    LIGAND    12  CF3 RIM F  99    DISTANCE (A)  16.706
WATER 1735   OW WAT    68    LIGAND    13   NC RIM F  99    DISTANCE (A)  14.615
WATER 1736   OW WAT    69    LIGAND     1   CA RIM F  99    DISTANCE (A)  11.416
WATER 1736   OW WAT    69    LIGAND     2   CB RIM F  99    DISTANCE (A)  12.304
WATER 1736   OW WAT    69    LIGAND     3  CG1 RIM F  99    DISTANCE (A)  14.605
WATER 1736   OW WAT    69    LIGAND     4  CG2 RIM F  99    DISTANCE (A)  12.354
WATER 1736   OW WAT    69    LIGAND     5  CG3 RIM F  99    DISTANCE (A)  13.282
WATER 1736   OW WAT    69    LIGAND     6   CD RIM F  99    DISTANCE (A)  12.559
WATER 1736   OW WAT    69    LIGAND     7  CE1 RIM F  99    DISTANCE (A)  13.824
WATER 1736   OW WAT    69    LIGAND     8  CE2 RIM F  99    DISTANCE (A)  12.936
WATER 1736   OW WAT    69    LIGAND     9  CE3 RIM F  99    DISTANCE (A)  11.420
WATER 1736   OW WAT    69    LIGAND    10  CF1 RIM F  99    DISTANCE (A)  14.272
WATER 1736   OW WAT    69    LIGAND    11  CF2 RIM F  99    DISTANCE (A)  13.414
WATER 1736   OW WAT    69    LIGAND    12  CF3 RIM F  99    DISTANCE (A)  11.960
WATER 1736   OW WAT    69    LIGAND    13   NC RIM F  99    DISTANCE (A)  11.833
WATER 1737   OW WAT    70    LIGAND     1   CA RIM F  99    DISTANCE (A)   5.523
WATER 1737   OW WAT    70    LIGAND     2   CB RIM F  99    DISTANCE (A)   4.281
WATER 1737   OW WAT    70    LIGAND     3  CG1 RIM F  99    DISTANCE (A)   1.995
WATER 1737   OW WAT    70    LIGAND     4  CG2 RIM F  99    DISTANCE (A)   3.602
WATER 1737   OW WAT    70    LIGAND     5  CG3 RIM F  99    DISTANCE (A)   1.860
WATER 1737   OW WAT    70    LIGAND     6   CD RIM F  99    DISTANCE (A)   3.054
WATER 1737   OW WAT    70    LIGAND     7  CE1 RIM F  99    DISTANCE (A)   1.809
WATER 1737   OW WAT    70    LIGAND     8  CE2 RIM F  99    DISTANCE (A)   3.576
WATER 1737   OW WAT    70    LIGAND     9  CE3 RIM F  99    DISTANCE (A)   3.504
WATER 1737   OW WAT    70    LIGAND    10  CF1 RIM F  99    DISTANCE (A)   0.718
WATER 1737   OW WAT    70    LIGAND    11  CF2 RIM F  99    DISTANCE (A)   3.168
WATER 1737   OW WAT    70    LIGAND    12  CF3 RIM F  99    DISTANCE (A)   3.083
WATER 1737   OW WAT    70    LIGAND    13   NC RIM F  99    DISTANCE (A)   4.715
WATER 1738   OW WAT    71    LIGAND     1   CA RIM F  99    DISTANCE (A)  24.161
WATER 1738   OW WAT    71    LIGAND     2   CB RIM F  99    DISTANCE (A)  23.430
WATER 1738   OW WAT    71    LIGAND     3  CG1 RIM F  99    DISTANCE (A)  19.786
WATER 1738   OW WAT    71    LIGAND     4  CG2 RIM F  99    DISTANCE (A)  19.691
WATER 1738   OW WAT    71    LIGAND     5  CG3 RIM F  99    DISTANCE (A)  19.135
WATER 1738   OW WAT    71    LIGAND     6   CD RIM F  99    DISTANCE (A)  21.945
WATER 1738   OW WAT    71    LIGAND     7  CE1 RIM F  99    DISTANCE (A)  21.363
WATER 1738   OW WAT    71    LIGAND     8  CE2 RIM F  99    DISTANCE (A)  21.860
WATER 1738   OW WAT    71    LIGAND     9  CE3 RIM F  99    DISTANCE (A)  21.274
WATER 1738   OW WAT    71    LIGAND    10  CF1 RIM F  99    DISTANCE (A)  19.879
WATER 1738   OW WAT    71    LIGAND    11  CF2 RIM F  99    DISTANCE (A)  20.414
WATER 1738   OW WAT    71    LIGAND    12  CF3 RIM F  99    DISTANCE (A)  19.783
WATER 1738   OW WAT    71    LIGAND    13   NC RIM F  99    DISTANCE (A)  23.632
WATER 1739   OW WAT    72    LIGAND     1   CA RIM F  99    DISTANCE (A)  12.050
WATER 1739   OW WAT    72    LIGAND     2   CB RIM F  99    DISTANCE (A)  10.811
WATER 1739   OW WAT    72    LIGAND     3  CG1 RIM F  99    DISTANCE (A)  12.169
WATER 1739   OW WAT    72    LIGAND     4  CG2 RIM F  99    DISTANCE (A)  12.688
WATER 1739   OW WAT    72    LIGAND     5  CG3 RIM F  99    DISTANCE (A)  10.447
WATER 1739   OW WAT    72    LIGAND     6   CD RIM F  99    DISTANCE (A)  10.985
WATER 1739   OW WAT    72    LIGAND     7  CE1 RIM F  99    DISTANCE (A)  10.171
WATER 1739   OW WAT    72    LIGAND     8  CE2 RIM F  99    DISTANCE (A)  12.461
WATER 1739   OW WAT    72    LIGAND     9  CE3 RIM F  99    DISTANCE (A)  10.786
WATER 1739   OW WAT    72    LIGAND    10  CF1 RIM F  99    DISTANCE (A)  10.652
WATER 1739   OW WAT    72    LIGAND    11  CF2 RIM F  99    DISTANCE (A)  12.857
WATER 1739   OW WAT    72    LIGAND    12  CF3 RIM F  99    DISTANCE (A)  11.241
WATER 1739   OW WAT    72    LIGAND    13   NC RIM F  99    DISTANCE (A)   9.602
WATER 1740   OW WAT    73    LIGAND     1   CA RIM F  99    DISTANCE (A)  11.375
WATER 1740   OW WAT    73    LIGAND     2   CB RIM F  99    DISTANCE (A)  10.602
WATER 1740   OW WAT    73    LIGAND     3  CG1 RIM F  99    DISTANCE (A)  13.739
WATER 1740   OW WAT    73    LIGAND     4  CG2 RIM F  99    DISTANCE (A)  14.088
WATER 1740   OW WAT    73    LIGAND     5  CG3 RIM F  99    DISTANCE (A)  12.542
WATER 1740   OW WAT    73    LIGAND     6   CD RIM F  99    DISTANCE (A)  11.561
WATER 1740   OW WAT    73    LIGAND     7  CE1 RIM F  99    DISTANCE (A)  11.264
WATER 1740   OW WAT    73    LIGAND     8  CE2 RIM F  99    DISTANCE (A)  12.963
WATER 1740   OW WAT    73    LIGAND     9  CE3 RIM F  99    DISTANCE (A)  11.686
WATER 1740   OW WAT    73    LIGAND    10  CF1 RIM F  99    DISTANCE (A)  12.425
WATER 1740   OW WAT    73    LIGAND    11  CF2 RIM F  99    DISTANCE (A)  13.984
WATER 1740   OW WAT    73    LIGAND    12  CF3 RIM F  99    DISTANCE (A)  12.810
WATER 1740   OW WAT    73    LIGAND    13   NC RIM F  99    DISTANCE (A)   9.342
WATER 1741   OW WAT    74    LIGAND     1   CA RIM F  99    DISTANCE (A)  27.196
WATER 1741   OW WAT    74    LIGAND     2   CB RIM F  99    DISTANCE (A)  26.412
WATER 1741   OW WAT    74    LIGAND     3  CG1 RIM F  99    DISTANCE (A)  24.237
WATER 1741   OW WAT    74    LIGAND     4  CG2 RIM F  99    DISTANCE (A)  23.608
WATER 1741   OW WAT    74    LIGAND     5  CG3 RIM F  99    DISTANCE (A)  22.464
WATER 1741   OW WAT    74    LIGAND     6   CD RIM F  99    DISTANCE (A)  25.249
WATER 1741   OW WAT    74    LIGAND     7  CE1 RIM F  99    DISTANCE (A)  24.760
WATER 1741   OW WAT    74    LIGAND     8  CE2 RIM F  99    DISTANCE (A)  25.801
WATER 1741   OW WAT    74    LIGAND     9  CE3 RIM F  99    DISTANCE (A)  24.145
WATER 1741   OW WAT    74    LIGAND    10  CF1 RIM F  99    DISTANCE (A)  23.647
WATER 1741   OW WAT    74    LIGAND    11  CF2 RIM F  99    DISTANCE (A)  24.736
WATER 1741   OW WAT    74    LIGAND    12  CF3 RIM F  99    DISTANCE (A)  23.002
WATER 1741   OW WAT    74    LIGAND    13   NC RIM F  99    DISTANCE (A)  25.957
WATER 1742   OW WAT    75    LIGAND     1   CA RIM F  99    DISTANCE (A)  12.243
WATER 1742   OW WAT    75    LIGAND     2   CB RIM F  99    DISTANCE (A)  12.672
WATER 1742   OW WAT    75    LIGAND     3  CG1 RIM F  99    DISTANCE (A)  13.186
WATER 1742   OW WAT    75    LIGAND     4  CG2 RIM F  99    DISTANCE (A)  10.809
WATER 1742   OW WAT    75    LIGAND     5  CG3 RIM F  99    DISTANCE (A)  11.523
WATER 1742   OW WAT    75    LIGAND     6   CD RIM F  99    DISTANCE (A)  12.191
WATER 1742   OW WAT    75    LIGAND     7  CE1 RIM F  99    DISTANCE (A)  13.118
WATER 1742   OW WAT    75    LIGAND     8  CE2 RIM F  99    DISTANCE (A)  12.495
WATER 1742   OW WAT    75    LIGAND     9  CE3 RIM F  99    DISTANCE (A)  10.725
WATER 1742   OW WAT    75    LIGAND    10  CF1 RIM F  99    DISTANCE (A)  12.897
WATER 1742   OW WAT    75    LIGAND    11  CF2 RIM F  99    DISTANCE (A)  12.264
WATER 1742   OW WAT    75    LIGAND    12  CF3 RIM F  99    DISTANCE (A)  10.456
WATER 1742   OW WAT    75    LIGAND    13   NC RIM F  99    DISTANCE (A)  12.323
WATER 1743   OW WAT    76    LIGAND     1   CA RIM F  99    DISTANCE (A)  23.687
WATER 1743   OW WAT    76    LIGAND     2   CB RIM F  99    DISTANCE (A)  23.580
WATER 1743   OW WAT    76    LIGAND     3  CG1 RIM F  99    DISTANCE (A)  20.636
WATER 1743   OW WAT    76    LIGAND     4  CG2 RIM F  99    DISTANCE (A)  19.404
WATER 1743   OW WAT    76    LIGAND     5  CG3 RIM F  99    DISTANCE (A)  19.952
WATER 1743   OW WAT    76    LIGAND     6   CD RIM F  99    DISTANCE (A)  22.201
WATER 1743   OW WAT    76    LIGAND     7  CE1 RIM F  99    DISTANCE (A)  22.330
WATER 1743   OW WAT    76    LIGAND     8  CE2 RIM F  99    DISTANCE (A)  21.840
WATER 1743   OW WAT    76    LIGAND     9  CE3 RIM F  99    DISTANCE (A)  21.197
WATER 1743   OW WAT    76    LIGAND    10  CF1 RIM F  99    DISTANCE (A)  21.016
WATER 1743   OW WAT    76    LIGAND    11  CF2 RIM F  99    DISTANCE (A)  20.496
WATER 1743   OW WAT    76    LIGAND    12  CF3 RIM F  99    DISTANCE (A)  19.808
WATER 1743   OW WAT    76    LIGAND    13   NC RIM F  99    DISTANCE (A)  23.889
WATER 1744   OW WAT    77    LIGAND     1   CA RIM F  99    DISTANCE (A)  26.633
WATER 1744   OW WAT    77    LIGAND     2   CB RIM F  99    DISTANCE (A)  25.482
WATER 1744   OW WAT    77    LIGAND     3  CG1 RIM F  99    DISTANCE (A)  21.768
WATER 1744   OW WAT    77    LIGAND     4  CG2 RIM F  99    DISTANCE (A)  22.785
WATER 1744   OW WAT    77    LIGAND     5  CG3 RIM F  99    DISTANCE (A)  21.490
WATER 1744   OW WAT    77    LIGAND     6   CD RIM F  99    DISTANCE (A)  24.145
WATER 1744   OW WAT    77    LIGAND     7  CE1 RIM F  99    DISTANCE (A)  23.019
WATER 1744   OW WAT    77    LIGAND     8  CE2 RIM F  99    DISTANCE (A)  24.230
WATER 1744   OW WAT    77    LIGAND     9  CE3 RIM F  99    DISTANCE (A)  23.982
WATER 1744   OW WAT    77    LIGAND    10  CF1 RIM F  99    DISTANCE (A)  21.674
WATER 1744   OW WAT    77    LIGAND    11  CF2 RIM F  99    DISTANCE (A)  22.957
WATER 1744   OW WAT    77    LIGAND    12  CF3 RIM F  99    DISTANCE (A)  22.693
WATER 1744   OW WAT    77    LIGAND    13   NC RIM F  99    DISTANCE (A)  25.655
WATER 1745   OW WAT    78    LIGAND     1   CA RIM F  99    DISTANCE (A)  12.336
WATER 1745   OW WAT    78    LIGAND     2   CB RIM F  99    DISTANCE (A)  13.856
WATER 1745   OW WAT    78    LIGAND     3  CG1 RIM F  99    DISTANCE (A)  16.141
WATER 1745   OW WAT    78    LIGAND     4  CG2 RIM F  99    DISTANCE (A)  14.436
WATER 1745   OW WAT    78    LIGAND     5  CG3 RIM F  99    DISTANCE (A)  16.410
WATER 1745   OW WAT    78    LIGAND     6   CD RIM F  99    DISTANCE (A)  14.408
WATER 1745   OW WAT    78    LIGAND     7  CE1 RIM F  99    DISTANCE (A)  15.923
WATER 1745   OW WAT    78    LIGAND     8  CE2 RIM F  99    DISTANCE (A)  13.883
WATER 1745   OW WAT    78    LIGAND     9  CE3 RIM F  99    DISTANCE (A)  14.193
WATER 1745   OW WAT    78    LIGAND    10  CF1 RIM F  99    DISTANCE (A)  16.595
WATER 1745   OW WAT    78    LIGAND    11  CF2 RIM F  99    DISTANCE (A)  14.648
WATER 1745   OW WAT    78    LIGAND    12  CF3 RIM F  99    DISTANCE (A)  14.943
WATER 1745   OW WAT    78    LIGAND    13   NC RIM F  99    DISTANCE (A)  14.298
WATER 1746   OW WAT    79    LIGAND     1   CA RIM F  99    DISTANCE (A)  12.473
WATER 1746   OW WAT    79    LIGAND     2   CB RIM F  99    DISTANCE (A)  12.829
WATER 1746   OW WAT    79    LIGAND     3  CG1 RIM F  99    DISTANCE (A)  15.971
WATER 1746   OW WAT    79    LIGAND     4  CG2 RIM F  99    DISTANCE (A)  16.665
WATER 1746   OW WAT    79    LIGAND     5  CG3 RIM F  99    DISTANCE (A)  16.940
WATER 1746   OW WAT    79    LIGAND     6   CD RIM F  99    DISTANCE (A)  14.165
WATER 1746   OW WAT    79    LIGAND     7  CE1 RIM F  99    DISTANCE (A)  14.536
WATER 1746   OW WAT    79    LIGAND     8  CE2 RIM F  99    DISTANCE (A)  14.217
WATER 1746   OW WAT    79    LIGAND     9  CE3 RIM F  99    DISTANCE (A)  15.296
WATER 1746   OW WAT    79    LIGAND    10  CF1 RIM F  99    DISTANCE (A)  15.926
WATER 1746   OW WAT    79    LIGAND    11  CF2 RIM F  99    DISTANCE (A)  15.635
WATER 1746   OW WAT    79    LIGAND    12  CF3 RIM F  99    DISTANCE (A)  16.622
WATER 1746   OW WAT    79    LIGAND    13   NC RIM F  99    DISTANCE (A)  13.103
WATER 1747   OW WAT    80    LIGAND     1   CA RIM F  99    DISTANCE (A)  10.967
WATER 1747   OW WAT    80    LIGAND     2   CB RIM F  99    DISTANCE (A)  10.963
WATER 1747   OW WAT    80    LIGAND     3  CG1 RIM F  99    DISTANCE (A)  15.109
WATER 1747   OW WAT    80    LIGAND     4  CG2 RIM F  99    DISTANCE (A)  14.992
WATER 1747   OW WAT    80    LIGAND     5  CG3 RIM F  99    DISTANCE (A)  14.374
WATER 1747   OW WAT    80    LIGAND     6   CD RIM F  99    DISTANCE (A)  12.365
WATER 1747   OW WAT    80    LIGAND     7  CE1 RIM F  99    DISTANCE (A)  12.728
WATER 1747   OW WAT    80    LIGAND     8  CE2 RIM F  99    DISTANCE (A)  13.424
WATER 1747   OW WAT    80    LIGAND     9  CE3 RIM F  99    DISTANCE (A)  12.590
WATER 1747   OW WAT    80    LIGAND    10  CF1 RIM F  99    DISTANCE (A)  14.177
WATER 1747   OW WAT    80    LIGAND    11  CF2 RIM F  99    DISTANCE (A)  14.805
WATER 1747   OW WAT    80    LIGAND    12  CF3 RIM F  99    DISTANCE (A)  14.054
WATER 1747   OW WAT    80    LIGAND    13   NC RIM F  99    DISTANCE (A)   9.988
WATER 1748   OW WAT    81    LIGAND     1   CA RIM F  99    DISTANCE (A)  27.306
WATER 1748   OW WAT    81    LIGAND     2   CB RIM F  99    DISTANCE (A)  26.525
WATER 1748   OW WAT    81    LIGAND     3  CG1 RIM F  99    DISTANCE (A)  22.261
WATER 1748   OW WAT    81    LIGAND     4  CG2 RIM F  99    DISTANCE (A)  23.525
WATER 1748   OW WAT    81    LIGAND     5  CG3 RIM F  99    DISTANCE (A)  23.281
WATER 1748   OW WAT    81    LIGAND     6   CD RIM F  99    DISTANCE (A)  25.178
WATER 1748   OW WAT    81    LIGAND     7  CE1 RIM F  99    DISTANCE (A)  24.305
WATER 1748   OW WAT    81    LIGAND     8  CE2 RIM F  99    DISTANCE (A)  24.539
WATER 1748   OW WAT    81    LIGAND     9  CE3 RIM F  99    DISTANCE (A)  25.469
WATER 1748   OW WAT    81    LIGAND    10  CF1 RIM F  99    DISTANCE (A)  22.963
WATER 1748   OW WAT    81    LIGAND    11  CF2 RIM F  99    DISTANCE (A)  23.211
WATER 1748   OW WAT    81    LIGAND    12  CF3 RIM F  99    DISTANCE (A)  24.189
WATER 1748   OW WAT    81    LIGAND    13   NC RIM F  99    DISTANCE (A)  27.341
WATER 1749   OW WAT    82    LIGAND     1   CA RIM F  99    DISTANCE (A)  11.184
WATER 1749   OW WAT    82    LIGAND     2   CB RIM F  99    DISTANCE (A)  12.604
WATER 1749   OW WAT    82    LIGAND     3  CG1 RIM F  99    DISTANCE (A)  15.113
WATER 1749   OW WAT    82    LIGAND     4  CG2 RIM F  99    DISTANCE (A)  13.144
WATER 1749   OW WAT    82    LIGAND     5  CG3 RIM F  99    DISTANCE (A)  14.859
WATER 1749   OW WAT    82    LIGAND     6   CD RIM F  99    DISTANCE (A)  13.128
WATER 1749   OW WAT    82    LIGAND     7  CE1 RIM F  99    DISTANCE (A)  14.646
WATER 1749   OW WAT    82    LIGAND     8  CE2 RIM F  99    DISTANCE (A)  12.904
WATER 1749   OW WAT    82    LIGAND     9  CE3 RIM F  99    DISTANCE (A)  12.604
WATER 1749   OW WAT    82    LIGAND    10  CF1 RIM F  99    DISTANCE (A)  15.305
WATER 1749   OW WAT    82    LIGAND    11  CF2 RIM F  99    DISTANCE (A)  13.647
WATER 1749   OW WAT    82    LIGAND    12  CF3 RIM F  99    DISTANCE (A)  13.366
WATER 1749   OW WAT    82    LIGAND    13   NC RIM F  99    DISTANCE (A)  12.746
WATER 1750   OW WAT    83    LIGAND     1   CA RIM F  99    DISTANCE (A)  12.354
WATER 1750   OW WAT    83    LIGAND     2   CB RIM F  99    DISTANCE (A)  11.771
WATER 1750   OW WAT    83    LIGAND     3  CG1 RIM F  99    DISTANCE (A)  13.191
WATER 1750   OW WAT    83    LIGAND     4  CG2 RIM F  99    DISTANCE (A)  12.168
WATER 1750   OW WAT    83    LIGAND     5  CG3 RIM F  99    DISTANCE (A)  10.757
WATER 1750   OW WAT    83    LIGAND     6   CD RIM F  99    DISTANCE (A)  11.690
WATER 1750   OW WAT    83    LIGAND     7  CE1 RIM F  99    DISTANCE (A)  11.704
WATER 1750   OW WAT    83    LIGAND     8  CE2 RIM F  99    DISTANCE (A)  13.012
WATER 1750   OW WAT    83    LIGAND     9  CE3 RIM F  99    DISTANCE (A)  10.537
WATER 1750   OW WAT    83    LIGAND    10  CF1 RIM F  99    DISTANCE (A)  11.887
WATER 1750   OW WAT    83    LIGAND    11  CF2 RIM F  99    DISTANCE (A)  13.179
WATER 1750   OW WAT    83    LIGAND    12  CF3 RIM F  99    DISTANCE (A)  10.742
WATER 1750   OW WAT    83    LIGAND    13   NC RIM F  99    DISTANCE (A)  10.512
WATER 1751   OW WAT    84    LIGAND     1   CA RIM F  99    DISTANCE (A)  27.031
WATER 1751   OW WAT    84    LIGAND     2   CB RIM F  99    DISTANCE (A)  26.182
WATER 1751   OW WAT    84    LIGAND     3  CG1 RIM F  99    DISTANCE (A)  22.056
WATER 1751   OW WAT    84    LIGAND     4  CG2 RIM F  99    DISTANCE (A)  23.612
WATER 1751   OW WAT    84    LIGAND     5  CG3 RIM F  99    DISTANCE (A)  23.243
WATER 1751   OW WAT    84    LIGAND     6   CD RIM F  99    DISTANCE (A)  24.935
WATER 1751   OW WAT    84    LIGAND     7  CE1 RIM F  99    DISTANCE (A)  23.963
WATER 1751   OW WAT    84    LIGAND     8  CE2 RIM F  99    DISTANCE (A)  24.320
WATER 1751   OW WAT    84    LIGAND     9  CE3 RIM F  99    DISTANCE (A)  25.403
WATER 1751   OW WAT    84    LIGAND    10  CF1 RIM F  99    DISTANCE (A)  22.732
WATER 1751   OW WAT    84    LIGAND    11  CF2 RIM F  99    DISTANCE (A)  23.108
WATER 1751   OW WAT    84    LIGAND    12  CF3 RIM F  99    DISTANCE (A)  24.243
WATER 1751   OW WAT    84    LIGAND    13   NC RIM F  99    DISTANCE (A)  27.014
WATER 1752   OW WAT    85    LIGAND     1   CA RIM F  99    DISTANCE (A)  26.501
WATER 1752   OW WAT    85    LIGAND     2   CB RIM F  99    DISTANCE (A)  25.444
WATER 1752   OW WAT    85    LIGAND     3  CG1 RIM F  99    DISTANCE (A)  22.262
WATER 1752   OW WAT    85    LIGAND     4  CG2 RIM F  99    DISTANCE (A)  22.565
WATER 1752   OW WAT    85    LIGAND     5  CG3 RIM F  99    DISTANCE (A)  21.211
WATER 1752   OW WAT    85    LIGAND     6   CD RIM F  99    DISTANCE (A)  24.121
WATER 1752   OW WAT    85    LIGAND     7  CE1 RIM F  99    DISTANCE (A)  23.212
WATER 1752   OW WAT    85    LIGAND     8  CE2 RIM F  99    DISTANCE (A)  24.454
WATER 1752   OW WAT    85    LIGAND     9  CE3 RIM F  99    DISTANCE (A)  23.502
WATER 1752   OW WAT    85    LIGAND    10  CF1 RIM F  99    DISTANCE (A)  21.895
WATER 1752   OW WAT    85    LIGAND    11  CF2 RIM F  99    DISTANCE (A)  23.208
WATER 1752   OW WAT    85    LIGAND    12  CF3 RIM F  99    DISTANCE (A)  22.202
WATER 1752   OW WAT    85    LIGAND    13   NC RIM F  99    DISTANCE (A)  25.312
WATER 1753   OW WAT    86    LIGAND     1   CA RIM F  99    DISTANCE (A)  24.186
WATER 1753   OW WAT    86    LIGAND     2   CB RIM F  99    DISTANCE (A)  23.785
WATER 1753   OW WAT    86    LIGAND     3  CG1 RIM F  99    DISTANCE (A)  20.628
WATER 1753   OW WAT    86    LIGAND     4  CG2 RIM F  99    DISTANCE (A)  19.771
WATER 1753   OW WAT    86    LIGAND     5  CG3 RIM F  99    DISTANCE (A)  19.744
WATER 1753   OW WAT    86    LIGAND     6   CD RIM F  99    DISTANCE (A)  22.354
WATER 1753   OW WAT    86    LIGAND     7  CE1 RIM F  99    DISTANCE (A)  22.181
WATER 1753   OW WAT    86    LIGAND     8  CE2 RIM F  99    DISTANCE (A)  22.204
WATER 1753   OW WAT    86    LIGAND     9  CE3 RIM F  99    DISTANCE (A)  21.387
WATER 1753   OW WAT    86    LIGAND    10  CF1 RIM F  99    DISTANCE (A)  20.788
WATER 1753   OW WAT    86    LIGAND    11  CF2 RIM F  99    DISTANCE (A)  20.813
WATER 1753   OW WAT    86    LIGAND    12  CF3 RIM F  99    DISTANCE (A)  19.937
WATER 1753   OW WAT    86    LIGAND    13   NC RIM F  99    DISTANCE (A)  23.955
WATER 1754   OW WAT    87    LIGAND     1   CA RIM F  99    DISTANCE (A)  27.818
WATER 1754   OW WAT    87    LIGAND     2   CB RIM F  99    DISTANCE (A)  27.535
WATER 1754   OW WAT    87    LIGAND     3  CG1 RIM F  99    DISTANCE (A)  23.927
WATER 1754   OW WAT    87    LIGAND     4  CG2 RIM F  99    DISTANCE (A)  23.276
WATER 1754   OW WAT    87    LIGAND     5  CG3 RIM F  99    DISTANCE (A)  23.657
WATER 1754   OW WAT    87    LIGAND     6   CD RIM F  99    DISTANCE (A)  26.047
WATER 1754   OW WAT    87    LIGAND     7  CE1 RIM F  99    DISTANCE (A)  25.908
WATER 1754   OW WAT    87    LIGAND     8  CE2 RIM F  99    DISTANCE (A)  25.559
WATER 1754   OW WAT    87    LIGAND     9  CE3 RIM F  99    DISTANCE (A)  25.308
WATER 1754   OW WAT    87    LIGAND    10  CF1 RIM F  99    DISTANCE (A)  24.446
WATER 1754   OW WAT    87    LIGAND    11  CF2 RIM F  99    DISTANCE (A)  24.077
WATER 1754   OW WAT    87    LIGAND    12  CF3 RIM F  99    DISTANCE (A)  23.809
WATER 1754   OW WAT    87    LIGAND    13   NC RIM F  99    DISTANCE (A)  28.003
WATER 1755   OW WAT    88    LIGAND     1   CA RIM F  99    DISTANCE (A)  11.534
WATER 1755   OW WAT    88    LIGAND     2   CB RIM F  99    DISTANCE (A)  12.697
WATER 1755   OW WAT    88    LIGAND     3  CG1 RIM F  99    DISTANCE (A)  16.436
WATER 1755   OW WAT    88    LIGAND     4  CG2 RIM F  99    DISTANCE (A)  15.766
WATER 1755   OW WAT    88    LIGAND     5  CG3 RIM F  99    DISTANCE (A)  16.809
WATER 1755   OW WAT    88    LIGAND     6   CD RIM F  99    DISTANCE (A)  14.008
WATER 1755   OW WAT    88    LIGAND     7  CE1 RIM F  99    DISTANCE (A)  15.150
WATER 1755   OW WAT    88    LIGAND     8  CE2 RIM F  99    DISTANCE (A)  13.986
WATER 1755   OW WAT    88    LIGAND     9  CE3 RIM F  99    DISTANCE (A)  14.420
WATER 1755   OW WAT    88    LIGAND    10  CF1 RIM F  99    DISTANCE (A)  16.456
WATER 1755   OW WAT    88    LIGAND    11  CF2 RIM F  99    DISTANCE (A)  15.390
WATER 1755   OW WAT    88    LIGAND    12  CF3 RIM F  99    DISTANCE (A)  15.788
WATER 1755   OW WAT    88    LIGAND    13   NC RIM F  99    DISTANCE (A)  12.819
WATER 1756   OW WAT    89    LIGAND     1   CA RIM F  99    DISTANCE (A)  22.441
WATER 1756   OW WAT    89    LIGAND     2   CB RIM F  99    DISTANCE (A)  22.136
WATER 1756   OW WAT    89    LIGAND     3  CG1 RIM F  99    DISTANCE (A)  19.372
WATER 1756   OW WAT    89    LIGAND     4  CG2 RIM F  99    DISTANCE (A)  18.213
WATER 1756   OW WAT    89    LIGAND     5  CG3 RIM F  99    DISTANCE (A)  18.270
WATER 1756   OW WAT    89    LIGAND     6   CD RIM F  99    DISTANCE (A)  20.777
WATER 1756   OW WAT    89    LIGAND     7  CE1 RIM F  99    DISTANCE (A)  20.750
WATER 1756   OW WAT    89    LIGAND     8  CE2 RIM F  99    DISTANCE (A)  20.699
WATER 1756   OW WAT    89    LIGAND     9  CE3 RIM F  99    DISTANCE (A)  19.673
WATER 1756   OW WAT    89    LIGAND    10  CF1 RIM F  99    DISTANCE (A)  19.453
WATER 1756   OW WAT    89    LIGAND    11  CF2 RIM F  99    DISTANCE (A)  19.400
WATER 1756   OW WAT    89    LIGAND    12  CF3 RIM F  99    DISTANCE (A)  18.300
WATER 1756   OW WAT    89    LIGAND    13   NC RIM F  99    DISTANCE (A)  22.216
WATER 1757   OW WAT    90    LIGAND     1   CA RIM F  99    DISTANCE (A)  11.782
WATER 1757   OW WAT    90    LIGAND     2   CB RIM F  99    DISTANCE (A)  12.969
WATER 1757   OW WAT    90    LIGAND     3  CG1 RIM F  99    DISTANCE (A)  12.937
WATER 1757   OW WAT    90    LIGAND     4  CG2 RIM F  99    DISTANCE (A)  12.077
WATER 1757   OW WAT    90    LIGAND     5  CG3 RIM F  99    DISTANCE (A)  14.461
WATER 1757   OW WAT    90    LIGAND     6   CD RIM F  99    DISTANCE (A)  12.873
WATER 1757   OW WAT    90    LIGAND     7  CE1 RIM F  99    DISTANCE (A)  14.010
WATER 1757   OW WAT    90    LIGAND     8  CE2 RIM F  99    DISTANCE (A)  11.534
WATER 1757   OW WAT    90    LIGAND     9  CE3 RIM F  99    DISTANCE (A)  13.221
WATER 1757   OW WAT    90    LIGAND    10  CF1 RIM F  99    DISTANCE (A)  14.144
WATER 1757   OW WAT    90    LIGAND    11  CF2 RIM F  99    DISTANCE (A)  11.696
WATER 1757   OW WAT    90    LIGAND    12  CF3 RIM F  99    DISTANCE (A)  13.362
WATER 1757   OW WAT    90    LIGAND    13   NC RIM F  99    DISTANCE (A)  14.196
WATER 1758   OW WAT    91    LIGAND     1   CA RIM F  99    DISTANCE (A)  20.622
WATER 1758   OW WAT    91    LIGAND     2   CB RIM F  99    DISTANCE (A)  19.119
WATER 1758   OW WAT    91    LIGAND     3  CG1 RIM F  99    DISTANCE (A)  17.299
WATER 1758   OW WAT    91    LIGAND     4  CG2 RIM F  99    DISTANCE (A)  18.789
WATER 1758   OW WAT    91    LIGAND     5  CG3 RIM F  99    DISTANCE (A)  16.463
WATER 1758   OW WAT    91    LIGAND     6   CD RIM F  99    DISTANCE (A)  18.418
WATER 1758   OW WAT    91    LIGAND     7  CE1 RIM F  99    DISTANCE (A)  16.979
WATER 1758   OW WAT    91    LIGAND     8  CE2 RIM F  99    DISTANCE (A)  19.241
WATER 1758   OW WAT    91    LIGAND     9  CE3 RIM F  99    DISTANCE (A)  18.495
WATER 1758   OW WAT    91    LIGAND    10  CF1 RIM F  99    DISTANCE (A)  16.377
WATER 1758   OW WAT    91    LIGAND    11  CF2 RIM F  99    DISTANCE (A)  18.713
WATER 1758   OW WAT    91    LIGAND    12  CF3 RIM F  99    DISTANCE (A)  17.943
WATER 1758   OW WAT    91    LIGAND    13   NC RIM F  99    DISTANCE (A)  18.708
WATER 1759   OW WAT    92    LIGAND     1   CA RIM F  99    DISTANCE (A)  21.018
WATER 1759   OW WAT    92    LIGAND     2   CB RIM F  99    DISTANCE (A)  20.227
WATER 1759   OW WAT    92    LIGAND     3  CG1 RIM F  99    DISTANCE (A)  16.216
WATER 1759   OW WAT    92    LIGAND     4  CG2 RIM F  99    DISTANCE (A)  17.928
WATER 1759   OW WAT    92    LIGAND     5  CG3 RIM F  99    DISTANCE (A)  17.707
WATER 1759   OW WAT    92    LIGAND     6   CD RIM F  99    DISTANCE (A)  19.059
WATER 1759   OW WAT    92    LIGAND     7  CE1 RIM F  99    DISTANCE (A)  18.138
WATER 1759   OW WAT    92    LIGAND     8  CE2 RIM F  99    DISTANCE (A)  18.353
WATER 1759   OW WAT    92    LIGAND     9  CE3 RIM F  99    DISTANCE (A)  19.685
WATER 1759   OW WAT    92    LIGAND    10  CF1 RIM F  99    DISTANCE (A)  17.011
WATER 1759   OW WAT    92    LIGAND    11  CF2 RIM F  99    DISTANCE (A)  17.240
WATER 1759   OW WAT    92    LIGAND    12  CF3 RIM F  99    DISTANCE (A)  18.648
WATER 1759   OW WAT    92    LIGAND    13   NC RIM F  99    DISTANCE (A)  21.163
WATER 1760   OW WAT    93    LIGAND     1   CA RIM F  99    DISTANCE (A)  11.813
WATER 1760   OW WAT    93    LIGAND     2   CB RIM F  99    DISTANCE (A)  12.969
WATER 1760   OW WAT    93    LIGAND     3  CG1 RIM F  99    DISTANCE (A)  16.918
WATER 1760   OW WAT    93    LIGAND     4  CG2 RIM F  99    DISTANCE (A)  15.853
WATER 1760   OW WAT    93    LIGAND     5  CG3 RIM F  99    DISTANCE (A)  16.774
WATER 1760   OW WAT    93    LIGAND     6   CD RIM F  99    DISTANCE (A)  14.241
WATER 1760   OW WAT    93    LIGAND     7  CE1 RIM F  99    DISTANCE (A)  15.462
WATER 1760   OW WAT    93    LIGAND     8  CE2 RIM F  99    DISTANCE (A)  14.459
WATER 1760   OW WAT    93    LIGAND     9  CE3 RIM F  99    DISTANCE (A)  14.289
WATER 1760   OW WAT    93    LIGAND    10  CF1 RIM F  99    DISTANCE (A)  16.731
WATER 1760   OW WAT    93    LIGAND    11  CF2 RIM F  99    DISTANCE (A)  15.809
WATER 1760   OW WAT    93    LIGAND    12  CF3 RIM F  99    DISTANCE (A)  15.655
WATER 1760   OW WAT    93    LIGAND    13   NC RIM F  99    DISTANCE (A)  12.770
WATER 1761   OW WAT    94    LIGAND     1   CA RIM F  99    DISTANCE (A)  23.886
WATER 1761   OW WAT    94    LIGAND     2   CB RIM F  99    DISTANCE (A)  23.392
WATER 1761   OW WAT    94    LIGAND     3  CG1 RIM F  99    DISTANCE (A)  19.107
WATER 1761   OW WAT    94    LIGAND     4  CG2 RIM F  99    DISTANCE (A)  19.905
WATER 1761   OW WAT    94    LIGAND     5  CG3 RIM F  99    DISTANCE (A)  20.251
WATER 1761   OW WAT    94    LIGAND     6   CD RIM F  99    DISTANCE (A)  21.993
WATER 1761   OW WAT    94    LIGAND     7  CE1 RIM F  99    DISTANCE (A)  21.447
WATER 1761   OW WAT    94    LIGAND     8  CE2 RIM F  99    DISTANCE (A)  21.120
WATER 1761   OW WAT    94    LIGAND     9  CE3 RIM F  99    DISTANCE (A)  22.161
WATER 1761   OW WAT    94    LIGAND    10  CF1 RIM F  99    DISTANCE (A)  20.068
WATER 1761   OW WAT    94    LIGAND    11  CF2 RIM F  99    DISTANCE (A)  19.718
WATER 1761   OW WAT    94    LIGAND    12  CF3 RIM F  99    DISTANCE (A)  20.828
WATER 1761   OW WAT    94    LIGAND    13   NC RIM F  99    DISTANCE (A)  24.350
WATER 1762   OW WAT    95    LIGAND     1   CA RIM F  99    DISTANCE (A)  15.584
WATER 1762   OW WAT    95    LIGAND     2   CB RIM F  99    DISTANCE (A)  15.671
WATER 1762   OW WAT    95    LIGAND     3  CG1 RIM F  99    DISTANCE (A)  12.468
WATER 1762   OW WAT    95    LIGAND     4  CG2 RIM F  99    DISTANCE (A)  13.152
WATER 1762   OW WAT    95    LIGAND     5  CG3 RIM F  99    DISTANCE (A)  14.600
WATER 1762   OW WAT    95    LIGAND     6   CD RIM F  99    DISTANCE (A)  14.713
WATER 1762   OW WAT    95    LIGAND     7  CE1 RIM F  99    DISTANCE (A)  14.747
WATER 1762   OW WAT    95    LIGAND     8  CE2 RIM F  99    DISTANCE (A)  13.316
WATER 1762   OW WAT    95    LIGAND     9  CE3 RIM F  99    DISTANCE (A)  15.331
WATER 1762   OW WAT    95    LIGAND    10  CF1 RIM F  99    DISTANCE (A)  13.951
WATER 1762   OW WAT    95    LIGAND    11  CF2 RIM F  99    DISTANCE (A)  12.428
WATER 1762   OW WAT    95    LIGAND    12  CF3 RIM F  99    DISTANCE (A)  14.565
WATER 1762   OW WAT    95    LIGAND    13   NC RIM F  99    DISTANCE (A)  17.044
WATER 1763   OW WAT    96    LIGAND     1   CA RIM F  99    DISTANCE (A)  13.816
WATER 1763   OW WAT    96    LIGAND     2   CB RIM F  99    DISTANCE (A)  14.480
WATER 1763   OW WAT    96    LIGAND     3  CG1 RIM F  99    DISTANCE (A)  16.677
WATER 1763   OW WAT    96    LIGAND     4  CG2 RIM F  99    DISTANCE (A)  17.311
WATER 1763   OW WAT    96    LIGAND     5  CG3 RIM F  99    DISTANCE (A)  18.260
WATER 1763   OW WAT    96    LIGAND     6   CD RIM F  99    DISTANCE (A)  15.500
WATER 1763   OW WAT    96    LIGAND     7  CE1 RIM F  99    DISTANCE (A)  16.050
WATER 1763   OW WAT    96    LIGAND     8  CE2 RIM F  99    DISTANCE (A)  14.964
WATER 1763   OW WAT    96    LIGAND     9  CE3 RIM F  99    DISTANCE (A)  16.709
WATER 1763   OW WAT    96    LIGAND    10  CF1 RIM F  99    DISTANCE (A)  17.160
WATER 1763   OW WAT    96    LIGAND    11  CF2 RIM F  99    DISTANCE (A)  16.148
WATER 1763   OW WAT    96    LIGAND    12  CF3 RIM F  99    DISTANCE (A)  17.777
WATER 1763   OW WAT    96    LIGAND    13   NC RIM F  99    DISTANCE (A)  15.272
WATER 1764   OW WAT    97    LIGAND     1   CA RIM F  99    DISTANCE (A)  12.130
WATER 1764   OW WAT    97    LIGAND     2   CB RIM F  99    DISTANCE (A)  13.132
WATER 1764   OW WAT    97    LIGAND     3  CG1 RIM F  99    DISTANCE (A)  14.294
WATER 1764   OW WAT    97    LIGAND     4  CG2 RIM F  99    DISTANCE (A)  14.421
WATER 1764   OW WAT    97    LIGAND     5  CG3 RIM F  99    DISTANCE (A)  16.129
WATER 1764   OW WAT    97    LIGAND     6   CD RIM F  99    DISTANCE (A)  13.680
WATER 1764   OW WAT    97    LIGAND     7  CE1 RIM F  99    DISTANCE (A)  14.537
WATER 1764   OW WAT    97    LIGAND     8  CE2 RIM F  99    DISTANCE (A)  12.618
WATER 1764   OW WAT    97    LIGAND     9  CE3 RIM F  99    DISTANCE (A)  14.663
WATER 1764   OW WAT    97    LIGAND    10  CF1 RIM F  99    DISTANCE (A)  15.241
WATER 1764   OW WAT    97    LIGAND    11  CF2 RIM F  99    DISTANCE (A)  13.421
WATER 1764   OW WAT    97    LIGAND    12  CF3 RIM F  99    DISTANCE (A)  15.361
WATER 1764   OW WAT    97    LIGAND    13   NC RIM F  99    DISTANCE (A)  14.303
WATER 1765   OW WAT    98    LIGAND     1   CA RIM F  99    DISTANCE (A)  29.459
WATER 1765   OW WAT    98    LIGAND     2   CB RIM F  99    DISTANCE (A)  28.465
WATER 1765   OW WAT    98    LIGAND     3  CG1 RIM F  99    DISTANCE (A)  24.330
WATER 1765   OW WAT    98    LIGAND     4  CG2 RIM F  99    DISTANCE (A)  25.585
WATER 1765   OW WAT    98    LIGAND     5  CG3 RIM F  99    DISTANCE (A)  24.817
WATER 1765   OW WAT    98    LIGAND     6   CD RIM F  99    DISTANCE (A)  27.102
WATER 1765   OW WAT    98    LIGAND     7  CE1 RIM F  99    DISTANCE (A)  26.051
WATER 1765   OW WAT    98    LIGAND     8  CE2 RIM F  99    DISTANCE (A)  26.782
WATER 1765   OW WAT    98    LIGAND     9  CE3 RIM F  99    DISTANCE (A)  27.227
WATER 1765   OW WAT    98    LIGAND    10  CF1 RIM F  99    DISTANCE (A)  24.681
WATER 1765   OW WAT    98    LIGAND    11  CF2 RIM F  99    DISTANCE (A)  25.452
WATER 1765   OW WAT    98    LIGAND    12  CF3 RIM F  99    DISTANCE (A)  25.918
WATER 1765   OW WAT    98    LIGAND    13   NC RIM F  99    DISTANCE (A)  29.006
WATER 1766   OW WAT    99    LIGAND     1   CA RIM F  99    DISTANCE (A)  12.288
WATER 1766   OW WAT    99    LIGAND     2   CB RIM F  99    DISTANCE (A)  12.668
WATER 1766   OW WAT    99    LIGAND     3  CG1 RIM F  99    DISTANCE (A)  15.181
WATER 1766   OW WAT    99    LIGAND     4  CG2 RIM F  99    DISTANCE (A)  16.050
WATER 1766   OW WAT    99    LIGAND     5  CG3 RIM F  99    DISTANCE (A)  16.545
WATER 1766   OW WAT    99    LIGAND     6   CD RIM F  99    DISTANCE (A)  13.814
WATER 1766   OW WAT    99    LIGAND     7  CE1 RIM F  99    DISTANCE (A)  14.155
WATER 1766   OW WAT    99    LIGAND     8  CE2 RIM F  99    DISTANCE (A)  13.576
WATER 1766   OW WAT    99    LIGAND     9  CE3 RIM F  99    DISTANCE (A)  15.084
WATER 1766   OW WAT    99    LIGAND    10  CF1 RIM F  99    DISTANCE (A)  15.395
WATER 1766   OW WAT    99    LIGAND    11  CF2 RIM F  99    DISTANCE (A)  14.863
WATER 1766   OW WAT    99    LIGAND    12  CF3 RIM F  99    DISTANCE (A)  16.253
WATER 1766   OW WAT    99    LIGAND    13   NC RIM F  99    DISTANCE (A)  13.254
WATER 1767   OW WAT   100    LIGAND     1   CA RIM F  99    DISTANCE (A)  15.495
WATER 1767   OW WAT   100    LIGAND     2   CB RIM F  99    DISTANCE (A)  14.165
WATER 1767   OW WAT   100    LIGAND     3  CG1 RIM F  99    DISTANCE (A)  12.643
WATER 1767   OW WAT   100    LIGAND     4  CG2 RIM F  99    DISTANCE (A)  15.059
WATER 1767   OW WAT   100    LIGAND     5  CG3 RIM F  99    DISTANCE (A)  13.461
WATER 1767   OW WAT   100    LIGAND     6   CD RIM F  99    DISTANCE (A)  13.846
WATER 1767   OW WAT   100    LIGAND     7  CE1 RIM F  99    DISTANCE (A)  12.424
WATER 1767   OW WAT   100    LIGAND     8  CE2 RIM F  99    DISTANCE (A)  14.139
WATER 1767   OW WAT   100    LIGAND     9  CE3 RIM F  99    DISTANCE (A)  14.875
WATER 1767   OW WAT   100    LIGAND    10  CF1 RIM F  99    DISTANCE (A)  12.315
WATER 1767   OW WAT   100    LIGAND    11  CF2 RIM F  99    DISTANCE (A)  14.043
WATER 1767   OW WAT   100    LIGAND    12  CF3 RIM F  99    DISTANCE (A)  14.783
WATER 1767   OW WAT   100    LIGAND    13   NC RIM F  99    DISTANCE (A)  14.420
WATER 1768   OW WAT   101    LIGAND     1   CA RIM F  99    DISTANCE (A)  11.372
WATER 1768   OW WAT   101    LIGAND     2   CB RIM F  99    DISTANCE (A)  11.731
WATER 1768   OW WAT   101    LIGAND     3  CG1 RIM F  99    DISTANCE (A)  16.026
WATER 1768   OW WAT   101    LIGAND     4  CG2 RIM F  99    DISTANCE (A)  15.479
WATER 1768   OW WAT   101    LIGAND     5  CG3 RIM F  99    DISTANCE (A)  15.251
WATER 1768   OW WAT   101    LIGAND     6   CD RIM F  99    DISTANCE (A)  13.133
WATER 1768   OW WAT   101    LIGAND     7  CE1 RIM F  99    DISTANCE (A)  13.805
WATER 1768   OW WAT   101    LIGAND     8  CE2 RIM F  99    DISTANCE (A)  14.058
WATER 1768   OW WAT   101    LIGAND     9  CE3 RIM F  99    DISTANCE (A)  13.166
WATER 1768   OW WAT   101    LIGAND    10  CF1 RIM F  99    DISTANCE (A)  15.221
WATER 1768   OW WAT   101    LIGAND    11  CF2 RIM F  99    DISTANCE (A)  15.451
WATER 1768   OW WAT   101    LIGAND    12  CF3 RIM F  99    DISTANCE (A)  14.646
WATER 1768   OW WAT   101    LIGAND    13   NC RIM F  99    DISTANCE (A)  10.832
WATER 1769   OW WAT   102    LIGAND     1   CA RIM F  99    DISTANCE (A)  11.828
WATER 1769   OW WAT   102    LIGAND     2   CB RIM F  99    DISTANCE (A)  12.566
WATER 1769   OW WAT   102    LIGAND     3  CG1 RIM F  99    DISTANCE (A)  12.812
WATER 1769   OW WAT   102    LIGAND     4  CG2 RIM F  99    DISTANCE (A)  13.332
WATER 1769   OW WAT   102    LIGAND     5  CG3 RIM F  99    DISTANCE (A)  14.956
WATER 1769   OW WAT   102    LIGAND     6   CD RIM F  99    DISTANCE (A)  12.832
WATER 1769   OW WAT   102    LIGAND     7  CE1 RIM F  99    DISTANCE (A)  13.447
WATER 1769   OW WAT   102    LIGAND     8  CE2 RIM F  99    DISTANCE (A)  11.617
WATER 1769   OW WAT   102    LIGAND     9  CE3 RIM F  99    DISTANCE (A)  13.945
WATER 1769   OW WAT   102    LIGAND    10  CF1 RIM F  99    DISTANCE (A)  13.924
WATER 1769   OW WAT   102    LIGAND    11  CF2 RIM F  99    DISTANCE (A)  12.165
WATER 1769   OW WAT   102    LIGAND    12  CF3 RIM F  99    DISTANCE (A)  14.404
WATER 1769   OW WAT   102    LIGAND    13   NC RIM F  99    DISTANCE (A)  13.896
WATER 1770   OW WAT   103    LIGAND     1   CA RIM F  99    DISTANCE (A)  26.422
WATER 1770   OW WAT   103    LIGAND     2   CB RIM F  99    DISTANCE (A)  25.562
WATER 1770   OW WAT   103    LIGAND     3  CG1 RIM F  99    DISTANCE (A)  21.431
WATER 1770   OW WAT   103    LIGAND     4  CG2 RIM F  99    DISTANCE (A)  22.098
WATER 1770   OW WAT   103    LIGAND     5  CG3 RIM F  99    DISTANCE (A)  21.507
WATER 1770   OW WAT   103    LIGAND     6   CD RIM F  99    DISTANCE (A)  24.082
WATER 1770   OW WAT   103    LIGAND     7  CE1 RIM F  99    DISTANCE (A)  23.246
WATER 1770   OW WAT   103    LIGAND     8  CE2 RIM F  99    DISTANCE (A)  23.792
WATER 1770   OW WAT   103    LIGAND     9  CE3 RIM F  99    DISTANCE (A)  23.862
WATER 1770   OW WAT   103    LIGAND    10  CF1 RIM F  99    DISTANCE (A)  21.752
WATER 1770   OW WAT   103    LIGAND    11  CF2 RIM F  99    DISTANCE (A)  22.335
WATER 1770   OW WAT   103    LIGAND    12  CF3 RIM F  99    DISTANCE (A)  22.408
WATER 1770   OW WAT   103    LIGAND    13   NC RIM F  99    DISTANCE (A)  26.016
WATER 1771   OW WAT   104    LIGAND     1   CA RIM F  99    DISTANCE (A)  24.459
WATER 1771   OW WAT   104    LIGAND     2   CB RIM F  99    DISTANCE (A)  23.494
WATER 1771   OW WAT   104    LIGAND     3  CG1 RIM F  99    DISTANCE (A)  19.956
WATER 1771   OW WAT   104    LIGAND     4  CG2 RIM F  99    DISTANCE (A)  20.262
WATER 1771   OW WAT   104    LIGAND     5  CG3 RIM F  99    DISTANCE (A)  19.196
WATER 1771   OW WAT   104    LIGAND     6   CD RIM F  99    DISTANCE (A)  22.078
WATER 1771   OW WAT   104    LIGAND     7  CE1 RIM F  99    DISTANCE (A)  21.236
WATER 1771   OW WAT   104    LIGAND     8  CE2 RIM F  99    DISTANCE (A)  22.203
WATER 1771   OW WAT   104    LIGAND     9  CE3 RIM F  99    DISTANCE (A)  21.524
WATER 1771   OW WAT   104    LIGAND    10  CF1 RIM F  99    DISTANCE (A)  19.816
WATER 1771   OW WAT   104    LIGAND    11  CF2 RIM F  99    DISTANCE (A)  20.850
WATER 1771   OW WAT   104    LIGAND    12  CF3 RIM F  99    DISTANCE (A)  20.123
WATER 1771   OW WAT   104    LIGAND    13   NC RIM F  99    DISTANCE (A)  23.559
WATER 1772   OW WAT   105    LIGAND     1   CA RIM F  99    DISTANCE (A)  13.096
WATER 1772   OW WAT   105    LIGAND     2   CB RIM F  99    DISTANCE (A)  13.083
WATER 1772   OW WAT   105    LIGAND     3  CG1 RIM F  99    DISTANCE (A)  10.465
WATER 1772   OW WAT   105    LIGAND     4  CG2 RIM F  99    DISTANCE (A)  11.723
WATER 1772   OW WAT   105    LIGAND     5  CG3 RIM F  99    DISTANCE (A)  12.908
WATER 1772   OW WAT   105    LIGAND     6   CD RIM F  99    DISTANCE (A)  12.408
WATER 1772   OW WAT   105    LIGAND     7  CE1 RIM F  99    DISTANCE (A)  12.321
WATER 1772   OW WAT   105    LIGAND     8  CE2 RIM F  99    DISTANCE (A)  11.075
WATER 1772   OW WAT   105    LIGAND     9  CE3 RIM F  99    DISTANCE (A)  13.407
WATER 1772   OW WAT   105    LIGAND    10  CF1 RIM F  99    DISTANCE (A)  11.869
WATER 1772   OW WAT   105    LIGAND    11  CF2 RIM F  99    DISTANCE (A)  10.569
WATER 1772   OW WAT   105    LIGAND    12  CF3 RIM F  99    DISTANCE (A)  12.990
WATER 1772   OW WAT   105    LIGAND    13   NC RIM F  99    DISTANCE (A)  14.494
WATER 1773   OW WAT   106    LIGAND     1   CA RIM F  99    DISTANCE (A)  23.496
WATER 1773   OW WAT   106    LIGAND     2   CB RIM F  99    DISTANCE (A)  22.461
WATER 1773   OW WAT   106    LIGAND     3  CG1 RIM F  99    DISTANCE (A)  20.823
WATER 1773   OW WAT   106    LIGAND     4  CG2 RIM F  99    DISTANCE (A)  20.602
WATER 1773   OW WAT   106    LIGAND     5  CG3 RIM F  99    DISTANCE (A)  18.852
WATER 1773   OW WAT   106    LIGAND     6   CD RIM F  99    DISTANCE (A)  21.502
WATER 1773   OW WAT   106    LIGAND     7  CE1 RIM F  99    DISTANCE (A)  20.772
WATER 1773   OW WAT   106    LIGAND     8  CE2 RIM F  99    DISTANCE (A)  22.370
WATER 1773   OW WAT   106    LIGAND     9  CE3 RIM F  99    DISTANCE (A)  20.549
WATER 1773   OW WAT   106    LIGAND    10  CF1 RIM F  99    DISTANCE (A)  19.887
WATER 1773   OW WAT   106    LIGAND    11  CF2 RIM F  99    DISTANCE (A)  21.552
WATER 1773   OW WAT   106    LIGAND    12  CF3 RIM F  99    DISTANCE (A)  19.654
WATER 1773   OW WAT   106    LIGAND    13   NC RIM F  99    DISTANCE (A)  21.775
WATER 1774   OW WAT   107    LIGAND     1   CA RIM F  99    DISTANCE (A)  12.738
WATER 1774   OW WAT   107    LIGAND     2   CB RIM F  99    DISTANCE (A)  11.844
WATER 1774   OW WAT   107    LIGAND     3  CG1 RIM F  99    DISTANCE (A)  10.397
WATER 1774   OW WAT   107    LIGAND     4  CG2 RIM F  99    DISTANCE (A)  12.817
WATER 1774   OW WAT   107    LIGAND     5  CG3 RIM F  99    DISTANCE (A)  12.206
WATER 1774   OW WAT   107    LIGAND     6   CD RIM F  99    DISTANCE (A)  11.647
WATER 1774   OW WAT   107    LIGAND     7  CE1 RIM F  99    DISTANCE (A)  10.649
WATER 1774   OW WAT   107    LIGAND     8  CE2 RIM F  99    DISTANCE (A)  11.346
WATER 1774   OW WAT   107    LIGAND     9  CE3 RIM F  99    DISTANCE (A)  13.023
WATER 1774   OW WAT   107    LIGAND    10  CF1 RIM F  99    DISTANCE (A)  10.726
WATER 1774   OW WAT   107    LIGAND    11  CF2 RIM F  99    DISTANCE (A)  11.418
WATER 1774   OW WAT   107    LIGAND    12  CF3 RIM F  99    DISTANCE (A)  13.084
WATER 1774   OW WAT   107    LIGAND    13   NC RIM F  99    DISTANCE (A)  12.655
WATER 1775   OW WAT   108    LIGAND     1   CA RIM F  99    DISTANCE (A)  25.116
WATER 1775   OW WAT   108    LIGAND     2   CB RIM F  99    DISTANCE (A)  24.068
WATER 1775   OW WAT   108    LIGAND     3  CG1 RIM F  99    DISTANCE (A)  21.801
WATER 1775   OW WAT   108    LIGAND     4  CG2 RIM F  99    DISTANCE (A)  21.735
WATER 1775   OW WAT   108    LIGAND     5  CG3 RIM F  99    DISTANCE (A)  20.122
WATER 1775   OW WAT   108    LIGAND     6   CD RIM F  99    DISTANCE (A)  22.945
WATER 1775   OW WAT   108    LIGAND     7  CE1 RIM F  99    DISTANCE (A)  22.146
WATER 1775   OW WAT   108    LIGAND     8  CE2 RIM F  99    DISTANCE (A)  23.620
WATER 1775   OW WAT   108    LIGAND     9  CE3 RIM F  99    DISTANCE (A)  22.081
WATER 1775   OW WAT   108    LIGAND    10  CF1 RIM F  99    DISTANCE (A)  21.067
WATER 1775   OW WAT   108    LIGAND    11  CF2 RIM F  99    DISTANCE (A)  22.612
WATER 1775   OW WAT   108    LIGAND    12  CF3 RIM F  99    DISTANCE (A)  20.998
WATER 1775   OW WAT   108    LIGAND    13   NC RIM F  99    DISTANCE (A)  23.581
WATER 1776   OW WAT   109    LIGAND     1   CA RIM F  99    DISTANCE (A)  24.962
WATER 1776   OW WAT   109    LIGAND     2   CB RIM F  99    DISTANCE (A)  24.090
WATER 1776   OW WAT   109    LIGAND     3  CG1 RIM F  99    DISTANCE (A)  20.802
WATER 1776   OW WAT   109    LIGAND     4  CG2 RIM F  99    DISTANCE (A)  20.746
WATER 1776   OW WAT   109    LIGAND     5  CG3 RIM F  99    DISTANCE (A)  19.772
WATER 1776   OW WAT   109    LIGAND     6   CD RIM F  99    DISTANCE (A)  22.689
WATER 1776   OW WAT   109    LIGAND     7  CE1 RIM F  99    DISTANCE (A)  21.993
WATER 1776   OW WAT   109    LIGAND     8  CE2 RIM F  99    DISTANCE (A)  22.871
WATER 1776   OW WAT   109    LIGAND     9  CE3 RIM F  99    DISTANCE (A)  21.941
WATER 1776   OW WAT   109    LIGAND    10  CF1 RIM F  99    DISTANCE (A)  20.600
WATER 1776   OW WAT   109    LIGAND    11  CF2 RIM F  99    DISTANCE (A)  21.536
WATER 1776   OW WAT   109    LIGAND    12  CF3 RIM F  99    DISTANCE (A)  20.544
WATER 1776   OW WAT   109    LIGAND    13   NC RIM F  99    DISTANCE (A)  24.059
WATER 1777   OW WAT   110    LIGAND     1   CA RIM F  99    DISTANCE (A)  12.306
WATER 1777   OW WAT   110    LIGAND     2   CB RIM F  99    DISTANCE (A)  13.511
WATER 1777   OW WAT   110    LIGAND     3  CG1 RIM F  99    DISTANCE (A)  14.659
WATER 1777   OW WAT   110    LIGAND     4  CG2 RIM F  99    DISTANCE (A)  14.323
WATER 1777   OW WAT   110    LIGAND     5  CG3 RIM F  99    DISTANCE (A)  16.311
WATER 1777   OW WAT   110    LIGAND     6   CD RIM F  99    DISTANCE (A)  13.970
WATER 1777   OW WAT   110    LIGAND     7  CE1 RIM F  99    DISTANCE (A)  15.034
WATER 1777   OW WAT   110    LIGAND     8  CE2 RIM F  99    DISTANCE (A)  12.852
WATER 1777   OW WAT   110    LIGAND     9  CE3 RIM F  99    DISTANCE (A)  14.707
WATER 1777   OW WAT   110    LIGAND    10  CF1 RIM F  99    DISTANCE (A)  15.649
WATER 1777   OW WAT   110    LIGAND    11  CF2 RIM F  99    DISTANCE (A)  13.565
WATER 1777   OW WAT   110    LIGAND    12  CF3 RIM F  99    DISTANCE (A)  15.335
WATER 1777   OW WAT   110    LIGAND    13   NC RIM F  99    DISTANCE (A)  14.656
WATER 1778   OW WAT   111    LIGAND     1   CA RIM F  99    DISTANCE (A)  11.232
WATER 1778   OW WAT   111    LIGAND     2   CB RIM F  99    DISTANCE (A)  12.498
WATER 1778   OW WAT   111    LIGAND     3  CG1 RIM F  99    DISTANCE (A)  15.793
WATER 1778   OW WAT   111    LIGAND     4  CG2 RIM F  99    DISTANCE (A)  14.004
WATER 1778   OW WAT   111    LIGAND     5  CG3 RIM F  99    DISTANCE (A)  15.211
WATER 1778   OW WAT   111    LIGAND     6   CD RIM F  99    DISTANCE (A)  13.325
WATER 1778   OW WAT   111    LIGAND     7  CE1 RIM F  99    DISTANCE (A)  14.741
WATER 1778   OW WAT   111    LIGAND     8  CE2 RIM F  99    DISTANCE (A)  13.494
WATER 1778   OW WAT   111    LIGAND     9  CE3 RIM F  99    DISTANCE (A)  12.806
WATER 1778   OW WAT   111    LIGAND    10  CF1 RIM F  99    DISTANCE (A)  15.650
WATER 1778   OW WAT   111    LIGAND    11  CF2 RIM F  99    DISTANCE (A)  14.480
WATER 1778   OW WAT   111    LIGAND    12  CF3 RIM F  99    DISTANCE (A)  13.843
WATER 1778   OW WAT   111    LIGAND    13   NC RIM F  99    DISTANCE (A)  12.264
WATER 1779   OW WAT   112    LIGAND     1   CA RIM F  99    DISTANCE (A)  12.766
WATER 1779   OW WAT   112    LIGAND     2   CB RIM F  99    DISTANCE (A)  13.574
WATER 1779   OW WAT   112    LIGAND     3  CG1 RIM F  99    DISTANCE (A)  12.789
WATER 1779   OW WAT   112    LIGAND     4  CG2 RIM F  99    DISTANCE (A)  10.534
WATER 1779   OW WAT   112    LIGAND     5  CG3 RIM F  99    DISTANCE (A)  12.533
WATER 1779   OW WAT   112    LIGAND     6   CD RIM F  99    DISTANCE (A)  12.823
WATER 1779   OW WAT   112    LIGAND     7  CE1 RIM F  99    DISTANCE (A)  13.922
WATER 1779   OW WAT   112    LIGAND     8  CE2 RIM F  99    DISTANCE (A)  12.154
WATER 1779   OW WAT   112    LIGAND     9  CE3 RIM F  99    DISTANCE (A)  11.885
WATER 1779   OW WAT   112    LIGAND    10  CF1 RIM F  99    DISTANCE (A)  13.424
WATER 1779   OW WAT   112    LIGAND    11  CF2 RIM F  99    DISTANCE (A)  11.581
WATER 1779   OW WAT   112    LIGAND    12  CF3 RIM F  99    DISTANCE (A)  11.298
WATER 1779   OW WAT   112    LIGAND    13   NC RIM F  99    DISTANCE (A)  14.097
WATER 1780   OW WAT   113    LIGAND     1   CA RIM F  99    DISTANCE (A)  13.008
WATER 1780   OW WAT   113    LIGAND     2   CB RIM F  99    DISTANCE (A)  11.633
WATER 1780   OW WAT   113    LIGAND     3  CG1 RIM F  99    DISTANCE (A)  11.569
WATER 1780   OW WAT   113    LIGAND     4  CG2 RIM F  99    DISTANCE (A)  13.674
WATER 1780   OW WAT   113    LIGAND     5  CG3 RIM F  99    DISTANCE (A)  11.834
WATER 1780   OW WAT   113    LIGAND     6   CD RIM F  99    DISTANCE (A)  11.726
WATER 1780   OW WAT   113    LIGAND     7  CE1 RIM F  99    DISTANCE (A)  10.392
WATER 1780   OW WAT   113    LIGAND     8  CE2 RIM F  99    DISTANCE (A)  12.447
WATER 1780   OW WAT   113    LIGAND     9  CE3 RIM F  99    DISTANCE (A)  12.694
WATER 1780   OW WAT   113    LIGAND    10  CF1 RIM F  99    DISTANCE (A)  10.790
WATER 1780   OW WAT   113    LIGAND    11  CF2 RIM F  99    DISTANCE (A)  12.782
WATER 1780   OW WAT   113    LIGAND    12  CF3 RIM F  99    DISTANCE (A)  13.021
WATER 1780   OW WAT   113    LIGAND    13   NC RIM F  99    DISTANCE (A)  11.491
WATER 1781   OW WAT   114    LIGAND     1   CA RIM F  99    DISTANCE (A)   5.833
WATER 1781   OW WAT   114    LIGAND     2   CB RIM F  99    DISTANCE (A)   5.150
WATER 1781   OW WAT   114    LIGAND     3  CG1 RIM F  99    DISTANCE (A)   0.914
WATER 1781   OW WAT   114    LIGAND     4  CG2 RIM F  99    DISTANCE (A)   2.779
WATER 1781   OW WAT   114    LIGAND     5  CG3 RIM F  99    DISTANCE (A)   3.130
WATER 1781   OW WAT   114    LIGAND     6   CD RIM F  99    DISTANCE (A)   3.766
WATER 1781   OW WAT   114    LIGAND     7  CE1 RIM F  99    DISTANCE (A)   3.405
WATER 1781   OW WAT   114    LIGAND     8  CE2 RIM F  99    DISTANCE (A)   3.085
WATER 1781   OW WAT   114    LIGAND     9  CE3 RIM F  99    DISTANCE (A)   4.300
WATER 1781   OW WAT   114    LIGAND    10  CF1 RIM F  99    DISTANCE (A)   2.345
WATER 1781   OW WAT   114    LIGAND    11  CF2 RIM F  99    DISTANCE (A)   1.851
WATER 1781   OW WAT   114    LIGAND    12  CF3 RIM F  99    DISTANCE (A)   3.519
WATER 1781   OW WAT   114    LIGAND    13   NC RIM F  99    DISTANCE (A)   6.143
WATER 1782   OW WAT   115    LIGAND     1   CA RIM F  99    DISTANCE (A)  23.289
WATER 1782   OW WAT   115    LIGAND     2   CB RIM F  99    DISTANCE (A)  21.962
WATER 1782   OW WAT   115    LIGAND     3  CG1 RIM F  99    DISTANCE (A)  19.796
WATER 1782   OW WAT   115    LIGAND     4  CG2 RIM F  99    DISTANCE (A)  20.498
WATER 1782   OW WAT   115    LIGAND     5  CG3 RIM F  99    DISTANCE (A)  18.400
WATER 1782   OW WAT   115    LIGAND     6   CD RIM F  99    DISTANCE (A)  20.991
WATER 1782   OW WAT   115    LIGAND     7  CE1 RIM F  99    DISTANCE (A)  19.829
WATER 1782   OW WAT   115    LIGAND     8  CE2 RIM F  99    DISTANCE (A)  21.789
WATER 1782   OW WAT   115    LIGAND     9  CE3 RIM F  99    DISTANCE (A)  20.530
WATER 1782   OW WAT   115    LIGAND    10  CF1 RIM F  99    DISTANCE (A)  18.913
WATER 1782   OW WAT   115    LIGAND    11  CF2 RIM F  99    DISTANCE (A)  20.960
WATER 1782   OW WAT   115    LIGAND    12  CF3 RIM F  99    DISTANCE (A)  19.646
WATER 1782   OW WAT   115    LIGAND    13   NC RIM F  99    DISTANCE (A)  21.462
WATER 1783   OW WAT   116    LIGAND     1   CA RIM F  99    DISTANCE (A)  14.080
WATER 1783   OW WAT   116    LIGAND     2   CB RIM F  99    DISTANCE (A)  14.556
WATER 1783   OW WAT   116    LIGAND     3  CG1 RIM F  99    DISTANCE (A)  18.641
WATER 1783   OW WAT   116    LIGAND     4  CG2 RIM F  99    DISTANCE (A)  18.668
WATER 1783   OW WAT   116    LIGAND     5  CG3 RIM F  99    DISTANCE (A)  18.749
WATER 1783   OW WAT   116    LIGAND     6   CD RIM F  99    DISTANCE (A)  16.083
WATER 1783   OW WAT   116    LIGAND     7  CE1 RIM F  99    DISTANCE (A)  16.675
WATER 1783   OW WAT   116    LIGAND     8  CE2 RIM F  99    DISTANCE (A)  16.585
WATER 1783   OW WAT   116    LIGAND     9  CE3 RIM F  99    DISTANCE (A)  16.705
WATER 1783   OW WAT   116    LIGAND    10  CF1 RIM F  99    DISTANCE (A)  18.197
WATER 1783   OW WAT   116    LIGAND    11  CF2 RIM F  99    DISTANCE (A)  18.115
WATER 1783   OW WAT   116    LIGAND    12  CF3 RIM F  99    DISTANCE (A)  18.225
WATER 1783   OW WAT   116    LIGAND    13   NC RIM F  99    DISTANCE (A)  14.214
WATER 1784   OW WAT   117    LIGAND     1   CA RIM F  99    DISTANCE (A)  29.477
WATER 1784   OW WAT   117    LIGAND     2   CB RIM F  99    DISTANCE (A)  28.176
WATER 1784   OW WAT   117    LIGAND     3  CG1 RIM F  99    DISTANCE (A)  25.405
WATER 1784   OW WAT   117    LIGAND     4  CG2 RIM F  99    DISTANCE (A)  26.219
WATER 1784   OW WAT   117    LIGAND     5  CG3 RIM F  99    DISTANCE (A)  24.354
WATER 1784   OW WAT   117    LIGAND     6   CD RIM F  99    DISTANCE (A)  27.060
WATER 1784   OW WAT   117    LIGAND     7  CE1 RIM F  99    DISTANCE (A)  25.873
WATER 1784   OW WAT   117    LIGAND     8  CE2 RIM F  99    DISTANCE (A)  27.633
WATER 1784   OW WAT   117    LIGAND     9  CE3 RIM F  99    DISTANCE (A)  26.672
WATER 1784   OW WAT   117    LIGAND    10  CF1 RIM F  99    DISTANCE (A)  24.779
WATER 1784   OW WAT   117    LIGAND    11  CF2 RIM F  99    DISTANCE (A)  26.613
WATER 1784   OW WAT   117    LIGAND    12  CF3 RIM F  99    DISTANCE (A)  25.612
WATER 1784   OW WAT   117    LIGAND    13   NC RIM F  99    DISTANCE (A)  27.872
WATER 1785   OW WAT   118    LIGAND     1   CA RIM F  99    DISTANCE (A)  29.991
WATER 1785   OW WAT   118    LIGAND     2   CB RIM F  99    DISTANCE (A)  29.441
WATER 1785   OW WAT   118    LIGAND     3  CG1 RIM F  99    DISTANCE (A)  27.134
WATER 1785   OW WAT   118    LIGAND     4  CG2 RIM F  99    DISTANCE (A)  26.160
WATER 1785   OW WAT   118    LIGAND     5  CG3 RIM F  99    DISTANCE (A)  25.514
WATER 1785   OW WAT   118    LIGAND     6   CD RIM F  99    DISTANCE (A)  28.214
WATER 1785   OW WAT   118    LIGAND     7  CE1 RIM F  99    DISTANCE (A)  27.959
WATER 1785   OW WAT   118    LIGAND     8  CE2 RIM F  99    DISTANCE (A)  28.549
WATER 1785   OW WAT   118    LIGAND     9  CE3 RIM F  99    DISTANCE (A)  27.016
WATER 1785   OW WAT   118    LIGAND    10  CF1 RIM F  99    DISTANCE (A)  26.779
WATER 1785   OW WAT   118    LIGAND    11  CF2 RIM F  99    DISTANCE (A)  27.396
WATER 1785   OW WAT   118    LIGAND    12  CF3 RIM F  99    DISTANCE (A)  25.793
WATER 1785   OW WAT   118    LIGAND    13   NC RIM F  99    DISTANCE (A)  29.132
WATER 1786   OW WAT   119    LIGAND     1   CA RIM F  99    DISTANCE (A)  12.045
WATER 1786   OW WAT   119    LIGAND     2   CB RIM F  99    DISTANCE (A)  13.246
WATER 1786   OW WAT   119    LIGAND     3  CG1 RIM F  99    DISTANCE (A)  16.988
WATER 1786   OW WAT   119    LIGAND     4  CG2 RIM F  99    DISTANCE (A)  15.517
WATER 1786   OW WAT   119    LIGAND     5  CG3 RIM F  99    DISTANCE (A)  16.521
WATER 1786   OW WAT   119    LIGAND     6   CD RIM F  99    DISTANCE (A)  14.327
WATER 1786   OW WAT   119    LIGAND     7  CE1 RIM F  99    DISTANCE (A)  15.651
WATER 1786   OW WAT   119    LIGAND     8  CE2 RIM F  99    DISTANCE (A)  14.589
WATER 1786   OW WAT   119    LIGAND     9  CE3 RIM F  99    DISTANCE (A)  14.041
WATER 1786   OW WAT   119    LIGAND    10  CF1 RIM F  99    DISTANCE (A)  16.764
WATER 1786   OW WAT   119    LIGAND    11  CF2 RIM F  99    DISTANCE (A)  15.777
WATER 1786   OW WAT   119    LIGAND    12  CF3 RIM F  99    DISTANCE (A)  15.273
WATER 1786   OW WAT   119    LIGAND    13   NC RIM F  99    DISTANCE (A)  12.940
WATER 1787   OW WAT   120    LIGAND     1   CA RIM F  99    DISTANCE (A)  13.164
WATER 1787   OW WAT   120    LIGAND     2   CB RIM F  99    DISTANCE (A)  13.174
WATER 1787   OW WAT   120    LIGAND     3  CG1 RIM F  99    DISTANCE (A)  16.922
WATER 1787   OW WAT   120    LIGAND     4  CG2 RIM F  99    DISTANCE (A)  17.487
WATER 1787   OW WAT   120    LIGAND     5  CG3 RIM F  99    DISTANCE (A)  17.079
WATER 1787   OW WAT   120    LIGAND     6   CD RIM F  99    DISTANCE (A)  14.638
WATER 1787   OW WAT   120    LIGAND     7  CE1 RIM F  99    DISTANCE (A)  14.824
WATER 1787   OW WAT   120    LIGAND     8  CE2 RIM F  99    DISTANCE (A)  15.294
WATER 1787   OW WAT   120    LIGAND     9  CE3 RIM F  99    DISTANCE (A)  15.466
WATER 1787   OW WAT   120    LIGAND    10  CF1 RIM F  99    DISTANCE (A)  16.332
WATER 1787   OW WAT   120    LIGAND    11  CF2 RIM F  99    DISTANCE (A)  16.760
WATER 1787   OW WAT   120    LIGAND    12  CF3 RIM F  99    DISTANCE (A)  16.918
WATER 1787   OW WAT   120    LIGAND    13   NC RIM F  99    DISTANCE (A)  12.777
WATER 1788   OW WAT   121    LIGAND     1   CA RIM F  99    DISTANCE (A)  12.570
WATER 1788   OW WAT   121    LIGAND     2   CB RIM F  99    DISTANCE (A)  13.586
WATER 1788   OW WAT   121    LIGAND     3  CG1 RIM F  99    DISTANCE (A)  17.144
WATER 1788   OW WAT   121    LIGAND     4  CG2 RIM F  99    DISTANCE (A)  16.882
WATER 1788   OW WAT   121    LIGAND     5  CG3 RIM F  99    DISTANCE (A)  17.837
WATER 1788   OW WAT   121    LIGAND     6   CD RIM F  99    DISTANCE (A)  14.926
WATER 1788   OW WAT   121    LIGAND     7  CE1 RIM F  99    DISTANCE (A)  15.895
WATER 1788   OW WAT   121    LIGAND     8  CE2 RIM F  99    DISTANCE (A)  14.818
WATER 1788   OW WAT   121    LIGAND     9  CE3 RIM F  99    DISTANCE (A)  15.612
WATER 1788   OW WAT   121    LIGAND    10  CF1 RIM F  99    DISTANCE (A)  17.239
WATER 1788   OW WAT   121    LIGAND    11  CF2 RIM F  99    DISTANCE (A)  16.250
WATER 1788   OW WAT   121    LIGAND    12  CF3 RIM F  99    DISTANCE (A)  16.979
WATER 1788   OW WAT   121    LIGAND    13   NC RIM F  99    DISTANCE (A)  13.847
WATER 1789   OW WAT   122    LIGAND     1   CA RIM F  99    DISTANCE (A)  12.400
WATER 1789   OW WAT   122    LIGAND     2   CB RIM F  99    DISTANCE (A)  12.271
WATER 1789   OW WAT   122    LIGAND     3  CG1 RIM F  99    DISTANCE (A)  13.835
WATER 1789   OW WAT   122    LIGAND     4  CG2 RIM F  99    DISTANCE (A)  15.358
WATER 1789   OW WAT   122    LIGAND     5  CG3 RIM F  99    DISTANCE (A)  15.411
WATER 1789   OW WAT   122    LIGAND     6   CD RIM F  99    DISTANCE (A)  13.135
WATER 1789   OW WAT   122    LIGAND     7  CE1 RIM F  99    DISTANCE (A)  12.987
WATER 1789   OW WAT   122    LIGAND     8  CE2 RIM F  99    DISTANCE (A)  12.926
WATER 1789   OW WAT   122    LIGAND     9  CE3 RIM F  99    DISTANCE (A)  14.599
WATER 1789   OW WAT   122    LIGAND    10  CF1 RIM F  99    DISTANCE (A)  14.032
WATER 1789   OW WAT   122    LIGAND    11  CF2 RIM F  99    DISTANCE (A)  13.974
WATER 1789   OW WAT   122    LIGAND    12  CF3 RIM F  99    DISTANCE (A)  15.535
WATER 1789   OW WAT   122    LIGAND    13   NC RIM F  99    DISTANCE (A)  12.930
WATER 1790   OW WAT   123    LIGAND     1   CA RIM F  99    DISTANCE (A)  13.785
WATER 1790   OW WAT   123    LIGAND     2   CB RIM F  99    DISTANCE (A)  15.299
WATER 1790   OW WAT   123    LIGAND     3  CG1 RIM F  99    DISTANCE (A)  17.932
WATER 1790   OW WAT   123    LIGAND     4  CG2 RIM F  99    DISTANCE (A)  16.490
WATER 1790   OW WAT   123    LIGAND     5  CG3 RIM F  99    DISTANCE (A)  18.356
WATER 1790   OW WAT   123    LIGAND     6   CD RIM F  99    DISTANCE (A)  16.059
WATER 1790   OW WAT   123    LIGAND     7  CE1 RIM F  99    DISTANCE (A)  17.526
WATER 1790   OW WAT   123    LIGAND     8  CE2 RIM F  99    DISTANCE (A)  15.563
WATER 1790   OW WAT   123    LIGAND     9  CE3 RIM F  99    DISTANCE (A)  16.048
WATER 1790   OW WAT   123    LIGAND    10  CF1 RIM F  99    DISTANCE (A)  18.365
WATER 1790   OW WAT   123    LIGAND    11  CF2 RIM F  99    DISTANCE (A)  16.501
WATER 1790   OW WAT   123    LIGAND    12  CF3 RIM F  99    DISTANCE (A)  16.961
WATER 1790   OW WAT   123    LIGAND    13   NC RIM F  99    DISTANCE (A)  15.732
WATER 1791   OW WAT   124    LIGAND     1   CA RIM F  99    DISTANCE (A)  27.795
WATER 1791   OW WAT   124    LIGAND     2   CB RIM F  99    DISTANCE (A)  26.595
WATER 1791   OW WAT   124    LIGAND     3  CG1 RIM F  99    DISTANCE (A)  23.167
WATER 1791   OW WAT   124    LIGAND     4  CG2 RIM F  99    DISTANCE (A)  24.058
WATER 1791   OW WAT   124    LIGAND     5  CG3 RIM F  99    DISTANCE (A)  22.565
WATER 1791   OW WAT   124    LIGAND     6   CD RIM F  99    DISTANCE (A)  25.307
WATER 1791   OW WAT   124    LIGAND     7  CE1 RIM F  99    DISTANCE (A)  24.169
WATER 1791   OW WAT   124    LIGAND     8  CE2 RIM F  99    DISTANCE (A)  25.566
WATER 1791   OW WAT   124    LIGAND     9  CE3 RIM F  99    DISTANCE (A)  25.024
WATER 1791   OW WAT   124    LIGAND    10  CF1 RIM F  99    DISTANCE (A)  22.880
WATER 1791   OW WAT   124    LIGAND    11  CF2 RIM F  99    DISTANCE (A)  24.353
WATER 1791   OW WAT   124    LIGAND    12  CF3 RIM F  99    DISTANCE (A)  23.780
WATER 1791   OW WAT   124    LIGAND    13   NC RIM F  99    DISTANCE (A)  26.594
WATER 1792   OW WAT   125    LIGAND     1   CA RIM F  99    DISTANCE (A)  13.365
WATER 1792   OW WAT   125    LIGAND     2   CB RIM F  99    DISTANCE (A)  12.305
WATER 1792   OW WAT   125    LIGAND     3  CG1 RIM F  99    DISTANCE (A)  14.337
WATER 1792   OW WAT   125    LIGAND     4  CG2 RIM F  99    DISTANCE (A)  14.664
WATER 1792   OW WAT   125    LIGAND     5  CG3 RIM F  99    DISTANCE (A)  12.615
WATER 1792   OW WAT   125    LIGAND     6   CD RIM F  99    DISTANCE (A)  12.745
WATER 1792   OW WAT   125    LIGAND     7  CE1 RIM F  99    DISTANCE (A)  12.141
WATER 1792   OW WAT   125    LIGAND     8  CE2 RIM F  99    DISTANCE (A)  14.258
WATER 1792   OW WAT   125    LIGAND     9  CE3 RIM F  99    DISTANCE (A)  12.526
WATER 1792   OW WAT   125    LIGAND    10  CF1 RIM F  99    DISTANCE (A)  12.832
WATER 1792   OW WAT   125    LIGAND    11  CF2 RIM F  99    DISTANCE (A)  14.852
WATER 1792   OW WAT   125    LIGAND    12  CF3 RIM F  99    DISTANCE (A)  13.198
WATER 1792   OW WAT   125    LIGAND    13   NC RIM F  99    DISTANCE (A)  10.972
WATER 1793   OW WAT   126    LIGAND     1   CA RIM F  99    DISTANCE (A)  13.084
WATER 1793   OW WAT   126    LIGAND     2   CB RIM F  99    DISTANCE (A)  13.951
WATER 1793   OW WAT   126    LIGAND     3  CG1 RIM F  99    DISTANCE (A)  12.584
WATER 1793   OW WAT   126    LIGAND     4  CG2 RIM F  99    DISTANCE (A)  11.975
WATER 1793   OW WAT   126    LIGAND     5  CG3 RIM F  99    DISTANCE (A)  14.315
WATER 1793   OW WAT   126    LIGAND     6   CD RIM F  99    DISTANCE (A)  13.427
WATER 1793   OW WAT   126    LIGAND     7  CE1 RIM F  99    DISTANCE (A)  14.287
WATER 1793   OW WAT   126    LIGAND     8  CE2 RIM F  99    DISTANCE (A)  11.943
WATER 1793   OW WAT   126    LIGAND     9  CE3 RIM F  99    DISTANCE (A)  13.755
WATER 1793   OW WAT   126    LIGAND    10  CF1 RIM F  99    DISTANCE (A)  14.001
WATER 1793   OW WAT   126    LIGAND    11  CF2 RIM F  99    DISTANCE (A)  11.597
WATER 1793   OW WAT   126    LIGAND    12  CF3 RIM F  99    DISTANCE (A)  13.456
WATER 1793   OW WAT   126    LIGAND    13   NC RIM F  99    DISTANCE (A)  15.285
WATER 1794   OW WAT   127    LIGAND     1   CA RIM F  99    DISTANCE (A)  30.267
WATER 1794   OW WAT   127    LIGAND     2   CB RIM F  99    DISTANCE (A)  28.972
WATER 1794   OW WAT   127    LIGAND     3  CG1 RIM F  99    DISTANCE (A)  25.715
WATER 1794   OW WAT   127    LIGAND     4  CG2 RIM F  99    DISTANCE (A)  26.831
WATER 1794   OW WAT   127    LIGAND     5  CG3 RIM F  99    DISTANCE (A)  25.156
WATER 1794   OW WAT   127    LIGAND     6   CD RIM F  99    DISTANCE (A)  27.779
WATER 1794   OW WAT   127    LIGAND     7  CE1 RIM F  99    DISTANCE (A)  26.527
WATER 1794   OW WAT   127    LIGAND     8  CE2 RIM F  99    DISTANCE (A)  28.120
WATER 1794   OW WAT   127    LIGAND     9  CE3 RIM F  99    DISTANCE (A)  27.611
WATER 1794   OW WAT   127    LIGAND    10  CF1 RIM F  99    DISTANCE (A)  25.342
WATER 1794   OW WAT   127    LIGAND    11  CF2 RIM F  99    DISTANCE (A)  27.005
WATER 1794   OW WAT   127    LIGAND    12  CF3 RIM F  99    DISTANCE (A)  26.473
WATER 1794   OW WAT   127    LIGAND    13   NC RIM F  99    DISTANCE (A)  28.916
WATER 1795   OW WAT   128    LIGAND     1   CA RIM F  99    DISTANCE (A)  25.811
WATER 1795   OW WAT   128    LIGAND     2   CB RIM F  99    DISTANCE (A)  25.039
WATER 1795   OW WAT   128    LIGAND     3  CG1 RIM F  99    DISTANCE (A)  21.097
WATER 1795   OW WAT   128    LIGAND     4  CG2 RIM F  99    DISTANCE (A)  21.330
WATER 1795   OW WAT   128    LIGAND     5  CG3 RIM F  99    DISTANCE (A)  20.815
WATER 1795   OW WAT   128    LIGAND     6   CD RIM F  99    DISTANCE (A)  23.534
WATER 1795   OW WAT   128    LIGAND     7  CE1 RIM F  99    DISTANCE (A)  22.849
WATER 1795   OW WAT   128    LIGAND     8  CE2 RIM F  99    DISTANCE (A)  23.317
WATER 1795   OW WAT   128    LIGAND     9  CE3 RIM F  99    DISTANCE (A)  23.065
WATER 1795   OW WAT   128    LIGAND    10  CF1 RIM F  99    DISTANCE (A)  21.334
WATER 1795   OW WAT   128    LIGAND    11  CF2 RIM F  99    DISTANCE (A)  21.836
WATER 1795   OW WAT   128    LIGAND    12  CF3 RIM F  99    DISTANCE (A)  21.564
WATER 1795   OW WAT   128    LIGAND    13   NC RIM F  99    DISTANCE (A)  25.384
WATER 1796   OW WAT   129    LIGAND     1   CA RIM F  99    DISTANCE (A)  23.275
WATER 1796   OW WAT   129    LIGAND     2   CB RIM F  99    DISTANCE (A)  22.104
WATER 1796   OW WAT   129    LIGAND     3  CG1 RIM F  99    DISTANCE (A)  19.883
WATER 1796   OW WAT   129    LIGAND     4  CG2 RIM F  99    DISTANCE (A)  20.120
WATER 1796   OW WAT   129    LIGAND     5  CG3 RIM F  99    DISTANCE (A)  18.272
WATER 1796   OW WAT   129    LIGAND     6   CD RIM F  99    DISTANCE (A)  21.035
WATER 1796   OW WAT   129    LIGAND     7  CE1 RIM F  99    DISTANCE (A)  20.085
WATER 1796   OW WAT   129    LIGAND     8  CE2 RIM F  99    DISTANCE (A)  21.778
WATER 1796   OW WAT   129    LIGAND     9  CE3 RIM F  99    DISTANCE (A)  20.319
WATER 1796   OW WAT   129    LIGAND    10  CF1 RIM F  99    DISTANCE (A)  19.065
WATER 1796   OW WAT   129    LIGAND    11  CF2 RIM F  99    DISTANCE (A)  20.842
WATER 1796   OW WAT   129    LIGAND    12  CF3 RIM F  99    DISTANCE (A)  19.311
WATER 1796   OW WAT   129    LIGAND    13   NC RIM F  99    DISTANCE (A)  21.601
WATER 1797   OW WAT   130    LIGAND     1   CA RIM F  99    DISTANCE (A)  13.942
WATER 1797   OW WAT   130    LIGAND     2   CB RIM F  99    DISTANCE (A)  14.850
WATER 1797   OW WAT   130    LIGAND     3  CG1 RIM F  99    DISTANCE (A)  19.045
WATER 1797   OW WAT   130    LIGAND     4  CG2 RIM F  99    DISTANCE (A)  18.037
WATER 1797   OW WAT   130    LIGAND     5  CG3 RIM F  99    DISTANCE (A)  18.547
WATER 1797   OW WAT   130    LIGAND     6   CD RIM F  99    DISTANCE (A)  16.191
WATER 1797   OW WAT   130    LIGAND     7  CE1 RIM F  99    DISTANCE (A)  17.257
WATER 1797   OW WAT   130    LIGAND     8  CE2 RIM F  99    DISTANCE (A)  16.709
WATER 1797   OW WAT   130    LIGAND     9  CE3 RIM F  99    DISTANCE (A)  16.138
WATER 1797   OW WAT   130    LIGAND    10  CF1 RIM F  99    DISTANCE (A)  18.593
WATER 1797   OW WAT   130    LIGAND    11  CF2 RIM F  99    DISTANCE (A)  18.085
WATER 1797   OW WAT   130    LIGAND    12  CF3 RIM F  99    DISTANCE (A)  17.561
WATER 1797   OW WAT   130    LIGAND    13   NC RIM F  99    DISTANCE (A)  14.318
WATER 1798   OW WAT   131    LIGAND     1   CA RIM F  99    DISTANCE (A)  14.156
WATER 1798   OW WAT   131    LIGAND     2   CB RIM F  99    DISTANCE (A)  14.012
WATER 1798   OW WAT   131    LIGAND     3  CG1 RIM F  99    DISTANCE (A)  11.658
WATER 1798   OW WAT   131    LIGAND     4  CG2 RIM F  99    DISTANCE (A)  13.261
WATER 1798   OW WAT   131    LIGAND     5  CG3 RIM F  99    DISTANCE (A)  14.132
WATER 1798   OW WAT   131    LIGAND     6   CD RIM F  99    DISTANCE (A)  13.488
WATER 1798   OW WAT   131    LIGAND     7  CE1 RIM F  99    DISTANCE (A)  13.225
WATER 1798   OW WAT   131    LIGAND     8  CE2 RIM F  99    DISTANCE (A)  12.291
WATER 1798   OW WAT   131    LIGAND     9  CE3 RIM F  99    DISTANCE (A)  14.659
WATER 1798   OW WAT   131    LIGAND    10  CF1 RIM F  99    DISTANCE (A)  12.915
WATER 1798   OW WAT   131    LIGAND    11  CF2 RIM F  99    DISTANCE (A)  11.955
WATER 1798   OW WAT   131    LIGAND    12  CF3 RIM F  99    DISTANCE (A)  14.378
WATER 1798   OW WAT   131    LIGAND    13   NC RIM F  99    DISTANCE (A)  15.375
WATER 1799   OW WAT   132    LIGAND     1   CA RIM F  99    DISTANCE (A)  12.311
WATER 1799   OW WAT   132    LIGAND     2   CB RIM F  99    DISTANCE (A)  12.985
WATER 1799   OW WAT   132    LIGAND     3  CG1 RIM F  99    DISTANCE (A)  10.986
WATER 1799   OW WAT   132    LIGAND     4  CG2 RIM F  99    DISTANCE (A)  10.382
WATER 1799   OW WAT   132    LIGAND     5  CG3 RIM F  99    DISTANCE (A)  12.648
WATER 1799   OW WAT   132    LIGAND     6   CD RIM F  99    DISTANCE (A)  12.216
WATER 1799   OW WAT   132    LIGAND     7  CE1 RIM F  99    DISTANCE (A)  12.946
WATER 1799   OW WAT   132    LIGAND     8  CE2 RIM F  99    DISTANCE (A)  10.745
WATER 1799   OW WAT   132    LIGAND     9  CE3 RIM F  99    DISTANCE (A)  12.439
WATER 1799   OW WAT   132    LIGAND    10  CF1 RIM F  99    DISTANCE (A)  12.429
WATER 1799   OW WAT   132    LIGAND    11  CF2 RIM F  99    DISTANCE (A)  10.115
WATER 1799   OW WAT   132    LIGAND    12  CF3 RIM F  99    DISTANCE (A)  11.898
WATER 1799   OW WAT   132    LIGAND    13   NC RIM F  99    DISTANCE (A)  14.295
WATER 1800   OW WAT   133    LIGAND     1   CA RIM F  99    DISTANCE (A)  28.736
WATER 1800   OW WAT   133    LIGAND     2   CB RIM F  99    DISTANCE (A)  27.427
WATER 1800   OW WAT   133    LIGAND     3  CG1 RIM F  99    DISTANCE (A)  24.990
WATER 1800   OW WAT   133    LIGAND     4  CG2 RIM F  99    DISTANCE (A)  25.691
WATER 1800   OW WAT   133    LIGAND     5  CG3 RIM F  99    DISTANCE (A)  23.717
WATER 1800   OW WAT   133    LIGAND     6   CD RIM F  99    DISTANCE (A)  26.389
WATER 1800   OW WAT   133    LIGAND     7  CE1 RIM F  99    DISTANCE (A)  25.229
WATER 1800   OW WAT   133    LIGAND     8  CE2 RIM F  99    DISTANCE (A)  27.092
WATER 1800   OW WAT   133    LIGAND     9  CE3 RIM F  99    DISTANCE (A)  25.925
WATER 1800   OW WAT   133    LIGAND    10  CF1 RIM F  99    DISTANCE (A)  24.225
WATER 1800   OW WAT   133    LIGAND    11  CF2 RIM F  99    DISTANCE (A)  26.160
WATER 1800   OW WAT   133    LIGAND    12  CF3 RIM F  99    DISTANCE (A)  24.947
WATER 1800   OW WAT   133    LIGAND    13   NC RIM F  99    DISTANCE (A)  26.991
WATER 1801   OW WAT   134    LIGAND     1   CA RIM F  99    DISTANCE (A)  13.721
WATER 1801   OW WAT   134    LIGAND     2   CB RIM F  99    DISTANCE (A)  15.025
WATER 1801   OW WAT   134    LIGAND     3  CG1 RIM F  99    DISTANCE (A)  18.461
WATER 1801   OW WAT   134    LIGAND     4  CG2 RIM F  99    DISTANCE (A)  17.610
WATER 1801   OW WAT   134    LIGAND     5  CG3 RIM F  99    DISTANCE (A)  18.952
WATER 1801   OW WAT   134    LIGAND     6   CD RIM F  99    DISTANCE (A)  16.207
WATER 1801   OW WAT   134    LIGAND     7  CE1 RIM F  99    DISTANCE (A)  17.454
WATER 1801   OW WAT   134    LIGAND     8  CE2 RIM F  99    DISTANCE (A)  15.990
WATER 1801   OW WAT   134    LIGAND     9  CE3 RIM F  99    DISTANCE (A)  16.552
WATER 1801   OW WAT   134    LIGAND    10  CF1 RIM F  99    DISTANCE (A)  18.650
WATER 1801   OW WAT   134    LIGAND    11  CF2 RIM F  99    DISTANCE (A)  17.287
WATER 1801   OW WAT   134    LIGAND    12  CF3 RIM F  99    DISTANCE (A)  17.810
WATER 1801   OW WAT   134    LIGAND    13   NC RIM F  99    DISTANCE (A)  15.282
WATER 1802   OW WAT   135    LIGAND     1   CA RIM F  99    DISTANCE (A)  28.730
WATER 1802   OW WAT   135    LIGAND     2   CB RIM F  99    DISTANCE (A)  28.704
WATER 1802   OW WAT   135    LIGAND     3  CG1 RIM F  99    DISTANCE (A)  25.066
WATER 1802   OW WAT   135    LIGAND     4  CG2 RIM F  99    DISTANCE (A)  24.407
WATER 1802   OW WAT   135    LIGAND     5  CG3 RIM F  99    DISTANCE (A)  25.370
WATER 1802   OW WAT   135    LIGAND     6   CD RIM F  99    DISTANCE (A)  27.271
WATER 1802   OW WAT   135    LIGAND     7  CE1 RIM F  99    DISTANCE (A)  27.331
WATER 1802   OW WAT   135    LIGAND     8  CE2 RIM F  99    DISTANCE (A)  26.438
WATER 1802   OW WAT   135    LIGAND     9  CE3 RIM F  99    DISTANCE (A)  26.728
WATER 1802   OW WAT   135    LIGAND    10  CF1 RIM F  99    DISTANCE (A)  25.942
WATER 1802   OW WAT   135    LIGAND    11  CF2 RIM F  99    DISTANCE (A)  25.000
WATER 1802   OW WAT   135    LIGAND    12  CF3 RIM F  99    DISTANCE (A)  25.305
WATER 1802   OW WAT   135    LIGAND    13   NC RIM F  99    DISTANCE (A)  29.459
WATER 1803   OW WAT   136    LIGAND     1   CA RIM F  99    DISTANCE (A)  26.346
WATER 1803   OW WAT   136    LIGAND     2   CB RIM F  99    DISTANCE (A)  25.724
WATER 1803   OW WAT   136    LIGAND     3  CG1 RIM F  99    DISTANCE (A)  21.833
WATER 1803   OW WAT   136    LIGAND     4  CG2 RIM F  99    DISTANCE (A)  21.772
WATER 1803   OW WAT   136    LIGAND     5  CG3 RIM F  99    DISTANCE (A)  21.546
WATER 1803   OW WAT   136    LIGAND     6   CD RIM F  99    DISTANCE (A)  24.203
WATER 1803   OW WAT   136    LIGAND     7  CE1 RIM F  99    DISTANCE (A)  23.690
WATER 1803   OW WAT   136    LIGAND     8  CE2 RIM F  99    DISTANCE (A)  23.894
WATER 1803   OW WAT   136    LIGAND     9  CE3 RIM F  99    DISTANCE (A)  23.634
WATER 1803   OW WAT   136    LIGAND    10  CF1 RIM F  99    DISTANCE (A)  22.169
WATER 1803   OW WAT   136    LIGAND    11  CF2 RIM F  99    DISTANCE (A)  22.387
WATER 1803   OW WAT   136    LIGAND    12  CF3 RIM F  99    DISTANCE (A)  22.108
WATER 1803   OW WAT   136    LIGAND    13   NC RIM F  99    DISTANCE (A)  26.112
WATER 1804   OW WAT   137    LIGAND     1   CA RIM F  99    DISTANCE (A)  27.858
WATER 1804   OW WAT   137    LIGAND     2   CB RIM F  99    DISTANCE (A)  26.860
WATER 1804   OW WAT   137    LIGAND     3  CG1 RIM F  99    DISTANCE (A)  24.183
WATER 1804   OW WAT   137    LIGAND     4  CG2 RIM F  99    DISTANCE (A)  24.126
WATER 1804   OW WAT   137    LIGAND     5  CG3 RIM F  99    DISTANCE (A)  22.725
WATER 1804   OW WAT   137    LIGAND     6   CD RIM F  99    DISTANCE (A)  25.625
WATER 1804   OW WAT   137    LIGAND     7  CE1 RIM F  99    DISTANCE (A)  24.844
WATER 1804   OW WAT   137    LIGAND     8  CE2 RIM F  99    DISTANCE (A)  26.130
WATER 1804   OW WAT   137    LIGAND     9  CE3 RIM F  99    DISTANCE (A)  24.789
WATER 1804   OW WAT   137    LIGAND    10  CF1 RIM F  99    DISTANCE (A)  23.635
WATER 1804   OW WAT   137    LIGAND    11  CF2 RIM F  99    DISTANCE (A)  24.985
WATER 1804   OW WAT   137    LIGAND    12  CF3 RIM F  99    DISTANCE (A)  23.577
WATER 1804   OW WAT   137    LIGAND    13   NC RIM F  99    DISTANCE (A)  26.520
WATER 1805   OW WAT   138    LIGAND     1   CA RIM F  99    DISTANCE (A)  27.328
WATER 1805   OW WAT   138    LIGAND     2   CB RIM F  99    DISTANCE (A)  26.337
WATER 1805   OW WAT   138    LIGAND     3  CG1 RIM F  99    DISTANCE (A)  22.274
WATER 1805   OW WAT   138    LIGAND     4  CG2 RIM F  99    DISTANCE (A)  23.219
WATER 1805   OW WAT   138    LIGAND     5  CG3 RIM F  99    DISTANCE (A)  22.366
WATER 1805   OW WAT   138    LIGAND     6   CD RIM F  99    DISTANCE (A)  24.915
WATER 1805   OW WAT   138    LIGAND     7  CE1 RIM F  99    DISTANCE (A)  23.923
WATER 1805   OW WAT   138    LIGAND     8  CE2 RIM F  99    DISTANCE (A)  24.722
WATER 1805   OW WAT   138    LIGAND     9  CE3 RIM F  99    DISTANCE (A)  24.806
WATER 1805   OW WAT   138    LIGAND    10  CF1 RIM F  99    DISTANCE (A)  22.488
WATER 1805   OW WAT   138    LIGAND    11  CF2 RIM F  99    DISTANCE (A)  23.336
WATER 1805   OW WAT   138    LIGAND    12  CF3 RIM F  99    DISTANCE (A)  23.423
WATER 1805   OW WAT   138    LIGAND    13   NC RIM F  99    DISTANCE (A)  26.738
WATER 1806   OW WAT   139    LIGAND     1   CA RIM F  99    DISTANCE (A)  10.232
WATER 1806   OW WAT   139    LIGAND     2   CB RIM F  99    DISTANCE (A)   9.741
WATER 1806   OW WAT   139    LIGAND     3  CG1 RIM F  99    DISTANCE (A)  12.413
WATER 1806   OW WAT   139    LIGAND     4  CG2 RIM F  99    DISTANCE (A)  13.709
WATER 1806   OW WAT   139    LIGAND     5  CG3 RIM F  99    DISTANCE (A)  13.035
WATER 1806   OW WAT   139    LIGAND     6   CD RIM F  99    DISTANCE (A)  10.891
WATER 1806   OW WAT   139    LIGAND     7  CE1 RIM F  99    DISTANCE (A)  10.599
WATER 1806   OW WAT   139    LIGAND     8  CE2 RIM F  99    DISTANCE (A)  11.419
WATER 1806   OW WAT   139    LIGAND     9  CE3 RIM F  99    DISTANCE (A)  12.091
WATER 1806   OW WAT   139    LIGAND    10  CF1 RIM F  99    DISTANCE (A)  11.930
WATER 1806   OW WAT   139    LIGAND    11  CF2 RIM F  99    DISTANCE (A)  12.664
WATER 1806   OW WAT   139    LIGAND    12  CF3 RIM F  99    DISTANCE (A)  13.274
WATER 1806   OW WAT   139    LIGAND    13   NC RIM F  99    DISTANCE (A)   9.697
WATER 1807   OW WAT   140    LIGAND     1   CA RIM F  99    DISTANCE (A)  12.415
WATER 1807   OW WAT   140    LIGAND     2   CB RIM F  99    DISTANCE (A)  13.504
WATER 1807   OW WAT   140    LIGAND     3  CG1 RIM F  99    DISTANCE (A)  16.084
WATER 1807   OW WAT   140    LIGAND     4  CG2 RIM F  99    DISTANCE (A)  13.890
WATER 1807   OW WAT   140    LIGAND     5  CG3 RIM F  99    DISTANCE (A)  15.045
WATER 1807   OW WAT   140    LIGAND     6   CD RIM F  99    DISTANCE (A)  13.930
WATER 1807   OW WAT   140    LIGAND     7  CE1 RIM F  99    DISTANCE (A)  15.300
WATER 1807   OW WAT   140    LIGAND     8  CE2 RIM F  99    DISTANCE (A)  14.168
WATER 1807   OW WAT   140    LIGAND     9  CE3 RIM F  99    DISTANCE (A)  12.974
WATER 1807   OW WAT   140    LIGAND    10  CF1 RIM F  99    DISTANCE (A)  15.875
WATER 1807   OW WAT   140    LIGAND    11  CF2 RIM F  99    DISTANCE (A)  14.786
WATER 1807   OW WAT   140    LIGAND    12  CF3 RIM F  99    DISTANCE (A)  13.649
WATER 1807   OW WAT   140    LIGAND    13   NC RIM F  99    DISTANCE (A)  13.152
WATER 1808   OW WAT   141    LIGAND     1   CA RIM F  99    DISTANCE (A)  12.058
WATER 1808   OW WAT   141    LIGAND     2   CB RIM F  99    DISTANCE (A)  11.978
WATER 1808   OW WAT   141    LIGAND     3  CG1 RIM F  99    DISTANCE (A)  15.993
WATER 1808   OW WAT   141    LIGAND     4  CG2 RIM F  99    DISTANCE (A)  15.659
WATER 1808   OW WAT   141    LIGAND     5  CG3 RIM F  99    DISTANCE (A)  14.866
WATER 1808   OW WAT   141    LIGAND     6   CD RIM F  99    DISTANCE (A)  13.238
WATER 1808   OW WAT   141    LIGAND     7  CE1 RIM F  99    DISTANCE (A)  13.579
WATER 1808   OW WAT   141    LIGAND     8  CE2 RIM F  99    DISTANCE (A)  14.444
WATER 1808   OW WAT   141    LIGAND     9  CE3 RIM F  99    DISTANCE (A)  13.183
WATER 1808   OW WAT   141    LIGAND    10  CF1 RIM F  99    DISTANCE (A)  14.914
WATER 1808   OW WAT   141    LIGAND    11  CF2 RIM F  99    DISTANCE (A)  15.706
WATER 1808   OW WAT   141    LIGAND    12  CF3 RIM F  99    DISTANCE (A)  14.556
WATER 1808   OW WAT   141    LIGAND    13   NC RIM F  99    DISTANCE (A)  10.791
WATER 1809   OW WAT   142    LIGAND     1   CA RIM F  99    DISTANCE (A)  28.581
WATER 1809   OW WAT   142    LIGAND     2   CB RIM F  99    DISTANCE (A)  27.379
WATER 1809   OW WAT   142    LIGAND     3  CG1 RIM F  99    DISTANCE (A)  25.095
WATER 1809   OW WAT   142    LIGAND     4  CG2 RIM F  99    DISTANCE (A)  25.424
WATER 1809   OW WAT   142    LIGAND     5  CG3 RIM F  99    DISTANCE (A)  23.567
WATER 1809   OW WAT   142    LIGAND     6   CD RIM F  99    DISTANCE (A)  26.321
WATER 1809   OW WAT   142    LIGAND     7  CE1 RIM F  99    DISTANCE (A)  25.320
WATER 1809   OW WAT   142    LIGAND     8  CE2 RIM F  99    DISTANCE (A)  27.055
WATER 1809   OW WAT   142    LIGAND     9  CE3 RIM F  99    DISTANCE (A)  25.647
WATER 1809   OW WAT   142    LIGAND    10  CF1 RIM F  99    DISTANCE (A)  24.300
WATER 1809   OW WAT   142    LIGAND    11  CF2 RIM F  99    DISTANCE (A)  26.104
WATER 1809   OW WAT   142    LIGAND    12  CF3 RIM F  99    DISTANCE (A)  24.639
WATER 1809   OW WAT   142    LIGAND    13   NC RIM F  99    DISTANCE (A)  26.867
WATER 1810   OW WAT   143    LIGAND     1   CA RIM F  99    DISTANCE (A)  24.213
WATER 1810   OW WAT   143    LIGAND     2   CB RIM F  99    DISTANCE (A)  22.826
WATER 1810   OW WAT   143    LIGAND     3  CG1 RIM F  99    DISTANCE (A)  19.769
WATER 1810   OW WAT   143    LIGAND     4  CG2 RIM F  99    DISTANCE (A)  21.604
WATER 1810   OW WAT   143    LIGAND     5  CG3 RIM F  99    DISTANCE (A)  19.846
WATER 1810   OW WAT   143    LIGAND     6   CD RIM F  99    DISTANCE (A)  21.849
WATER 1810   OW WAT   143    LIGAND     7  CE1 RIM F  99    DISTANCE (A)  20.406
WATER 1810   OW WAT   143    LIGAND     8  CE2 RIM F  99    DISTANCE (A)  22.117
WATER 1810   OW WAT   143    LIGAND     9  CE3 RIM F  99    DISTANCE (A)  22.188
WATER 1810   OW WAT   143    LIGAND    10  CF1 RIM F  99    DISTANCE (A)  19.468
WATER 1810   OW WAT   143    LIGAND    11  CF2 RIM F  99    DISTANCE (A)  21.256
WATER 1810   OW WAT   143    LIGAND    12  CF3 RIM F  99    DISTANCE (A)  21.327
WATER 1810   OW WAT   143    LIGAND    13   NC RIM F  99    DISTANCE (A)  22.947
WATER 1811   OW WAT   144    LIGAND     1   CA RIM F  99    DISTANCE (A)  14.093
WATER 1811   OW WAT   144    LIGAND     2   CB RIM F  99    DISTANCE (A)  12.588
WATER 1811   OW WAT   144    LIGAND     3  CG1 RIM F  99    DISTANCE (A)  11.412
WATER 1811   OW WAT   144    LIGAND     4  CG2 RIM F  99    DISTANCE (A)  12.789
WATER 1811   OW WAT   144    LIGAND     5  CG3 RIM F  99    DISTANCE (A)  10.338
WATER 1811   OW WAT   144    LIGAND     6   CD RIM F  99    DISTANCE (A)  12.019
WATER 1811   OW WAT   144    LIGAND     7  CE1 RIM F  99    DISTANCE (A)  10.626
WATER 1811   OW WAT   144    LIGAND     8  CE2 RIM F  99    DISTANCE (A)  13.021
WATER 1811   OW WAT   144    LIGAND     9  CE3 RIM F  99    DISTANCE (A)  12.092
WATER 1811   OW WAT   144    LIGAND    10  CF1 RIM F  99    DISTANCE (A)  10.253
WATER 1811   OW WAT   144    LIGAND    11  CF2 RIM F  99    DISTANCE (A)  12.720
WATER 1811   OW WAT   144    LIGAND    12  CF3 RIM F  99    DISTANCE (A)  11.766
WATER 1811   OW WAT   144    LIGAND    13   NC RIM F  99    DISTANCE (A)  12.065
WATER 1812   OW WAT   145    LIGAND     1   CA RIM F  99    DISTANCE (A)  23.033
WATER 1812   OW WAT   145    LIGAND     2   CB RIM F  99    DISTANCE (A)  22.614
WATER 1812   OW WAT   145    LIGAND     3  CG1 RIM F  99    DISTANCE (A)  20.070
WATER 1812   OW WAT   145    LIGAND     4  CG2 RIM F  99    DISTANCE (A)  18.963
WATER 1812   OW WAT   145    LIGAND     5  CG3 RIM F  99    DISTANCE (A)  18.689
WATER 1812   OW WAT   145    LIGAND     6   CD RIM F  99    DISTANCE (A)  21.305
WATER 1812   OW WAT   145    LIGAND     7  CE1 RIM F  99    DISTANCE (A)  21.186
WATER 1812   OW WAT   145    LIGAND     8  CE2 RIM F  99    DISTANCE (A)  21.426
WATER 1812   OW WAT   145    LIGAND     9  CE3 RIM F  99    DISTANCE (A)  20.141
WATER 1812   OW WAT   145    LIGAND    10  CF1 RIM F  99    DISTANCE (A)  19.938
WATER 1812   OW WAT   145    LIGAND    11  CF2 RIM F  99    DISTANCE (A)  20.195
WATER 1812   OW WAT   145    LIGAND    12  CF3 RIM F  99    DISTANCE (A)  18.824
WATER 1812   OW WAT   145    LIGAND    13   NC RIM F  99    DISTANCE (A)  22.521
WATER 1813   OW WAT   146    LIGAND     1   CA RIM F  99    DISTANCE (A)  27.154
WATER 1813   OW WAT   146    LIGAND     2   CB RIM F  99    DISTANCE (A)  25.978
WATER 1813   OW WAT   146    LIGAND     3  CG1 RIM F  99    DISTANCE (A)  22.157
WATER 1813   OW WAT   146    LIGAND     4  CG2 RIM F  99    DISTANCE (A)  23.623
WATER 1813   OW WAT   146    LIGAND     5  CG3 RIM F  99    DISTANCE (A)  22.407
WATER 1813   OW WAT   146    LIGAND     6   CD RIM F  99    DISTANCE (A)  24.718
WATER 1813   OW WAT   146    LIGAND     7  CE1 RIM F  99    DISTANCE (A)  23.491
WATER 1813   OW WAT   146    LIGAND     8  CE2 RIM F  99    DISTANCE (A)  24.651
WATER 1813   OW WAT   146    LIGAND     9  CE3 RIM F  99    DISTANCE (A)  24.879
WATER 1813   OW WAT   146    LIGAND    10  CF1 RIM F  99    DISTANCE (A)  22.230
WATER 1813   OW WAT   146    LIGAND    11  CF2 RIM F  99    DISTANCE (A)  23.454
WATER 1813   OW WAT   146    LIGAND    12  CF3 RIM F  99    DISTANCE (A)  23.690
WATER 1813   OW WAT   146    LIGAND    13   NC RIM F  99    DISTANCE (A)  26.333
WATER 1814   OW WAT   147    LIGAND     1   CA RIM F  99    DISTANCE (A)  14.110
WATER 1814   OW WAT   147    LIGAND     2   CB RIM F  99    DISTANCE (A)  12.864
WATER 1814   OW WAT   147    LIGAND     3  CG1 RIM F  99    DISTANCE (A)  13.694
WATER 1814   OW WAT   147    LIGAND     4  CG2 RIM F  99    DISTANCE (A)  14.108
WATER 1814   OW WAT   147    LIGAND     5  CG3 RIM F  99    DISTANCE (A)  11.778
WATER 1814   OW WAT   147    LIGAND     6   CD RIM F  99    DISTANCE (A)  12.823
WATER 1814   OW WAT   147    LIGAND     7  CE1 RIM F  99    DISTANCE (A)  11.968
WATER 1814   OW WAT   147    LIGAND     8  CE2 RIM F  99    DISTANCE (A)  14.266
WATER 1814   OW WAT   147    LIGAND     9  CE3 RIM F  99    DISTANCE (A)  12.440
WATER 1814   OW WAT   147    LIGAND    10  CF1 RIM F  99    DISTANCE (A)  12.182
WATER 1814   OW WAT   147    LIGAND    11  CF2 RIM F  99    DISTANCE (A)  14.447
WATER 1814   OW WAT   147    LIGAND    12  CF3 RIM F  99    DISTANCE (A)  12.647
WATER 1814   OW WAT   147    LIGAND    13   NC RIM F  99    DISTANCE (A)  11.683
WATER 1815   OW WAT   148    LIGAND     1   CA RIM F  99    DISTANCE (A)  20.218
WATER 1815   OW WAT   148    LIGAND     2   CB RIM F  99    DISTANCE (A)  20.298
WATER 1815   OW WAT   148    LIGAND     3  CG1 RIM F  99    DISTANCE (A)  16.951
WATER 1815   OW WAT   148    LIGAND     4  CG2 RIM F  99    DISTANCE (A)  16.012
WATER 1815   OW WAT   148    LIGAND     5  CG3 RIM F  99    DISTANCE (A)  17.222
WATER 1815   OW WAT   148    LIGAND     6   CD RIM F  99    DISTANCE (A)  18.917
WATER 1815   OW WAT   148    LIGAND     7  CE1 RIM F  99    DISTANCE (A)  19.149
WATER 1815   OW WAT   148    LIGAND     8  CE2 RIM F  99    DISTANCE (A)  18.067
WATER 1815   OW WAT   148    LIGAND     9  CE3 RIM F  99    DISTANCE (A)  18.323
WATER 1815   OW WAT   148    LIGAND    10  CF1 RIM F  99    DISTANCE (A)  17.853
WATER 1815   OW WAT   148    LIGAND    11  CF2 RIM F  99    DISTANCE (A)  16.688
WATER 1815   OW WAT   148    LIGAND    12  CF3 RIM F  99    DISTANCE (A)  16.964
WATER 1815   OW WAT   148    LIGAND    13   NC RIM F  99    DISTANCE (A)  21.059
WATER 1816   OW WAT   149    LIGAND     1   CA RIM F  99    DISTANCE (A)  12.535
WATER 1816   OW WAT   149    LIGAND     2   CB RIM F  99    DISTANCE (A)  13.381
WATER 1816   OW WAT   149    LIGAND     3  CG1 RIM F  99    DISTANCE (A)  14.974
WATER 1816   OW WAT   149    LIGAND     4  CG2 RIM F  99    DISTANCE (A)  12.560
WATER 1816   OW WAT   149    LIGAND     5  CG3 RIM F  99    DISTANCE (A)  13.646
WATER 1816   OW WAT   149    LIGAND     6   CD RIM F  99    DISTANCE (A)  13.351
WATER 1816   OW WAT   149    LIGAND     7  CE1 RIM F  99    DISTANCE (A)  14.585
WATER 1816   OW WAT   149    LIGAND     8  CE2 RIM F  99    DISTANCE (A)  13.575
WATER 1816   OW WAT   149    LIGAND     9  CE3 RIM F  99    DISTANCE (A)  12.094
WATER 1816   OW WAT   149    LIGAND    10  CF1 RIM F  99    DISTANCE (A)  14.770
WATER 1816   OW WAT   149    LIGAND    11  CF2 RIM F  99    DISTANCE (A)  13.774
WATER 1816   OW WAT   149    LIGAND    12  CF3 RIM F  99    DISTANCE (A)  12.318
WATER 1816   OW WAT   149    LIGAND    13   NC RIM F  99    DISTANCE (A)  13.050
WATER 1817   OW WAT   150    LIGAND     1   CA RIM F  99    DISTANCE (A)  30.003
WATER 1817   OW WAT   150    LIGAND     2   CB RIM F  99    DISTANCE (A)  29.638
WATER 1817   OW WAT   150    LIGAND     3  CG1 RIM F  99    DISTANCE (A)  25.750
WATER 1817   OW WAT   150    LIGAND     4  CG2 RIM F  99    DISTANCE (A)  25.424
WATER 1817   OW WAT   150    LIGAND     5  CG3 RIM F  99    DISTANCE (A)  25.735
WATER 1817   OW WAT   150    LIGAND     6   CD RIM F  99    DISTANCE (A)  28.120
WATER 1817   OW WAT   150    LIGAND     7  CE1 RIM F  99    DISTANCE (A)  27.849
WATER 1817   OW WAT   150    LIGAND     8  CE2 RIM F  99    DISTANCE (A)  27.561
WATER 1817   OW WAT   150    LIGAND     9  CE3 RIM F  99    DISTANCE (A)  27.549
WATER 1817   OW WAT   150    LIGAND    10  CF1 RIM F  99    DISTANCE (A)  26.346
WATER 1817   OW WAT   150    LIGAND    11  CF2 RIM F  99    DISTANCE (A)  26.043
WATER 1817   OW WAT   150    LIGAND    12  CF3 RIM F  99    DISTANCE (A)  26.028
WATER 1817   OW WAT   150    LIGAND    13   NC RIM F  99    DISTANCE (A)  30.198
WATER 1818   OW WAT   151    LIGAND     1   CA RIM F  99    DISTANCE (A)  30.615
WATER 1818   OW WAT   151    LIGAND     2   CB RIM F  99    DISTANCE (A)  29.210
WATER 1818   OW WAT   151    LIGAND     3  CG1 RIM F  99    DISTANCE (A)  26.408
WATER 1818   OW WAT   151    LIGAND     4  CG2 RIM F  99    DISTANCE (A)  27.712
WATER 1818   OW WAT   151    LIGAND     5  CG3 RIM F  99    DISTANCE (A)  25.752
WATER 1818   OW WAT   151    LIGAND     6   CD RIM F  99    DISTANCE (A)  28.190
WATER 1818   OW WAT   151    LIGAND     7  CE1 RIM F  99    DISTANCE (A)  26.829
WATER 1818   OW WAT   151    LIGAND     8  CE2 RIM F  99    DISTANCE (A)  28.714
WATER 1818   OW WAT   151    LIGAND     9  CE3 RIM F  99    DISTANCE (A)  28.114
WATER 1818   OW WAT   151    LIGAND    10  CF1 RIM F  99    DISTANCE (A)  25.835
WATER 1818   OW WAT   151    LIGAND    11  CF2 RIM F  99    DISTANCE (A)  27.789
WATER 1818   OW WAT   151    LIGAND    12  CF3 RIM F  99    DISTANCE (A)  27.166
WATER 1818   OW WAT   151    LIGAND    13   NC RIM F  99    DISTANCE (A)  29.007
WATER 1819   OW WAT   152    LIGAND     1   CA RIM F  99    DISTANCE (A)  30.179
WATER 1819   OW WAT   152    LIGAND     2   CB RIM F  99    DISTANCE (A)  29.336
WATER 1819   OW WAT   152    LIGAND     3  CG1 RIM F  99    DISTANCE (A)  25.087
WATER 1819   OW WAT   152    LIGAND     4  CG2 RIM F  99    DISTANCE (A)  26.348
WATER 1819   OW WAT   152    LIGAND     5  CG3 RIM F  99    DISTANCE (A)  25.960
WATER 1819   OW WAT   152    LIGAND     6   CD RIM F  99    DISTANCE (A)  27.980
WATER 1819   OW WAT   152    LIGAND     7  CE1 RIM F  99    DISTANCE (A)  27.050
WATER 1819   OW WAT   152    LIGAND     8  CE2 RIM F  99    DISTANCE (A)  27.422
WATER 1819   OW WAT   152    LIGAND     9  CE3 RIM F  99    DISTANCE (A)  28.225
WATER 1819   OW WAT   152    LIGAND    10  CF1 RIM F  99    DISTANCE (A)  25.695
WATER 1819   OW WAT   152    LIGAND    11  CF2 RIM F  99    DISTANCE (A)  26.086
WATER 1819   OW WAT   152    LIGAND    12  CF3 RIM F  99    DISTANCE (A)  26.926
WATER 1819   OW WAT   152    LIGAND    13   NC RIM F  99    DISTANCE (A)  30.079
WATER 1820   OW WAT   153    LIGAND     1   CA RIM F  99    DISTANCE (A)   8.344
WATER 1820   OW WAT   153    LIGAND     2   CB RIM F  99    DISTANCE (A)   7.315
WATER 1820   OW WAT   153    LIGAND     3  CG1 RIM F  99    DISTANCE (A)   3.507
WATER 1820   OW WAT   153    LIGAND     4  CG2 RIM F  99    DISTANCE (A)   4.787
WATER 1820   OW WAT   153    LIGAND     5  CG3 RIM F  99    DISTANCE (A)   3.541
WATER 1820   OW WAT   153    LIGAND     6   CD RIM F  99    DISTANCE (A)   5.893
WATER 1820   OW WAT   153    LIGAND     7  CE1 RIM F  99    DISTANCE (A)   4.959
WATER 1820   OW WAT   153    LIGAND     8  CE2 RIM F  99    DISTANCE (A)   5.913
WATER 1820   OW WAT   153    LIGAND     9  CE3 RIM F  99    DISTANCE (A)   5.935
WATER 1820   OW WAT   153    LIGAND    10  CF1 RIM F  99    DISTANCE (A)   3.472
WATER 1820   OW WAT   153    LIGAND    11  CF2 RIM F  99    DISTANCE (A)   4.737
WATER 1820   OW WAT   153    LIGAND    12  CF3 RIM F  99    DISTANCE (A)   4.761
WATER 1820   OW WAT   153    LIGAND    13   NC RIM F  99    DISTANCE (A)   7.793
WATER 1821   OW WAT   154    LIGAND     1   CA RIM F  99    DISTANCE (A)  13.212
WATER 1821   OW WAT   154    LIGAND     2   CB RIM F  99    DISTANCE (A)  13.981
WATER 1821   OW WAT   154    LIGAND     3  CG1 RIM F  99    DISTANCE (A)  15.262
WATER 1821   OW WAT   154    LIGAND     4  CG2 RIM F  99    DISTANCE (A)  15.823
WATER 1821   OW WAT   154    LIGAND     5  CG3 RIM F  99    DISTANCE (A)  17.179
WATER 1821   OW WAT   154    LIGAND     6   CD RIM F  99    DISTANCE (A)  14.655
WATER 1821   OW WAT   154    LIGAND     7  CE1 RIM F  99    DISTANCE (A)  15.278
WATER 1821   OW WAT   154    LIGAND     8  CE2 RIM F  99    DISTANCE (A)  13.738
WATER 1821   OW WAT   154    LIGAND     9  CE3 RIM F  99    DISTANCE (A)  15.839
WATER 1821   OW WAT   154    LIGAND    10  CF1 RIM F  99    DISTANCE (A)  16.093
WATER 1821   OW WAT   154    LIGAND    11  CF2 RIM F  99    DISTANCE (A)  14.638
WATER 1821   OW WAT   154    LIGAND    12  CF3 RIM F  99    DISTANCE (A)  16.626
WATER 1821   OW WAT   154    LIGAND    13   NC RIM F  99    DISTANCE (A)  15.087
WATER 1822   OW WAT   155    LIGAND     1   CA RIM F  99    DISTANCE (A)  26.399
WATER 1822   OW WAT   155    LIGAND     2   CB RIM F  99    DISTANCE (A)  25.692
WATER 1822   OW WAT   155    LIGAND     3  CG1 RIM F  99    DISTANCE (A)  21.525
WATER 1822   OW WAT   155    LIGAND     4  CG2 RIM F  99    DISTANCE (A)  21.932
WATER 1822   OW WAT   155    LIGAND     5  CG3 RIM F  99    DISTANCE (A)  21.662
WATER 1822   OW WAT   155    LIGAND     6   CD RIM F  99    DISTANCE (A)  24.177
WATER 1822   OW WAT   155    LIGAND     7  CE1 RIM F  99    DISTANCE (A)  23.509
WATER 1822   OW WAT   155    LIGAND     8  CE2 RIM F  99    DISTANCE (A)  23.758
WATER 1822   OW WAT   155    LIGAND     9  CE3 RIM F  99    DISTANCE (A)  23.884
WATER 1822   OW WAT   155    LIGAND    10  CF1 RIM F  99    DISTANCE (A)  21.986
WATER 1822   OW WAT   155    LIGAND    11  CF2 RIM F  99    DISTANCE (A)  22.252
WATER 1822   OW WAT   155    LIGAND    12  CF3 RIM F  99    DISTANCE (A)  22.384
WATER 1822   OW WAT   155    LIGAND    13   NC RIM F  99    DISTANCE (A)  26.226
WATER 1823   OW WAT   156    LIGAND     1   CA RIM F  99    DISTANCE (A)  29.856
WATER 1823   OW WAT   156    LIGAND     2   CB RIM F  99    DISTANCE (A)  29.334
WATER 1823   OW WAT   156    LIGAND     3  CG1 RIM F  99    DISTANCE (A)  26.174
WATER 1823   OW WAT   156    LIGAND     4  CG2 RIM F  99    DISTANCE (A)  25.480
WATER 1823   OW WAT   156    LIGAND     5  CG3 RIM F  99    DISTANCE (A)  25.170
WATER 1823   OW WAT   156    LIGAND     6   CD RIM F  99    DISTANCE (A)  27.912
WATER 1823   OW WAT   156    LIGAND     7  CE1 RIM F  99    DISTANCE (A)  27.601
WATER 1823   OW WAT   156    LIGAND     8  CE2 RIM F  99    DISTANCE (A)  27.883
WATER 1823   OW WAT   156    LIGAND     9  CE3 RIM F  99    DISTANCE (A)  26.944
WATER 1823   OW WAT   156    LIGAND    10  CF1 RIM F  99    DISTANCE (A)  26.204
WATER 1823   OW WAT   156    LIGAND    11  CF2 RIM F  99    DISTANCE (A)  26.501
WATER 1823   OW WAT   156    LIGAND    12  CF3 RIM F  99    DISTANCE (A)  25.510
WATER 1823   OW WAT   156    LIGAND    13   NC RIM F  99    DISTANCE (A)  29.392
WATER 1824   OW WAT   157    LIGAND     1   CA RIM F  99    DISTANCE (A)  13.000
WATER 1824   OW WAT   157    LIGAND     2   CB RIM F  99    DISTANCE (A)  14.381
WATER 1824   OW WAT   157    LIGAND     3  CG1 RIM F  99    DISTANCE (A)  16.336
WATER 1824   OW WAT   157    LIGAND     4  CG2 RIM F  99    DISTANCE (A)  15.624
WATER 1824   OW WAT   157    LIGAND     5  CG3 RIM F  99    DISTANCE (A)  17.574
WATER 1824   OW WAT   157    LIGAND     6   CD RIM F  99    DISTANCE (A)  15.067
WATER 1824   OW WAT   157    LIGAND     7  CE1 RIM F  99    DISTANCE (A)  16.311
WATER 1824   OW WAT   157    LIGAND     8  CE2 RIM F  99    DISTANCE (A)  14.191
WATER 1824   OW WAT   157    LIGAND     9  CE3 RIM F  99    DISTANCE (A)  15.599
WATER 1824   OW WAT   157    LIGAND    10  CF1 RIM F  99    DISTANCE (A)  17.104
WATER 1824   OW WAT   157    LIGAND    11  CF2 RIM F  99    DISTANCE (A)  15.094
WATER 1824   OW WAT   157    LIGAND    12  CF3 RIM F  99    DISTANCE (A)  16.426
WATER 1824   OW WAT   157    LIGAND    13   NC RIM F  99    DISTANCE (A)  15.271
WATER 1825   OW WAT   158    LIGAND     1   CA RIM F  99    DISTANCE (A)  27.194
WATER 1825   OW WAT   158    LIGAND     2   CB RIM F  99    DISTANCE (A)  26.056
WATER 1825   OW WAT   158    LIGAND     3  CG1 RIM F  99    DISTANCE (A)  22.791
WATER 1825   OW WAT   158    LIGAND     4  CG2 RIM F  99    DISTANCE (A)  23.362
WATER 1825   OW WAT   158    LIGAND     5  CG3 RIM F  99    DISTANCE (A)  21.899
WATER 1825   OW WAT   158    LIGAND     6   CD RIM F  99    DISTANCE (A)  24.754
WATER 1825   OW WAT   158    LIGAND     7  CE1 RIM F  99    DISTANCE (A)  23.727
WATER 1825   OW WAT   158    LIGAND     8  CE2 RIM F  99    DISTANCE (A)  25.082
WATER 1825   OW WAT   158    LIGAND     9  CE3 RIM F  99    DISTANCE (A)  24.276
WATER 1825   OW WAT   158    LIGAND    10  CF1 RIM F  99    DISTANCE (A)  22.428
WATER 1825   OW WAT   158    LIGAND    11  CF2 RIM F  99    DISTANCE (A)  23.858
WATER 1825   OW WAT   158    LIGAND    12  CF3 RIM F  99    DISTANCE (A)  23.007
WATER 1825   OW WAT   158    LIGAND    13   NC RIM F  99    DISTANCE (A)  25.957
WATER 1826   OW WAT   159    LIGAND     1   CA RIM F  99    DISTANCE (A)  23.411
WATER 1826   OW WAT   159    LIGAND     2   CB RIM F  99    DISTANCE (A)  22.166
WATER 1826   OW WAT   159    LIGAND     3  CG1 RIM F  99    DISTANCE (A)  18.537
WATER 1826   OW WAT   159    LIGAND     4  CG2 RIM F  99    DISTANCE (A)  20.166
WATER 1826   OW WAT   159    LIGAND     5  CG3 RIM F  99    DISTANCE (A)  18.773
WATER 1826   OW WAT   159    LIGAND     6   CD RIM F  99    DISTANCE (A)  20.982
WATER 1826   OW WAT   159    LIGAND     7  CE1 RIM F  99    DISTANCE (A)  19.679
WATER 1826   OW WAT   159    LIGAND     8  CE2 RIM F  99    DISTANCE (A)  21.011
WATER 1826   OW WAT   159    LIGAND     9  CE3 RIM F  99    DISTANCE (A)  21.221
WATER 1826   OW WAT   159    LIGAND    10  CF1 RIM F  99    DISTANCE (A)  18.504
WATER 1826   OW WAT   159    LIGAND    11  CF2 RIM F  99    DISTANCE (A)  19.916
WATER 1826   OW WAT   159    LIGAND    12  CF3 RIM F  99    DISTANCE (A)  20.134
WATER 1826   OW WAT   159    LIGAND    13   NC RIM F  99    DISTANCE (A)  22.474
WATER 1827   OW WAT   160    LIGAND     1   CA RIM F  99    DISTANCE (A)  25.590
WATER 1827   OW WAT   160    LIGAND     2   CB RIM F  99    DISTANCE (A)  24.413
WATER 1827   OW WAT   160    LIGAND     3  CG1 RIM F  99    DISTANCE (A)  22.359
WATER 1827   OW WAT   160    LIGAND     4  CG2 RIM F  99    DISTANCE (A)  22.566
WATER 1827   OW WAT   160    LIGAND     5  CG3 RIM F  99    DISTANCE (A)  20.680
WATER 1827   OW WAT   160    LIGAND     6   CD RIM F  99    DISTANCE (A)  23.398
WATER 1827   OW WAT   160    LIGAND     7  CE1 RIM F  99    DISTANCE (A)  22.452
WATER 1827   OW WAT   160    LIGAND     8  CE2 RIM F  99    DISTANCE (A)  24.199
WATER 1827   OW WAT   160    LIGAND     9  CE3 RIM F  99    DISTANCE (A)  22.658
WATER 1827   OW WAT   160    LIGAND    10  CF1 RIM F  99    DISTANCE (A)  21.488
WATER 1827   OW WAT   160    LIGAND    11  CF2 RIM F  99    DISTANCE (A)  23.308
WATER 1827   OW WAT   160    LIGAND    12  CF3 RIM F  99    DISTANCE (A)  21.703
WATER 1827   OW WAT   160    LIGAND    13   NC RIM F  99    DISTANCE (A)  23.836
WATER 1828   OW WAT   161    LIGAND     1   CA RIM F  99    DISTANCE (A)  15.233
WATER 1828   OW WAT   161    LIGAND     2   CB RIM F  99    DISTANCE (A)  14.225
WATER 1828   OW WAT   161    LIGAND     3  CG1 RIM F  99    DISTANCE (A)  14.757
WATER 1828   OW WAT   161    LIGAND     4  CG2 RIM F  99    DISTANCE (A)  14.456
WATER 1828   OW WAT   161    LIGAND     5  CG3 RIM F  99    DISTANCE (A)  12.411
WATER 1828   OW WAT   161    LIGAND     6   CD RIM F  99    DISTANCE (A)  13.943
WATER 1828   OW WAT   161    LIGAND     7  CE1 RIM F  99    DISTANCE (A)  13.397
WATER 1828   OW WAT   161    LIGAND     8  CE2 RIM F  99    DISTANCE (A)  15.310
WATER 1828   OW WAT   161    LIGAND     9  CE3 RIM F  99    DISTANCE (A)  13.065
WATER 1828   OW WAT   161    LIGAND    10  CF1 RIM F  99    DISTANCE (A)  13.332
WATER 1828   OW WAT   161    LIGAND    11  CF2 RIM F  99    DISTANCE (A)  15.254
WATER 1828   OW WAT   161    LIGAND    12  CF3 RIM F  99    DISTANCE (A)  13.000
WATER 1828   OW WAT   161    LIGAND    13   NC RIM F  99    DISTANCE (A)  13.034
WATER 1829   OW WAT   162    LIGAND     1   CA RIM F  99    DISTANCE (A)  16.046
WATER 1829   OW WAT   162    LIGAND     2   CB RIM F  99    DISTANCE (A)  16.571
WATER 1829   OW WAT   162    LIGAND     3  CG1 RIM F  99    DISTANCE (A)  14.936
WATER 1829   OW WAT   162    LIGAND     4  CG2 RIM F  99    DISTANCE (A)  12.890
WATER 1829   OW WAT   162    LIGAND     5  CG3 RIM F  99    DISTANCE (A)  14.517
WATER 1829   OW WAT   162    LIGAND     6   CD RIM F  99    DISTANCE (A)  15.554
WATER 1829   OW WAT   162    LIGAND     7  CE1 RIM F  99    DISTANCE (A)  16.371
WATER 1829   OW WAT   162    LIGAND     8  CE2 RIM F  99    DISTANCE (A)  14.947
WATER 1829   OW WAT   162    LIGAND     9  CE3 RIM F  99    DISTANCE (A)  14.529
WATER 1829   OW WAT   162    LIGAND    10  CF1 RIM F  99    DISTANCE (A)  15.542
WATER 1829   OW WAT   162    LIGAND    11  CF2 RIM F  99    DISTANCE (A)  14.035
WATER 1829   OW WAT   162    LIGAND    12  CF3 RIM F  99    DISTANCE (A)  13.588
WATER 1829   OW WAT   162    LIGAND    13   NC RIM F  99    DISTANCE (A)  17.038
WATER 1830   OW WAT   163    LIGAND     1   CA RIM F  99    DISTANCE (A)  12.316
WATER 1830   OW WAT   163    LIGAND     2   CB RIM F  99    DISTANCE (A)  13.177
WATER 1830   OW WAT   163    LIGAND     3  CG1 RIM F  99    DISTANCE (A)  17.272
WATER 1830   OW WAT   163    LIGAND     4  CG2 RIM F  99    DISTANCE (A)  16.040
WATER 1830   OW WAT   163    LIGAND     5  CG3 RIM F  99    DISTANCE (A)  16.470
WATER 1830   OW WAT   163    LIGAND     6   CD RIM F  99    DISTANCE (A)  14.395
WATER 1830   OW WAT   163    LIGAND     7  CE1 RIM F  99    DISTANCE (A)  15.486
WATER 1830   OW WAT   163    LIGAND     8  CE2 RIM F  99    DISTANCE (A)  15.030
WATER 1830   OW WAT   163    LIGAND     9  CE3 RIM F  99    DISTANCE (A)  14.099
WATER 1830   OW WAT   163    LIGAND    10  CF1 RIM F  99    DISTANCE (A)  16.723
WATER 1830   OW WAT   163    LIGAND    11  CF2 RIM F  99    DISTANCE (A)  16.301
WATER 1830   OW WAT   163    LIGAND    12  CF3 RIM F  99    DISTANCE (A)  15.449
WATER 1830   OW WAT   163    LIGAND    13   NC RIM F  99    DISTANCE (A)  12.497
WATER 1831   OW WAT   164    LIGAND     1   CA RIM F  99    DISTANCE (A)  19.179
WATER 1831   OW WAT   164    LIGAND     2   CB RIM F  99    DISTANCE (A)  17.682
WATER 1831   OW WAT   164    LIGAND     3  CG1 RIM F  99    DISTANCE (A)  16.303
WATER 1831   OW WAT   164    LIGAND     4  CG2 RIM F  99    DISTANCE (A)  17.624
WATER 1831   OW WAT   164    LIGAND     5  CG3 RIM F  99    DISTANCE (A)  15.201
WATER 1831   OW WAT   164    LIGAND     6   CD RIM F  99    DISTANCE (A)  17.079
WATER 1831   OW WAT   164    LIGAND     7  CE1 RIM F  99    DISTANCE (A)  15.696
WATER 1831   OW WAT   164    LIGAND     8  CE2 RIM F  99    DISTANCE (A)  18.051
WATER 1831   OW WAT   164    LIGAND     9  CE3 RIM F  99    DISTANCE (A)  17.064
WATER 1831   OW WAT   164    LIGAND    10  CF1 RIM F  99    DISTANCE (A)  15.219
WATER 1831   OW WAT   164    LIGAND    11  CF2 RIM F  99    DISTANCE (A)  17.639
WATER 1831   OW WAT   164    LIGAND    12  CF3 RIM F  99    DISTANCE (A)  16.626
WATER 1831   OW WAT   164    LIGAND    13   NC RIM F  99    DISTANCE (A)  17.116
WATER 1832   OW WAT   165    LIGAND     1   CA RIM F  99    DISTANCE (A)  25.627
WATER 1832   OW WAT   165    LIGAND     2   CB RIM F  99    DISTANCE (A)  24.552
WATER 1832   OW WAT   165    LIGAND     3  CG1 RIM F  99    DISTANCE (A)  20.879
WATER 1832   OW WAT   165    LIGAND     4  CG2 RIM F  99    DISTANCE (A)  21.585
WATER 1832   OW WAT   165    LIGAND     5  CG3 RIM F  99    DISTANCE (A)  20.382
WATER 1832   OW WAT   165    LIGAND     6   CD RIM F  99    DISTANCE (A)  23.168
WATER 1832   OW WAT   165    LIGAND     7  CE1 RIM F  99    DISTANCE (A)  22.160
WATER 1832   OW WAT   165    LIGAND     8  CE2 RIM F  99    DISTANCE (A)  23.269
WATER 1832   OW WAT   165    LIGAND     9  CE3 RIM F  99    DISTANCE (A)  22.826
WATER 1832   OW WAT   165    LIGAND    10  CF1 RIM F  99    DISTANCE (A)  20.765
WATER 1832   OW WAT   165    LIGAND    11  CF2 RIM F  99    DISTANCE (A)  21.946
WATER 1832   OW WAT   165    LIGAND    12  CF3 RIM F  99    DISTANCE (A)  21.474
WATER 1832   OW WAT   165    LIGAND    13   NC RIM F  99    DISTANCE (A)  24.679
WATER 1833   OW WAT   166    LIGAND     1   CA RIM F  99    DISTANCE (A)  13.684
WATER 1833   OW WAT   166    LIGAND     2   CB RIM F  99    DISTANCE (A)  13.828
WATER 1833   OW WAT   166    LIGAND     3  CG1 RIM F  99    DISTANCE (A)  13.412
WATER 1833   OW WAT   166    LIGAND     4  CG2 RIM F  99    DISTANCE (A)  14.855
WATER 1833   OW WAT   166    LIGAND     5  CG3 RIM F  99    DISTANCE (A)  15.763
WATER 1833   OW WAT   166    LIGAND     6   CD RIM F  99    DISTANCE (A)  13.998
WATER 1833   OW WAT   166    LIGAND     7  CE1 RIM F  99    DISTANCE (A)  14.011
WATER 1833   OW WAT   166    LIGAND     8  CE2 RIM F  99    DISTANCE (A)  12.982
WATER 1833   OW WAT   166    LIGAND     9  CE3 RIM F  99    DISTANCE (A)  15.399
WATER 1833   OW WAT   166    LIGAND    10  CF1 RIM F  99    DISTANCE (A)  14.399
WATER 1833   OW WAT   166    LIGAND    11  CF2 RIM F  99    DISTANCE (A)  13.398
WATER 1833   OW WAT   166    LIGAND    12  CF3 RIM F  99    DISTANCE (A)  15.750
WATER 1833   OW WAT   166    LIGAND    13   NC RIM F  99    DISTANCE (A)  15.098
WATER 1834   OW WAT   167    LIGAND     1   CA RIM F  99    DISTANCE (A)  16.338
WATER 1834   OW WAT   167    LIGAND     2   CB RIM F  99    DISTANCE (A)  16.129
WATER 1834   OW WAT   167    LIGAND     3  CG1 RIM F  99    DISTANCE (A)  12.648
WATER 1834   OW WAT   167    LIGAND     4  CG2 RIM F  99    DISTANCE (A)  13.890
WATER 1834   OW WAT   167    LIGAND     5  CG3 RIM F  99    DISTANCE (A)  14.827
WATER 1834   OW WAT   167    LIGAND     6   CD RIM F  99    DISTANCE (A)  15.148
WATER 1834   OW WAT   167    LIGAND     7  CE1 RIM F  99    DISTANCE (A)  14.845
WATER 1834   OW WAT   167    LIGAND     8  CE2 RIM F  99    DISTANCE (A)  13.910
WATER 1834   OW WAT   167    LIGAND     9  CE3 RIM F  99    DISTANCE (A)  15.918
WATER 1834   OW WAT   167    LIGAND    10  CF1 RIM F  99    DISTANCE (A)  13.998
WATER 1834   OW WAT   167    LIGAND    11  CF2 RIM F  99    DISTANCE (A)  13.003
WATER 1834   OW WAT   167    LIGAND    12  CF3 RIM F  99    DISTANCE (A)  15.129
WATER 1834   OW WAT   167    LIGAND    13   NC RIM F  99    DISTANCE (A)  17.441
WATER 1835   OW WAT   168    LIGAND     1   CA RIM F  99    DISTANCE (A)  26.675
WATER 1835   OW WAT   168    LIGAND     2   CB RIM F  99    DISTANCE (A)  25.192
WATER 1835   OW WAT   168    LIGAND     3  CG1 RIM F  99    DISTANCE (A)  23.049
WATER 1835   OW WAT   168    LIGAND     4  CG2 RIM F  99    DISTANCE (A)  24.469
WATER 1835   OW WAT   168    LIGAND     5  CG3 RIM F  99    DISTANCE (A)  22.239
WATER 1835   OW WAT   168    LIGAND     6   CD RIM F  99    DISTANCE (A)  24.394
WATER 1835   OW WAT   168    LIGAND     7  CE1 RIM F  99    DISTANCE (A)  22.973
WATER 1835   OW WAT   168    LIGAND     8  CE2 RIM F  99    DISTANCE (A)  25.137
WATER 1835   OW WAT   168    LIGAND     9  CE3 RIM F  99    DISTANCE (A)  24.398
WATER 1835   OW WAT   168    LIGAND    10  CF1 RIM F  99    DISTANCE (A)  22.235
WATER 1835   OW WAT   168    LIGAND    11  CF2 RIM F  99    DISTANCE (A)  24.465
WATER 1835   OW WAT   168    LIGAND    12  CF3 RIM F  99    DISTANCE (A)  23.703
WATER 1835   OW WAT   168    LIGAND    13   NC RIM F  99    DISTANCE (A)  24.813
WATER 1836   OW WAT   169    LIGAND     1   CA RIM F  99    DISTANCE (A)  12.461
WATER 1836   OW WAT   169    LIGAND     2   CB RIM F  99    DISTANCE (A)  13.729
WATER 1836   OW WAT   169    LIGAND     3  CG1 RIM F  99    DISTANCE (A)  14.404
WATER 1836   OW WAT   169    LIGAND     4  CG2 RIM F  99    DISTANCE (A)  13.722
WATER 1836   OW WAT   169    LIGAND     5  CG3 RIM F  99    DISTANCE (A)  15.960
WATER 1836   OW WAT   169    LIGAND     6   CD RIM F  99    DISTANCE (A)  13.943
WATER 1836   OW WAT   169    LIGAND     7  CE1 RIM F  99    DISTANCE (A)  15.101
WATER 1836   OW WAT   169    LIGAND     8  CE2 RIM F  99    DISTANCE (A)  12.715
WATER 1836   OW WAT   169    LIGAND     9  CE3 RIM F  99    DISTANCE (A)  14.453
WATER 1836   OW WAT   169    LIGAND    10  CF1 RIM F  99    DISTANCE (A)  15.500
WATER 1836   OW WAT   169    LIGAND    11  CF2 RIM F  99    DISTANCE (A)  13.185
WATER 1836   OW WAT   169    LIGAND    12  CF3 RIM F  99    DISTANCE (A)  14.869
WATER 1836   OW WAT   169    LIGAND    13   NC RIM F  99    DISTANCE (A)  14.903
WATER 1837   OW WAT   170    LIGAND     1   CA RIM F  99    DISTANCE (A)  30.380
WATER 1837   OW WAT   170    LIGAND     2   CB RIM F  99    DISTANCE (A)  30.225
WATER 1837   OW WAT   170    LIGAND     3  CG1 RIM F  99    DISTANCE (A)  26.363
WATER 1837   OW WAT   170    LIGAND     4  CG2 RIM F  99    DISTANCE (A)  25.966
WATER 1837   OW WAT   170    LIGAND     5  CG3 RIM F  99    DISTANCE (A)  26.729
WATER 1837   OW WAT   170    LIGAND     6   CD RIM F  99    DISTANCE (A)  28.753
WATER 1837   OW WAT   170    LIGAND     7  CE1 RIM F  99    DISTANCE (A)  28.658
WATER 1837   OW WAT   170    LIGAND     8  CE2 RIM F  99    DISTANCE (A)  27.946
WATER 1837   OW WAT   170    LIGAND     9  CE3 RIM F  99    DISTANCE (A)  28.294
WATER 1837   OW WAT   170    LIGAND    10  CF1 RIM F  99    DISTANCE (A)  27.215
WATER 1837   OW WAT   170    LIGAND    11  CF2 RIM F  99    DISTANCE (A)  26.465
WATER 1837   OW WAT   170    LIGAND    12  CF3 RIM F  99    DISTANCE (A)  26.830
WATER 1837   OW WAT   170    LIGAND    13   NC RIM F  99    DISTANCE (A)  30.984
WATER 1838   OW WAT   171    LIGAND     1   CA RIM F  99    DISTANCE (A)  15.494
WATER 1838   OW WAT   171    LIGAND     2   CB RIM F  99    DISTANCE (A)  14.022
WATER 1838   OW WAT   171    LIGAND     3  CG1 RIM F  99    DISTANCE (A)  13.190
WATER 1838   OW WAT   171    LIGAND     4  CG2 RIM F  99    DISTANCE (A)  15.295
WATER 1838   OW WAT   171    LIGAND     5  CG3 RIM F  99    DISTANCE (A)  13.215
WATER 1838   OW WAT   171    LIGAND     6   CD RIM F  99    DISTANCE (A)  13.822
WATER 1838   OW WAT   171    LIGAND     7  CE1 RIM F  99    DISTANCE (A)  12.350
WATER 1838   OW WAT   171    LIGAND     8  CE2 RIM F  99    DISTANCE (A)  14.554
WATER 1838   OW WAT   171    LIGAND     9  CE3 RIM F  99    DISTANCE (A)  14.577
WATER 1838   OW WAT   171    LIGAND    10  CF1 RIM F  99    DISTANCE (A)  12.378
WATER 1838   OW WAT   171    LIGAND    11  CF2 RIM F  99    DISTANCE (A)  14.578
WATER 1838   OW WAT   171    LIGAND    12  CF3 RIM F  99    DISTANCE (A)  14.599
WATER 1838   OW WAT   171    LIGAND    13   NC RIM F  99    DISTANCE (A)  13.828
WATER 1839   OW WAT   172    LIGAND     1   CA RIM F  99    DISTANCE (A)  22.222
WATER 1839   OW WAT   172    LIGAND     2   CB RIM F  99    DISTANCE (A)  21.049
WATER 1839   OW WAT   172    LIGAND     3  CG1 RIM F  99    DISTANCE (A)  17.473
WATER 1839   OW WAT   172    LIGAND     4  CG2 RIM F  99    DISTANCE (A)  19.486
WATER 1839   OW WAT   172    LIGAND     5  CG3 RIM F  99    DISTANCE (A)  18.358
WATER 1839   OW WAT   172    LIGAND     6   CD RIM F  99    DISTANCE (A)  19.999
WATER 1839   OW WAT   172    LIGAND     7  CE1 RIM F  99    DISTANCE (A)  18.702
WATER 1839   OW WAT   172    LIGAND     8  CE2 RIM F  99    DISTANCE (A)  19.808
WATER 1839   OW WAT   172    LIGAND     9  CE3 RIM F  99    DISTANCE (A)  20.595
WATER 1839   OW WAT   172    LIGAND    10  CF1 RIM F  99    DISTANCE (A)  17.690
WATER 1839   OW WAT   172    LIGAND    11  CF2 RIM F  99    DISTANCE (A)  18.856
WATER 1839   OW WAT   172    LIGAND    12  CF3 RIM F  99    DISTANCE (A)  19.678
WATER 1839   OW WAT   172    LIGAND    13   NC RIM F  99    DISTANCE (A)  21.597
WATER 1840   OW WAT   173    LIGAND     1   CA RIM F  99    DISTANCE (A)  14.162
WATER 1840   OW WAT   173    LIGAND     2   CB RIM F  99    DISTANCE (A)  15.665
WATER 1840   OW WAT   173    LIGAND     3  CG1 RIM F  99    DISTANCE (A)  17.986
WATER 1840   OW WAT   173    LIGAND     4  CG2 RIM F  99    DISTANCE (A)  16.769
WATER 1840   OW WAT   173    LIGAND     5  CG3 RIM F  99    DISTANCE (A)  18.749
WATER 1840   OW WAT   173    LIGAND     6   CD RIM F  99    DISTANCE (A)  16.377
WATER 1840   OW WAT   173    LIGAND     7  CE1 RIM F  99    DISTANCE (A)  17.789
WATER 1840   OW WAT   173    LIGAND     8  CE2 RIM F  99    DISTANCE (A)  15.690
WATER 1840   OW WAT   173    LIGAND     9  CE3 RIM F  99    DISTANCE (A)  16.558
WATER 1840   OW WAT   173    LIGAND    10  CF1 RIM F  99    DISTANCE (A)  18.588
WATER 1840   OW WAT   173    LIGAND    11  CF2 RIM F  99    DISTANCE (A)  16.590
WATER 1840   OW WAT   173    LIGAND    12  CF3 RIM F  99    DISTANCE (A)  17.414
WATER 1840   OW WAT   173    LIGAND    13   NC RIM F  99    DISTANCE (A)  16.301
WATER 1841   OW WAT   174    LIGAND     1   CA RIM F  99    DISTANCE (A)  22.605
WATER 1841   OW WAT   174    LIGAND     2   CB RIM F  99    DISTANCE (A)  21.432
WATER 1841   OW WAT   174    LIGAND     3  CG1 RIM F  99    DISTANCE (A)  17.655
WATER 1841   OW WAT   174    LIGAND     4  CG2 RIM F  99    DISTANCE (A)  19.391
WATER 1841   OW WAT   174    LIGAND     5  CG3 RIM F  99    DISTANCE (A)  18.224
WATER 1841   OW WAT   174    LIGAND     6   CD RIM F  99    DISTANCE (A)  20.246
WATER 1841   OW WAT   174    LIGAND     7  CE1 RIM F  99    DISTANCE (A)  18.986
WATER 1841   OW WAT   174    LIGAND     8  CE2 RIM F  99    DISTANCE (A)  20.108
WATER 1841   OW WAT   174    LIGAND     9  CE3 RIM F  99    DISTANCE (A)  20.611
WATER 1841   OW WAT   174    LIGAND    10  CF1 RIM F  99    DISTANCE (A)  17.811
WATER 1841   OW WAT   174    LIGAND    11  CF2 RIM F  99    DISTANCE (A)  19.004
WATER 1841   OW WAT   174    LIGAND    12  CF3 RIM F  99    DISTANCE (A)  19.532
WATER 1841   OW WAT   174    LIGAND    13   NC RIM F  99    DISTANCE (A)  21.898
WATER 1842   OW WAT   175    LIGAND     1   CA RIM F  99    DISTANCE (A)  28.545
WATER 1842   OW WAT   175    LIGAND     2   CB RIM F  99    DISTANCE (A)  27.733
WATER 1842   OW WAT   175    LIGAND     3  CG1 RIM F  99    DISTANCE (A)  24.909
WATER 1842   OW WAT   175    LIGAND     4  CG2 RIM F  99    DISTANCE (A)  24.526
WATER 1842   OW WAT   175    LIGAND     5  CG3 RIM F  99    DISTANCE (A)  23.523
WATER 1842   OW WAT   175    LIGAND     6   CD RIM F  99    DISTANCE (A)  26.419
WATER 1842   OW WAT   175    LIGAND     7  CE1 RIM F  99    DISTANCE (A)  25.839
WATER 1842   OW WAT   175    LIGAND     8  CE2 RIM F  99    DISTANCE (A)  26.753
WATER 1842   OW WAT   175    LIGAND     9  CE3 RIM F  99    DISTANCE (A)  25.469
WATER 1842   OW WAT   175    LIGAND    10  CF1 RIM F  99    DISTANCE (A)  24.549
WATER 1842   OW WAT   175    LIGAND    11  CF2 RIM F  99    DISTANCE (A)  25.510
WATER 1842   OW WAT   175    LIGAND    12  CF3 RIM F  99    DISTANCE (A)  24.159
WATER 1842   OW WAT   175    LIGAND    13   NC RIM F  99    DISTANCE (A)  27.508
WATER 1843   OW WAT   176    LIGAND     1   CA RIM F  99    DISTANCE (A)  14.113
WATER 1843   OW WAT   176    LIGAND     2   CB RIM F  99    DISTANCE (A)  14.321
WATER 1843   OW WAT   176    LIGAND     3  CG1 RIM F  99    DISTANCE (A)  11.222
WATER 1843   OW WAT   176    LIGAND     4  CG2 RIM F  99    DISTANCE (A)  10.186
WATER 1843   OW WAT   176    LIGAND     5  CG3 RIM F  99    DISTANCE (A)  11.821
WATER 1843   OW WAT   176    LIGAND     6   CD RIM F  99    DISTANCE (A)  13.025
WATER 1843   OW WAT   176    LIGAND     7  CE1 RIM F  99    DISTANCE (A)  13.431
WATER 1843   OW WAT   176    LIGAND     8  CE2 RIM F  99    DISTANCE (A)  12.016
WATER 1843   OW WAT   176    LIGAND     9  CE3 RIM F  99    DISTANCE (A)  12.579
WATER 1843   OW WAT   176    LIGAND    10  CF1 RIM F  99    DISTANCE (A)  12.296
WATER 1843   OW WAT   176    LIGAND    11  CF2 RIM F  99    DISTANCE (A)  10.733
WATER 1843   OW WAT   176    LIGAND    12  CF3 RIM F  99    DISTANCE (A)  11.358
WATER 1843   OW WAT   176    LIGAND    13   NC RIM F  99    DISTANCE (A)  15.225
WATER 1844   OW WAT   177    LIGAND     1   CA RIM F  99    DISTANCE (A)  14.657
WATER 1844   OW WAT   177    LIGAND     2   CB RIM F  99    DISTANCE (A)  13.775
WATER 1844   OW WAT   177    LIGAND     3  CG1 RIM F  99    DISTANCE (A)  16.121
WATER 1844   OW WAT   177    LIGAND     4  CG2 RIM F  99    DISTANCE (A)  16.143
WATER 1844   OW WAT   177    LIGAND     5  CG3 RIM F  99    DISTANCE (A)  14.256
WATER 1844   OW WAT   177    LIGAND     6   CD RIM F  99    DISTANCE (A)  14.297
WATER 1844   OW WAT   177    LIGAND     7  CE1 RIM F  99    DISTANCE (A)  13.894
WATER 1844   OW WAT   177    LIGAND     8  CE2 RIM F  99    DISTANCE (A)  15.823
WATER 1844   OW WAT   177    LIGAND     9  CE3 RIM F  99    DISTANCE (A)  13.918
WATER 1844   OW WAT   177    LIGAND    10  CF1 RIM F  99    DISTANCE (A)  14.626
WATER 1844   OW WAT   177    LIGAND    11  CF2 RIM F  99    DISTANCE (A)  16.471
WATER 1844   OW WAT   177    LIGAND    12  CF3 RIM F  99    DISTANCE (A)  14.651
WATER 1844   OW WAT   177    LIGAND    13   NC RIM F  99    DISTANCE (A)  12.359
WATER 1845   OW WAT   178    LIGAND     1   CA RIM F  99    DISTANCE (A)  13.622
WATER 1845   OW WAT   178    LIGAND     2   CB RIM F  99    DISTANCE (A)  14.131
WATER 1845   OW WAT   178    LIGAND     3  CG1 RIM F  99    DISTANCE (A)  14.747
WATER 1845   OW WAT   178    LIGAND     4  CG2 RIM F  99    DISTANCE (A)  15.707
WATER 1845   OW WAT   178    LIGAND     5  CG3 RIM F  99    DISTANCE (A)  16.888
WATER 1845   OW WAT   178    LIGAND     6   CD RIM F  99    DISTANCE (A)  14.621
WATER 1845   OW WAT   178    LIGAND     7  CE1 RIM F  99    DISTANCE (A)  14.989
WATER 1845   OW WAT   178    LIGAND     8  CE2 RIM F  99    DISTANCE (A)  13.647
WATER 1845   OW WAT   178    LIGAND     9  CE3 RIM F  99    DISTANCE (A)  15.936
WATER 1845   OW WAT   178    LIGAND    10  CF1 RIM F  99    DISTANCE (A)  15.654
WATER 1845   OW WAT   178    LIGAND    11  CF2 RIM F  99    DISTANCE (A)  14.373
WATER 1845   OW WAT   178    LIGAND    12  CF3 RIM F  99    DISTANCE (A)  16.561
WATER 1845   OW WAT   178    LIGAND    13   NC RIM F  99    DISTANCE (A)  15.326
WATER 1846   OW WAT   179    LIGAND     1   CA RIM F  99    DISTANCE (A)  13.553
WATER 1846   OW WAT   179    LIGAND     2   CB RIM F  99    DISTANCE (A)  14.147
WATER 1846   OW WAT   179    LIGAND     3  CG1 RIM F  99    DISTANCE (A)  17.918
WATER 1846   OW WAT   179    LIGAND     4  CG2 RIM F  99    DISTANCE (A)  16.464
WATER 1846   OW WAT   179    LIGAND     5  CG3 RIM F  99    DISTANCE (A)  16.534
WATER 1846   OW WAT   179    LIGAND     6   CD RIM F  99    DISTANCE (A)  15.120
WATER 1846   OW WAT   179    LIGAND     7  CE1 RIM F  99    DISTANCE (A)  16.081
WATER 1846   OW WAT   179    LIGAND     8  CE2 RIM F  99    DISTANCE (A)  16.011
WATER 1846   OW WAT   179    LIGAND     9  CE3 RIM F  99    DISTANCE (A)  14.444
WATER 1846   OW WAT   179    LIGAND    10  CF1 RIM F  99    DISTANCE (A)  17.126
WATER 1846   OW WAT   179    LIGAND    11  CF2 RIM F  99    DISTANCE (A)  17.060
WATER 1846   OW WAT   179    LIGAND    12  CF3 RIM F  99    DISTANCE (A)  15.601
WATER 1846   OW WAT   179    LIGAND    13   NC RIM F  99    DISTANCE (A)  13.158
WATER 1847   OW WAT   180    LIGAND     1   CA RIM F  99    DISTANCE (A)  12.549
WATER 1847   OW WAT   180    LIGAND     2   CB RIM F  99    DISTANCE (A)  13.372
WATER 1847   OW WAT   180    LIGAND     3  CG1 RIM F  99    DISTANCE (A)  13.070
WATER 1847   OW WAT   180    LIGAND     4  CG2 RIM F  99    DISTANCE (A)  13.299
WATER 1847   OW WAT   180    LIGAND     5  CG3 RIM F  99    DISTANCE (A)  15.213
WATER 1847   OW WAT   180    LIGAND     6   CD RIM F  99    DISTANCE (A)  13.396
WATER 1847   OW WAT   180    LIGAND     7  CE1 RIM F  99    DISTANCE (A)  14.105
WATER 1847   OW WAT   180    LIGAND     8  CE2 RIM F  99    DISTANCE (A)  12.018
WATER 1847   OW WAT   180    LIGAND     9  CE3 RIM F  99    DISTANCE (A)  14.319
WATER 1847   OW WAT   180    LIGAND    10  CF1 RIM F  99    DISTANCE (A)  14.348
WATER 1847   OW WAT   180    LIGAND    11  CF2 RIM F  99    DISTANCE (A)  12.300
WATER 1847   OW WAT   180    LIGAND    12  CF3 RIM F  99    DISTANCE (A)  14.556
WATER 1847   OW WAT   180    LIGAND    13   NC RIM F  99    DISTANCE (A)  14.765
WATER 1848   OW WAT   181    LIGAND     1   CA RIM F  99    DISTANCE (A)  13.333
WATER 1848   OW WAT   181    LIGAND     2   CB RIM F  99    DISTANCE (A)  14.008
WATER 1848   OW WAT   181    LIGAND     3  CG1 RIM F  99    DISTANCE (A)  14.907
WATER 1848   OW WAT   181    LIGAND     4  CG2 RIM F  99    DISTANCE (A)  12.451
WATER 1848   OW WAT   181    LIGAND     5  CG3 RIM F  99    DISTANCE (A)  13.461
WATER 1848   OW WAT   181    LIGAND     6   CD RIM F  99    DISTANCE (A)  13.703
WATER 1848   OW WAT   181    LIGAND     7  CE1 RIM F  99    DISTANCE (A)  14.805
WATER 1848   OW WAT   181    LIGAND     8  CE2 RIM F  99    DISTANCE (A)  13.893
WATER 1848   OW WAT   181    LIGAND     9  CE3 RIM F  99    DISTANCE (A)  12.328
WATER 1848   OW WAT   181    LIGAND    10  CF1 RIM F  99    DISTANCE (A)  14.729
WATER 1848   OW WAT   181    LIGAND    11  CF2 RIM F  99    DISTANCE (A)  13.813
WATER 1848   OW WAT   181    LIGAND    12  CF3 RIM F  99    DISTANCE (A)  12.239
WATER 1848   OW WAT   181    LIGAND    13   NC RIM F  99    DISTANCE (A)  13.719
WATER 1849   OW WAT   182    LIGAND     1   CA RIM F  99    DISTANCE (A)  17.237
WATER 1849   OW WAT   182    LIGAND     2   CB RIM F  99    DISTANCE (A)  16.336
WATER 1849   OW WAT   182    LIGAND     3  CG1 RIM F  99    DISTANCE (A)  12.683
WATER 1849   OW WAT   182    LIGAND     4  CG2 RIM F  99    DISTANCE (A)  14.759
WATER 1849   OW WAT   182    LIGAND     5  CG3 RIM F  99    DISTANCE (A)  14.298
WATER 1849   OW WAT   182    LIGAND     6   CD RIM F  99    DISTANCE (A)  15.329
WATER 1849   OW WAT   182    LIGAND     7  CE1 RIM F  99    DISTANCE (A)  14.285
WATER 1849   OW WAT   182    LIGAND     8  CE2 RIM F  99    DISTANCE (A)  14.745
WATER 1849   OW WAT   182    LIGAND     9  CE3 RIM F  99    DISTANCE (A)  16.157
WATER 1849   OW WAT   182    LIGAND    10  CF1 RIM F  99    DISTANCE (A)  13.358
WATER 1849   OW WAT   182    LIGAND    11  CF2 RIM F  99    DISTANCE (A)  13.849
WATER 1849   OW WAT   182    LIGAND    12  CF3 RIM F  99    DISTANCE (A)  15.341
WATER 1849   OW WAT   182    LIGAND    13   NC RIM F  99    DISTANCE (A)  17.234
WATER 1850   OW WAT   183    LIGAND     1   CA RIM F  99    DISTANCE (A)  13.129
WATER 1850   OW WAT   183    LIGAND     2   CB RIM F  99    DISTANCE (A)  11.793
WATER 1850   OW WAT   183    LIGAND     3  CG1 RIM F  99    DISTANCE (A)  12.965
WATER 1850   OW WAT   183    LIGAND     4  CG2 RIM F  99    DISTANCE (A)  13.934
WATER 1850   OW WAT   183    LIGAND     5  CG3 RIM F  99    DISTANCE (A)  11.643
WATER 1850   OW WAT   183    LIGAND     6   CD RIM F  99    DISTANCE (A)  12.020
WATER 1850   OW WAT   183    LIGAND     7  CE1 RIM F  99    DISTANCE (A)  11.008
WATER 1850   OW WAT   183    LIGAND     8  CE2 RIM F  99    DISTANCE (A)  13.407
WATER 1850   OW WAT   183    LIGAND     9  CE3 RIM F  99    DISTANCE (A)  12.134
WATER 1850   OW WAT   183    LIGAND    10  CF1 RIM F  99    DISTANCE (A)  11.525
WATER 1850   OW WAT   183    LIGAND    11  CF2 RIM F  99    DISTANCE (A)  13.835
WATER 1850   OW WAT   183    LIGAND    12  CF3 RIM F  99    DISTANCE (A)  12.605
WATER 1850   OW WAT   183    LIGAND    13   NC RIM F  99    DISTANCE (A)  10.749
WATER 1851   OW WAT   184    LIGAND     1   CA RIM F  99    DISTANCE (A)  25.332
WATER 1851   OW WAT   184    LIGAND     2   CB RIM F  99    DISTANCE (A)  24.860
WATER 1851   OW WAT   184    LIGAND     3  CG1 RIM F  99    DISTANCE (A)  20.628
WATER 1851   OW WAT   184    LIGAND     4  CG2 RIM F  99    DISTANCE (A)  20.931
WATER 1851   OW WAT   184    LIGAND     5  CG3 RIM F  99    DISTANCE (A)  21.221
WATER 1851   OW WAT   184    LIGAND     6   CD RIM F  99    DISTANCE (A)  23.363
WATER 1851   OW WAT   184    LIGAND     7  CE1 RIM F  99    DISTANCE (A)  22.908
WATER 1851   OW WAT   184    LIGAND     8  CE2 RIM F  99    DISTANCE (A)  22.639
WATER 1851   OW WAT   184    LIGAND     9  CE3 RIM F  99    DISTANCE (A)  23.182
WATER 1851   OW WAT   184    LIGAND    10  CF1 RIM F  99    DISTANCE (A)  21.420
WATER 1851   OW WAT   184    LIGAND    11  CF2 RIM F  99    DISTANCE (A)  21.131
WATER 1851   OW WAT   184    LIGAND    12  CF3 RIM F  99    DISTANCE (A)  21.710
WATER 1851   OW WAT   184    LIGAND    13   NC RIM F  99    DISTANCE (A)  25.638
WATER 1852   OW WAT   185    LIGAND     1   CA RIM F  99    DISTANCE (A)  13.598
WATER 1852   OW WAT   185    LIGAND     2   CB RIM F  99    DISTANCE (A)  12.379
WATER 1852   OW WAT   185    LIGAND     3  CG1 RIM F  99    DISTANCE (A)  13.058
WATER 1852   OW WAT   185    LIGAND     4  CG2 RIM F  99    DISTANCE (A)  15.077
WATER 1852   OW WAT   185    LIGAND     5  CG3 RIM F  99    DISTANCE (A)  13.450
WATER 1852   OW WAT   185    LIGAND     6   CD RIM F  99    DISTANCE (A)  12.784
WATER 1852   OW WAT   185    LIGAND     7  CE1 RIM F  99    DISTANCE (A)  11.642
WATER 1852   OW WAT   185    LIGAND     8  CE2 RIM F  99    DISTANCE (A)  13.489
WATER 1852   OW WAT   185    LIGAND     9  CE3 RIM F  99    DISTANCE (A)  13.869
WATER 1852   OW WAT   185    LIGAND    10  CF1 RIM F  99    DISTANCE (A)  12.329
WATER 1852   OW WAT   185    LIGAND    11  CF2 RIM F  99    DISTANCE (A)  14.087
WATER 1852   OW WAT   185    LIGAND    12  CF3 RIM F  99    DISTANCE (A)  14.450
WATER 1852   OW WAT   185    LIGAND    13   NC RIM F  99    DISTANCE (A)  12.221
WATER 1853   OW WAT   186    LIGAND     1   CA RIM F  99    DISTANCE (A)  11.092
WATER 1853   OW WAT   186    LIGAND     2   CB RIM F  99    DISTANCE (A)  11.238
WATER 1853   OW WAT   186    LIGAND     3  CG1 RIM F  99    DISTANCE (A)  14.984
WATER 1853   OW WAT   186    LIGAND     4  CG2 RIM F  99    DISTANCE (A)  13.954
WATER 1853   OW WAT   186    LIGAND     5  CG3 RIM F  99    DISTANCE (A)  13.431
WATER 1853   OW WAT   186    LIGAND     6   CD RIM F  99    DISTANCE (A)  12.215
WATER 1853   OW WAT   186    LIGAND     7  CE1 RIM F  99    DISTANCE (A)  12.850
WATER 1853   OW WAT   186    LIGAND     8  CE2 RIM F  99    DISTANCE (A)  13.395
WATER 1853   OW WAT   186    LIGAND     9  CE3 RIM F  99    DISTANCE (A)  11.632
WATER 1853   OW WAT   186    LIGAND    10  CF1 RIM F  99    DISTANCE (A)  13.939
WATER 1853   OW WAT   186    LIGAND    11  CF2 RIM F  99    DISTANCE (A)  14.443
WATER 1853   OW WAT   186    LIGAND    12  CF3 RIM F  99    DISTANCE (A)  12.826
WATER 1853   OW WAT   186    LIGAND    13   NC RIM F  99    DISTANCE (A)   9.985
WATER 1854   OW WAT   187    LIGAND     1   CA RIM F  99    DISTANCE (A)  15.314
WATER 1854   OW WAT   187    LIGAND     2   CB RIM F  99    DISTANCE (A)  15.779
WATER 1854   OW WAT   187    LIGAND     3  CG1 RIM F  99    DISTANCE (A)  14.734
WATER 1854   OW WAT   187    LIGAND     4  CG2 RIM F  99    DISTANCE (A)  12.474
WATER 1854   OW WAT   187    LIGAND     5  CG3 RIM F  99    DISTANCE (A)  13.756
WATER 1854   OW WAT   187    LIGAND     6   CD RIM F  99    DISTANCE (A)  14.872
WATER 1854   OW WAT   187    LIGAND     7  CE1 RIM F  99    DISTANCE (A)  15.707
WATER 1854   OW WAT   187    LIGAND     8  CE2 RIM F  99    DISTANCE (A)  14.598
WATER 1854   OW WAT   187    LIGAND     9  CE3 RIM F  99    DISTANCE (A)  13.610
WATER 1854   OW WAT   187    LIGAND    10  CF1 RIM F  99    DISTANCE (A)  15.004
WATER 1854   OW WAT   187    LIGAND    11  CF2 RIM F  99    DISTANCE (A)  13.839
WATER 1854   OW WAT   187    LIGAND    12  CF3 RIM F  99    DISTANCE (A)  12.793
WATER 1854   OW WAT   187    LIGAND    13   NC RIM F  99    DISTANCE (A)  15.948
WATER 1855   OW WAT   188    LIGAND     1   CA RIM F  99    DISTANCE (A)  23.651
WATER 1855   OW WAT   188    LIGAND     2   CB RIM F  99    DISTANCE (A)  22.818
WATER 1855   OW WAT   188    LIGAND     3  CG1 RIM F  99    DISTANCE (A)  18.880
WATER 1855   OW WAT   188    LIGAND     4  CG2 RIM F  99    DISTANCE (A)  20.664
WATER 1855   OW WAT   188    LIGAND     5  CG3 RIM F  99    DISTANCE (A)  20.344
WATER 1855   OW WAT   188    LIGAND     6   CD RIM F  99    DISTANCE (A)  21.688
WATER 1855   OW WAT   188    LIGAND     7  CE1 RIM F  99    DISTANCE (A)  20.709
WATER 1855   OW WAT   188    LIGAND     8  CE2 RIM F  99    DISTANCE (A)  21.023
WATER 1855   OW WAT   188    LIGAND     9  CE3 RIM F  99    DISTANCE (A)  22.349
WATER 1855   OW WAT   188    LIGAND    10  CF1 RIM F  99    DISTANCE (A)  19.618
WATER 1855   OW WAT   188    LIGAND    11  CF2 RIM F  99    DISTANCE (A)  19.949
WATER 1855   OW WAT   188    LIGAND    12  CF3 RIM F  99    DISTANCE (A)  21.339
WATER 1855   OW WAT   188    LIGAND    13   NC RIM F  99    DISTANCE (A)  23.726
WATER 1856   OW WAT   189    LIGAND     1   CA RIM F  99    DISTANCE (A)  13.529
WATER 1856   OW WAT   189    LIGAND     2   CB RIM F  99    DISTANCE (A)  14.924
WATER 1856   OW WAT   189    LIGAND     3  CG1 RIM F  99    DISTANCE (A)  15.718
WATER 1856   OW WAT   189    LIGAND     4  CG2 RIM F  99    DISTANCE (A)  13.854
WATER 1856   OW WAT   189    LIGAND     5  CG3 RIM F  99    DISTANCE (A)  16.213
WATER 1856   OW WAT   189    LIGAND     6   CD RIM F  99    DISTANCE (A)  14.907
WATER 1856   OW WAT   189    LIGAND     7  CE1 RIM F  99    DISTANCE (A)  16.346
WATER 1856   OW WAT   189    LIGAND     8  CE2 RIM F  99    DISTANCE (A)  14.011
WATER 1856   OW WAT   189    LIGAND     9  CE3 RIM F  99    DISTANCE (A)  14.564
WATER 1856   OW WAT   189    LIGAND    10  CF1 RIM F  99    DISTANCE (A)  16.521
WATER 1856   OW WAT   189    LIGAND    11  CF2 RIM F  99    DISTANCE (A)  14.215
WATER 1856   OW WAT   189    LIGAND    12  CF3 RIM F  99    DISTANCE (A)  14.761
WATER 1856   OW WAT   189    LIGAND    13   NC RIM F  99    DISTANCE (A)  15.659
WATER 1857   OW WAT   190    LIGAND     1   CA RIM F  99    DISTANCE (A)  30.397
WATER 1857   OW WAT   190    LIGAND     2   CB RIM F  99    DISTANCE (A)  30.246
WATER 1857   OW WAT   190    LIGAND     3  CG1 RIM F  99    DISTANCE (A)  26.641
WATER 1857   OW WAT   190    LIGAND     4  CG2 RIM F  99    DISTANCE (A)  25.930
WATER 1857   OW WAT   190    LIGAND     5  CG3 RIM F  99    DISTANCE (A)  26.581
WATER 1857   OW WAT   190    LIGAND     6   CD RIM F  99    DISTANCE (A)  28.778
WATER 1857   OW WAT   190    LIGAND     7  CE1 RIM F  99    DISTANCE (A)  28.745
WATER 1857   OW WAT   190    LIGAND     8  CE2 RIM F  99    DISTANCE (A)  28.144
WATER 1857   OW WAT   190    LIGAND     9  CE3 RIM F  99    DISTANCE (A)  28.088
WATER 1857   OW WAT   190    LIGAND    10  CF1 RIM F  99    DISTANCE (A)  27.309
WATER 1857   OW WAT   190    LIGAND    11  CF2 RIM F  99    DISTANCE (A)  26.676
WATER 1857   OW WAT   190    LIGAND    12  CF3 RIM F  99    DISTANCE (A)  26.616
WATER 1857   OW WAT   190    LIGAND    13   NC RIM F  99    DISTANCE (A)  30.824
WATER 1858   OW WAT   191    LIGAND     1   CA RIM F  99    DISTANCE (A)  12.231
WATER 1858   OW WAT   191    LIGAND     2   CB RIM F  99    DISTANCE (A)  12.790
WATER 1858   OW WAT   191    LIGAND     3  CG1 RIM F  99    DISTANCE (A)  15.247
WATER 1858   OW WAT   191    LIGAND     4  CG2 RIM F  99    DISTANCE (A)  13.184
WATER 1858   OW WAT   191    LIGAND     5  CG3 RIM F  99    DISTANCE (A)  13.503
WATER 1858   OW WAT   191    LIGAND     6   CD RIM F  99    DISTANCE (A)  13.082
WATER 1858   OW WAT   191    LIGAND     7  CE1 RIM F  99    DISTANCE (A)  14.112
WATER 1858   OW WAT   191    LIGAND     8  CE2 RIM F  99    DISTANCE (A)  13.807
WATER 1858   OW WAT   191    LIGAND     9  CE3 RIM F  99    DISTANCE (A)  11.853
WATER 1858   OW WAT   191    LIGAND    10  CF1 RIM F  99    DISTANCE (A)  14.592
WATER 1858   OW WAT   191    LIGAND    11  CF2 RIM F  99    DISTANCE (A)  14.299
WATER 1858   OW WAT   191    LIGAND    12  CF3 RIM F  99    DISTANCE (A)  12.424
WATER 1858   OW WAT   191    LIGAND    13   NC RIM F  99    DISTANCE (A)  11.970
WATER 1859   OW WAT   192    LIGAND     1   CA RIM F  99    DISTANCE (A)  19.862
WATER 1859   OW WAT   192    LIGAND     2   CB RIM F  99    DISTANCE (A)  19.050
WATER 1859   OW WAT   192    LIGAND     3  CG1 RIM F  99    DISTANCE (A)  15.322
WATER 1859   OW WAT   192    LIGAND     4  CG2 RIM F  99    DISTANCE (A)  17.274
WATER 1859   OW WAT   192    LIGAND     5  CG3 RIM F  99    DISTANCE (A)  17.005
WATER 1859   OW WAT   192    LIGAND     6   CD RIM F  99    DISTANCE (A)  18.025
WATER 1859   OW WAT   192    LIGAND     7  CE1 RIM F  99    DISTANCE (A)  17.061
WATER 1859   OW WAT   192    LIGAND     8  CE2 RIM F  99    DISTANCE (A)  17.330
WATER 1859   OW WAT   192    LIGAND     9  CE3 RIM F  99    DISTANCE (A)  18.836
WATER 1859   OW WAT   192    LIGAND    10  CF1 RIM F  99    DISTANCE (A)  16.105
WATER 1859   OW WAT   192    LIGAND    11  CF2 RIM F  99    DISTANCE (A)  16.388
WATER 1859   OW WAT   192    LIGAND    12  CF3 RIM F  99    DISTANCE (A)  17.971
WATER 1859   OW WAT   192    LIGAND    13   NC RIM F  99    DISTANCE (A)  20.014
WATER 1860   OW WAT   193    LIGAND     1   CA RIM F  99    DISTANCE (A)  23.544
WATER 1860   OW WAT   193    LIGAND     2   CB RIM F  99    DISTANCE (A)  22.113
WATER 1860   OW WAT   193    LIGAND     3  CG1 RIM F  99    DISTANCE (A)  19.445
WATER 1860   OW WAT   193    LIGAND     4  CG2 RIM F  99    DISTANCE (A)  21.462
WATER 1860   OW WAT   193    LIGAND     5  CG3 RIM F  99    DISTANCE (A)  19.599
WATER 1860   OW WAT   193    LIGAND     6   CD RIM F  99    DISTANCE (A)  21.303
WATER 1860   OW WAT   193    LIGAND     7  CE1 RIM F  99    DISTANCE (A)  19.804
WATER 1860   OW WAT   193    LIGAND     8  CE2 RIM F  99    DISTANCE (A)  21.648
WATER 1860   OW WAT   193    LIGAND     9  CE3 RIM F  99    DISTANCE (A)  21.788
WATER 1860   OW WAT   193    LIGAND    10  CF1 RIM F  99    DISTANCE (A)  19.060
WATER 1860   OW WAT   193    LIGAND    11  CF2 RIM F  99    DISTANCE (A)  20.970
WATER 1860   OW WAT   193    LIGAND    12  CF3 RIM F  99    DISTANCE (A)  21.112
WATER 1860   OW WAT   193    LIGAND    13   NC RIM F  99    DISTANCE (A)  22.192
WATER 1861   OW WAT   194    LIGAND     1   CA RIM F  99    DISTANCE (A)  12.686
WATER 1861   OW WAT   194    LIGAND     2   CB RIM F  99    DISTANCE (A)  11.648
WATER 1861   OW WAT   194    LIGAND     3  CG1 RIM F  99    DISTANCE (A)  13.969
WATER 1861   OW WAT   194    LIGAND     4  CG2 RIM F  99    DISTANCE (A)  15.191
WATER 1861   OW WAT   194    LIGAND     5  CG3 RIM F  99    DISTANCE (A)  13.508
WATER 1861   OW WAT   194    LIGAND     6   CD RIM F  99    DISTANCE (A)  12.497
WATER 1861   OW WAT   194    LIGAND     7  CE1 RIM F  99    DISTANCE (A)  11.753
WATER 1861   OW WAT   194    LIGAND     8  CE2 RIM F  99    DISTANCE (A)  13.654
WATER 1861   OW WAT   194    LIGAND     9  CE3 RIM F  99    DISTANCE (A)  13.182
WATER 1861   OW WAT   194    LIGAND    10  CF1 RIM F  99    DISTANCE (A)  12.841
WATER 1861   OW WAT   194    LIGAND    11  CF2 RIM F  99    DISTANCE (A)  14.601
WATER 1861   OW WAT   194    LIGAND    12  CF3 RIM F  99    DISTANCE (A)  14.161
WATER 1861   OW WAT   194    LIGAND    13   NC RIM F  99    DISTANCE (A)  10.859
WATER 1862   OW WAT   195    LIGAND     1   CA RIM F  99    DISTANCE (A)  22.581
WATER 1862   OW WAT   195    LIGAND     2   CB RIM F  99    DISTANCE (A)  22.165
WATER 1862   OW WAT   195    LIGAND     3  CG1 RIM F  99    DISTANCE (A)  17.924
WATER 1862   OW WAT   195    LIGAND     4  CG2 RIM F  99    DISTANCE (A)  18.328
WATER 1862   OW WAT   195    LIGAND     5  CG3 RIM F  99    DISTANCE (A)  18.788
WATER 1862   OW WAT   195    LIGAND     6   CD RIM F  99    DISTANCE (A)  20.703
WATER 1862   OW WAT   195    LIGAND     7  CE1 RIM F  99    DISTANCE (A)  20.291
WATER 1862   OW WAT   195    LIGAND     8  CE2 RIM F  99    DISTANCE (A)  19.865
WATER 1862   OW WAT   195    LIGAND     9  CE3 RIM F  99    DISTANCE (A)  20.649
WATER 1862   OW WAT   195    LIGAND    10  CF1 RIM F  99    DISTANCE (A)  18.849
WATER 1862   OW WAT   195    LIGAND    11  CF2 RIM F  99    DISTANCE (A)  18.390
WATER 1862   OW WAT   195    LIGAND    12  CF3 RIM F  99    DISTANCE (A)  19.232
WATER 1862   OW WAT   195    LIGAND    13   NC RIM F  99    DISTANCE (A)  23.052
WATER 1863   OW WAT   196    LIGAND     1   CA RIM F  99    DISTANCE (A)  26.483
WATER 1863   OW WAT   196    LIGAND     2   CB RIM F  99    DISTANCE (A)  25.618
WATER 1863   OW WAT   196    LIGAND     3  CG1 RIM F  99    DISTANCE (A)  23.716
WATER 1863   OW WAT   196    LIGAND     4  CG2 RIM F  99    DISTANCE (A)  23.182
WATER 1863   OW WAT   196    LIGAND     5  CG3 RIM F  99    DISTANCE (A)  21.810
WATER 1863   OW WAT   196    LIGAND     6   CD RIM F  99    DISTANCE (A)  24.545
WATER 1863   OW WAT   196    LIGAND     7  CE1 RIM F  99    DISTANCE (A)  23.988
WATER 1863   OW WAT   196    LIGAND     8  CE2 RIM F  99    DISTANCE (A)  25.240
WATER 1863   OW WAT   196    LIGAND     9  CE3 RIM F  99    DISTANCE (A)  23.460
WATER 1863   OW WAT   196    LIGAND    10  CF1 RIM F  99    DISTANCE (A)  22.974
WATER 1863   OW WAT   196    LIGAND    11  CF2 RIM F  99    DISTANCE (A)  24.279
WATER 1863   OW WAT   196    LIGAND    12  CF3 RIM F  99    DISTANCE (A)  22.422
WATER 1863   OW WAT   196    LIGAND    13   NC RIM F  99    DISTANCE (A)  25.043
WATER 1864   OW WAT   197    LIGAND     1   CA RIM F  99    DISTANCE (A)  27.192
WATER 1864   OW WAT   197    LIGAND     2   CB RIM F  99    DISTANCE (A)  26.403
WATER 1864   OW WAT   197    LIGAND     3  CG1 RIM F  99    DISTANCE (A)  22.149
WATER 1864   OW WAT   197    LIGAND     4  CG2 RIM F  99    DISTANCE (A)  22.905
WATER 1864   OW WAT   197    LIGAND     5  CG3 RIM F  99    DISTANCE (A)  22.532
WATER 1864   OW WAT   197    LIGAND     6   CD RIM F  99    DISTANCE (A)  24.927
WATER 1864   OW WAT   197    LIGAND     7  CE1 RIM F  99    DISTANCE (A)  24.131
WATER 1864   OW WAT   197    LIGAND     8  CE2 RIM F  99    DISTANCE (A)  24.478
WATER 1864   OW WAT   197    LIGAND     9  CE3 RIM F  99    DISTANCE (A)  24.827
WATER 1864   OW WAT   197    LIGAND    10  CF1 RIM F  99    DISTANCE (A)  22.645
WATER 1864   OW WAT   197    LIGAND    11  CF2 RIM F  99    DISTANCE (A)  23.014
WATER 1864   OW WAT   197    LIGAND    12  CF3 RIM F  99    DISTANCE (A)  23.383
WATER 1864   OW WAT   197    LIGAND    13   NC RIM F  99    DISTANCE (A)  27.000
WATER 1865   OW WAT   198    LIGAND     1   CA RIM F  99    DISTANCE (A)  14.859
WATER 1865   OW WAT   198    LIGAND     2   CB RIM F  99    DISTANCE (A)  15.359
WATER 1865   OW WAT   198    LIGAND     3  CG1 RIM F  99    DISTANCE (A)  12.746
WATER 1865   OW WAT   198    LIGAND     4  CG2 RIM F  99    DISTANCE (A)  12.361
WATER 1865   OW WAT   198    LIGAND     5  CG3 RIM F  99    DISTANCE (A)  14.423
WATER 1865   OW WAT   198    LIGAND     6   CD RIM F  99    DISTANCE (A)  14.427
WATER 1865   OW WAT   198    LIGAND     7  CE1 RIM F  99    DISTANCE (A)  14.955
WATER 1865   OW WAT   198    LIGAND     8  CE2 RIM F  99    DISTANCE (A)  12.979
WATER 1865   OW WAT   198    LIGAND     9  CE3 RIM F  99    DISTANCE (A)  14.629
WATER 1865   OW WAT   198    LIGAND    10  CF1 RIM F  99    DISTANCE (A)  14.218
WATER 1865   OW WAT   198    LIGAND    11  CF2 RIM F  99    DISTANCE (A)  12.122
WATER 1865   OW WAT   198    LIGAND    12  CF3 RIM F  99    DISTANCE (A)  13.874
WATER 1865   OW WAT   198    LIGAND    13   NC RIM F  99    DISTANCE (A)  16.662
WATER 1866   OW WAT   199    LIGAND     1   CA RIM F  99    DISTANCE (A)  14.762
WATER 1866   OW WAT   199    LIGAND     2   CB RIM F  99    DISTANCE (A)  14.777
WATER 1866   OW WAT   199    LIGAND     3  CG1 RIM F  99    DISTANCE (A)  15.307
WATER 1866   OW WAT   199    LIGAND     4  CG2 RIM F  99    DISTANCE (A)  13.308
WATER 1866   OW WAT   199    LIGAND     5  CG3 RIM F  99    DISTANCE (A)  13.120
WATER 1866   OW WAT   199    LIGAND     6   CD RIM F  99    DISTANCE (A)  14.310
WATER 1866   OW WAT   199    LIGAND     7  CE1 RIM F  99    DISTANCE (A)  14.857
WATER 1866   OW WAT   199    LIGAND     8  CE2 RIM F  99    DISTANCE (A)  15.023
WATER 1866   OW WAT   199    LIGAND     9  CE3 RIM F  99    DISTANCE (A)  12.788
WATER 1866   OW WAT   199    LIGAND    10  CF1 RIM F  99    DISTANCE (A)  14.606
WATER 1866   OW WAT   199    LIGAND    11  CF2 RIM F  99    DISTANCE (A)  14.775
WATER 1866   OW WAT   199    LIGAND    12  CF3 RIM F  99    DISTANCE (A)  12.497
WATER 1866   OW WAT   199    LIGAND    13   NC RIM F  99    DISTANCE (A)  14.042
WATER 1867   OW WAT   200    LIGAND     1   CA RIM F  99    DISTANCE (A)  15.229
WATER 1867   OW WAT   200    LIGAND     2   CB RIM F  99    DISTANCE (A)  16.248
WATER 1867   OW WAT   200    LIGAND     3  CG1 RIM F  99    DISTANCE (A)  19.241
WATER 1867   OW WAT   200    LIGAND     4  CG2 RIM F  99    DISTANCE (A)  19.191
WATER 1867   OW WAT   200    LIGAND     5  CG3 RIM F  99    DISTANCE (A)  20.358
WATER 1867   OW WAT   200    LIGAND     6   CD RIM F  99    DISTANCE (A)  17.448
WATER 1867   OW WAT   200    LIGAND     7  CE1 RIM F  99    DISTANCE (A)  18.358
WATER 1867   OW WAT   200    LIGAND     8  CE2 RIM F  99    DISTANCE (A)  17.057
WATER 1867   OW WAT   200    LIGAND     9  CE3 RIM F  99    DISTANCE (A)  18.306
WATER 1867   OW WAT   200    LIGAND    10  CF1 RIM F  99    DISTANCE (A)  19.589
WATER 1867   OW WAT   200    LIGAND    11  CF2 RIM F  99    DISTANCE (A)  18.375
WATER 1867   OW WAT   200    LIGAND    12  CF3 RIM F  99    DISTANCE (A)  19.540
WATER 1867   OW WAT   200    LIGAND    13   NC RIM F  99    DISTANCE (A)  16.782
WATER 1868   OW WAT   201    LIGAND     1   CA RIM F  99    DISTANCE (A)  30.618
WATER 1868   OW WAT   201    LIGAND     2   CB RIM F  99    DISTANCE (A)  29.247
WATER 1868   OW WAT   201    LIGAND     3  CG1 RIM F  99    DISTANCE (A)  26.837
WATER 1868   OW WAT   201    LIGAND     4  CG2 RIM F  99    DISTANCE (A)  27.755
WATER 1868   OW WAT   201    LIGAND     5  CG3 RIM F  99    DISTANCE (A)  25.698
WATER 1868   OW WAT   201    LIGAND     6   CD RIM F  99    DISTANCE (A)  28.264
WATER 1868   OW WAT   201    LIGAND     7  CE1 RIM F  99    DISTANCE (A)  27.014
WATER 1868   OW WAT   201    LIGAND     8  CE2 RIM F  99    DISTANCE (A)  28.976
WATER 1868   OW WAT   201    LIGAND     9  CE3 RIM F  99    DISTANCE (A)  27.927
WATER 1868   OW WAT   201    LIGAND    10  CF1 RIM F  99    DISTANCE (A)  26.066
WATER 1868   OW WAT   201    LIGAND    11  CF2 RIM F  99    DISTANCE (A)  28.095
WATER 1868   OW WAT   201    LIGAND    12  CF3 RIM F  99    DISTANCE (A)  27.009
WATER 1868   OW WAT   201    LIGAND    13   NC RIM F  99    DISTANCE (A)  28.821
WATER 1869   OW WAT   202    LIGAND     1   CA RIM F  99    DISTANCE (A)  28.698
WATER 1869   OW WAT   202    LIGAND     2   CB RIM F  99    DISTANCE (A)  28.247
WATER 1869   OW WAT   202    LIGAND     3  CG1 RIM F  99    DISTANCE (A)  24.403
WATER 1869   OW WAT   202    LIGAND     4  CG2 RIM F  99    DISTANCE (A)  24.098
WATER 1869   OW WAT   202    LIGAND     5  CG3 RIM F  99    DISTANCE (A)  24.210
WATER 1869   OW WAT   202    LIGAND     6   CD RIM F  99    DISTANCE (A)  26.726
WATER 1869   OW WAT   202    LIGAND     7  CE1 RIM F  99    DISTANCE (A)  26.388
WATER 1869   OW WAT   202    LIGAND     8  CE2 RIM F  99    DISTANCE (A)  26.284
WATER 1869   OW WAT   202    LIGAND     9  CE3 RIM F  99    DISTANCE (A)  26.107
WATER 1869   OW WAT   202    LIGAND    10  CF1 RIM F  99    DISTANCE (A)  24.878
WATER 1869   OW WAT   202    LIGAND    11  CF2 RIM F  99    DISTANCE (A)  24.768
WATER 1869   OW WAT   202    LIGAND    12  CF3 RIM F  99    DISTANCE (A)  24.578
WATER 1869   OW WAT   202    LIGAND    13   NC RIM F  99    DISTANCE (A)  28.714
WATER 1870   OW WAT   203    LIGAND     1   CA RIM F  99    DISTANCE (A)  12.916
WATER 1870   OW WAT   203    LIGAND     2   CB RIM F  99    DISTANCE (A)  12.576
WATER 1870   OW WAT   203    LIGAND     3  CG1 RIM F  99    DISTANCE (A)  16.118
WATER 1870   OW WAT   203    LIGAND     4  CG2 RIM F  99    DISTANCE (A)  15.717
WATER 1870   OW WAT   203    LIGAND     5  CG3 RIM F  99    DISTANCE (A)  14.551
WATER 1870   OW WAT   203    LIGAND     6   CD RIM F  99    DISTANCE (A)  13.565
WATER 1870   OW WAT   203    LIGAND     7  CE1 RIM F  99    DISTANCE (A)  13.718
WATER 1870   OW WAT   203    LIGAND     8  CE2 RIM F  99    DISTANCE (A)  14.950
WATER 1870   OW WAT   203    LIGAND     9  CE3 RIM F  99    DISTANCE (A)  13.245
WATER 1870   OW WAT   203    LIGAND    10  CF1 RIM F  99    DISTANCE (A)  14.842
WATER 1870   OW WAT   203    LIGAND    11  CF2 RIM F  99    DISTANCE (A)  15.987
WATER 1870   OW WAT   203    LIGAND    12  CF3 RIM F  99    DISTANCE (A)  14.407
WATER 1870   OW WAT   203    LIGAND    13   NC RIM F  99    DISTANCE (A)  11.191
WATER 1871   OW WAT   204    LIGAND     1   CA RIM F  99    DISTANCE (A)  23.281
WATER 1871   OW WAT   204    LIGAND     2   CB RIM F  99    DISTANCE (A)  23.395
WATER 1871   OW WAT   204    LIGAND     3  CG1 RIM F  99    DISTANCE (A)  19.934
WATER 1871   OW WAT   204    LIGAND     4  CG2 RIM F  99    DISTANCE (A)  19.167
WATER 1871   OW WAT   204    LIGAND     5  CG3 RIM F  99    DISTANCE (A)  20.446
WATER 1871   OW WAT   204    LIGAND     6   CD RIM F  99    DISTANCE (A)  22.028
WATER 1871   OW WAT   204    LIGAND     7  CE1 RIM F  99    DISTANCE (A)  22.239
WATER 1871   OW WAT   204    LIGAND     8  CE2 RIM F  99    DISTANCE (A)  21.068
WATER 1871   OW WAT   204    LIGAND     9  CE3 RIM F  99    DISTANCE (A)  21.555
WATER 1871   OW WAT   204    LIGAND    10  CF1 RIM F  99    DISTANCE (A)  20.945
WATER 1871   OW WAT   204    LIGAND    11  CF2 RIM F  99    DISTANCE (A)  19.698
WATER 1871   OW WAT   204    LIGAND    12  CF3 RIM F  99    DISTANCE (A)  20.216
WATER 1871   OW WAT   204    LIGAND    13   NC RIM F  99    DISTANCE (A)  24.254
WATER 1872   OW WAT   205    LIGAND     1   CA RIM F  99    DISTANCE (A)  15.027
WATER 1872   OW WAT   205    LIGAND     2   CB RIM F  99    DISTANCE (A)  16.312
WATER 1872   OW WAT   205    LIGAND     3  CG1 RIM F  99    DISTANCE (A)  18.914
WATER 1872   OW WAT   205    LIGAND     4  CG2 RIM F  99    DISTANCE (A)  18.421
WATER 1872   OW WAT   205    LIGAND     5  CG3 RIM F  99    DISTANCE (A)  20.051
WATER 1872   OW WAT   205    LIGAND     6   CD RIM F  99    DISTANCE (A)  17.291
WATER 1872   OW WAT   205    LIGAND     7  CE1 RIM F  99    DISTANCE (A)  18.442
WATER 1872   OW WAT   205    LIGAND     8  CE2 RIM F  99    DISTANCE (A)  16.657
WATER 1872   OW WAT   205    LIGAND     9  CE3 RIM F  99    DISTANCE (A)  17.937
WATER 1872   OW WAT   205    LIGAND    10  CF1 RIM F  99    DISTANCE (A)  19.475
WATER 1872   OW WAT   205    LIGAND    11  CF2 RIM F  99    DISTANCE (A)  17.794
WATER 1872   OW WAT   205    LIGAND    12  CF3 RIM F  99    DISTANCE (A)  18.999
WATER 1872   OW WAT   205    LIGAND    13   NC RIM F  99    DISTANCE (A)  17.003
WATER 1873   OW WAT   206    LIGAND     1   CA RIM F  99    DISTANCE (A)  21.522
WATER 1873   OW WAT   206    LIGAND     2   CB RIM F  99    DISTANCE (A)  20.023
WATER 1873   OW WAT   206    LIGAND     3  CG1 RIM F  99    DISTANCE (A)  18.147
WATER 1873   OW WAT   206    LIGAND     4  CG2 RIM F  99    DISTANCE (A)  20.174
WATER 1873   OW WAT   206    LIGAND     5  CG3 RIM F  99    DISTANCE (A)  18.056
WATER 1873   OW WAT   206    LIGAND     6   CD RIM F  99    DISTANCE (A)  19.460
WATER 1873   OW WAT   206    LIGAND     7  CE1 RIM F  99    DISTANCE (A)  17.931
WATER 1873   OW WAT   206    LIGAND     8  CE2 RIM F  99    DISTANCE (A)  20.062
WATER 1873   OW WAT   206    LIGAND     9  CE3 RIM F  99    DISTANCE (A)  19.981
WATER 1873   OW WAT   206    LIGAND    10  CF1 RIM F  99    DISTANCE (A)  17.480
WATER 1873   OW WAT   206    LIGAND    11  CF2 RIM F  99    DISTANCE (A)  19.660
WATER 1873   OW WAT   206    LIGAND    12  CF3 RIM F  99    DISTANCE (A)  19.575
WATER 1873   OW WAT   206    LIGAND    13   NC RIM F  99    DISTANCE (A)  19.883
WATER 1874   OW WAT   207    LIGAND     1   CA RIM F  99    DISTANCE (A)  14.069
WATER 1874   OW WAT   207    LIGAND     2   CB RIM F  99    DISTANCE (A)  13.235
WATER 1874   OW WAT   207    LIGAND     3  CG1 RIM F  99    DISTANCE (A)  12.519
WATER 1874   OW WAT   207    LIGAND     4  CG2 RIM F  99    DISTANCE (A)  14.866
WATER 1874   OW WAT   207    LIGAND     5  CG3 RIM F  99    DISTANCE (A)  14.225
WATER 1874   OW WAT   207    LIGAND     6   CD RIM F  99    DISTANCE (A)  13.315
WATER 1874   OW WAT   207    LIGAND     7  CE1 RIM F  99    DISTANCE (A)  12.389
WATER 1874   OW WAT   207    LIGAND     8  CE2 RIM F  99    DISTANCE (A)  13.121
WATER 1874   OW WAT   207    LIGAND     9  CE3 RIM F  99    DISTANCE (A)  14.758
WATER 1874   OW WAT   207    LIGAND    10  CF1 RIM F  99    DISTANCE (A)  12.724
WATER 1874   OW WAT   207    LIGAND    11  CF2 RIM F  99    DISTANCE (A)  13.437
WATER 1874   OW WAT   207    LIGAND    12  CF3 RIM F  99    DISTANCE (A)  15.038
WATER 1874   OW WAT   207    LIGAND    13   NC RIM F  99    DISTANCE (A)  13.942
WATER 1875   OW WAT   208    LIGAND     1   CA RIM F  99    DISTANCE (A)  30.410
WATER 1875   OW WAT   208    LIGAND     2   CB RIM F  99    DISTANCE (A)  29.612
WATER 1875   OW WAT   208    LIGAND     3  CG1 RIM F  99    DISTANCE (A)  27.144
WATER 1875   OW WAT   208    LIGAND     4  CG2 RIM F  99    DISTANCE (A)  26.619
WATER 1875   OW WAT   208    LIGAND     5  CG3 RIM F  99    DISTANCE (A)  25.537
WATER 1875   OW WAT   208    LIGAND     6   CD RIM F  99    DISTANCE (A)  28.383
WATER 1875   OW WAT   208    LIGAND     7  CE1 RIM F  99    DISTANCE (A)  27.849
WATER 1875   OW WAT   208    LIGAND     8  CE2 RIM F  99    DISTANCE (A)  28.842
WATER 1875   OW WAT   208    LIGAND     9  CE3 RIM F  99    DISTANCE (A)  27.337
WATER 1875   OW WAT   208    LIGAND    10  CF1 RIM F  99    DISTANCE (A)  26.654
WATER 1875   OW WAT   208    LIGAND    11  CF2 RIM F  99    DISTANCE (A)  27.691
WATER 1875   OW WAT   208    LIGAND    12  CF3 RIM F  99    DISTANCE (A)  26.119
WATER 1875   OW WAT   208    LIGAND    13   NC RIM F  99    DISTANCE (A)  29.244
WATER 1876   OW WAT   209    LIGAND     1   CA RIM F  99    DISTANCE (A)  28.222
WATER 1876   OW WAT   209    LIGAND     2   CB RIM F  99    DISTANCE (A)  27.437
WATER 1876   OW WAT   209    LIGAND     3  CG1 RIM F  99    DISTANCE (A)  24.292
WATER 1876   OW WAT   209    LIGAND     4  CG2 RIM F  99    DISTANCE (A)  23.996
WATER 1876   OW WAT   209    LIGAND     5  CG3 RIM F  99    DISTANCE (A)  23.150
WATER 1876   OW WAT   209    LIGAND     6   CD RIM F  99    DISTANCE (A)  26.049
WATER 1876   OW WAT   209    LIGAND     7  CE1 RIM F  99    DISTANCE (A)  25.464
WATER 1876   OW WAT   209    LIGAND     8  CE2 RIM F  99    DISTANCE (A)  26.234
WATER 1876   OW WAT   209    LIGAND     9  CE3 RIM F  99    DISTANCE (A)  25.182
WATER 1876   OW WAT   209    LIGAND    10  CF1 RIM F  99    DISTANCE (A)  24.091
WATER 1876   OW WAT   209    LIGAND    11  CF2 RIM F  99    DISTANCE (A)  24.904
WATER 1876   OW WAT   209    LIGAND    12  CF3 RIM F  99    DISTANCE (A)  23.792
WATER 1876   OW WAT   209    LIGAND    13   NC RIM F  99    DISTANCE (A)  27.359
WATER 1877   OW WAT   210    LIGAND     1   CA RIM F  99    DISTANCE (A)  20.367
WATER 1877   OW WAT   210    LIGAND     2   CB RIM F  99    DISTANCE (A)  20.303
WATER 1877   OW WAT   210    LIGAND     3  CG1 RIM F  99    DISTANCE (A)  16.522
WATER 1877   OW WAT   210    LIGAND     4  CG2 RIM F  99    DISTANCE (A)  17.051
WATER 1877   OW WAT   210    LIGAND     5  CG3 RIM F  99    DISTANCE (A)  18.236
WATER 1877   OW WAT   210    LIGAND     6   CD RIM F  99    DISTANCE (A)  19.104
WATER 1877   OW WAT   210    LIGAND     7  CE1 RIM F  99    DISTANCE (A)  18.984
WATER 1877   OW WAT   210    LIGAND     8  CE2 RIM F  99    DISTANCE (A)  17.849
WATER 1877   OW WAT   210    LIGAND     9  CE3 RIM F  99    DISTANCE (A)  19.447
WATER 1877   OW WAT   210    LIGAND    10  CF1 RIM F  99    DISTANCE (A)  17.871
WATER 1877   OW WAT   210    LIGAND    11  CF2 RIM F  99    DISTANCE (A)  16.660
WATER 1877   OW WAT   210    LIGAND    12  CF3 RIM F  99    DISTANCE (A)  18.360
WATER 1877   OW WAT   210    LIGAND    13   NC RIM F  99    DISTANCE (A)  21.543
WATER 1878   OW WAT   211    LIGAND     1   CA RIM F  99    DISTANCE (A)  12.036
WATER 1878   OW WAT   211    LIGAND     2   CB RIM F  99    DISTANCE (A)  11.557
WATER 1878   OW WAT   211    LIGAND     3  CG1 RIM F  99    DISTANCE (A)  15.145
WATER 1878   OW WAT   211    LIGAND     4  CG2 RIM F  99    DISTANCE (A)  15.178
WATER 1878   OW WAT   211    LIGAND     5  CG3 RIM F  99    DISTANCE (A)  13.927
WATER 1878   OW WAT   211    LIGAND     6   CD RIM F  99    DISTANCE (A)  12.670
WATER 1878   OW WAT   211    LIGAND     7  CE1 RIM F  99    DISTANCE (A)  12.655
WATER 1878   OW WAT   211    LIGAND     8  CE2 RIM F  99    DISTANCE (A)  14.020
WATER 1878   OW WAT   211    LIGAND     9  CE3 RIM F  99    DISTANCE (A)  12.694
WATER 1878   OW WAT   211    LIGAND    10  CF1 RIM F  99    DISTANCE (A)  13.905
WATER 1878   OW WAT   211    LIGAND    11  CF2 RIM F  99    DISTANCE (A)  15.159
WATER 1878   OW WAT   211    LIGAND    12  CF3 RIM F  99    DISTANCE (A)  13.942
WATER 1878   OW WAT   211    LIGAND    13   NC RIM F  99    DISTANCE (A)  10.281
WATER 1879   OW WAT   212    LIGAND     1   CA RIM F  99    DISTANCE (A)  25.337
WATER 1879   OW WAT   212    LIGAND     2   CB RIM F  99    DISTANCE (A)  24.890
WATER 1879   OW WAT   212    LIGAND     3  CG1 RIM F  99    DISTANCE (A)  22.064
WATER 1879   OW WAT   212    LIGAND     4  CG2 RIM F  99    DISTANCE (A)  21.110
WATER 1879   OW WAT   212    LIGAND     5  CG3 RIM F  99    DISTANCE (A)  20.858
WATER 1879   OW WAT   212    LIGAND     6   CD RIM F  99    DISTANCE (A)  23.526
WATER 1879   OW WAT   212    LIGAND     7  CE1 RIM F  99    DISTANCE (A)  23.340
WATER 1879   OW WAT   212    LIGAND     8  CE2 RIM F  99    DISTANCE (A)  23.564
WATER 1879   OW WAT   212    LIGAND     9  CE3 RIM F  99    DISTANCE (A)  22.441
WATER 1879   OW WAT   212    LIGAND    10  CF1 RIM F  99    DISTANCE (A)  22.021
WATER 1879   OW WAT   212    LIGAND    11  CF2 RIM F  99    DISTANCE (A)  22.259
WATER 1879   OW WAT   212    LIGAND    12  CF3 RIM F  99    DISTANCE (A)  21.065
WATER 1879   OW WAT   212    LIGAND    13   NC RIM F  99    DISTANCE (A)  24.876
WATER 1880   OW WAT   213    LIGAND     1   CA RIM F  99    DISTANCE (A)  25.785
WATER 1880   OW WAT   213    LIGAND     2   CB RIM F  99    DISTANCE (A)  25.573
WATER 1880   OW WAT   213    LIGAND     3  CG1 RIM F  99    DISTANCE (A)  22.330
WATER 1880   OW WAT   213    LIGAND     4  CG2 RIM F  99    DISTANCE (A)  21.355
WATER 1880   OW WAT   213    LIGAND     5  CG3 RIM F  99    DISTANCE (A)  21.764
WATER 1880   OW WAT   213    LIGAND     6   CD RIM F  99    DISTANCE (A)  24.137
WATER 1880   OW WAT   213    LIGAND     7  CE1 RIM F  99    DISTANCE (A)  24.125
WATER 1880   OW WAT   213    LIGAND     8  CE2 RIM F  99    DISTANCE (A)  23.756
WATER 1880   OW WAT   213    LIGAND     9  CE3 RIM F  99    DISTANCE (A)  23.226
WATER 1880   OW WAT   213    LIGAND    10  CF1 RIM F  99    DISTANCE (A)  22.734
WATER 1880   OW WAT   213    LIGAND    11  CF2 RIM F  99    DISTANCE (A)  22.342
WATER 1880   OW WAT   213    LIGAND    12  CF3 RIM F  99    DISTANCE (A)  21.777
WATER 1880   OW WAT   213    LIGAND    13   NC RIM F  99    DISTANCE (A)  25.920
WATER 1881   OW WAT   214    LIGAND     1   CA RIM F  99    DISTANCE (A)  29.595
WATER 1881   OW WAT   214    LIGAND     2   CB RIM F  99    DISTANCE (A)  28.693
WATER 1881   OW WAT   214    LIGAND     3  CG1 RIM F  99    DISTANCE (A)  24.584
WATER 1881   OW WAT   214    LIGAND     4  CG2 RIM F  99    DISTANCE (A)  26.150
WATER 1881   OW WAT   214    LIGAND     5  CG3 RIM F  99    DISTANCE (A)  25.661
WATER 1881   OW WAT   214    LIGAND     6   CD RIM F  99    DISTANCE (A)  27.444
WATER 1881   OW WAT   214    LIGAND     7  CE1 RIM F  99    DISTANCE (A)  26.421
WATER 1881   OW WAT   214    LIGAND     8  CE2 RIM F  99    DISTANCE (A)  26.895
WATER 1881   OW WAT   214    LIGAND     9  CE3 RIM F  99    DISTANCE (A)  27.885
WATER 1881   OW WAT   214    LIGAND    10  CF1 RIM F  99    DISTANCE (A)  25.184
WATER 1881   OW WAT   214    LIGAND    11  CF2 RIM F  99    DISTANCE (A)  25.681
WATER 1881   OW WAT   214    LIGAND    12  CF3 RIM F  99    DISTANCE (A)  26.713
WATER 1881   OW WAT   214    LIGAND    13   NC RIM F  99    DISTANCE (A)  29.467
WATER 1882   OW WAT   215    LIGAND     1   CA RIM F  99    DISTANCE (A)  12.473
WATER 1882   OW WAT   215    LIGAND     2   CB RIM F  99    DISTANCE (A)  12.369
WATER 1882   OW WAT   215    LIGAND     3  CG1 RIM F  99    DISTANCE (A)  14.715
WATER 1882   OW WAT   215    LIGAND     4  CG2 RIM F  99    DISTANCE (A)  16.019
WATER 1882   OW WAT   215    LIGAND     5  CG3 RIM F  99    DISTANCE (A)  15.905
WATER 1882   OW WAT   215    LIGAND     6   CD RIM F  99    DISTANCE (A)  13.480
WATER 1882   OW WAT   215    LIGAND     7  CE1 RIM F  99    DISTANCE (A)  13.409
WATER 1882   OW WAT   215    LIGAND     8  CE2 RIM F  99    DISTANCE (A)  13.546
WATER 1882   OW WAT   215    LIGAND     9  CE3 RIM F  99    DISTANCE (A)  14.829
WATER 1882   OW WAT   215    LIGAND    10  CF1 RIM F  99    DISTANCE (A)  14.656
WATER 1882   OW WAT   215    LIGAND    11  CF2 RIM F  99    DISTANCE (A)  14.780
WATER 1882   OW WAT   215    LIGAND    12  CF3 RIM F  99    DISTANCE (A)  15.964
WATER 1882   OW WAT   215    LIGAND    13   NC RIM F  99    DISTANCE (A)  12.737
WATER 1883   OW WAT   216    LIGAND     1   CA RIM F  99    DISTANCE (A)  22.966
WATER 1883   OW WAT   216    LIGAND     2   CB RIM F  99    DISTANCE (A)  22.348
WATER 1883   OW WAT   216    LIGAND     3  CG1 RIM F  99    DISTANCE (A)  18.413
WATER 1883   OW WAT   216    LIGAND     4  CG2 RIM F  99    DISTANCE (A)  20.009
WATER 1883   OW WAT   216    LIGAND     5  CG3 RIM F  99    DISTANCE (A)  20.142
WATER 1883   OW WAT   216    LIGAND     6   CD RIM F  99    DISTANCE (A)  21.227
WATER 1883   OW WAT   216    LIGAND     7  CE1 RIM F  99    DISTANCE (A)  20.464
WATER 1883   OW WAT   216    LIGAND     8  CE2 RIM F  99    DISTANCE (A)  20.333
WATER 1883   OW WAT   216    LIGAND     9  CE3 RIM F  99    DISTANCE (A)  21.913
WATER 1883   OW WAT   216    LIGAND    10  CF1 RIM F  99    DISTANCE (A)  19.395
WATER 1883   OW WAT   216    LIGAND    11  CF2 RIM F  99    DISTANCE (A)  19.257
WATER 1883   OW WAT   216    LIGAND    12  CF3 RIM F  99    DISTANCE (A)  20.916
WATER 1883   OW WAT   216    LIGAND    13   NC RIM F  99    DISTANCE (A)  23.423
WATER 1884   OW WAT   217    LIGAND     1   CA RIM F  99    DISTANCE (A)  30.418
WATER 1884   OW WAT   217    LIGAND     2   CB RIM F  99    DISTANCE (A)  29.366
WATER 1884   OW WAT   217    LIGAND     3  CG1 RIM F  99    DISTANCE (A)  25.351
WATER 1884   OW WAT   217    LIGAND     4  CG2 RIM F  99    DISTANCE (A)  26.916
WATER 1884   OW WAT   217    LIGAND     5  CG3 RIM F  99    DISTANCE (A)  26.067
WATER 1884   OW WAT   217    LIGAND     6   CD RIM F  99    DISTANCE (A)  28.109
WATER 1884   OW WAT   217    LIGAND     7  CE1 RIM F  99    DISTANCE (A)  26.962
WATER 1884   OW WAT   217    LIGAND     8  CE2 RIM F  99    DISTANCE (A)  27.783
WATER 1884   OW WAT   217    LIGAND     9  CE3 RIM F  99    DISTANCE (A)  28.439
WATER 1884   OW WAT   217    LIGAND    10  CF1 RIM F  99    DISTANCE (A)  25.708
WATER 1884   OW WAT   217    LIGAND    11  CF2 RIM F  99    DISTANCE (A)  26.568
WATER 1884   OW WAT   217    LIGAND    12  CF3 RIM F  99    DISTANCE (A)  27.251
WATER 1884   OW WAT   217    LIGAND    13   NC RIM F  99    DISTANCE (A)  29.950
WATER 1885   OW WAT   218    LIGAND     1   CA RIM F  99    DISTANCE (A)  26.272
WATER 1885   OW WAT   218    LIGAND     2   CB RIM F  99    DISTANCE (A)  25.633
WATER 1885   OW WAT   218    LIGAND     3  CG1 RIM F  99    DISTANCE (A)  21.310
WATER 1885   OW WAT   218    LIGAND     4  CG2 RIM F  99    DISTANCE (A)  22.246
WATER 1885   OW WAT   218    LIGAND     5  CG3 RIM F  99    DISTANCE (A)  22.279
WATER 1885   OW WAT   218    LIGAND     6   CD RIM F  99    DISTANCE (A)  24.220
WATER 1885   OW WAT   218    LIGAND     7  CE1 RIM F  99    DISTANCE (A)  23.520
WATER 1885   OW WAT   218    LIGAND     8  CE2 RIM F  99    DISTANCE (A)  23.488
WATER 1885   OW WAT   218    LIGAND     9  CE3 RIM F  99    DISTANCE (A)  24.373
WATER 1885   OW WAT   218    LIGAND    10  CF1 RIM F  99    DISTANCE (A)  22.114
WATER 1885   OW WAT   218    LIGAND    11  CF2 RIM F  99    DISTANCE (A)  22.079
WATER 1885   OW WAT   218    LIGAND    12  CF3 RIM F  99    DISTANCE (A)  23.016
WATER 1885   OW WAT   218    LIGAND    13   NC RIM F  99    DISTANCE (A)  26.488
WATER 1886   OW WAT   219    LIGAND     1   CA RIM F  99    DISTANCE (A)  12.425
WATER 1886   OW WAT   219    LIGAND     2   CB RIM F  99    DISTANCE (A)  12.713
WATER 1886   OW WAT   219    LIGAND     3  CG1 RIM F  99    DISTANCE (A)  16.986
WATER 1886   OW WAT   219    LIGAND     4  CG2 RIM F  99    DISTANCE (A)  16.762
WATER 1886   OW WAT   219    LIGAND     5  CG3 RIM F  99    DISTANCE (A)  16.489
WATER 1886   OW WAT   219    LIGAND     6   CD RIM F  99    DISTANCE (A)  14.195
WATER 1886   OW WAT   219    LIGAND     7  CE1 RIM F  99    DISTANCE (A)  14.744
WATER 1886   OW WAT   219    LIGAND     8  CE2 RIM F  99    DISTANCE (A)  15.050
WATER 1886   OW WAT   219    LIGAND     9  CE3 RIM F  99    DISTANCE (A)  14.485
WATER 1886   OW WAT   219    LIGAND    10  CF1 RIM F  99    DISTANCE (A)  16.234
WATER 1886   OW WAT   219    LIGAND    11  CF2 RIM F  99    DISTANCE (A)  16.512
WATER 1886   OW WAT   219    LIGAND    12  CF3 RIM F  99    DISTANCE (A)  16.001
WATER 1886   OW WAT   219    LIGAND    13   NC RIM F  99    DISTANCE (A)  11.946
WATER 1887   OW WAT   220    LIGAND     1   CA RIM F  99    DISTANCE (A)  14.198
WATER 1887   OW WAT   220    LIGAND     2   CB RIM F  99    DISTANCE (A)  13.802
WATER 1887   OW WAT   220    LIGAND     3  CG1 RIM F  99    DISTANCE (A)  13.004
WATER 1887   OW WAT   220    LIGAND     4  CG2 RIM F  99    DISTANCE (A)  11.468
WATER 1887   OW WAT   220    LIGAND     5  CG3 RIM F  99    DISTANCE (A)  10.806
WATER 1887   OW WAT   220    LIGAND     6   CD RIM F  99    DISTANCE (A)  12.906
WATER 1887   OW WAT   220    LIGAND     7  CE1 RIM F  99    DISTANCE (A)  13.012
WATER 1887   OW WAT   220    LIGAND     8  CE2 RIM F  99    DISTANCE (A)  13.566
WATER 1887   OW WAT   220    LIGAND     9  CE3 RIM F  99    DISTANCE (A)  11.477
WATER 1887   OW WAT   220    LIGAND    10  CF1 RIM F  99    DISTANCE (A)  12.312
WATER 1887   OW WAT   220    LIGAND    11  CF2 RIM F  99    DISTANCE (A)  12.898
WATER 1887   OW WAT   220    LIGAND    12  CF3 RIM F  99    DISTANCE (A)  10.678
WATER 1887   OW WAT   220    LIGAND    13   NC RIM F  99    DISTANCE (A)  13.239
WATER 1888   OW WAT   221    LIGAND     1   CA RIM F  99    DISTANCE (A)  29.540
WATER 1888   OW WAT   221    LIGAND     2   CB RIM F  99    DISTANCE (A)  28.862
WATER 1888   OW WAT   221    LIGAND     3  CG1 RIM F  99    DISTANCE (A)  25.952
WATER 1888   OW WAT   221    LIGAND     4  CG2 RIM F  99    DISTANCE (A)  25.374
WATER 1888   OW WAT   221    LIGAND     5  CG3 RIM F  99    DISTANCE (A)  24.661
WATER 1888   OW WAT   221    LIGAND     6   CD RIM F  99    DISTANCE (A)  27.508
WATER 1888   OW WAT   221    LIGAND     7  CE1 RIM F  99    DISTANCE (A)  27.062
WATER 1888   OW WAT   221    LIGAND     8  CE2 RIM F  99    DISTANCE (A)  27.712
WATER 1888   OW WAT   221    LIGAND     9  CE3 RIM F  99    DISTANCE (A)  26.508
WATER 1888   OW WAT   221    LIGAND    10  CF1 RIM F  99    DISTANCE (A)  25.733
WATER 1888   OW WAT   221    LIGAND    11  CF2 RIM F  99    DISTANCE (A)  26.416
WATER 1888   OW WAT   221    LIGAND    12  CF3 RIM F  99    DISTANCE (A)  25.149
WATER 1888   OW WAT   221    LIGAND    13   NC RIM F  99    DISTANCE (A)  28.726
WATER 1889   OW WAT   222    LIGAND     1   CA RIM F  99    DISTANCE (A)  14.767
WATER 1889   OW WAT   222    LIGAND     2   CB RIM F  99    DISTANCE (A)  13.562
WATER 1889   OW WAT   222    LIGAND     3  CG1 RIM F  99    DISTANCE (A)  11.573
WATER 1889   OW WAT   222    LIGAND     4  CG2 RIM F  99    DISTANCE (A)  14.061
WATER 1889   OW WAT   222    LIGAND     5  CG3 RIM F  99    DISTANCE (A)  12.817
WATER 1889   OW WAT   222    LIGAND     6   CD RIM F  99    DISTANCE (A)  13.125
WATER 1889   OW WAT   222    LIGAND     7  CE1 RIM F  99    DISTANCE (A)  11.793
WATER 1889   OW WAT   222    LIGAND     8  CE2 RIM F  99    DISTANCE (A)  13.135
WATER 1889   OW WAT   222    LIGAND     9  CE3 RIM F  99    DISTANCE (A)  14.244
WATER 1889   OW WAT   222    LIGAND    10  CF1 RIM F  99    DISTANCE (A)  11.562
WATER 1889   OW WAT   222    LIGAND    11  CF2 RIM F  99    DISTANCE (A)  12.928
WATER 1889   OW WAT   222    LIGAND    12  CF3 RIM F  99    DISTANCE (A)  14.051
WATER 1889   OW WAT   222    LIGAND    13   NC RIM F  99    DISTANCE (A)  14.078
WATER 1890   OW WAT   223    LIGAND     1   CA RIM F  99    DISTANCE (A)  12.401
WATER 1890   OW WAT   223    LIGAND     2   CB RIM F  99    DISTANCE (A)  13.669
WATER 1890   OW WAT   223    LIGAND     3  CG1 RIM F  99    DISTANCE (A)  15.211
WATER 1890   OW WAT   223    LIGAND     4  CG2 RIM F  99    DISTANCE (A)  12.900
WATER 1890   OW WAT   223    LIGAND     5  CG3 RIM F  99    DISTANCE (A)  14.741
WATER 1890   OW WAT   223    LIGAND     6   CD RIM F  99    DISTANCE (A)  13.747
WATER 1890   OW WAT   223    LIGAND     7  CE1 RIM F  99    DISTANCE (A)  15.212
WATER 1890   OW WAT   223    LIGAND     8  CE2 RIM F  99    DISTANCE (A)  13.437
WATER 1890   OW WAT   223    LIGAND     9  CE3 RIM F  99    DISTANCE (A)  12.902
WATER 1890   OW WAT   223    LIGAND    10  CF1 RIM F  99    DISTANCE (A)  15.484
WATER 1890   OW WAT   223    LIGAND    11  CF2 RIM F  99    DISTANCE (A)  13.744
WATER 1890   OW WAT   223    LIGAND    12  CF3 RIM F  99    DISTANCE (A)  13.224
WATER 1890   OW WAT   223    LIGAND    13   NC RIM F  99    DISTANCE (A)  13.846
WATER 1891   OW WAT   224    LIGAND     1   CA RIM F  99    DISTANCE (A)  25.320
WATER 1891   OW WAT   224    LIGAND     2   CB RIM F  99    DISTANCE (A)  23.954
WATER 1891   OW WAT   224    LIGAND     3  CG1 RIM F  99    DISTANCE (A)  20.771
WATER 1891   OW WAT   224    LIGAND     4  CG2 RIM F  99    DISTANCE (A)  22.387
WATER 1891   OW WAT   224    LIGAND     5  CG3 RIM F  99    DISTANCE (A)  20.641
WATER 1891   OW WAT   224    LIGAND     6   CD RIM F  99    DISTANCE (A)  22.886
WATER 1891   OW WAT   224    LIGAND     7  CE1 RIM F  99    DISTANCE (A)  21.493
WATER 1891   OW WAT   224    LIGAND     8  CE2 RIM F  99    DISTANCE (A)  23.174
WATER 1891   OW WAT   224    LIGAND     9  CE3 RIM F  99    DISTANCE (A)  23.059
WATER 1891   OW WAT   224    LIGAND    10  CF1 RIM F  99    DISTANCE (A)  20.449
WATER 1891   OW WAT   224    LIGAND    11  CF2 RIM F  99    DISTANCE (A)  22.210
WATER 1891   OW WAT   224    LIGAND    12  CF3 RIM F  99    DISTANCE (A)  22.088
WATER 1891   OW WAT   224    LIGAND    13   NC RIM F  99    DISTANCE (A)  24.026
WATER 1892   OW WAT   225    LIGAND     1   CA RIM F  99    DISTANCE (A)  14.368
WATER 1892   OW WAT   225    LIGAND     2   CB RIM F  99    DISTANCE (A)  14.693
WATER 1892   OW WAT   225    LIGAND     3  CG1 RIM F  99    DISTANCE (A)  14.377
WATER 1892   OW WAT   225    LIGAND     4  CG2 RIM F  99    DISTANCE (A)  12.070
WATER 1892   OW WAT   225    LIGAND     5  CG3 RIM F  99    DISTANCE (A)  12.803
WATER 1892   OW WAT   225    LIGAND     6   CD RIM F  99    DISTANCE (A)  13.957
WATER 1892   OW WAT   225    LIGAND     7  CE1 RIM F  99    DISTANCE (A)  14.741
WATER 1892   OW WAT   225    LIGAND     8  CE2 RIM F  99    DISTANCE (A)  14.108
WATER 1892   OW WAT   225    LIGAND     9  CE3 RIM F  99    DISTANCE (A)  12.501
WATER 1892   OW WAT   225    LIGAND    10  CF1 RIM F  99    DISTANCE (A)  14.227
WATER 1892   OW WAT   225    LIGAND    11  CF2 RIM F  99    DISTANCE (A)  13.571
WATER 1892   OW WAT   225    LIGAND    12  CF3 RIM F  99    DISTANCE (A)  11.892
WATER 1892   OW WAT   225    LIGAND    13   NC RIM F  99    DISTANCE (A)  14.483
WATER 1893   OW WAT   226    LIGAND     1   CA RIM F  99    DISTANCE (A)  16.329
WATER 1893   OW WAT   226    LIGAND     2   CB RIM F  99    DISTANCE (A)  16.864
WATER 1893   OW WAT   226    LIGAND     3  CG1 RIM F  99    DISTANCE (A)  20.340
WATER 1893   OW WAT   226    LIGAND     4  CG2 RIM F  99    DISTANCE (A)  20.745
WATER 1893   OW WAT   226    LIGAND     5  CG3 RIM F  99    DISTANCE (A)  21.123
WATER 1893   OW WAT   226    LIGAND     6   CD RIM F  99    DISTANCE (A)  18.285
WATER 1893   OW WAT   226    LIGAND     7  CE1 RIM F  99    DISTANCE (A)  18.810
WATER 1893   OW WAT   226    LIGAND     8  CE2 RIM F  99    DISTANCE (A)  18.386
WATER 1893   OW WAT   226    LIGAND     9  CE3 RIM F  99    DISTANCE (A)  19.248
WATER 1893   OW WAT   226    LIGAND    10  CF1 RIM F  99    DISTANCE (A)  20.250
WATER 1893   OW WAT   226    LIGAND    11  CF2 RIM F  99    DISTANCE (A)  19.856
WATER 1893   OW WAT   226    LIGAND    12  CF3 RIM F  99    DISTANCE (A)  20.657
WATER 1893   OW WAT   226    LIGAND    13   NC RIM F  99    DISTANCE (A)  16.983
WATER 1894   OW WAT   227    LIGAND     1   CA RIM F  99    DISTANCE (A)  13.319
WATER 1894   OW WAT   227    LIGAND     2   CB RIM F  99    DISTANCE (A)  14.213
WATER 1894   OW WAT   227    LIGAND     3  CG1 RIM F  99    DISTANCE (A)  13.131
WATER 1894   OW WAT   227    LIGAND     4  CG2 RIM F  99    DISTANCE (A)  11.176
WATER 1894   OW WAT   227    LIGAND     5  CG3 RIM F  99    DISTANCE (A)  13.445
WATER 1894   OW WAT   227    LIGAND     6   CD RIM F  99    DISTANCE (A)  13.466
WATER 1894   OW WAT   227    LIGAND     7  CE1 RIM F  99    DISTANCE (A)  14.561
WATER 1894   OW WAT   227    LIGAND     8  CE2 RIM F  99    DISTANCE (A)  12.497
WATER 1894   OW WAT   227    LIGAND     9  CE3 RIM F  99    DISTANCE (A)  12.826
WATER 1894   OW WAT   227    LIGAND    10  CF1 RIM F  99    DISTANCE (A)  14.056
WATER 1894   OW WAT   227    LIGAND    11  CF2 RIM F  99    DISTANCE (A)  11.904
WATER 1894   OW WAT   227    LIGAND    12  CF3 RIM F  99    DISTANCE (A)  12.250
WATER 1894   OW WAT   227    LIGAND    13   NC RIM F  99    DISTANCE (A)  15.002
WATER 1895   OW WAT   228    LIGAND     1   CA RIM F  99    DISTANCE (A)  27.386
WATER 1895   OW WAT   228    LIGAND     2   CB RIM F  99    DISTANCE (A)  26.436
WATER 1895   OW WAT   228    LIGAND     3  CG1 RIM F  99    DISTANCE (A)  23.311
WATER 1895   OW WAT   228    LIGAND     4  CG2 RIM F  99    DISTANCE (A)  23.333
WATER 1895   OW WAT   228    LIGAND     5  CG3 RIM F  99    DISTANCE (A)  22.158
WATER 1895   OW WAT   228    LIGAND     6   CD RIM F  99    DISTANCE (A)  25.089
WATER 1895   OW WAT   228    LIGAND     7  CE1 RIM F  99    DISTANCE (A)  24.317
WATER 1895   OW WAT   228    LIGAND     8  CE2 RIM F  99    DISTANCE (A)  25.390
WATER 1895   OW WAT   228    LIGAND     9  CE3 RIM F  99    DISTANCE (A)  24.338
WATER 1895   OW WAT   228    LIGAND    10  CF1 RIM F  99    DISTANCE (A)  22.981
WATER 1895   OW WAT   228    LIGAND    11  CF2 RIM F  99    DISTANCE (A)  24.115
WATER 1895   OW WAT   228    LIGAND    12  CF3 RIM F  99    DISTANCE (A)  23.003
WATER 1895   OW WAT   228    LIGAND    13   NC RIM F  99    DISTANCE (A)  26.295
WATER 1896   OW WAT   229    LIGAND     1   CA RIM F  99    DISTANCE (A)  12.895
WATER 1896   OW WAT   229    LIGAND     2   CB RIM F  99    DISTANCE (A)  11.849
WATER 1896   OW WAT   229    LIGAND     3  CG1 RIM F  99    DISTANCE (A)  14.283
WATER 1896   OW WAT   229    LIGAND     4  CG2 RIM F  99    DISTANCE (A)  15.199
WATER 1896   OW WAT   229    LIGAND     5  CG3 RIM F  99    DISTANCE (A)  13.372
WATER 1896   OW WAT   229    LIGAND     6   CD RIM F  99    DISTANCE (A)  12.642
WATER 1896   OW WAT   229    LIGAND     7  CE1 RIM F  99    DISTANCE (A)  11.957
WATER 1896   OW WAT   229    LIGAND     8  CE2 RIM F  99    DISTANCE (A)  13.971
WATER 1896   OW WAT   229    LIGAND     9  CE3 RIM F  99    DISTANCE (A)  13.038
WATER 1896   OW WAT   229    LIGAND    10  CF1 RIM F  99    DISTANCE (A)  12.986
WATER 1896   OW WAT   229    LIGAND    11  CF2 RIM F  99    DISTANCE (A)  14.861
WATER 1896   OW WAT   229    LIGAND    12  CF3 RIM F  99    DISTANCE (A)  13.988
WATER 1896   OW WAT   229    LIGAND    13   NC RIM F  99    DISTANCE (A)  10.804
WATER 1897   OW WAT   230    LIGAND     1   CA RIM F  99    DISTANCE (A)  13.146
WATER 1897   OW WAT   230    LIGAND     2   CB RIM F  99    DISTANCE (A)  13.261
WATER 1897   OW WAT   230    LIGAND     3  CG1 RIM F  99    DISTANCE (A)  16.619
WATER 1897   OW WAT   230    LIGAND     4  CG2 RIM F  99    DISTANCE (A)  17.395
WATER 1897   OW WAT   230    LIGAND     5  CG3 RIM F  99    DISTANCE (A)  17.272
WATER 1897   OW WAT   230    LIGAND     6   CD RIM F  99    DISTANCE (A)  14.658
WATER 1897   OW WAT   230    LIGAND     7  CE1 RIM F  99    DISTANCE (A)  14.858
WATER 1897   OW WAT   230    LIGAND     8  CE2 RIM F  99    DISTANCE (A)  15.001
WATER 1897   OW WAT   230    LIGAND     9  CE3 RIM F  99    DISTANCE (A)  15.721
WATER 1897   OW WAT   230    LIGAND    10  CF1 RIM F  99    DISTANCE (A)  16.311
WATER 1897   OW WAT   230    LIGAND    11  CF2 RIM F  99    DISTANCE (A)  16.441
WATER 1897   OW WAT   230    LIGAND    12  CF3 RIM F  99    DISTANCE (A)  17.101
WATER 1897   OW WAT   230    LIGAND    13   NC RIM F  99    DISTANCE (A)  13.241
WATER 1898   OW WAT   231    LIGAND     1   CA RIM F  99    DISTANCE (A)  15.996
WATER 1898   OW WAT   231    LIGAND     2   CB RIM F  99    DISTANCE (A)  16.480
WATER 1898   OW WAT   231    LIGAND     3  CG1 RIM F  99    DISTANCE (A)  20.790
WATER 1898   OW WAT   231    LIGAND     4  CG2 RIM F  99    DISTANCE (A)  20.405
WATER 1898   OW WAT   231    LIGAND     5  CG3 RIM F  99    DISTANCE (A)  20.350
WATER 1898   OW WAT   231    LIGAND     6   CD RIM F  99    DISTANCE (A)  17.970
WATER 1898   OW WAT   231    LIGAND     7  CE1 RIM F  99    DISTANCE (A)  18.645
WATER 1898   OW WAT   231    LIGAND     8  CE2 RIM F  99    DISTANCE (A)  18.706
WATER 1898   OW WAT   231    LIGAND     9  CE3 RIM F  99    DISTANCE (A)  18.214
WATER 1898   OW WAT   231    LIGAND    10  CF1 RIM F  99    DISTANCE (A)  20.130
WATER 1898   OW WAT   231    LIGAND    11  CF2 RIM F  99    DISTANCE (A)  20.187
WATER 1898   OW WAT   231    LIGAND    12  CF3 RIM F  99    DISTANCE (A)  19.733
WATER 1898   OW WAT   231    LIGAND    13   NC RIM F  99    DISTANCE (A)  15.797
WATER 1899   OW WAT   232    LIGAND     1   CA RIM F  99    DISTANCE (A)  12.791
WATER 1899   OW WAT   232    LIGAND     2   CB RIM F  99    DISTANCE (A)  11.534
WATER 1899   OW WAT   232    LIGAND     3  CG1 RIM F  99    DISTANCE (A)  13.141
WATER 1899   OW WAT   232    LIGAND     4  CG2 RIM F  99    DISTANCE (A)  14.498
WATER 1899   OW WAT   232    LIGAND     5  CG3 RIM F  99    DISTANCE (A)  12.515
WATER 1899   OW WAT   232    LIGAND     6   CD RIM F  99    DISTANCE (A)  12.079
WATER 1899   OW WAT   232    LIGAND     7  CE1 RIM F  99    DISTANCE (A)  11.088
WATER 1899   OW WAT   232    LIGAND     8  CE2 RIM F  99    DISTANCE (A)  13.286
WATER 1899   OW WAT   232    LIGAND     9  CE3 RIM F  99    DISTANCE (A)  12.668
WATER 1899   OW WAT   232    LIGAND    10  CF1 RIM F  99    DISTANCE (A)  11.920
WATER 1899   OW WAT   232    LIGAND    11  CF2 RIM F  99    DISTANCE (A)  13.988
WATER 1899   OW WAT   232    LIGAND    12  CF3 RIM F  99    DISTANCE (A)  13.402
WATER 1899   OW WAT   232    LIGAND    13   NC RIM F  99    DISTANCE (A)  10.737
WATER 1900   OW WAT   233    LIGAND     1   CA RIM F  99    DISTANCE (A)  13.540
WATER 1900   OW WAT   233    LIGAND     2   CB RIM F  99    DISTANCE (A)  14.910
WATER 1900   OW WAT   233    LIGAND     3  CG1 RIM F  99    DISTANCE (A)  15.983
WATER 1900   OW WAT   233    LIGAND     4  CG2 RIM F  99    DISTANCE (A)  13.870
WATER 1900   OW WAT   233    LIGAND     5  CG3 RIM F  99    DISTANCE (A)  16.067
WATER 1900   OW WAT   233    LIGAND     6   CD RIM F  99    DISTANCE (A)  14.917
WATER 1900   OW WAT   233    LIGAND     7  CE1 RIM F  99    DISTANCE (A)  16.390
WATER 1900   OW WAT   233    LIGAND     8  CE2 RIM F  99    DISTANCE (A)  14.244
WATER 1900   OW WAT   233    LIGAND     9  CE3 RIM F  99    DISTANCE (A)  14.338
WATER 1900   OW WAT   233    LIGAND    10  CF1 RIM F  99    DISTANCE (A)  16.585
WATER 1900   OW WAT   233    LIGAND    11  CF2 RIM F  99    DISTANCE (A)  14.467
WATER 1900   OW WAT   233    LIGAND    12  CF3 RIM F  99    DISTANCE (A)  14.561
WATER 1900   OW WAT   233    LIGAND    13   NC RIM F  99    DISTANCE (A)  15.424
WATER 1901   OW WAT   234    LIGAND     1   CA RIM F  99    DISTANCE (A)  30.065
WATER 1901   OW WAT   234    LIGAND     2   CB RIM F  99    DISTANCE (A)  28.618
WATER 1901   OW WAT   234    LIGAND     3  CG1 RIM F  99    DISTANCE (A)  26.220
WATER 1901   OW WAT   234    LIGAND     4  CG2 RIM F  99    DISTANCE (A)  27.506
WATER 1901   OW WAT   234    LIGAND     5  CG3 RIM F  99    DISTANCE (A)  25.374
WATER 1901   OW WAT   234    LIGAND     6   CD RIM F  99    DISTANCE (A)  27.716
WATER 1901   OW WAT   234    LIGAND     7  CE1 RIM F  99    DISTANCE (A)  26.339
WATER 1901   OW WAT   234    LIGAND     8  CE2 RIM F  99    DISTANCE (A)  28.398
WATER 1901   OW WAT   234    LIGAND     9  CE3 RIM F  99    DISTANCE (A)  27.620
WATER 1901   OW WAT   234    LIGAND    10  CF1 RIM F  99    DISTANCE (A)  25.479
WATER 1901   OW WAT   234    LIGAND    11  CF2 RIM F  99    DISTANCE (A)  27.603
WATER 1901   OW WAT   234    LIGAND    12  CF3 RIM F  99    DISTANCE (A)  26.800
WATER 1901   OW WAT   234    LIGAND    13   NC RIM F  99    DISTANCE (A)  28.267
WATER 1902   OW WAT   235    LIGAND     1   CA RIM F  99    DISTANCE (A)  15.986
WATER 1902   OW WAT   235    LIGAND     2   CB RIM F  99    DISTANCE (A)  15.164
WATER 1902   OW WAT   235    LIGAND     3  CG1 RIM F  99    DISTANCE (A)  15.387
WATER 1902   OW WAT   235    LIGAND     4  CG2 RIM F  99    DISTANCE (A)  14.644
WATER 1902   OW WAT   235    LIGAND     5  CG3 RIM F  99    DISTANCE (A)  12.926
WATER 1902   OW WAT   235    LIGAND     6   CD RIM F  99    DISTANCE (A)  14.709
WATER 1902   OW WAT   235    LIGAND     7  CE1 RIM F  99    DISTANCE (A)  14.373
WATER 1902   OW WAT   235    LIGAND     8  CE2 RIM F  99    DISTANCE (A)  15.934
WATER 1902   OW WAT   235    LIGAND     9  CE3 RIM F  99    DISTANCE (A)  13.573
WATER 1902   OW WAT   235    LIGAND    10  CF1 RIM F  99    DISTANCE (A)  14.113
WATER 1902   OW WAT   235    LIGAND    11  CF2 RIM F  99    DISTANCE (A)  15.701
WATER 1902   OW WAT   235    LIGAND    12  CF3 RIM F  99    DISTANCE (A)  13.299
WATER 1902   OW WAT   235    LIGAND    13   NC RIM F  99    DISTANCE (A)  14.071
WATER 1903   OW WAT   236    LIGAND     1   CA RIM F  99    DISTANCE (A)  17.090
WATER 1903   OW WAT   236    LIGAND     2   CB RIM F  99    DISTANCE (A)  15.703
WATER 1903   OW WAT   236    LIGAND     3  CG1 RIM F  99    DISTANCE (A)  14.904
WATER 1903   OW WAT   236    LIGAND     4  CG2 RIM F  99    DISTANCE (A)  15.634
WATER 1903   OW WAT   236    LIGAND     5  CG3 RIM F  99    DISTANCE (A)  13.197
WATER 1903   OW WAT   236    LIGAND     6   CD RIM F  99    DISTANCE (A)  15.151
WATER 1903   OW WAT   236    LIGAND     7  CE1 RIM F  99    DISTANCE (A)  14.005
WATER 1903   OW WAT   236    LIGAND     8  CE2 RIM F  99    DISTANCE (A)  16.320
WATER 1903   OW WAT   236    LIGAND     9  CE3 RIM F  99    DISTANCE (A)  14.778
WATER 1903   OW WAT   236    LIGAND    10  CF1 RIM F  99    DISTANCE (A)  13.613
WATER 1903   OW WAT   236    LIGAND    11  CF2 RIM F  99    DISTANCE (A)  15.986
WATER 1903   OW WAT   236    LIGAND    12  CF3 RIM F  99    DISTANCE (A)  14.408
WATER 1903   OW WAT   236    LIGAND    13   NC RIM F  99    DISTANCE (A)  14.878
WATER 1904   OW WAT   237    LIGAND     1   CA RIM F  99    DISTANCE (A)  15.836
WATER 1904   OW WAT   237    LIGAND     2   CB RIM F  99    DISTANCE (A)  16.461
WATER 1904   OW WAT   237    LIGAND     3  CG1 RIM F  99    DISTANCE (A)  18.016
WATER 1904   OW WAT   237    LIGAND     4  CG2 RIM F  99    DISTANCE (A)  18.802
WATER 1904   OW WAT   237    LIGAND     5  CG3 RIM F  99    DISTANCE (A)  19.878
WATER 1904   OW WAT   237    LIGAND     6   CD RIM F  99    DISTANCE (A)  17.285
WATER 1904   OW WAT   237    LIGAND     7  CE1 RIM F  99    DISTANCE (A)  17.760
WATER 1904   OW WAT   237    LIGAND     8  CE2 RIM F  99    DISTANCE (A)  16.549
WATER 1904   OW WAT   237    LIGAND     9  CE3 RIM F  99    DISTANCE (A)  18.557
WATER 1904   OW WAT   237    LIGAND    10  CF1 RIM F  99    DISTANCE (A)  18.696
WATER 1904   OW WAT   237    LIGAND    11  CF2 RIM F  99    DISTANCE (A)  17.549
WATER 1904   OW WAT   237    LIGAND    12  CF3 RIM F  99    DISTANCE (A)  19.455
WATER 1904   OW WAT   237    LIGAND    13   NC RIM F  99    DISTANCE (A)  17.422
WATER 1905   OW WAT   238    LIGAND     1   CA RIM F  99    DISTANCE (A)  23.006
WATER 1905   OW WAT   238    LIGAND     2   CB RIM F  99    DISTANCE (A)  22.636
WATER 1905   OW WAT   238    LIGAND     3  CG1 RIM F  99    DISTANCE (A)  18.499
WATER 1905   OW WAT   238    LIGAND     4  CG2 RIM F  99    DISTANCE (A)  18.578
WATER 1905   OW WAT   238    LIGAND     5  CG3 RIM F  99    DISTANCE (A)  19.061
WATER 1905   OW WAT   238    LIGAND     6   CD RIM F  99    DISTANCE (A)  21.139
WATER 1905   OW WAT   238    LIGAND     7  CE1 RIM F  99    DISTANCE (A)  20.816
WATER 1905   OW WAT   238    LIGAND     8  CE2 RIM F  99    DISTANCE (A)  20.373
WATER 1905   OW WAT   238    LIGAND     9  CE3 RIM F  99    DISTANCE (A)  20.886
WATER 1905   OW WAT   238    LIGAND    10  CF1 RIM F  99    DISTANCE (A)  19.339
WATER 1905   OW WAT   238    LIGAND    11  CF2 RIM F  99    DISTANCE (A)  18.862
WATER 1905   OW WAT   238    LIGAND    12  CF3 RIM F  99    DISTANCE (A)  19.413
WATER 1905   OW WAT   238    LIGAND    13   NC RIM F  99    DISTANCE (A)  23.429
WATER 1906   OW WAT   239    LIGAND     1   CA RIM F  99    DISTANCE (A)  13.049
WATER 1906   OW WAT   239    LIGAND     2   CB RIM F  99    DISTANCE (A)  12.702
WATER 1906   OW WAT   239    LIGAND     3  CG1 RIM F  99    DISTANCE (A)  15.928
WATER 1906   OW WAT   239    LIGAND     4  CG2 RIM F  99    DISTANCE (A)  16.926
WATER 1906   OW WAT   239    LIGAND     5  CG3 RIM F  99    DISTANCE (A)  16.180
WATER 1906   OW WAT   239    LIGAND     6   CD RIM F  99    DISTANCE (A)  14.014
WATER 1906   OW WAT   239    LIGAND     7  CE1 RIM F  99    DISTANCE (A)  13.857
WATER 1906   OW WAT   239    LIGAND     8  CE2 RIM F  99    DISTANCE (A)  14.723
WATER 1906   OW WAT   239    LIGAND     9  CE3 RIM F  99    DISTANCE (A)  14.994
WATER 1906   OW WAT   239    LIGAND    10  CF1 RIM F  99    DISTANCE (A)  15.276
WATER 1906   OW WAT   239    LIGAND    11  CF2 RIM F  99    DISTANCE (A)  16.066
WATER 1906   OW WAT   239    LIGAND    12  CF3 RIM F  99    DISTANCE (A)  16.315
WATER 1906   OW WAT   239    LIGAND    13   NC RIM F  99    DISTANCE (A)  12.338
WATER 1907   OW WAT   240    LIGAND     1   CA RIM F  99    DISTANCE (A)  12.455
WATER 1907   OW WAT   240    LIGAND     2   CB RIM F  99    DISTANCE (A)  13.710
WATER 1907   OW WAT   240    LIGAND     3  CG1 RIM F  99    DISTANCE (A)  13.676
WATER 1907   OW WAT   240    LIGAND     4  CG2 RIM F  99    DISTANCE (A)  12.182
WATER 1907   OW WAT   240    LIGAND     5  CG3 RIM F  99    DISTANCE (A)  14.668
WATER 1907   OW WAT   240    LIGAND     6   CD RIM F  99    DISTANCE (A)  13.476
WATER 1907   OW WAT   240    LIGAND     7  CE1 RIM F  99    DISTANCE (A)  14.755
WATER 1907   OW WAT   240    LIGAND     8  CE2 RIM F  99    DISTANCE (A)  12.288
WATER 1907   OW WAT   240    LIGAND     9  CE3 RIM F  99    DISTANCE (A)  13.384
WATER 1907   OW WAT   240    LIGAND    10  CF1 RIM F  99    DISTANCE (A)  14.752
WATER 1907   OW WAT   240    LIGAND    11  CF2 RIM F  99    DISTANCE (A)  12.283
WATER 1907   OW WAT   240    LIGAND    12  CF3 RIM F  99    DISTANCE (A)  13.380
WATER 1907   OW WAT   240    LIGAND    13   NC RIM F  99    DISTANCE (A)  14.734
WATER 1908   OW WAT   241    LIGAND     1   CA RIM F  99    DISTANCE (A)  14.905
WATER 1908   OW WAT   241    LIGAND     2   CB RIM F  99    DISTANCE (A)  14.430
WATER 1908   OW WAT   241    LIGAND     3  CG1 RIM F  99    DISTANCE (A)  18.008
WATER 1908   OW WAT   241    LIGAND     4  CG2 RIM F  99    DISTANCE (A)  18.374
WATER 1908   OW WAT   241    LIGAND     5  CG3 RIM F  99    DISTANCE (A)  17.129
WATER 1908   OW WAT   241    LIGAND     6   CD RIM F  99    DISTANCE (A)  15.649
WATER 1908   OW WAT   241    LIGAND     7  CE1 RIM F  99    DISTANCE (A)  15.525
WATER 1908   OW WAT   241    LIGAND     8  CE2 RIM F  99    DISTANCE (A)  16.889
WATER 1908   OW WAT   241    LIGAND     9  CE3 RIM F  99    DISTANCE (A)  15.947
WATER 1908   OW WAT   241    LIGAND    10  CF1 RIM F  99    DISTANCE (A)  16.851
WATER 1908   OW WAT   241    LIGAND    11  CF2 RIM F  99    DISTANCE (A)  18.116
WATER 1908   OW WAT   241    LIGAND    12  CF3 RIM F  99    DISTANCE (A)  17.242
WATER 1908   OW WAT   241    LIGAND    13   NC RIM F  99    DISTANCE (A)  13.337
WATER 1909   OW WAT   242    LIGAND     1   CA RIM F  99    DISTANCE (A)  14.349
WATER 1909   OW WAT   242    LIGAND     2   CB RIM F  99    DISTANCE (A)  15.850
WATER 1909   OW WAT   242    LIGAND     3  CG1 RIM F  99    DISTANCE (A)  17.345
WATER 1909   OW WAT   242    LIGAND     4  CG2 RIM F  99    DISTANCE (A)  15.712
WATER 1909   OW WAT   242    LIGAND     5  CG3 RIM F  99    DISTANCE (A)  17.970
WATER 1909   OW WAT   242    LIGAND     6   CD RIM F  99    DISTANCE (A)  16.160
WATER 1909   OW WAT   242    LIGAND     7  CE1 RIM F  99    DISTANCE (A)  17.633
WATER 1909   OW WAT   242    LIGAND     8  CE2 RIM F  99    DISTANCE (A)  15.327
WATER 1909   OW WAT   242    LIGAND     9  CE3 RIM F  99    DISTANCE (A)  16.029
WATER 1909   OW WAT   242    LIGAND    10  CF1 RIM F  99    DISTANCE (A)  18.086
WATER 1909   OW WAT   242    LIGAND    11  CF2 RIM F  99    DISTANCE (A)  15.845
WATER 1909   OW WAT   242    LIGAND    12  CF3 RIM F  99    DISTANCE (A)  16.527
WATER 1909   OW WAT   242    LIGAND    13   NC RIM F  99    DISTANCE (A)  16.555
WATER 1910   OW WAT   243    LIGAND     1   CA RIM F  99    DISTANCE (A)  31.614
WATER 1910   OW WAT   243    LIGAND     2   CB RIM F  99    DISTANCE (A)  31.390
WATER 1910   OW WAT   243    LIGAND     3  CG1 RIM F  99    DISTANCE (A)  27.588
WATER 1910   OW WAT   243    LIGAND     4  CG2 RIM F  99    DISTANCE (A)  27.106
WATER 1910   OW WAT   243    LIGAND     5  CG3 RIM F  99    DISTANCE (A)  27.677
WATER 1910   OW WAT   243    LIGAND     6   CD RIM F  99    DISTANCE (A)  29.898
WATER 1910   OW WAT   243    LIGAND     7  CE1 RIM F  99    DISTANCE (A)  29.762
WATER 1910   OW WAT   243    LIGAND     8  CE2 RIM F  99    DISTANCE (A)  29.230
WATER 1910   OW WAT   243    LIGAND     9  CE3 RIM F  99    DISTANCE (A)  29.316
WATER 1910   OW WAT   243    LIGAND    10  CF1 RIM F  99    DISTANCE (A)  28.293
WATER 1910   OW WAT   243    LIGAND    11  CF2 RIM F  99    DISTANCE (A)  27.734
WATER 1910   OW WAT   243    LIGAND    12  CF3 RIM F  99    DISTANCE (A)  27.823
WATER 1910   OW WAT   243    LIGAND    13   NC RIM F  99    DISTANCE (A)  32.021
WATER 1911   OW WAT   244    LIGAND     1   CA RIM F  99    DISTANCE (A)  16.845
WATER 1911   OW WAT   244    LIGAND     2   CB RIM F  99    DISTANCE (A)  16.966
WATER 1911   OW WAT   244    LIGAND     3  CG1 RIM F  99    DISTANCE (A)  13.584
WATER 1911   OW WAT   244    LIGAND     4  CG2 RIM F  99    DISTANCE (A)  12.787
WATER 1911   OW WAT   244    LIGAND     5  CG3 RIM F  99    DISTANCE (A)  14.215
WATER 1911   OW WAT   244    LIGAND     6   CD RIM F  99    DISTANCE (A)  15.620
WATER 1911   OW WAT   244    LIGAND     7  CE1 RIM F  99    DISTANCE (A)  15.886
WATER 1911   OW WAT   244    LIGAND     8  CE2 RIM F  99    DISTANCE (A)  14.621
WATER 1911   OW WAT   244    LIGAND     9  CE3 RIM F  99    DISTANCE (A)  15.210
WATER 1911   OW WAT   244    LIGAND    10  CF1 RIM F  99    DISTANCE (A)  14.653
WATER 1911   OW WAT   244    LIGAND    11  CF2 RIM F  99    DISTANCE (A)  13.271
WATER 1911   OW WAT   244    LIGAND    12  CF3 RIM F  99    DISTANCE (A)  13.916
WATER 1911   OW WAT   244    LIGAND    13   NC RIM F  99    DISTANCE (A)  17.872
WATER 1912   OW WAT   245    LIGAND     1   CA RIM F  99    DISTANCE (A)  12.747
WATER 1912   OW WAT   245    LIGAND     2   CB RIM F  99    DISTANCE (A)  13.372
WATER 1912   OW WAT   245    LIGAND     3  CG1 RIM F  99    DISTANCE (A)  17.607
WATER 1912   OW WAT   245    LIGAND     4  CG2 RIM F  99    DISTANCE (A)  16.646
WATER 1912   OW WAT   245    LIGAND     5  CG3 RIM F  99    DISTANCE (A)  16.732
WATER 1912   OW WAT   245    LIGAND     6   CD RIM F  99    DISTANCE (A)  14.679
WATER 1912   OW WAT   245    LIGAND     7  CE1 RIM F  99    DISTANCE (A)  15.579
WATER 1912   OW WAT   245    LIGAND     8  CE2 RIM F  99    DISTANCE (A)  15.488
WATER 1912   OW WAT   245    LIGAND     9  CE3 RIM F  99    DISTANCE (A)  14.484
WATER 1912   OW WAT   245    LIGAND    10  CF1 RIM F  99    DISTANCE (A)  16.900
WATER 1912   OW WAT   245    LIGAND    11  CF2 RIM F  99    DISTANCE (A)  16.816
WATER 1912   OW WAT   245    LIGAND    12  CF3 RIM F  99    DISTANCE (A)  15.898
WATER 1912   OW WAT   245    LIGAND    13   NC RIM F  99    DISTANCE (A)  12.533
WATER 1913   OW WAT   246    LIGAND     1   CA RIM F  99    DISTANCE (A)  15.357
WATER 1913   OW WAT   246    LIGAND     2   CB RIM F  99    DISTANCE (A)  15.794
WATER 1913   OW WAT   246    LIGAND     3  CG1 RIM F  99    DISTANCE (A)  17.691
WATER 1913   OW WAT   246    LIGAND     4  CG2 RIM F  99    DISTANCE (A)  18.664
WATER 1913   OW WAT   246    LIGAND     5  CG3 RIM F  99    DISTANCE (A)  19.387
WATER 1913   OW WAT   246    LIGAND     6   CD RIM F  99    DISTANCE (A)  16.759
WATER 1913   OW WAT   246    LIGAND     7  CE1 RIM F  99    DISTANCE (A)  17.082
WATER 1913   OW WAT   246    LIGAND     8  CE2 RIM F  99    DISTANCE (A)  16.260
WATER 1913   OW WAT   246    LIGAND     9  CE3 RIM F  99    DISTANCE (A)  18.089
WATER 1913   OW WAT   246    LIGAND    10  CF1 RIM F  99    DISTANCE (A)  18.152
WATER 1913   OW WAT   246    LIGAND    11  CF2 RIM F  99    DISTANCE (A)  17.379
WATER 1913   OW WAT   246    LIGAND    12  CF3 RIM F  99    DISTANCE (A)  19.102
WATER 1913   OW WAT   246    LIGAND    13   NC RIM F  99    DISTANCE (A)  16.584
WATER 1914   OW WAT   247    LIGAND     1   CA RIM F  99    DISTANCE (A)  13.472
WATER 1914   OW WAT   247    LIGAND     2   CB RIM F  99    DISTANCE (A)  13.496
WATER 1914   OW WAT   247    LIGAND     3  CG1 RIM F  99    DISTANCE (A)  16.200
WATER 1914   OW WAT   247    LIGAND     4  CG2 RIM F  99    DISTANCE (A)  14.725
WATER 1914   OW WAT   247    LIGAND     5  CG3 RIM F  99    DISTANCE (A)  14.096
WATER 1914   OW WAT   247    LIGAND     6   CD RIM F  99    DISTANCE (A)  13.926
WATER 1914   OW WAT   247    LIGAND     7  CE1 RIM F  99    DISTANCE (A)  14.495
WATER 1914   OW WAT   247    LIGAND     8  CE2 RIM F  99    DISTANCE (A)  15.107
WATER 1914   OW WAT   247    LIGAND     9  CE3 RIM F  99    DISTANCE (A)  12.825
WATER 1914   OW WAT   247    LIGAND    10  CF1 RIM F  99    DISTANCE (A)  15.103
WATER 1914   OW WAT   247    LIGAND    11  CF2 RIM F  99    DISTANCE (A)  15.692
WATER 1914   OW WAT   247    LIGAND    12  CF3 RIM F  99    DISTANCE (A)  13.511
WATER 1914   OW WAT   247    LIGAND    13   NC RIM F  99    DISTANCE (A)  12.239
WATER 1915   OW WAT   248    LIGAND     1   CA RIM F  99    DISTANCE (A)  13.954
WATER 1915   OW WAT   248    LIGAND     2   CB RIM F  99    DISTANCE (A)  13.304
WATER 1915   OW WAT   248    LIGAND     3  CG1 RIM F  99    DISTANCE (A)  11.645
WATER 1915   OW WAT   248    LIGAND     4  CG2 RIM F  99    DISTANCE (A)  13.925
WATER 1915   OW WAT   248    LIGAND     5  CG3 RIM F  99    DISTANCE (A)  13.774
WATER 1915   OW WAT   248    LIGAND     6   CD RIM F  99    DISTANCE (A)  13.070
WATER 1915   OW WAT   248    LIGAND     7  CE1 RIM F  99    DISTANCE (A)  12.292
WATER 1915   OW WAT   248    LIGAND     8  CE2 RIM F  99    DISTANCE (A)  12.461
WATER 1915   OW WAT   248    LIGAND     9  CE3 RIM F  99    DISTANCE (A)  14.471
WATER 1915   OW WAT   248    LIGAND    10  CF1 RIM F  99    DISTANCE (A)  12.296
WATER 1915   OW WAT   248    LIGAND    11  CF2 RIM F  99    DISTANCE (A)  12.465
WATER 1915   OW WAT   248    LIGAND    12  CF3 RIM F  99    DISTANCE (A)  14.472
WATER 1915   OW WAT   248    LIGAND    13   NC RIM F  99    DISTANCE (A)  14.325
WATER 1916   OW WAT   249    LIGAND     1   CA RIM F  99    DISTANCE (A)  13.890
WATER 1916   OW WAT   249    LIGAND     2   CB RIM F  99    DISTANCE (A)  13.822
WATER 1916   OW WAT   249    LIGAND     3  CG1 RIM F  99    DISTANCE (A)  17.889
WATER 1916   OW WAT   249    LIGAND     4  CG2 RIM F  99    DISTANCE (A)  17.849
WATER 1916   OW WAT   249    LIGAND     5  CG3 RIM F  99    DISTANCE (A)  17.093
WATER 1916   OW WAT   249    LIGAND     6   CD RIM F  99    DISTANCE (A)  15.202
WATER 1916   OW WAT   249    LIGAND     7  CE1 RIM F  99    DISTANCE (A)  15.466
WATER 1916   OW WAT   249    LIGAND     8  CE2 RIM F  99    DISTANCE (A)  16.298
WATER 1916   OW WAT   249    LIGAND     9  CE3 RIM F  99    DISTANCE (A)  15.420
WATER 1916   OW WAT   249    LIGAND    10  CF1 RIM F  99    DISTANCE (A)  16.896
WATER 1916   OW WAT   249    LIGAND    11  CF2 RIM F  99    DISTANCE (A)  17.662
WATER 1916   OW WAT   249    LIGAND    12  CF3 RIM F  99    DISTANCE (A)  16.855
WATER 1916   OW WAT   249    LIGAND    13   NC RIM F  99    DISTANCE (A)  12.810
WATER 1917   OW WAT   250    LIGAND     1   CA RIM F  99    DISTANCE (A)  26.990
WATER 1917   OW WAT   250    LIGAND     2   CB RIM F  99    DISTANCE (A)  25.550
WATER 1917   OW WAT   250    LIGAND     3  CG1 RIM F  99    DISTANCE (A)  22.788
WATER 1917   OW WAT   250    LIGAND     4  CG2 RIM F  99    DISTANCE (A)  24.402
WATER 1917   OW WAT   250    LIGAND     5  CG3 RIM F  99    DISTANCE (A)  22.426
WATER 1917   OW WAT   250    LIGAND     6   CD RIM F  99    DISTANCE (A)  24.608
WATER 1917   OW WAT   250    LIGAND     7  CE1 RIM F  99    DISTANCE (A)  23.167
WATER 1917   OW WAT   250    LIGAND     8  CE2 RIM F  99    DISTANCE (A)  25.083
WATER 1917   OW WAT   250    LIGAND     9  CE3 RIM F  99    DISTANCE (A)  24.756
WATER 1917   OW WAT   250    LIGAND    10  CF1 RIM F  99    DISTANCE (A)  22.264
WATER 1917   OW WAT   250    LIGAND    11  CF2 RIM F  99    DISTANCE (A)  24.252
WATER 1917   OW WAT   250    LIGAND    12  CF3 RIM F  99    DISTANCE (A)  23.912
WATER 1917   OW WAT   250    LIGAND    13   NC RIM F  99    DISTANCE (A)  25.445
WATER 1918   OW WAT   251    LIGAND     1   CA RIM F  99    DISTANCE (A)  13.646
WATER 1918   OW WAT   251    LIGAND     2   CB RIM F  99    DISTANCE (A)  14.917
WATER 1918   OW WAT   251    LIGAND     3  CG1 RIM F  99    DISTANCE (A)  18.634
WATER 1918   OW WAT   251    LIGAND     4  CG2 RIM F  99    DISTANCE (A)  17.307
WATER 1918   OW WAT   251    LIGAND     5  CG3 RIM F  99    DISTANCE (A)  18.454
WATER 1918   OW WAT   251    LIGAND     6   CD RIM F  99    DISTANCE (A)  16.056
WATER 1918   OW WAT   251    LIGAND     7  CE1 RIM F  99    DISTANCE (A)  17.385
WATER 1918   OW WAT   251    LIGAND     8  CE2 RIM F  99    DISTANCE (A)  16.164
WATER 1918   OW WAT   251    LIGAND     9  CE3 RIM F  99    DISTANCE (A)  15.954
WATER 1918   OW WAT   251    LIGAND    10  CF1 RIM F  99    DISTANCE (A)  18.541
WATER 1918   OW WAT   251    LIGAND    11  CF2 RIM F  99    DISTANCE (A)  17.401
WATER 1918   OW WAT   251    LIGAND    12  CF3 RIM F  99    DISTANCE (A)  17.209
WATER 1918   OW WAT   251    LIGAND    13   NC RIM F  99    DISTANCE (A)  14.774
WATER 1919   OW WAT   252    LIGAND     1   CA RIM F  99    DISTANCE (A)  12.734
WATER 1919   OW WAT   252    LIGAND     2   CB RIM F  99    DISTANCE (A)  13.136
WATER 1919   OW WAT   252    LIGAND     3  CG1 RIM F  99    DISTANCE (A)  16.362
WATER 1919   OW WAT   252    LIGAND     4  CG2 RIM F  99    DISTANCE (A)  14.736
WATER 1919   OW WAT   252    LIGAND     5  CG3 RIM F  99    DISTANCE (A)  14.617
WATER 1919   OW WAT   252    LIGAND     6   CD RIM F  99    DISTANCE (A)  13.802
WATER 1919   OW WAT   252    LIGAND     7  CE1 RIM F  99    DISTANCE (A)  14.672
WATER 1919   OW WAT   252    LIGAND     8  CE2 RIM F  99    DISTANCE (A)  14.791
WATER 1919   OW WAT   252    LIGAND     9  CE3 RIM F  99    DISTANCE (A)  12.832
WATER 1919   OW WAT   252    LIGAND    10  CF1 RIM F  99    DISTANCE (A)  15.474
WATER 1919   OW WAT   252    LIGAND    11  CF2 RIM F  99    DISTANCE (A)  15.587
WATER 1919   OW WAT   252    LIGAND    12  CF3 RIM F  99    DISTANCE (A)  13.744
WATER 1919   OW WAT   252    LIGAND    13   NC RIM F  99    DISTANCE (A)  12.043
WATER 1920   OW WAT   253    LIGAND     1   CA RIM F  99    DISTANCE (A)  15.232
WATER 1920   OW WAT   253    LIGAND     2   CB RIM F  99    DISTANCE (A)  15.014
WATER 1920   OW WAT   253    LIGAND     3  CG1 RIM F  99    DISTANCE (A)  11.929
WATER 1920   OW WAT   253    LIGAND     4  CG2 RIM F  99    DISTANCE (A)  13.412
WATER 1920   OW WAT   253    LIGAND     5  CG3 RIM F  99    DISTANCE (A)  14.279
WATER 1920   OW WAT   253    LIGAND     6   CD RIM F  99    DISTANCE (A)  14.211
WATER 1920   OW WAT   253    LIGAND     7  CE1 RIM F  99    DISTANCE (A)  13.883
WATER 1920   OW WAT   253    LIGAND     8  CE2 RIM F  99    DISTANCE (A)  12.990
WATER 1920   OW WAT   253    LIGAND     9  CE3 RIM F  99    DISTANCE (A)  15.178
WATER 1920   OW WAT   253    LIGAND    10  CF1 RIM F  99    DISTANCE (A)  13.249
WATER 1920   OW WAT   253    LIGAND    11  CF2 RIM F  99    DISTANCE (A)  12.309
WATER 1920   OW WAT   253    LIGAND    12  CF3 RIM F  99    DISTANCE (A)  14.597
WATER 1920   OW WAT   253    LIGAND    13   NC RIM F  99    DISTANCE (A)  16.354
WATER 1921   OW WAT   254    LIGAND     1   CA RIM F  99    DISTANCE (A)  16.397
WATER 1921   OW WAT   254    LIGAND     2   CB RIM F  99    DISTANCE (A)  14.921
WATER 1921   OW WAT   254    LIGAND     3  CG1 RIM F  99    DISTANCE (A)  13.836
WATER 1921   OW WAT   254    LIGAND     4  CG2 RIM F  99    DISTANCE (A)  14.989
WATER 1921   OW WAT   254    LIGAND     5  CG3 RIM F  99    DISTANCE (A)  12.521
WATER 1921   OW WAT   254    LIGAND     6   CD RIM F  99    DISTANCE (A)  14.356
WATER 1921   OW WAT   254    LIGAND     7  CE1 RIM F  99    DISTANCE (A)  13.039
WATER 1921   OW WAT   254    LIGAND     8  CE2 RIM F  99    DISTANCE (A)  15.422
WATER 1921   OW WAT   254    LIGAND     9  CE3 RIM F  99    DISTANCE (A)  14.256
WATER 1921   OW WAT   254    LIGAND    10  CF1 RIM F  99    DISTANCE (A)  12.637
WATER 1921   OW WAT   254    LIGAND    11  CF2 RIM F  99    DISTANCE (A)  15.085
WATER 1921   OW WAT   254    LIGAND    12  CF3 RIM F  99    DISTANCE (A)  13.889
WATER 1921   OW WAT   254    LIGAND    13   NC RIM F  99    DISTANCE (A)  14.268
WATER 1922   OW WAT   255    LIGAND     1   CA RIM F  99    DISTANCE (A)  27.154
WATER 1922   OW WAT   255    LIGAND     2   CB RIM F  99    DISTANCE (A)  25.854
WATER 1922   OW WAT   255    LIGAND     3  CG1 RIM F  99    DISTANCE (A)  24.015
WATER 1922   OW WAT   255    LIGAND     4  CG2 RIM F  99    DISTANCE (A)  24.537
WATER 1922   OW WAT   255    LIGAND     5  CG3 RIM F  99    DISTANCE (A)  22.419
WATER 1922   OW WAT   255    LIGAND     6   CD RIM F  99    DISTANCE (A)  24.966
WATER 1922   OW WAT   255    LIGAND     7  CE1 RIM F  99    DISTANCE (A)  23.870
WATER 1922   OW WAT   255    LIGAND     8  CE2 RIM F  99    DISTANCE (A)  25.867
WATER 1922   OW WAT   255    LIGAND     9  CE3 RIM F  99    DISTANCE (A)  24.395
WATER 1922   OW WAT   255    LIGAND    10  CF1 RIM F  99    DISTANCE (A)  23.040
WATER 1922   OW WAT   255    LIGAND    11  CF2 RIM F  99    DISTANCE (A)  25.105
WATER 1922   OW WAT   255    LIGAND    12  CF3 RIM F  99    DISTANCE (A)  23.583
WATER 1922   OW WAT   255    LIGAND    13   NC RIM F  99    DISTANCE (A)  25.210
WATER 1923   OW WAT   257    LIGAND     1   CA RIM F  99    DISTANCE (A)  28.729
WATER 1923   OW WAT   257    LIGAND     2   CB RIM F  99    DISTANCE (A)  27.255
WATER 1923   OW WAT   257    LIGAND     3  CG1 RIM F  99    DISTANCE (A)  25.219
WATER 1923   OW WAT   257    LIGAND     4  CG2 RIM F  99    DISTANCE (A)  26.509
WATER 1923   OW WAT   257    LIGAND     5  CG3 RIM F  99    DISTANCE (A)  24.253
WATER 1923   OW WAT   257    LIGAND     6   CD RIM F  99    DISTANCE (A)  26.466
WATER 1923   OW WAT   257    LIGAND     7  CE1 RIM F  99    DISTANCE (A)  25.081
WATER 1923   OW WAT   257    LIGAND     8  CE2 RIM F  99    DISTANCE (A)  27.267
WATER 1923   OW WAT   257    LIGAND     9  CE3 RIM F  99    DISTANCE (A)  26.378
WATER 1923   OW WAT   257    LIGAND    10  CF1 RIM F  99    DISTANCE (A)  24.350
WATER 1923   OW WAT   257    LIGAND    11  CF2 RIM F  99    DISTANCE (A)  26.597
WATER 1923   OW WAT   257    LIGAND    12  CF3 RIM F  99    DISTANCE (A)  25.683
WATER 1923   OW WAT   257    LIGAND    13   NC RIM F  99    DISTANCE (A)  26.797
WATER 1924   OW WAT   258    LIGAND     1   CA RIM F  99    DISTANCE (A)  14.311
WATER 1924   OW WAT   258    LIGAND     2   CB RIM F  99    DISTANCE (A)  14.592
WATER 1924   OW WAT   258    LIGAND     3  CG1 RIM F  99    DISTANCE (A)  12.519
WATER 1924   OW WAT   258    LIGAND     4  CG2 RIM F  99    DISTANCE (A)  13.400
WATER 1924   OW WAT   258    LIGAND     5  CG3 RIM F  99    DISTANCE (A)  14.937
WATER 1924   OW WAT   258    LIGAND     6   CD RIM F  99    DISTANCE (A)  14.081
WATER 1924   OW WAT   258    LIGAND     7  CE1 RIM F  99    DISTANCE (A)  14.264
WATER 1924   OW WAT   258    LIGAND     8  CE2 RIM F  99    DISTANCE (A)  12.646
WATER 1924   OW WAT   258    LIGAND     9  CE3 RIM F  99    DISTANCE (A)  15.044
WATER 1924   OW WAT   258    LIGAND    10  CF1 RIM F  99    DISTANCE (A)  13.968
WATER 1924   OW WAT   258    LIGAND    11  CF2 RIM F  99    DISTANCE (A)  12.311
WATER 1924   OW WAT   258    LIGAND    12  CF3 RIM F  99    DISTANCE (A)  14.762
WATER 1924   OW WAT   258    LIGAND    13   NC RIM F  99    DISTANCE (A)  16.051
WATER 1925   OW WAT   259    LIGAND     1   CA RIM F  99    DISTANCE (A)  13.230
WATER 1925   OW WAT   259    LIGAND     2   CB RIM F  99    DISTANCE (A)  12.789
WATER 1925   OW WAT   259    LIGAND     3  CG1 RIM F  99    DISTANCE (A)  14.905
WATER 1925   OW WAT   259    LIGAND     4  CG2 RIM F  99    DISTANCE (A)  13.863
WATER 1925   OW WAT   259    LIGAND     5  CG3 RIM F  99    DISTANCE (A)  12.590
WATER 1925   OW WAT   259    LIGAND     6   CD RIM F  99    DISTANCE (A)  13.007
WATER 1925   OW WAT   259    LIGAND     7  CE1 RIM F  99    DISTANCE (A)  13.149
WATER 1925   OW WAT   259    LIGAND     8  CE2 RIM F  99    DISTANCE (A)  14.373
WATER 1925   OW WAT   259    LIGAND     9  CE3 RIM F  99    DISTANCE (A)  11.955
WATER 1925   OW WAT   259    LIGAND    10  CF1 RIM F  99    DISTANCE (A)  13.592
WATER 1925   OW WAT   259    LIGAND    11  CF2 RIM F  99    DISTANCE (A)  14.780
WATER 1925   OW WAT   259    LIGAND    12  CF3 RIM F  99    DISTANCE (A)  12.442
WATER 1925   OW WAT   259    LIGAND    13   NC RIM F  99    DISTANCE (A)  11.423
WATER 1926   OW WAT   260    LIGAND     1   CA RIM F  99    DISTANCE (A)  19.873
WATER 1926   OW WAT   260    LIGAND     2   CB RIM F  99    DISTANCE (A)  19.837
WATER 1926   OW WAT   260    LIGAND     3  CG1 RIM F  99    DISTANCE (A)  15.998
WATER 1926   OW WAT   260    LIGAND     4  CG2 RIM F  99    DISTANCE (A)  16.118
WATER 1926   OW WAT   260    LIGAND     5  CG3 RIM F  99    DISTANCE (A)  17.342
WATER 1926   OW WAT   260    LIGAND     6   CD RIM F  99    DISTANCE (A)  18.528
WATER 1926   OW WAT   260    LIGAND     7  CE1 RIM F  99    DISTANCE (A)  18.495
WATER 1926   OW WAT   260    LIGAND     8  CE2 RIM F  99    DISTANCE (A)  17.353
WATER 1926   OW WAT   260    LIGAND     9  CE3 RIM F  99    DISTANCE (A)  18.600
WATER 1926   OW WAT   260    LIGAND    10  CF1 RIM F  99    DISTANCE (A)  17.265
WATER 1926   OW WAT   260    LIGAND    11  CF2 RIM F  99    DISTANCE (A)  16.035
WATER 1926   OW WAT   260    LIGAND    12  CF3 RIM F  99    DISTANCE (A)  17.376
WATER 1926   OW WAT   260    LIGAND    13   NC RIM F  99    DISTANCE (A)  20.967
WATER 1927   OW WAT   261    LIGAND     1   CA RIM F  99    DISTANCE (A)  15.916
WATER 1927   OW WAT   261    LIGAND     2   CB RIM F  99    DISTANCE (A)  14.767
WATER 1927   OW WAT   261    LIGAND     3  CG1 RIM F  99    DISTANCE (A)  15.336
WATER 1927   OW WAT   261    LIGAND     4  CG2 RIM F  99    DISTANCE (A)  15.418
WATER 1927   OW WAT   261    LIGAND     5  CG3 RIM F  99    DISTANCE (A)  13.175
WATER 1927   OW WAT   261    LIGAND     6   CD RIM F  99    DISTANCE (A)  14.576
WATER 1927   OW WAT   261    LIGAND     7  CE1 RIM F  99    DISTANCE (A)  13.837
WATER 1927   OW WAT   261    LIGAND     8  CE2 RIM F  99    DISTANCE (A)  15.986
WATER 1927   OW WAT   261    LIGAND     9  CE3 RIM F  99    DISTANCE (A)  13.927
WATER 1927   OW WAT   261    LIGAND    10  CF1 RIM F  99    DISTANCE (A)  13.859
WATER 1927   OW WAT   261    LIGAND    11  CF2 RIM F  99    DISTANCE (A)  16.006
WATER 1927   OW WAT   261    LIGAND    12  CF3 RIM F  99    DISTANCE (A)  13.950
WATER 1927   OW WAT   261    LIGAND    13   NC RIM F  99    DISTANCE (A)  13.571
WATER 1928   OW WAT   262    LIGAND     1   CA RIM F  99    DISTANCE (A)  13.437
WATER 1928   OW WAT   262    LIGAND     2   CB RIM F  99    DISTANCE (A)  12.805
WATER 1928   OW WAT   262    LIGAND     3  CG1 RIM F  99    DISTANCE (A)  15.781
WATER 1928   OW WAT   262    LIGAND     4  CG2 RIM F  99    DISTANCE (A)  15.561
WATER 1928   OW WAT   262    LIGAND     5  CG3 RIM F  99    DISTANCE (A)  14.012
WATER 1928   OW WAT   262    LIGAND     6   CD RIM F  99    DISTANCE (A)  13.556
WATER 1928   OW WAT   262    LIGAND     7  CE1 RIM F  99    DISTANCE (A)  13.434
WATER 1928   OW WAT   262    LIGAND     8  CE2 RIM F  99    DISTANCE (A)  15.042
WATER 1928   OW WAT   262    LIGAND     9  CE3 RIM F  99    DISTANCE (A)  13.174
WATER 1928   OW WAT   262    LIGAND    10  CF1 RIM F  99    DISTANCE (A)  14.371
WATER 1928   OW WAT   262    LIGAND    11  CF2 RIM F  99    DISTANCE (A)  15.885
WATER 1928   OW WAT   262    LIGAND    12  CF3 RIM F  99    DISTANCE (A)  14.129
WATER 1928   OW WAT   262    LIGAND    13   NC RIM F  99    DISTANCE (A)  11.360
WATER 1929   OW WAT   263    LIGAND     1   CA RIM F  99    DISTANCE (A)  12.916
WATER 1929   OW WAT   263    LIGAND     2   CB RIM F  99    DISTANCE (A)  12.131
WATER 1929   OW WAT   263    LIGAND     3  CG1 RIM F  99    DISTANCE (A)  14.908
WATER 1929   OW WAT   263    LIGAND     4  CG2 RIM F  99    DISTANCE (A)  16.069
WATER 1929   OW WAT   263    LIGAND     5  CG3 RIM F  99    DISTANCE (A)  14.737
WATER 1929   OW WAT   263    LIGAND     6   CD RIM F  99    DISTANCE (A)  13.210
WATER 1929   OW WAT   263    LIGAND     7  CE1 RIM F  99    DISTANCE (A)  12.690
WATER 1929   OW WAT   263    LIGAND     8  CE2 RIM F  99    DISTANCE (A)  14.217
WATER 1929   OW WAT   263    LIGAND     9  CE3 RIM F  99    DISTANCE (A)  14.036
WATER 1929   OW WAT   263    LIGAND    10  CF1 RIM F  99    DISTANCE (A)  13.952
WATER 1929   OW WAT   263    LIGAND    11  CF2 RIM F  99    DISTANCE (A)  15.354
WATER 1929   OW WAT   263    LIGAND    12  CF3 RIM F  99    DISTANCE (A)  15.187
WATER 1929   OW WAT   263    LIGAND    13   NC RIM F  99    DISTANCE (A)  11.481
WATER 1930   OW WAT   264    LIGAND     1   CA RIM F  99    DISTANCE (A)  27.685
WATER 1930   OW WAT   264    LIGAND     2   CB RIM F  99    DISTANCE (A)  26.924
WATER 1930   OW WAT   264    LIGAND     3  CG1 RIM F  99    DISTANCE (A)  23.413
WATER 1930   OW WAT   264    LIGAND     4  CG2 RIM F  99    DISTANCE (A)  23.275
WATER 1930   OW WAT   264    LIGAND     5  CG3 RIM F  99    DISTANCE (A)  22.607
WATER 1930   OW WAT   264    LIGAND     6   CD RIM F  99    DISTANCE (A)  25.466
WATER 1930   OW WAT   264    LIGAND     7  CE1 RIM F  99    DISTANCE (A)  24.862
WATER 1930   OW WAT   264    LIGAND     8  CE2 RIM F  99    DISTANCE (A)  25.470
WATER 1930   OW WAT   264    LIGAND     9  CE3 RIM F  99    DISTANCE (A)  24.733
WATER 1930   OW WAT   264    LIGAND    10  CF1 RIM F  99    DISTANCE (A)  23.408
WATER 1930   OW WAT   264    LIGAND    11  CF2 RIM F  99    DISTANCE (A)  24.053
WATER 1930   OW WAT   264    LIGAND    12  CF3 RIM F  99    DISTANCE (A)  23.270
WATER 1930   OW WAT   264    LIGAND    13   NC RIM F  99    DISTANCE (A)  27.029
WATER 1931   OW WAT   265    LIGAND     1   CA RIM F  99    DISTANCE (A)  31.752
WATER 1931   OW WAT   265    LIGAND     2   CB RIM F  99    DISTANCE (A)  31.093
WATER 1931   OW WAT   265    LIGAND     3  CG1 RIM F  99    DISTANCE (A)  28.535
WATER 1931   OW WAT   265    LIGAND     4  CG2 RIM F  99    DISTANCE (A)  27.804
WATER 1931   OW WAT   265    LIGAND     5  CG3 RIM F  99    DISTANCE (A)  27.017
WATER 1931   OW WAT   265    LIGAND     6   CD RIM F  99    DISTANCE (A)  29.820
WATER 1931   OW WAT   265    LIGAND     7  CE1 RIM F  99    DISTANCE (A)  29.426
WATER 1931   OW WAT   265    LIGAND     8  CE2 RIM F  99    DISTANCE (A)  30.149
WATER 1931   OW WAT   265    LIGAND     9  CE3 RIM F  99    DISTANCE (A)  28.718
WATER 1931   OW WAT   265    LIGAND    10  CF1 RIM F  99    DISTANCE (A)  28.187
WATER 1931   OW WAT   265    LIGAND    11  CF2 RIM F  99    DISTANCE (A)  28.942
WATER 1931   OW WAT   265    LIGAND    12  CF3 RIM F  99    DISTANCE (A)  27.446
WATER 1931   OW WAT   265    LIGAND    13   NC RIM F  99    DISTANCE (A)  30.816
WATER 1932   OW WAT   266    LIGAND     1   CA RIM F  99    DISTANCE (A)  28.392
WATER 1932   OW WAT   266    LIGAND     2   CB RIM F  99    DISTANCE (A)  27.827
WATER 1932   OW WAT   266    LIGAND     3  CG1 RIM F  99    DISTANCE (A)  25.014
WATER 1932   OW WAT   266    LIGAND     4  CG2 RIM F  99    DISTANCE (A)  24.223
WATER 1932   OW WAT   266    LIGAND     5  CG3 RIM F  99    DISTANCE (A)  23.710
WATER 1932   OW WAT   266    LIGAND     6   CD RIM F  99    DISTANCE (A)  26.479
WATER 1932   OW WAT   266    LIGAND     7  CE1 RIM F  99    DISTANCE (A)  26.166
WATER 1932   OW WAT   266    LIGAND     8  CE2 RIM F  99    DISTANCE (A)  26.630
WATER 1932   OW WAT   266    LIGAND     9  CE3 RIM F  99    DISTANCE (A)  25.411
WATER 1932   OW WAT   266    LIGAND    10  CF1 RIM F  99    DISTANCE (A)  24.852
WATER 1932   OW WAT   266    LIGAND    11  CF2 RIM F  99    DISTANCE (A)  25.341
WATER 1932   OW WAT   266    LIGAND    12  CF3 RIM F  99    DISTANCE (A)  24.055
WATER 1932   OW WAT   266    LIGAND    13   NC RIM F  99    DISTANCE (A)  27.718
WATER 1933   OW WAT   267    LIGAND     1   CA RIM F  99    DISTANCE (A)  29.432
WATER 1933   OW WAT   267    LIGAND     2   CB RIM F  99    DISTANCE (A)  28.328
WATER 1933   OW WAT   267    LIGAND     3  CG1 RIM F  99    DISTANCE (A)  24.360
WATER 1933   OW WAT   267    LIGAND     4  CG2 RIM F  99    DISTANCE (A)  25.827
WATER 1933   OW WAT   267    LIGAND     5  CG3 RIM F  99    DISTANCE (A)  24.820
WATER 1933   OW WAT   267    LIGAND     6   CD RIM F  99    DISTANCE (A)  27.045
WATER 1933   OW WAT   267    LIGAND     7  CE1 RIM F  99    DISTANCE (A)  25.872
WATER 1933   OW WAT   267    LIGAND     8  CE2 RIM F  99    DISTANCE (A)  26.838
WATER 1933   OW WAT   267    LIGAND     9  CE3 RIM F  99    DISTANCE (A)  27.258
WATER 1933   OW WAT   267    LIGAND    10  CF1 RIM F  99    DISTANCE (A)  24.587
WATER 1933   OW WAT   267    LIGAND    11  CF2 RIM F  99    DISTANCE (A)  25.602
WATER 1933   OW WAT   267    LIGAND    12  CF3 RIM F  99    DISTANCE (A)  26.040
WATER 1933   OW WAT   267    LIGAND    13   NC RIM F  99    DISTANCE (A)  28.798
WATER 1934   OW WAT   268    LIGAND     1   CA RIM F  99    DISTANCE (A)  23.589
WATER 1934   OW WAT   268    LIGAND     2   CB RIM F  99    DISTANCE (A)  23.233
WATER 1934   OW WAT   268    LIGAND     3  CG1 RIM F  99    DISTANCE (A)  19.052
WATER 1934   OW WAT   268    LIGAND     4  CG2 RIM F  99    DISTANCE (A)  19.776
WATER 1934   OW WAT   268    LIGAND     5  CG3 RIM F  99    DISTANCE (A)  20.405
WATER 1934   OW WAT   268    LIGAND     6   CD RIM F  99    DISTANCE (A)  21.885
WATER 1934   OW WAT   268    LIGAND     7  CE1 RIM F  99    DISTANCE (A)  21.468
WATER 1934   OW WAT   268    LIGAND     8  CE2 RIM F  99    DISTANCE (A)  20.871
WATER 1934   OW WAT   268    LIGAND     9  CE3 RIM F  99    DISTANCE (A)  22.114
WATER 1934   OW WAT   268    LIGAND    10  CF1 RIM F  99    DISTANCE (A)  20.157
WATER 1934   OW WAT   268    LIGAND    11  CF2 RIM F  99    DISTANCE (A)  19.520
WATER 1934   OW WAT   268    LIGAND    12  CF3 RIM F  99    DISTANCE (A)  20.842
WATER 1934   OW WAT   268    LIGAND    13   NC RIM F  99    DISTANCE (A)  24.297
WATER 1935   OW WAT   269    LIGAND     1   CA RIM F  99    DISTANCE (A)  14.591
WATER 1935   OW WAT   269    LIGAND     2   CB RIM F  99    DISTANCE (A)  15.310
WATER 1935   OW WAT   269    LIGAND     3  CG1 RIM F  99    DISTANCE (A)  17.980
WATER 1935   OW WAT   269    LIGAND     4  CG2 RIM F  99    DISTANCE (A)  15.881
WATER 1935   OW WAT   269    LIGAND     5  CG3 RIM F  99    DISTANCE (A)  16.377
WATER 1935   OW WAT   269    LIGAND     6   CD RIM F  99    DISTANCE (A)  15.725
WATER 1935   OW WAT   269    LIGAND     7  CE1 RIM F  99    DISTANCE (A)  16.843
WATER 1935   OW WAT   269    LIGAND     8  CE2 RIM F  99    DISTANCE (A)  16.362
WATER 1935   OW WAT   269    LIGAND     9  CE3 RIM F  99    DISTANCE (A)  14.581
WATER 1935   OW WAT   269    LIGAND    10  CF1 RIM F  99    DISTANCE (A)  17.402
WATER 1935   OW WAT   269    LIGAND    11  CF2 RIM F  99    DISTANCE (A)  16.936
WATER 1935   OW WAT   269    LIGAND    12  CF3 RIM F  99    DISTANCE (A)  15.225
WATER 1935   OW WAT   269    LIGAND    13   NC RIM F  99    DISTANCE (A)  14.542
WATER 1936   OW WAT   270    LIGAND     1   CA RIM F  99    DISTANCE (A)  26.115
WATER 1936   OW WAT   270    LIGAND     2   CB RIM F  99    DISTANCE (A)  25.506
WATER 1936   OW WAT   270    LIGAND     3  CG1 RIM F  99    DISTANCE (A)  23.967
WATER 1936   OW WAT   270    LIGAND     4  CG2 RIM F  99    DISTANCE (A)  22.916
WATER 1936   OW WAT   270    LIGAND     5  CG3 RIM F  99    DISTANCE (A)  21.942
WATER 1936   OW WAT   270    LIGAND     6   CD RIM F  99    DISTANCE (A)  24.487
WATER 1936   OW WAT   270    LIGAND     7  CE1 RIM F  99    DISTANCE (A)  24.240
WATER 1936   OW WAT   270    LIGAND     8  CE2 RIM F  99    DISTANCE (A)  25.123
WATER 1936   OW WAT   270    LIGAND     9  CE3 RIM F  99    DISTANCE (A)  23.201
WATER 1936   OW WAT   270    LIGAND    10  CF1 RIM F  99    DISTANCE (A)  23.297
WATER 1936   OW WAT   270    LIGAND    11  CF2 RIM F  99    DISTANCE (A)  24.216
WATER 1936   OW WAT   270    LIGAND    12  CF3 RIM F  99    DISTANCE (A)  22.215
WATER 1936   OW WAT   270    LIGAND    13   NC RIM F  99    DISTANCE (A)  24.919
WATER 1937   OW WAT   271    LIGAND     1   CA RIM F  99    DISTANCE (A)  25.225
WATER 1937   OW WAT   271    LIGAND     2   CB RIM F  99    DISTANCE (A)  25.434
WATER 1937   OW WAT   271    LIGAND     3  CG1 RIM F  99    DISTANCE (A)  22.634
WATER 1937   OW WAT   271    LIGAND     4  CG2 RIM F  99    DISTANCE (A)  21.229
WATER 1937   OW WAT   271    LIGAND     5  CG3 RIM F  99    DISTANCE (A)  22.401
WATER 1937   OW WAT   271    LIGAND     6   CD RIM F  99    DISTANCE (A)  24.139
WATER 1937   OW WAT   271    LIGAND     7  CE1 RIM F  99    DISTANCE (A)  24.537
WATER 1937   OW WAT   271    LIGAND     8  CE2 RIM F  99    DISTANCE (A)  23.471
WATER 1937   OW WAT   271    LIGAND     9  CE3 RIM F  99    DISTANCE (A)  23.247
WATER 1937   OW WAT   271    LIGAND    10  CF1 RIM F  99    DISTANCE (A)  23.326
WATER 1937   OW WAT   271    LIGAND    11  CF2 RIM F  99    DISTANCE (A)  22.202
WATER 1937   OW WAT   271    LIGAND    12  CF3 RIM F  99    DISTANCE (A)  21.965
WATER 1937   OW WAT   271    LIGAND    13   NC RIM F  99    DISTANCE (A)  25.975
WATER 1938   OW WAT   272    LIGAND     1   CA RIM F  99    DISTANCE (A)  29.210
WATER 1938   OW WAT   272    LIGAND     2   CB RIM F  99    DISTANCE (A)  28.817
WATER 1938   OW WAT   272    LIGAND     3  CG1 RIM F  99    DISTANCE (A)  24.697
WATER 1938   OW WAT   272    LIGAND     4  CG2 RIM F  99    DISTANCE (A)  24.717
WATER 1938   OW WAT   272    LIGAND     5  CG3 RIM F  99    DISTANCE (A)  25.089
WATER 1938   OW WAT   272    LIGAND     6   CD RIM F  99    DISTANCE (A)  27.306
WATER 1938   OW WAT   272    LIGAND     7  CE1 RIM F  99    DISTANCE (A)  26.951
WATER 1938   OW WAT   272    LIGAND     8  CE2 RIM F  99    DISTANCE (A)  26.604
WATER 1938   OW WAT   272    LIGAND     9  CE3 RIM F  99    DISTANCE (A)  26.970
WATER 1938   OW WAT   272    LIGAND    10  CF1 RIM F  99    DISTANCE (A)  25.450
WATER 1938   OW WAT   272    LIGAND    11  CF2 RIM F  99    DISTANCE (A)  25.083
WATER 1938   OW WAT   272    LIGAND    12  CF3 RIM F  99    DISTANCE (A)  25.469
WATER 1938   OW WAT   272    LIGAND    13   NC RIM F  99    DISTANCE (A)  29.538
WATER 1939   OW WAT   273    LIGAND     1   CA RIM F  99    DISTANCE (A)  29.483
WATER 1939   OW WAT   273    LIGAND     2   CB RIM F  99    DISTANCE (A)  28.303
WATER 1939   OW WAT   273    LIGAND     3  CG1 RIM F  99    DISTANCE (A)  24.606
WATER 1939   OW WAT   273    LIGAND     4  CG2 RIM F  99    DISTANCE (A)  25.711
WATER 1939   OW WAT   273    LIGAND     5  CG3 RIM F  99    DISTANCE (A)  24.381
WATER 1939   OW WAT   273    LIGAND     6   CD RIM F  99    DISTANCE (A)  26.993
WATER 1939   OW WAT   273    LIGAND     7  CE1 RIM F  99    DISTANCE (A)  25.824
WATER 1939   OW WAT   273    LIGAND     8  CE2 RIM F  99    DISTANCE (A)  27.081
WATER 1939   OW WAT   273    LIGAND     9  CE3 RIM F  99    DISTANCE (A)  26.879
WATER 1939   OW WAT   273    LIGAND    10  CF1 RIM F  99    DISTANCE (A)  24.508
WATER 1939   OW WAT   273    LIGAND    11  CF2 RIM F  99    DISTANCE (A)  25.830
WATER 1939   OW WAT   273    LIGAND    12  CF3 RIM F  99    DISTANCE (A)  25.616
WATER 1939   OW WAT   273    LIGAND    13   NC RIM F  99    DISTANCE (A)  28.473
WATER 1940   OW WAT   274    LIGAND     1   CA RIM F  99    DISTANCE (A)  16.062
WATER 1940   OW WAT   274    LIGAND     2   CB RIM F  99    DISTANCE (A)  16.324
WATER 1940   OW WAT   274    LIGAND     3  CG1 RIM F  99    DISTANCE (A)  13.255
WATER 1940   OW WAT   274    LIGAND     4  CG2 RIM F  99    DISTANCE (A)  13.463
WATER 1940   OW WAT   274    LIGAND     5  CG3 RIM F  99    DISTANCE (A)  15.188
WATER 1940   OW WAT   274    LIGAND     6   CD RIM F  99    DISTANCE (A)  15.339
WATER 1940   OW WAT   274    LIGAND     7  CE1 RIM F  99    DISTANCE (A)  15.577
WATER 1940   OW WAT   274    LIGAND     8  CE2 RIM F  99    DISTANCE (A)  13.902
WATER 1940   OW WAT   274    LIGAND     9  CE3 RIM F  99    DISTANCE (A)  15.756
WATER 1940   OW WAT   274    LIGAND    10  CF1 RIM F  99    DISTANCE (A)  14.756
WATER 1940   OW WAT   274    LIGAND    11  CF2 RIM F  99    DISTANCE (A)  12.974
WATER 1940   OW WAT   274    LIGAND    12  CF3 RIM F  99    DISTANCE (A)  14.942
WATER 1940   OW WAT   274    LIGAND    13   NC RIM F  99    DISTANCE (A)  17.677
WATER 1941   OW WAT   275    LIGAND     1   CA RIM F  99    DISTANCE (A)  20.670
WATER 1941   OW WAT   275    LIGAND     2   CB RIM F  99    DISTANCE (A)  20.178
WATER 1941   OW WAT   275    LIGAND     3  CG1 RIM F  99    DISTANCE (A)  16.585
WATER 1941   OW WAT   275    LIGAND     4  CG2 RIM F  99    DISTANCE (A)  18.263
WATER 1941   OW WAT   275    LIGAND     5  CG3 RIM F  99    DISTANCE (A)  18.628
WATER 1941   OW WAT   275    LIGAND     6   CD RIM F  99    DISTANCE (A)  19.215
WATER 1941   OW WAT   275    LIGAND     7  CE1 RIM F  99    DISTANCE (A)  18.566
WATER 1941   OW WAT   275    LIGAND     8  CE2 RIM F  99    DISTANCE (A)  18.201
WATER 1941   OW WAT   275    LIGAND     9  CE3 RIM F  99    DISTANCE (A)  20.080
WATER 1941   OW WAT   275    LIGAND    10  CF1 RIM F  99    DISTANCE (A)  17.693
WATER 1941   OW WAT   275    LIGAND    11  CF2 RIM F  99    DISTANCE (A)  17.308
WATER 1941   OW WAT   275    LIGAND    12  CF3 RIM F  99    DISTANCE (A)  19.273
WATER 1941   OW WAT   275    LIGAND    13   NC RIM F  99    DISTANCE (A)  21.367
WATER 1942   OW WAT   276    LIGAND     1   CA RIM F  99    DISTANCE (A)  15.508
WATER 1942   OW WAT   276    LIGAND     2   CB RIM F  99    DISTANCE (A)  16.198
WATER 1942   OW WAT   276    LIGAND     3  CG1 RIM F  99    DISTANCE (A)  14.373
WATER 1942   OW WAT   276    LIGAND     4  CG2 RIM F  99    DISTANCE (A)  12.624
WATER 1942   OW WAT   276    LIGAND     5  CG3 RIM F  99    DISTANCE (A)  14.708
WATER 1942   OW WAT   276    LIGAND     6   CD RIM F  99    DISTANCE (A)  15.234
WATER 1942   OW WAT   276    LIGAND     7  CE1 RIM F  99    DISTANCE (A)  16.119
WATER 1942   OW WAT   276    LIGAND     8  CE2 RIM F  99    DISTANCE (A)  14.243
WATER 1942   OW WAT   276    LIGAND     9  CE3 RIM F  99    DISTANCE (A)  14.582
WATER 1942   OW WAT   276    LIGAND    10  CF1 RIM F  99    DISTANCE (A)  15.354
WATER 1942   OW WAT   276    LIGAND    11  CF2 RIM F  99    DISTANCE (A)  13.371
WATER 1942   OW WAT   276    LIGAND    12  CF3 RIM F  99    DISTANCE (A)  13.732
WATER 1942   OW WAT   276    LIGAND    13   NC RIM F  99    DISTANCE (A)  17.009
WATER 1943   OW WAT   277    LIGAND     1   CA RIM F  99    DISTANCE (A)  20.189
WATER 1943   OW WAT   277    LIGAND     2   CB RIM F  99    DISTANCE (A)  20.330
WATER 1943   OW WAT   277    LIGAND     3  CG1 RIM F  99    DISTANCE (A)  16.886
WATER 1943   OW WAT   277    LIGAND     4  CG2 RIM F  99    DISTANCE (A)  16.180
WATER 1943   OW WAT   277    LIGAND     5  CG3 RIM F  99    DISTANCE (A)  17.585
WATER 1943   OW WAT   277    LIGAND     6   CD RIM F  99    DISTANCE (A)  18.990
WATER 1943   OW WAT   277    LIGAND     7  CE1 RIM F  99    DISTANCE (A)  19.231
WATER 1943   OW WAT   277    LIGAND     8  CE2 RIM F  99    DISTANCE (A)  17.955
WATER 1943   OW WAT   277    LIGAND     9  CE3 RIM F  99    DISTANCE (A)  18.615
WATER 1943   OW WAT   277    LIGAND    10  CF1 RIM F  99    DISTANCE (A)  17.982
WATER 1943   OW WAT   277    LIGAND    11  CF2 RIM F  99    DISTANCE (A)  16.611
WATER 1943   OW WAT   277    LIGAND    12  CF3 RIM F  99    DISTANCE (A)  17.321
WATER 1943   OW WAT   277    LIGAND    13   NC RIM F  99    DISTANCE (A)  21.264
WATER 1944   OW WAT   278    LIGAND     1   CA RIM F  99    DISTANCE (A)  25.693
WATER 1944   OW WAT   278    LIGAND     2   CB RIM F  99    DISTANCE (A)  24.214
WATER 1944   OW WAT   278    LIGAND     3  CG1 RIM F  99    DISTANCE (A)  21.851
WATER 1944   OW WAT   278    LIGAND     4  CG2 RIM F  99    DISTANCE (A)  23.791
WATER 1944   OW WAT   278    LIGAND     5  CG3 RIM F  99    DISTANCE (A)  21.759
WATER 1944   OW WAT   278    LIGAND     6   CD RIM F  99    DISTANCE (A)  23.482
WATER 1944   OW WAT   278    LIGAND     7  CE1 RIM F  99    DISTANCE (A)  21.966
WATER 1944   OW WAT   278    LIGAND     8  CE2 RIM F  99    DISTANCE (A)  23.979
WATER 1944   OW WAT   278    LIGAND     9  CE3 RIM F  99    DISTANCE (A)  23.897
WATER 1944   OW WAT   278    LIGAND    10  CF1 RIM F  99    DISTANCE (A)  21.304
WATER 1944   OW WAT   278    LIGAND    11  CF2 RIM F  99    DISTANCE (A)  23.374
WATER 1944   OW WAT   278    LIGAND    12  CF3 RIM F  99    DISTANCE (A)  23.288
WATER 1944   OW WAT   278    LIGAND    13   NC RIM F  99    DISTANCE (A)  24.135
WATER 1945   OW WAT   279    LIGAND     1   CA RIM F  99    DISTANCE (A)  14.524
WATER 1945   OW WAT   279    LIGAND     2   CB RIM F  99    DISTANCE (A)  15.097
WATER 1945   OW WAT   279    LIGAND     3  CG1 RIM F  99    DISTANCE (A)  18.446
WATER 1945   OW WAT   279    LIGAND     4  CG2 RIM F  99    DISTANCE (A)  16.734
WATER 1945   OW WAT   279    LIGAND     5  CG3 RIM F  99    DISTANCE (A)  16.835
WATER 1945   OW WAT   279    LIGAND     6   CD RIM F  99    DISTANCE (A)  15.835
WATER 1945   OW WAT   279    LIGAND     7  CE1 RIM F  99    DISTANCE (A)  16.812
WATER 1945   OW WAT   279    LIGAND     8  CE2 RIM F  99    DISTANCE (A)  16.711
WATER 1945   OW WAT   279    LIGAND     9  CE3 RIM F  99    DISTANCE (A)  14.914
WATER 1945   OW WAT   279    LIGAND    10  CF1 RIM F  99    DISTANCE (A)  17.655
WATER 1945   OW WAT   279    LIGAND    11  CF2 RIM F  99    DISTANCE (A)  17.560
WATER 1945   OW WAT   279    LIGAND    12  CF3 RIM F  99    DISTANCE (A)  15.860
WATER 1945   OW WAT   279    LIGAND    13   NC RIM F  99    DISTANCE (A)  14.101
WATER 1946   OW WAT   280    LIGAND     1   CA RIM F  99    DISTANCE (A)  16.257
WATER 1946   OW WAT   280    LIGAND     2   CB RIM F  99    DISTANCE (A)  16.937
WATER 1946   OW WAT   280    LIGAND     3  CG1 RIM F  99    DISTANCE (A)  21.242
WATER 1946   OW WAT   280    LIGAND     4  CG2 RIM F  99    DISTANCE (A)  20.435
WATER 1946   OW WAT   280    LIGAND     5  CG3 RIM F  99    DISTANCE (A)  20.603
WATER 1946   OW WAT   280    LIGAND     6   CD RIM F  99    DISTANCE (A)  18.338
WATER 1946   OW WAT   280    LIGAND     7  CE1 RIM F  99    DISTANCE (A)  19.218
WATER 1946   OW WAT   280    LIGAND     8  CE2 RIM F  99    DISTANCE (A)  19.039
WATER 1946   OW WAT   280    LIGAND     9  CE3 RIM F  99    DISTANCE (A)  18.322
WATER 1946   OW WAT   280    LIGAND    10  CF1 RIM F  99    DISTANCE (A)  20.616
WATER 1946   OW WAT   280    LIGAND    11  CF2 RIM F  99    DISTANCE (A)  20.449
WATER 1946   OW WAT   280    LIGAND    12  CF3 RIM F  99    DISTANCE (A)  19.785
WATER 1946   OW WAT   280    LIGAND    13   NC RIM F  99    DISTANCE (A)  16.224
WATER 1947   OW WAT   281    LIGAND     1   CA RIM F  99    DISTANCE (A)  12.697
WATER 1947   OW WAT   281    LIGAND     2   CB RIM F  99    DISTANCE (A)  14.177
WATER 1947   OW WAT   281    LIGAND     3  CG1 RIM F  99    DISTANCE (A)  17.066
WATER 1947   OW WAT   281    LIGAND     4  CG2 RIM F  99    DISTANCE (A)  15.443
WATER 1947   OW WAT   281    LIGAND     5  CG3 RIM F  99    DISTANCE (A)  17.141
WATER 1947   OW WAT   281    LIGAND     6   CD RIM F  99    DISTANCE (A)  14.962
WATER 1947   OW WAT   281    LIGAND     7  CE1 RIM F  99    DISTANCE (A)  16.450
WATER 1947   OW WAT   281    LIGAND     8  CE2 RIM F  99    DISTANCE (A)  14.675
WATER 1947   OW WAT   281    LIGAND     9  CE3 RIM F  99    DISTANCE (A)  14.761
WATER 1947   OW WAT   281    LIGAND    10  CF1 RIM F  99    DISTANCE (A)  17.314
WATER 1947   OW WAT   281    LIGAND    11  CF2 RIM F  99    DISTANCE (A)  15.636
WATER 1947   OW WAT   281    LIGAND    12  CF3 RIM F  99    DISTANCE (A)  15.718
WATER 1947   OW WAT   281    LIGAND    13   NC RIM F  99    DISTANCE (A)  14.400
WATER 1948   OW WAT   282    LIGAND     1   CA RIM F  99    DISTANCE (A)  16.062
WATER 1948   OW WAT   282    LIGAND     2   CB RIM F  99    DISTANCE (A)  16.476
WATER 1948   OW WAT   282    LIGAND     3  CG1 RIM F  99    DISTANCE (A)  13.944
WATER 1948   OW WAT   282    LIGAND     4  CG2 RIM F  99    DISTANCE (A)  14.204
WATER 1948   OW WAT   282    LIGAND     5  CG3 RIM F  99    DISTANCE (A)  16.060
WATER 1948   OW WAT   282    LIGAND     6   CD RIM F  99    DISTANCE (A)  15.707
WATER 1948   OW WAT   282    LIGAND     7  CE1 RIM F  99    DISTANCE (A)  16.059
WATER 1948   OW WAT   282    LIGAND     8  CE2 RIM F  99    DISTANCE (A)  14.204
WATER 1948   OW WAT   282    LIGAND     9  CE3 RIM F  99    DISTANCE (A)  16.286
WATER 1948   OW WAT   282    LIGAND    10  CF1 RIM F  99    DISTANCE (A)  15.473
WATER 1948   OW WAT   282    LIGAND    11  CF2 RIM F  99    DISTANCE (A)  13.537
WATER 1948   OW WAT   282    LIGAND    12  CF3 RIM F  99    DISTANCE (A)  15.707
WATER 1948   OW WAT   282    LIGAND    13   NC RIM F  99    DISTANCE (A)  17.899
WATER 1949   OW WAT   283    LIGAND     1   CA RIM F  99    DISTANCE (A)  20.856
WATER 1949   OW WAT   283    LIGAND     2   CB RIM F  99    DISTANCE (A)  19.527
WATER 1949   OW WAT   283    LIGAND     3  CG1 RIM F  99    DISTANCE (A)  18.008
WATER 1949   OW WAT   283    LIGAND     4  CG2 RIM F  99    DISTANCE (A)  18.586
WATER 1949   OW WAT   283    LIGAND     5  CG3 RIM F  99    DISTANCE (A)  16.333
WATER 1949   OW WAT   283    LIGAND     6   CD RIM F  99    DISTANCE (A)  18.727
WATER 1949   OW WAT   283    LIGAND     7  CE1 RIM F  99    DISTANCE (A)  17.617
WATER 1949   OW WAT   283    LIGAND     8  CE2 RIM F  99    DISTANCE (A)  19.722
WATER 1949   OW WAT   283    LIGAND     9  CE3 RIM F  99    DISTANCE (A)  18.208
WATER 1949   OW WAT   283    LIGAND    10  CF1 RIM F  99    DISTANCE (A)  16.911
WATER 1949   OW WAT   283    LIGAND    11  CF2 RIM F  99    DISTANCE (A)  19.096
WATER 1949   OW WAT   283    LIGAND    12  CF3 RIM F  99    DISTANCE (A)  17.525
WATER 1949   OW WAT   283    LIGAND    13   NC RIM F  99    DISTANCE (A)  18.833
WATER 1950   OW WAT   284    LIGAND     1   CA RIM F  99    DISTANCE (A)  30.362
WATER 1950   OW WAT   284    LIGAND     2   CB RIM F  99    DISTANCE (A)  29.778
WATER 1950   OW WAT   284    LIGAND     3  CG1 RIM F  99    DISTANCE (A)  26.192
WATER 1950   OW WAT   284    LIGAND     4  CG2 RIM F  99    DISTANCE (A)  25.831
WATER 1950   OW WAT   284    LIGAND     5  CG3 RIM F  99    DISTANCE (A)  25.548
WATER 1950   OW WAT   284    LIGAND     6   CD RIM F  99    DISTANCE (A)  28.289
WATER 1950   OW WAT   284    LIGAND     7  CE1 RIM F  99    DISTANCE (A)  27.857
WATER 1950   OW WAT   284    LIGAND     8  CE2 RIM F  99    DISTANCE (A)  28.115
WATER 1950   OW WAT   284    LIGAND     9  CE3 RIM F  99    DISTANCE (A)  27.518
WATER 1950   OW WAT   284    LIGAND    10  CF1 RIM F  99    DISTANCE (A)  26.377
WATER 1950   OW WAT   284    LIGAND    11  CF2 RIM F  99    DISTANCE (A)  26.650
WATER 1950   OW WAT   284    LIGAND    12  CF3 RIM F  99    DISTANCE (A)  26.018
WATER 1950   OW WAT   284    LIGAND    13   NC RIM F  99    DISTANCE (A)  30.001
WATER 1951   OW WAT   285    LIGAND     1   CA RIM F  99    DISTANCE (A)  14.045
WATER 1951   OW WAT   285    LIGAND     2   CB RIM F  99    DISTANCE (A)  15.281
WATER 1951   OW WAT   285    LIGAND     3  CG1 RIM F  99    DISTANCE (A)  15.712
WATER 1951   OW WAT   285    LIGAND     4  CG2 RIM F  99    DISTANCE (A)  13.516
WATER 1951   OW WAT   285    LIGAND     5  CG3 RIM F  99    DISTANCE (A)  15.740
WATER 1951   OW WAT   285    LIGAND     6   CD RIM F  99    DISTANCE (A)  15.031
WATER 1951   OW WAT   285    LIGAND     7  CE1 RIM F  99    DISTANCE (A)  16.419
WATER 1951   OW WAT   285    LIGAND     8  CE2 RIM F  99    DISTANCE (A)  14.302
WATER 1951   OW WAT   285    LIGAND     9  CE3 RIM F  99    DISTANCE (A)  14.332
WATER 1951   OW WAT   285    LIGAND    10  CF1 RIM F  99    DISTANCE (A)  16.377
WATER 1951   OW WAT   285    LIGAND    11  CF2 RIM F  99    DISTANCE (A)  14.254
WATER 1951   OW WAT   285    LIGAND    12  CF3 RIM F  99    DISTANCE (A)  14.285
WATER 1951   OW WAT   285    LIGAND    13   NC RIM F  99    DISTANCE (A)  15.832
WATER 1952   OW WAT   286    LIGAND     1   CA RIM F  99    DISTANCE (A)  12.364
WATER 1952   OW WAT   286    LIGAND     2   CB RIM F  99    DISTANCE (A)  12.773
WATER 1952   OW WAT   286    LIGAND     3  CG1 RIM F  99    DISTANCE (A)  16.851
WATER 1952   OW WAT   286    LIGAND     4  CG2 RIM F  99    DISTANCE (A)  15.840
WATER 1952   OW WAT   286    LIGAND     5  CG3 RIM F  99    DISTANCE (A)  15.631
WATER 1952   OW WAT   286    LIGAND     6   CD RIM F  99    DISTANCE (A)  13.954
WATER 1952   OW WAT   286    LIGAND     7  CE1 RIM F  99    DISTANCE (A)  14.735
WATER 1952   OW WAT   286    LIGAND     8  CE2 RIM F  99    DISTANCE (A)  14.958
WATER 1952   OW WAT   286    LIGAND     9  CE3 RIM F  99    DISTANCE (A)  13.567
WATER 1952   OW WAT   286    LIGAND    10  CF1 RIM F  99    DISTANCE (A)  15.966
WATER 1952   OW WAT   286    LIGAND    11  CF2 RIM F  99    DISTANCE (A)  16.172
WATER 1952   OW WAT   286    LIGAND    12  CF3 RIM F  99    DISTANCE (A)  14.897
WATER 1952   OW WAT   286    LIGAND    13   NC RIM F  99    DISTANCE (A)  11.711
WATER 1953   OW WAT   287    LIGAND     1   CA RIM F  99    DISTANCE (A)  27.975
WATER 1953   OW WAT   287    LIGAND     2   CB RIM F  99    DISTANCE (A)  27.859
WATER 1953   OW WAT   287    LIGAND     3  CG1 RIM F  99    DISTANCE (A)  23.894
WATER 1953   OW WAT   287    LIGAND     4  CG2 RIM F  99    DISTANCE (A)  23.796
WATER 1953   OW WAT   287    LIGAND     5  CG3 RIM F  99    DISTANCE (A)  24.744
WATER 1953   OW WAT   287    LIGAND     6   CD RIM F  99    DISTANCE (A)  26.440
WATER 1953   OW WAT   287    LIGAND     7  CE1 RIM F  99    DISTANCE (A)  26.333
WATER 1953   OW WAT   287    LIGAND     8  CE2 RIM F  99    DISTANCE (A)  25.444
WATER 1953   OW WAT   287    LIGAND     9  CE3 RIM F  99    DISTANCE (A)  26.245
WATER 1953   OW WAT   287    LIGAND    10  CF1 RIM F  99    DISTANCE (A)  24.951
WATER 1953   OW WAT   287    LIGAND    11  CF2 RIM F  99    DISTANCE (A)  24.011
WATER 1953   OW WAT   287    LIGAND    12  CF3 RIM F  99    DISTANCE (A)  24.856
WATER 1953   OW WAT   287    LIGAND    13   NC RIM F  99    DISTANCE (A)  28.814
WATER 1954   OW WAT   288    LIGAND     1   CA RIM F  99    DISTANCE (A)  28.047
WATER 1954   OW WAT   288    LIGAND     2   CB RIM F  99    DISTANCE (A)  27.116
WATER 1954   OW WAT   288    LIGAND     3  CG1 RIM F  99    DISTANCE (A)  22.933
WATER 1954   OW WAT   288    LIGAND     4  CG2 RIM F  99    DISTANCE (A)  23.963
WATER 1954   OW WAT   288    LIGAND     5  CG3 RIM F  99    DISTANCE (A)  23.299
WATER 1954   OW WAT   288    LIGAND     6   CD RIM F  99    DISTANCE (A)  25.695
WATER 1954   OW WAT   288    LIGAND     7  CE1 RIM F  99    DISTANCE (A)  24.735
WATER 1954   OW WAT   288    LIGAND     8  CE2 RIM F  99    DISTANCE (A)  25.360
WATER 1954   OW WAT   288    LIGAND     9  CE3 RIM F  99    DISTANCE (A)  25.693
WATER 1954   OW WAT   288    LIGAND    10  CF1 RIM F  99    DISTANCE (A)  23.302
WATER 1954   OW WAT   288    LIGAND    11  CF2 RIM F  99    DISTANCE (A)  23.965
WATER 1954   OW WAT   288    LIGAND    12  CF3 RIM F  99    DISTANCE (A)  24.315
WATER 1954   OW WAT   288    LIGAND    13   NC RIM F  99    DISTANCE (A)  27.646
WATER 1955   OW WAT   289    LIGAND     1   CA RIM F  99    DISTANCE (A)  17.865
WATER 1955   OW WAT   289    LIGAND     2   CB RIM F  99    DISTANCE (A)  16.778
WATER 1955   OW WAT   289    LIGAND     3  CG1 RIM F  99    DISTANCE (A)  16.961
WATER 1955   OW WAT   289    LIGAND     4  CG2 RIM F  99    DISTANCE (A)  16.832
WATER 1955   OW WAT   289    LIGAND     5  CG3 RIM F  99    DISTANCE (A)  14.691
WATER 1955   OW WAT   289    LIGAND     6   CD RIM F  99    DISTANCE (A)  16.421
WATER 1955   OW WAT   289    LIGAND     7  CE1 RIM F  99    DISTANCE (A)  15.739
WATER 1955   OW WAT   289    LIGAND     8  CE2 RIM F  99    DISTANCE (A)  17.753
WATER 1955   OW WAT   289    LIGAND     9  CE3 RIM F  99    DISTANCE (A)  15.601
WATER 1955   OW WAT   289    LIGAND    10  CF1 RIM F  99    DISTANCE (A)  15.559
WATER 1955   OW WAT   289    LIGAND    11  CF2 RIM F  99    DISTANCE (A)  17.595
WATER 1955   OW WAT   289    LIGAND    12  CF3 RIM F  99    DISTANCE (A)  15.419
WATER 1955   OW WAT   289    LIGAND    13   NC RIM F  99    DISTANCE (A)  15.636
WATER 1956   OW WAT   290    LIGAND     1   CA RIM F  99    DISTANCE (A)  14.312
WATER 1956   OW WAT   290    LIGAND     2   CB RIM F  99    DISTANCE (A)  13.739
WATER 1956   OW WAT   290    LIGAND     3  CG1 RIM F  99    DISTANCE (A)  16.918
WATER 1956   OW WAT   290    LIGAND     4  CG2 RIM F  99    DISTANCE (A)  17.874
WATER 1956   OW WAT   290    LIGAND     5  CG3 RIM F  99    DISTANCE (A)  16.719
WATER 1956   OW WAT   290    LIGAND     6   CD RIM F  99    DISTANCE (A)  14.965
WATER 1956   OW WAT   290    LIGAND     7  CE1 RIM F  99    DISTANCE (A)  14.642
WATER 1956   OW WAT   290    LIGAND     8  CE2 RIM F  99    DISTANCE (A)  15.949
WATER 1956   OW WAT   290    LIGAND     9  CE3 RIM F  99    DISTANCE (A)  15.736
WATER 1956   OW WAT   290    LIGAND    10  CF1 RIM F  99    DISTANCE (A)  15.995
WATER 1956   OW WAT   290    LIGAND    11  CF2 RIM F  99    DISTANCE (A)  17.200
WATER 1956   OW WAT   290    LIGAND    12  CF3 RIM F  99    DISTANCE (A)  17.003
WATER 1956   OW WAT   290    LIGAND    13   NC RIM F  99    DISTANCE (A)  13.053
WATER 1957   OW WAT   291    LIGAND     1   CA RIM F  99    DISTANCE (A)  19.634
WATER 1957   OW WAT   291    LIGAND     2   CB RIM F  99    DISTANCE (A)  18.442
WATER 1957   OW WAT   291    LIGAND     3  CG1 RIM F  99    DISTANCE (A)  15.231
WATER 1957   OW WAT   291    LIGAND     4  CG2 RIM F  99    DISTANCE (A)  17.472
WATER 1957   OW WAT   291    LIGAND     5  CG3 RIM F  99    DISTANCE (A)  16.302
WATER 1957   OW WAT   291    LIGAND     6   CD RIM F  99    DISTANCE (A)  17.557
WATER 1957   OW WAT   291    LIGAND     7  CE1 RIM F  99    DISTANCE (A)  16.223
WATER 1957   OW WAT   291    LIGAND     8  CE2 RIM F  99    DISTANCE (A)  17.398
WATER 1957   OW WAT   291    LIGAND     9  CE3 RIM F  99    DISTANCE (A)  18.344
WATER 1957   OW WAT   291    LIGAND    10  CF1 RIM F  99    DISTANCE (A)  15.414
WATER 1957   OW WAT   291    LIGAND    11  CF2 RIM F  99    DISTANCE (A)  16.646
WATER 1957   OW WAT   291    LIGAND    12  CF3 RIM F  99    DISTANCE (A)  17.630
WATER 1957   OW WAT   291    LIGAND    13   NC RIM F  99    DISTANCE (A)  19.009
WATER 1958   OW WAT   292    LIGAND     1   CA RIM F  99    DISTANCE (A)  15.011
WATER 1958   OW WAT   292    LIGAND     2   CB RIM F  99    DISTANCE (A)  15.463
WATER 1958   OW WAT   292    LIGAND     3  CG1 RIM F  99    DISTANCE (A)  12.813
WATER 1958   OW WAT   292    LIGAND     4  CG2 RIM F  99    DISTANCE (A)  11.609
WATER 1958   OW WAT   292    LIGAND     5  CG3 RIM F  99    DISTANCE (A)  13.562
WATER 1958   OW WAT   292    LIGAND     6   CD RIM F  99    DISTANCE (A)  14.322
WATER 1958   OW WAT   292    LIGAND     7  CE1 RIM F  99    DISTANCE (A)  14.937
WATER 1958   OW WAT   292    LIGAND     8  CE2 RIM F  99    DISTANCE (A)  13.189
WATER 1958   OW WAT   292    LIGAND     9  CE3 RIM F  99    DISTANCE (A)  13.918
WATER 1958   OW WAT   292    LIGAND    10  CF1 RIM F  99    DISTANCE (A)  13.976
WATER 1958   OW WAT   292    LIGAND    11  CF2 RIM F  99    DISTANCE (A)  12.090
WATER 1958   OW WAT   292    LIGAND    12  CF3 RIM F  99    DISTANCE (A)  12.881
WATER 1958   OW WAT   292    LIGAND    13   NC RIM F  99    DISTANCE (A)  16.442
WATER 1959   OW WAT   293    LIGAND     1   CA RIM F  99    DISTANCE (A)  12.989
WATER 1959   OW WAT   293    LIGAND     2   CB RIM F  99    DISTANCE (A)  13.854
WATER 1959   OW WAT   293    LIGAND     3  CG1 RIM F  99    DISTANCE (A)  12.375
WATER 1959   OW WAT   293    LIGAND     4  CG2 RIM F  99    DISTANCE (A)  10.910
WATER 1959   OW WAT   293    LIGAND     5  CG3 RIM F  99    DISTANCE (A)  13.305
WATER 1959   OW WAT   293    LIGAND     6   CD RIM F  99    DISTANCE (A)  13.092
WATER 1959   OW WAT   293    LIGAND     7  CE1 RIM F  99    DISTANCE (A)  14.086
WATER 1959   OW WAT   293    LIGAND     8  CE2 RIM F  99    DISTANCE (A)  11.850
WATER 1959   OW WAT   293    LIGAND     9  CE3 RIM F  99    DISTANCE (A)  12.819
WATER 1959   OW WAT   293    LIGAND    10  CF1 RIM F  99    DISTANCE (A)  13.569
WATER 1959   OW WAT   293    LIGAND    11  CF2 RIM F  99    DISTANCE (A)  11.230
WATER 1959   OW WAT   293    LIGAND    12  CF3 RIM F  99    DISTANCE (A)  12.248
WATER 1959   OW WAT   293    LIGAND    13   NC RIM F  99    DISTANCE (A)  14.907
WATER 1960   OW WAT   294    LIGAND     1   CA RIM F  99    DISTANCE (A)  22.521
WATER 1960   OW WAT   294    LIGAND     2   CB RIM F  99    DISTANCE (A)  22.608
WATER 1960   OW WAT   294    LIGAND     3  CG1 RIM F  99    DISTANCE (A)  20.028
WATER 1960   OW WAT   294    LIGAND     4  CG2 RIM F  99    DISTANCE (A)  18.497
WATER 1960   OW WAT   294    LIGAND     5  CG3 RIM F  99    DISTANCE (A)  19.357
WATER 1960   OW WAT   294    LIGAND     6   CD RIM F  99    DISTANCE (A)  21.319
WATER 1960   OW WAT   294    LIGAND     7  CE1 RIM F  99    DISTANCE (A)  21.663
WATER 1960   OW WAT   294    LIGAND     8  CE2 RIM F  99    DISTANCE (A)  20.898
WATER 1960   OW WAT   294    LIGAND     9  CE3 RIM F  99    DISTANCE (A)  20.257
WATER 1960   OW WAT   294    LIGAND    10  CF1 RIM F  99    DISTANCE (A)  20.466
WATER 1960   OW WAT   294    LIGAND    11  CF2 RIM F  99    DISTANCE (A)  19.655
WATER 1960   OW WAT   294    LIGAND    12  CF3 RIM F  99    DISTANCE (A)  18.971
WATER 1960   OW WAT   294    LIGAND    13   NC RIM F  99    DISTANCE (A)  22.939
WATER 1961   OW WAT   295    LIGAND     1   CA RIM F  99    DISTANCE (A)  15.406
WATER 1961   OW WAT   295    LIGAND     2   CB RIM F  99    DISTANCE (A)  16.403
WATER 1961   OW WAT   295    LIGAND     3  CG1 RIM F  99    DISTANCE (A)  20.004
WATER 1961   OW WAT   295    LIGAND     4  CG2 RIM F  99    DISTANCE (A)  18.259
WATER 1961   OW WAT   295    LIGAND     5  CG3 RIM F  99    DISTANCE (A)  18.974
WATER 1961   OW WAT   295    LIGAND     6   CD RIM F  99    DISTANCE (A)  17.326
WATER 1961   OW WAT   295    LIGAND     7  CE1 RIM F  99    DISTANCE (A)  18.568
WATER 1961   OW WAT   295    LIGAND     8  CE2 RIM F  99    DISTANCE (A)  17.838
WATER 1961   OW WAT   295    LIGAND     9  CE3 RIM F  99    DISTANCE (A)  16.674
WATER 1961   OW WAT   295    LIGAND    10  CF1 RIM F  99    DISTANCE (A)  19.549
WATER 1961   OW WAT   295    LIGAND    11  CF2 RIM F  99    DISTANCE (A)  18.856
WATER 1961   OW WAT   295    LIGAND    12  CF3 RIM F  99    DISTANCE (A)  17.761
WATER 1961   OW WAT   295    LIGAND    13   NC RIM F  99    DISTANCE (A)  15.773
WATER 1962   OW WAT   296    LIGAND     1   CA RIM F  99    DISTANCE (A)  14.073
WATER 1962   OW WAT   296    LIGAND     2   CB RIM F  99    DISTANCE (A)  14.042
WATER 1962   OW WAT   296    LIGAND     3  CG1 RIM F  99    DISTANCE (A)  17.972
WATER 1962   OW WAT   296    LIGAND     4  CG2 RIM F  99    DISTANCE (A)  18.348
WATER 1962   OW WAT   296    LIGAND     5  CG3 RIM F  99    DISTANCE (A)  17.775
WATER 1962   OW WAT   296    LIGAND     6   CD RIM F  99    DISTANCE (A)  15.509
WATER 1962   OW WAT   296    LIGAND     7  CE1 RIM F  99    DISTANCE (A)  15.704
WATER 1962   OW WAT   296    LIGAND     8  CE2 RIM F  99    DISTANCE (A)  16.350
WATER 1962   OW WAT   296    LIGAND     9  CE3 RIM F  99    DISTANCE (A)  16.132
WATER 1962   OW WAT   296    LIGAND    10  CF1 RIM F  99    DISTANCE (A)  17.211
WATER 1962   OW WAT   296    LIGAND    11  CF2 RIM F  99    DISTANCE (A)  17.803
WATER 1962   OW WAT   296    LIGAND    12  CF3 RIM F  99    DISTANCE (A)  17.603
WATER 1962   OW WAT   296    LIGAND    13   NC RIM F  99    DISTANCE (A)  13.394
WATER 1963   OW WAT   297    LIGAND     1   CA RIM F  99    DISTANCE (A)  15.254
WATER 1963   OW WAT   297    LIGAND     2   CB RIM F  99    DISTANCE (A)  16.691
WATER 1963   OW WAT   297    LIGAND     3  CG1 RIM F  99    DISTANCE (A)  17.558
WATER 1963   OW WAT   297    LIGAND     4  CG2 RIM F  99    DISTANCE (A)  15.985
WATER 1963   OW WAT   297    LIGAND     5  CG3 RIM F  99    DISTANCE (A)  18.381
WATER 1963   OW WAT   297    LIGAND     6   CD RIM F  99    DISTANCE (A)  16.796
WATER 1963   OW WAT   297    LIGAND     7  CE1 RIM F  99    DISTANCE (A)  18.205
WATER 1963   OW WAT   297    LIGAND     8  CE2 RIM F  99    DISTANCE (A)  15.785
WATER 1963   OW WAT   297    LIGAND     9  CE3 RIM F  99    DISTANCE (A)  16.694
WATER 1963   OW WAT   297    LIGAND    10  CF1 RIM F  99    DISTANCE (A)  18.472
WATER 1963   OW WAT   297    LIGAND    11  CF2 RIM F  99    DISTANCE (A)  16.091
WATER 1963   OW WAT   297    LIGAND    12  CF3 RIM F  99    DISTANCE (A)  16.985
WATER 1963   OW WAT   297    LIGAND    13   NC RIM F  99    DISTANCE (A)  17.547
WATER 1964   OW WAT   298    LIGAND     1   CA RIM F  99    DISTANCE (A)  12.725
WATER 1964   OW WAT   298    LIGAND     2   CB RIM F  99    DISTANCE (A)  13.715
WATER 1964   OW WAT   298    LIGAND     3  CG1 RIM F  99    DISTANCE (A)  13.292
WATER 1964   OW WAT   298    LIGAND     4  CG2 RIM F  99    DISTANCE (A)  13.001
WATER 1964   OW WAT   298    LIGAND     5  CG3 RIM F  99    DISTANCE (A)  15.210
WATER 1964   OW WAT   298    LIGAND     6   CD RIM F  99    DISTANCE (A)  13.601
WATER 1964   OW WAT   298    LIGAND     7  CE1 RIM F  99    DISTANCE (A)  14.505
WATER 1964   OW WAT   298    LIGAND     8  CE2 RIM F  99    DISTANCE (A)  12.171
WATER 1964   OW WAT   298    LIGAND     9  CE3 RIM F  99    DISTANCE (A)  14.240
WATER 1964   OW WAT   298    LIGAND    10  CF1 RIM F  99    DISTANCE (A)  14.613
WATER 1964   OW WAT   298    LIGAND    11  CF2 RIM F  99    DISTANCE (A)  12.298
WATER 1964   OW WAT   298    LIGAND    12  CF3 RIM F  99    DISTANCE (A)  14.349
WATER 1964   OW WAT   298    LIGAND    13   NC RIM F  99    DISTANCE (A)  15.074
WATER 1965   OW WAT   299    LIGAND     1   CA RIM F  99    DISTANCE (A)  16.344
WATER 1965   OW WAT   299    LIGAND     2   CB RIM F  99    DISTANCE (A)  17.043
WATER 1965   OW WAT   299    LIGAND     3  CG1 RIM F  99    DISTANCE (A)  21.311
WATER 1965   OW WAT   299    LIGAND     4  CG2 RIM F  99    DISTANCE (A)  20.824
WATER 1965   OW WAT   299    LIGAND     5  CG3 RIM F  99    DISTANCE (A)  21.089
WATER 1965   OW WAT   299    LIGAND     6   CD RIM F  99    DISTANCE (A)  18.532
WATER 1965   OW WAT   299    LIGAND     7  CE1 RIM F  99    DISTANCE (A)  19.357
WATER 1965   OW WAT   299    LIGAND     8  CE2 RIM F  99    DISTANCE (A)  19.070
WATER 1965   OW WAT   299    LIGAND     9  CE3 RIM F  99    DISTANCE (A)  18.819
WATER 1965   OW WAT   299    LIGAND    10  CF1 RIM F  99    DISTANCE (A)  20.831
WATER 1965   OW WAT   299    LIGAND    11  CF2 RIM F  99    DISTANCE (A)  20.565
WATER 1965   OW WAT   299    LIGAND    12  CF3 RIM F  99    DISTANCE (A)  20.334
WATER 1965   OW WAT   299    LIGAND    13   NC RIM F  99    DISTANCE (A)  16.555
WATER 1966   OW WAT   300    LIGAND     1   CA RIM F  99    DISTANCE (A)  18.546
WATER 1966   OW WAT   300    LIGAND     2   CB RIM F  99    DISTANCE (A)  17.381
WATER 1966   OW WAT   300    LIGAND     3  CG1 RIM F  99    DISTANCE (A)  14.526
WATER 1966   OW WAT   300    LIGAND     4  CG2 RIM F  99    DISTANCE (A)  16.906
WATER 1966   OW WAT   300    LIGAND     5  CG3 RIM F  99    DISTANCE (A)  15.793
WATER 1966   OW WAT   300    LIGAND     6   CD RIM F  99    DISTANCE (A)  16.655
WATER 1966   OW WAT   300    LIGAND     7  CE1 RIM F  99    DISTANCE (A)  15.337
WATER 1966   OW WAT   300    LIGAND     8  CE2 RIM F  99    DISTANCE (A)  16.481
WATER 1966   OW WAT   300    LIGAND     9  CE3 RIM F  99    DISTANCE (A)  17.609
WATER 1966   OW WAT   300    LIGAND    10  CF1 RIM F  99    DISTANCE (A)  14.724
WATER 1966   OW WAT   300    LIGAND    11  CF2 RIM F  99    DISTANCE (A)  15.912
WATER 1966   OW WAT   300    LIGAND    12  CF3 RIM F  99    DISTANCE (A)  17.075
WATER 1966   OW WAT   300    LIGAND    13   NC RIM F  99    DISTANCE (A)  17.990
WATER 1967   OW WAT   301    LIGAND     1   CA RIM F  99    DISTANCE (A)  15.559
WATER 1967   OW WAT   301    LIGAND     2   CB RIM F  99    DISTANCE (A)  14.783
WATER 1967   OW WAT   301    LIGAND     3  CG1 RIM F  99    DISTANCE (A)  16.694
WATER 1967   OW WAT   301    LIGAND     4  CG2 RIM F  99    DISTANCE (A)  16.247
WATER 1967   OW WAT   301    LIGAND     5  CG3 RIM F  99    DISTANCE (A)  14.458
WATER 1967   OW WAT   301    LIGAND     6   CD RIM F  99    DISTANCE (A)  15.030
WATER 1967   OW WAT   301    LIGAND     7  CE1 RIM F  99    DISTANCE (A)  14.766
WATER 1967   OW WAT   301    LIGAND     8  CE2 RIM F  99    DISTANCE (A)  16.521
WATER 1967   OW WAT   301    LIGAND     9  CE3 RIM F  99    DISTANCE (A)  14.258
WATER 1967   OW WAT   301    LIGAND    10  CF1 RIM F  99    DISTANCE (A)  15.219
WATER 1967   OW WAT   301    LIGAND    11  CF2 RIM F  99    DISTANCE (A)  16.928
WATER 1967   OW WAT   301    LIGAND    12  CF3 RIM F  99    DISTANCE (A)  14.728
WATER 1967   OW WAT   301    LIGAND    13   NC RIM F  99    DISTANCE (A)  13.361
WATER 1968   OW WAT   302    LIGAND     1   CA RIM F  99    DISTANCE (A)  22.878
WATER 1968   OW WAT   302    LIGAND     2   CB RIM F  99    DISTANCE (A)  22.570
WATER 1968   OW WAT   302    LIGAND     3  CG1 RIM F  99    DISTANCE (A)  20.605
WATER 1968   OW WAT   302    LIGAND     4  CG2 RIM F  99    DISTANCE (A)  19.192
WATER 1968   OW WAT   302    LIGAND     5  CG3 RIM F  99    DISTANCE (A)  18.969
WATER 1968   OW WAT   302    LIGAND     6   CD RIM F  99    DISTANCE (A)  21.397
WATER 1968   OW WAT   302    LIGAND     7  CE1 RIM F  99    DISTANCE (A)  21.440
WATER 1968   OW WAT   302    LIGAND     8  CE2 RIM F  99    DISTANCE (A)  21.635
WATER 1968   OW WAT   302    LIGAND     9  CE3 RIM F  99    DISTANCE (A)  20.085
WATER 1968   OW WAT   302    LIGAND    10  CF1 RIM F  99    DISTANCE (A)  20.353
WATER 1968   OW WAT   302    LIGAND    11  CF2 RIM F  99    DISTANCE (A)  20.560
WATER 1968   OW WAT   302    LIGAND    12  CF3 RIM F  99    DISTANCE (A)  18.921
WATER 1968   OW WAT   302    LIGAND    13   NC RIM F  99    DISTANCE (A)  22.331
WATER 1969   OW WAT   303    LIGAND     1   CA RIM F  99    DISTANCE (A)  23.567
WATER 1969   OW WAT   303    LIGAND     2   CB RIM F  99    DISTANCE (A)  22.218
WATER 1969   OW WAT   303    LIGAND     3  CG1 RIM F  99    DISTANCE (A)  20.614
WATER 1969   OW WAT   303    LIGAND     4  CG2 RIM F  99    DISTANCE (A)  21.264
WATER 1969   OW WAT   303    LIGAND     5  CG3 RIM F  99    DISTANCE (A)  19.017
WATER 1969   OW WAT   303    LIGAND     6   CD RIM F  99    DISTANCE (A)  21.418
WATER 1969   OW WAT   303    LIGAND     7  CE1 RIM F  99    DISTANCE (A)  20.272
WATER 1969   OW WAT   303    LIGAND     8  CE2 RIM F  99    DISTANCE (A)  22.392
WATER 1969   OW WAT   303    LIGAND     9  CE3 RIM F  99    DISTANCE (A)  20.932
WATER 1969   OW WAT   303    LIGAND    10  CF1 RIM F  99    DISTANCE (A)  19.551
WATER 1969   OW WAT   303    LIGAND    11  CF2 RIM F  99    DISTANCE (A)  21.742
WATER 1969   OW WAT   303    LIGAND    12  CF3 RIM F  99    DISTANCE (A)  20.234
WATER 1969   OW WAT   303    LIGAND    13   NC RIM F  99    DISTANCE (A)  21.537
WATER 1970   OW WAT   304    LIGAND     1   CA RIM F  99    DISTANCE (A)  13.319
WATER 1970   OW WAT   304    LIGAND     2   CB RIM F  99    DISTANCE (A)  12.715
WATER 1970   OW WAT   304    LIGAND     3  CG1 RIM F  99    DISTANCE (A)  13.477
WATER 1970   OW WAT   304    LIGAND     4  CG2 RIM F  99    DISTANCE (A)  15.474
WATER 1970   OW WAT   304    LIGAND     5  CG3 RIM F  99    DISTANCE (A)  14.968
WATER 1970   OW WAT   304    LIGAND     6   CD RIM F  99    DISTANCE (A)  13.304
WATER 1970   OW WAT   304    LIGAND     7  CE1 RIM F  99    DISTANCE (A)  12.681
WATER 1970   OW WAT   304    LIGAND     8  CE2 RIM F  99    DISTANCE (A)  13.276
WATER 1970   OW WAT   304    LIGAND     9  CE3 RIM F  99    DISTANCE (A)  14.787
WATER 1970   OW WAT   304    LIGAND    10  CF1 RIM F  99    DISTANCE (A)  13.506
WATER 1970   OW WAT   304    LIGAND    11  CF2 RIM F  99    DISTANCE (A)  14.066
WATER 1970   OW WAT   304    LIGAND    12  CF3 RIM F  99    DISTANCE (A)  15.499
WATER 1970   OW WAT   304    LIGAND    13   NC RIM F  99    DISTANCE (A)  13.259
WATER 1971   OW WAT   305    LIGAND     1   CA RIM F  99    DISTANCE (A)  28.645
WATER 1971   OW WAT   305    LIGAND     2   CB RIM F  99    DISTANCE (A)  27.585
WATER 1971   OW WAT   305    LIGAND     3  CG1 RIM F  99    DISTANCE (A)  23.568
WATER 1971   OW WAT   305    LIGAND     4  CG2 RIM F  99    DISTANCE (A)  24.727
WATER 1971   OW WAT   305    LIGAND     5  CG3 RIM F  99    DISTANCE (A)  23.754
WATER 1971   OW WAT   305    LIGAND     6   CD RIM F  99    DISTANCE (A)  26.216
WATER 1971   OW WAT   305    LIGAND     7  CE1 RIM F  99    DISTANCE (A)  25.130
WATER 1971   OW WAT   305    LIGAND     8  CE2 RIM F  99    DISTANCE (A)  26.050
WATER 1971   OW WAT   305    LIGAND     9  CE3 RIM F  99    DISTANCE (A)  26.220
WATER 1971   OW WAT   305    LIGAND    10  CF1 RIM F  99    DISTANCE (A)  23.751
WATER 1971   OW WAT   305    LIGAND    11  CF2 RIM F  99    DISTANCE (A)  24.723
WATER 1971   OW WAT   305    LIGAND    12  CF3 RIM F  99    DISTANCE (A)  24.900
WATER 1971   OW WAT   305    LIGAND    13   NC RIM F  99    DISTANCE (A)  27.985
WATER 1972   OW WAT   306    LIGAND     1   CA RIM F  99    DISTANCE (A)  22.248
WATER 1972   OW WAT   306    LIGAND     2   CB RIM F  99    DISTANCE (A)  20.834
WATER 1972   OW WAT   306    LIGAND     3  CG1 RIM F  99    DISTANCE (A)  19.509
WATER 1972   OW WAT   306    LIGAND     4  CG2 RIM F  99    DISTANCE (A)  20.377
WATER 1972   OW WAT   306    LIGAND     5  CG3 RIM F  99    DISTANCE (A)  18.001
WATER 1972   OW WAT   306    LIGAND     6   CD RIM F  99    DISTANCE (A)  20.165
WATER 1972   OW WAT   306    LIGAND     7  CE1 RIM F  99    DISTANCE (A)  18.938
WATER 1972   OW WAT   306    LIGAND     8  CE2 RIM F  99    DISTANCE (A)  21.208
WATER 1972   OW WAT   306    LIGAND     9  CE3 RIM F  99    DISTANCE (A)  19.831
WATER 1972   OW WAT   306    LIGAND    10  CF1 RIM F  99    DISTANCE (A)  18.369
WATER 1972   OW WAT   306    LIGAND    11  CF2 RIM F  99    DISTANCE (A)  20.702
WATER 1972   OW WAT   306    LIGAND    12  CF3 RIM F  99    DISTANCE (A)  19.288
WATER 1972   OW WAT   306    LIGAND    13   NC RIM F  99    DISTANCE (A)  20.118
WATER 1973   OW WAT   307    LIGAND     1   CA RIM F  99    DISTANCE (A)  13.567
WATER 1973   OW WAT   307    LIGAND     2   CB RIM F  99    DISTANCE (A)  13.331
WATER 1973   OW WAT   307    LIGAND     3  CG1 RIM F  99    DISTANCE (A)  14.535
WATER 1973   OW WAT   307    LIGAND     4  CG2 RIM F  99    DISTANCE (A)  12.941
WATER 1973   OW WAT   307    LIGAND     5  CG3 RIM F  99    DISTANCE (A)  12.139
WATER 1973   OW WAT   307    LIGAND     6   CD RIM F  99    DISTANCE (A)  13.122
WATER 1973   OW WAT   307    LIGAND     7  CE1 RIM F  99    DISTANCE (A)  13.466
WATER 1973   OW WAT   307    LIGAND     8  CE2 RIM F  99    DISTANCE (A)  14.192
WATER 1973   OW WAT   307    LIGAND     9  CE3 RIM F  99    DISTANCE (A)  11.726
WATER 1973   OW WAT   307    LIGAND    10  CF1 RIM F  99    DISTANCE (A)  13.491
WATER 1973   OW WAT   307    LIGAND    11  CF2 RIM F  99    DISTANCE (A)  14.217
WATER 1973   OW WAT   307    LIGAND    12  CF3 RIM F  99    DISTANCE (A)  11.757
WATER 1973   OW WAT   307    LIGAND    13   NC RIM F  99    DISTANCE (A)  12.267
WATER 1974   OW WAT   308    LIGAND     1   CA RIM F  99    DISTANCE (A)  14.113
WATER 1974   OW WAT   308    LIGAND     2   CB RIM F  99    DISTANCE (A)  13.110
WATER 1974   OW WAT   308    LIGAND     3  CG1 RIM F  99    DISTANCE (A)  14.583
WATER 1974   OW WAT   308    LIGAND     4  CG2 RIM F  99    DISTANCE (A)  16.410
WATER 1974   OW WAT   308    LIGAND     5  CG3 RIM F  99    DISTANCE (A)  15.022
WATER 1974   OW WAT   308    LIGAND     6   CD RIM F  99    DISTANCE (A)  13.827
WATER 1974   OW WAT   308    LIGAND     7  CE1 RIM F  99    DISTANCE (A)  12.935
WATER 1974   OW WAT   308    LIGAND     8  CE2 RIM F  99    DISTANCE (A)  14.524
WATER 1974   OW WAT   308    LIGAND     9  CE3 RIM F  99    DISTANCE (A)  14.965
WATER 1974   OW WAT   308    LIGAND    10  CF1 RIM F  99    DISTANCE (A)  13.889
WATER 1974   OW WAT   308    LIGAND    11  CF2 RIM F  99    DISTANCE (A)  15.380
WATER 1974   OW WAT   308    LIGAND    12  CF3 RIM F  99    DISTANCE (A)  15.797
WATER 1974   OW WAT   308    LIGAND    13   NC RIM F  99    DISTANCE (A)  12.911
WATER 1975   OW WAT   309    LIGAND     1   CA RIM F  99    DISTANCE (A)  20.487
WATER 1975   OW WAT   309    LIGAND     2   CB RIM F  99    DISTANCE (A)  19.925
WATER 1975   OW WAT   309    LIGAND     3  CG1 RIM F  99    DISTANCE (A)  18.653
WATER 1975   OW WAT   309    LIGAND     4  CG2 RIM F  99    DISTANCE (A)  17.468
WATER 1975   OW WAT   309    LIGAND     5  CG3 RIM F  99    DISTANCE (A)  16.529
WATER 1975   OW WAT   309    LIGAND     6   CD RIM F  99    DISTANCE (A)  18.954
WATER 1975   OW WAT   309    LIGAND     7  CE1 RIM F  99    DISTANCE (A)  18.800
WATER 1975   OW WAT   309    LIGAND     8  CE2 RIM F  99    DISTANCE (A)  19.628
WATER 1975   OW WAT   309    LIGAND     9  CE3 RIM F  99    DISTANCE (A)  17.624
WATER 1975   OW WAT   309    LIGAND    10  CF1 RIM F  99    DISTANCE (A)  17.941
WATER 1975   OW WAT   309    LIGAND    11  CF2 RIM F  99    DISTANCE (A)  18.808
WATER 1975   OW WAT   309    LIGAND    12  CF3 RIM F  99    DISTANCE (A)  16.705
WATER 1975   OW WAT   309    LIGAND    13   NC RIM F  99    DISTANCE (A)  19.320
WATER 1976   OW WAT   310    LIGAND     1   CA RIM F  99    DISTANCE (A)  13.474
WATER 1976   OW WAT   310    LIGAND     2   CB RIM F  99    DISTANCE (A)  14.496
WATER 1976   OW WAT   310    LIGAND     3  CG1 RIM F  99    DISTANCE (A)  14.296
WATER 1976   OW WAT   310    LIGAND     4  CG2 RIM F  99    DISTANCE (A)  12.018
WATER 1976   OW WAT   310    LIGAND     5  CG3 RIM F  99    DISTANCE (A)  14.136
WATER 1976   OW WAT   310    LIGAND     6   CD RIM F  99    DISTANCE (A)  13.972
WATER 1976   OW WAT   310    LIGAND     7  CE1 RIM F  99    DISTANCE (A)  15.225
WATER 1976   OW WAT   310    LIGAND     8  CE2 RIM F  99    DISTANCE (A)  13.283
WATER 1976   OW WAT   310    LIGAND     9  CE3 RIM F  99    DISTANCE (A)  13.111
WATER 1976   OW WAT   310    LIGAND    10  CF1 RIM F  99    DISTANCE (A)  14.937
WATER 1976   OW WAT   310    LIGAND    11  CF2 RIM F  99    DISTANCE (A)  12.952
WATER 1976   OW WAT   310    LIGAND    12  CF3 RIM F  99    DISTANCE (A)  12.776
WATER 1976   OW WAT   310    LIGAND    13   NC RIM F  99    DISTANCE (A)  15.017
WATER 1977   OW WAT   311    LIGAND     1   CA RIM F  99    DISTANCE (A)  27.343
WATER 1977   OW WAT   311    LIGAND     2   CB RIM F  99    DISTANCE (A)  26.265
WATER 1977   OW WAT   311    LIGAND     3  CG1 RIM F  99    DISTANCE (A)  24.200
WATER 1977   OW WAT   311    LIGAND     4  CG2 RIM F  99    DISTANCE (A)  24.157
WATER 1977   OW WAT   311    LIGAND     5  CG3 RIM F  99    DISTANCE (A)  22.447
WATER 1977   OW WAT   311    LIGAND     6   CD RIM F  99    DISTANCE (A)  25.212
WATER 1977   OW WAT   311    LIGAND     7  CE1 RIM F  99    DISTANCE (A)  24.389
WATER 1977   OW WAT   311    LIGAND     8  CE2 RIM F  99    DISTANCE (A)  25.970
WATER 1977   OW WAT   311    LIGAND     9  CE3 RIM F  99    DISTANCE (A)  24.346
WATER 1977   OW WAT   311    LIGAND    10  CF1 RIM F  99    DISTANCE (A)  23.384
WATER 1977   OW WAT   311    LIGAND    11  CF2 RIM F  99    DISTANCE (A)  25.029
WATER 1977   OW WAT   311    LIGAND    12  CF3 RIM F  99    DISTANCE (A)  23.339
WATER 1977   OW WAT   311    LIGAND    13   NC RIM F  99    DISTANCE (A)  25.689
WATER 1978   OW WAT   312    LIGAND     1   CA RIM F  99    DISTANCE (A)  16.224
WATER 1978   OW WAT   312    LIGAND     2   CB RIM F  99    DISTANCE (A)  14.917
WATER 1978   OW WAT   312    LIGAND     3  CG1 RIM F  99    DISTANCE (A)  14.962
WATER 1978   OW WAT   312    LIGAND     4  CG2 RIM F  99    DISTANCE (A)  15.450
WATER 1978   OW WAT   312    LIGAND     5  CG3 RIM F  99    DISTANCE (A)  13.042
WATER 1978   OW WAT   312    LIGAND     6   CD RIM F  99    DISTANCE (A)  14.612
WATER 1978   OW WAT   312    LIGAND     7  CE1 RIM F  99    DISTANCE (A)  13.630
WATER 1978   OW WAT   312    LIGAND     8  CE2 RIM F  99    DISTANCE (A)  15.948
WATER 1978   OW WAT   312    LIGAND     9  CE3 RIM F  99    DISTANCE (A)  14.164
WATER 1978   OW WAT   312    LIGAND    10  CF1 RIM F  99    DISTANCE (A)  13.528
WATER 1978   OW WAT   312    LIGAND    11  CF2 RIM F  99    DISTANCE (A)  15.862
WATER 1978   OW WAT   312    LIGAND    12  CF3 RIM F  99    DISTANCE (A)  14.065
WATER 1978   OW WAT   312    LIGAND    13   NC RIM F  99    DISTANCE (A)  13.871
WATER 1979   OW WAT   313    LIGAND     1   CA RIM F  99    DISTANCE (A)  22.150
WATER 1979   OW WAT   313    LIGAND     2   CB RIM F  99    DISTANCE (A)  22.410
WATER 1979   OW WAT   313    LIGAND     3  CG1 RIM F  99    DISTANCE (A)  19.375
WATER 1979   OW WAT   313    LIGAND     4  CG2 RIM F  99    DISTANCE (A)  18.211
WATER 1979   OW WAT   313    LIGAND     5  CG3 RIM F  99    DISTANCE (A)  19.655
WATER 1979   OW WAT   313    LIGAND     6   CD RIM F  99    DISTANCE (A)  21.115
WATER 1979   OW WAT   313    LIGAND     7  CE1 RIM F  99    DISTANCE (A)  21.518
WATER 1979   OW WAT   313    LIGAND     8  CE2 RIM F  99    DISTANCE (A)  20.207
WATER 1979   OW WAT   313    LIGAND     9  CE3 RIM F  99    DISTANCE (A)  20.477
WATER 1979   OW WAT   313    LIGAND    10  CF1 RIM F  99    DISTANCE (A)  20.320
WATER 1979   OW WAT   313    LIGAND    11  CF2 RIM F  99    DISTANCE (A)  18.926
WATER 1979   OW WAT   313    LIGAND    12  CF3 RIM F  99    DISTANCE (A)  19.212
WATER 1979   OW WAT   313    LIGAND    13   NC RIM F  99    DISTANCE (A)  23.187
WATER 1980   OW WAT   315    LIGAND     1   CA RIM F  99    DISTANCE (A)  28.237
WATER 1980   OW WAT   315    LIGAND     2   CB RIM F  99    DISTANCE (A)  26.896
WATER 1980   OW WAT   315    LIGAND     3  CG1 RIM F  99    DISTANCE (A)  23.640
WATER 1980   OW WAT   315    LIGAND     4  CG2 RIM F  99    DISTANCE (A)  25.058
WATER 1980   OW WAT   315    LIGAND     5  CG3 RIM F  99    DISTANCE (A)  23.345
WATER 1980   OW WAT   315    LIGAND     6   CD RIM F  99    DISTANCE (A)  25.767
WATER 1980   OW WAT   315    LIGAND     7  CE1 RIM F  99    DISTANCE (A)  24.425
WATER 1980   OW WAT   315    LIGAND     8  CE2 RIM F  99    DISTANCE (A)  26.065
WATER 1980   OW WAT   315    LIGAND     9  CE3 RIM F  99    DISTANCE (A)  25.800
WATER 1980   OW WAT   315    LIGAND    10  CF1 RIM F  99    DISTANCE (A)  23.310
WATER 1980   OW WAT   315    LIGAND    11  CF2 RIM F  99    DISTANCE (A)  25.024
WATER 1980   OW WAT   315    LIGAND    12  CF3 RIM F  99    DISTANCE (A)  24.745
WATER 1980   OW WAT   315    LIGAND    13   NC RIM F  99    DISTANCE (A)  26.921
WATER 1981   OW WAT   316    LIGAND     1   CA RIM F  99    DISTANCE (A)  20.264
WATER 1981   OW WAT   316    LIGAND     2   CB RIM F  99    DISTANCE (A)  20.472
WATER 1981   OW WAT   316    LIGAND     3  CG1 RIM F  99    DISTANCE (A)  18.125
WATER 1981   OW WAT   316    LIGAND     4  CG2 RIM F  99    DISTANCE (A)  16.429
WATER 1981   OW WAT   316    LIGAND     5  CG3 RIM F  99    DISTANCE (A)  17.513
WATER 1981   OW WAT   316    LIGAND     6   CD RIM F  99    DISTANCE (A)  19.246
WATER 1981   OW WAT   316    LIGAND     7  CE1 RIM F  99    DISTANCE (A)  19.725
WATER 1981   OW WAT   316    LIGAND     8  CE2 RIM F  99    DISTANCE (A)  18.769
WATER 1981   OW WAT   316    LIGAND     9  CE3 RIM F  99    DISTANCE (A)  18.180
WATER 1981   OW WAT   316    LIGAND    10  CF1 RIM F  99    DISTANCE (A)  18.617
WATER 1981   OW WAT   316    LIGAND    11  CF2 RIM F  99    DISTANCE (A)  17.600
WATER 1981   OW WAT   316    LIGAND    12  CF3 RIM F  99    DISTANCE (A)  16.970
WATER 1981   OW WAT   316    LIGAND    13   NC RIM F  99    DISTANCE (A)  20.843
WATER 1982   OW WAT   317    LIGAND     1   CA RIM F  99    DISTANCE (A)  12.492
WATER 1982   OW WAT   317    LIGAND     2   CB RIM F  99    DISTANCE (A)  13.791
WATER 1982   OW WAT   317    LIGAND     3  CG1 RIM F  99    DISTANCE (A)  16.011
WATER 1982   OW WAT   317    LIGAND     4  CG2 RIM F  99    DISTANCE (A)  13.806
WATER 1982   OW WAT   317    LIGAND     5  CG3 RIM F  99    DISTANCE (A)  15.433
WATER 1982   OW WAT   317    LIGAND     6   CD RIM F  99    DISTANCE (A)  14.136
WATER 1982   OW WAT   317    LIGAND     7  CE1 RIM F  99    DISTANCE (A)  15.618
WATER 1982   OW WAT   317    LIGAND     8  CE2 RIM F  99    DISTANCE (A)  14.013
WATER 1982   OW WAT   317    LIGAND     9  CE3 RIM F  99    DISTANCE (A)  13.348
WATER 1982   OW WAT   317    LIGAND    10  CF1 RIM F  99    DISTANCE (A)  16.118
WATER 1982   OW WAT   317    LIGAND    11  CF2 RIM F  99    DISTANCE (A)  14.568
WATER 1982   OW WAT   317    LIGAND    12  CF3 RIM F  99    DISTANCE (A)  13.932
WATER 1982   OW WAT   317    LIGAND    13   NC RIM F  99    DISTANCE (A)  13.793
WATER 1983   OW WAT   318    LIGAND     1   CA RIM F  99    DISTANCE (A)  25.984
WATER 1983   OW WAT   318    LIGAND     2   CB RIM F  99    DISTANCE (A)  24.545
WATER 1983   OW WAT   318    LIGAND     3  CG1 RIM F  99    DISTANCE (A)  21.772
WATER 1983   OW WAT   318    LIGAND     4  CG2 RIM F  99    DISTANCE (A)  23.573
WATER 1983   OW WAT   318    LIGAND     5  CG3 RIM F  99    DISTANCE (A)  21.651
WATER 1983   OW WAT   318    LIGAND     6   CD RIM F  99    DISTANCE (A)  23.647
WATER 1983   OW WAT   318    LIGAND     7  CE1 RIM F  99    DISTANCE (A)  22.174
WATER 1983   OW WAT   318    LIGAND     8  CE2 RIM F  99    DISTANCE (A)  24.053
WATER 1983   OW WAT   318    LIGAND     9  CE3 RIM F  99    DISTANCE (A)  23.945
WATER 1983   OW WAT   318    LIGAND    10  CF1 RIM F  99    DISTANCE (A)  21.322
WATER 1983   OW WAT   318    LIGAND    11  CF2 RIM F  99    DISTANCE (A)  23.271
WATER 1983   OW WAT   318    LIGAND    12  CF3 RIM F  99    DISTANCE (A)  23.157
WATER 1983   OW WAT   318    LIGAND    13   NC RIM F  99    DISTANCE (A)  24.530
WATER 1984   OW WAT   319    LIGAND     1   CA RIM F  99    DISTANCE (A)  13.071
WATER 1984   OW WAT   319    LIGAND     2   CB RIM F  99    DISTANCE (A)  14.179
WATER 1984   OW WAT   319    LIGAND     3  CG1 RIM F  99    DISTANCE (A)  15.745
WATER 1984   OW WAT   319    LIGAND     4  CG2 RIM F  99    DISTANCE (A)  13.333
WATER 1984   OW WAT   319    LIGAND     5  CG3 RIM F  99    DISTANCE (A)  14.880
WATER 1984   OW WAT   319    LIGAND     6   CD RIM F  99    DISTANCE (A)  14.208
WATER 1984   OW WAT   319    LIGAND     7  CE1 RIM F  99    DISTANCE (A)  15.594
WATER 1984   OW WAT   319    LIGAND     8  CE2 RIM F  99    DISTANCE (A)  14.126
WATER 1984   OW WAT   319    LIGAND     9  CE3 RIM F  99    DISTANCE (A)  13.154
WATER 1984   OW WAT   319    LIGAND    10  CF1 RIM F  99    DISTANCE (A)  15.818
WATER 1984   OW WAT   319    LIGAND    11  CF2 RIM F  99    DISTANCE (A)  14.373
WATER 1984   OW WAT   319    LIGAND    12  CF3 RIM F  99    DISTANCE (A)  13.421
WATER 1984   OW WAT   319    LIGAND    13   NC RIM F  99    DISTANCE (A)  14.126
WATER 1985   OW WAT   320    LIGAND     1   CA RIM F  99    DISTANCE (A)  13.564
WATER 1985   OW WAT   320    LIGAND     2   CB RIM F  99    DISTANCE (A)  13.454
WATER 1985   OW WAT   320    LIGAND     3  CG1 RIM F  99    DISTANCE (A)  13.520
WATER 1985   OW WAT   320    LIGAND     4  CG2 RIM F  99    DISTANCE (A)  15.250
WATER 1985   OW WAT   320    LIGAND     5  CG3 RIM F  99    DISTANCE (A)  15.661
WATER 1985   OW WAT   320    LIGAND     6   CD RIM F  99    DISTANCE (A)  13.820
WATER 1985   OW WAT   320    LIGAND     7  CE1 RIM F  99    DISTANCE (A)  13.605
WATER 1985   OW WAT   320    LIGAND     8  CE2 RIM F  99    DISTANCE (A)  13.132
WATER 1985   OW WAT   320    LIGAND     9  CE3 RIM F  99    DISTANCE (A)  15.327
WATER 1985   OW WAT   320    LIGAND    10  CF1 RIM F  99    DISTANCE (A)  14.191
WATER 1985   OW WAT   320    LIGAND    11  CF2 RIM F  99    DISTANCE (A)  13.737
WATER 1985   OW WAT   320    LIGAND    12  CF3 RIM F  99    DISTANCE (A)  15.848
WATER 1985   OW WAT   320    LIGAND    13   NC RIM F  99    DISTANCE (A)  14.515
WATER 1986   OW WAT   321    LIGAND     1   CA RIM F  99    DISTANCE (A)  14.371
WATER 1986   OW WAT   321    LIGAND     2   CB RIM F  99    DISTANCE (A)  14.319
WATER 1986   OW WAT   321    LIGAND     3  CG1 RIM F  99    DISTANCE (A)  15.500
WATER 1986   OW WAT   321    LIGAND     4  CG2 RIM F  99    DISTANCE (A)  17.066
WATER 1986   OW WAT   321    LIGAND     5  CG3 RIM F  99    DISTANCE (A)  17.288
WATER 1986   OW WAT   321    LIGAND     6   CD RIM F  99    DISTANCE (A)  15.075
WATER 1986   OW WAT   321    LIGAND     7  CE1 RIM F  99    DISTANCE (A)  14.944
WATER 1986   OW WAT   321    LIGAND     8  CE2 RIM F  99    DISTANCE (A)  14.688
WATER 1986   OW WAT   321    LIGAND     9  CE3 RIM F  99    DISTANCE (A)  16.563
WATER 1986   OW WAT   321    LIGAND    10  CF1 RIM F  99    DISTANCE (A)  15.869
WATER 1986   OW WAT   321    LIGAND    11  CF2 RIM F  99    DISTANCE (A)  15.627
WATER 1986   OW WAT   321    LIGAND    12  CF3 RIM F  99    DISTANCE (A)  17.401
WATER 1986   OW WAT   321    LIGAND    13   NC RIM F  99    DISTANCE (A)  15.106
WATER 1987   OW WAT   322    LIGAND     1   CA RIM F  99    DISTANCE (A)  15.714
WATER 1987   OW WAT   322    LIGAND     2   CB RIM F  99    DISTANCE (A)  16.050
WATER 1987   OW WAT   322    LIGAND     3  CG1 RIM F  99    DISTANCE (A)  12.968
WATER 1987   OW WAT   322    LIGAND     4  CG2 RIM F  99    DISTANCE (A)  12.469
WATER 1987   OW WAT   322    LIGAND     5  CG3 RIM F  99    DISTANCE (A)  14.328
WATER 1987   OW WAT   322    LIGAND     6   CD RIM F  99    DISTANCE (A)  14.914
WATER 1987   OW WAT   322    LIGAND     7  CE1 RIM F  99    DISTANCE (A)  15.319
WATER 1987   OW WAT   322    LIGAND     8  CE2 RIM F  99    DISTANCE (A)  13.597
WATER 1987   OW WAT   322    LIGAND     9  CE3 RIM F  99    DISTANCE (A)  14.900
WATER 1987   OW WAT   322    LIGAND    10  CF1 RIM F  99    DISTANCE (A)  14.343
WATER 1987   OW WAT   322    LIGAND    11  CF2 RIM F  99    DISTANCE (A)  12.487
WATER 1987   OW WAT   322    LIGAND    12  CF3 RIM F  99    DISTANCE (A)  13.893
WATER 1987   OW WAT   322    LIGAND    13   NC RIM F  99    DISTANCE (A)  17.235
WATER 1988   OW WAT   323    LIGAND     1   CA RIM F  99    DISTANCE (A)  23.132
WATER 1988   OW WAT   323    LIGAND     2   CB RIM F  99    DISTANCE (A)  21.634
WATER 1988   OW WAT   323    LIGAND     3  CG1 RIM F  99    DISTANCE (A)  19.916
WATER 1988   OW WAT   323    LIGAND     4  CG2 RIM F  99    DISTANCE (A)  21.300
WATER 1988   OW WAT   323    LIGAND     5  CG3 RIM F  99    DISTANCE (A)  18.950
WATER 1988   OW WAT   323    LIGAND     6   CD RIM F  99    DISTANCE (A)  20.953
WATER 1988   OW WAT   323    LIGAND     7  CE1 RIM F  99    DISTANCE (A)  19.544
WATER 1988   OW WAT   323    LIGAND     8  CE2 RIM F  99    DISTANCE (A)  21.828
WATER 1988   OW WAT   323    LIGAND     9  CE3 RIM F  99    DISTANCE (A)  20.952
WATER 1988   OW WAT   323    LIGAND    10  CF1 RIM F  99    DISTANCE (A)  18.952
WATER 1988   OW WAT   323    LIGAND    11  CF2 RIM F  99    DISTANCE (A)  21.302
WATER 1988   OW WAT   323    LIGAND    12  CF3 RIM F  99    DISTANCE (A)  20.401
WATER 1988   OW WAT   323    LIGAND    13   NC RIM F  99    DISTANCE (A)  21.143
WATER 1989   OW WAT   324    LIGAND     1   CA RIM F  99    DISTANCE (A)  15.175
WATER 1989   OW WAT   324    LIGAND     2   CB RIM F  99    DISTANCE (A)  16.146
WATER 1989   OW WAT   324    LIGAND     3  CG1 RIM F  99    DISTANCE (A)  18.956
WATER 1989   OW WAT   324    LIGAND     4  CG2 RIM F  99    DISTANCE (A)  16.816
WATER 1989   OW WAT   324    LIGAND     5  CG3 RIM F  99    DISTANCE (A)  17.689
WATER 1989   OW WAT   324    LIGAND     6   CD RIM F  99    DISTANCE (A)  16.663
WATER 1989   OW WAT   324    LIGAND     7  CE1 RIM F  99    DISTANCE (A)  17.943
WATER 1989   OW WAT   324    LIGAND     8  CE2 RIM F  99    DISTANCE (A)  17.083
WATER 1989   OW WAT   324    LIGAND     9  CE3 RIM F  99    DISTANCE (A)  15.665
WATER 1989   OW WAT   324    LIGAND    10  CF1 RIM F  99    DISTANCE (A)  18.577
WATER 1989   OW WAT   324    LIGAND    11  CF2 RIM F  99    DISTANCE (A)  17.748
WATER 1989   OW WAT   324    LIGAND    12  CF3 RIM F  99    DISTANCE (A)  16.390
WATER 1989   OW WAT   324    LIGAND    13   NC RIM F  99    DISTANCE (A)  15.583
WATER 1990   OW WAT   325    LIGAND     1   CA RIM F  99    DISTANCE (A)  29.423
WATER 1990   OW WAT   325    LIGAND     2   CB RIM F  99    DISTANCE (A)  28.538
WATER 1990   OW WAT   325    LIGAND     3  CG1 RIM F  99    DISTANCE (A)  24.368
WATER 1990   OW WAT   325    LIGAND     4  CG2 RIM F  99    DISTANCE (A)  25.172
WATER 1990   OW WAT   325    LIGAND     5  CG3 RIM F  99    DISTANCE (A)  24.567
WATER 1990   OW WAT   325    LIGAND     6   CD RIM F  99    DISTANCE (A)  27.078
WATER 1990   OW WAT   325    LIGAND     7  CE1 RIM F  99    DISTANCE (A)  26.191
WATER 1990   OW WAT   325    LIGAND     8  CE2 RIM F  99    DISTANCE (A)  26.758
WATER 1990   OW WAT   325    LIGAND     9  CE3 RIM F  99    DISTANCE (A)  26.942
WATER 1990   OW WAT   325    LIGAND    10  CF1 RIM F  99    DISTANCE (A)  24.718
WATER 1990   OW WAT   325    LIGAND    11  CF2 RIM F  99    DISTANCE (A)  25.319
WATER 1990   OW WAT   325    LIGAND    12  CF3 RIM F  99    DISTANCE (A)  25.510
WATER 1990   OW WAT   325    LIGAND    13   NC RIM F  99    DISTANCE (A)  29.026
WATER 1991   OW WAT   326    LIGAND     1   CA RIM F  99    DISTANCE (A)  15.435
WATER 1991   OW WAT   326    LIGAND     2   CB RIM F  99    DISTANCE (A)  14.744
WATER 1991   OW WAT   326    LIGAND     3  CG1 RIM F  99    DISTANCE (A)  17.886
WATER 1991   OW WAT   326    LIGAND     4  CG2 RIM F  99    DISTANCE (A)  18.669
WATER 1991   OW WAT   326    LIGAND     5  CG3 RIM F  99    DISTANCE (A)  17.233
WATER 1991   OW WAT   326    LIGAND     6   CD RIM F  99    DISTANCE (A)  15.871
WATER 1991   OW WAT   326    LIGAND     7  CE1 RIM F  99    DISTANCE (A)  15.483
WATER 1991   OW WAT   326    LIGAND     8  CE2 RIM F  99    DISTANCE (A)  17.068
WATER 1991   OW WAT   326    LIGAND     9  CE3 RIM F  99    DISTANCE (A)  16.381
WATER 1991   OW WAT   326    LIGAND    10  CF1 RIM F  99    DISTANCE (A)  16.748
WATER 1991   OW WAT   326    LIGAND    11  CF2 RIM F  99    DISTANCE (A)  18.223
WATER 1991   OW WAT   326    LIGAND    12  CF3 RIM F  99    DISTANCE (A)  17.582
WATER 1991   OW WAT   326    LIGAND    13   NC RIM F  99    DISTANCE (A)  13.783
WATER 1992   OW WAT   327    LIGAND     1   CA RIM F  99    DISTANCE (A)  27.468
WATER 1992   OW WAT   327    LIGAND     2   CB RIM F  99    DISTANCE (A)  27.498
WATER 1992   OW WAT   327    LIGAND     3  CG1 RIM F  99    DISTANCE (A)  24.213
WATER 1992   OW WAT   327    LIGAND     4  CG2 RIM F  99    DISTANCE (A)  23.184
WATER 1992   OW WAT   327    LIGAND     5  CG3 RIM F  99    DISTANCE (A)  24.127
WATER 1992   OW WAT   327    LIGAND     6   CD RIM F  99    DISTANCE (A)  26.098
WATER 1992   OW WAT   327    LIGAND     7  CE1 RIM F  99    DISTANCE (A)  26.275
WATER 1992   OW WAT   327    LIGAND     8  CE2 RIM F  99    DISTANCE (A)  25.411
WATER 1992   OW WAT   327    LIGAND     9  CE3 RIM F  99    DISTANCE (A)  25.331
WATER 1992   OW WAT   327    LIGAND    10  CF1 RIM F  99    DISTANCE (A)  24.932
WATER 1992   OW WAT   327    LIGAND    11  CF2 RIM F  99    DISTANCE (A)  24.020
WATER 1992   OW WAT   327    LIGAND    12  CF3 RIM F  99    DISTANCE (A)  23.933
WATER 1992   OW WAT   327    LIGAND    13   NC RIM F  99    DISTANCE (A)  28.091
WATER 1993   OW WAT   328    LIGAND     1   CA RIM F  99    DISTANCE (A)  19.077
WATER 1993   OW WAT   328    LIGAND     2   CB RIM F  99    DISTANCE (A)  17.747
WATER 1993   OW WAT   328    LIGAND     3  CG1 RIM F  99    DISTANCE (A)  16.682
WATER 1993   OW WAT   328    LIGAND     4  CG2 RIM F  99    DISTANCE (A)  17.217
WATER 1993   OW WAT   328    LIGAND     5  CG3 RIM F  99    DISTANCE (A)  14.881
WATER 1993   OW WAT   328    LIGAND     6   CD RIM F  99    DISTANCE (A)  17.080
WATER 1993   OW WAT   328    LIGAND     7  CE1 RIM F  99    DISTANCE (A)  16.002
WATER 1993   OW WAT   328    LIGAND     8  CE2 RIM F  99    DISTANCE (A)  18.192
WATER 1993   OW WAT   328    LIGAND     9  CE3 RIM F  99    DISTANCE (A)  16.558
WATER 1993   OW WAT   328    LIGAND    10  CF1 RIM F  99    DISTANCE (A)  15.461
WATER 1993   OW WAT   328    LIGAND    11  CF2 RIM F  99    DISTANCE (A)  17.719
WATER 1993   OW WAT   328    LIGAND    12  CF3 RIM F  99    DISTANCE (A)  16.035
WATER 1993   OW WAT   328    LIGAND    13   NC RIM F  99    DISTANCE (A)  16.940
WATER 1994   OW WAT   329    LIGAND     1   CA RIM F  99    DISTANCE (A)  15.519
WATER 1994   OW WAT   329    LIGAND     2   CB RIM F  99    DISTANCE (A)  14.845
WATER 1994   OW WAT   329    LIGAND     3  CG1 RIM F  99    DISTANCE (A)  11.741
WATER 1994   OW WAT   329    LIGAND     4  CG2 RIM F  99    DISTANCE (A)  13.863
WATER 1994   OW WAT   329    LIGAND     5  CG3 RIM F  99    DISTANCE (A)  13.853
WATER 1994   OW WAT   329    LIGAND     6   CD RIM F  99    DISTANCE (A)  14.081
WATER 1994   OW WAT   329    LIGAND     7  CE1 RIM F  99    DISTANCE (A)  13.261
WATER 1994   OW WAT   329    LIGAND     8  CE2 RIM F  99    DISTANCE (A)  13.272
WATER 1994   OW WAT   329    LIGAND     9  CE3 RIM F  99    DISTANCE (A)  15.173
WATER 1994   OW WAT   329    LIGAND    10  CF1 RIM F  99    DISTANCE (A)  12.650
WATER 1994   OW WAT   329    LIGAND    11  CF2 RIM F  99    DISTANCE (A)  12.660
WATER 1994   OW WAT   329    LIGAND    12  CF3 RIM F  99    DISTANCE (A)  14.639
WATER 1994   OW WAT   329    LIGAND    13   NC RIM F  99    DISTANCE (A)  15.949
WATER 1995   OW WAT   330    LIGAND     1   CA RIM F  99    DISTANCE (A)  14.824
WATER 1995   OW WAT   330    LIGAND     2   CB RIM F  99    DISTANCE (A)  13.914
WATER 1995   OW WAT   330    LIGAND     3  CG1 RIM F  99    DISTANCE (A)  14.587
WATER 1995   OW WAT   330    LIGAND     4  CG2 RIM F  99    DISTANCE (A)  16.710
WATER 1995   OW WAT   330    LIGAND     5  CG3 RIM F  99    DISTANCE (A)  15.655
WATER 1995   OW WAT   330    LIGAND     6   CD RIM F  99    DISTANCE (A)  14.438
WATER 1995   OW WAT   330    LIGAND     7  CE1 RIM F  99    DISTANCE (A)  13.527
WATER 1995   OW WAT   330    LIGAND     8  CE2 RIM F  99    DISTANCE (A)  14.736
WATER 1995   OW WAT   330    LIGAND     9  CE3 RIM F  99    DISTANCE (A)  15.794
WATER 1995   OW WAT   330    LIGAND    10  CF1 RIM F  99    DISTANCE (A)  14.287
WATER 1995   OW WAT   330    LIGAND    11  CF2 RIM F  99    DISTANCE (A)  15.436
WATER 1995   OW WAT   330    LIGAND    12  CF3 RIM F  99    DISTANCE (A)  16.448
WATER 1995   OW WAT   330    LIGAND    13   NC RIM F  99    DISTANCE (A)  14.146
WATER 1996   OW WAT   331    LIGAND     1   CA RIM F  99    DISTANCE (A)  21.630
WATER 1996   OW WAT   331    LIGAND     2   CB RIM F  99    DISTANCE (A)  21.331
WATER 1996   OW WAT   331    LIGAND     3  CG1 RIM F  99    DISTANCE (A)  19.837
WATER 1996   OW WAT   331    LIGAND     4  CG2 RIM F  99    DISTANCE (A)  18.314
WATER 1996   OW WAT   331    LIGAND     5  CG3 RIM F  99    DISTANCE (A)  17.970
WATER 1996   OW WAT   331    LIGAND     6   CD RIM F  99    DISTANCE (A)  20.278
WATER 1996   OW WAT   331    LIGAND     7  CE1 RIM F  99    DISTANCE (A)  20.370
WATER 1996   OW WAT   331    LIGAND     8  CE2 RIM F  99    DISTANCE (A)  20.672
WATER 1996   OW WAT   331    LIGAND     9  CE3 RIM F  99    DISTANCE (A)  18.889
WATER 1996   OW WAT   331    LIGAND    10  CF1 RIM F  99    DISTANCE (A)  19.424
WATER 1996   OW WAT   331    LIGAND    11  CF2 RIM F  99    DISTANCE (A)  19.742
WATER 1996   OW WAT   331    LIGAND    12  CF3 RIM F  99    DISTANCE (A)  17.866
WATER 1996   OW WAT   331    LIGAND    13   NC RIM F  99    DISTANCE (A)  20.939
WATER 1997   OW WAT   332    LIGAND     1   CA RIM F  99    DISTANCE (A)  21.523
WATER 1997   OW WAT   332    LIGAND     2   CB RIM F  99    DISTANCE (A)  20.517
WATER 1997   OW WAT   332    LIGAND     3  CG1 RIM F  99    DISTANCE (A)  16.992
WATER 1997   OW WAT   332    LIGAND     4  CG2 RIM F  99    DISTANCE (A)  19.121
WATER 1997   OW WAT   332    LIGAND     5  CG3 RIM F  99    DISTANCE (A)  18.407
WATER 1997   OW WAT   332    LIGAND     6   CD RIM F  99    DISTANCE (A)  19.559
WATER 1997   OW WAT   332    LIGAND     7  CE1 RIM F  99    DISTANCE (A)  18.394
WATER 1997   OW WAT   332    LIGAND     8  CE2 RIM F  99    DISTANCE (A)  19.108
WATER 1997   OW WAT   332    LIGAND     9  CE3 RIM F  99    DISTANCE (A)  20.378
WATER 1997   OW WAT   332    LIGAND    10  CF1 RIM F  99    DISTANCE (A)  17.498
WATER 1997   OW WAT   332    LIGAND    11  CF2 RIM F  99    DISTANCE (A)  18.247
WATER 1997   OW WAT   332    LIGAND    12  CF3 RIM F  99    DISTANCE (A)  19.571
WATER 1997   OW WAT   332    LIGAND    13   NC RIM F  99    DISTANCE (A)  21.302
WATER 1998   OW WAT   333    LIGAND     1   CA RIM F  99    DISTANCE (A)  30.800
WATER 1998   OW WAT   333    LIGAND     2   CB RIM F  99    DISTANCE (A)  29.459
WATER 1998   OW WAT   333    LIGAND     3  CG1 RIM F  99    DISTANCE (A)  26.547
WATER 1998   OW WAT   333    LIGAND     4  CG2 RIM F  99    DISTANCE (A)  27.593
WATER 1998   OW WAT   333    LIGAND     5  CG3 RIM F  99    DISTANCE (A)  25.731
WATER 1998   OW WAT   333    LIGAND     6   CD RIM F  99    DISTANCE (A)  28.351
WATER 1998   OW WAT   333    LIGAND     7  CE1 RIM F  99    DISTANCE (A)  27.085
WATER 1998   OW WAT   333    LIGAND     8  CE2 RIM F  99    DISTANCE (A)  28.858
WATER 1998   OW WAT   333    LIGAND     9  CE3 RIM F  99    DISTANCE (A)  28.111
WATER 1998   OW WAT   333    LIGAND    10  CF1 RIM F  99    DISTANCE (A)  25.995
WATER 1998   OW WAT   333    LIGAND    11  CF2 RIM F  99    DISTANCE (A)  27.838
WATER 1998   OW WAT   333    LIGAND    12  CF3 RIM F  99    DISTANCE (A)  27.061
WATER 1998   OW WAT   333    LIGAND    13   NC RIM F  99    DISTANCE (A)  29.240
WATER 1999   OW WAT   334    LIGAND     1   CA RIM F  99    DISTANCE (A)  22.024
WATER 1999   OW WAT   334    LIGAND     2   CB RIM F  99    DISTANCE (A)  21.572
WATER 1999   OW WAT   334    LIGAND     3  CG1 RIM F  99    DISTANCE (A)  17.661
WATER 1999   OW WAT   334    LIGAND     4  CG2 RIM F  99    DISTANCE (A)  19.040
WATER 1999   OW WAT   334    LIGAND     5  CG3 RIM F  99    DISTANCE (A)  19.504
WATER 1999   OW WAT   334    LIGAND     6   CD RIM F  99    DISTANCE (A)  20.445
WATER 1999   OW WAT   334    LIGAND     7  CE1 RIM F  99    DISTANCE (A)  19.861
WATER 1999   OW WAT   334    LIGAND     8  CE2 RIM F  99    DISTANCE (A)  19.405
WATER 1999   OW WAT   334    LIGAND     9  CE3 RIM F  99    DISTANCE (A)  21.097
WATER 1999   OW WAT   334    LIGAND    10  CF1 RIM F  99    DISTANCE (A)  18.798
WATER 1999   OW WAT   334    LIGAND    11  CF2 RIM F  99    DISTANCE (A)  18.316
WATER 1999   OW WAT   334    LIGAND    12  CF3 RIM F  99    DISTANCE (A)  20.097
WATER 1999   OW WAT   334    LIGAND    13   NC RIM F  99    DISTANCE (A)  22.738
WATER 2000   OW WAT   335    LIGAND     1   CA RIM F  99    DISTANCE (A)  25.712
WATER 2000   OW WAT   335    LIGAND     2   CB RIM F  99    DISTANCE (A)  25.696
WATER 2000   OW WAT   335    LIGAND     3  CG1 RIM F  99    DISTANCE (A)  22.684
WATER 2000   OW WAT   335    LIGAND     4  CG2 RIM F  99    DISTANCE (A)  21.455
WATER 2000   OW WAT   335    LIGAND     5  CG3 RIM F  99    DISTANCE (A)  22.208
WATER 2000   OW WAT   335    LIGAND     6   CD RIM F  99    DISTANCE (A)  24.321
WATER 2000   OW WAT   335    LIGAND     7  CE1 RIM F  99    DISTANCE (A)  24.511
WATER 2000   OW WAT   335    LIGAND     8  CE2 RIM F  99    DISTANCE (A)  23.830
WATER 2000   OW WAT   335    LIGAND     9  CE3 RIM F  99    DISTANCE (A)  23.378
WATER 2000   OW WAT   335    LIGAND    10  CF1 RIM F  99    DISTANCE (A)  23.199
WATER 2000   OW WAT   335    LIGAND    11  CF2 RIM F  99    DISTANCE (A)  22.478
WATER 2000   OW WAT   335    LIGAND    12  CF3 RIM F  99    DISTANCE (A)  21.998
WATER 2000   OW WAT   335    LIGAND    13   NC RIM F  99    DISTANCE (A)  26.107
WATER 2001   OW WAT   336    LIGAND     1   CA RIM F  99    DISTANCE (A)  18.451
WATER 2001   OW WAT   336    LIGAND     2   CB RIM F  99    DISTANCE (A)  18.823
WATER 2001   OW WAT   336    LIGAND     3  CG1 RIM F  99    DISTANCE (A)  16.778
WATER 2001   OW WAT   336    LIGAND     4  CG2 RIM F  99    DISTANCE (A)  14.911
WATER 2001   OW WAT   336    LIGAND     5  CG3 RIM F  99    DISTANCE (A)  16.288
WATER 2001   OW WAT   336    LIGAND     6   CD RIM F  99    DISTANCE (A)  17.689
WATER 2001   OW WAT   336    LIGAND     7  CE1 RIM F  99    DISTANCE (A)  18.337
WATER 2001   OW WAT   336    LIGAND     8  CE2 RIM F  99    DISTANCE (A)  17.126
WATER 2001   OW WAT   336    LIGAND     9  CE3 RIM F  99    DISTANCE (A)  16.646
WATER 2001   OW WAT   336    LIGAND    10  CF1 RIM F  99    DISTANCE (A)  17.351
WATER 2001   OW WAT   336    LIGAND    11  CF2 RIM F  99    DISTANCE (A)  16.065
WATER 2001   OW WAT   336    LIGAND    12  CF3 RIM F  99    DISTANCE (A)  15.553
WATER 2001   OW WAT   336    LIGAND    13   NC RIM F  99    DISTANCE (A)  19.257
WATER 2002   OW WAT   337    LIGAND     1   CA RIM F  99    DISTANCE (A)  21.976
WATER 2002   OW WAT   337    LIGAND     2   CB RIM F  99    DISTANCE (A)  20.452
WATER 2002   OW WAT   337    LIGAND     3  CG1 RIM F  99    DISTANCE (A)  18.783
WATER 2002   OW WAT   337    LIGAND     4  CG2 RIM F  99    DISTANCE (A)  20.473
WATER 2002   OW WAT   337    LIGAND     5  CG3 RIM F  99    DISTANCE (A)  18.157
WATER 2002   OW WAT   337    LIGAND     6   CD RIM F  99    DISTANCE (A)  19.861
WATER 2002   OW WAT   337    LIGAND     7  CE1 RIM F  99    DISTANCE (A)  18.377
WATER 2002   OW WAT   337    LIGAND     8  CE2 RIM F  99    DISTANCE (A)  20.667
WATER 2002   OW WAT   337    LIGAND     9  CE3 RIM F  99    DISTANCE (A)  20.101
WATER 2002   OW WAT   337    LIGAND    10  CF1 RIM F  99    DISTANCE (A)  17.892
WATER 2002   OW WAT   337    LIGAND    11  CF2 RIM F  99    DISTANCE (A)  20.237
WATER 2002   OW WAT   337    LIGAND    12  CF3 RIM F  99    DISTANCE (A)  19.658
WATER 2002   OW WAT   337    LIGAND    13   NC RIM F  99    DISTANCE (A)  20.073
WATER 2003   OW WAT   338    LIGAND     1   CA RIM F  99    DISTANCE (A)  13.562
WATER 2003   OW WAT   338    LIGAND     2   CB RIM F  99    DISTANCE (A)  13.174
WATER 2003   OW WAT   338    LIGAND     3  CG1 RIM F  99    DISTANCE (A)  14.839
WATER 2003   OW WAT   338    LIGAND     4  CG2 RIM F  99    DISTANCE (A)  16.518
WATER 2003   OW WAT   338    LIGAND     5  CG3 RIM F  99    DISTANCE (A)  16.138
WATER 2003   OW WAT   338    LIGAND     6   CD RIM F  99    DISTANCE (A)  14.070
WATER 2003   OW WAT   338    LIGAND     7  CE1 RIM F  99    DISTANCE (A)  13.694
WATER 2003   OW WAT   338    LIGAND     8  CE2 RIM F  99    DISTANCE (A)  14.141
WATER 2003   OW WAT   338    LIGAND     9  CE3 RIM F  99    DISTANCE (A)  15.498
WATER 2003   OW WAT   338    LIGAND    10  CF1 RIM F  99    DISTANCE (A)  14.773
WATER 2003   OW WAT   338    LIGAND    11  CF2 RIM F  99    DISTANCE (A)  15.188
WATER 2003   OW WAT   338    LIGAND    12  CF3 RIM F  99    DISTANCE (A)  16.458
WATER 2003   OW WAT   338    LIGAND    13   NC RIM F  99    DISTANCE (A)  13.576
WATER 2004   OW WAT   339    LIGAND     1   CA RIM F  99    DISTANCE (A)  28.402
WATER 2004   OW WAT   339    LIGAND     2   CB RIM F  99    DISTANCE (A)  27.467
WATER 2004   OW WAT   339    LIGAND     3  CG1 RIM F  99    DISTANCE (A)  23.517
WATER 2004   OW WAT   339    LIGAND     4  CG2 RIM F  99    DISTANCE (A)  25.288
WATER 2004   OW WAT   339    LIGAND     5  CG3 RIM F  99    DISTANCE (A)  24.734
WATER 2004   OW WAT   339    LIGAND     6   CD RIM F  99    DISTANCE (A)  26.312
WATER 2004   OW WAT   339    LIGAND     7  CE1 RIM F  99    DISTANCE (A)  25.235
WATER 2004   OW WAT   339    LIGAND     8  CE2 RIM F  99    DISTANCE (A)  25.776
WATER 2004   OW WAT   339    LIGAND     9  CE3 RIM F  99    DISTANCE (A)  26.894
WATER 2004   OW WAT   339    LIGAND    10  CF1 RIM F  99    DISTANCE (A)  24.103
WATER 2004   OW WAT   339    LIGAND    11  CF2 RIM F  99    DISTANCE (A)  24.670
WATER 2004   OW WAT   339    LIGAND    12  CF3 RIM F  99    DISTANCE (A)  25.833
WATER 2004   OW WAT   339    LIGAND    13   NC RIM F  99    DISTANCE (A)  28.258
WATER 2005   OW WAT   340    LIGAND     1   CA RIM F  99    DISTANCE (A)  27.797
WATER 2005   OW WAT   340    LIGAND     2   CB RIM F  99    DISTANCE (A)  27.435
WATER 2005   OW WAT   340    LIGAND     3  CG1 RIM F  99    DISTANCE (A)  24.371
WATER 2005   OW WAT   340    LIGAND     4  CG2 RIM F  99    DISTANCE (A)  23.434
WATER 2005   OW WAT   340    LIGAND     5  CG3 RIM F  99    DISTANCE (A)  23.435
WATER 2005   OW WAT   340    LIGAND     6   CD RIM F  99    DISTANCE (A)  26.025
WATER 2005   OW WAT   340    LIGAND     7  CE1 RIM F  99    DISTANCE (A)  25.889
WATER 2005   OW WAT   340    LIGAND     8  CE2 RIM F  99    DISTANCE (A)  25.887
WATER 2005   OW WAT   340    LIGAND     9  CE3 RIM F  99    DISTANCE (A)  25.010
WATER 2005   OW WAT   340    LIGAND    10  CF1 RIM F  99    DISTANCE (A)  24.515
WATER 2005   OW WAT   340    LIGAND    11  CF2 RIM F  99    DISTANCE (A)  24.515
WATER 2005   OW WAT   340    LIGAND    12  CF3 RIM F  99    DISTANCE (A)  23.585
WATER 2005   OW WAT   340    LIGAND    13   NC RIM F  99    DISTANCE (A)  27.568
WATER 2006   OW WAT   341    LIGAND     1   CA RIM F  99    DISTANCE (A)  13.894
WATER 2006   OW WAT   341    LIGAND     2   CB RIM F  99    DISTANCE (A)  14.048
WATER 2006   OW WAT   341    LIGAND     3  CG1 RIM F  99    DISTANCE (A)  16.264
WATER 2006   OW WAT   341    LIGAND     4  CG2 RIM F  99    DISTANCE (A)  17.436
WATER 2006   OW WAT   341    LIGAND     5  CG3 RIM F  99    DISTANCE (A)  17.691
WATER 2006   OW WAT   341    LIGAND     6   CD RIM F  99    DISTANCE (A)  15.127
WATER 2006   OW WAT   341    LIGAND     7  CE1 RIM F  99    DISTANCE (A)  15.240
WATER 2006   OW WAT   341    LIGAND     8  CE2 RIM F  99    DISTANCE (A)  14.945
WATER 2006   OW WAT   341    LIGAND     9  CE3 RIM F  99    DISTANCE (A)  16.486
WATER 2006   OW WAT   341    LIGAND    10  CF1 RIM F  99    DISTANCE (A)  16.433
WATER 2006   OW WAT   341    LIGAND    11  CF2 RIM F  99    DISTANCE (A)  16.159
WATER 2006   OW WAT   341    LIGAND    12  CF3 RIM F  99    DISTANCE (A)  17.594
WATER 2006   OW WAT   341    LIGAND    13   NC RIM F  99    DISTANCE (A)  14.602
WATER 2007   OW WAT   342    LIGAND     1   CA RIM F  99    DISTANCE (A)  12.768
WATER 2007   OW WAT   342    LIGAND     2   CB RIM F  99    DISTANCE (A)  12.455
WATER 2007   OW WAT   342    LIGAND     3  CG1 RIM F  99    DISTANCE (A)  15.680
WATER 2007   OW WAT   342    LIGAND     4  CG2 RIM F  99    DISTANCE (A)  14.960
WATER 2007   OW WAT   342    LIGAND     5  CG3 RIM F  99    DISTANCE (A)  13.813
WATER 2007   OW WAT   342    LIGAND     6   CD RIM F  99    DISTANCE (A)  13.223
WATER 2007   OW WAT   342    LIGAND     7  CE1 RIM F  99    DISTANCE (A)  13.449
WATER 2007   OW WAT   342    LIGAND     8  CE2 RIM F  99    DISTANCE (A)  14.624
WATER 2007   OW WAT   342    LIGAND     9  CE3 RIM F  99    DISTANCE (A)  12.601
WATER 2007   OW WAT   342    LIGAND    10  CF1 RIM F  99    DISTANCE (A)  14.382
WATER 2007   OW WAT   342    LIGAND    11  CF2 RIM F  99    DISTANCE (A)  15.487
WATER 2007   OW WAT   342    LIGAND    12  CF3 RIM F  99    DISTANCE (A)  13.594
WATER 2007   OW WAT   342    LIGAND    13   NC RIM F  99    DISTANCE (A)  11.020
WATER 2008   OW WAT   343    LIGAND     1   CA RIM F  99    DISTANCE (A)  14.798
WATER 2008   OW WAT   343    LIGAND     2   CB RIM F  99    DISTANCE (A)  15.516
WATER 2008   OW WAT   343    LIGAND     3  CG1 RIM F  99    DISTANCE (A)  13.750
WATER 2008   OW WAT   343    LIGAND     4  CG2 RIM F  99    DISTANCE (A)  13.526
WATER 2008   OW WAT   343    LIGAND     5  CG3 RIM F  99    DISTANCE (A)  15.707
WATER 2008   OW WAT   343    LIGAND     6   CD RIM F  99    DISTANCE (A)  14.936
WATER 2008   OW WAT   343    LIGAND     7  CE1 RIM F  99    DISTANCE (A)  15.609
WATER 2008   OW WAT   343    LIGAND     8  CE2 RIM F  99    DISTANCE (A)  13.414
WATER 2008   OW WAT   343    LIGAND     9  CE3 RIM F  99    DISTANCE (A)  15.413
WATER 2008   OW WAT   343    LIGAND    10  CF1 RIM F  99    DISTANCE (A)  15.240
WATER 2008   OW WAT   343    LIGAND    11  CF2 RIM F  99    DISTANCE (A)  12.981
WATER 2008   OW WAT   343    LIGAND    12  CF3 RIM F  99    DISTANCE (A)  15.038
WATER 2008   OW WAT   343    LIGAND    13   NC RIM F  99    DISTANCE (A)  16.914
WATER 2009   OW WAT   344    LIGAND     1   CA RIM F  99    DISTANCE (A)  26.651
WATER 2009   OW WAT   344    LIGAND     2   CB RIM F  99    DISTANCE (A)  25.662
WATER 2009   OW WAT   344    LIGAND     3  CG1 RIM F  99    DISTANCE (A)  21.749
WATER 2009   OW WAT   344    LIGAND     4  CG2 RIM F  99    DISTANCE (A)  22.452
WATER 2009   OW WAT   344    LIGAND     5  CG3 RIM F  99    DISTANCE (A)  21.512
WATER 2009   OW WAT   344    LIGAND     6   CD RIM F  99    DISTANCE (A)  24.226
WATER 2009   OW WAT   344    LIGAND     7  CE1 RIM F  99    DISTANCE (A)  23.281
WATER 2009   OW WAT   344    LIGAND     8  CE2 RIM F  99    DISTANCE (A)  24.151
WATER 2009   OW WAT   344    LIGAND     9  CE3 RIM F  99    DISTANCE (A)  23.940
WATER 2009   OW WAT   344    LIGAND    10  CF1 RIM F  99    DISTANCE (A)  21.831
WATER 2009   OW WAT   344    LIGAND    11  CF2 RIM F  99    DISTANCE (A)  22.757
WATER 2009   OW WAT   344    LIGAND    12  CF3 RIM F  99    DISTANCE (A)  22.530
WATER 2009   OW WAT   344    LIGAND    13   NC RIM F  99    DISTANCE (A)  25.936
WATER 2010   OW WAT   345    LIGAND     1   CA RIM F  99    DISTANCE (A)  23.474
WATER 2010   OW WAT   345    LIGAND     2   CB RIM F  99    DISTANCE (A)  23.388
WATER 2010   OW WAT   345    LIGAND     3  CG1 RIM F  99    DISTANCE (A)  20.859
WATER 2010   OW WAT   345    LIGAND     4  CG2 RIM F  99    DISTANCE (A)  19.409
WATER 2010   OW WAT   345    LIGAND     5  CG3 RIM F  99    DISTANCE (A)  19.851
WATER 2010   OW WAT   345    LIGAND     6   CD RIM F  99    DISTANCE (A)  22.089
WATER 2010   OW WAT   345    LIGAND     7  CE1 RIM F  99    DISTANCE (A)  22.285
WATER 2010   OW WAT   345    LIGAND     8  CE2 RIM F  99    DISTANCE (A)  21.891
WATER 2010   OW WAT   345    LIGAND     9  CE3 RIM F  99    DISTANCE (A)  20.934
WATER 2010   OW WAT   345    LIGAND    10  CF1 RIM F  99    DISTANCE (A)  21.065
WATER 2010   OW WAT   345    LIGAND    11  CF2 RIM F  99    DISTANCE (A)  20.649
WATER 2010   OW WAT   345    LIGAND    12  CF3 RIM F  99    DISTANCE (A)  19.631
WATER 2010   OW WAT   345    LIGAND    13   NC RIM F  99    DISTANCE (A)  23.531
WATER 2011   OW WAT   346    LIGAND     1   CA RIM F  99    DISTANCE (A)  31.940
WATER 2011   OW WAT   346    LIGAND     2   CB RIM F  99    DISTANCE (A)  30.547
WATER 2011   OW WAT   346    LIGAND     3  CG1 RIM F  99    DISTANCE (A)  27.897
WATER 2011   OW WAT   346    LIGAND     4  CG2 RIM F  99    DISTANCE (A)  29.018
WATER 2011   OW WAT   346    LIGAND     5  CG3 RIM F  99    DISTANCE (A)  27.015
WATER 2011   OW WAT   346    LIGAND     6   CD RIM F  99    DISTANCE (A)  29.535
WATER 2011   OW WAT   346    LIGAND     7  CE1 RIM F  99    DISTANCE (A)  28.222
WATER 2011   OW WAT   346    LIGAND     8  CE2 RIM F  99    DISTANCE (A)  30.143
WATER 2011   OW WAT   346    LIGAND     9  CE3 RIM F  99    DISTANCE (A)  29.331
WATER 2011   OW WAT   346    LIGAND    10  CF1 RIM F  99    DISTANCE (A)  27.237
WATER 2011   OW WAT   346    LIGAND    11  CF2 RIM F  99    DISTANCE (A)  29.224
WATER 2011   OW WAT   346    LIGAND    12  CF3 RIM F  99    DISTANCE (A)  28.384
WATER 2011   OW WAT   346    LIGAND    13   NC RIM F  99    DISTANCE (A)  30.239
WATER 2012   OW WAT   347    LIGAND     1   CA RIM F  99    DISTANCE (A)  16.015
WATER 2012   OW WAT   347    LIGAND     2   CB RIM F  99    DISTANCE (A)  16.537
WATER 2012   OW WAT   347    LIGAND     3  CG1 RIM F  99    DISTANCE (A)  20.743
WATER 2012   OW WAT   347    LIGAND     4  CG2 RIM F  99    DISTANCE (A)  20.577
WATER 2012   OW WAT   347    LIGAND     5  CG3 RIM F  99    DISTANCE (A)  20.649
WATER 2012   OW WAT   347    LIGAND     6   CD RIM F  99    DISTANCE (A)  18.062
WATER 2012   OW WAT   347    LIGAND     7  CE1 RIM F  99    DISTANCE (A)  18.713
WATER 2012   OW WAT   347    LIGAND     8  CE2 RIM F  99    DISTANCE (A)  18.636
WATER 2012   OW WAT   347    LIGAND     9  CE3 RIM F  99    DISTANCE (A)  18.529
WATER 2012   OW WAT   347    LIGAND    10  CF1 RIM F  99    DISTANCE (A)  20.230
WATER 2012   OW WAT   347    LIGAND    11  CF2 RIM F  99    DISTANCE (A)  20.158
WATER 2012   OW WAT   347    LIGAND    12  CF3 RIM F  99    DISTANCE (A)  20.061
WATER 2012   OW WAT   347    LIGAND    13   NC RIM F  99    DISTANCE (A)  16.068
WATER 2013   OW WAT   348    LIGAND     1   CA RIM F  99    DISTANCE (A)  28.811
WATER 2013   OW WAT   348    LIGAND     2   CB RIM F  99    DISTANCE (A)  27.594
WATER 2013   OW WAT   348    LIGAND     3  CG1 RIM F  99    DISTANCE (A)  23.885
WATER 2013   OW WAT   348    LIGAND     4  CG2 RIM F  99    DISTANCE (A)  25.547
WATER 2013   OW WAT   348    LIGAND     5  CG3 RIM F  99    DISTANCE (A)  24.275
WATER 2013   OW WAT   348    LIGAND     6   CD RIM F  99    DISTANCE (A)  26.415
WATER 2013   OW WAT   348    LIGAND     7  CE1 RIM F  99    DISTANCE (A)  25.124
WATER 2013   OW WAT   348    LIGAND     8  CE2 RIM F  99    DISTANCE (A)  26.353
WATER 2013   OW WAT   348    LIGAND     9  CE3 RIM F  99    DISTANCE (A)  26.709
WATER 2013   OW WAT   348    LIGAND    10  CF1 RIM F  99    DISTANCE (A)  23.953
WATER 2013   OW WAT   348    LIGAND    11  CF2 RIM F  99    DISTANCE (A)  25.240
WATER 2013   OW WAT   348    LIGAND    12  CF3 RIM F  99    DISTANCE (A)  25.609
WATER 2013   OW WAT   348    LIGAND    13   NC RIM F  99    DISTANCE (A)  27.966
WATER 2014   OW WAT   349    LIGAND     1   CA RIM F  99    DISTANCE (A)  17.026
WATER 2014   OW WAT   349    LIGAND     2   CB RIM F  99    DISTANCE (A)  17.927
WATER 2014   OW WAT   349    LIGAND     3  CG1 RIM F  99    DISTANCE (A)  22.143
WATER 2014   OW WAT   349    LIGAND     4  CG2 RIM F  99    DISTANCE (A)  21.243
WATER 2014   OW WAT   349    LIGAND     5  CG3 RIM F  99    DISTANCE (A)  21.761
WATER 2014   OW WAT   349    LIGAND     6   CD RIM F  99    DISTANCE (A)  19.315
WATER 2014   OW WAT   349    LIGAND     7  CE1 RIM F  99    DISTANCE (A)  20.343
WATER 2014   OW WAT   349    LIGAND     8  CE2 RIM F  99    DISTANCE (A)  19.789
WATER 2014   OW WAT   349    LIGAND     9  CE3 RIM F  99    DISTANCE (A)  19.359
WATER 2014   OW WAT   349    LIGAND    10  CF1 RIM F  99    DISTANCE (A)  21.721
WATER 2014   OW WAT   349    LIGAND    11  CF2 RIM F  99    DISTANCE (A)  21.203
WATER 2014   OW WAT   349    LIGAND    12  CF3 RIM F  99    DISTANCE (A)  20.804
WATER 2014   OW WAT   349    LIGAND    13   NC RIM F  99    DISTANCE (A)  17.438
WATER 2015   OW WAT   350    LIGAND     1   CA RIM F  99    DISTANCE (A)  28.214
WATER 2015   OW WAT   350    LIGAND     2   CB RIM F  99    DISTANCE (A)  27.586
WATER 2015   OW WAT   350    LIGAND     3  CG1 RIM F  99    DISTANCE (A)  23.534
WATER 2015   OW WAT   350    LIGAND     4  CG2 RIM F  99    DISTANCE (A)  23.656
WATER 2015   OW WAT   350    LIGAND     5  CG3 RIM F  99    DISTANCE (A)  23.485
WATER 2015   OW WAT   350    LIGAND     6   CD RIM F  99    DISTANCE (A)  26.058
WATER 2015   OW WAT   350    LIGAND     7  CE1 RIM F  99    DISTANCE (A)  25.501
WATER 2015   OW WAT   350    LIGAND     8  CE2 RIM F  99    DISTANCE (A)  25.657
WATER 2015   OW WAT   350    LIGAND     9  CE3 RIM F  99    DISTANCE (A)  25.614
WATER 2015   OW WAT   350    LIGAND    10  CF1 RIM F  99    DISTANCE (A)  23.970
WATER 2015   OW WAT   350    LIGAND    11  CF2 RIM F  99    DISTANCE (A)  24.137
WATER 2015   OW WAT   350    LIGAND    12  CF3 RIM F  99    DISTANCE (A)  24.088
WATER 2015   OW WAT   350    LIGAND    13   NC RIM F  99    DISTANCE (A)  28.067
WATER 2016   OW WAT   351    LIGAND     1   CA RIM F  99    DISTANCE (A)  13.457
WATER 2016   OW WAT   351    LIGAND     2   CB RIM F  99    DISTANCE (A)  12.065
WATER 2016   OW WAT   351    LIGAND     3  CG1 RIM F  99    DISTANCE (A)  12.721
WATER 2016   OW WAT   351    LIGAND     4  CG2 RIM F  99    DISTANCE (A)  14.451
WATER 2016   OW WAT   351    LIGAND     5  CG3 RIM F  99    DISTANCE (A)  12.373
WATER 2016   OW WAT   351    LIGAND     6   CD RIM F  99    DISTANCE (A)  12.320
WATER 2016   OW WAT   351    LIGAND     7  CE1 RIM F  99    DISTANCE (A)  11.078
WATER 2016   OW WAT   351    LIGAND     8  CE2 RIM F  99    DISTANCE (A)  13.358
WATER 2016   OW WAT   351    LIGAND     9  CE3 RIM F  99    DISTANCE (A)  13.027
WATER 2016   OW WAT   351    LIGAND    10  CF1 RIM F  99    DISTANCE (A)  11.626
WATER 2016   OW WAT   351    LIGAND    11  CF2 RIM F  99    DISTANCE (A)  13.817
WATER 2016   OW WAT   351    LIGAND    12  CF3 RIM F  99    DISTANCE (A)  13.497
WATER 2016   OW WAT   351    LIGAND    13   NC RIM F  99    DISTANCE (A)  11.525
WATER 2017   OW WAT   352    LIGAND     1   CA RIM F  99    DISTANCE (A)  13.651
WATER 2017   OW WAT   352    LIGAND     2   CB RIM F  99    DISTANCE (A)  14.850
WATER 2017   OW WAT   352    LIGAND     3  CG1 RIM F  99    DISTANCE (A)  18.196
WATER 2017   OW WAT   352    LIGAND     4  CG2 RIM F  99    DISTANCE (A)  17.679
WATER 2017   OW WAT   352    LIGAND     5  CG3 RIM F  99    DISTANCE (A)  18.935
WATER 2017   OW WAT   352    LIGAND     6   CD RIM F  99    DISTANCE (A)  16.075
WATER 2017   OW WAT   352    LIGAND     7  CE1 RIM F  99    DISTANCE (A)  17.194
WATER 2017   OW WAT   352    LIGAND     8  CE2 RIM F  99    DISTANCE (A)  15.803
WATER 2017   OW WAT   352    LIGAND     9  CE3 RIM F  99    DISTANCE (A)  16.647
WATER 2017   OW WAT   352    LIGAND    10  CF1 RIM F  99    DISTANCE (A)  18.434
WATER 2017   OW WAT   352    LIGAND    11  CF2 RIM F  99    DISTANCE (A)  17.142
WATER 2017   OW WAT   352    LIGAND    12  CF3 RIM F  99    DISTANCE (A)  17.925
WATER 2017   OW WAT   352    LIGAND    13   NC RIM F  99    DISTANCE (A)  15.214
WATER 2018   OW WAT   353    LIGAND     1   CA RIM F  99    DISTANCE (A)  15.366
WATER 2018   OW WAT   353    LIGAND     2   CB RIM F  99    DISTANCE (A)  16.729
WATER 2018   OW WAT   353    LIGAND     3  CG1 RIM F  99    DISTANCE (A)  17.570
WATER 2018   OW WAT   353    LIGAND     4  CG2 RIM F  99    DISTANCE (A)  16.639
WATER 2018   OW WAT   353    LIGAND     5  CG3 RIM F  99    DISTANCE (A)  18.952
WATER 2018   OW WAT   353    LIGAND     6   CD RIM F  99    DISTANCE (A)  16.979
WATER 2018   OW WAT   353    LIGAND     7  CE1 RIM F  99    DISTANCE (A)  18.229
WATER 2018   OW WAT   353    LIGAND     8  CE2 RIM F  99    DISTANCE (A)  15.812
WATER 2018   OW WAT   353    LIGAND     9  CE3 RIM F  99    DISTANCE (A)  17.334
WATER 2018   OW WAT   353    LIGAND    10  CF1 RIM F  99    DISTANCE (A)  18.628
WATER 2018   OW WAT   353    LIGAND    11  CF2 RIM F  99    DISTANCE (A)  16.270
WATER 2018   OW WAT   353    LIGAND    12  CF3 RIM F  99    DISTANCE (A)  17.753
WATER 2018   OW WAT   353    LIGAND    13   NC RIM F  99    DISTANCE (A)  17.801
WATER 2019   OW WAT   354    LIGAND     1   CA RIM F  99    DISTANCE (A)  12.495
WATER 2019   OW WAT   354    LIGAND     2   CB RIM F  99    DISTANCE (A)  11.759
WATER 2019   OW WAT   354    LIGAND     3  CG1 RIM F  99    DISTANCE (A)  13.516
WATER 2019   OW WAT   354    LIGAND     4  CG2 RIM F  99    DISTANCE (A)  15.256
WATER 2019   OW WAT   354    LIGAND     5  CG3 RIM F  99    DISTANCE (A)  14.338
WATER 2019   OW WAT   354    LIGAND     6   CD RIM F  99    DISTANCE (A)  12.623
WATER 2019   OW WAT   354    LIGAND     7  CE1 RIM F  99    DISTANCE (A)  11.990
WATER 2019   OW WAT   354    LIGAND     8  CE2 RIM F  99    DISTANCE (A)  13.074
WATER 2019   OW WAT   354    LIGAND     9  CE3 RIM F  99    DISTANCE (A)  13.922
WATER 2019   OW WAT   354    LIGAND    10  CF1 RIM F  99    DISTANCE (A)  13.081
WATER 2019   OW WAT   354    LIGAND    11  CF2 RIM F  99    DISTANCE (A)  14.082
WATER 2019   OW WAT   354    LIGAND    12  CF3 RIM F  99    DISTANCE (A)  14.872
WATER 2019   OW WAT   354    LIGAND    13   NC RIM F  99    DISTANCE (A)  11.823
WATER 2020   OW WAT   355    LIGAND     1   CA RIM F  99    DISTANCE (A)  15.682
WATER 2020   OW WAT   355    LIGAND     2   CB RIM F  99    DISTANCE (A)  16.869
WATER 2020   OW WAT   355    LIGAND     3  CG1 RIM F  99    DISTANCE (A)  20.734
WATER 2020   OW WAT   355    LIGAND     4  CG2 RIM F  99    DISTANCE (A)  19.739
WATER 2020   OW WAT   355    LIGAND     5  CG3 RIM F  99    DISTANCE (A)  20.776
WATER 2020   OW WAT   355    LIGAND     6   CD RIM F  99    DISTANCE (A)  18.154
WATER 2020   OW WAT   355    LIGAND     7  CE1 RIM F  99    DISTANCE (A)  19.367
WATER 2020   OW WAT   355    LIGAND     8  CE2 RIM F  99    DISTANCE (A)  18.251
WATER 2020   OW WAT   355    LIGAND     9  CE3 RIM F  99    DISTANCE (A)  18.298
WATER 2020   OW WAT   355    LIGAND    10  CF1 RIM F  99    DISTANCE (A)  20.648
WATER 2020   OW WAT   355    LIGAND    11  CF2 RIM F  99    DISTANCE (A)  19.605
WATER 2020   OW WAT   355    LIGAND    12  CF3 RIM F  99    DISTANCE (A)  19.651
WATER 2020   OW WAT   355    LIGAND    13   NC RIM F  99    DISTANCE (A)  16.767
WATER 2021   OW WAT   356    LIGAND     1   CA RIM F  99    DISTANCE (A)  20.806
WATER 2021   OW WAT   356    LIGAND     2   CB RIM F  99    DISTANCE (A)  19.737
WATER 2021   OW WAT   356    LIGAND     3  CG1 RIM F  99    DISTANCE (A)  19.022
WATER 2021   OW WAT   356    LIGAND     4  CG2 RIM F  99    DISTANCE (A)  18.811
WATER 2021   OW WAT   356    LIGAND     5  CG3 RIM F  99    DISTANCE (A)  16.813
WATER 2021   OW WAT   356    LIGAND     6   CD RIM F  99    DISTANCE (A)  19.069
WATER 2021   OW WAT   356    LIGAND     7  CE1 RIM F  99    DISTANCE (A)  18.358
WATER 2021   OW WAT   356    LIGAND     8  CE2 RIM F  99    DISTANCE (A)  20.202
WATER 2021   OW WAT   356    LIGAND     9  CE3 RIM F  99    DISTANCE (A)  18.139
WATER 2021   OW WAT   356    LIGAND    10  CF1 RIM F  99    DISTANCE (A)  17.813
WATER 2021   OW WAT   356    LIGAND    11  CF2 RIM F  99    DISTANCE (A)  19.709
WATER 2021   OW WAT   356    LIGAND    12  CF3 RIM F  99    DISTANCE (A)  17.587
WATER 2021   OW WAT   356    LIGAND    13   NC RIM F  99    DISTANCE (A)  18.793
WATER 2022   OW WAT   357    LIGAND     1   CA RIM F  99    DISTANCE (A)  14.990
WATER 2022   OW WAT   357    LIGAND     2   CB RIM F  99    DISTANCE (A)  15.932
WATER 2022   OW WAT   357    LIGAND     3  CG1 RIM F  99    DISTANCE (A)  16.197
WATER 2022   OW WAT   357    LIGAND     4  CG2 RIM F  99    DISTANCE (A)  13.738
WATER 2022   OW WAT   357    LIGAND     5  CG3 RIM F  99    DISTANCE (A)  15.460
WATER 2022   OW WAT   357    LIGAND     6   CD RIM F  99    DISTANCE (A)  15.499
WATER 2022   OW WAT   357    LIGAND     7  CE1 RIM F  99    DISTANCE (A)  16.736
WATER 2022   OW WAT   357    LIGAND     8  CE2 RIM F  99    DISTANCE (A)  15.160
WATER 2022   OW WAT   357    LIGAND     9  CE3 RIM F  99    DISTANCE (A)  14.370
WATER 2022   OW WAT   357    LIGAND    10  CF1 RIM F  99    DISTANCE (A)  16.514
WATER 2022   OW WAT   357    LIGAND    11  CF2 RIM F  99    DISTANCE (A)  14.915
WATER 2022   OW WAT   357    LIGAND    12  CF3 RIM F  99    DISTANCE (A)  14.111
WATER 2022   OW WAT   357    LIGAND    13   NC RIM F  99    DISTANCE (A)  16.110
WATER 2023   OW WAT   358    LIGAND     1   CA RIM F  99    DISTANCE (A)  15.440
WATER 2023   OW WAT   358    LIGAND     2   CB RIM F  99    DISTANCE (A)  15.184
WATER 2023   OW WAT   358    LIGAND     3  CG1 RIM F  99    DISTANCE (A)  14.925
WATER 2023   OW WAT   358    LIGAND     4  CG2 RIM F  99    DISTANCE (A)  13.207
WATER 2023   OW WAT   358    LIGAND     5  CG3 RIM F  99    DISTANCE (A)  12.675
WATER 2023   OW WAT   358    LIGAND     6   CD RIM F  99    DISTANCE (A)  14.463
WATER 2023   OW WAT   358    LIGAND     7  CE1 RIM F  99    DISTANCE (A)  14.720
WATER 2023   OW WAT   358    LIGAND     8  CE2 RIM F  99    DISTANCE (A)  15.179
WATER 2023   OW WAT   358    LIGAND     9  CE3 RIM F  99    DISTANCE (A)  12.974
WATER 2023   OW WAT   358    LIGAND    10  CF1 RIM F  99    DISTANCE (A)  14.194
WATER 2023   OW WAT   358    LIGAND    11  CF2 RIM F  99    DISTANCE (A)  14.671
WATER 2023   OW WAT   358    LIGAND    12  CF3 RIM F  99    DISTANCE (A)  12.376
WATER 2023   OW WAT   358    LIGAND    13   NC RIM F  99    DISTANCE (A)  14.503
WATER 2024   OW WAT   359    LIGAND     1   CA RIM F  99    DISTANCE (A)  22.459
WATER 2024   OW WAT   359    LIGAND     2   CB RIM F  99    DISTANCE (A)  22.205
WATER 2024   OW WAT   359    LIGAND     3  CG1 RIM F  99    DISTANCE (A)  18.108
WATER 2024   OW WAT   359    LIGAND     4  CG2 RIM F  99    DISTANCE (A)  18.210
WATER 2024   OW WAT   359    LIGAND     5  CG3 RIM F  99    DISTANCE (A)  18.967
WATER 2024   OW WAT   359    LIGAND     6   CD RIM F  99    DISTANCE (A)  20.757
WATER 2024   OW WAT   359    LIGAND     7  CE1 RIM F  99    DISTANCE (A)  20.529
WATER 2024   OW WAT   359    LIGAND     8  CE2 RIM F  99    DISTANCE (A)  19.831
WATER 2024   OW WAT   359    LIGAND     9  CE3 RIM F  99    DISTANCE (A)  20.620
WATER 2024   OW WAT   359    LIGAND    10  CF1 RIM F  99    DISTANCE (A)  19.117
WATER 2024   OW WAT   359    LIGAND    11  CF2 RIM F  99    DISTANCE (A)  18.366
WATER 2024   OW WAT   359    LIGAND    12  CF3 RIM F  99    DISTANCE (A)  19.213
WATER 2024   OW WAT   359    LIGAND    13   NC RIM F  99    DISTANCE (A)  23.130
WATER 2025   OW WAT   360    LIGAND     1   CA RIM F  99    DISTANCE (A)  16.584
WATER 2025   OW WAT   360    LIGAND     2   CB RIM F  99    DISTANCE (A)  17.354
WATER 2025   OW WAT   360    LIGAND     3  CG1 RIM F  99    DISTANCE (A)  19.987
WATER 2025   OW WAT   360    LIGAND     4  CG2 RIM F  99    DISTANCE (A)  20.410
WATER 2025   OW WAT   360    LIGAND     5  CG3 RIM F  99    DISTANCE (A)  21.369
WATER 2025   OW WAT   360    LIGAND     6   CD RIM F  99    DISTANCE (A)  18.510
WATER 2025   OW WAT   360    LIGAND     7  CE1 RIM F  99    DISTANCE (A)  19.162
WATER 2025   OW WAT   360    LIGAND     8  CE2 RIM F  99    DISTANCE (A)  18.089
WATER 2025   OW WAT   360    LIGAND     9  CE3 RIM F  99    DISTANCE (A)  19.603
WATER 2025   OW WAT   360    LIGAND    10  CF1 RIM F  99    DISTANCE (A)  20.370
WATER 2025   OW WAT   360    LIGAND    11  CF2 RIM F  99    DISTANCE (A)  19.363
WATER 2025   OW WAT   360    LIGAND    12  CF3 RIM F  99    DISTANCE (A)  20.785
WATER 2025   OW WAT   360    LIGAND    13   NC RIM F  99    DISTANCE (A)  17.976
WATER 2026   OW WAT   361    LIGAND     1   CA RIM F  99    DISTANCE (A)  19.387
WATER 2026   OW WAT   361    LIGAND     2   CB RIM F  99    DISTANCE (A)  19.843
WATER 2026   OW WAT   361    LIGAND     3  CG1 RIM F  99    DISTANCE (A)  17.281
WATER 2026   OW WAT   361    LIGAND     4  CG2 RIM F  99    DISTANCE (A)  15.848
WATER 2026   OW WAT   361    LIGAND     5  CG3 RIM F  99    DISTANCE (A)  17.601
WATER 2026   OW WAT   361    LIGAND     6   CD RIM F  99    DISTANCE (A)  18.677
WATER 2026   OW WAT   361    LIGAND     7  CE1 RIM F  99    DISTANCE (A)  19.297
WATER 2026   OW WAT   361    LIGAND     8  CE2 RIM F  99    DISTANCE (A)  17.713
WATER 2026   OW WAT   361    LIGAND     9  CE3 RIM F  99    DISTANCE (A)  18.026
WATER 2026   OW WAT   361    LIGAND    10  CF1 RIM F  99    DISTANCE (A)  18.268
WATER 2026   OW WAT   361    LIGAND    11  CF2 RIM F  99    DISTANCE (A)  16.585
WATER 2026   OW WAT   361    LIGAND    12  CF3 RIM F  99    DISTANCE (A)  16.919
WATER 2026   OW WAT   361    LIGAND    13   NC RIM F  99    DISTANCE (A)  20.648
WATER 2027   OW WAT   362    LIGAND     1   CA RIM F  99    DISTANCE (A)  22.500
WATER 2027   OW WAT   362    LIGAND     2   CB RIM F  99    DISTANCE (A)  22.481
WATER 2027   OW WAT   362    LIGAND     3  CG1 RIM F  99    DISTANCE (A)  18.677
WATER 2027   OW WAT   362    LIGAND     4  CG2 RIM F  99    DISTANCE (A)  18.415
WATER 2027   OW WAT   362    LIGAND     5  CG3 RIM F  99    DISTANCE (A)  19.576
WATER 2027   OW WAT   362    LIGAND     6   CD RIM F  99    DISTANCE (A)  21.096
WATER 2027   OW WAT   362    LIGAND     7  CE1 RIM F  99    DISTANCE (A)  21.120
WATER 2027   OW WAT   362    LIGAND     8  CE2 RIM F  99    DISTANCE (A)  20.048
WATER 2027   OW WAT   362    LIGAND     9  CE3 RIM F  99    DISTANCE (A)  20.889
WATER 2027   OW WAT   362    LIGAND    10  CF1 RIM F  99    DISTANCE (A)  19.798
WATER 2027   OW WAT   362    LIGAND    11  CF2 RIM F  99    DISTANCE (A)  18.650
WATER 2027   OW WAT   362    LIGAND    12  CF3 RIM F  99    DISTANCE (A)  19.550
WATER 2027   OW WAT   362    LIGAND    13   NC RIM F  99    DISTANCE (A)  23.467
WATER 2028   OW WAT   363    LIGAND     1   CA RIM F  99    DISTANCE (A)  26.097
WATER 2028   OW WAT   363    LIGAND     2   CB RIM F  99    DISTANCE (A)  26.261
WATER 2028   OW WAT   363    LIGAND     3  CG1 RIM F  99    DISTANCE (A)  23.062
WATER 2028   OW WAT   363    LIGAND     4  CG2 RIM F  99    DISTANCE (A)  21.990
WATER 2028   OW WAT   363    LIGAND     5  CG3 RIM F  99    DISTANCE (A)  23.217
WATER 2028   OW WAT   363    LIGAND     6   CD RIM F  99    DISTANCE (A)  24.913
WATER 2028   OW WAT   363    LIGAND     7  CE1 RIM F  99    DISTANCE (A)  25.207
WATER 2028   OW WAT   363    LIGAND     8  CE2 RIM F  99    DISTANCE (A)  24.080
WATER 2028   OW WAT   363    LIGAND     9  CE3 RIM F  99    DISTANCE (A)  24.230
WATER 2028   OW WAT   363    LIGAND    10  CF1 RIM F  99    DISTANCE (A)  23.929
WATER 2028   OW WAT   363    LIGAND    11  CF2 RIM F  99    DISTANCE (A)  22.739
WATER 2028   OW WAT   363    LIGAND    12  CF3 RIM F  99    DISTANCE (A)  22.897
WATER 2028   OW WAT   363    LIGAND    13   NC RIM F  99    DISTANCE (A)  26.975
WATER 2029   OW WAT   364    LIGAND     1   CA RIM F  99    DISTANCE (A)  15.955
WATER 2029   OW WAT   364    LIGAND     2   CB RIM F  99    DISTANCE (A)  16.484
WATER 2029   OW WAT   364    LIGAND     3  CG1 RIM F  99    DISTANCE (A)  16.057
WATER 2029   OW WAT   364    LIGAND     4  CG2 RIM F  99    DISTANCE (A)  13.680
WATER 2029   OW WAT   364    LIGAND     5  CG3 RIM F  99    DISTANCE (A)  14.828
WATER 2029   OW WAT   364    LIGAND     6   CD RIM F  99    DISTANCE (A)  15.756
WATER 2029   OW WAT   364    LIGAND     7  CE1 RIM F  99    DISTANCE (A)  16.674
WATER 2029   OW WAT   364    LIGAND     8  CE2 RIM F  99    DISTANCE (A)  15.661
WATER 2029   OW WAT   364    LIGAND     9  CE3 RIM F  99    DISTANCE (A)  14.399
WATER 2029   OW WAT   364    LIGAND    10  CF1 RIM F  99    DISTANCE (A)  16.148
WATER 2029   OW WAT   364    LIGAND    11  CF2 RIM F  99    DISTANCE (A)  15.101
WATER 2029   OW WAT   364    LIGAND    12  CF3 RIM F  99    DISTANCE (A)  13.788
WATER 2029   OW WAT   364    LIGAND    13   NC RIM F  99    DISTANCE (A)  16.464
WATER 2030   OW WAT   365    LIGAND     1   CA RIM F  99    DISTANCE (A)  16.802
WATER 2030   OW WAT   365    LIGAND     2   CB RIM F  99    DISTANCE (A)  16.325
WATER 2030   OW WAT   365    LIGAND     3  CG1 RIM F  99    DISTANCE (A)  16.744
WATER 2030   OW WAT   365    LIGAND     4  CG2 RIM F  99    DISTANCE (A)  15.411
WATER 2030   OW WAT   365    LIGAND     5  CG3 RIM F  99    DISTANCE (A)  14.271
WATER 2030   OW WAT   365    LIGAND     6   CD RIM F  99    DISTANCE (A)  15.878
WATER 2030   OW WAT   365    LIGAND     7  CE1 RIM F  99    DISTANCE (A)  15.919
WATER 2030   OW WAT   365    LIGAND     8  CE2 RIM F  99    DISTANCE (A)  16.946
WATER 2030   OW WAT   365    LIGAND     9  CE3 RIM F  99    DISTANCE (A)  14.510
WATER 2030   OW WAT   365    LIGAND    10  CF1 RIM F  99    DISTANCE (A)  15.659
WATER 2030   OW WAT   365    LIGAND    11  CF2 RIM F  99    DISTANCE (A)  16.704
WATER 2030   OW WAT   365    LIGAND    12  CF3 RIM F  99    DISTANCE (A)  14.226
WATER 2030   OW WAT   365    LIGAND    13   NC RIM F  99    DISTANCE (A)  15.299
WATER 2031   OW WAT   366    LIGAND     1   CA RIM F  99    DISTANCE (A)  25.574
WATER 2031   OW WAT   366    LIGAND     2   CB RIM F  99    DISTANCE (A)  24.063
WATER 2031   OW WAT   366    LIGAND     3  CG1 RIM F  99    DISTANCE (A)  22.228
WATER 2031   OW WAT   366    LIGAND     4  CG2 RIM F  99    DISTANCE (A)  23.754
WATER 2031   OW WAT   366    LIGAND     5  CG3 RIM F  99    DISTANCE (A)  21.445
WATER 2031   OW WAT   366    LIGAND     6   CD RIM F  99    DISTANCE (A)  23.388
WATER 2031   OW WAT   366    LIGAND     7  CE1 RIM F  99    DISTANCE (A)  21.939
WATER 2031   OW WAT   366    LIGAND     8  CE2 RIM F  99    DISTANCE (A)  24.198
WATER 2031   OW WAT   366    LIGAND     9  CE3 RIM F  99    DISTANCE (A)  23.483
WATER 2031   OW WAT   366    LIGAND    10  CF1 RIM F  99    DISTANCE (A)  21.343
WATER 2031   OW WAT   366    LIGAND    11  CF2 RIM F  99    DISTANCE (A)  23.661
WATER 2031   OW WAT   366    LIGAND    12  CF3 RIM F  99    DISTANCE (A)  22.926
WATER 2031   OW WAT   366    LIGAND    13   NC RIM F  99    DISTANCE (A)  23.638
WATER 2032   OW WAT   367    LIGAND     1   CA RIM F  99    DISTANCE (A)  15.128
WATER 2032   OW WAT   367    LIGAND     2   CB RIM F  99    DISTANCE (A)  16.005
WATER 2032   OW WAT   367    LIGAND     3  CG1 RIM F  99    DISTANCE (A)  19.535
WATER 2032   OW WAT   367    LIGAND     4  CG2 RIM F  99    DISTANCE (A)  19.498
WATER 2032   OW WAT   367    LIGAND     5  CG3 RIM F  99    DISTANCE (A)  20.304
WATER 2032   OW WAT   367    LIGAND     6   CD RIM F  99    DISTANCE (A)  17.383
WATER 2032   OW WAT   367    LIGAND     7  CE1 RIM F  99    DISTANCE (A)  18.214
WATER 2032   OW WAT   367    LIGAND     8  CE2 RIM F  99    DISTANCE (A)  17.313
WATER 2032   OW WAT   367    LIGAND     9  CE3 RIM F  99    DISTANCE (A)  18.175
WATER 2032   OW WAT   367    LIGAND    10  CF1 RIM F  99    DISTANCE (A)  19.597
WATER 2032   OW WAT   367    LIGAND    11  CF2 RIM F  99    DISTANCE (A)  18.762
WATER 2032   OW WAT   367    LIGAND    12  CF3 RIM F  99    DISTANCE (A)  19.561
WATER 2032   OW WAT   367    LIGAND    13   NC RIM F  99    DISTANCE (A)  16.233
WATER 2033   OW WAT   368    LIGAND     1   CA RIM F  99    DISTANCE (A)  16.265
WATER 2033   OW WAT   368    LIGAND     2   CB RIM F  99    DISTANCE (A)  15.354
WATER 2033   OW WAT   368    LIGAND     3  CG1 RIM F  99    DISTANCE (A)  12.313
WATER 2033   OW WAT   368    LIGAND     4  CG2 RIM F  99    DISTANCE (A)  14.627
WATER 2033   OW WAT   368    LIGAND     5  CG3 RIM F  99    DISTANCE (A)  14.113
WATER 2033   OW WAT   368    LIGAND     6   CD RIM F  99    DISTANCE (A)  14.603
WATER 2033   OW WAT   368    LIGAND     7  CE1 RIM F  99    DISTANCE (A)  13.534
WATER 2033   OW WAT   368    LIGAND     8  CE2 RIM F  99    DISTANCE (A)  14.069
WATER 2033   OW WAT   368    LIGAND     9  CE3 RIM F  99    DISTANCE (A)  15.670
WATER 2033   OW WAT   368    LIGAND    10  CF1 RIM F  99    DISTANCE (A)  12.920
WATER 2033   OW WAT   368    LIGAND    11  CF2 RIM F  99    DISTANCE (A)  13.480
WATER 2033   OW WAT   368    LIGAND    12  CF3 RIM F  99    DISTANCE (A)  15.140
WATER 2033   OW WAT   368    LIGAND    13   NC RIM F  99    DISTANCE (A)  16.261
WATER 2034   OW WAT   369    LIGAND     1   CA RIM F  99    DISTANCE (A)  19.269
WATER 2034   OW WAT   369    LIGAND     2   CB RIM F  99    DISTANCE (A)  17.745
WATER 2034   OW WAT   369    LIGAND     3  CG1 RIM F  99    DISTANCE (A)  16.838
WATER 2034   OW WAT   369    LIGAND     4  CG2 RIM F  99    DISTANCE (A)  18.601
WATER 2034   OW WAT   369    LIGAND     5  CG3 RIM F  99    DISTANCE (A)  16.238
WATER 2034   OW WAT   369    LIGAND     6   CD RIM F  99    DISTANCE (A)  17.429
WATER 2034   OW WAT   369    LIGAND     7  CE1 RIM F  99    DISTANCE (A)  15.967
WATER 2034   OW WAT   369    LIGAND     8  CE2 RIM F  99    DISTANCE (A)  18.363
WATER 2034   OW WAT   369    LIGAND     9  CE3 RIM F  99    DISTANCE (A)  17.816
WATER 2034   OW WAT   369    LIGAND    10  CF1 RIM F  99    DISTANCE (A)  15.814
WATER 2034   OW WAT   369    LIGAND    11  CF2 RIM F  99    DISTANCE (A)  18.232
WATER 2034   OW WAT   369    LIGAND    12  CF3 RIM F  99    DISTANCE (A)  17.678
WATER 2034   OW WAT   369    LIGAND    13   NC RIM F  99    DISTANCE (A)  17.266
WATER 2035   OW WAT   370    LIGAND     1   CA RIM F  99    DISTANCE (A)  26.657
WATER 2035   OW WAT   370    LIGAND     2   CB RIM F  99    DISTANCE (A)  25.790
WATER 2035   OW WAT   370    LIGAND     3  CG1 RIM F  99    DISTANCE (A)  24.513
WATER 2035   OW WAT   370    LIGAND     4  CG2 RIM F  99    DISTANCE (A)  23.899
WATER 2035   OW WAT   370    LIGAND     5  CG3 RIM F  99    DISTANCE (A)  22.372
WATER 2035   OW WAT   370    LIGAND     6   CD RIM F  99    DISTANCE (A)  24.903
WATER 2035   OW WAT   370    LIGAND     7  CE1 RIM F  99    DISTANCE (A)  24.385
WATER 2035   OW WAT   370    LIGAND     8  CE2 RIM F  99    DISTANCE (A)  25.791
WATER 2035   OW WAT   370    LIGAND     9  CE3 RIM F  99    DISTANCE (A)  23.767
WATER 2035   OW WAT   370    LIGAND    10  CF1 RIM F  99    DISTANCE (A)  23.575
WATER 2035   OW WAT   370    LIGAND    11  CF2 RIM F  99    DISTANCE (A)  25.028
WATER 2035   OW WAT   370    LIGAND    12  CF3 RIM F  99    DISTANCE (A)  22.936
WATER 2035   OW WAT   370    LIGAND    13   NC RIM F  99    DISTANCE (A)  25.011
WATER 2036   OW WAT   371    LIGAND     1   CA RIM F  99    DISTANCE (A)  14.814
WATER 2036   OW WAT   371    LIGAND     2   CB RIM F  99    DISTANCE (A)  14.224
WATER 2036   OW WAT   371    LIGAND     3  CG1 RIM F  99    DISTANCE (A)  14.932
WATER 2036   OW WAT   371    LIGAND     4  CG2 RIM F  99    DISTANCE (A)  13.807
WATER 2036   OW WAT   371    LIGAND     5  CG3 RIM F  99    DISTANCE (A)  12.434
WATER 2036   OW WAT   371    LIGAND     6   CD RIM F  99    DISTANCE (A)  13.886
WATER 2036   OW WAT   371    LIGAND     7  CE1 RIM F  99    DISTANCE (A)  13.839
WATER 2036   OW WAT   371    LIGAND     8  CE2 RIM F  99    DISTANCE (A)  15.084
WATER 2036   OW WAT   371    LIGAND     9  CE3 RIM F  99    DISTANCE (A)  12.617
WATER 2036   OW WAT   371    LIGAND    10  CF1 RIM F  99    DISTANCE (A)  13.720
WATER 2036   OW WAT   371    LIGAND    11  CF2 RIM F  99    DISTANCE (A)  14.975
WATER 2036   OW WAT   371    LIGAND    12  CF3 RIM F  99    DISTANCE (A)  12.487
WATER 2036   OW WAT   371    LIGAND    13   NC RIM F  99    DISTANCE (A)  13.100
WATER 2037   OW WAT   372    LIGAND     1   CA RIM F  99    DISTANCE (A)  29.045
WATER 2037   OW WAT   372    LIGAND     2   CB RIM F  99    DISTANCE (A)  28.349
WATER 2037   OW WAT   372    LIGAND     3  CG1 RIM F  99    DISTANCE (A)  26.242
WATER 2037   OW WAT   372    LIGAND     4  CG2 RIM F  99    DISTANCE (A)  25.447
WATER 2037   OW WAT   372    LIGAND     5  CG3 RIM F  99    DISTANCE (A)  24.455
WATER 2037   OW WAT   372    LIGAND     6   CD RIM F  99    DISTANCE (A)  27.193
WATER 2037   OW WAT   372    LIGAND     7  CE1 RIM F  99    DISTANCE (A)  26.802
WATER 2037   OW WAT   372    LIGAND     8  CE2 RIM F  99    DISTANCE (A)  27.708
WATER 2037   OW WAT   372    LIGAND     9  CE3 RIM F  99    DISTANCE (A)  26.023
WATER 2037   OW WAT   372    LIGAND    10  CF1 RIM F  99    DISTANCE (A)  25.696
WATER 2037   OW WAT   372    LIGAND    11  CF2 RIM F  99    DISTANCE (A)  26.640
WATER 2037   OW WAT   372    LIGAND    12  CF3 RIM F  99    DISTANCE (A)  24.882
WATER 2037   OW WAT   372    LIGAND    13   NC RIM F  99    DISTANCE (A)  27.899
WATER 2038   OW WAT   373    LIGAND     1   CA RIM F  99    DISTANCE (A)  15.016
WATER 2038   OW WAT   373    LIGAND     2   CB RIM F  99    DISTANCE (A)  15.899
WATER 2038   OW WAT   373    LIGAND     3  CG1 RIM F  99    DISTANCE (A)  18.325
WATER 2038   OW WAT   373    LIGAND     4  CG2 RIM F  99    DISTANCE (A)  18.620
WATER 2038   OW WAT   373    LIGAND     5  CG3 RIM F  99    DISTANCE (A)  19.790
WATER 2038   OW WAT   373    LIGAND     6   CD RIM F  99    DISTANCE (A)  16.957
WATER 2038   OW WAT   373    LIGAND     7  CE1 RIM F  99    DISTANCE (A)  17.709
WATER 2038   OW WAT   373    LIGAND     8  CE2 RIM F  99    DISTANCE (A)  16.393
WATER 2038   OW WAT   373    LIGAND     9  CE3 RIM F  99    DISTANCE (A)  18.015
WATER 2038   OW WAT   373    LIGAND    10  CF1 RIM F  99    DISTANCE (A)  18.833
WATER 2038   OW WAT   373    LIGAND    11  CF2 RIM F  99    DISTANCE (A)  17.600
WATER 2038   OW WAT   373    LIGAND    12  CF3 RIM F  99    DISTANCE (A)  19.121
WATER 2038   OW WAT   373    LIGAND    13   NC RIM F  99    DISTANCE (A)  16.649
WATER 2039   OW WAT   374    LIGAND     1   CA RIM F  99    DISTANCE (A)  13.806
WATER 2039   OW WAT   374    LIGAND     2   CB RIM F  99    DISTANCE (A)  14.334
WATER 2039   OW WAT   374    LIGAND     3  CG1 RIM F  99    DISTANCE (A)  16.134
WATER 2039   OW WAT   374    LIGAND     4  CG2 RIM F  99    DISTANCE (A)  13.899
WATER 2039   OW WAT   374    LIGAND     5  CG3 RIM F  99    DISTANCE (A)  14.325
WATER 2039   OW WAT   374    LIGAND     6   CD RIM F  99    DISTANCE (A)  14.356
WATER 2039   OW WAT   374    LIGAND     7  CE1 RIM F  99    DISTANCE (A)  15.355
WATER 2039   OW WAT   374    LIGAND     8  CE2 RIM F  99    DISTANCE (A)  14.958
WATER 2039   OW WAT   374    LIGAND     9  CE3 RIM F  99    DISTANCE (A)  12.986
WATER 2039   OW WAT   374    LIGAND    10  CF1 RIM F  99    DISTANCE (A)  15.576
WATER 2039   OW WAT   374    LIGAND    11  CF2 RIM F  99    DISTANCE (A)  15.185
WATER 2039   OW WAT   374    LIGAND    12  CF3 RIM F  99    DISTANCE (A)  13.249
WATER 2039   OW WAT   374    LIGAND    13   NC RIM F  99    DISTANCE (A)  13.631
WATER 2040   OW WAT   375    LIGAND     1   CA RIM F  99    DISTANCE (A)  23.704
WATER 2040   OW WAT   375    LIGAND     2   CB RIM F  99    DISTANCE (A)  22.373
WATER 2040   OW WAT   375    LIGAND     3  CG1 RIM F  99    DISTANCE (A)  19.177
WATER 2040   OW WAT   375    LIGAND     4  CG2 RIM F  99    DISTANCE (A)  21.169
WATER 2040   OW WAT   375    LIGAND     5  CG3 RIM F  99    DISTANCE (A)  19.610
WATER 2040   OW WAT   375    LIGAND     6   CD RIM F  99    DISTANCE (A)  21.406
WATER 2040   OW WAT   375    LIGAND     7  CE1 RIM F  99    DISTANCE (A)  19.982
WATER 2040   OW WAT   375    LIGAND     8  CE2 RIM F  99    DISTANCE (A)  21.513
WATER 2040   OW WAT   375    LIGAND     9  CE3 RIM F  99    DISTANCE (A)  21.901
WATER 2040   OW WAT   375    LIGAND    10  CF1 RIM F  99    DISTANCE (A)  19.057
WATER 2040   OW WAT   375    LIGAND    11  CF2 RIM F  99    DISTANCE (A)  20.657
WATER 2040   OW WAT   375    LIGAND    12  CF3 RIM F  99    DISTANCE (A)  21.059
WATER 2040   OW WAT   375    LIGAND    13   NC RIM F  99    DISTANCE (A)  22.658
WATER 2041   OW WAT   376    LIGAND     1   CA RIM F  99    DISTANCE (A)  19.832
WATER 2041   OW WAT   376    LIGAND     2   CB RIM F  99    DISTANCE (A)  18.484
WATER 2041   OW WAT   376    LIGAND     3  CG1 RIM F  99    DISTANCE (A)  16.338
WATER 2041   OW WAT   376    LIGAND     4  CG2 RIM F  99    DISTANCE (A)  18.715
WATER 2041   OW WAT   376    LIGAND     5  CG3 RIM F  99    DISTANCE (A)  17.091
WATER 2041   OW WAT   376    LIGAND     6   CD RIM F  99    DISTANCE (A)  17.958
WATER 2041   OW WAT   376    LIGAND     7  CE1 RIM F  99    DISTANCE (A)  16.496
WATER 2041   OW WAT   376    LIGAND     8  CE2 RIM F  99    DISTANCE (A)  18.172
WATER 2041   OW WAT   376    LIGAND     9  CE3 RIM F  99    DISTANCE (A)  18.853
WATER 2041   OW WAT   376    LIGAND    10  CF1 RIM F  99    DISTANCE (A)  16.100
WATER 2041   OW WAT   376    LIGAND    11  CF2 RIM F  99    DISTANCE (A)  17.814
WATER 2041   OW WAT   376    LIGAND    12  CF3 RIM F  99    DISTANCE (A)  18.507
WATER 2041   OW WAT   376    LIGAND    13   NC RIM F  99    DISTANCE (A)  18.754
WATER 2042   OW WAT   377    LIGAND     1   CA RIM F  99    DISTANCE (A)  15.216
WATER 2042   OW WAT   377    LIGAND     2   CB RIM F  99    DISTANCE (A)  13.712
WATER 2042   OW WAT   377    LIGAND     3  CG1 RIM F  99    DISTANCE (A)  13.262
WATER 2042   OW WAT   377    LIGAND     4  CG2 RIM F  99    DISTANCE (A)  14.650
WATER 2042   OW WAT   377    LIGAND     5  CG3 RIM F  99    DISTANCE (A)  12.184
WATER 2042   OW WAT   377    LIGAND     6   CD RIM F  99    DISTANCE (A)  13.424
WATER 2042   OW WAT   377    LIGAND     7  CE1 RIM F  99    DISTANCE (A)  12.073
WATER 2042   OW WAT   377    LIGAND     8  CE2 RIM F  99    DISTANCE (A)  14.556
WATER 2042   OW WAT   377    LIGAND     9  CE3 RIM F  99    DISTANCE (A)  13.583
WATER 2042   OW WAT   377    LIGAND    10  CF1 RIM F  99    DISTANCE (A)  12.008
WATER 2042   OW WAT   377    LIGAND    11  CF2 RIM F  99    DISTANCE (A)  14.503
WATER 2042   OW WAT   377    LIGAND    12  CF3 RIM F  99    DISTANCE (A)  13.525
WATER 2042   OW WAT   377    LIGAND    13   NC RIM F  99    DISTANCE (A)  13.025
WATER 2043   OW WAT   378    LIGAND     1   CA RIM F  99    DISTANCE (A)  15.174
WATER 2043   OW WAT   378    LIGAND     2   CB RIM F  99    DISTANCE (A)  15.895
WATER 2043   OW WAT   378    LIGAND     3  CG1 RIM F  99    DISTANCE (A)  16.224
WATER 2043   OW WAT   378    LIGAND     4  CG2 RIM F  99    DISTANCE (A)  13.743
WATER 2043   OW WAT   378    LIGAND     5  CG3 RIM F  99    DISTANCE (A)  15.007
WATER 2043   OW WAT   378    LIGAND     6   CD RIM F  99    DISTANCE (A)  15.424
WATER 2043   OW WAT   378    LIGAND     7  CE1 RIM F  99    DISTANCE (A)  16.522
WATER 2043   OW WAT   378    LIGAND     8  CE2 RIM F  99    DISTANCE (A)  15.383
WATER 2043   OW WAT   378    LIGAND     9  CE3 RIM F  99    DISTANCE (A)  14.093
WATER 2043   OW WAT   378    LIGAND    10  CF1 RIM F  99    DISTANCE (A)  16.262
WATER 2043   OW WAT   378    LIGAND    11  CF2 RIM F  99    DISTANCE (A)  15.104
WATER 2043   OW WAT   378    LIGAND    12  CF3 RIM F  99    DISTANCE (A)  13.788
WATER 2043   OW WAT   378    LIGAND    13   NC RIM F  99    DISTANCE (A)  15.804
WATER 2044   OW WAT   379    LIGAND     1   CA RIM F  99    DISTANCE (A)  19.460
WATER 2044   OW WAT   379    LIGAND     2   CB RIM F  99    DISTANCE (A)  18.288
WATER 2044   OW WAT   379    LIGAND     3  CG1 RIM F  99    DISTANCE (A)  17.931
WATER 2044   OW WAT   379    LIGAND     4  CG2 RIM F  99    DISTANCE (A)  17.987
WATER 2044   OW WAT   379    LIGAND     5  CG3 RIM F  99    DISTANCE (A)  15.780
WATER 2044   OW WAT   379    LIGAND     6   CD RIM F  99    DISTANCE (A)  17.781
WATER 2044   OW WAT   379    LIGAND     7  CE1 RIM F  99    DISTANCE (A)  16.960
WATER 2044   OW WAT   379    LIGAND     8  CE2 RIM F  99    DISTANCE (A)  19.029
WATER 2044   OW WAT   379    LIGAND     9  CE3 RIM F  99    DISTANCE (A)  17.018
WATER 2044   OW WAT   379    LIGAND    10  CF1 RIM F  99    DISTANCE (A)  16.599
WATER 2044   OW WAT   379    LIGAND    11  CF2 RIM F  99    DISTANCE (A)  18.709
WATER 2044   OW WAT   379    LIGAND    12  CF3 RIM F  99    DISTANCE (A)  16.659
WATER 2044   OW WAT   379    LIGAND    13   NC RIM F  99    DISTANCE (A)  17.262
WATER 2045   OW WAT   380    LIGAND     1   CA RIM F  99    DISTANCE (A)  29.319
WATER 2045   OW WAT   380    LIGAND     2   CB RIM F  99    DISTANCE (A)  28.378
WATER 2045   OW WAT   380    LIGAND     3  CG1 RIM F  99    DISTANCE (A)  25.926
WATER 2045   OW WAT   380    LIGAND     4  CG2 RIM F  99    DISTANCE (A)  25.675
WATER 2045   OW WAT   380    LIGAND     5  CG3 RIM F  99    DISTANCE (A)  24.317
WATER 2045   OW WAT   380    LIGAND     6   CD RIM F  99    DISTANCE (A)  27.184
WATER 2045   OW WAT   380    LIGAND     7  CE1 RIM F  99    DISTANCE (A)  26.490
WATER 2045   OW WAT   380    LIGAND     8  CE2 RIM F  99    DISTANCE (A)  27.740
WATER 2045   OW WAT   380    LIGAND     9  CE3 RIM F  99    DISTANCE (A)  26.244
WATER 2045   OW WAT   380    LIGAND    10  CF1 RIM F  99    DISTANCE (A)  25.330
WATER 2045   OW WAT   380    LIGAND    11  CF2 RIM F  99    DISTANCE (A)  26.635
WATER 2045   OW WAT   380    LIGAND    12  CF3 RIM F  99    DISTANCE (A)  25.072
WATER 2045   OW WAT   380    LIGAND    13   NC RIM F  99    DISTANCE (A)  27.959
WATER 2046   OW WAT   381    LIGAND     1   CA RIM F  99    DISTANCE (A)  14.595
WATER 2046   OW WAT   381    LIGAND     2   CB RIM F  99    DISTANCE (A)  13.885
WATER 2046   OW WAT   381    LIGAND     3  CG1 RIM F  99    DISTANCE (A)  15.185
WATER 2046   OW WAT   381    LIGAND     4  CG2 RIM F  99    DISTANCE (A)  14.396
WATER 2046   OW WAT   381    LIGAND     5  CG3 RIM F  99    DISTANCE (A)  12.753
WATER 2046   OW WAT   381    LIGAND     6   CD RIM F  99    DISTANCE (A)  13.816
WATER 2046   OW WAT   381    LIGAND     7  CE1 RIM F  99    DISTANCE (A)  13.648
WATER 2046   OW WAT   381    LIGAND     8  CE2 RIM F  99    DISTANCE (A)  15.193
WATER 2046   OW WAT   381    LIGAND     9  CE3 RIM F  99    DISTANCE (A)  12.764
WATER 2046   OW WAT   381    LIGAND    10  CF1 RIM F  99    DISTANCE (A)  13.806
WATER 2046   OW WAT   381    LIGAND    11  CF2 RIM F  99    DISTANCE (A)  15.336
WATER 2046   OW WAT   381    LIGAND    12  CF3 RIM F  99    DISTANCE (A)  12.934
WATER 2046   OW WAT   381    LIGAND    13   NC RIM F  99    DISTANCE (A)  12.582
WATER 2047   OW WAT   382    LIGAND     1   CA RIM F  99    DISTANCE (A)  16.890
WATER 2047   OW WAT   382    LIGAND     2   CB RIM F  99    DISTANCE (A)  17.616
WATER 2047   OW WAT   382    LIGAND     3  CG1 RIM F  99    DISTANCE (A)  20.672
WATER 2047   OW WAT   382    LIGAND     4  CG2 RIM F  99    DISTANCE (A)  21.034
WATER 2047   OW WAT   382    LIGAND     5  CG3 RIM F  99    DISTANCE (A)  21.803
WATER 2047   OW WAT   382    LIGAND     6   CD RIM F  99    DISTANCE (A)  18.905
WATER 2047   OW WAT   382    LIGAND     7  CE1 RIM F  99    DISTANCE (A)  19.548
WATER 2047   OW WAT   382    LIGAND     8  CE2 RIM F  99    DISTANCE (A)  18.689
WATER 2047   OW WAT   382    LIGAND     9  CE3 RIM F  99    DISTANCE (A)  19.931
WATER 2047   OW WAT   382    LIGAND    10  CF1 RIM F  99    DISTANCE (A)  20.869
WATER 2047   OW WAT   382    LIGAND    11  CF2 RIM F  99    DISTANCE (A)  20.065
WATER 2047   OW WAT   382    LIGAND    12  CF3 RIM F  99    DISTANCE (A)  21.227
WATER 2047   OW WAT   382    LIGAND    13   NC RIM F  99    DISTANCE (A)  18.033
WATER 2048   OW WAT   383    LIGAND     1   CA RIM F  99    DISTANCE (A)  26.556
WATER 2048   OW WAT   383    LIGAND     2   CB RIM F  99    DISTANCE (A)  25.837
WATER 2048   OW WAT   383    LIGAND     3  CG1 RIM F  99    DISTANCE (A)  21.809
WATER 2048   OW WAT   383    LIGAND     4  CG2 RIM F  99    DISTANCE (A)  23.410
WATER 2048   OW WAT   383    LIGAND     5  CG3 RIM F  99    DISTANCE (A)  23.325
WATER 2048   OW WAT   383    LIGAND     6   CD RIM F  99    DISTANCE (A)  24.667
WATER 2048   OW WAT   383    LIGAND     7  CE1 RIM F  99    DISTANCE (A)  23.801
WATER 2048   OW WAT   383    LIGAND     8  CE2 RIM F  99    DISTANCE (A)  23.883
WATER 2048   OW WAT   383    LIGAND     9  CE3 RIM F  99    DISTANCE (A)  25.277
WATER 2048   OW WAT   383    LIGAND    10  CF1 RIM F  99    DISTANCE (A)  22.664
[truncated: 445,663 more chars]
