# Supplementary material for: Determination of Ligand Binding Modes in Hydrated Viral Ion Channels to Foster Drug Design and Repositioning
Source: J Chem Inf Model. 2021 Jul 27;61(8):4011–22. doi: 10.1021/acs.jcim.1c00488 (PMC8389532; doi:10.1021/acs.jcim.1c00488)
Supplement: Supplementary file 2 — ci1c00488_si_002.zip [file ci1c00488_si_002.zip › supporting_data_05_05/supporting_data/minimization_examples_3_ligands/RA_M2A_dry_holo/O_rima_infl_rank_1.pdb]

REMARK Rank# 1 of 2 (Model# 2 alias 2)
ATOM      1   CA     d   0     -12.416  -1.655  20.745  0.00  1.00
ATOM      2   CB     d   0     -11.483  -2.602  21.502  0.00  1.00
ATOM      3   NC     d   0     -11.913  -2.700  22.902  0.00  1.00
ATOM      4    H     d   0     -11.821  -1.789  23.351  0.00  1.00
ATOM      5    H     d   0     -11.413  -3.431  23.409  0.00  1.00
ATOM      6    H     d   0     -12.856  -3.079  22.990  0.00  1.00
ATOM      7   CD     d   0     -10.052  -2.063  21.442  0.00  1.00
ATOM      8  CE1     d   0      -9.075  -3.157  21.878  0.00  1.00
ATOM      9  CF1     d   0      -7.644  -2.616  21.818  0.00  1.00
ATOM     10  CG1     d   0      -7.322  -2.186  20.386  0.00  1.00
ATOM     11  CG3     d   0      -7.514  -1.414  22.755  0.00  1.00
ATOM     12  CF2     d   0      -8.299  -1.091  19.950  0.00  1.00
ATOM     13  CE2     d   0      -9.729  -1.632  20.011  0.00  1.00
ATOM     14  CG2     d   0      -8.169   0.111  20.887  0.00  1.00
ATOM     15  CF3     d   0      -8.490  -0.320  22.318  0.00  1.00
ATOM     16  CE3     d   0      -9.923  -0.860  22.379  0.00  1.00
END
