# Supplementary material for: Determination of Ligand Binding Modes in Hydrated Viral Ion Channels to Foster Drug Design and Repositioning
Source: J Chem Inf Model. 2021 Jul 27;61(8):4011–22. doi: 10.1021/acs.jcim.1c00488 (PMC8389532; doi:10.1021/acs.jcim.1c00488)
Supplement: Supplementary file 2 — ci1c00488_si_002.zip [file ci1c00488_si_002.zip › supporting_data_05_05/supporting_data/minimization_examples_3_ligands/SA_M2A_dry_holo/minim/after_cg1.gro]

6bkk_maestro in water
27062
   21ACE    CH3    1   6.032   0.284   2.013
   21ACE   HH31    2   5.990   0.197   1.963
   21ACE   HH32    3   5.952   0.352   2.043
   21ACE   HH33    4   6.100   0.334   1.944
   21ACE      C    5   6.109   0.237   2.134
   21ACE      O    6   6.231   0.237   2.130
   22SER      N    7   6.036   0.198   2.239
   22SER      H    8   5.936   0.201   2.229
   22SER     CA    9   6.091   0.144   2.364
   22SER     HA   10   6.172   0.075   2.340
   22SER     CB   11   6.147   0.256   2.452
   22SER    HB1   12   6.141   0.226   2.557
   22SER    HB2   13   6.088   0.347   2.439
   22SER     OG   14   6.282   0.281   2.422
   22SER     HG   15   6.302   0.369   2.455
   22SER      C   16   5.986   0.068   2.446
   22SER      O   17   5.875   0.119   2.467
   23SER      N   18   6.023   7.227   2.497
   23SER      H   19   6.116   7.194   2.474
   23SER     CA   20   5.936   7.136   2.573
   23SER     HA   21   5.839   7.183   2.589
   23SER     CB   22   5.914   7.009   2.491
   23SER    HB1   23   5.859   6.936   2.550
   23SER    HB2   24   6.011   6.967   2.464
   23SER     OG   25   5.842   7.037   2.373
   23SER     HG   26   5.759   7.077   2.400
   23SER      C   27   5.993   7.104   2.713
   23SER      O   28   6.113   7.120   2.738
   24ASP      N   29   5.908   7.059   2.806
   24ASP      H   30   5.812   7.046   2.779
   24ASP     CA   31   5.941   7.045   2.949
   24ASP     HA   32   5.981   7.142   2.979
   24ASP     CB   33   5.811   7.020   3.028
   24ASP    HB1   34   5.806   6.916   3.059
   24ASP    HB2   35   5.725   7.041   2.966
   24ASP     CG   36   5.801   7.110   3.151
   24ASP    OD1   37   5.793   7.058   3.265
   24ASP    OD2   38   5.805   7.233   3.136
   24ASP      C   39   6.047   6.935   2.982
   24ASP      O   40   6.049   6.831   2.915
   25PRO      N   41   6.131   6.949   3.086
   25PRO     CD   42   6.154   7.071   3.163
   25PRO    HD1   43   6.084   7.077   3.246
   25PRO    HD2   44   6.147   7.160   3.101
   25PRO     CG   45   6.297   7.060   3.216
   25PRO    HG1   46   6.310   7.115   3.309
   25PRO    HG2   47   6.367   7.095   3.140
   25PRO     CB   48   6.314   6.910   3.236
   25PRO    HB1   49   6.267   6.880   3.330
   25PRO    HB2   50   6.419   6.880   3.234
   25PRO     CA   51   6.237   6.851   3.117
   25PRO     HA   52   6.304   6.848   3.031
   25PRO      C   53   6.189   6.707   3.144
   25PRO      O   54   6.247   6.613   3.091
   26LEU      N   55   6.082   6.687   3.221
   26LEU      H   56   6.038   6.766   3.267
   26LEU     CA   57   6.026   6.553   3.246
   26LEU     HA   58   6.107   6.488   3.278
   26LEU     CB   59   5.922   6.563   3.359
   26LEU    HB1   60   5.837   6.621   3.323
   26LEU    HB2   61   5.967   6.618   3.442
   26LEU     CG   62   5.870   6.429   3.414
   26LEU     HG   63   5.826   6.370   3.334
   26LEU    CD1   64   5.981   6.348   3.481
   26LEU   HD11   65   5.939   6.259   3.528
   26LEU   HD12   66   6.054   6.314   3.406
   26LEU   HD13   67   6.032   6.408   3.557
   26LEU    CD2   68   5.762   6.456   3.518
   26LEU   HD21   69   5.728   6.361   3.561
   26LEU   HD22   70   5.802   6.518   3.599
   26LEU   HD23   71   5.677   6.506   3.472
   26LEU      C   72   5.966   6.489   3.118
   26LEU      O   73   5.962   6.367   3.105
   27VAL      N   74   5.927   6.573   3.021
   27VAL      H   75   5.939   6.672   3.037
   27VAL     CA   76   5.881   6.530   2.888
   27VAL     HA   77   5.814   6.445   2.900
   27VAL     CB   78   5.800   6.643   2.821
   27VAL     HB   79   5.864   6.730   2.807
   27VAL    CG1   80   5.747   6.605   2.682
   27VAL   HG11   81   5.692   6.689   2.639
   27VAL   HG12   82   5.830   6.581   2.616
   27VAL   HG13   83   5.681   6.519   2.691
   27VAL    CG2   84   5.681   6.687   2.907
   27VAL   HG21   85   5.632   6.773   2.862
   27VAL   HG22   86   5.608   6.605   2.915
   27VAL   HG23   87   5.713   6.714   3.007
   27VAL      C   88   5.999   6.481   2.803
   27VAL      O   89   5.984   6.385   2.727
   28VAL      N   90   6.121   6.535   2.823
   28VAL      H   91   6.128   6.613   2.887
   28VAL     CA   92   6.245   6.478   2.766
   28VAL     HA   93   6.230   6.465   2.658
   28VAL     CB   94   6.369   6.568   2.785
   28VAL     HB   95   6.393   6.576   2.891
   28VAL    CG1   96   6.492   6.510   2.715
   28VAL   HG11   97   6.577   6.577   2.724
   28VAL   HG12   98   6.520   6.415   2.760
   28VAL   HG13   99   6.470   6.494   2.609
   28VAL    CG2  100   6.347   6.708   2.729
   28VAL   HG21  101   6.442   6.762   2.728
   28VAL   HG22  102   6.309   6.701   2.627
   28VAL   HG23  103   6.278   6.762   2.792
   28VAL      C  104   6.273   6.341   2.826
   28VAL      O  105   6.297   6.246   2.751
   29ALA      N  106   6.265   6.328   2.959
   29ALA      H  107   6.248   6.411   3.014
   29ALA     CA  108   6.287   6.201   3.027
   29ALA     HA  109   6.389   6.168   3.006
   29ALA     CB  110   6.272   6.221   3.178
   29ALA    HB1  111   6.300   6.129   3.230
   29ALA    HB2  112   6.337   6.302   3.211
   29ALA    HB3  113   6.168   6.245   3.203
   29ALA      C  114   6.192   6.092   2.972
   29ALA      O  115   6.237   5.988   2.926
   30ALA      N  116   6.061   6.121   2.967
   30ALA      H  117   6.030   6.209   3.007
   30ALA     CA  118   5.961   6.031   2.911
   30ALA     HA  119   5.967   5.936   2.965
   30ALA     CB  120   5.823   6.091   2.938
   30ALA    HB1  121   5.746   6.025   2.900
   30ALA    HB2  122   5.810   6.104   3.045
   30ALA    HB3  123   5.815   6.188   2.888
   30ALA      C  124   5.981   6.000   2.761
   30ALA      O  125   5.949   5.890   2.716
   31SER      N  126   6.038   6.094   2.684
   31SER      H  127   6.060   6.183   2.726
   31SER     CA  128   6.076   6.072   2.544
   31SER     HA  129   5.991   6.030   2.491
   31SER     CB  130   6.113   6.204   2.474
   31SER    HB1  131   6.140   6.183   2.371
   31SER    HB2  132   6.199   6.250   2.523
   31SER     OG  133   6.004   6.293   2.476
   31SER     HG  134   5.992   6.325   2.566
   31SER      C  135   6.191   5.971   2.533
   31SER      O  136   6.176   5.868   2.467
   32ILE      N  137   6.303   5.995   2.603
   32ILE      H  138   6.306   6.078   2.659
   32ILE     CA  139   6.421   5.907   2.602
   32ILE     HA  140   6.457   5.897   2.500
   32ILE     CB  141   6.534   5.969   2.688
   32ILE     HB  142   6.495   5.989   2.788
   32ILE    CG2  143   6.654   5.874   2.702
   32ILE   HG21  144   6.729   5.915   2.770
   32ILE   HG22  145   6.624   5.777   2.743
   32ILE   HG23  146   6.700   5.857   2.604
   32ILE    CG1  147   6.583   6.102   2.625
   32ILE   HG11  148   6.497   6.166   2.605
   32ILE   HG12  149   6.632   6.080   2.531
   32ILE     CD  150   6.679   6.183   2.714
   32ILE    HD1  151   6.701   6.277   2.665
   32ILE    HD2  152   6.632   6.202   2.810
   32ILE    HD3  153   6.772   6.129   2.728
   32ILE      C  154   6.385   5.765   2.651
   32ILE      O  155   6.422   5.666   2.587
   33ILE      N  156   6.310   5.756   2.761
   33ILE      H  157   6.283   5.842   2.807
   33ILE     CA  158   6.272   5.629   2.824
   33ILE     HA  159   6.362   5.569   2.836
   33ILE     CB  160   6.214   5.656   2.965
   33ILE     HB  161   6.130   5.724   2.955
   33ILE    CG2  162   6.165   5.526   3.031
   33ILE   HG21  163   6.108   5.550   3.122
   33ILE   HG22  164   6.100   5.470   2.965
   33ILE   HG23  165   6.250   5.463   3.057
   33ILE    CG1  166   6.320   5.717   3.059
   33ILE   HG11  167   6.374   5.796   3.007
   33ILE   HG12  168   6.394   5.641   3.086
   33ILE     CD  169   6.263   5.778   3.187
   33ILE    HD1  170   6.344   5.821   3.245
   33ILE    HD2  171   6.192   5.857   3.162
   33ILE    HD3  172   6.214   5.702   3.248
   33ILE      C  173   6.176   5.549   2.736
   33ILE      O  174   6.192   5.427   2.723
   34GLY      N  175   6.079   5.613   2.670
   34GLY      H  176   6.070   5.713   2.681
   34GLY     CA  177   5.985   5.542   2.582
   34GLY    HA1  178   5.904   5.610   2.556
   34GLY    HA2  179   5.943   5.457   2.635
   34GLY      C  180   6.048   5.492   2.452
   34GLY      O  181   6.007   5.387   2.400
   35ILE      N  182   6.152   5.560   2.403
   35ILE      H  183   6.177   5.648   2.446
   35ILE     CA  184   6.234   5.511   2.292
   35ILE     HA  185   6.167   5.482   2.211
   35ILE     CB  186   6.326   5.623   2.238
   35ILE     HB  187   6.379   5.669   2.322
   35ILE    CG2  188   6.431   5.568   2.140
   35ILE   HG21  189   6.497   5.649   2.106
   35ILE   HG22  190   6.494   5.493   2.187
   35ILE   HG23  191   6.382   5.525   2.053
   35ILE    CG1  192   6.237   5.730   2.170
   35ILE   HG11  193   6.163   5.766   2.241
   35ILE   HG12  194   6.182   5.684   2.088
   35ILE     CD  195   6.312   5.853   2.117
   35ILE    HD1  196   6.240   5.928   2.084
   35ILE    HD2  197   6.374   5.896   2.196
   35ILE    HD3  198   6.374   5.825   2.032
   35ILE      C  199   6.307   5.382   2.331
   35ILE      O  200   6.302   5.285   2.255
   36LEU      N  201   6.365   5.376   2.452
   36LEU      H  202   6.365   5.459   2.510
   36LEU     CA  203   6.418   5.252   2.510
   36LEU     HA  204   6.491   5.211   2.440
   36LEU     CB  205   6.491   5.283   2.642
   36LEU    HB1  206   6.423   5.337   2.708
   36LEU    HB2  207   6.576   5.349   2.621
   36LEU     CG  208   6.542   5.158   2.717
   36LEU     HG  209   6.459   5.089   2.733
   36LEU    CD1  210   6.652   5.086   2.641
   36LEU   HD11  211   6.688   5.001   2.700
   36LEU   HD12  212   6.614   5.048   2.546
   36LEU   HD13  213   6.735   5.155   2.623
   36LEU    CD2  214   6.595   5.197   2.854
   36LEU   HD21  215   6.633   5.109   2.905
   36LEU   HD22  216   6.674   5.271   2.845
   36LEU   HD23  217   6.512   5.238   2.913
   36LEU      C  218   6.309   5.146   2.530
   36LEU      O  219   6.333   5.028   2.502
   37HIS      N  220   6.189   5.183   2.575
   37HIS      H  221   6.177   5.280   2.603
   37HIS     CA  222   6.082   5.088   2.607
   37HIS     HA  223   6.123   5.016   2.678
   37HIS     CB  224   5.965   5.161   2.673
   37HIS    HB1  225   5.912   5.220   2.598
   37HIS    HB2  226   6.005   5.230   2.747
   37HIS     CG  227   5.864   5.074   2.744
   37HIS    ND1  228   5.750   5.124   2.807
   37HIS    CE1  229   5.691   5.020   2.867
   37HIS    HE1  230   5.601   5.025   2.925
   37HIS    NE2  231   5.762   4.908   2.846
   37HIS    HE2  232   5.738   4.817   2.881
   37HIS    CD2  233   5.871   4.940   2.768
   37HIS    HD2  234   5.949   4.872   2.736
   37HIS      C  235   6.038   5.007   2.484
   37HIS      O  236   6.020   4.886   2.495
   38LEU      N  237   6.027   5.070   2.366
   38LEU      H  238   6.039   5.170   2.362
   38LEU     CA  239   5.999   4.995   2.242
   38LEU     HA  240   5.919   4.925   2.266
   38LEU     CB  241   5.945   5.088   2.132
   38LEU    HB1  242   6.021   5.164   2.110
   38LEU    HB2  243   5.856   5.138   2.169
   38LEU     CG  244   5.910   5.014   2.000
   38LEU     HG  245   6.000   4.973   1.957
   38LEU    CD1  246   5.809   4.900   2.017
   38LEU   HD11  247   5.792   4.851   1.921
   38LEU   HD12  248   5.846   4.825   2.086
   38LEU   HD13  249   5.714   4.940   2.054
   38LEU    CD2  250   5.848   5.111   1.899
   38LEU   HD21  251   5.809   5.057   1.813
   38LEU   HD22  252   5.766   5.165   1.946
   38LEU   HD23  253   5.924   5.182   1.865
   38LEU      C  254   6.119   4.910   2.197
   38LEU      O  255   6.099   4.800   2.147
   39ILE      N  256   6.243   4.955   2.219
   39ILE      H  257   6.255   5.045   2.265
   39ILE     CA  258   6.363   4.874   2.191
   39ILE     HA  259   6.358   4.840   2.087
   39ILE     CB  260   6.493   4.957   2.207
   39ILE     HB  261   6.493   5.004   2.305
   39ILE    CG2  262   6.618   4.867   2.198
   39ILE   HG21  263   6.709   4.927   2.196
   39ILE   HG22  264   6.623   4.801   2.285
   39ILE   HG23  265   6.613   4.806   2.107
   39ILE    CG1  266   6.498   5.066   2.099
   39ILE   HG11  267   6.401   5.115   2.093
   39ILE   HG12  268   6.517   5.020   2.002
   39ILE     CD  269   6.603   5.176   2.123
   39ILE    HD1  270   6.589   5.255   2.050
   39ILE    HD2  271   6.590   5.218   2.223
   39ILE    HD3  272   6.704   5.136   2.113
   39ILE      C  273   6.363   4.747   2.277
   39ILE      O  274   6.377   4.637   2.224
   40LEU      N  275   6.338   4.759   2.408
   40LEU      H  276   6.327   4.852   2.445
   40LEU     CA  277   6.328   4.645   2.499
   40LEU     HA  278   6.418   4.585   2.490
   40LEU     CB  279   6.316   4.696   2.644
   40LEU    HB1  280   6.295   4.610   2.708
   40LEU    HB2  281   6.231   4.764   2.650
   40LEU     CG  282   6.441   4.766   2.699
   40LEU     HG  283   6.469   4.848   2.633
   40LEU    CD1  284   6.410   4.824   2.837
   40LEU   HD11  285   6.498   4.875   2.876
   40LEU   HD12  286   6.329   4.896   2.829
   40LEU   HD13  287   6.383   4.744   2.906
   40LEU    CD2  288   6.560   4.671   2.712
   40LEU   HD21  289   6.645   4.724   2.755
   40LEU   HD22  290   6.534   4.587   2.776
   40LEU   HD23  291   6.590   4.634   2.614
   40LEU      C  292   6.211   4.552   2.464
   40LEU      O  293   6.226   4.430   2.474
   41TRP      N  294   6.097   4.606   2.418
   41TRP      H  295   6.089   4.707   2.418
   41TRP     CA  296   5.982   4.528   2.370
   41TRP     HA  297   5.957   4.454   2.445
   41TRP     CB  298   5.862   4.621   2.353
   41TRP    HB1  299   5.885   4.695   2.276
   41TRP    HB2  300   5.848   4.676   2.446
   41TRP     CG  301   5.731   4.556   2.318
   41TRP    CD1  302   5.640   4.512   2.407
   41TRP    HD1  303   5.651   4.516   2.514
   41TRP    NE1  304   5.531   4.458   2.341
   41TRP    HE1  305   5.455   4.411   2.388
   41TRP    CE2  306   5.551   4.457   2.205
   41TRP    CZ2  307   5.475   4.405   2.099
   41TRP    HZ2  308   5.380   4.358   2.118
   41TRP    CH2  309   5.526   4.414   1.969
   41TRP    HH2  310   5.469   4.375   1.886
   41TRP    CZ3  311   5.651   4.474   1.946
   41TRP    HZ3  312   5.690   4.480   1.846
   41TRP    CE3  313   5.725   4.527   2.054
   41TRP    HE3  314   5.822   4.572   2.036
   41TRP    CD2  315   5.678   4.519   2.186
   41TRP      C  316   6.011   4.452   2.240
   41TRP      O  317   5.964   4.340   2.223
   42ILE      N  318   6.092   4.509   2.149
   42ILE      H  319   6.124   4.603   2.166
   42ILE     CA  320   6.137   4.443   2.025
   42ILE     HA  321   6.052   4.390   1.982
   42ILE     CB  322   6.183   4.548   1.922
   42ILE     HB  323   6.246   4.622   1.972
   42ILE    CG2  324   6.265   4.487   1.806
   42ILE   HG21  325   6.298   4.564   1.737
   42ILE   HG22  326   6.355   4.439   1.845
   42ILE   HG23  327   6.205   4.413   1.753
   42ILE    CG1  328   6.057   4.619   1.866
   42ILE   HG11  329   6.003   4.664   1.949
   42ILE   HG12  330   5.992   4.545   1.819
   42ILE     CD  331   6.084   4.730   1.765
   42ILE    HD1  332   5.990   4.780   1.743
   42ILE    HD2  333   6.155   4.801   1.807
   42ILE    HD3  334   6.123   4.689   1.672
   42ILE      C  335   6.243   4.336   2.054
   42ILE      O  336   6.233   4.225   2.002
   43LEU      N  337   6.339   4.364   2.143
   43LEU      H  338   6.345   4.457   2.180
   43LEU     CA  339   6.438   4.264   2.188
   43LEU     HA  340   6.488   4.223   2.101
   43LEU     CB  341   6.541   4.333   2.279
   43LEU    HB1  342   6.602   4.256   2.328
   43LEU    HB2  343   6.488   4.388   2.357
   43LEU     CG  344   6.636   4.429   2.205
   43LEU     HG  345   6.579   4.500   2.145
   43LEU    CD1  346   6.719   4.508   2.307
   43LEU   HD11  347   6.783   4.579   2.255
   43LEU   HD12  348   6.652   4.563   2.373
   43LEU   HD13  349   6.780   4.439   2.366
   43LEU    CD2  350   6.733   4.355   2.113
   43LEU   HD21  351   6.801   4.427   2.067
   43LEU   HD22  352   6.791   4.282   2.169
   43LEU   HD23  353   6.678   4.304   2.034
   43LEU      C  354   6.371   4.146   2.260
   43LEU      O  355   6.411   4.032   2.240
   44ASP      N  356   6.263   4.172   2.335
   44ASP      H  357   6.239   4.268   2.351
   44ASP     CA  358   6.177   4.069   2.395
   44ASP     HA  359   6.239   4.002   2.454
   44ASP     CB  360   6.079   4.141   2.490
   44ASP    HB1  361   6.017   4.210   2.433
   44ASP    HB2  362   6.137   4.200   2.562
   44ASP     CG  363   5.990   4.047   2.570
   44ASP    OD1  364   5.866   4.063   2.567
   44ASP    OD2  365   6.044   3.961   2.642
   44ASP      C  366   6.102   3.984   2.290
   44ASP      O  367   6.064   3.870   2.318
   45ARG      N  368   6.084   4.037   2.168
   45ARG      H  369   6.123   4.128   2.152
   45ARG     CA  370   5.995   3.983   2.064
   45ARG     HA  371   5.934   3.906   2.111
   45ARG     CB  372   5.903   4.098   2.018
   45ARG    HB1  373   5.962   4.172   1.965
   45ARG    HB2  374   5.862   4.146   2.108
   45ARG     CG  375   5.783   4.059   1.931
   45ARG    HG1  376   5.819   4.031   1.832
   45ARG    HG2  377   5.719   4.146   1.920
   45ARG     CD  378   5.701   3.945   1.992
   45ARG    HD1  379   5.656   3.978   2.086
   45ARG    HD2  380   5.764   3.859   2.014
   45ARG     NE  381   5.595   3.900   1.901
   45ARG     HE  382   5.500   3.923   1.926
   45ARG     CZ  383   5.611   3.829   1.791
   45ARG    NH1  384   5.727   3.788   1.748
   45ARG   HH11  385   5.811   3.808   1.800
   45ARG   HH12  386   5.729   3.740   1.659
   45ARG    NH2  387   5.508   3.799   1.719
   45ARG   HH21  388   5.418   3.831   1.751
   45ARG   HH22  389   5.522   3.749   1.633
   45ARG      C  390   6.064   3.915   1.945
   45ARG      O  391   5.996   3.846   1.867
   46LEU      N  392   6.195   3.933   1.929
   46LEU      H  393   6.240   3.996   1.994
   46LEU     CA  394   6.277   3.877   1.821
   46LEU     HA  395   6.212   3.845   1.740
   46LEU     CB  396   6.372   3.986   1.768
   46LEU    HB1  397   6.446   3.939   1.703
   46LEU    HB2  398   6.425   4.030   1.852
   46LEU     CG  399   6.305   4.100   1.689
   46LEU     HG  400   6.228   4.147   1.749
   46LEU    CD1  401   6.411   4.204   1.654
   46LEU   HD11  402   6.366   4.287   1.599
   46LEU   HD12  403   6.454   4.243   1.746
   46LEU   HD13  404   6.490   4.160   1.594
   46LEU    CD2  405   6.244   4.051   1.558
   46LEU   HD21  406   6.203   4.136   1.503
   46LEU   HD22  407   6.320   4.002   1.497
   46LEU   HD23  408   6.163   3.982   1.578
   46LEU      C  409   6.357   3.753   1.869
   46LEU      O  410   6.463   3.766   1.930
   46NME      N  411   6.315   3.630   1.838
   46NME      H  412   6.374   3.555   1.871
   46NME    CH3  413   6.196   3.591   1.763
   46NME   HH31  414   6.192   3.483   1.754
   46NME   HH32  415   6.107   3.624   1.816
   46NME   HH33  416   6.198   3.635   1.663
  121ACE    CH3  417   6.053   0.254   2.810
  121ACE   HH31  418   6.034   0.327   2.732
  121ACE   HH32  419   6.126   0.293   2.881
  121ACE   HH33  420   6.090   0.161   2.767
  121ACE      C  421   5.925   0.224   2.883
  121ACE      O  422   5.923   0.231   3.006
  122SER      N  423   5.820   0.191   2.807
  122SER      H  424   5.833   0.190   2.707
  122SER     CA  425   5.689   0.151   2.859
  122SER     HA  426   5.702   0.100   2.954
  122SER     CB  427   5.597   0.272   2.881
  122SER    HB1  428   5.500   0.235   2.913
  122SER    HB2  429   5.584   0.325   2.786
  122SER     OG  430   5.646   0.361   2.979
  122SER     HG  431   5.569   0.410   3.011
  122SER      C  432   5.617   0.056   2.763
  122SER      O  433   5.626   0.070   2.640
  123SER      N  434   5.538   7.240   2.817
  123SER      H  435   5.536   7.233   2.918
  123SER     CA  436   5.452   7.147   2.743
  123SER     HA  437   5.451   7.175   2.637
  123SER     CB  438   5.505   7.004   2.754
  123SER    HB1  439   5.439   6.937   2.700
  123SER    HB2  440   5.507   6.974   2.859
  123SER     OG  441   5.636   6.993   2.699
  123SER     HG  442   5.653   6.900   2.684
  123SER      C  443   5.306   7.151   2.789
  123SER      O  444   5.274   7.201   2.897
  124ASP      N  445   5.216   7.097   2.707
  124ASP      H  446   5.248   7.058   2.620
  124ASP     CA  447   5.074   7.081   2.740
  124ASP     HA  448   5.029   7.180   2.751
  124ASP     CB  449   5.007   7.012   2.620
  124ASP    HB1  450   5.050   6.912   2.609
  124ASP    HB2  451   5.030   7.068   2.530
  124ASP     CG  452   4.855   6.998   2.633
  124ASP    OD1  453   4.781   7.054   2.550
  124ASP    OD2  454   4.810   6.929   2.726
  124ASP      C  455   5.055   7.001   2.872
  124ASP      O  456   5.124   6.900   2.892
  125PRO      N  457   4.962   7.038   2.963
  125PRO     CD  458   4.885   7.162   2.962
  125PRO    HD1  459   4.803   7.154   2.892
  125PRO    HD2  460   4.948   7.247   2.938
  125PRO     CG  461   4.831   7.178   3.104
  125PRO    HG1  462   4.736   7.231   3.106
  125PRO    HG2  463   4.905   7.231   3.166
  125PRO     CB  464   4.818   7.034   3.153
  125PRO    HB1  465   4.724   6.993   3.117
  125PRO    HB2  466   4.823   7.028   3.262
  125PRO     CA  467   4.937   6.964   3.087
  125PRO     HA  468   5.025   6.975   3.151
  125PRO      C  469   4.908   6.813   3.069
  125PRO      O  470   4.949   6.733   3.153
  126LEU      N  471   4.845   6.774   2.958
  126LEU      H  472   4.820   6.844   2.890
  126LEU     CA  473   4.819   6.634   2.923
  126LEU     HA  474   4.790   6.582   3.014
  126LEU     CB  475   4.699   6.629   2.826
  126LEU    HB1  476   4.723   6.690   2.739
  126LEU    HB2  477   4.614   6.675   2.876
  126LEU     CG  478   4.658   6.489   2.778
  126LEU     HG  479   4.742   6.439   2.730
  126LEU    CD1  480   4.606   6.400   2.890
  126LEU   HD11  481   4.573   6.304   2.849
  126LEU   HD12  482   4.686   6.381   2.963
  126LEU   HD13  483   4.522   6.448   2.939
  126LEU    CD2  484   4.546   6.503   2.675
  126LEU   HD21  485   4.512   6.405   2.643
  126LEU   HD22  486   4.462   6.557   2.719
  126LEU   HD23  487   4.581   6.559   2.588
  126LEU      C  488   4.945   6.564   2.869
  126LEU      O  489   4.962   6.445   2.895
  127VAL      N  490   5.037   6.636   2.805
  127VAL      H  491   5.020   6.735   2.794
  127VAL     CA  492   5.172   6.585   2.770
  127VAL     HA  493   5.162   6.489   2.720
  127VAL     CB  494   5.246   6.682   2.675
  127VAL     HB  495   5.237   6.784   2.712
  127VAL    CG1  496   5.396   6.653   2.661
  127VAL   HG11  497   5.440   6.717   2.584
  127VAL   HG12  498   5.446   6.674   2.756
  127VAL   HG13  499   5.412   6.549   2.635
  127VAL    CG2  500   5.187   6.677   2.534
  127VAL   HG21  501   5.236   6.752   2.472
  127VAL   HG22  502   5.202   6.579   2.491
  127VAL   HG23  503   5.080   6.700   2.537
  127VAL      C  504   5.253   6.558   2.898
  127VAL      O  505   5.319   6.454   2.908
  128VAL      N  506   5.244   6.646   2.998
  128VAL      H  507   5.191   6.730   2.982
  128VAL     CA  508   5.307   6.625   3.130
  128VAL     HA  509   5.413   6.603   3.115
  128VAL     CB  510   5.298   6.753   3.216
  128VAL     HB  511   5.193   6.782   3.226
  128VAL    CG1  512   5.356   6.733   3.356
  128VAL   HG11  513   5.352   6.827   3.412
  128VAL   HG12  514   5.299   6.658   3.412
  128VAL   HG13  515   5.460   6.700   3.350
  128VAL    CG2  516   5.374   6.868   3.151
  128VAL   HG21  517   5.367   6.957   3.214
  128VAL   HG22  518   5.480   6.842   3.138
  128VAL   HG23  519   5.332   6.893   3.054
  128VAL      C  520   5.246   6.505   3.203
  128VAL      O  521   5.319   6.416   3.247
  129ALA      N  522   5.113   6.496   3.209
  129ALA      H  523   5.057   6.571   3.172
  129ALA     CA  524   5.044   6.383   3.271
  129ALA     HA  525   5.075   6.374   3.375
  129ALA     CB  526   4.894   6.412   3.267
  129ALA    HB1  527   4.840   6.329   3.312
  129ALA    HB2  528   4.873   6.503   3.323
  129ALA    HB3  529   4.860   6.424   3.164
  129ALA      C  530   5.078   6.250   3.201
  129ALA      O  531   5.116   6.152   3.266
  130ALA      N  532   5.074   6.248   3.067
  130ALA      H  533   5.042   6.330   3.018
  130ALA     CA  534   5.109   6.131   2.988
  130ALA     HA  535   5.048   6.047   3.023
  130ALA     CB  536   5.072   6.158   2.842
  130ALA    HB1  537   5.071   6.064   2.787
  130ALA    HB2  538   4.971   6.200   2.836
  130ALA    HB3  539   5.142   6.228   2.797
  130ALA      C  540   5.257   6.091   3.003
  130ALA      O  541   5.287   5.972   2.996
  131SER      N  542   5.347   6.187   3.028
  131SER      H  543   5.316   6.283   3.029
  131SER     CA  544   5.489   6.161   3.059
  131SER     HA  545   5.532   6.101   2.978
  131SER     CB  546   5.569   6.291   3.069
  131SER    HB1  547   5.672   6.269   3.095
  131SER    HB2  548   5.528   6.356   3.146
  131SER     OG  549   5.567   6.359   2.945
  131SER     HG  550   5.477   6.388   2.928
  131SER      C  551   5.507   6.082   3.189
  131SER      O  552   5.576   5.981   3.190
  132ILE      N  553   5.438   6.123   3.296
  132ILE      H  554   5.382   6.206   3.288
  132ILE     CA  555   5.444   6.056   3.427
  132ILE     HA  556   5.548   6.048   3.458
  132ILE     CB  557   5.369   6.141   3.532
  132ILE     HB  558   5.266   6.156   3.497
  132ILE    CG2  559   5.364   6.070   3.668
  132ILE   HG21  560   5.312   6.132   3.742
  132ILE   HG22  561   5.309   5.976   3.660
  132ILE   HG23  562   5.465   6.049   3.703
  132ILE    CG1  563   5.435   6.280   3.549
  132ILE   HG11  564   5.464   6.321   3.452
  132ILE   HG12  565   5.525   6.269   3.609
  132ILE     CD  566   5.344   6.384   3.615
  132ILE    HD1  567   5.394   6.481   3.615
  132ILE    HD2  568   5.251   6.393   3.559
  132ILE    HD3  569   5.322   6.357   3.718
  132ILE      C  570   5.388   5.913   3.418
  132ILE      O  571   5.449   5.818   3.468
  133ILE      N  572   5.276   5.898   3.346
  133ILE      H  573   5.231   5.982   3.313
  133ILE     CA  574   5.213   5.770   3.310
  133ILE     HA  575   5.192   5.713   3.401
  133ILE     CB  576   5.079   5.800   3.239
  133ILE     HB  577   5.097   5.875   3.162
  133ILE    CG2  578   5.018   5.677   3.170
  133ILE   HG21  579   4.925   5.703   3.119
  133ILE   HG22  580   5.087   5.636   3.096
  133ILE   HG23  581   4.997   5.600   3.245
  133ILE    CG1  582   4.977   5.857   3.341
  133ILE   HG11  583   5.025   5.935   3.400
  133ILE   HG12  584   4.948   5.777   3.410
  133ILE     CD  585   4.850   5.917   3.281
  133ILE    HD1  586   4.788   5.957   3.361
  133ILE    HD2  587   4.876   5.998   3.213
  133ILE    HD3  588   4.792   5.841   3.229
  133ILE      C  589   5.308   5.683   3.225
  133ILE      O  590   5.318   5.562   3.246
  134GLY      N  591   5.383   5.745   3.134
  134GLY      H  592   5.372   5.845   3.124
  134GLY     CA  593   5.482   5.679   3.050
  134GLY    HA1  594   5.525   5.754   2.983
  134GLY    HA2  595   5.437   5.598   2.993
  134GLY      C  596   5.599   5.622   3.130
  134GLY      O  597   5.628   5.503   3.120
  135ILE      N  598   5.662   5.704   3.214
  135ILE      H  599   5.634   5.801   3.215
  135ILE     CA  600   5.776   5.663   3.298
  135ILE     HA  601   5.855   5.625   3.233
  135ILE     CB  602   5.831   5.785   3.374
  135ILE     HB  603   5.750   5.833   3.428
  135ILE    CG2  604   5.940   5.744   3.475
  135ILE   HG21  605   5.977   5.831   3.529
  135ILE   HG22  606   5.899   5.674   3.549
  135ILE   HG23  607   6.023   5.696   3.423
  135ILE    CG1  608   5.890   5.887   3.273
  135ILE   HG11  609   5.819   5.905   3.192
  135ILE   HG12  610   5.979   5.844   3.227
  135ILE     CD  611   5.926   6.023   3.333
  135ILE    HD1  612   5.957   6.091   3.253
  135ILE    HD2  613   5.839   6.065   3.383
  135ILE    HD3  614   6.009   6.014   3.404
  135ILE      C  615   5.735   5.546   3.390
  135ILE      O  616   5.811   5.451   3.405
  136LEU      N  617   5.611   5.548   3.441
  136LEU      H  618   5.554   5.630   3.424
  136LEU     CA  619   5.551   5.437   3.515
  136LEU     HA  620   5.617   5.412   3.598
  136LEU     CB  621   5.416   5.486   3.572
  136LEU    HB1  622   5.356   5.525   3.490
  136LEU    HB2  623   5.436   5.568   3.641
  136LEU     CG  624   5.333   5.379   3.644
  136LEU     HG  625   5.311   5.297   3.576
  136LEU    CD1  626   5.404   5.324   3.768
  136LEU   HD11  627   5.338   5.254   3.819
  136LEU   HD12  628   5.495   5.271   3.739
  136LEU   HD13  629   5.430   5.406   3.835
  136LEU    CD2  630   5.199   5.439   3.689
  136LEU   HD21  631   5.138   5.361   3.736
  136LEU   HD22  632   5.216   5.519   3.761
  136LEU   HD23  633   5.146   5.478   3.603
  136LEU      C  634   5.537   5.310   3.429
  136LEU      O  635   5.565   5.200   3.477
  137HIS      N  636   5.498   5.320   3.301
  137HIS      H  637   5.477   5.412   3.265
  137HIS     CA  638   5.473   5.204   3.214
  137HIS     HA  639   5.398   5.143   3.264
  137HIS     CB  640   5.414   5.253   3.081
  137HIS    HB1  641   5.494   5.294   3.019
  137HIS    HB2  642   5.343   5.333   3.101
  137HIS     CG  643   5.339   5.150   2.999
  137HIS    ND1  644   5.271   5.180   2.880
  137HIS    CE1  645   5.208   5.068   2.843
  137HIS    HE1  646   5.145   5.060   2.756
  137HIS    NE2  647   5.231   4.970   2.931
  137HIS    HE2  648   5.190   4.877   2.927
  137HIS    CD2  649   5.314   5.019   3.030
  137HIS    HD2  650   5.347   4.966   3.118
  137HIS      C  651   5.596   5.115   3.193
  137HIS      O  652   5.581   4.992   3.197
  138LEU      N  653   5.717   5.170   3.178
  138LEU      H  654   5.724   5.271   3.173
  138LEU     CA  655   5.839   5.088   3.173
  138LEU     HA  656   5.821   5.006   3.104
  138LEU     CB  657   5.959   5.168   3.118
  138LEU    HB1  658   5.973   5.257   3.179
  138LEU    HB2  659   5.936   5.199   3.016
  138LEU     CG  660   6.092   5.090   3.115
  138LEU     HG  661   6.114   5.053   3.215
  138LEU    CD1  662   6.091   4.971   3.019
  138LEU   HD11  663   6.184   4.915   3.029
  138LEU   HD12  664   6.008   4.904   3.042
  138LEU   HD13  665   6.083   5.008   2.916
  138LEU    CD2  666   6.208   5.181   3.073
  138LEU   HD21  667   6.300   5.123   3.069
  138LEU   HD22  668   6.188   5.224   2.975
  138LEU   HD23  669   6.219   5.260   3.147
  138LEU      C  670   5.871   5.024   3.309
  138LEU      O  671   5.906   4.907   3.312
  139ILE      N  672   5.852   5.096   3.420
  139ILE      H  673   5.817   5.191   3.411
  139ILE     CA  674   5.873   5.042   3.555
  139ILE     HA  675   5.977   5.009   3.562
  139ILE     CB  676   5.850   5.151   3.663
  139ILE     HB  677   5.754   5.198   3.646
  139ILE    CG2  678   5.848   5.092   3.806
  139ILE   HG21  679   5.831   5.170   3.879
  139ILE   HG22  680   5.768   5.019   3.816
  139ILE   HG23  681   5.943   5.043   3.828
  139ILE    CG1  682   5.960   5.259   3.652
  139ILE   HG11  683   5.970   5.289   3.548
  139ILE   HG12  684   6.056   5.216   3.683
  139ILE     CD  685   5.934   5.386   3.734
  139ILE    HD1  686   6.010   5.460   3.710
  139ILE    HD2  687   5.836   5.427   3.708
  139ILE    HD3  688   5.938   5.365   3.841
  139ILE      C  689   5.786   4.917   3.576
  139ILE      O  690   5.837   4.812   3.615
  140LEU      N  691   5.656   4.926   3.543
  140LEU      H  692   5.623   5.016   3.511
  140LEU     CA  693   5.561   4.815   3.552
  140LEU     HA  694   5.567   4.773   3.653
  140LEU     CB  695   5.418   4.868   3.530
  140LEU    HB1  696   5.349   4.783   3.535
  140LEU    HB2  697   5.412   4.909   3.430
  140LEU     CG  698   5.368   4.975   3.630
  140LEU     HG  699   5.434   5.062   3.628
  140LEU    CD1  700   5.228   5.022   3.587
  140LEU   HD11  701   5.190   5.095   3.658
  140LEU   HD12  702   5.236   5.068   3.489
  140LEU   HD13  703   5.160   4.937   3.583
  140LEU    CD2  704   5.359   4.928   3.774
  140LEU   HD21  705   5.316   5.006   3.837
  140LEU   HD22  706   5.295   4.840   3.780
  140LEU   HD23  707   5.459   4.903   3.811
  140LEU      C  708   5.591   4.701   3.454
  140LEU      O  709   5.571   4.584   3.488
  141TRP      N  710   5.642   4.731   3.334
  141TRP      H  711   5.653   4.829   3.310
  141TRP     CA  712   5.680   4.630   3.233
  141TRP     HA  713   5.601   4.555   3.228
  141TRP     CB  714   5.691   4.697   3.096
  141TRP    HB1  715   5.769   4.773   3.101
  141TRP    HB2  716   5.597   4.747   3.074
  141TRP     CG  717   5.723   4.605   2.981
  141TRP    CD1  718   5.632   4.539   2.905
  141TRP    HD1  719   5.525   4.545   2.917
  141TRP    NE1  720   5.697   4.463   2.810
  141TRP    HE1  721   5.649   4.400   2.746
  141TRP    CE2  722   5.834   4.475   2.820
  141TRP    CZ2  723   5.940   4.419   2.748
  141TRP    HZ2  724   5.921   4.351   2.666
  141TRP    CH2  725   6.072   4.450   2.786
  141TRP    HH2  726   6.155   4.406   2.733
  141TRP    CZ3  727   6.095   4.538   2.894
  141TRP    HZ3  728   6.196   4.560   2.924
  141TRP    CE3  729   5.987   4.595   2.964
  141TRP    HE3  730   6.007   4.661   3.047
  141TRP    CD2  731   5.854   4.565   2.929
  141TRP      C  732   5.809   4.555   3.270
  141TRP      O  733   5.816   4.434   3.251
  142ILE      N  734   5.908   4.623   3.329
  142ILE      H  735   5.898   4.723   3.340
  142ILE     CA  736   6.028   4.558   3.384
  142ILE     HA  737   6.073   4.496   3.307
  142ILE     CB  738   6.132   4.665   3.426
  142ILE     HB  739   6.082   4.739   3.489
  142ILE    CG2  740   6.248   4.604   3.507
  142ILE   HG21  741   6.314   4.682   3.544
  142ILE   HG22  742   6.211   4.549   3.594
  142ILE   HG23  743   6.305   4.536   3.444
  142ILE    CG1  744   6.189   4.735   3.301
  142ILE   HG11  745   6.107   4.772   3.239
  142ILE   HG12  746   6.245   4.663   3.241
  142ILE     CD  747   6.280   4.855   3.332
  142ILE    HD1  748   6.308   4.904   3.239
  142ILE    HD2  749   6.227   4.926   3.396
  142ILE    HD3  750   6.372   4.822   3.382
  142ILE      C  751   5.988   4.464   3.499
  142ILE      O  752   6.030   4.349   3.500
  143LEU      N  753   5.899   4.509   3.589
  143LEU      H  754   5.868   4.605   3.582
  143LEU     CA  755   5.842   4.426   3.696
  143LEU     HA  756   5.924   4.385   3.755
  143LEU     CB  757   5.754   4.514   3.787
  143LEU    HB1  758   5.695   4.450   3.852
  143LEU    HB2  759   5.684   4.569   3.723
  143LEU     CG  760   5.832   4.614   3.874
  143LEU     HG  761   5.910   4.662   3.815
  143LEU    CD1  762   5.740   4.723   3.930
  143LEU   HD11  763   5.799   4.794   3.989
  143LEU   HD12  764   5.693   4.777   3.847
  143LEU   HD13  765   5.663   4.679   3.992
  143LEU    CD2  766   5.897   4.546   3.994
  143LEU   HD21  767   5.957   4.620   4.048
  143LEU   HD22  768   5.820   4.506   4.060
  143LEU   HD23  769   5.962   4.466   3.961
  143LEU      C  770   5.764   4.304   3.641
  143LEU      O  771   5.770   4.196   3.699
  144ASP      N  772   5.695   4.319   3.527
  144ASP      H  773   5.689   4.412   3.487
  144ASP     CA  774   5.623   4.210   3.459
  144ASP     HA  775   5.563   4.157   3.533
  144ASP     CB  776   5.529   4.269   3.353
  144ASP    HB1  777   5.587   4.311   3.271
  144ASP    HB2  778   5.470   4.349   3.398
  144ASP     CG  779   5.431   4.165   3.299
  144ASP    OD1  780   5.422   4.145   3.175
  144ASP    OD2  781   5.355   4.105   3.378
  144ASP      C  782   5.719   4.108   3.394
  144ASP      O  783   5.695   3.987   3.401
  145ARG      N  784   5.829   4.154   3.334
  145ARG      H  785   5.842   4.254   3.331
  145ARG     CA  786   5.927   4.069   3.264
  145ARG     HA  787   5.873   3.989   3.213
  145ARG     CB  788   6.003   4.152   3.158
  145ARG    HB1  789   6.091   4.097   3.125
  145ARG    HB2  790   6.038   4.245   3.205
  145ARG     CG  791   5.919   4.187   3.035
  145ARG    HG1  792   5.970   4.264   2.978
  145ARG    HG2  793   5.823   4.228   3.068
  145ARG     CD  794   5.896   4.066   2.942
  145ARG    HD1  795   5.877   3.976   3.001
  145ARG    HD2  796   5.988   4.048   2.885
  145ARG     NE  797   5.784   4.087   2.849
  145ARG     HE  798   5.806   4.095   2.750
  145ARG     CZ  799   5.656   4.092   2.882
  145ARG    NH1  800   5.616   4.060   3.001
  145ARG   HH11  801   5.679   4.009   3.061
  145ARG   HH12  802   5.524   4.083   3.035
  145ARG    NH2  803   5.566   4.131   2.797
  145ARG   HH21  804   5.595   4.160   2.704
  145ARG   HH22  805   5.469   4.112   2.816
  145ARG      C  806   6.026   3.997   3.356
  145ARG      O  807   6.064   3.885   3.322
  146LEU      N  808   6.067   4.057   3.467
  146LEU      H  809   6.032   4.150   3.486
  146LEU     CA  810   6.174   4.006   3.554
  146LEU     HA  811   6.230   3.930   3.500
  146LEU     CB  812   6.273   4.120   3.585
  146LEU    HB1  813   6.351   4.081   3.650
  146LEU    HB2  814   6.220   4.198   3.641
  146LEU     CG  815   6.340   4.187   3.464
  146LEU     HG  816   6.265   4.236   3.402
  146LEU    CD1  817   6.439   4.292   3.513
  146LEU   HD11  818   6.482   4.346   3.429
  146LEU   HD12  819   6.388   4.363   3.579
  146LEU   HD13  820   6.518   4.244   3.570
  146LEU    CD2  821   6.417   4.087   3.377
  146LEU   HD21  822   6.470   4.141   3.298
  146LEU   HD22  823   6.489   4.032   3.437
  146LEU   HD23  824   6.348   4.017   3.330
  146LEU      C  825   6.120   3.942   3.683
  146LEU      O  826   6.092   4.013   3.780
  146NME      N  827   6.107   3.810   3.694
  146NME      H  828   6.073   3.778   3.784
  146NME    CH3  829   6.130   3.708   3.591
  146NME   HH31  830   6.121   3.609   3.635
  146NME   HH32  831   6.055   3.718   3.512
  146NME   HH33  832   6.229   3.718   3.548
  221ACE    CH3  833   5.214   0.260   2.848
  221ACE   HH31  834   5.263   0.347   2.804
  221ACE   HH32  835   5.151   0.292   2.930
  221ACE   HH33  836   5.289   0.190   2.885
  221ACE      C  837   5.130   0.189   2.745
  221ACE      O  838   5.014   0.158   2.772
  222SER      N  839   5.187   0.167   2.627
  222SER      H  840   5.281   0.199   2.613
  222SER     CA  841   5.120   0.105   2.510
  222SER     HA  842   5.047   0.032   2.547
  222SER     CB  843   5.043   0.211   2.429
  222SER    HB1  844   4.945   0.224   2.475
  222SER    HB2  845   5.027   0.175   2.327
  222SER     OG  846   5.108   0.338   2.426
  222SER     HG  847   5.063   0.391   2.359
  222SER      C  848   5.220   0.027   2.422
  222SER      O  849   5.341   0.048   2.432
  223SER      N  850   5.172   7.214   2.335
  223SER      H  851   5.071   7.204   2.327
  223SER     CA  852   5.255   7.124   2.251
  223SER     HA  853   5.352   7.171   2.234
  223SER     CB  854   5.279   6.992   2.326
  223SER    HB1  855   5.340   6.926   2.264
  223SER    HB2  856   5.183   6.943   2.344
  223SER     OG  857   5.345   7.012   2.450
  223SER     HG  858   5.428   7.058   2.433
  223SER      C  859   5.194   7.095   2.113
  223SER      O  860   5.077   7.124   2.088
  224ASP      N  861   5.273   7.039   2.020
  224ASP      H  862   5.370   7.019   2.043
  224ASP     CA  863   5.226   7.002   1.885
  224ASP     HA  864   5.197   7.095   1.835
  224ASP     CB  865   5.338   6.938   1.800
  224ASP    HB1  866   5.298   6.916   1.701
  224ASP    HB2  867   5.365   6.843   1.847
  224ASP     CG  868   5.465   7.021   1.782
  224ASP    OD1  869   5.455   7.146   1.777
  224ASP    OD2  870   5.573   6.964   1.762
  224ASP      C  871   5.107   6.904   1.885
  224ASP      O  872   5.105   6.811   1.966
  225PRO      N  873   5.010   6.914   1.791
  225PRO     CD  874   4.987   7.028   1.703
  225PRO    HD1  875   5.049   7.018   1.614
  225PRO    HD2  876   5.006   7.122   1.754
  225PRO     CG  877   4.840   7.020   1.665
  225PRO    HG1  878   4.821   7.065   1.568
  225PRO    HG2  879   4.779   7.068   1.742
  225PRO     CB  880   4.813   6.870   1.665
  225PRO    HB1  881   4.849   6.827   1.571
  225PRO    HB2  882   4.707   6.847   1.679
  225PRO     CA  883   4.898   6.820   1.782
  225PRO     HA  884   4.839   6.829   1.873
  225PRO      C  885   4.937   6.672   1.764
  225PRO      O  886   4.864   6.585   1.810
  226LEU      N  887   5.052   6.641   1.702
  226LEU      H  888   5.103   6.714   1.655
  226LEU     CA  889   5.104   6.503   1.695
  226LEU     HA  890   5.025   6.437   1.662
  226LEU     CB  891   5.219   6.498   1.592
  226LEU    HB1  892   5.293   6.573   1.618
  226LEU    HB2  893   5.178   6.525   1.494
  226LEU     CG  894   5.290   6.362   1.578
  226LEU     HG  895   5.343   6.340   1.671
  226LEU    CD1  896   5.194   6.248   1.547
  226LEU   HD11  897   5.251   6.157   1.528
  226LEU   HD12  898   5.128   6.231   1.632
  226LEU   HD13  899   5.135   6.273   1.458
  226LEU    CD2  900   5.392   6.370   1.465
  226LEU   HD21  901   5.449   6.277   1.459
  226LEU   HD22  902   5.342   6.387   1.370
  226LEU   HD23  903   5.462   6.452   1.483
  226LEU      C  904   5.151   6.454   1.833
  226LEU      O  905   5.121   6.341   1.872
  227VAL      N  906   5.218   6.541   1.908
  227VAL      H  907   5.232   6.634   1.871
  227VAL     CA  908   5.265   6.515   2.045
  227VAL     HA  909   5.322   6.423   2.047
  227VAL     CB  910   5.358   6.631   2.090
  227VAL     HB  911   5.303   6.725   2.083
  227VAL    CG1  912   5.408   6.619   2.233
  227VAL   HG11  913   5.463   6.709   2.261
  227VAL   HG12  914   5.325   6.606   2.302
  227VAL   HG13  915   5.475   6.534   2.239
  227VAL    CG2  916   5.483   6.642   2.002
  227VAL   HG21  917   5.538   6.733   2.026
  227VAL   HG22  918   5.549   6.557   2.018
  227VAL   HG23  919   5.457   6.645   1.896
  227VAL      C  920   5.145   6.495   2.139
  227VAL      O  921   5.141   6.399   2.215
  228VAL      N  922   5.041   6.577   2.125
  228VAL      H  923   5.051   6.655   2.061
  228VAL     CA  924   4.915   6.566   2.201
  228VAL     HA  925   4.942   6.558   2.307
  228VAL     CB  926   4.832   6.695   2.183
  228VAL     HB  927   4.822   6.714   2.076
  228VAL    CG1  928   4.691   6.687   2.243
  228VAL   HG11  929   4.639   6.781   2.225
  228VAL   HG12  930   4.633   6.608   2.195
  228VAL   HG13  931   4.695   6.669   2.350
  228VAL    CG2  932   4.904   6.814   2.247
  228VAL   HG21  933   4.848   6.906   2.226
  228VAL   HG22  934   4.910   6.801   2.355
  228VAL   HG23  935   5.004   6.826   2.206
  228VAL      C  936   4.836   6.440   2.166
  228VAL      O  937   4.781   6.376   2.255
  229ALA      N  938   4.833   6.399   2.038
  229ALA      H  939   4.879   6.456   1.968
  229ALA     CA  940   4.767   6.275   1.996
  229ALA     HA  941   4.665   6.276   2.034
  229ALA     CB  942   4.762   6.269   1.843
  229ALA    HB1  943   4.716   6.176   1.812
  229ALA    HB2  944   4.702   6.352   1.805
  229ALA    HB3  945   4.863   6.275   1.801
  229ALA      C  946   4.839   6.153   2.055
  229ALA      O  947   4.773   6.061   2.105
  230ALA      N  948   4.972   6.155   2.054
  230ALA      H  949   5.019   6.232   2.009
  230ALA     CA  950   5.057   6.052   2.112
  230ALA     HA  951   5.028   5.956   2.069
  230ALA     CB  952   5.202   6.079   2.069
  230ALA    HB1  953   5.266   5.998   2.103
  230ALA    HB2  954   5.208   6.085   1.961
  230ALA    HB3  955   5.237   6.173   2.112
  230ALA      C  956   5.043   6.041   2.265
  230ALA      O  957   5.047   5.929   2.317
  231SER      N  958   5.019   6.151   2.338
  231SER      H  959   5.029   6.241   2.294
  231SER     CA  960   4.984   6.147   2.481
  231SER     HA  961   5.069   6.110   2.539
  231SER     CB  962   4.945   6.286   2.533
  231SER    HB1  963   4.918   6.279   2.639
  231SER    HB2  964   4.857   6.322   2.480
  231SER     OG  965   5.048   6.380   2.519
  231SER     HG  966   5.006   6.466   2.528
  231SER      C  967   4.864   6.057   2.508
  231SER      O  968   4.871   5.966   2.590
  232ILE      N  969   4.754   6.083   2.437
  232ILE      H  970   4.758   6.158   2.370
  232ILE     CA  971   4.625   6.014   2.455
  232ILE     HA  972   4.595   6.020   2.560
  232ILE     CB  973   4.518   6.086   2.370
  232ILE     HB  974   4.555   6.092   2.267
  232ILE    CG2  975   4.384   6.009   2.368
  232ILE   HG21  976   4.313   6.060   2.303
  232ILE   HG22  977   4.397   5.908   2.330
  232ILE   HG23  978   4.342   6.005   2.468
  232ILE    CG1  979   4.495   6.229   2.422
  232ILE   HG11  980   4.591   6.278   2.441
  232ILE   HG12  981   4.441   6.225   2.517
  232ILE     CD  982   4.419   6.321   2.326
  232ILE    HD1  983   4.417   6.422   2.367
  232ILE    HD2  984   4.469   6.323   2.230
  232ILE    HD3  985   4.316   6.287   2.314
  232ILE      C  986   4.640   5.865   2.420
  232ILE      O  987   4.596   5.779   2.497
  233ILE      N  988   4.710   5.835   2.311
  233ILE      H  989   4.743   5.912   2.253
  233ILE     CA  990   4.745   5.699   2.268
  233ILE     HA  991   4.653   5.641   2.257
  233ILE     CB  992   4.812   5.708   2.128
  233ILE     HB  993   4.870   5.800   2.123
  233ILE    CG2  994   4.910   5.593   2.099
  233ILE   HG21  995   4.934   5.590   1.993
  233ILE   HG22  996   5.002   5.607   2.155
  233ILE   HG23  997   4.866   5.498   2.126
  233ILE    CG1  998   4.699   5.716   2.023
  233ILE   HG11  999   4.623   5.785   2.058
  233ILE   HG12 1000   4.652   5.618   2.012
  233ILE     CD 1001   4.744   5.764   1.884
  233ILE    HD1 1002   4.655   5.780   1.822
  233ILE    HD2 1003   4.797   5.859   1.893
  233ILE    HD3 1004   4.807   5.690   1.836
  233ILE      C 1005   4.829   5.624   2.373
  233ILE      O 1006   4.795   5.512   2.409
  234GLY      N 1007   4.932   5.687   2.431
  234GLY      H 1008   4.957   5.779   2.399
  234GLY     CA 1009   5.015   5.621   2.532
  234GLY    HA1 1010   5.106   5.678   2.546
  234GLY    HA2 1011   5.043   5.522   2.497
  234GLY      C 1012   4.946   5.606   2.669
  234GLY      O 1013   4.970   5.508   2.739
  235ILE      N 1014   4.858   5.699   2.706
  235ILE      H 1015   4.844   5.779   2.647
  235ILE     CA 1016   4.771   5.684   2.825
  235ILE     HA 1017   4.834   5.665   2.912
  235ILE     CB 1018   4.691   5.814   2.851
  235ILE     HB 1019   4.649   5.848   2.756
  235ILE    CG2 1020   4.574   5.790   2.949
  235ILE   HG21 1021   4.518   5.882   2.963
  235ILE   HG22 1022   4.504   5.718   2.909
  235ILE   HG23 1023   4.612   5.755   3.045
  235ILE    CG1 1024   4.786   5.923   2.905
  235ILE   HG11 1025   4.874   5.929   2.842
  235ILE   HG12 1026   4.819   5.894   3.005
  235ILE     CD 1027   4.723   6.063   2.913
  235ILE    HD1 1028   4.796   6.133   2.953
  235ILE    HD2 1029   4.693   6.095   2.813
  235ILE    HD3 1030   4.637   6.063   2.980
  235ILE      C 1031   4.680   5.562   2.808
  235ILE      O 1032   4.675   5.477   2.897
  236LEU      N 1033   4.615   5.551   2.692
  236LEU      H 1034   4.625   5.625   2.623
  236LEU     CA 1035   4.532   5.436   2.656
  236LEU     HA 1036   4.455   5.425   2.732
  236LEU     CB 1037   4.464   5.467   2.521
  236LEU    HB1 1038   4.541   5.478   2.445
  236LEU    HB2 1039   4.411   5.562   2.529
  236LEU     CG 1040   4.365   5.360   2.473
  236LEU     HG 1041   4.417   5.264   2.465
  236LEU    CD1 1042   4.246   5.345   2.569
  236LEU   HD11 1043   4.172   5.277   2.526
  236LEU   HD12 1044   4.279   5.303   2.664
  236LEU   HD13 1045   4.200   5.442   2.585
  236LEU    CD2 1046   4.311   5.397   2.335
  236LEU   HD21 1047   4.243   5.320   2.300
  236LEU   HD22 1048   4.259   5.493   2.340
  236LEU   HD23 1049   4.394   5.405   2.264
  236LEU      C 1050   4.614   5.307   2.653
  236LEU      O 1051   4.566   5.203   2.700
  237HIS      N 1052   4.741   5.313   2.609
  237HIS      H 1053   4.771   5.398   2.564
  237HIS     CA 1054   4.832   5.199   2.611
  237HIS     HA 1055   4.785   5.122   2.550
  237HIS     CB 1056   4.968   5.231   2.546
  237HIS    HB1 1057   5.029   5.288   2.615
  237HIS    HB2 1058   4.950   5.293   2.458
  237HIS     CG 1059   5.050   5.111   2.499
  237HIS    ND1 1060   5.151   5.120   2.403
  237HIS    CE1 1061   5.203   4.997   2.390
  237HIS    HE1 1062   5.285   4.970   2.325
  237HIS    NE2 1063   5.140   4.911   2.472
  237HIS    HE2 1064   5.165   4.814   2.482
  237HIS    CD2 1065   5.043   4.981   2.540
  237HIS    HD2 1066   4.977   4.939   2.614
  237HIS      C 1067   4.848   5.143   2.753
  237HIS      O 1068   4.824   5.024   2.772
  238LEU      N 1069   4.881   5.226   2.854
  238LEU      H 1070   4.895   5.324   2.834
  238LEU     CA 1071   4.894   5.175   2.991
  238LEU     HA 1072   4.962   5.090   2.986
  238LEU     CB 1073   4.958   5.279   3.086
  238LEU    HB1 1074   4.897   5.369   3.087
  238LEU    HB2 1075   5.057   5.306   3.049
  238LEU     CG 1076   4.972   5.227   3.232
  238LEU     HG 1077   4.874   5.199   3.270
  238LEU    CD1 1078   5.064   5.105   3.243
  238LEU   HD11 1079   5.063   5.067   3.345
  238LEU   HD12 1080   5.031   5.024   3.177
  238LEU   HD13 1081   5.166   5.135   3.217
  238LEU    CD2 1082   5.028   5.333   3.326
  238LEU   HD21 1083   5.049   5.289   3.424
  238LEU   HD22 1084   5.120   5.375   3.285
  238LEU   HD23 1085   4.954   5.411   3.339
  238LEU      C 1086   4.761   5.123   3.047
  238LEU      O 1087   4.760   5.016   3.108
  239ILE      N 1088   4.649   5.193   3.023
  239ILE      H 1089   4.656   5.278   2.969
  239ILE     CA 1090   4.517   5.149   3.071
  239ILE     HA 1091   4.521   5.142   3.180
  239ILE     CB 1092   4.406   5.251   3.034
  239ILE     HB 1093   4.410   5.269   2.926
  239ILE    CG2 1094   4.267   5.196   3.069
  239ILE   HG21 1095   4.189   5.268   3.044
  239ILE   HG22 1096   4.245   5.106   3.011
  239ILE   HG23 1097   4.261   5.173   3.175
  239ILE    CG1 1098   4.429   5.385   3.108
  239ILE   HG11 1099   4.532   5.416   3.095
  239ILE   HG12 1100   4.412   5.371   3.214
  239ILE     CD 1101   4.341   5.500   3.058
  239ILE    HD1 1102   4.372   5.593   3.106
  239ILE    HD2 1103   4.352   5.512   2.950
  239ILE    HD3 1104   4.236   5.483   3.083
  239ILE      C 1105   4.486   5.009   3.019
  239ILE      O 1106   4.466   4.917   3.098
  240LEU      N 1107   4.492   4.988   2.887
  240LEU      H 1108   4.513   5.066   2.827
  240LEU     CA 1109   4.462   4.859   2.825
  240LEU     HA 1110   4.369   4.821   2.868
  240LEU     CB 1111   4.440   4.882   2.675
  240LEU    HB1 1112   4.438   4.785   2.623
  240LEU    HB2 1113   4.524   4.939   2.637
  240LEU     CG 1114   4.313   4.960   2.639
  240LEU     HG 1115   4.312   5.056   2.691
  240LEU    CD1 1116   4.312   4.987   2.488
  240LEU   HD11 1117   4.225   5.047   2.461
  240LEU   HD12 1118   4.402   5.041   2.460
  240LEU   HD13 1119   4.309   4.893   2.434
  240LEU    CD2 1120   4.184   4.884   2.672
  240LEU   HD21 1121   4.099   4.942   2.635
  240LEU   HD22 1122   4.185   4.787   2.623
  240LEU   HD23 1123   4.175   4.872   2.779
  240LEU      C 1124   4.569   4.752   2.854
  240LEU      O 1125   4.536   4.633   2.859
  241TRP      N 1126   4.695   4.790   2.879
  241TRP      H 1127   4.716   4.889   2.873
  241TRP     CA 1128   4.803   4.699   2.921
  241TRP     HA 1129   4.805   4.614   2.853
  241TRP     CB 1130   4.937   4.774   2.907
  241TRP    HB1 1131   4.936   4.861   2.973
  241TRP    HB2 1132   4.945   4.809   2.805
  241TRP     CG 1133   5.062   4.697   2.936
  241TRP    CD1 1134   5.144   4.644   2.842
  241TRP    HD1 1135   5.128   4.650   2.735
  241TRP    NE1 1136   5.250   4.581   2.903
  241TRP    HE1 1137   5.321   4.531   2.850
  241TRP    CE2 1138   5.245   4.592   3.040
  241TRP    CZ2 1139   5.327   4.546   3.144
  241TRP    HZ2 1140   5.413   4.485   3.122
  241TRP    CH2 1141   5.292   4.577   3.277
  241TRP    HH2 1142   5.353   4.541   3.359
  241TRP    CZ3 1143   5.178   4.654   3.304
  241TRP    HZ3 1144   5.152   4.677   3.406
  241TRP    CE3 1145   5.096   4.699   3.199
  241TRP    HE3 1146   5.007   4.757   3.221
  241TRP    CD2 1147   5.126   4.668   3.064
  241TRP      C 1148   4.782   4.644   3.062
  241TRP      O 1149   4.812   4.526   3.087
  242ILE      N 1150   4.725   4.725   3.153
  242ILE      H 1151   4.709   4.821   3.126
  242ILE     CA 1152   4.679   4.683   3.287
  242ILE     HA 1153   4.754   4.617   3.331
  242ILE     CB 1154   4.664   4.807   3.379
  242ILE     HB 1155   4.606   4.883   3.325
  242ILE    CG2 1156   4.587   4.772   3.508
  242ILE   HG21 1157   4.575   4.860   3.571
  242ILE   HG22 1158   4.487   4.737   3.485
  242ILE   HG23 1159   4.641   4.695   3.563
  242ILE    CG1 1160   4.803   4.865   3.412
  242ILE   HG11 1161   4.854   4.889   3.319
  242ILE   HG12 1162   4.862   4.791   3.465
  242ILE     CD 1163   4.800   4.994   3.496
  242ILE    HD1 1164   4.901   5.034   3.505
  242ILE    HD2 1165   4.736   5.068   3.448
  242ILE    HD3 1166   4.763   4.973   3.597
  242ILE      C 1167   4.550   4.601   3.277
  242ILE      O 1168   4.538   4.496   3.340
  243LEU      N 1169   4.453   4.643   3.195
  243LEU      H 1170   4.465   4.731   3.147
  243LEU     CA 1171   4.326   4.570   3.178
  243LEU     HA 1172   4.288   4.545   3.277
  243LEU     CB 1173   4.222   4.658   3.107
  243LEU    HB1 1174   4.133   4.598   3.088
  243LEU    HB2 1175   4.262   4.688   3.010
  243LEU     CG 1176   4.178   4.784   3.184
  243LEU     HG 1177   4.264   4.846   3.207
  243LEU    CD1 1178   4.081   4.866   3.100
  243LEU   HD11 1179   4.051   4.956   3.154
  243LEU   HD12 1180   4.129   4.896   3.007
  243LEU   HD13 1181   3.992   4.807   3.076
  243LEU    CD2 1182   4.109   4.753   3.317
  243LEU   HD21 1183   4.084   4.846   3.367
  243LEU   HD22 1184   4.019   4.695   3.299
  243LEU   HD23 1185   4.177   4.697   3.382
  243LEU      C 1186   4.343   4.434   3.107
  243LEU      O 1187   4.252   4.352   3.111
  244ASP      N 1188   4.459   4.404   3.047
  244ASP      H 1189   4.527   4.478   3.037
  244ASP     CA 1190   4.494   4.270   3.000
  244ASP     HA 1191   4.402   4.219   2.971
  244ASP     CB 1192   4.582   4.281   2.874
  244ASP    HB1 1193   4.684   4.304   2.902
  244ASP    HB2 1194   4.544   4.362   2.811
  244ASP     CG 1195   4.577   4.152   2.790
  244ASP    OD1 1196   4.683   4.107   2.741
  244ASP    OD2 1197   4.466   4.099   2.768
  244ASP      C 1198   4.561   4.181   3.108
  244ASP      O 1199   4.598   4.067   3.081
  245ARG      N 1200   4.578   4.233   3.230
  245ARG      H 1201   4.549   4.329   3.242
  245ARG     CA 1202   4.645   4.168   3.344
  245ARG     HA 1203   4.673   4.066   3.320
  245ARG     CB 1204   4.773   4.247   3.377
  245ARG    HB1 1205   4.816   4.207   3.469
  245ARG    HB2 1206   4.749   4.352   3.393
  245ARG     CG 1207   4.878   4.234   3.267
  245ARG    HG1 1208   4.834   4.259   3.170
  245ARG    HG2 1209   4.911   4.130   3.264
  245ARG     CD 1210   4.998   4.325   3.292
  245ARG    HD1 1211   5.028   4.316   3.397
  245ARG    HD2 1212   4.970   4.429   3.273
  245ARG     NE 1213   5.111   4.285   3.208
  245ARG     HE 1214   5.183   4.230   3.252
  245ARG     CZ 1215   5.117   4.287   3.076
  245ARG    NH1 1216   5.027   4.344   3.000
  245ARG   HH11 1217   4.954   4.399   3.043
  245ARG   HH12 1218   5.042   4.342   2.900
  245ARG    NH2 1219   5.215   4.228   3.017
  245ARG   HH21 1220   5.286   4.183   3.073
  245ARG   HH22 1221   5.211   4.209   2.917
  245ARG      C 1222   4.557   4.157   3.469
  245ARG      O 1223   4.581   4.072   3.554
  246LEU      N 1224   4.457   4.244   3.480
  246LEU      H 1225   4.452   4.316   3.410
  246LEU     CA 1226   4.350   4.243   3.581
  246LEU     HA 1227   4.378   4.178   3.664
  246LEU     CB 1228   4.340   4.388   3.634
  246LEU    HB1 1229   4.264   4.393   3.713
  246LEU    HB2 1230   4.309   4.453   3.553
  246LEU     CG 1231   4.470   4.444   3.697
  246LEU     HG 1232   4.546   4.457   3.620
  246LEU    CD1 1233   4.440   4.579   3.760
  246LEU   HD11 1234   4.532   4.624   3.797
  246LEU   HD12 1235   4.397   4.646   3.685
  246LEU   HD13 1236   4.369   4.568   3.842
  246LEU    CD2 1237   4.527   4.354   3.807
  246LEU   HD21 1238   4.614   4.402   3.852
  246LEU   HD22 1239   4.451   4.336   3.884
  246LEU   HD23 1240   4.557   4.258   3.765
  246LEU      C 1241   4.223   4.180   3.519
  246LEU      O 1242   4.234   4.111   3.417
  246NME      N 1243   4.101   4.189   3.573
  246NME      H 1244   4.029   4.143   3.520
  246NME    CH3 1245   4.056   4.256   3.695
  246NME   HH31 1246   3.960   4.214   3.725
  246NME   HH32 1247   4.127   4.240   3.776
  246NME   HH33 1248   4.043   4.362   3.677
  321ACE    CH3 1249   5.315   0.128   1.932
  321ACE   HH31 1250   5.295   0.068   1.843
  321ACE   HH32 1251   5.291   0.069   2.020
  321ACE   HH33 1252   5.254   0.218   1.928
  321ACE      C 1253   5.461   0.168   1.937
  321ACE      O 1254   5.500   0.242   2.027
  322SER      N 1255   5.538   0.120   1.841
  322SER      H 1256   5.495   0.051   1.780
  322SER     CA 1257   5.685   0.123   1.840
  322SER     HA 1258   5.717   0.070   1.750
  322SER     CB 1259   5.738   0.266   1.825
  322SER    HB1 1260   5.845   0.262   1.801
  322SER    HB2 1261   5.725   0.321   1.918
  322SER     OG 1262   5.670   0.335   1.721
  322SER     HG 1263   5.711   0.421   1.710
  322SER      C 1264   5.741   0.045   1.959
  322SER      O 1265   5.782   0.102   2.060
  323SER      N 1266   5.733   7.188   1.954
  323SER      H 1267   5.694   7.147   1.871
  323SER     CA 1268   5.793   7.096   2.053
  323SER     HA 1269   5.809   7.150   2.146
  323SER     CB 1270   5.698   6.979   2.082
  323SER    HB1 1271   5.750   6.905   2.142
  323SER    HB2 1272   5.668   6.932   1.988
  323SER     OG 1273   5.582   7.024   2.153
  323SER     HG 1274   5.607   7.027   2.246
  323SER      C 1275   5.930   7.045   2.006
  323SER      O 1276   5.957   7.038   1.887
  324ASP      N 1277   6.018   7.009   2.100
  324ASP      H 1278   5.991   7.012   2.197
  324ASP     CA 1279   6.155   6.967   2.065
  324ASP     HA 1280   6.194   7.046   2.001
  324ASP     CB 1281   6.245   6.963   2.189
  324ASP    HB1 1282   6.343   6.924   2.160
  324ASP    HB2 1283   6.202   6.896   2.263
  324ASP     CG 1284   6.267   7.101   2.250
  324ASP    OD1 1285   6.285   7.198   2.173
  324ASP    OD2 1286   6.276   7.112   2.375
  324ASP      C 1287   6.161   6.837   1.981
  324ASP      O 1288   6.084   6.745   2.009
  325PRO      N 1289   6.250   6.824   1.881
  325PRO     CD 1290   6.346   6.924   1.835
  325PRO    HD1 1291   6.435   6.920   1.898
  325PRO    HD2 1292   6.304   7.025   1.835
  325PRO     CG 1293   6.382   6.885   1.692
  325PRO    HG1 1294   6.483   6.917   1.666
  325PRO    HG2 1295   6.309   6.927   1.623
  325PRO     CB 1296   6.369   6.734   1.694
  325PRO    HB1 1297   6.458   6.690   1.740
  325PRO    HB2 1298   6.352   6.693   1.595
  325PRO     CA 1299   6.247   6.713   1.785
  325PRO     HA 1300   6.157   6.722   1.724
  325PRO      C 1301   6.247   6.573   1.847
  325PRO      O 1302   6.173   6.486   1.802
  326LEU      N 1303   6.321   6.551   1.957
  326LEU      H 1304   6.380   6.626   1.990
  326LEU     CA 1305   6.322   6.424   2.030
  326LEU     HA 1306   6.354   6.345   1.962
  326LEU     CB 1307   6.426   6.437   2.143
  326LEU    HB1 1308   6.397   6.521   2.206
  326LEU    HB2 1309   6.522   6.461   2.098
  326LEU     CG 1310   6.443   6.313   2.232
  326LEU     HG 1311   6.349   6.289   2.281
  326LEU    CD1 1312   6.492   6.191   2.155
  326LEU   HD11 1313   6.508   6.108   2.224
  326LEU   HD12 1314   6.417   6.160   2.081
  326LEU   HD13 1315   6.586   6.213   2.104
  326LEU    CD2 1316   6.546   6.347   2.339
  326LEU   HD21 1317   6.564   6.260   2.402
  326LEU   HD22 1318   6.640   6.377   2.292
  326LEU   HD23 1319   6.510   6.430   2.400
  326LEU      C 1320   6.184   6.385   2.086
  326LEU      O 1321   6.149   6.267   2.092
  327VAL      N 1322   6.102   6.485   2.122
  327VAL      H 1323   6.134   6.579   2.105
  327VAL     CA 1324   5.964   6.469   2.171
  327VAL     HA 1325   5.962   6.392   2.247
  327VAL     CB 1326   5.918   6.603   2.234
  327VAL     HB 1327   5.907   6.679   2.157
  327VAL    CG1 1328   5.783   6.593   2.304
  327VAL   HG11 1329   5.755   6.690   2.344
  327VAL   HG12 1330   5.707   6.563   2.231
  327VAL   HG13 1331   5.790   6.521   2.385
  327VAL    CG2 1332   6.018   6.654   2.340
  327VAL   HG21 1333   5.980   6.745   2.386
  327VAL   HG22 1334   6.032   6.578   2.417
  327VAL   HG23 1335   6.114   6.677   2.294
  327VAL      C 1336   5.872   6.425   2.056
  327VAL      O 1337   5.782   6.343   2.075
  328VAL      N 1338   5.899   6.472   1.934
  328VAL      H 1339   5.976   6.537   1.925
  328VAL     CA 1340   5.827   6.433   1.811
  328VAL     HA 1341   5.721   6.427   1.834
  328VAL     CB 1342   5.845   6.541   1.702
  328VAL     HB 1343   5.948   6.539   1.666
  328VAL    CG1 1344   5.751   6.514   1.584
  328VAL   HG11 1345   5.765   6.592   1.508
  328VAL   HG12 1346   5.774   6.418   1.538
  328VAL   HG13 1347   5.648   6.515   1.618
  328VAL    CG2 1348   5.815   6.682   1.756
  328VAL   HG21 1349   5.829   6.755   1.676
  328VAL   HG22 1350   5.712   6.688   1.792
  328VAL   HG23 1351   5.883   6.709   1.836
  328VAL      C 1352   5.873   6.295   1.762
  328VAL      O 1353   5.790   6.213   1.721
  329ALA      N 1354   6.002   6.264   1.772
  329ALA      H 1355   6.066   6.337   1.800
  329ALA     CA 1356   6.058   6.131   1.749
  329ALA     HA 1357   6.036   6.100   1.646
  329ALA     CB 1358   6.210   6.140   1.765
  329ALA    HB1 1359   6.257   6.044   1.744
  329ALA    HB2 1360   6.250   6.214   1.696
  329ALA    HB3 1361   6.236   6.169   1.867
  329ALA      C 1362   5.995   6.026   1.842
  329ALA      O 1363   5.945   5.922   1.796
  330ALA      N 1364   5.986   6.057   1.971
  330ALA      H 1365   6.034   6.140   2.004
  330ALA     CA 1366   5.918   5.975   2.071
  330ALA     HA 1367   5.959   5.874   2.066
  330ALA     CB 1368   5.952   6.032   2.208
  330ALA    HB1 1369   5.898   5.977   2.285
  330ALA    HB2 1370   6.059   6.023   2.227
  330ALA    HB3 1371   5.924   6.137   2.213
  330ALA      C 1372   5.766   5.965   2.048
  330ALA      O 1373   5.707   5.861   2.077
  331SER      N 1374   5.702   6.068   1.991
  331SER      H 1375   5.755   6.153   1.974
  331SER     CA 1376   5.559   6.065   1.954
  331SER     HA 1377   5.500   6.043   2.043
  331SER     CB 1378   5.511   6.201   1.902
  331SER    HB1 1379   5.406   6.194   1.876
  331SER    HB2 1380   5.567   6.230   1.813
  331SER     OG 1381   5.526   6.300   2.002
  331SER     HG 1382   5.618   6.307   2.028
  331SER      C 1383   5.530   5.957   1.850
  331SER      O 1384   5.443   5.872   1.872
  332ILE      N 1385   5.607   5.952   1.741
  332ILE      H 1386   5.678   6.023   1.731
  332ILE     CA 1387   5.594   5.850   1.636
  332ILE     HA 1388   5.492   5.850   1.599
  332ILE     CB 1389   5.689   5.883   1.519
  332ILE     HB 1390   5.790   5.893   1.558
  332ILE    CG2 1391   5.690   5.771   1.413
  332ILE   HG21 1392   5.758   5.795   1.331
  332ILE   HG22 1393   5.725   5.677   1.457
  332ILE   HG23 1394   5.590   5.756   1.373
  332ILE    CG1 1395   5.648   6.017   1.453
  332ILE   HG11 1396   5.634   6.093   1.530
  332ILE   HG12 1397   5.554   6.005   1.401
  332ILE     CD 1398   5.753   6.072   1.356
  332ILE    HD1 1399   5.725   6.174   1.326
  332ILE    HD2 1400   5.850   6.075   1.406
  332ILE    HD3 1401   5.760   6.010   1.267
  332ILE      C 1402   5.620   5.709   1.695
  332ILE      O 1403   5.544   5.616   1.667
  333ILE      N 1404   5.721   5.696   1.781
  333ILE      H 1405   5.779   5.777   1.797
  333ILE     CA 1406   5.763   5.569   1.841
  333ILE     HA 1407   5.772   5.495   1.760
  333ILE     CB 1408   5.904   5.587   1.902
  333ILE     HB 1409   5.908   5.681   1.956
  333ILE    CG2 1410   5.942   5.475   2.001
  333ILE   HG21 1411   6.041   5.495   2.043
  333ILE   HG22 1412   5.872   5.471   2.084
  333ILE   HG23 1413   5.942   5.379   1.949
  333ILE    CG1 1414   6.006   5.591   1.786
  333ILE   HG11 1415   5.973   5.663   1.711
  333ILE   HG12 1416   6.006   5.493   1.738
  333ILE     CD 1417   6.151   5.625   1.823
  333ILE    HD1 1418   6.212   5.624   1.732
  333ILE    HD2 1419   6.154   5.725   1.866
  333ILE    HD3 1420   6.192   5.552   1.892
  333ILE      C 1421   5.660   5.511   1.939
  333ILE      O 1422   5.637   5.390   1.937
  334GLY      N 1423   5.593   5.592   2.021
  334GLY      H 1424   5.614   5.690   2.020
  334GLY     CA 1425   5.491   5.540   2.114
  334GLY    HA1 1426   5.472   5.611   2.194
  334GLY    HA2 1427   5.529   5.449   2.161
  334GLY      C 1428   5.359   5.506   2.045
  334GLY      O 1429   5.294   5.409   2.083
  335ILE      N 1430   5.323   5.577   1.938
  335ILE      H 1431   5.378   5.658   1.913
  335ILE     CA 1432   5.213   5.537   1.848
  335ILE     HA 1433   5.123   5.521   1.908
  335ILE     CB 1434   5.183   5.649   1.746
  335ILE     HB 1435   5.276   5.676   1.696
  335ILE    CG2 1436   5.082   5.602   1.639
  335ILE   HG21 1437   5.063   5.681   1.566
  335ILE   HG22 1438   5.122   5.517   1.584
  335ILE   HG23 1439   4.989   5.573   1.687
  335ILE    CG1 1440   5.129   5.775   1.819
  335ILE   HG11 1441   5.196   5.802   1.901
  335ILE   HG12 1442   5.032   5.751   1.864
  335ILE     CD 1443   5.113   5.899   1.731
  335ILE    HD1 1444   5.080   5.983   1.792
  335ILE    HD2 1445   5.208   5.923   1.683
  335ILE    HD3 1446   5.037   5.881   1.655
  335ILE      C 1447   5.245   5.402   1.784
  335ILE      O 1448   5.164   5.309   1.788
  336LEU      N 1449   5.368   5.384   1.734
  336LEU      H 1450   5.432   5.462   1.733
  336LEU     CA 1451   5.415   5.255   1.683
  336LEU     HA 1452   5.348   5.224   1.603
  336LEU     CB 1453   5.557   5.274   1.624
  336LEU    HB1 1454   5.622   5.314   1.702
  336LEU    HB2 1455   5.552   5.348   1.545
  336LEU     CG 1456   5.623   5.146   1.569
  336LEU     HG 1457   5.632   5.073   1.649
  336LEU    CD1 1458   5.543   5.084   1.454
  336LEU   HD11 1459   5.598   4.999   1.413
  336LEU   HD12 1460   5.447   5.049   1.490
  336LEU   HD13 1461   5.529   5.158   1.375
  336LEU    CD2 1462   5.763   5.179   1.518
  336LEU   HD21 1463   5.812   5.088   1.484
  336LEU   HD22 1464   5.757   5.249   1.435
  336LEU   HD23 1465   5.821   5.224   1.598
  336LEU      C 1466   5.411   5.145   1.791
  336LEU      O 1467   5.373   5.032   1.760
  337HIS      N 1468   5.443   5.177   1.917
  337HIS      H 1469   5.479   5.270   1.934
  337HIS     CA 1470   5.437   5.081   2.028
  337HIS     HA 1471   5.492   4.993   1.997
  337HIS     CB 1472   5.506   5.140   2.152
  337HIS    HB1 1473   5.438   5.209   2.202
  337HIS    HB2 1474   5.593   5.199   2.120
  337HIS     CG 1475   5.559   5.041   2.255
  337HIS    ND1 1476   5.644   5.076   2.360
  337HIS    CE1 1477   5.678   4.962   2.421
  337HIS    HE1 1478   5.745   4.954   2.505
  337HIS    NE2 1479   5.615   4.858   2.363
  337HIS    HE2 1480   5.624   4.762   2.392
  337HIS    CD2 1481   5.540   4.906   2.258
  337HIS    HD2 1482   5.483   4.846   2.189
  337HIS      C 1483   5.294   5.035   2.058
  337HIS      O 1484   5.275   4.916   2.079
  338LEU      N 1485   5.193   5.123   2.055
  338LEU      H 1486   5.212   5.220   2.034
  338LEU     CA 1487   5.053   5.081   2.074
  338LEU     HA 1488   5.048   5.021   2.165
  338LEU     CB 1489   4.959   5.203   2.093
  338LEU    HB1 1490   4.964   5.266   2.004
  338LEU    HB2 1491   4.992   5.261   2.178
  338LEU     CG 1492   4.811   5.161   2.115
  338LEU     HG 1493   4.777   5.104   2.028
  338LEU    CD1 1494   4.794   5.075   2.240
  338LEU   HD11 1495   4.688   5.069   2.265
  338LEU   HD12 1496   4.834   4.975   2.223
  338LEU   HD13 1497   4.846   5.122   2.323
  338LEU    CD2 1498   4.716   5.280   2.130
  338LEU   HD21 1499   4.613   5.244   2.136
  338LEU   HD22 1500   4.740   5.335   2.221
  338LEU   HD23 1501   4.724   5.344   2.043
  338LEU      C 1502   5.006   4.991   1.959
  338LEU      O 1503   4.950   4.884   1.983
  339ILE      N 1504   5.035   5.031   1.835
  339ILE      H 1505   5.078   5.122   1.823
  339ILE     CA 1506   5.000   4.955   1.715
  339ILE     HA 1507   4.892   4.941   1.712
  339ILE     CB 1508   5.042   5.034   1.588
  339ILE     HB 1509   5.146   5.064   1.599
  339ILE    CG2 1510   5.030   4.946   1.463
  339ILE   HG21 1511   5.044   5.005   1.372
  339ILE   HG22 1512   5.106   4.868   1.464
  339ILE   HG23 1513   4.931   4.899   1.459
  339ILE    CG1 1514   4.955   5.161   1.573
  339ILE   HG11 1515   4.952   5.214   1.668
  339ILE   HG12 1516   4.853   5.131   1.549
  339ILE     CD 1517   5.005   5.261   1.468
  339ILE    HD1 1518   4.946   5.352   1.475
  339ILE    HD2 1519   5.109   5.285   1.486
  339ILE    HD3 1520   4.993   5.220   1.367
  339ILE      C 1521   5.062   4.814   1.720
  339ILE      O 1522   4.991   4.715   1.705
  340LEU      N 1523   5.193   4.804   1.748
  340LEU      H 1524   5.246   4.889   1.762
  340LEU     CA 1525   5.262   4.676   1.759
  340LEU     HA 1526   5.243   4.618   1.669
  340LEU     CB 1527   5.414   4.700   1.770
  340LEU    HB1 1528   5.461   4.606   1.798
  340LEU    HB2 1529   5.432   4.771   1.851
  340LEU     CG 1530   5.483   4.749   1.642
  340LEU     HG 1531   5.432   4.838   1.604
  340LEU    CD1 1532   5.628   4.785   1.674
  340LEU   HD11 1533   5.678   4.822   1.584
  340LEU   HD12 1534   5.629   4.863   1.750
  340LEU   HD13 1535   5.681   4.697   1.712
  340LEU    CD2 1536   5.485   4.643   1.531
  340LEU   HD21 1537   5.540   4.681   1.445
  340LEU   HD22 1538   5.531   4.552   1.567
  340LEU   HD23 1539   5.383   4.621   1.499
  340LEU      C 1540   5.211   4.591   1.877
  340LEU      O 1541   5.200   4.469   1.862
  341TRP      N 1542   5.176   4.653   1.990
  341TRP      H 1543   5.188   4.752   1.998
  341TRP     CA 1544   5.119   4.581   2.106
  341TRP     HA 1545   5.189   4.502   2.134
  341TRP     CB 1546   5.103   4.676   2.226
  341TRP    HB1 1547   5.028   4.752   2.203
  341TRP    HB2 1548   5.198   4.727   2.242
  341TRP     CG 1549   5.067   4.608   2.354
  341TRP    CD1 1550   5.154   4.538   2.430
  341TRP    HD1 1551   5.259   4.527   2.407
  341TRP    NE1 1552   5.089   4.480   2.537
  341TRP    HE1 1553   5.133   4.417   2.602
  341TRP    CE2 1554   4.955   4.513   2.538
  341TRP    CZ2 1555   4.850   4.480   2.624
  341TRP    HZ2 1556   4.867   4.415   2.708
  341TRP    CH2 1557   4.722   4.530   2.597
  341TRP    HH2 1558   4.638   4.504   2.661
  341TRP    CZ3 1559   4.701   4.614   2.487
  341TRP    HZ3 1560   4.602   4.651   2.467
  341TRP    CE3 1561   4.809   4.648   2.401
  341TRP    HE3 1562   4.792   4.711   2.315
  341TRP    CD2 1563   4.938   4.597   2.423
  341TRP      C 1564   4.986   4.513   2.071
  341TRP      O 1565   4.970   4.394   2.099
  342ILE      N 1566   4.896   4.586   2.004
  342ILE      H 1567   4.920   4.682   1.984
  342ILE     CA 1568   4.764   4.538   1.961
  342ILE     HA 1569   4.713   4.493   2.046
  342ILE     CB 1570   4.679   4.657   1.911
  342ILE     HB 1571   4.738   4.713   1.838
  342ILE    CG2 1572   4.550   4.610   1.842
  342ILE   HG21 1573   4.490   4.695   1.809
  342ILE   HG22 1574   4.572   4.551   1.753
  342ILE   HG23 1575   4.490   4.550   1.911
  342ILE    CG1 1576   4.643   4.750   2.029
  342ILE   HG11 1577   4.732   4.769   2.089
  342ILE   HG12 1578   4.570   4.701   2.093
  342ILE     CD 1579   4.589   4.887   1.984
  342ILE    HD1 1580   4.574   4.951   2.071
  342ILE    HD2 1581   4.662   4.935   1.919
  342ILE    HD3 1582   4.494   4.877   1.932
  342ILE      C 1583   4.777   4.428   1.855
  342ILE      O 1584   4.716   4.321   1.868
  343LEU      N 1585   4.860   4.451   1.752
  343LEU      H 1586   4.906   4.541   1.747
  343LEU     CA 1587   4.886   4.355   1.644
  343LEU     HA 1588   4.791   4.332   1.595
  343LEU     CB 1589   4.985   4.416   1.543
  343LEU    HB1 1590   5.026   4.337   1.481
  343LEU    HB2 1591   5.068   4.460   1.598
  343LEU     CG 1592   4.924   4.523   1.449
  343LEU     HG 1593   4.869   4.597   1.507
  343LEU    CD1 1594   5.036   4.592   1.372
  343LEU   HD11 1595   4.994   4.671   1.309
  343LEU   HD12 1596   5.107   4.637   1.443
  343LEU   HD13 1597   5.090   4.520   1.310
  343LEU    CD2 1598   4.830   4.461   1.346
  343LEU   HD21 1599   4.789   4.539   1.282
  343LEU   HD22 1600   4.884   4.389   1.284
  343LEU   HD23 1601   4.749   4.410   1.397
  343LEU      C 1602   4.941   4.221   1.696
  343LEU      O 1603   4.915   4.118   1.634
  344ASP      N 1604   5.011   4.221   1.810
  344ASP      H 1605   5.029   4.310   1.854
  344ASP     CA 1606   5.071   4.102   1.870
  344ASP     HA 1607   5.088   4.030   1.790
  344ASP     CB 1608   5.208   4.140   1.929
  344ASP    HB1 1609   5.194   4.187   2.026
  344ASP    HB2 1610   5.257   4.212   1.864
  344ASP     CG 1611   5.301   4.020   1.942
  344ASP    OD1 1612   5.373   4.008   2.043
  344ASP    OD2 1613   5.309   3.939   1.846
  344ASP      C 1614   4.982   4.030   1.974
  344ASP      O 1615   5.030   3.945   2.050
  345ARG      N 1616   4.854   4.068   1.983
  345ARG      H 1617   4.825   4.144   1.923
  345ARG     CA 1618   4.760   4.022   2.087
  345ARG     HA 1619   4.797   3.928   2.129
  345ARG     CB 1620   4.759   4.129   2.196
  345ARG    HB1 1621   4.729   4.222   2.147
  345ARG    HB2 1622   4.861   4.143   2.233
  345ARG     CG 1623   4.667   4.106   2.317
  345ARG    HG1 1624   4.564   4.099   2.284
  345ARG    HG2 1625   4.674   4.191   2.385
  345ARG     CD 1626   4.704   3.982   2.399
  345ARG    HD1 1627   4.803   3.994   2.441
  345ARG    HD2 1628   4.706   3.895   2.332
  345ARG     NE 1629   4.606   3.961   2.507
  345ARG     HE 1630   4.616   4.017   2.591
  345ARG     CZ 1631   4.498   3.885   2.502
  345ARG    NH1 1632   4.476   3.799   2.407
  345ARG   HH11 1633   4.549   3.776   2.341
  345ARG   HH12 1634   4.392   3.744   2.413
  345ARG    NH2 1635   4.407   3.894   2.593
  345ARG   HH21 1636   4.419   3.961   2.668
  345ARG   HH22 1637   4.324   3.838   2.582
  345ARG      C 1638   4.619   3.993   2.036
  345ARG      O 1639   4.550   3.911   2.098
  346LEU      N 1640   4.573   4.055   1.928
  346LEU      H 1641   4.632   4.124   1.883
  346LEU     CA 1642   4.441   4.026   1.869
  346LEU     HA 1643   4.367   4.034   1.948
  346LEU     CB 1644   4.408   4.129   1.759
  346LEU    HB1 1645   4.326   4.090   1.698
  346LEU    HB2 1646   4.494   4.140   1.694
  346LEU     CG 1647   4.366   4.268   1.811
  346LEU     HG 1648   4.446   4.308   1.874
  346LEU    CD1 1649   4.345   4.361   1.692
  346LEU   HD11 1650   4.323   4.462   1.728
  346LEU   HD12 1651   4.437   4.365   1.633
  346LEU   HD13 1652   4.264   4.326   1.630
  346LEU    CD2 1653   4.236   4.266   1.891
  346LEU   HD21 1654   4.210   4.367   1.922
  346LEU   HD22 1655   4.155   4.226   1.830
  346LEU   HD23 1656   4.246   4.205   1.981
  346LEU      C 1657   4.433   3.881   1.816
  346LEU      O 1658   4.533   3.822   1.777
  346NME      N 1659   4.314   3.819   1.812
  346NME      H 1660   4.316   3.722   1.785
  346NME    CH3 1661   4.184   3.875   1.848
  346NME   HH31 1662   4.107   3.799   1.837
  346NME   HH32 1663   4.183   3.910   1.951
  346NME   HH33 1664   4.158   3.959   1.783
  455SPI     C1 1665   5.350   5.813   2.698
  455SPI     H1 1666   5.376   5.732   2.630
  455SPI     C2 1667   5.481   5.877   2.745
  455SPI    H21 1668   5.544   5.798   2.785
  455SPI    H22 1669   5.462   5.951   2.823
  455SPI     C3 1670   5.559   5.943   2.632
  455SPI    H31 1671   5.596   5.862   2.569
  455SPI    H32 1672   5.646   5.992   2.675
  455SPI     C4 1673   5.478   6.039   2.541
  455SPI     C5 1674   5.352   5.957   2.499
  455SPI    H51 1675   5.287   6.012   2.431
  455SPI    H52 1676   5.384   5.868   2.446
  455SPI     C6 1677   5.268   5.914   2.619
  455SPI    H61 1678   5.244   6.000   2.682
  455SPI    H62 1679   5.175   5.870   2.583
  455SPI    C14 1680   5.487   6.158   2.315
  455SPI   H141 1681   5.551   6.181   2.231
  455SPI   H142 1682   5.401   6.104   2.275
  455SPI    C15 1683   5.360   6.262   2.512
  455SPI   H151 1684   5.336   6.357   2.560
  455SPI   H152 1685   5.265   6.215   2.487
  455SPI    C12 1686   5.441   6.288   2.383
  455SPI    H12 1687   5.380   6.345   2.314
  455SPI    C11 1688   5.443   6.174   2.609
  455SPI    H11 1689   5.386   6.159   2.700
  455SPI    C10 1690   5.568   6.256   2.645
  455SPI   H101 1691   5.628   6.204   2.720
  455SPI   H102 1692   5.536   6.351   2.689
  455SPI     C7 1693   5.566   6.071   2.416
  455SPI     H7 1694   5.598   5.979   2.367
  455SPI     C8 1695   5.693   6.152   2.452
  455SPI    H81 1696   5.749   6.174   2.362
  455SPI    H82 1697   5.758   6.094   2.518
  455SPI     C9 1698   5.653   6.283   2.520
  455SPI     H9 1699   5.742   6.339   2.547
  455SPI    C13 1700   5.569   6.365   2.420
  455SPI   H131 1701   5.627   6.378   2.329
  455SPI   H132 1702   5.544   6.462   2.462
  455SPI     N1 1703   5.274   5.759   2.811
  455SPI    HN1 1704   5.175   5.755   2.791
  455SPI    HN2 1705   5.304   5.664   2.826
  455SPI    HN3 1706   5.291   5.814   2.894
  456SOL     OW 1707   6.063   6.802   2.648
  456SOL    HW1 1708   6.149   6.838   2.628
  456SOL    HW2 1709   6.054   6.810   2.743
  457SOL     OW 1710   5.598   7.144   2.430
  457SOL    HW1 1711   5.608   7.190   2.513
  457SOL    HW2 1712   5.584   7.214   2.366
  458SOL     OW 1713   5.683   4.249   2.567
  458SOL    HW1 1714   5.754   4.184   2.567
  458SOL    HW2 1715   5.666   4.266   2.475
  459SOL     OW 1716   5.393   0.187   3.159
  459SOL    HW1 1717   5.352   0.220   3.239
  459SOL    HW2 1718   5.478   0.153   3.188
  460SOL     OW 1719   5.331   4.282   2.456
  460SOL    HW1 1720   5.241   4.276   2.424
  460SOL    HW2 1721   5.378   4.213   2.410
  461SOL     OW 1722   5.110   4.236   2.281
  461SOL    HW1 1723   5.044   4.292   2.241
  461SOL    HW2 1724   5.172   4.218   2.210
  462SOL     OW 1725   5.437   4.989   2.620
  462SOL    HW1 1726   5.508   4.996   2.557
  462SOL    HW2 1727   5.393   5.074   2.616
  463SOL     OW 1728   5.723   5.438   2.355
  463SOL    HW1 1729   5.799   5.381   2.362
  463SOL    HW2 1730   5.754   5.514   2.306
  464SOL     OW 1731   5.949   6.889   3.386
  464SOL    HW1 1732   6.011   6.945   3.433
  464SOL    HW2 1733   5.891   6.951   3.342
  465SOL     OW 1734   5.357   4.734   2.554
  465SOL    HW1 1735   5.438   4.688   2.573
  465SOL    HW2 1736   5.375   4.826   2.573
  466SOL     OW 1737   5.647   5.783   3.681
  466SOL    HW1 1738   5.620   5.718   3.746
  466SOL    HW2 1739   5.573   5.788   3.620
  467SOL     OW 1740   5.714   4.204   2.295
  467SOL    HW1 1741   5.790   4.252   2.262
  467SOL    HW2 1742   5.745   4.114   2.305
  468SOL     OW 1743   4.855   6.587   2.536
  468SOL    HW1 1744   4.823   6.671   2.569
  468SOL    HW2 1745   4.783   6.553   2.483
  469SOL     OW 1746   4.310   4.559   2.718
  469SOL    HW1 1747   4.389   4.579   2.768
  469SOL    HW2 1748   4.312   4.464   2.707
  470SOL     OW 1749   5.396   5.543   1.446
  470SOL    HW1 1750   5.441   5.569   1.527
  470SOL    HW2 1751   5.465   5.504   1.392
  471SOL     OW 1752   5.372   4.395   2.710
  471SOL    HW1 1753   5.291   4.351   2.735
  471SOL    HW2 1754   5.389   4.365   2.621
  472SOL     OW 1755   5.338   4.345   1.653
  472SOL    HW1 1756   5.278   4.380   1.719
  472SOL    HW2 1757   5.302   4.259   1.630
  473SOL     OW 1758   6.419   4.281   2.620
  473SOL    HW1 1759   6.351   4.328   2.572
  473SOL    HW2 1760   6.385   4.276   2.710
  474SOL     OW 1761   5.251   5.364   2.343
  474SOL    HW1 1762   5.250   5.378   2.248
  474SOL    HW2 1763   5.201   5.283   2.355
  475SOL     OW 1764   5.736   5.503   2.785
  475SOL    HW1 1765   5.791   5.472   2.857
  475SOL    HW2 1766   5.673   5.433   2.771
  476SOL     OW 1767   4.591   6.994   2.858
  476SOL    HW1 1768   4.681   6.978   2.829
  476SOL    HW2 1769   4.537   6.978   2.781
  477SOL     OW 1770   5.182   5.501   2.903
  477SOL    HW1 1771   5.239   5.425   2.889
  477SOL    HW2 1772   5.105   5.483   2.850
  478SOL     OW 1773   5.128   6.796   1.459
  478SOL    HW1 1774   5.072   6.863   1.420
  478SOL    HW2 1775   5.097   6.713   1.422
  479SOL     OW 1776   5.575   0.030   2.219
  479SOL    HW1 1777   5.650   0.074   2.179
  479SOL    HW2 1778   5.558   7.231   2.162
  480SOL     OW 1779   5.782   5.750   2.890
  480SOL    HW1 1780   5.840   5.791   2.825
  480SOL    HW2 1781   5.763   5.664   2.853
  481SOL     OW 1782   4.740   4.892   2.539
  481SOL    HW1 1783   4.759   4.923   2.628
  481SOL    HW2 1784   4.767   4.800   2.539
  482SOL     OW 1785   5.389   4.417   3.638
  482SOL    HW1 1786   5.430   4.385   3.718
  482SOL    HW2 1787   5.456   4.471   3.597
  483SOL     OW 1788   5.229   5.735   2.267
  483SOL    HW1 1789   5.161   5.801   2.277
  483SOL    HW2 1790   5.302   5.781   2.225
  484SOL     OW 1791   4.385   5.820   2.665
  484SOL    HW1 1792   4.311   5.778   2.623
  484SOL    HW2 1793   4.460   5.798   2.610
  485SOL     OW 1794   6.650   5.644   2.423
  485SOL    HW1 1795   6.639   5.720   2.365
  485SOL    HW2 1796   6.574   5.647   2.480
  486SOL     OW 1797   5.130   4.257   2.731
  486SOL    HW1 1798   5.189   4.181   2.728
  486SOL    HW2 1799   5.049   4.226   2.690
  487SOL     OW 1800   4.877   7.224   2.370
  487SOL    HW1 1801   4.844   7.162   2.434
  487SOL    HW2 1802   4.814   0.019   2.370
  488SOL     OW 1803   5.447   4.120   2.273
  488SOL    HW1 1804   5.536   4.153   2.262
  488SOL    HW2 1805   5.425   4.080   2.189
  489SOL     OW 1806   5.463   5.848   2.197
  489SOL    HW1 1807   5.506   5.833   2.281
  489SOL    HW2 1808   5.535   5.860   2.135
  490SOL     OW 1809   5.330   5.584   2.466
  490SOL    HW1 1810   5.307   5.497   2.433
  490SOL    HW2 1811   5.299   5.644   2.399
  491SOL     OW 1812   6.594   3.976   2.042
  491SOL    HW1 1813   6.549   3.997   2.123
  491SOL    HW2 1814   6.551   3.896   2.010
  492SOL     OW 1815   6.399   3.759   2.242
  492SOL    HW1 1816   6.394   3.853   2.224
  492SOL    HW2 1817   6.417   3.753   2.335
  493SOL     OW 1818   4.525   6.889   2.615
  493SOL    HW1 1819   4.609   6.927   2.589
  493SOL    HW2 1820   4.499   6.836   2.539
  494SOL     OW 1821   5.816   5.675   2.250
  494SOL    HW1 1822   5.833   5.730   2.327
  494SOL    HW2 1823   5.780   5.735   2.185
  495SOL     OW 1824   6.306   6.990   2.604
  495SOL    HW1 1825   6.251   7.043   2.662
  495SOL    HW2 1826   6.295   7.029   2.518
  496SOL     OW 1827   5.788   3.920   3.644
  496SOL    HW1 1828   5.811   4.005   3.681
  496SOL    HW2 1829   5.751   3.939   3.558
  497SOL     OW 1830   5.290   4.047   2.794
  497SOL    HW1 1831   5.291   4.007   2.707
  497SOL    HW2 1832   5.242   3.985   2.848
  498SOL     OW 1833   5.737   3.939   2.361
  498SOL    HW1 1834   5.782   3.969   2.440
  498SOL    HW2 1835   5.647   3.921   2.390
  499SOL     OW 1836   6.280   3.987   2.757
  499SOL    HW1 1837   6.283   4.076   2.795
  499SOL    HW2 1838   6.192   3.981   2.719
  500SOL     OW 1839   4.869   3.798   1.761
  500SOL    HW1 1840   4.963   3.795   1.779
  500SOL    HW2 1841   4.860   3.756   1.675
  501SOL     OW 1842   4.313   3.941   2.922
  501SOL    HW1 1843   4.281   3.989   2.998
  501SOL    HW2 1844   4.369   4.004   2.875
  502SOL     OW 1845   5.703   0.349   2.199
  502SOL    HW1 1846   5.661   0.316   2.278
  502SOL    HW2 1847   5.653   0.311   2.127
  503SOL     OW 1848   5.218   4.211   3.575
  503SOL    HW1 1849   5.277   4.284   3.595
  503SOL    HW2 1850   5.261   4.162   3.506
  504SOL     OW 1851   5.916   0.488   2.288
  504SOL    HW1 1852   5.892   0.465   2.378
  504SOL    HW2 1853   5.846   0.452   2.234
  505SOL     OW 1854   6.170   3.748   2.541
  505SOL    HW1 1855   6.127   3.814   2.596
  505SOL    HW2 1856   6.130   3.759   2.455
  506SOL     OW 1857   5.642   6.865   1.527
  506SOL    HW1 1858   5.625   6.892   1.618
  506SOL    HW2 1859   5.560   6.825   1.499
  507SOL     OW 1860   6.170   0.008   1.945
  507SOL    HW1 1861   6.194   7.248   2.030
  507SOL    HW2 1862   6.213   0.093   1.942
  508SOL     OW 1863   6.079   5.435   3.351
  508SOL    HW1 1864   5.988   5.442   3.381
  508SOL    HW2 1865   6.106   5.347   3.379
  509SOL     OW 1866   6.011   3.660   2.140
  509SOL    HW1 1867   6.043   3.722   2.207
  509SOL    HW2 1868   6.085   3.602   2.124
  510SOL     OW 1869   6.530   6.746   2.101
  510SOL    HW1 1870   6.613   6.699   2.096
  510SOL    HW2 1871   6.508   6.746   2.194
  511SOL     OW 1872   4.770   3.867   2.818
  511SOL    HW1 1873   4.791   3.880   2.910
  511SOL    HW2 1874   4.729   3.949   2.790
  512SOL     OW 1875   6.551   6.600   3.199
  512SOL    HW1 1876   6.644   6.619   3.211
  512SOL    HW2 1877   6.549   6.526   3.138
  513SOL     OW 1878   5.448   5.243   2.497
  513SOL    HW1 1879   5.381   5.287   2.444
  513SOL    HW2 1880   5.517   5.220   2.435
  514SOL     OW 1881   5.644   0.125   3.249
  514SOL    HW1 1882   5.687   0.210   3.233
  514SOL    HW2 1883   5.698   0.062   3.202
  515SOL     OW 1884   4.040   4.450   3.399
  515SOL    HW1 1885   3.948   4.448   3.422
  515SOL    HW2 1886   4.082   4.498   3.470
  516SOL     OW 1887   6.000   0.080   3.261
  516SOL    HW1 1888   5.960   0.157   3.301
  516SOL    HW2 1889   5.932   0.043   3.205
  517SOL     OW 1890   4.620   6.584   1.920
  517SOL    HW1 1891   4.707   6.578   1.881
  517SOL    HW2 1892   4.607   6.678   1.936
  518SOL     OW 1893   5.826   5.823   2.476
  518SOL    HW1 1894   5.873   5.851   2.554
  518SOL    HW2 1895   5.760   5.761   2.509
  519SOL     OW 1896   4.909   4.154   2.619
  519SOL    HW1 1897   4.829   4.136   2.667
  519SOL    HW2 1898   4.880   4.201   2.540
  520SOL     OW 1899   6.145   5.855   1.604
  520SOL    HW1 1900   6.068   5.857   1.661
  520SOL    HW2 1901   6.116   5.806   1.527
  521SOL     OW 1902   6.246   6.430   1.444
  521SOL    HW1 1903   6.199   6.512   1.455
  521SOL    HW2 1904   6.179   6.362   1.456
  522SOL     OW 1905   4.684   3.974   1.594
  522SOL    HW1 1906   4.768   4.019   1.606
  522SOL    HW2 1907   4.675   3.918   1.671
  523SOL     OW 1908   4.492   6.025   2.017
  523SOL    HW1 1909   4.579   6.039   2.054
  523SOL    HW2 1910   4.443   6.104   2.041
  524SOL     OW 1911   4.037   4.570   2.768
  524SOL    HW1 1912   4.128   4.589   2.745
  524SOL    HW2 1913   4.040   4.487   2.815
  525SOL     OW 1914   5.877   3.763   2.683
  525SOL    HW1 1915   5.916   3.730   2.763
  525SOL    HW2 1916   5.925   3.843   2.664
  526SOL     OW 1917   4.652   7.264   2.659
  526SOL    HW1 1918   4.562   7.252   2.628
  526SOL    HW2 1919   4.699   7.188   2.624
  527SOL     OW 1920   6.331   0.029   2.571
  527SOL    HW1 1921   6.334   0.112   2.525
  527SOL    HW2 1922   6.323   7.240   2.502
  528SOL     OW 1923   5.999   6.993   1.621
  528SOL    HW1 1924   6.018   6.980   1.714
  528SOL    HW2 1925   5.914   7.037   1.620
  529SOL     OW 1926   5.796   4.046   3.926
  529SOL    HW1 1927   5.849   4.099   3.986
  529SOL    HW2 1928   5.780   4.104   3.851
  530SOL     OW 1929   4.639   7.037   2.320
  530SOL    HW1 1930   4.682   7.044   2.405
  530SOL    HW2 1931   4.701   7.075   2.259
  531SOL     OW 1932   5.289   5.870   1.371
  531SOL    HW1 1933   5.262   5.887   1.461
  531SOL    HW2 1934   5.271   5.951   1.324
  532SOL     OW 1935   6.084   4.252   3.897
  532SOL    HW1 1936   6.038   4.232   3.979
  532SOL    HW2 1937   6.089   4.169   3.851
  533SOL     OW 1938   5.355   3.780   2.175
  533SOL    HW1 1939   5.359   3.862   2.126
  533SOL    HW2 1940   5.403   3.718   2.120
  534SOL     OW 1941   4.296   4.291   2.690
  534SOL    HW1 1942   4.351   4.214   2.703
  534SOL    HW2 1943   4.246   4.273   2.611
  535SOL     OW 1944   4.223   4.089   3.146
  535SOL    HW1 1945   4.235   4.074   3.240
  535SOL    HW2 1946   4.228   4.184   3.136
  536SOL     OW 1947   5.580   0.227   2.416
  536SOL    HW1 1948   5.594   0.186   2.501
  536SOL    HW2 1949   5.561   0.155   2.356
  537SOL     OW 1950   4.216   4.574   2.438
  537SOL    HW1 1951   4.252   4.592   2.525
  537SOL    HW2 1952   4.171   4.655   2.413
  538SOL     OW 1953   4.963   6.815   3.417
  538SOL    HW1 1954   5.011   6.756   3.475
  538SOL    HW2 1955   4.949   6.764   3.337
  539SOL     OW 1956   6.658   4.683   1.875
  539SOL    HW1 1957   6.575   4.728   1.857
  539SOL    HW2 1958   6.642   4.592   1.851
  540SOL     OW 1959   6.151   4.888   3.737
  540SOL    HW1 1960   6.197   4.820   3.787
  540SOL    HW2 1961   6.068   4.847   3.712
  541SOL     OW 1962   5.319   0.234   2.226
  541SOL    HW1 1963   5.344   0.174   2.296
  541SOL    HW2 1964   5.388   0.225   2.160
  542SOL     OW 1965   5.294   4.443   3.997
  542SOL    HW1 1966   5.351   4.517   4.018
  542SOL    HW2 1967   5.349   4.385   3.944
  543SOL     OW 1968   5.390   5.783   3.842
  543SOL    HW1 1969   5.304   5.815   3.870
  543SOL    HW2 1970   5.452   5.850   3.872
  544SOL     OW 1971   6.237   0.136   3.110
  544SOL    HW1 1972   6.143   0.121   3.126
  544SOL    HW2 1973   6.248   0.116   3.017
  545SOL     OW 1974   5.574   7.156   3.385
  545SOL    HW1 1975   5.592   7.247   3.359
  545SOL    HW2 1976   5.641   7.105   3.340
  546SOL     OW 1977   5.819   3.652   3.631
  546SOL    HW1 1978   5.852   3.622   3.716
  546SOL    HW2 1979   5.825   3.747   3.635
  547SOL     OW 1980   6.326   0.073   2.853
  547SOL    HW1 1981   6.414   0.047   2.880
  547SOL    HW2 1982   6.315   0.035   2.766
  548SOL     OW 1983   6.827   5.531   2.781
  548SOL    HW1 1984   6.896   5.561   2.840
  548SOL    HW2 1985   6.866   5.456   2.735
  549SOL     OW 1986   5.762   7.116   1.656
  549SOL    HW1 1987   5.695   7.058   1.694
  549SOL    HW2 1988   5.722   7.148   1.575
  550SOL     OW 1989   5.808   6.819   3.611
  550SOL    HW1 1990   5.718   6.792   3.594
  550SOL    HW2 1991   5.847   6.827   3.524
  551SOL     OW 1992   5.454   3.870   3.198
  551SOL    HW1 1993   5.431   3.963   3.198
  551SOL    HW2 1994   5.373   3.824   3.221
  552SOL     OW 1995   5.273   3.981   2.530
  552SOL    HW1 1996   5.353   3.949   2.490
  552SOL    HW2 1997   5.207   3.973   2.461
  553SOL     OW 1998   5.734   6.048   3.670
  553SOL    HW1 1999   5.829   6.042   3.678
  553SOL    HW2 2000   5.704   5.957   3.668
  554SOL     OW 2001   5.346   4.344   1.246
  554SOL    HW1 2002   5.433   4.320   1.278
  554SOL    HW2 2003   5.292   4.267   1.263
  555SOL     OW 2004   6.603   5.900   3.055
  555SOL    HW1 2005   6.525   5.908   2.999
  555SOL    HW2 2006   6.637   5.812   3.036
  556SOL     OW 2007   5.298   4.079   1.612
  556SOL    HW1 2008   5.296   4.022   1.689
  556SOL    HW2 2009   5.309   4.019   1.538
  557SOL     OW 2010   5.085   3.961   2.324
  557SOL    HW1 2011   5.084   4.057   2.326
  557SOL    HW2 2012   5.067   3.939   2.233
  558SOL     OW 2013   5.310   7.212   3.346
  558SOL    HW1 2014   5.393   7.177   3.379
  558SOL    HW2 2015   5.246   7.142   3.364
  559SOL     OW 2016   4.796   7.138   2.083
  559SOL    HW1 2017   4.888   7.111   2.092
  559SOL    HW2 2018   4.799   7.233   2.091
  560SOL     OW 2019   4.343   6.076   2.750
  560SOL    HW1 2020   4.374   6.085   2.840
  560SOL    HW2 2021   4.366   5.986   2.725
  561SOL     OW 2022   6.657   5.865   2.257
  561SOL    HW1 2023   6.687   5.955   2.268
  561SOL    HW2 2024   6.650   5.853   2.163
  562SOL     OW 2025   5.967   4.242   1.670
  562SOL    HW1 2026   6.056   4.235   1.707
  562SOL    HW2 2027   5.948   4.155   1.637
  563SOL     OW 2028   6.316   0.470   2.012
  563SOL    HW1 2029   6.246   0.522   2.052
  563SOL    HW2 2030   6.313   0.386   2.057
  564SOL     OW 2031   5.941   3.417   1.887
  564SOL    HW1 2032   6.018   3.425   1.943
  564SOL    HW2 2033   5.908   3.329   1.903
  565SOL     OW 2034   4.157   3.887   1.493
  565SOL    HW1 2035   4.252   3.897   1.499
  565SOL    HW2 2036   4.123   3.963   1.539
  566SOL     OW 2037   4.995   0.084   1.976
  566SOL    HW1 2038   5.023   7.274   2.006
  566SOL    HW2 2039   4.969   0.070   1.885
  567SOL     OW 2040   6.461   0.023   1.986
  567SOL    HW1 2041   6.400   7.262   2.050
  567SOL    HW2 2042   6.424   7.276   1.901
  568SOL     OW 2043   5.816   0.391   2.531
  568SOL    HW1 2044   5.727   0.422   2.550
  568SOL    HW2 2045   5.803   0.301   2.501
  569SOL     OW 2046   6.582   6.844   2.965
  569SOL    HW1 2047   6.564   6.903   2.892
  569SOL    HW2 2048   6.508   6.782   2.965
  570SOL     OW 2049   4.774   0.243   2.683
  570SOL    HW1 2050   4.850   0.196   2.717
  570SOL    HW2 2051   4.709   0.175   2.667
  571SOL     OW 2052   5.898   3.577   2.483
  571SOL    HW1 2053   5.894   3.645   2.550
  571SOL    HW2 2054   5.841   3.609   2.412
  572SOL     OW 2055   6.105   6.018   1.319
  572SOL    HW1 2056   6.194   5.990   1.340
  572SOL    HW2 2057   6.067   5.944   1.271
  573SOL     OW 2058   4.913   6.391   3.664
  573SOL    HW1 2059   4.971   6.338   3.718
  573SOL    HW2 2060   4.924   6.480   3.697
  574SOL     OW 2061   6.111   3.416   2.419
  574SOL    HW1 2062   6.042   3.480   2.434
  574SOL    HW2 2063   6.079   3.364   2.345
  575SOL     OW 2064   5.099   3.897   2.927
  575SOL    HW1 2065   5.064   3.878   2.840
  575SOL    HW2 2066   5.083   3.818   2.978
  576SOL     OW 2067   5.579   4.224   1.678
  576SOL    HW1 2068   5.574   4.201   1.770
  576SOL    HW2 2069   5.495   4.268   1.659
  577SOL     OW 2070   5.392   0.350   1.664
  577SOL    HW1 2071   5.480   0.313   1.676
  577SOL    HW2 2072   5.402   0.443   1.686
  578SOL     OW 2073   6.002   6.020   3.731
  578SOL    HW1 2074   6.031   6.103   3.769
  578SOL    HW2 2075   6.081   5.981   3.694
  579SOL     OW 2076   4.826   6.175   3.524
  579SOL    HW1 2077   4.771   6.136   3.593
  579SOL    HW2 2078   4.855   6.258   3.561
  580SOL     OW 2079   5.954   3.726   1.561
  580SOL    HW1 2080   5.970   3.673   1.639
  580SOL    HW2 2081   5.909   3.667   1.501
  581SOL     OW 2082   5.306   0.473   2.576
  581SOL    HW1 2083   5.302   0.563   2.544
  581SOL    HW2 2084   5.245   0.425   2.520
  582SOL     OW 2085   4.038   4.450   3.970
  582SOL    HW1 2086   4.074   4.362   3.981
  582SOL    HW2 2087   3.963   4.437   3.912
  583SOL     OW 2088   4.832   3.929   3.081
  583SOL    HW1 2089   4.910   3.983   3.088
  583SOL    HW2 2090   4.759   3.990   3.086
  584SOL     OW 2091   5.134   3.751   1.788
  584SOL    HW1 2092   5.195   3.819   1.816
  584SOL    HW2 2093   5.183   3.697   1.726
  585SOL     OW 2094   5.713   3.814   3.120
  585SOL    HW1 2095   5.636   3.827   3.174
  585SOL    HW2 2096   5.678   3.779   3.037
  586SOL     OW 2097   6.498   6.740   2.378
  586SOL    HW1 2098   6.439   6.723   2.451
  586SOL    HW2 2099   6.579   6.694   2.400
  587SOL     OW 2100   4.565   6.847   1.959
  587SOL    HW1 2101   4.514   6.886   2.029
  587SOL    HW2 2102   4.501   6.825   1.891
  588SOL     OW 2103   5.888   6.826   1.424
  588SOL    HW1 2104   5.940   6.888   1.476
  588SOL    HW2 2105   5.799   6.837   1.457
  589SOL     OW 2106   5.637   3.697   1.483
  589SOL    HW1 2107   5.698   3.635   1.444
  589SOL    HW2 2108   5.611   3.754   1.411
  590SOL     OW 2109   6.697   4.334   2.668
  590SOL    HW1 2110   6.739   4.250   2.687
  590SOL    HW2 2111   6.608   4.312   2.641
  591SOL     OW 2112   6.244   5.284   1.978
  591SOL    HW1 2113   6.271   5.277   2.070
  591SOL    HW2 2114   6.162   5.332   1.982
  592SOL     OW 2115   4.271   4.570   2.164
  592SOL    HW1 2116   4.254   4.561   2.257
  592SOL    HW2 2117   4.341   4.507   2.146
  593SOL     OW 2118   6.408   3.823   3.099
  593SOL    HW1 2119   6.426   3.914   3.077
  593SOL    HW2 2120   6.371   3.786   3.019
  594SOL     OW 2121   6.090   5.684   1.401
  594SOL    HW1 2122   6.179   5.649   1.402
  594SOL    HW2 2123   6.036   5.612   1.432
  595SOL     OW 2124   4.309   5.009   3.436
  595SOL    HW1 2125   4.375   5.066   3.475
  595SOL    HW2 2126   4.352   4.970   3.360
  596SOL     OW 2127   4.385   6.497   2.012
  596SOL    HW1 2128   4.470   6.520   1.974
  596SOL    HW2 2129   4.385   6.401   2.013
  597SOL     OW 2130   4.336   3.842   3.479
  597SOL    HW1 2131   4.277   3.917   3.481
  597SOL    HW2 2132   4.398   3.862   3.409
  598SOL     OW 2133   6.561   3.558   2.141
  598SOL    HW1 2134   6.503   3.633   2.156
  598SOL    HW2 2135   6.552   3.539   2.047
  599SOL     OW 2136   5.956   3.817   3.956
  599SOL    HW1 2137   5.898   3.890   3.935
  599SOL    HW2 2138   5.908   3.739   3.927
  600SOL     OW 2139   5.657   5.621   2.550
  600SOL    HW1 2140   5.674   5.579   2.635
  600SOL    HW2 2141   5.656   5.549   2.487
  601SOL     OW 2142   5.859   7.218   3.469
  601SOL    HW1 2143   5.932   7.268   3.433
  601SOL    HW2 2144   5.830   7.162   3.398
  602SOL     OW 2145   5.143   3.993   3.266
  602SOL    HW1 2146   5.219   4.030   3.310
  602SOL    HW2 2147   5.157   3.898   3.268
  603SOL     OW 2148   4.208   3.715   2.481
  603SOL    HW1 2149   4.181   3.645   2.540
  603SOL    HW2 2150   4.136   3.724   2.419
  604SOL     OW 2151   5.152   0.064   3.105
  604SOL    HW1 2152   5.239   0.097   3.130
  604SOL    HW2 2153   5.168   0.008   3.030
  605SOL     OW 2154   5.725   3.667   2.296
  605SOL    HW1 2155   5.735   3.762   2.297
  605SOL    HW2 2156   5.725   3.644   2.203
  606SOL     OW 2157   6.337   4.246   2.884
  606SOL    HW1 2158   6.389   4.179   2.928
  606SOL    HW2 2159   6.335   4.319   2.946
  607SOL     OW 2160   5.653   4.052   1.468
  607SOL    HW1 2161   5.618   4.089   1.549
  607SOL    HW2 2162   5.628   4.114   1.400
  608SOL     OW 2163   5.597   5.440   1.301
  608SOL    HW1 2164   5.684   5.479   1.312
  608SOL    HW2 2165   5.611   5.365   1.243
  609SOL     OW 2166   4.119   5.683   2.819
  609SOL    HW1 2167   4.075   5.663   2.901
  609SOL    HW2 2168   4.154   5.771   2.832
  610SOL     OW 2169   5.179   7.269   1.609
  610SOL    HW1 2170   5.127   7.260   1.529
  610SOL    HW2 2171   5.269   7.257   1.580
  611SOL     OW 2172   6.475   4.864   1.776
  611SOL    HW1 2173   6.407   4.925   1.803
  611SOL    HW2 2174   6.477   4.870   1.681
  612SOL     OW 2175   5.611   3.830   2.667
  612SOL    HW1 2176   5.704   3.810   2.659
  612SOL    HW2 2177   5.579   3.835   2.576
  613SOL     OW 2178   6.205   6.665   3.709
  613SOL    HW1 2179   6.225   6.758   3.713
  613SOL    HW2 2180   6.113   6.659   3.736
  614SOL     OW 2181   5.666   5.585   3.889
  614SOL    HW1 2182   5.755   5.612   3.911
  614SOL    HW2 2183   5.646   5.514   3.950
  615SOL     OW 2184   6.718   4.083   1.816
  615SOL    HW1 2185   6.685   4.053   1.900
  615SOL    HW2 2186   6.778   4.155   1.837
  616SOL     OW 2187   5.097   7.050   3.414
  616SOL    HW1 2188   5.026   7.113   3.429
  616SOL    HW2 2189   5.053   6.966   3.404
  617SOL     OW 2190   4.094   4.026   3.907
  617SOL    HW1 2191   4.188   4.032   3.925
  617SOL    HW2 2192   4.089   3.994   3.817
  618SOL     OW 2193   6.785   5.474   2.251
  618SOL    HW1 2194   6.819   5.398   2.298
  618SOL    HW2 2195   6.732   5.520   2.316
  619SOL     OW 2196   6.524   4.656   3.183
  619SOL    HW1 2197   6.549   4.643   3.274
  619SOL    HW2 2198   6.527   4.751   3.171
  620SOL     OW 2199   4.856   0.241   2.994
  620SOL    HW1 2200   4.918   0.263   3.063
  620SOL    HW2 2201   4.911   0.214   2.920
  621SOL     OW 2202   6.384   4.433   3.110
  621SOL    HW1 2203   6.319   4.431   3.180
  621SOL    HW2 2204   6.431   4.515   3.122
  622SOL     OW 2205   4.766   3.672   1.980
  622SOL    HW1 2206   4.807   3.727   1.913
  622SOL    HW2 2207   4.688   3.636   1.937
  623SOL     OW 2208   4.714   5.510   3.254
  623SOL    HW1 2209   4.668   5.592   3.272
  623SOL    HW2 2210   4.709   5.500   3.159
  624SOL     OW 2211   6.070   6.203   1.126
  624SOL    HW1 2212   6.161   6.222   1.103
  624SOL    HW2 2213   6.075   6.140   1.197
  625SOL     OW 2214   6.130   7.046   3.520
  625SOL    HW1 2215   6.213   7.012   3.555
  625SOL    HW2 2216   6.134   7.140   3.535
  626SOL     OW 2217   5.107   7.132   1.294
  626SOL    HW1 2218   5.196   7.102   1.312
  626SOL    HW2 2219   5.056   7.051   1.283
  627SOL     OW 2220   5.540   6.766   3.621
  627SOL    HW1 2221   5.453   6.728   3.627
  627SOL    HW2 2222   5.525   6.861   3.620
  628SOL     OW 2223   4.272   6.225   2.043
  628SOL    HW1 2224   4.218   6.303   2.060
  628SOL    HW2 2225   4.223   6.153   2.083
  629SOL     OW 2226   6.213   5.209   3.426
  629SOL    HW1 2227   6.286   5.270   3.412
  629SOL    HW2 2228   6.249   5.142   3.484
  630SOL     OW 2229   6.417   5.821   1.606
  630SOL    HW1 2230   6.447   5.770   1.681
  630SOL    HW2 2231   6.324   5.836   1.622
  631SOL     OW 2232   5.085   4.308   3.797
  631SOL    HW1 2233   5.141   4.262   3.735
  631SOL    HW2 2234   4.996   4.285   3.772
  632SOL     OW 2235   6.807   6.113   2.279
  632SOL    HW1 2236   6.843   6.081   2.362
  632SOL    HW2 2237   6.867   6.078   2.213
  633SOL     OW 2238   5.402   6.778   1.445
  633SOL    HW1 2239   5.306   6.776   1.442
  633SOL    HW2 2240   5.428   6.761   1.354
  634SOL     OW 2241   4.178   5.743   2.498
  634SOL    HW1 2242   4.136   5.821   2.533
  634SOL    HW2 2243   4.112   5.674   2.507
  635SOL     OW 2244   6.322   4.738   3.907
  635SOL    HW1 2245   6.411   4.726   3.874
  635SOL    HW2 2246   6.279   4.655   3.890
  636SOL     OW 2247   4.413   6.865   3.026
  636SOL    HW1 2248   4.486   6.907   2.982
  636SOL    HW2 2249   4.378   6.932   3.085
  637SOL     OW 2250   3.882   4.077   3.413
  637SOL    HW1 2251   3.865   3.991   3.452
  637SOL    HW2 2252   3.904   4.058   3.322
  638SOL     OW 2253   4.717   6.523   1.572
  638SOL    HW1 2254   4.765   6.531   1.654
  638SOL    HW2 2255   4.626   6.510   1.599
  639SOL     OW 2256   6.343   5.056   3.629
  639SOL    HW1 2257   6.274   4.999   3.661
  639SOL    HW2 2258   6.338   5.133   3.686
  640SOL     OW 2259   6.900   4.517   2.609
  640SOL    HW1 2260   6.956   4.487   2.680
  640SOL    HW2 2261   6.821   4.464   2.616
  641SOL     OW 2262   6.783   6.315   1.801
  641SOL    HW1 2263   6.739   6.393   1.836
  641SOL    HW2 2264   6.826   6.345   1.721
  642SOL     OW 2265   5.166   4.566   3.717
  642SOL    HW1 2266   5.236   4.525   3.666
  642SOL    HW2 2267   5.133   4.497   3.774
  643SOL     OW 2268   4.946   4.073   1.367
  643SOL    HW1 2269   4.929   4.093   1.459
  643SOL    HW2 2270   4.862   4.090   1.324
  644SOL     OW 2271   5.407   3.900   3.539
  644SOL    HW1 2272   5.428   3.954   3.615
  644SOL    HW2 2273   5.395   3.963   3.468
  645SOL     OW 2274   4.892   5.891   3.832
  645SOL    HW1 2275   4.873   5.961   3.895
  645SOL    HW2 2276   4.935   5.936   3.759
  646SOL     OW 2277   4.584   5.879   1.571
  646SOL    HW1 2278   4.548   5.794   1.594
  646SOL    HW2 2279   4.665   5.858   1.524
  647SOL     OW 2280   5.821   0.571   2.923
  647SOL    HW1 2281   5.870   0.566   2.842
  647SOL    HW2 2282   5.778   0.486   2.931
  648SOL     OW 2283   6.373   3.589   1.449
  648SOL    HW1 2284   6.446   3.638   1.412
  648SOL    HW2 2285   6.299   3.650   1.447
  649SOL     OW 2286   4.491   3.877   3.260
  649SOL    HW1 2287   4.531   3.792   3.241
  649SOL    HW2 2288   4.521   3.933   3.188
  650SOL     OW 2289   5.812   6.660   1.216
  650SOL    HW1 2290   5.850   6.720   1.280
  650SOL    HW2 2291   5.859   6.577   1.230
  651SOL     OW 2292   4.210   4.874   3.670
  651SOL    HW1 2293   4.122   4.912   3.680
  651SOL    HW2 2294   4.244   4.913   3.589
  652SOL     OW 2295   5.396   0.449   3.062
  652SOL    HW1 2296   5.306   0.479   3.050
  652SOL    HW2 2297   5.388   0.357   3.086
  653SOL     OW 2298   6.976   4.797   2.274
  653SOL    HW1 2299   6.989   4.878   2.224
  653SOL    HW2 2300   7.004   4.728   2.214
  654SOL     OW 2301   6.748   6.138   3.056
  654SOL    HW1 2302   6.795   6.144   3.139
  654SOL    HW2 2303   6.722   6.046   3.050
  655SOL     OW 2304   4.566   3.641   1.578
  655SOL    HW1 2305   4.633   3.581   1.610
  655SOL    HW2 2306   4.552   3.702   1.651
  656SOL     OW 2307   4.681   3.672   2.244
  656SOL    HW1 2308   4.745   3.675   2.315
  656SOL    HW2 2309   4.734   3.679   2.164
  657SOL     OW 2310   5.217   5.276   4.180
  657SOL    HW1 2311   5.159   5.333   4.130
  657SOL    HW2 2312   5.284   5.249   4.117
  658SOL     OW 2313   6.102   6.654   1.423
  658SOL    HW1 2314   6.027   6.713   1.433
  658SOL    HW2 2315   6.123   6.658   1.330
  659SOL     OW 2316   4.293   4.206   2.242
  659SOL    HW1 2317   4.209   4.247   2.222
  659SOL    HW2 2318   4.271   4.129   2.294
  660SOL     OW 2319   4.105   4.330   2.882
  660SOL    HW1 2320   4.178   4.315   2.822
  660SOL    HW2 2321   4.145   4.338   2.968
  661SOL     OW 2322   6.242   3.964   4.028
  661SOL    HW1 2323   6.303   3.895   4.001
  661SOL    HW2 2324   6.172   3.960   3.963
  662SOL     OW 2325   6.549   6.992   2.745
  662SOL    HW1 2326   6.619   7.034   2.696
  662SOL    HW2 2327   6.473   6.996   2.688
  663SOL     OW 2328   6.045   4.892   4.125
  663SOL    HW1 2329   6.072   4.807   4.159
  663SOL    HW2 2330   6.123   4.927   4.082
  664SOL     OW 2331   6.435   3.663   3.709
  664SOL    HW1 2332   6.422   3.715   3.630
  664SOL    HW2 2333   6.500   3.597   3.684
  665SOL     OW 2334   5.480   4.281   3.872
  665SOL    HW1 2335   5.472   4.192   3.836
  665SOL    HW2 2336   5.538   4.270   3.948
  666SOL     OW 2337   5.984   0.018   1.741
  666SOL    HW1 2338   6.052   0.010   1.807
  666SOL    HW2 2339   5.937   7.211   1.745
  667SOL     OW 2340   4.810   5.409   1.801
  667SOL    HW1 2341   4.785   5.316   1.805
  667SOL    HW2 2342   4.760   5.444   1.728
  668SOL     OW 2343   4.441   3.654   2.068
  668SOL    HW1 2344   4.501   3.727   2.085
  668SOL    HW2 2345   4.472   3.616   1.986
  669SOL     OW 2346   6.647   5.638   2.965
  669SOL    HW1 2347   6.620   5.557   3.010
  669SOL    HW2 2348   6.702   5.608   2.893
  670SOL     OW 2349   4.409   6.721   2.436
  670SOL    HW1 2350   4.323   6.732   2.478
  670SOL    HW2 2351   4.388   6.696   2.346
  671SOL     OW 2352   6.551   4.044   2.556
  671SOL    HW1 2353   6.488   4.115   2.566
  671SOL    HW2 2354   6.500   3.970   2.524
  672SOL     OW 2355   4.337   5.792   2.064
  672SOL    HW1 2356   4.392   5.869   2.048
  672SOL    HW2 2357   4.293   5.811   2.147
  673SOL     OW 2358   6.311   0.533   2.521
  673SOL    HW1 2359   6.336   0.493   2.604
  673SOL    HW2 2360   6.392   0.575   2.490
  674SOL     OW 2361   4.371   6.111   3.028
  674SOL    HW1 2362   4.352   6.191   3.076
  674SOL    HW2 2363   4.430   6.062   3.086
  675SOL     OW 2364   5.094   3.688   2.130
  675SOL    HW1 2365   5.057   3.766   2.088
  675SOL    HW2 2366   5.183   3.713   2.154
  676SOL     OW 2367   6.525   6.183   1.577
  676SOL    HW1 2368   6.512   6.264   1.627
  676SOL    HW2 2369   6.490   6.201   1.491
  677SOL     OW 2370   6.453   0.085   2.304
  677SOL    HW1 2371   6.407   0.168   2.301
  677SOL    HW2 2372   6.397   0.025   2.254
  678SOL     OW 2373   5.938   0.395   1.509
  678SOL    HW1 2374   6.018   0.393   1.561
  678SOL    HW2 2375   5.878   0.449   1.560
  679SOL     OW 2376   6.575   6.106   1.844
  679SOL    HW1 2377   6.648   6.168   1.846
  679SOL    HW2 2378   6.531   6.122   1.761
  680SOL     OW 2379   4.326   6.786   2.776
  680SOL    HW1 2380   4.344   6.814   2.866
  680SOL    HW2 2381   4.400   6.820   2.725
  681SOL     OW 2382   6.714   3.683   1.842
  681SOL    HW1 2383   6.629   3.701   1.881
  681SOL    HW2 2384   6.724   3.749   1.773
  682SOL     OW 2385   5.248   5.347   1.147
  682SOL    HW1 2386   5.235   5.419   1.209
  682SOL    HW2 2387   5.260   5.270   1.203
  683SOL     OW 2388   6.219   5.063   1.452
  683SOL    HW1 2389   6.206   5.151   1.416
  683SOL    HW2 2390   6.135   5.020   1.443
  684SOL     OW 2391   6.167   0.074   3.478
  684SOL    HW1 2392   6.159   0.166   3.503
  684SOL    HW2 2393   6.128   0.070   3.391
  685SOL     OW 2394   4.877   4.510   3.633
  685SOL    HW1 2395   4.970   4.532   3.637
  685SOL    HW2 2396   4.834   4.576   3.688
  686SOL     OW 2397   6.653   6.991   2.046
  686SOL    HW1 2398   6.719   6.984   2.115
  686SOL    HW2 2399   6.597   6.915   2.058
  687SOL     OW 2400   4.643   6.659   3.326
  687SOL    HW1 2401   4.618   6.633   3.415
  687SOL    HW2 2402   4.596   6.740   3.310
  688SOL     OW 2403   6.492   6.861   1.314
  688SOL    HW1 2404   6.425   6.904   1.367
  688SOL    HW2 2405   6.475   6.767   1.326
  689SOL     OW 2406   4.461   7.221   2.954
  689SOL    HW1 2407   4.503   0.030   2.946
  689SOL    HW2 2408   4.522   7.160   2.913
  690SOL     OW 2409   4.093   3.881   3.678
  690SOL    HW1 2410   4.170   3.825   3.692
  690SOL    HW2 2411   4.025   3.821   3.649
  691SOL     OW 2412   4.658   5.381   3.493
  691SOL    HW1 2413   4.740   5.369   3.540
  691SOL    HW2 2414   4.684   5.416   3.408
  692SOL     OW 2415   5.438   7.240   1.535
  692SOL    HW1 2416   5.454   7.207   1.623
  692SOL    HW2 2417   5.525   7.257   1.499
  693SOL     OW 2418   6.451   0.184   3.259
  693SOL    HW1 2419   6.371   0.168   3.210
  693SOL    HW2 2420   6.488   0.263   3.220
  694SOL     OW 2421   5.107   6.391   1.155
  694SOL    HW1 2422   5.067   6.439   1.228
  694SOL    HW2 2423   5.057   6.309   1.151
  695SOL     OW 2424   6.544   5.978   3.315
  695SOL    HW1 2425   6.551   6.073   3.310
  695SOL    HW2 2426   6.571   5.947   3.229
  696SOL     OW 2427   6.147   7.068   1.405
  696SOL    HW1 2428   6.233   7.101   1.435
  696SOL    HW2 2429   6.099   7.051   1.486
  697SOL     OW 2430   6.818   3.885   2.290
  697SOL    HW1 2431   6.811   3.956   2.354
  697SOL    HW2 2432   6.816   3.929   2.205
  698SOL     OW 2433   5.078   0.312   2.107
  698SOL    HW1 2434   5.156   0.279   2.153
  698SOL    HW2 2435   5.040   0.234   2.066
  699SOL     OW 2436   5.008   6.604   1.308
  699SOL    HW1 2437   4.915   6.626   1.310
  699SOL    HW2 2438   5.041   6.647   1.230
  700SOL     OW 2439   5.900   5.778   3.813
  700SOL    HW1 2440   5.929   5.867   3.793
  700SOL    HW2 2441   5.817   5.768   3.765
  701SOL     OW 2442   6.303   5.076   1.803
  701SOL    HW1 2443   6.280   5.144   1.866
  701SOL    HW2 2444   6.222   5.057   1.757
  702SOL     OW 2445   5.853   3.965   1.254
  702SOL    HW1 2446   5.782   3.961   1.318
  702SOL    HW2 2447   5.897   4.048   1.273
  703SOL     OW 2448   6.765   3.880   1.650
  703SOL    HW1 2449   6.748   3.953   1.710
  703SOL    HW2 2450   6.717   3.904   1.571
  704SOL     OW 2451   5.651   6.219   3.865
  704SOL    HW1 2452   5.722   6.282   3.870
  704SOL    HW2 2453   5.671   6.166   3.788
  705SOL     OW 2454   5.235   6.096   1.238
  705SOL    HW1 2455   5.145   6.110   1.210
  705SOL    HW2 2456   5.287   6.158   1.187
  706SOL     OW 2457   4.989   5.065   3.878
  706SOL    HW1 2458   4.994   5.075   3.973
  706SOL    HW2 2459   5.013   4.974   3.862
  707SOL     OW 2460   5.868   5.443   1.214
  707SOL    HW1 2461   5.852   5.514   1.152
  707SOL    HW2 2462   5.827   5.366   1.174
  708SOL     OW 2463   5.929   6.417   1.245
  708SOL    HW1 2464   5.965   6.383   1.327
  708SOL    HW2 2465   5.967   6.362   1.177
  709SOL     OW 2466   6.685   6.558   1.887
  709SOL    HW1 2467   6.726   6.572   1.972
  709SOL    HW2 2468   6.698   6.640   1.840
  710SOL     OW 2469   4.823   3.699   2.478
  710SOL    HW1 2470   4.916   3.711   2.497
  710SOL    HW2 2471   4.785   3.672   2.562
  711SOL     OW 2472   4.214   3.521   1.833
  711SOL    HW1 2473   4.132   3.539   1.879
  711SOL    HW2 2474   4.187   3.493   1.746
  712SOL     OW 2475   4.292   3.858   2.174
  712SOL    HW1 2476   4.378   3.898   2.163
  712SOL    HW2 2477   4.300   3.772   2.131
  713SOL     OW 2478   6.374   3.699   3.341
  713SOL    HW1 2479   6.375   3.752   3.261
  713SOL    HW2 2480   6.323   3.621   3.318
  714SOL     OW 2481   5.367   4.709   4.078
  714SOL    HW1 2482   5.416   4.686   4.156
  714SOL    HW2 2483   5.296   4.764   4.109
  715SOL     OW 2484   4.463   6.747   1.354
  715SOL    HW1 2485   4.511   6.825   1.382
  715SOL    HW2 2486   4.394   6.781   1.297
  716SOL     OW 2487   4.523   4.300   1.353
  716SOL    HW1 2488   4.594   4.244   1.320
  716SOL    HW2 2489   4.445   4.246   1.344
  717SOL     OW 2490   3.717   4.819   3.207
  717SOL    HW1 2491   3.747   4.747   3.151
  717SOL    HW2 2492   3.649   4.862   3.155
  718SOL     OW 2493   4.627   3.974   3.800
  718SOL    HW1 2494   4.637   3.879   3.791
  718SOL    HW2 2495   4.620   4.006   3.710
  719SOL     OW 2496   5.999   3.454   2.744
  719SOL    HW1 2497   6.020   3.534   2.792
  719SOL    HW2 2498   5.980   3.483   2.655
  720SOL     OW 2499   5.146   5.845   3.944
  720SOL    HW1 2500   5.131   5.780   4.013
  720SOL    HW2 2501   5.062   5.854   3.899
  721SOL     OW 2502   6.209   5.213   4.160
  721SOL    HW1 2503   6.228   5.140   4.101
  721SOL    HW2 2504   6.205   5.290   4.103
  722SOL     OW 2505   4.255   5.872   3.216
  722SOL    HW1 2506   4.344   5.905   3.207
  722SOL    HW2 2507   4.262   5.798   3.277
  723SOL     OW 2508   4.474   5.188   3.560
  723SOL    HW1 2509   4.503   5.170   3.649
  723SOL    HW2 2510   4.535   5.253   3.527
  724SOL     OW 2511   7.193   4.271   2.392
  724SOL    HW1 2512   7.142   4.352   2.395
  724SOL    HW2 2513   7.162   4.225   2.314
  725SOL     OW 2514   4.923   6.914   1.308
  725SOL    HW1 2515   4.868   6.991   1.290
  725SOL    HW2 2516   4.861   6.841   1.311
  726SOL     OW 2517   5.574   0.525   1.471
  726SOL    HW1 2518   5.552   0.556   1.559
  726SOL    HW2 2519   5.491   0.493   1.436
  727SOL     OW 2520   4.697   0.151   2.378
  727SOL    HW1 2521   4.628   0.160   2.443
  727SOL    HW2 2522   4.717   0.241   2.352
  728SOL     OW 2523   5.291   6.072   4.017
  728SOL    HW1 2524   5.376   6.029   4.012
  728SOL    HW2 2525   5.227   6.003   3.997
  729SOL     OW 2526   5.870   4.602   1.462
  729SOL    HW1 2527   5.823   4.522   1.485
  729SOL    HW2 2528   5.880   4.649   1.545
  730SOL     OW 2529   4.428   3.548   2.734
  730SOL    HW1 2530   4.409   3.590   2.819
  730SOL    HW2 2531   4.523   3.541   2.732
  731SOL     OW 2532   4.200   6.542   2.745
  731SOL    HW1 2533   4.257   6.619   2.756
  731SOL    HW2 2534   4.198   6.527   2.650
  732SOL     OW 2535   5.358   7.047   1.362
  732SOL    HW1 2536   5.385   6.966   1.406
  732SOL    HW2 2537   5.391   7.117   1.419
  733SOL     OW 2538   4.473   4.454   4.139
  733SOL    HW1 2539   4.505   4.419   4.223
  733SOL    HW2 2540   4.551   4.491   4.098
  734SOL     OW 2541   5.676   3.692   3.398
  734SOL    HW1 2542   5.721   3.677   3.481
  734SOL    HW2 2543   5.674   3.787   3.388
  735SOL     OW 2544   5.699   5.243   1.126
  735SOL    HW1 2545   5.721   5.150   1.118
  735SOL    HW2 2546   5.626   5.256   1.065
  736SOL     OW 2547   6.750   6.799   1.770
  736SOL    HW1 2548   6.738   6.892   1.791
  736SOL    HW2 2549   6.730   6.793   1.677
  737SOL     OW 2550   6.599   4.917   3.142
  737SOL    HW1 2551   6.609   5.010   3.162
  737SOL    HW2 2552   6.670   4.897   3.081
  738SOL     OW 2553   4.566   5.727   3.341
  738SOL    HW1 2554   4.598   5.721   3.431
  738SOL    HW2 2555   4.473   5.708   3.348
  739SOL     OW 2556   4.613   6.186   3.341
  739SOL    HW1 2557   4.695   6.191   3.390
  739SOL    HW2 2558   4.604   6.272   3.300
  740SOL     OW 2559   3.865   4.940   2.765
  740SOL    HW1 2560   3.953   4.904   2.781
  740SOL    HW2 2561   3.806   4.871   2.794
  741SOL     OW 2562   4.667   0.208   1.515
  741SOL    HW1 2563   4.720   0.158   1.577
  741SOL    HW2 2564   4.701   0.297   1.522
  742SOL     OW 2565   6.394   7.249   1.723
  742SOL    HW1 2566   6.350   7.182   1.669
  742SOL    HW2 2567   6.481   7.257   1.683
  743SOL     OW 2568   4.364   7.094   3.177
  743SOL    HW1 2569   4.401   7.150   3.109
  743SOL    HW2 2570   4.431   7.092   3.245
  744SOL     OW 2571   5.120   6.707   3.632
  744SOL    HW1 2572   5.203   6.684   3.675
  744SOL    HW2 2573   5.052   6.671   3.689
  745SOL     OW 2574   5.809   0.570   1.682
  745SOL    HW1 2575   5.881   0.574   1.745
  745SOL    HW2 2576   5.812   0.654   1.636
  746SOL     OW 2577   6.701   5.183   3.186
  746SOL    HW1 2578   6.729   5.156   3.273
  746SOL    HW2 2579   6.769   5.150   3.127
  747SOL     OW 2580   5.734   5.919   0.979
  747SOL    HW1 2581   5.658   5.966   1.013
  747SOL    HW2 2582   5.803   5.986   0.971
  748SOL     OW 2583   4.184   4.649   1.901
  748SOL    HW1 2584   4.223   4.626   1.986
  748SOL    HW2 2585   4.095   4.676   1.924
  749SOL     OW 2586   6.071   4.425   1.380
  749SOL    HW1 2587   6.011   4.496   1.404
  749SOL    HW2 2588   6.158   4.461   1.396
  750SOL     OW 2589   6.780   6.510   2.939
  750SOL    HW1 2590   6.854   6.450   2.943
  750SOL    HW2 2591   6.706   6.458   2.970
  751SOL     OW 2592   5.957   3.691   3.158
  751SOL    HW1 2593   6.004   3.747   3.220
  751SOL    HW2 2594   5.870   3.731   3.152
  752SOL     OW 2595   6.350   4.527   1.390
  752SOL    HW1 2596   6.434   4.526   1.437
  752SOL    HW2 2597   6.346   4.443   1.345
  753SOL     OW 2598   4.818   5.860   1.396
  753SOL    HW1 2599   4.870   5.922   1.447
  753SOL    HW2 2600   4.791   5.909   1.318
  754SOL     OW 2601   6.891   6.383   2.228
  754SOL    HW1 2602   6.837   6.306   2.246
  754SOL    HW2 2603   6.935   6.362   2.145
  755SOL     OW 2604   4.666   4.803   1.407
  755SOL    HW1 2605   4.571   4.806   1.393
  755SOL    HW2 2606   4.700   4.875   1.354
  756SOL     OW 2607   4.177   6.289   2.835
  756SOL    HW1 2608   4.241   6.233   2.791
  756SOL    HW2 2609   4.190   6.375   2.796
  757SOL     OW 2610   5.327   3.919   1.385
  757SOL    HW1 2611   5.412   3.897   1.346
  757SOL    HW2 2612   5.290   3.986   1.328
  758SOL     OW 2613   6.181   5.296   1.309
  758SOL    HW1 2614   6.264   5.270   1.269
  758SOL    HW2 2615   6.204   5.369   1.367
  759SOL     OW 2616   4.059   5.120   3.474
  759SOL    HW1 2617   3.990   5.060   3.446
  759SOL    HW2 2618   4.140   5.076   3.447
  760SOL     OW 2619   6.433   3.795   2.515
  760SOL    HW1 2620   6.340   3.780   2.529
  760SOL    HW2 2621   6.477   3.726   2.564
  761SOL     OW 2622   4.047   5.153   2.822
  761SOL    HW1 2623   4.030   5.247   2.819
  761SOL    HW2 2624   3.964   5.113   2.798
  762SOL     OW 2625   4.423   6.949   2.183
  762SOL    HW1 2626   4.501   6.965   2.236
  762SOL    HW2 2627   4.350   6.964   2.243
  763SOL     OW 2628   6.811   4.081   2.478
  763SOL    HW1 2629   6.851   4.094   2.564
  763SOL    HW2 2630   6.717   4.073   2.496
  764SOL     OW 2631   4.305   6.689   2.184
  764SOL    HW1 2632   4.349   6.768   2.153
  764SOL    HW2 2633   4.330   6.622   2.120
  765SOL     OW 2634   6.395   6.566   3.415
  765SOL    HW1 2635   6.306   6.586   3.387
  765SOL    HW2 2636   6.448   6.580   3.337
  766SOL     OW 2637   6.750   6.906   3.166
  766SOL    HW1 2638   6.711   6.892   3.252
  766SOL    HW2 2639   6.679   6.892   3.104
  767SOL     OW 2640   4.819   5.694   3.651
  767SOL    HW1 2641   4.820   5.768   3.712
  767SOL    HW2 2642   4.909   5.689   3.617
  768SOL     OW 2643   6.635   4.437   1.778
  768SOL    HW1 2644   6.712   4.382   1.790
  768SOL    HW2 2645   6.610   4.424   1.686
  769SOL     OW 2646   4.383   6.972   1.619
  769SOL    HW1 2647   4.395   7.063   1.648
  769SOL    HW2 2648   4.293   6.969   1.586
  770SOL     OW 2649   5.437   3.575   3.330
  770SOL    HW1 2650   5.515   3.622   3.359
  770SOL    HW2 2651   5.461   3.539   3.245
  771SOL     OW 2652   6.698   6.803   1.503
  771SOL    HW1 2653   6.642   6.855   1.445
  771SOL    HW2 2654   6.787   6.820   1.472
  772SOL     OW 2655   3.774   4.471   3.459
  772SOL    HW1 2656   3.706   4.517   3.410
  772SOL    HW2 2657   3.741   4.382   3.468
  773SOL     OW 2658   5.998   4.885   1.454
  773SOL    HW1 2659   5.916   4.880   1.405
  773SOL    HW2 2660   6.053   4.817   1.415
  774SOL     OW 2661   6.368   5.537   3.648
  774SOL    HW1 2662   6.451   5.584   3.653
  774SOL    HW2 2663   6.304   5.597   3.687
  775SOL     OW 2664   7.112   6.323   2.713
  775SOL    HW1 2665   7.117   6.229   2.727
  775SOL    HW2 2666   7.076   6.332   2.624
  776SOL     OW 2667   4.275   4.801   1.693
  776SOL    HW1 2668   4.260   4.748   1.771
  776SOL    HW2 2669   4.209   4.771   1.631
  777SOL     OW 2670   6.569   4.875   3.596
  777SOL    HW1 2671   6.484   4.915   3.613
  777SOL    HW2 2672   6.615   4.938   3.540
  778SOL     OW 2673   6.168   3.434   2.069
  778SOL    HW1 2674   6.260   3.433   2.097
  778SOL    HW2 2675   6.125   3.368   2.123
  779SOL     OW 2676   5.816   5.029   4.166
  779SOL    HW1 2677   5.835   5.123   4.168
  779SOL    HW2 2678   5.899   4.989   4.138
  780SOL     OW 2679   3.776   4.578   3.078
  780SOL    HW1 2680   3.844   4.514   3.099
  780SOL    HW2 2681   3.694   4.530   3.093
  781SOL     OW 2682   4.001   5.427   2.826
  781SOL    HW1 2683   3.994   5.468   2.912
  781SOL    HW2 2684   4.064   5.481   2.778
  782SOL     OW 2685   6.927   4.701   1.921
  782SOL    HW1 2686   6.957   4.650   1.995
  782SOL    HW2 2687   6.833   4.685   1.916
  783SOL     OW 2688   6.811   6.746   2.813
  783SOL    HW1 2689   6.792   6.658   2.848
  783SOL    HW2 2690   6.749   6.803   2.858
  784SOL     OW 2691   6.464   4.129   4.029
  784SOL    HW1 2692   6.385   4.075   4.029
  784SOL    HW2 2693   6.523   4.086   3.967
  785SOL     OW 2694   4.043   4.065   2.589
  785SOL    HW1 2695   4.042   4.159   2.573
  785SOL    HW2 2696   4.088   4.028   2.513
  786SOL     OW 2697   6.588   0.017   2.934
  786SOL    HW1 2698   6.670   7.261   2.896
  786SOL    HW2 2699   6.593   7.269   3.027
  787SOL     OW 2700   5.592   6.449   1.151
  787SOL    HW1 2701   5.662   6.491   1.200
  787SOL    HW2 2702   5.545   6.521   1.109
  788SOL     OW 2703   5.066   6.247   3.834
  788SOL    HW1 2704   5.121   6.307   3.884
  788SOL    HW2 2705   5.021   6.195   3.900
  789SOL     OW 2706   5.573   3.723   2.909
  789SOL    HW1 2707   5.478   3.723   2.925
  789SOL    HW2 2708   5.583   3.764   2.823
  790SOL     OW 2709   3.843   4.701   2.413
  790SOL    HW1 2710   3.835   4.653   2.495
  790SOL    HW2 2711   3.815   4.639   2.346
  791SOL     OW 2712   6.523   3.427   1.892
  791SOL    HW1 2713   6.536   3.444   1.799
  791SOL    HW2 2714   6.537   3.333   1.902
  792SOL     OW 2715   6.029   0.574   1.837
  792SOL    HW1 2716   6.077   0.500   1.800
  792SOL    HW2 2717   6.059   0.579   1.927
  793SOL     OW 2718   6.687   3.777   3.152
  793SOL    HW1 2719   6.732   3.722   3.088
  793SOL    HW2 2720   6.596   3.778   3.122
  794SOL     OW 2721   5.473   0.610   1.708
  794SOL    HW1 2722   5.532   0.628   1.780
  794SOL    HW2 2723   5.410   0.682   1.710
  795SOL     OW 2724   4.859   3.711   3.242
  795SOL    HW1 2725   4.770   3.678   3.249
  795SOL    HW2 2726   4.851   3.791   3.190
  796SOL     OW 2727   6.639   5.871   1.976
  796SOL    HW1 2728   6.601   5.950   1.938
  796SOL    HW2 2729   6.605   5.800   1.922
  797SOL     OW 2730   5.578   0.509   2.607
  797SOL    HW1 2731   5.587   0.602   2.627
  797SOL    HW2 2732   5.484   0.493   2.608
  798SOL     OW 2733   4.878   7.219   3.506
  798SOL    HW1 2734   4.954   7.275   3.492
  798SOL    HW2 2735   4.807   0.003   3.526
  799SOL     OW 2736   6.727   6.617   2.456
  799SOL    HW1 2737   6.792   6.546   2.458
  799SOL    HW2 2738   6.771   6.692   2.495
  800SOL     OW 2739   5.303   0.667   2.188
  800SOL    HW1 2740   5.349   0.603   2.241
  800SOL    HW2 2741   5.320   0.641   2.098
  801SOL     OW 2742   5.541   4.772   1.120
  801SOL    HW1 2743   5.520   4.864   1.108
  801SOL    HW2 2744   5.630   4.772   1.156
  802SOL     OW 2745   3.943   6.318   2.421
  802SOL    HW1 2746   3.903   6.339   2.505
  802SOL    HW2 2747   3.943   6.222   2.418
  803SOL     OW 2748   4.653   5.488   1.588
  803SOL    HW1 2749   4.685   5.533   1.510
  803SOL    HW2 2750   4.578   5.540   1.617
  804SOL     OW 2751   4.794   4.705   3.805
  804SOL    HW1 2752   4.876   4.749   3.825
  804SOL    HW2 2753   4.727   4.773   3.813
  805SOL     OW 2754   6.273   0.480   3.092
  805SOL    HW1 2755   6.250   0.524   3.010
  805SOL    HW2 2756   6.191   0.444   3.124
  806SOL     OW 2757   4.159   5.480   3.387
  806SOL    HW1 2758   4.167   5.416   3.458
  806SOL    HW2 2759   4.087   5.446   3.333
  807SOL     OW 2760   4.601   4.883   3.861
  807SOL    HW1 2761   4.545   4.855   3.933
  807SOL    HW2 2762   4.567   4.969   3.837
  808SOL     OW 2763   3.821   4.713   3.583
  808SOL    HW1 2764   3.757   4.712   3.654
  808SOL    HW2 2765   3.814   4.627   3.542
  809SOL     OW 2766   4.027   5.794   2.138
  809SOL    HW1 2767   4.049   5.884   2.160
  809SOL    HW2 2768   4.052   5.785   2.046
  810SOL     OW 2769   4.937   5.499   1.194
  810SOL    HW1 2770   5.026   5.521   1.222
  810SOL    HW2 2771   4.947   5.419   1.143
  811SOL     OW 2772   6.884   4.312   1.815
  811SOL    HW1 2773   6.930   4.302   1.898
  811SOL    HW2 2774   6.935   4.377   1.766
  812SOL     OW 2775   5.952   0.572   2.686
  812SOL    HW1 2776   6.000   0.619   2.618
  812SOL    HW2 2777   5.903   0.505   2.638
  813SOL     OW 2778   6.359   5.451   3.391
  813SOL    HW1 2779   6.360   5.483   3.481
  813SOL    HW2 2780   6.271   5.472   3.359
  814SOL     OW 2781   6.849   5.220   1.822
  814SOL    HW1 2782   6.817   5.131   1.838
  814SOL    HW2 2783   6.825   5.237   1.731
  815SOL     OW 2784   4.947   4.205   0.984
  815SOL    HW1 2785   4.871   4.260   1.003
  815SOL    HW2 2786   4.910   4.117   0.973
  816SOL     OW 2787   5.185   5.586   1.292
  816SOL    HW1 2788   5.254   5.567   1.356
  816SOL    HW2 2789   5.156   5.674   1.314
  817SOL     OW 2790   4.441   3.907   1.480
  817SOL    HW1 2791   4.522   3.947   1.513
  817SOL    HW2 2792   4.461   3.814   1.477
  818SOL     OW 2793   6.025   0.406   3.189
  818SOL    HW1 2794   6.005   0.366   3.274
  818SOL    HW2 2795   5.986   0.347   3.125
  819SOL     OW 2796   4.463   6.486   1.664
  819SOL    HW1 2797   4.412   6.419   1.710
  819SOL    HW2 2798   4.448   6.566   1.715
  820SOL     OW 2799   6.748   4.452   2.912
  820SOL    HW1 2800   6.712   4.388   2.973
  820SOL    HW2 2801   6.728   4.417   2.826
  821SOL     OW 2802   6.968   5.168   2.772
  821SOL    HW1 2803   7.011   5.234   2.718
  821SOL    HW2 2804   6.981   5.086   2.724
  822SOL     OW 2805   6.433   5.408   1.811
  822SOL    HW1 2806   6.500   5.341   1.796
  822SOL    HW2 2807   6.372   5.368   1.872
  823SOL     OW 2808   4.076   6.064   2.172
  823SOL    HW1 2809   4.035   6.064   2.258
  823SOL    HW2 2810   4.014   6.112   2.116
  824SOL     OW 2811   5.807   4.980   1.111
  824SOL    HW1 2812   5.883   5.034   1.132
  824SOL    HW2 2813   5.817   4.901   1.164
  825SOL     OW 2814   4.926   3.631   1.537
  825SOL    HW1 2815   4.969   3.549   1.514
  825SOL    HW2 2816   4.987   3.699   1.511
  826SOL     OW 2817   5.370   5.732   1.138
  826SOL    HW1 2818   5.377   5.798   1.207
  826SOL    HW2 2819   5.314   5.664   1.175
  827SOL     OW 2820   6.185   0.621   2.877
  827SOL    HW1 2821   6.185   0.714   2.898
  827SOL    HW2 2822   6.113   0.611   2.814
  828SOL     OW 2823   6.251   4.467   4.267
  828SOL    HW1 2824   6.326   4.525   4.251
  828SOL    HW2 2825   6.176   4.526   4.276
  829SOL     OW 2826   5.450   4.022   3.784
  829SOL    HW1 2827   5.506   3.952   3.819
  829SOL    HW2 2828   5.362   3.999   3.814
  830SOL     OW 2829   5.493   3.604   2.020
  830SOL    HW1 2830   5.589   3.600   2.016
  830SOL    HW2 2831   5.464   3.535   1.961
  831SOL     OW 2832   5.559   6.104   1.081
  831SOL    HW1 2833   5.580   6.130   1.170
  831SOL    HW2 2834   5.484   6.159   1.057
  832SOL     OW 2835   4.302   5.697   3.424
  832SOL    HW1 2836   4.344   5.678   3.508
  832SOL    HW2 2837   4.252   5.617   3.404
  833SOL     OW 2838   6.565   0.282   2.049
  833SOL    HW1 2839   6.557   0.346   1.978
  833SOL    HW2 2840   6.510   0.209   2.022
  834SOL     OW 2841   4.091   5.977   2.626
  834SOL    HW1 2842   4.176   6.010   2.654
  834SOL    HW2 2843   4.032   6.000   2.697
  835SOL     OW 2844   7.073   4.314   2.027
  835SOL    HW1 2845   7.094   4.235   2.078
  835SOL    HW2 2846   7.143   4.320   1.963
  836SOL     OW 2847   4.879   3.802   3.634
  836SOL    HW1 2848   4.912   3.890   3.613
  836SOL    HW2 2849   4.925   3.744   3.573
  837SOL     OW 2850   4.068   6.416   2.060
  837SOL    HW1 2851   4.005   6.345   2.050
  837SOL    HW2 2852   4.060   6.467   1.979
  838SOL     OW 2853   6.760   5.447   1.958
  838SOL    HW1 2854   6.758   5.429   2.052
  838SOL    HW2 2855   6.789   5.365   1.918
  839SOL     OW 2856   4.938   6.076   1.502
  839SOL    HW1 2857   4.879   6.149   1.480
  839SOL    HW2 2858   5.023   6.118   1.517
  840SOL     OW 2859   4.565   6.579   3.578
  840SOL    HW1 2860   4.641   6.625   3.615
  840SOL    HW2 2861   4.490   6.622   3.619
  841SOL     OW 2862   5.581   6.602   3.852
  841SOL    HW1 2863   5.658   6.598   3.909
  841SOL    HW2 2864   5.607   6.660   3.781
  842SOL     OW 2865   4.090   4.622   3.624
  842SOL    HW1 2866   4.146   4.694   3.652
  842SOL    HW2 2867   4.001   4.658   3.628
  843SOL     OW 2868   6.591   6.356   3.069
  843SOL    HW1 2869   6.566   6.332   3.158
  843SOL    HW2 2870   6.644   6.282   3.038
  844SOL     OW 2871   5.513   4.466   4.202
  844SOL    HW1 2872   5.438   4.414   4.232
  844SOL    HW2 2873   5.571   4.402   4.161
  845SOL     OW 2874   3.953   3.960   2.149
  845SOL    HW1 2875   3.925   4.042   2.109
  845SOL    HW2 2876   3.928   3.893   2.085
  846SOL     OW 2877   3.806   5.337   2.505
  846SOL    HW1 2878   3.734   5.353   2.443
  846SOL    HW2 2879   3.817   5.242   2.504
  847SOL     OW 2880   7.102   5.339   2.605
  847SOL    HW1 2881   7.186   5.321   2.646
  847SOL    HW2 2882   7.124   5.370   2.517
  848SOL     OW 2883   4.017   4.526   1.693
  848SOL    HW1 2884   4.037   4.581   1.618
  848SOL    HW2 2885   4.098   4.526   1.745
  849SOL     OW 2886   5.618   3.801   3.827
  849SOL    HW1 2887   5.577   3.740   3.766
  849SOL    HW2 2888   5.686   3.845   3.775
  850SOL     OW 2889   3.796   5.170   3.274
  850SOL    HW1 2890   3.747   5.207   3.348
  850SOL    HW2 2891   3.827   5.085   3.306
  851SOL     OW 2892   6.501   4.064   3.004
  851SOL    HW1 2893   6.560   4.129   3.043
  851SOL    HW2 2894   6.554   4.021   2.937
  852SOL     OW 2895   4.330   4.838   2.166
  852SOL    HW1 2896   4.402   4.847   2.228
  852SOL    HW2 2897   4.310   4.745   2.165
  853SOL     OW 2898   6.270   3.572   3.907
  853SOL    HW1 2899   6.309   3.610   3.828
  853SOL    HW2 2900   6.218   3.498   3.876
  854SOL     OW 2901   4.326   4.109   1.329
  854SOL    HW1 2902   4.368   4.047   1.388
  854SOL    HW2 2903   4.318   4.062   1.246
  855SOL     OW 2904   4.749   5.047   1.293
  855SOL    HW1 2905   4.722   5.099   1.369
  855SOL    HW2 2906   4.730   5.103   1.218
  856SOL     OW 2907   6.907   5.744   2.470
  856SOL    HW1 2908   6.932   5.733   2.379
  856SOL    HW2 2909   6.821   5.703   2.477
  857SOL     OW 2910   7.021   6.295   2.462
  857SOL    HW1 2911   6.994   6.337   2.380
  857SOL    HW2 2912   6.989   6.205   2.454
  858SOL     OW 2913   4.781   0.625   2.509
  858SOL    HW1 2914   4.834   0.582   2.576
  858SOL    HW2 2915   4.693   0.587   2.520
  859SOL     OW 2916   6.452   6.339   3.560
  859SOL    HW1 2917   6.414   6.365   3.643
  859SOL    HW2 2918   6.434   6.412   3.501
  860SOL     OW 2919   5.500   0.313   3.490
  860SOL    HW1 2920   5.539   0.229   3.515
  860SOL    HW2 2921   5.412   0.290   3.460
  861SOL     OW 2922   6.569   7.098   3.438
  861SOL    HW1 2923   6.532   7.178   3.476
  861SOL    HW2 2924   6.596   7.124   3.350
  862SOL     OW 2925   4.232   5.051   1.802
  862SOL    HW1 2926   4.141   5.036   1.825
  862SOL    HW2 2927   4.259   4.972   1.756
  863SOL     OW 2928   4.649   0.093   1.817
  863SOL    HW1 2929   4.737   0.095   1.781
  863SOL    HW2 2930   4.661   0.102   1.912
  864SOL     OW 2931   3.933   5.414   3.239
  864SOL    HW1 2932   3.870   5.453   3.299
  864SOL    HW2 2933   3.904   5.323   3.230
  865SOL     OW 2934   6.644   0.413   2.270
  865SOL    HW1 2935   6.687   0.349   2.327
  865SOL    HW2 2936   6.609   0.360   2.198
  866SOL     OW 2937   6.792   4.281   1.520
  866SOL    HW1 2938   6.801   4.237   1.604
  866SOL    HW2 2939   6.724   4.231   1.474
  867SOL     OW 2940   5.150   0.545   3.047
  867SOL    HW1 2941   5.110   0.564   3.132
  867SOL    HW2 2942   5.086   0.577   2.983
  868SOL     OW 2943   6.402   6.231   1.337
  868SOL    HW1 2944   6.351   6.304   1.372
  868SOL    HW2 2945   6.384   6.232   1.243
  869SOL     OW 2946   6.604   4.488   1.490
  869SOL    HW1 2947   6.636   4.574   1.517
  869SOL    HW2 2948   6.683   4.434   1.486
  870SOL     OW 2949   6.365   0.347   2.728
  870SOL    HW1 2950   6.448   0.348   2.776
  870SOL    HW2 2951   6.319   0.270   2.761
  871SOL     OW 2952   6.775   4.358   3.324
  871SOL    HW1 2953   6.758   4.403   3.406
  871SOL    HW2 2954   6.850   4.404   3.286
  872SOL     OW 2955   4.820   5.219   3.724
  872SOL    HW1 2956   4.882   5.186   3.789
  872SOL    HW2 2957   4.828   5.160   3.650
  873SOL     OW 2958   6.326   5.401   1.555
  873SOL    HW1 2959   6.371   5.410   1.639
  873SOL    HW2 2960   6.352   5.479   1.505
  874SOL     OW 2961   6.753   4.707   3.008
  874SOL    HW1 2962   6.682   4.692   3.071
  874SOL    HW2 2963   6.765   4.623   2.965
  875SOL     OW 2964   6.610   4.179   1.340
  875SOL    HW1 2965   6.546   4.249   1.333
  875SOL    HW2 2966   6.564   4.101   1.309
  876SOL     OW 2967   4.770   0.226   3.343
  876SOL    HW1 2968   4.809   0.276   3.415
  876SOL    HW2 2969   4.736   0.292   3.282
  877SOL     OW 2970   6.631   3.713   3.417
  877SOL    HW1 2971   6.672   3.731   3.333
  877SOL    HW2 2972   6.537   3.710   3.398
  878SOL     OW 2973   4.057   4.113   1.597
  878SOL    HW1 2974   4.084   4.179   1.533
  878SOL    HW2 2975   3.984   4.153   1.644
  879SOL     OW 2976   6.756   4.135   3.491
  879SOL    HW1 2977   6.739   4.177   3.575
  879SOL    HW2 2978   6.757   4.206   3.427
  880SOL     OW 2979   4.425   4.676   1.189
  880SOL    HW1 2980   4.411   4.721   1.273
  880SOL    HW2 2981   4.436   4.747   1.126
  881SOL     OW 2982   5.775   3.598   2.023
  881SOL    HW1 2983   5.856   3.628   2.065
  881SOL    HW2 2984   5.805   3.537   1.956
  882SOL     OW 2985   6.412   7.129   1.454
  882SOL    HW1 2986   6.488   7.174   1.491
  882SOL    HW2 2987   6.421   7.141   1.359
  883SOL     OW 2988   4.441   6.045   1.747
  883SOL    HW1 2989   4.473   6.027   1.835
  883SOL    HW2 2990   4.498   5.995   1.690
  884SOL     OW 2991   6.773   4.474   3.572
  884SOL    HW1 2992   6.846   4.536   3.573
  884SOL    HW2 2993   6.770   4.439   3.660
  885SOL     OW 2994   4.257   5.840   1.708
  885SOL    HW1 2995   4.188   5.823   1.773
  885SOL    HW2 2996   4.303   5.916   1.743
  886SOL     OW 2997   4.671   4.272   1.009
  886SOL    HW1 2998   4.618   4.352   1.018
  886SOL    HW2 2999   4.646   4.235   0.925
  887SOL     OW 3000   5.320   4.607   1.160
  887SOL    HW1 3001   5.407   4.646   1.154
  887SOL    HW2 3002   5.334   4.521   1.199
  888SOL     OW 3003   6.541   5.668   1.797
  888SOL    HW1 3004   6.614   5.640   1.740
  888SOL    HW2 3005   6.501   5.586   1.826
  889SOL     OW 3006   7.051   5.308   2.173
  889SOL    HW1 3007   7.109   5.349   2.236
  889SOL    HW2 3008   7.066   5.356   2.091
  890SOL     OW 3009   5.921   4.195   4.121
  890SOL    HW1 3010   5.923   4.269   4.182
  890SOL    HW2 3011   5.934   4.118   4.177
  891SOL     OW 3012   4.083   4.791   2.337
  891SOL    HW1 3013   3.992   4.767   2.355
  891SOL    HW2 3014   4.077   4.866   2.278
  892SOL     OW 3015   5.582   5.396   4.080
  892SOL    HW1 3016   5.553   5.419   4.168
  892SOL    HW2 3017   5.540   5.312   4.062
  893SOL     OW 3018   5.158   6.652   1.078
  893SOL    HW1 3019   5.147   6.682   0.988
  893SOL    HW2 3020   5.139   6.558   1.074
  894SOL     OW 3021   4.409   7.182   2.541
  894SOL    HW1 3022   4.392   7.101   2.493
  894SOL    HW2 3023   4.374   7.251   2.485
  895SOL     OW 3024   6.175   5.691   3.780
  895SOL    HW1 3025   6.201   5.777   3.745
  895SOL    HW2 3026   6.080   5.697   3.788
  896SOL     OW 3027   4.691   4.603   4.046
  896SOL    HW1 3028   4.637   4.680   4.064
  896SOL    HW2 3029   4.736   4.625   3.964
  897SOL     OW 3030   4.460   6.046   3.524
  897SOL    HW1 3031   4.384   6.008   3.480
  897SOL    HW2 3032   4.504   6.097   3.456
  898SOL     OW 3033   5.016   0.269   3.214
  898SOL    HW1 3034   4.943   0.239   3.269
  898SOL    HW2 3035   5.057   0.188   3.184
  899SOL     OW 3036   4.369   6.597   3.092
  899SOL    HW1 3037   4.383   6.689   3.071
  899SOL    HW2 3038   4.278   6.580   3.067
  900SOL     OW 3039   5.223   3.735   3.302
  900SOL    HW1 3040   5.296   3.674   3.312
  900SOL    HW2 3041   5.150   3.692   3.347
  901SOL     OW 3042   4.266   4.521   1.364
  901SOL    HW1 3043   4.344   4.520   1.420
  901SOL    HW2 3044   4.298   4.554   1.280
  902SOL     OW 3045   4.053   3.535   2.092
  902SOL    HW1 3046   4.135   3.526   2.140
  902SOL    HW2 3047   4.011   3.450   2.101
  903SOL     OW 3048   6.455   3.978   1.258
  903SOL    HW1 3049   6.477   3.890   1.289
  903SOL    HW2 3050   6.360   3.975   1.244
  904SOL     OW 3051   6.042   3.684   2.892
  904SOL    HW1 3052   6.020   3.688   2.985
  904SOL    HW2 3053   6.136   3.702   2.889
  905SOL     OW 3054   5.561   4.953   4.206
  905SOL    HW1 3055   5.650   4.983   4.188
  905SOL    HW2 3056   5.570   4.860   4.224
  906SOL     OW 3057   5.899   0.123   1.500
  906SOL    HW1 3058   5.938   0.085   1.579
  906SOL    HW2 3059   5.910   0.217   1.511
  907SOL     OW 3060   6.772   3.614   2.314
  907SOL    HW1 3061   6.781   3.709   2.308
  907SOL    HW2 3062   6.698   3.593   2.257
  908SOL     OW 3063   6.625   7.254   1.586
  908SOL    HW1 3064   6.653   0.064   1.554
  908SOL    HW2 3065   6.693   7.194   1.554
  909SOL     OW 3066   6.439   4.923   1.507
  909SOL    HW1 3067   6.415   4.838   1.471
  909SOL    HW2 3068   6.362   4.978   1.494
  910SOL     OW 3069   5.622   0.642   2.201
  910SOL    HW1 3070   5.569   0.568   2.232
  910SOL    HW2 3071   5.683   0.660   2.272
  911SOL     OW 3072   5.802   5.663   1.048
  911SOL    HW1 3073   5.773   5.750   1.021
  911SOL    HW2 3074   5.852   5.631   0.973
  912SOL     OW 3075   4.097   5.443   2.023
  912SOL    HW1 3076   4.145   5.360   2.032
  912SOL    HW2 3077   4.066   5.462   2.112
  913SOL     OW 3078   5.943   6.662   3.787
  913SOL    HW1 3079   5.910   6.682   3.875
  913SOL    HW2 3080   5.896   6.721   3.729
  914SOL     OW 3081   6.447   6.595   1.355
  914SOL    HW1 3082   6.524   6.565   1.404
  914SOL    HW2 3083   6.377   6.536   1.382
  915SOL     OW 3084   5.196   6.971   3.660
  915SOL    HW1 3085   5.158   6.884   3.649
  915SOL    HW2 3086   5.175   7.017   3.578
  916SOL     OW 3087   6.905   5.428   3.092
  916SOL    HW1 3088   6.821   5.382   3.084
  916SOL    HW2 3089   6.963   5.364   3.135
  917SOL     OW 3090   5.347   3.587   1.374
  917SOL    HW1 3091   5.311   3.675   1.378
  917SOL    HW2 3092   5.390   3.582   1.289
  918SOL     OW 3093   4.126   3.761   2.821
  918SOL    HW1 3094   4.193   3.827   2.836
  918SOL    HW2 3095   4.068   3.766   2.897
  919SOL     OW 3096   6.006   5.504   4.126
  919SOL    HW1 3097   5.962   5.419   4.126
  919SOL    HW2 3098   5.971   5.550   4.202
  920SOL     OW 3099   4.006   4.714   4.026
  920SOL    HW1 3100   4.101   4.730   4.024
  920SOL    HW2 3101   3.997   4.621   4.005
  921SOL     OW 3102   3.984   5.546   2.253
  921SOL    HW1 3103   3.986   5.554   2.348
  921SOL    HW2 3104   4.008   5.634   2.222
  922SOL     OW 3105   5.599   3.387   1.741
  922SOL    HW1 3106   5.516   3.375   1.788
  922SOL    HW2 3107   5.660   3.327   1.783
  923SOL     OW 3108   3.992   3.730   2.306
  923SOL    HW1 3109   3.984   3.809   2.252
  923SOL    HW2 3110   4.002   3.659   2.242
  924SOL     OW 3111   5.193   6.470   3.990
  924SOL    HW1 3112   5.273   6.420   4.005
  924SOL    HW2 3113   5.176   6.514   4.073
  925SOL     OW 3114   4.627   5.253   1.444
  925SOL    HW1 3115   4.651   5.316   1.512
  925SOL    HW2 3116   4.598   5.306   1.371
  926SOL     OW 3117   6.906   4.006   2.053
  926SOL    HW1 3118   6.991   4.039   2.084
  926SOL    HW2 3119   6.926   3.922   2.012
  927SOL     OW 3120   5.114   3.510   1.925
  927SOL    HW1 3121   5.105   3.553   2.010
  927SOL    HW2 3122   5.104   3.581   1.861
  928SOL     OW 3123   6.039   6.254   1.444
  928SOL    HW1 3124   5.976   6.231   1.511
  928SOL    HW2 3125   6.064   6.171   1.404
  929SOL     OW 3126   4.149   6.492   2.483
  929SOL    HW1 3127   4.135   6.554   2.412
  929SOL    HW2 3128   4.091   6.419   2.463
  930SOL     OW 3129   4.964   0.560   2.321
  930SOL    HW1 3130   5.023   0.635   2.320
  930SOL    HW2 3131   4.897   0.584   2.386
  931SOL     OW 3132   6.093   0.603   2.109
  931SOL    HW1 3133   6.086   0.695   2.133
  931SOL    HW2 3134   6.032   0.558   2.167
  932SOL     OW 3135   6.632   3.991   3.817
  932SOL    HW1 3136   6.658   4.079   3.789
  932SOL    HW2 3137   6.683   3.933   3.760
  933SOL     OW 3138   6.438   0.059   3.497
  933SOL    HW1 3139   6.344   0.046   3.506
  933SOL    HW2 3140   6.448   0.104   3.413
  934SOL     OW 3141   6.614   5.551   3.320
  934SOL    HW1 3142   6.526   5.534   3.355
  934SOL    HW2 3143   6.612   5.513   3.232
  935SOL     OW 3144   5.075   3.836   1.453
  935SOL    HW1 3145   5.021   3.910   1.421
  935SOL    HW2 3146   5.165   3.864   1.436
  936SOL     OW 3147   6.559   5.132   3.466
  936SOL    HW1 3148   6.549   5.224   3.443
  936SOL    HW2 3149   6.481   5.112   3.519
  937SOL     OW 3150   5.545   5.979   3.976
  937SOL    HW1 3151   5.603   5.952   4.048
  937SOL    HW2 3152   5.587   6.058   3.941
  938SOL     OW 3153   5.822   4.731   1.224
  938SOL    HW1 3154   5.837   4.681   1.304
  938SOL    HW2 3155   5.849   4.673   1.153
  939SOL     OW 3156   5.847   4.822   4.347
  939SOL    HW1 3157   5.764   4.775   4.342
  939SOL    HW2 3158   5.837   4.895   4.287
  940SOL     OW 3159   5.877   4.387   4.324
  940SOL    HW1 3160   5.802   4.387   4.383
  940SOL    HW2 3161   5.947   4.347   4.376
  941SOL     OW 3162   4.476   4.096   4.123
  941SOL    HW1 3163   4.568   4.078   4.106
  941SOL    HW2 3164   4.429   4.048   4.055
  942SOL     OW 3165   5.764   4.366   1.538
  942SOL    HW1 3166   5.844   4.330   1.575
  942SOL    HW2 3167   5.694   4.324   1.589
  943SOL     OW 3168   6.325   5.293   3.762
  943SOL    HW1 3169   6.289   5.326   3.844
  943SOL    HW2 3170   6.347   5.371   3.712
  944SOL     OW 3171   6.548   7.015   2.362
  944SOL    HW1 3172   6.467   7.064   2.374
  944SOL    HW2 3173   6.522   6.923   2.374
  945SOL     OW 3174   6.172   3.764   1.404
  945SOL    HW1 3175   6.097   3.766   1.463
  945SOL    HW2 3176   6.176   3.852   1.366
  946SOL     OW 3177   4.520   7.166   2.046
  946SOL    HW1 3178   4.477   7.097   2.096
  946SOL    HW2 3179   4.610   7.136   2.034
  947SOL     OW 3180   6.596   4.640   3.442
  947SOL    HW1 3181   6.585   4.716   3.499
  947SOL    HW2 3182   6.647   4.578   3.493
  948SOL     OW 3183   4.958   4.985   1.118
  948SOL    HW1 3184   5.031   4.933   1.151
  948SOL    HW2 3185   4.897   4.991   1.192
  949SOL     OW 3186   3.863   4.302   1.674
  949SOL    HW1 3187   3.817   4.295   1.758
  949SOL    HW2 3188   3.915   4.382   1.682
  950SOL     OW 3189   4.211   3.595   3.158
  950SOL    HW1 3190   4.256   3.598   3.242
  950SOL    HW2 3191   4.278   3.621   3.094
  951SOL     OW 3192   6.964   3.748   1.941
  951SOL    HW1 3193   7.011   3.668   1.920
  951SOL    HW2 3194   6.872   3.728   1.923
  952SOL     OW 3195   4.475   4.783   4.103
  952SOL    HW1 3196   4.476   4.764   4.196
  952SOL    HW2 3197   4.393   4.745   4.071
  953SOL     OW 3198   4.979   4.303   4.049
  953SOL    HW1 3199   5.027   4.303   3.967
  953SOL    HW2 3200   4.989   4.214   4.083
  954SOL     OW 3201   5.616   3.931   4.111
  954SOL    HW1 3202   5.670   3.956   4.035
  954SOL    HW2 3203   5.534   3.979   4.099
  955SOL     OW 3204   4.453   5.062   1.514
  955SOL    HW1 3205   4.507   5.017   1.579
  955SOL    HW2 3206   4.507   5.133   1.481
  956SOL     OW 3207   5.047   4.792   3.859
  956SOL    HW1 3208   5.049   4.738   3.938
  956SOL    HW2 3209   5.096   4.741   3.794
  957SOL     OW 3210   6.553   3.477   1.628
  957SOL    HW1 3211   6.478   3.501   1.574
  957SOL    HW2 3212   6.626   3.526   1.591
  958SOL     OW 3213   4.667   0.120   2.101
  958SOL    HW1 3214   4.684   0.139   2.193
  958SOL    HW2 3215   4.598   0.054   2.102
  959SOL     OW 3216   6.383   6.966   3.611
  959SOL    HW1 3217   6.445   7.010   3.553
  959SOL    HW2 3218   6.422   6.881   3.628
  960SOL     OW 3219   5.122   5.652   4.148
  960SOL    HW1 3220   5.214   5.635   4.129
  960SOL    HW2 3221   5.076   5.573   4.120
  961SOL     OW 3222   4.265   4.280   4.094
  961SOL    HW1 3223   4.316   4.199   4.103
  961SOL    HW2 3224   4.330   4.350   4.104
  962SOL     OW 3225   6.153   0.386   1.675
  962SOL    HW1 3226   6.231   0.439   1.694
  962SOL    HW2 3227   6.188   0.304   1.640
  963SOL     OW 3228   4.981   6.148   1.137
  963SOL    HW1 3229   4.900   6.120   1.180
  963SOL    HW2 3230   4.994   6.085   1.067
  964SOL     OW 3231   6.019   3.369   3.572
  964SOL    HW1 3232   5.932   3.392   3.606
  964SOL    HW2 3233   6.002   3.305   3.503
  965SOL     OW 3234   5.899   6.385   3.842
  965SOL    HW1 3235   5.920   6.469   3.801
  965SOL    HW2 3236   5.977   6.331   3.829
  966SOL     OW 3237   7.091   4.527   2.412
  966SOL    HW1 3238   7.164   4.560   2.464
  966SOL    HW2 3239   7.017   4.526   2.473
  967SOL     OW 3240   6.515   0.632   2.349
  967SOL    HW1 3241   6.559   0.552   2.320
  967SOL    HW2 3242   6.466   0.661   2.272
  968SOL     OW 3243   5.929   0.288   3.428
  968SOL    HW1 3244   5.943   0.287   3.523
  968SOL    HW2 3245   5.852   0.343   3.416
  969SOL     OW 3246   4.889   5.603   3.914
  969SOL    HW1 3247   4.880   5.698   3.918
  969SOL    HW2 3248   4.864   5.580   3.824
  970SOL     OW 3249   5.337   3.372   1.846
  970SOL    HW1 3250   5.263   3.422   1.879
  970SOL    HW2 3251   5.308   3.281   1.850
  971SOL     OW 3252   6.288   3.340   3.494
  971SOL    HW1 3253   6.284   3.399   3.419
  971SOL    HW2 3254   6.202   3.350   3.536
  972SOL     OW 3255   4.722   3.683   1.350
  972SOL    HW1 3256   4.803   3.674   1.400
  972SOL    HW2 3257   4.652   3.671   1.414
  973SOL     OW 3258   6.800   6.637   2.125
  973SOL    HW1 3259   6.832   6.562   2.175
  973SOL    HW2 3260   6.804   6.710   2.187
  974SOL     OW 3261   4.710   3.411   2.424
  974SOL    HW1 3262   4.796   3.445   2.398
  974SOL    HW2 3263   4.667   3.390   2.341
  975SOL     OW 3264   6.993   4.791   2.878
  975SOL    HW1 3265   6.907   4.788   2.919
  975SOL    HW2 3266   6.983   4.851   2.804
  976SOL     OW 3267   4.644   6.092   3.717
  976SOL    HW1 3268   4.631   6.186   3.736
  976SOL    HW2 3269   4.572   6.070   3.658
  977SOL     OW 3270   3.981   5.601   3.046
  977SOL    HW1 3271   3.904   5.656   3.061
  977SOL    HW2 3272   3.979   5.536   3.116
  978SOL     OW 3273   3.682   4.025   3.750
  978SOL    HW1 3274   3.732   4.062   3.823
  978SOL    HW2 3275   3.596   4.004   3.787
  979SOL     OW 3276   7.042   4.563   2.138
  979SOL    HW1 3277   7.055   4.546   2.231
  979SOL    HW2 3278   7.049   4.477   2.096
  980SOL     OW 3279   3.986   4.549   2.152
  980SOL    HW1 3280   4.072   4.590   2.157
  980SOL    HW2 3281   3.948   4.581   2.071
  981SOL     OW 3282   3.892   3.700   1.731
  981SOL    HW1 3283   3.880   3.606   1.743
  981SOL    HW2 3284   3.930   3.708   1.644
  982SOL     OW 3285   5.697   0.810   2.932
  982SOL    HW1 3286   5.606   0.782   2.942
  982SOL    HW2 3287   5.748   0.729   2.932
  983SOL     OW 3288   6.349   4.284   1.268
  983SOL    HW1 3289   6.327   4.304   1.177
  983SOL    HW2 3290   6.319   4.194   1.281
  984SOL     OW 3291   7.046   5.782   2.717
  984SOL    HW1 3292   7.032   5.724   2.792
  984SOL    HW2 3293   6.996   5.743   2.646
  985SOL     OW 3294   4.874   4.558   0.920
  985SOL    HW1 3295   4.967   4.566   0.939
  985SOL    HW2 3296   4.839   4.646   0.933
  986SOL     OW 3297   6.579   6.254   3.323
  986SOL    HW1 3298   6.552   6.280   3.411
  986SOL    HW2 3299   6.674   6.244   3.330
  987SOL     OW 3300   4.429   5.236   1.763
  987SOL    HW1 3301   4.362   5.168   1.768
  987SOL    HW2 3302   4.418   5.273   1.675
  988SOL     OW 3303   4.774   7.144   1.304
  988SOL    HW1 3304   4.802   7.212   1.366
  988SOL    HW2 3305   4.706   7.095   1.350
  989SOL     OW 3306   6.465   3.821   3.942
  989SOL    HW1 3307   6.530   3.879   3.903
  989SOL    HW2 3308   6.452   3.752   3.876
  990SOL     OW 3309   5.006   5.253   1.048
  990SOL    HW1 3310   5.096   5.274   1.070
  990SOL    HW2 3311   4.996   5.160   1.068
  991SOL     OW 3312   6.573   3.741   1.349
  991SOL    HW1 3313   6.643   3.702   1.402
  991SOL    HW2 3314   6.608   3.743   1.260
  992SOL     OW 3315   5.101   0.087   3.455
  992SOL    HW1 3316   5.126   0.179   3.455
  992SOL    HW2 3317   5.173   0.042   3.411
  993SOL     OW 3318   5.711   0.446   3.389
  993SOL    HW1 3319   5.629   0.402   3.413
  993SOL    HW2 3320   5.684   0.522   3.339
  994SOL     OW 3321   5.632   4.717   2.643
  994SOL    HW1 3322   5.579   4.752   2.714
  994SOL    HW2 3323   5.698   4.663   2.686
  995SOL     OW 3324   5.213   4.277   0.982
  995SOL    HW1 3325   5.238   4.327   1.059
  995SOL    HW2 3326   5.118   4.269   0.987
  996SOL     OW 3327   5.865   3.963   4.266
  996SOL    HW1 3328   5.845   4.004   4.351
  996SOL    HW2 3329   5.779   3.939   4.230
  997SOL     OW 3330   6.324   3.736   2.854
  997SOL    HW1 3331   6.375   3.682   2.793
  997SOL    HW2 3332   6.316   3.820   2.810
  998SOL     OW 3333   6.778   5.775   3.312
  998SOL    HW1 3334   6.739   5.833   3.379
  998SOL    HW2 3335   6.720   5.699   3.310
  999SOL     OW 3336   5.236   0.729   2.777
  999SOL    HW1 3337   5.157   0.676   2.785
  999SOL    HW2 3338   5.257   0.727   2.684
 1000SOL     OW 3339   6.252   5.936   3.661
 1000SOL    HW1 3340   6.284   6.026   3.656
 1000SOL    HW2 3341   6.307   5.888   3.598
 1001SOL     OW 3342   4.127   5.010   2.137
 1001SOL    HW1 3343   4.169   5.095   2.123
 1001SOL    HW2 3344   4.200   4.948   2.144
 1002SOL     OW 3345   6.623   4.291   3.101
 1002SOL    HW1 3346   6.673   4.309   3.180
 1002SOL    HW2 3347   6.542   4.341   3.112
 1003SOL     OW 3348   4.284   3.510   2.236
 1003SOL    HW1 3349   4.329   3.515   2.320
 1003SOL    HW2 3350   4.339   3.560   2.176
 1004SOL     OW 3351   6.580   4.709   3.820
 1004SOL    HW1 3352   6.667   4.684   3.849
 1004SOL    HW2 3353   6.595   4.763   3.742
 1005SOL     OW 3354   4.432   0.194   3.225
 1005SOL    HW1 3355   4.467   0.146   3.300
 1005SOL    HW2 3356   4.370   0.256   3.263
 1006SOL     OW 3357   5.187   4.109   1.243
 1006SOL    HW1 3358   5.102   4.102   1.286
 1006SOL    HW2 3359   5.166   4.110   1.150
 1007SOL     OW 3360   5.377   5.600   4.044
 1007SOL    HW1 3361   5.386   5.653   3.965
 1007SOL    HW2 3362   5.444   5.532   4.035
 1008SOL     OW 3363   4.586   0.189   2.987
 1008SOL    HW1 3364   4.681   0.200   2.992
 1008SOL    HW2 3365   4.555   0.197   3.077
 1009SOL     OW 3366   6.896   5.096   3.023
 1009SOL    HW1 3367   6.972   5.129   3.071
 1009SOL    HW2 3368   6.914   5.118   2.932
 1010SOL     OW 3369   6.245   5.008   3.977
 1010SOL    HW1 3370   6.305   4.933   3.975
 1010SOL    HW2 3371   6.200   5.004   3.892
 1011SOL     OW 3372   4.152   3.526   2.677
 1011SOL    HW1 3373   4.128   3.602   2.730
 1011SOL    HW2 3374   4.244   3.511   2.696
 1012SOL     OW 3375   5.629   0.649   1.931
 1012SOL    HW1 3376   5.631   0.655   2.027
 1012SOL    HW2 3377   5.711   0.690   1.904
 1013SOL     OW 3378   4.978   0.628   2.847
 1013SOL    HW1 3379   4.895   0.677   2.849
 1013SOL    HW2 3380   4.964   0.561   2.781
 1014SOL     OW 3381   4.442   7.233   1.683
 1014SOL    HW1 3382   4.511   7.271   1.738
 1014SOL    HW2 3383   4.361   7.271   1.716
 1015SOL     OW 3384   3.949   4.070   3.141
 1015SOL    HW1 3385   4.044   4.056   3.143
 1015SOL    HW2 3386   3.923   4.049   3.052
 1016SOL     OW 3387   4.123   4.285   1.392
 1016SOL    HW1 3388   4.161   4.372   1.383
 1016SOL    HW2 3389   4.191   4.225   1.362
 1017SOL     OW 3390   5.241   3.720   2.705
 1017SOL    HW1 3391   5.162   3.765   2.673
 1017SOL    HW2 3392   5.281   3.683   2.626
 1018SOL     OW 3393   6.246   3.469   3.257
 1018SOL    HW1 3394   6.154   3.451   3.237
 1018SOL    HW2 3395   6.294   3.430   3.184
 1019SOL     OW 3396   4.966   0.055   1.425
 1019SOL    HW1 3397   4.975   0.142   1.385
 1019SOL    HW2 3398   5.008   7.272   1.363
 1020SOL     OW 3399   6.305   3.198   1.706
 1020SOL    HW1 3400   6.348   3.219   1.789
 1020SOL    HW2 3401   6.215   3.176   1.731
 1021SOL     OW 3402   5.687   7.249   1.426
 1021SOL    HW1 3403   5.758   0.030   1.452
 1021SOL    HW2 3404   5.712   7.219   1.338
 1022SOL     OW 3405   5.878   0.652   3.174
 1022SOL    HW1 3406   5.942   0.589   3.206
 1022SOL    HW2 3407   5.863   0.627   3.083
 1023SOL     OW 3408   5.466   5.033   1.080
 1023SOL    HW1 3409   5.409   5.062   1.151
 1023SOL    HW2 3410   5.473   5.109   1.022
 1024SOL     OW 3411   4.016   3.659   1.484
 1024SOL    HW1 3412   4.074   3.736   1.490
 1024SOL    HW2 3413   3.981   3.662   1.396
 1025SOL     OW 3414   4.657   3.705   3.755
 1025SOL    HW1 3415   4.741   3.732   3.718
 1025SOL    HW2 3416   4.614   3.658   3.683
 1026SOL     OW 3417   5.639   4.245   4.113
 1026SOL    HW1 3418   5.733   4.228   4.111
 1026SOL    HW2 3419   5.607   4.192   4.185
 1027SOL     OW 3420   4.984   4.049   3.604
 1027SOL    HW1 3421   5.067   4.094   3.589
 1027SOL    HW2 3422   4.927   4.115   3.642
 1028SOL     OW 3423   5.142   4.618   0.954
 1028SOL    HW1 3424   5.198   4.603   1.030
 1028SOL    HW2 3425   5.164   4.707   0.925
 1029SOL     OW 3426   4.705   4.117   1.231
 1029SOL    HW1 3427   4.685   4.028   1.199
 1029SOL    HW2 3428   4.698   4.172   1.153
 1030SOL     OW 3429   4.129   6.428   3.070
 1030SOL    HW1 3430   4.188   6.383   3.130
 1030SOL    HW2 3431   4.138   6.381   2.987
 1031SOL     OW 3432   4.772   6.964   3.541
 1031SOL    HW1 3433   4.808   7.053   3.543
 1031SOL    HW2 3434   4.834   6.914   3.489
 1032SOL     OW 3435   7.058   6.079   2.997
 1032SOL    HW1 3436   7.145   6.049   3.024
 1032SOL    HW2 3437   6.997   6.014   3.032
 1033SOL     OW 3438   6.976   6.272   1.991
 1033SOL    HW1 3439   6.973   6.182   2.022
 1033SOL    HW2 3440   6.908   6.277   1.924
 1034SOL     OW 3441   7.000   4.938   2.632
 1034SOL    HW1 3442   7.082   4.916   2.588
 1034SOL    HW2 3443   6.935   4.881   2.591
 1035SOL     OW 3444   4.326   5.561   1.919
 1035SOL    HW1 3445   4.246   5.520   1.949
 1035SOL    HW2 3446   4.335   5.640   1.972
 1036SOL     OW 3447   5.901   3.999   1.572
 1036SOL    HW1 3448   5.812   4.008   1.537
 1036SOL    HW2 3449   5.917   3.905   1.574
 1037SOL     OW 3450   4.747   5.601   1.356
 1037SOL    HW1 3451   4.775   5.691   1.371
 1037SOL    HW2 3452   4.816   5.563   1.303
 1038SOL     OW 3453   5.656   0.105   3.587
 1038SOL    HW1 3454   5.724   0.057   3.539
 1038SOL    HW2 3455   5.634   0.047   3.660
 1039SOL     OW 3456   4.573   6.997   1.430
 1039SOL    HW1 3457   4.523   6.971   1.507
 1039SOL    HW2 3458   4.538   7.082   1.405
 1040SOL     OW 3459   6.666   5.947   1.596
 1040SOL    HW1 3460   6.634   6.037   1.584
 1040SOL    HW2 3461   6.587   5.894   1.601
 1041SOL     OW 3462   5.672   0.351   1.279
 1041SOL    HW1 3463   5.660   0.391   1.365
 1041SOL    HW2 3464   5.659   0.423   1.217
 1042SOL     OW 3465   3.958   5.569   2.526
 1042SOL    HW1 3466   3.925   5.611   2.606
 1042SOL    HW2 3467   3.915   5.484   2.524
 1043SOL     OW 3468   4.373   3.974   3.901
 1043SOL    HW1 3469   4.461   3.990   3.867
 1043SOL    HW2 3470   4.345   3.893   3.857
 1044SOL     OW 3471   4.251   7.155   2.769
 1044SOL    HW1 3472   4.304   7.162   2.689
 1044SOL    HW2 3473   4.309   7.187   2.839
 1045SOL     OW 3474   6.725   7.067   1.798
 1045SOL    HW1 3475   6.698   7.059   1.889
 1045SOL    HW2 3476   6.685   7.149   1.768
 1046SOL     OW 3477   6.198   4.063   4.289
 1046SOL    HW1 3478   6.291   4.073   4.311
 1046SOL    HW2 3479   6.198   4.020   4.204
 1047SOL     OW 3480   4.433   5.637   1.675
 1047SOL    HW1 3481   4.418   5.588   1.756
 1047SOL    HW2 3482   4.371   5.710   1.681
 1048SOL     OW 3483   6.559   5.172   1.736
 1048SOL    HW1 3484   6.471   5.134   1.740
 1048SOL    HW2 3485   6.615   5.106   1.776
 1049SOL     OW 3486   4.658   3.659   2.970
 1049SOL    HW1 3487   4.704   3.702   2.898
 1049SOL    HW2 3488   4.672   3.566   2.956
 1050SOL     OW 3489   3.936   6.047   2.410
 1050SOL    HW1 3490   3.989   6.012   2.482
 1050SOL    HW2 3491   3.848   6.015   2.428
 1051SOL     OW 3492   3.821   5.053   2.520
 1051SOL    HW1 3493   3.838   5.018   2.607
 1051SOL    HW2 3494   3.867   4.993   2.460
 1052SOL     OW 3495   5.616   4.280   1.313
 1052SOL    HW1 3496   5.666   4.322   1.384
 1052SOL    HW2 3497   5.665   4.302   1.234
 1053SOL     OW 3498   5.417   6.311   3.999
 1053SOL    HW1 3499   5.368   6.230   4.010
 1053SOL    HW2 3500   5.489   6.289   3.940
 1054SOL     OW 3501   4.025   3.778   3.084
 1054SOL    HW1 3502   3.979   3.802   3.164
 1054SOL    HW2 3503   4.094   3.719   3.113
 1055SOL     OW 3504   6.083   5.291   1.605
 1055SOL    HW1 3505   6.173   5.322   1.592
 1055SOL    HW2 3506   6.092   5.199   1.628
 1056SOL     OW 3507   3.931   4.353   3.162
 1056SOL    HW1 3508   3.945   4.258   3.169
 1056SOL    HW2 3509   3.982   4.389   3.234
 1057SOL     OW 3510   6.403   3.343   2.207
 1057SOL    HW1 3511   6.396   3.350   2.302
 1057SOL    HW2 3512   6.470   3.407   2.183
 1058SOL     OW 3513   7.095   6.042   2.731
 1058SOL    HW1 3514   7.078   6.063   2.823
 1058SOL    HW2 3515   7.086   5.947   2.726
 1059SOL     OW 3516   6.543   4.434   3.815
 1059SOL    HW1 3517   6.486   4.415   3.890
 1059SOL    HW2 3518   6.547   4.529   3.811
 1060SOL     OW 3519   5.945   3.416   1.609
 1060SOL    HW1 3520   5.941   3.413   1.705
 1060SOL    HW2 3521   5.964   3.326   1.584
 1061SOL     OW 3522   3.802   4.449   3.820
 1061SOL    HW1 3523   3.757   4.533   3.815
 1061SOL    HW2 3524   3.743   4.387   3.776
 1062SOL     OW 3525   5.141   0.247   1.684
 1062SOL    HW1 3526   5.230   0.284   1.685
 1062SOL    HW2 3527   5.153   0.155   1.664
 1063SOL     OW 3528   5.746   3.388   3.664
 1063SOL    HW1 3529   5.704   3.396   3.749
 1063SOL    HW2 3530   5.753   3.478   3.632
 1064SOL     OW 3531   4.327   3.749   3.749
 1064SOL    HW1 3532   4.365   3.666   3.775
 1064SOL    HW2 3533   4.361   3.765   3.661
 1065SOL     OW 3534   6.766   7.178   2.291
 1065SOL    HW1 3535   6.682   7.143   2.319
 1065SOL    HW2 3536   6.745   7.233   2.216
 1066SOL     OW 3537   6.287   3.616   4.180
 1066SOL    HW1 3538   6.219   3.680   4.202
 1066SOL    HW2 3539   6.291   3.617   4.085
 1067SOL     OW 3540   3.937   4.118   2.854
 1067SOL    HW1 3541   3.995   4.194   2.861
 1067SOL    HW2 3542   3.966   4.073   2.775
 1068SOL     OW 3543   4.779   6.285   1.443
 1068SOL    HW1 3544   4.757   6.372   1.478
 1068SOL    HW2 3545   4.695   6.241   1.434
 1069SOL     OW 3546   6.300   3.160   2.014
 1069SOL    HW1 3547   6.341   3.208   2.087
 1069SOL    HW2 3548   6.212   3.197   2.008
 1070SOL     OW 3549   4.748   6.681   1.346
 1070SOL    HW1 3550   4.739   6.627   1.424
 1070SOL    HW2 3551   4.658   6.694   1.315
 1071SOL     OW 3552   4.568   0.069   3.430
 1071SOL    HW1 3553   4.575   7.253   3.410
 1071SOL    HW2 3554   4.647   0.108   3.393
 1072SOL     OW 3555   6.914   5.869   3.092
 1072SOL    HW1 3556   6.867   5.840   3.170
 1072SOL    HW2 3557   6.930   5.788   3.042
 1073SOL     OW 3558   4.893   0.110   1.689
 1073SOL    HW1 3559   4.955   0.181   1.704
 1073SOL    HW2 3560   4.917   0.074   1.604
 1074SOL     OW 3561   5.879   3.564   3.883
 1074SOL    HW1 3562   5.938   3.534   3.952
 1074SOL    HW2 3563   5.798   3.514   3.897
 1075SOL     OW 3564   4.169   5.929   2.959
 1075SOL    HW1 3565   4.175   5.882   3.042
 1075SOL    HW2 3566   4.238   5.996   2.964
 1076SOL     OW 3567   4.562   3.526   1.862
 1076SOL    HW1 3568   4.625   3.493   1.798
 1076SOL    HW2 3569   4.498   3.456   1.873
 1077SOL     OW 3570   6.018   5.146   1.147
 1077SOL    HW1 3571   6.054   5.204   1.214
 1077SOL    HW2 3572   6.024   5.195   1.066
 1078SOL     OW 3573   3.782   3.860   3.556
 1078SOL    HW1 3574   3.740   3.925   3.613
 1078SOL    HW2 3575   3.809   3.790   3.615
 1079SOL     OW 3576   5.569   6.802   1.213
 1079SOL    HW1 3577   5.582   6.893   1.186
 1079SOL    HW2 3578   5.658   6.766   1.218
 1080SOL     OW 3579   5.360   6.298   1.093
 1080SOL    HW1 3580   5.431   6.358   1.116
 1080SOL    HW2 3581   5.280   6.347   1.110
 1081SOL     OW 3582   4.552   7.064   3.388
 1081SOL    HW1 3583   4.619   7.018   3.439
 1081SOL    HW2 3584   4.477   7.071   3.447
 1082SOL     OW 3585   5.349   0.402   1.379
 1082SOL    HW1 3586   5.331   0.370   1.467
 1082SOL    HW2 3587   5.370   0.323   1.329
 1083SOL     OW 3588   6.141   6.245   3.817
 1083SOL    HW1 3589   6.152   6.252   3.911
 1083SOL    HW2 3590   6.207   6.304   3.781
 1084SOL     OW 3591   4.333   3.486   1.299
 1084SOL    HW1 3592   4.364   3.461   1.386
 1084SOL    HW2 3593   4.404   3.461   1.240
 1085SOL     OW 3594   4.771   4.392   4.197
 1085SOL    HW1 3595   4.748   4.472   4.149
 1085SOL    HW2 3596   4.840   4.351   4.145
 1086SOL     OW 3597   5.468   4.818   2.831
 1086SOL    HW1 3598   5.419   4.846   2.908
 1086SOL    HW2 3599   5.451   4.885   2.765
 1087SOL     OW 3600   5.526   3.367   1.479
 1087SOL    HW1 3601   5.564   3.384   1.565
 1087SOL    HW2 3602   5.494   3.452   1.449
 1088SOL     OW 3603   5.597   4.698   4.301
 1088SOL    HW1 3604   5.617   4.670   4.391
 1088SOL    HW2 3605   5.576   4.617   4.255
 1089SOL     OW 3606   4.439   3.502   2.459
 1089SOL    HW1 3607   4.422   3.516   2.552
 1089SOL    HW2 3608   4.528   3.468   2.455
 1090SOL     OW 3609   5.110   0.795   2.319
 1090SOL    HW1 3610   5.063   0.847   2.255
 1090SOL    HW2 3611   5.182   0.755   2.270
 1091SOL     OW 3612   5.204   4.863   1.164
 1091SOL    HW1 3613   5.221   4.873   1.070
 1091SOL    HW2 3614   5.234   4.774   1.184
 1092SOL     OW 3615   6.816   7.085   1.510
 1092SOL    HW1 3616   6.898   7.082   1.460
 1092SOL    HW2 3617   6.837   7.041   1.592
 1093SOL     OW 3618   4.801   4.827   0.942
 1093SOL    HW1 3619   4.851   4.870   1.012
 1093SOL    HW2 3620   4.783   4.897   0.880
 1094SOL     OW 3621   4.050   6.618   2.245
 1094SOL    HW1 3622   4.132   6.663   2.227
 1094SOL    HW2 3623   4.052   6.540   2.191
 1095SOL     OW 3624   6.627   7.260   3.214
 1095SOL    HW1 3625   6.560   0.050   3.226
 1095SOL    HW2 3626   6.706   0.021   3.254
 1096SOL     OW 3627   4.226   5.306   3.599
 1096SOL    HW1 3628   4.158   5.243   3.573
 1096SOL    HW2 3629   4.309   5.262   3.577
 1097SOL     OW 3630   6.428   5.818   3.502
 1097SOL    HW1 3631   6.467   5.870   3.432
 1097SOL    HW2 3632   6.498   5.758   3.529
 1098SOL     OW 3633   5.141   0.508   1.934
 1098SOL    HW1 3634   5.237   0.511   1.940
 1098SOL    HW2 3635   5.116   0.436   1.991
 1099SOL     OW 3636   4.775   6.718   3.672
 1099SOL    HW1 3637   4.810   6.736   3.759
 1099SOL    HW2 3638   4.781   6.801   3.625
 1100SOL     OW 3639   5.918   6.110   0.929
 1100SOL    HW1 3640   5.969   6.144   1.003
 1100SOL    HW2 3641   5.983   6.090   0.862
 1101SOL     OW 3642   6.967   5.051   2.151
 1101SOL    HW1 3643   6.911   5.051   2.228
 1101SOL    HW2 3644   7.004   5.139   2.148
 1102SOL     OW 3645   5.182   4.876   4.198
 1102SOL    HW1 3646   5.115   4.941   4.177
 1102SOL    HW2 3647   5.234   4.917   4.268
 1103SOL     OW 3648   4.555   3.593   3.531
 1103SOL    HW1 3649   4.594   3.622   3.448
 1103SOL    HW2 3650   4.467   3.564   3.506
 1104SOL     OW 3651   7.139   4.091   2.188
 1104SOL    HW1 3652   7.226   4.060   2.161
 1104SOL    HW2 3653   7.110   4.025   2.251
 1105SOL     OW 3654   4.740   0.395   2.282
 1105SOL    HW1 3655   4.819   0.449   2.276
 1105SOL    HW2 3656   4.668   0.457   2.273
 1106SOL     OW 3657   3.839   4.113   3.968
 1106SOL    HW1 3658   3.843   4.194   4.019
 1106SOL    HW2 3659   3.930   4.090   3.951
 1107SOL     OW 3660   4.029   3.589   3.439
 1107SOL    HW1 3661   3.977   3.527   3.491
 1107SOL    HW2 3662   3.964   3.642   3.393
 1108SOL     OW 3663   5.739   0.708   1.366
 1108SOL    HW1 3664   5.679   0.649   1.411
 1108SOL    HW2 3665   5.817   0.655   1.349
 1109SOL     OW 3666   5.837   7.076   3.702
 1109SOL    HW1 3667   5.850   7.127   3.622
 1109SOL    HW2 3668   5.831   6.985   3.671
 1110SOL     OW 3669   3.703   5.207   3.020
 1110SOL    HW1 3670   3.736   5.189   3.108
 1110SOL    HW2 3671   3.721   5.128   2.970
 1111SOL     OW 3672   6.829   6.853   2.560
 1111SOL    HW1 3673   6.830   6.818   2.649
 1111SOL    HW2 3674   6.818   6.947   2.571
 1112SOL     OW 3675   6.070   0.650   2.453
 1112SOL    HW1 3676   6.158   0.620   2.473
 1112SOL    HW2 3677   6.040   0.593   2.383
 1113SOL     OW 3678   6.229   5.476   3.969
 1113SOL    HW1 3679   6.153   5.489   4.026
 1113SOL    HW2 3680   6.224   5.547   3.906
 1114SOL     OW 3681   6.608   0.038   2.522
 1114SOL    HW1 3682   6.534   0.033   2.583
 1114SOL    HW2 3683   6.568   0.050   2.437
 1115SOL     OW 3684   6.999   6.348   2.969
 1115SOL    HW1 3685   7.045   6.357   2.885
 1115SOL    HW2 3686   7.002   6.254   2.987
 1116SOL     OW 3687   5.542   5.566   1.000
 1116SOL    HW1 3688   5.632   5.593   1.022
 1116SOL    HW2 3689   5.487   5.629   1.045
 1117SOL     OW 3690   4.107   4.698   1.502
 1117SOL    HW1 3691   4.154   4.639   1.443
 1117SOL    HW2 3692   4.106   4.782   1.457
 1118SOL     OW 3693   3.894   3.738   2.003
 1118SOL    HW1 3694   3.950   3.664   2.026
 1118SOL    HW2 3695   3.884   3.733   1.908
 1119SOL     OW 3696   4.997   3.874   2.672
 1119SOL    HW1 3697   4.912   3.859   2.712
 1119SOL    HW2 3698   4.989   3.959   2.629
 1120SOL     OW 3699   6.517   3.455   3.958
 1120SOL    HW1 3700   6.434   3.503   3.955
 1120SOL    HW2 3701   6.508   3.387   3.891
 1121SOL     OW 3702   4.143   3.996   2.346
 1121SOL    HW1 3703   4.067   4.006   2.288
 1121SOL    HW2 3704   4.200   3.936   2.300
 1122SOL     OW 3705   6.025   3.499   4.103
 1122SOL    HW1 3706   6.116   3.472   4.108
 1122SOL    HW2 3707   6.021   3.580   4.153
 1123SOL     OW 3708   4.717   5.236   1.099
 1123SOL    HW1 3709   4.799   5.246   1.050
 1123SOL    HW2 3710   4.654   5.207   1.034
 1124SOL     OW 3711   6.835   4.009   3.166
 1124SOL    HW1 3712   6.820   4.052   3.250
 1124SOL    HW2 3713   6.780   3.931   3.169
 1125SOL     OW 3714   4.753   3.465   1.683
 1125SOL    HW1 3715   4.789   3.378   1.698
 1125SOL    HW2 3716   4.824   3.514   1.642
 1126SOL     OW 3717   4.691   5.162   1.778
 1126SOL    HW1 3718   4.601   5.193   1.784
 1126SOL    HW2 3719   4.684   5.075   1.739
 1127SOL     OW 3720   5.102   3.687   2.437
 1127SOL    HW1 3721   5.098   3.774   2.398
 1127SOL    HW2 3722   5.194   3.661   2.429
 1128SOL     OW 3723   6.014   5.801   1.173
 1128SOL    HW1 3724   6.042   5.754   1.252
 1128SOL    HW2 3725   5.934   5.757   1.145
 1129SOL     OW 3726   4.392   3.687   2.980
 1129SOL    HW1 3727   4.487   3.691   2.979
 1129SOL    HW2 3728   4.364   3.777   2.960
 1130SOL     OW 3729   5.838   3.540   1.395
 1130SOL    HW1 3730   5.865   3.479   1.464
 1130SOL    HW2 3731   5.903   3.528   1.326
 1131SOL     OW 3732   4.302   6.300   3.247
 1131SOL    HW1 3733   4.273   6.326   3.335
 1131SOL    HW2 3734   4.389   6.339   3.239
 1132SOL     OW 3735   5.447   0.701   2.944
 1132SOL    HW1 3736   5.376   0.711   2.881
 1132SOL    HW2 3737   5.434   0.614   2.981
 1133SOL     OW 3738   6.766   3.882   3.592
 1133SOL    HW1 3739   6.753   3.965   3.545
 1133SOL    HW2 3740   6.722   3.817   3.537
 1134SOL     OW 3741   3.661   4.222   3.457
 1134SOL    HW1 3742   3.743   4.173   3.457
 1134SOL    HW2 3743   3.611   4.186   3.384
 1135SOL     OW 3744   6.689   4.726   1.580
 1135SOL    HW1 3745   6.702   4.730   1.675
 1135SOL    HW2 3746   6.741   4.799   1.545
 1136SOL     OW 3747   4.556   5.622   3.610
 1136SOL    HW1 3748   4.645   5.649   3.632
 1136SOL    HW2 3749   4.565   5.531   3.582
 1137SOL     OW 3750   5.491   5.452   4.329
 1137SOL    HW1 3751   5.531   5.417   4.408
 1137SOL    HW2 3752   5.398   5.429   4.336
 1138SOL     OW 3753   4.654   0.437   2.848
 1138SOL    HW1 3754   4.595   0.375   2.891
 1138SOL    HW2 3755   4.695   0.387   2.778
 1139SOL     OW 3756   4.035   4.293   2.212
 1139SOL    HW1 3757   4.013   4.385   2.199
 1139SOL    HW2 3758   3.983   4.247   2.146
 1140SOL     OW 3759   4.508   7.264   1.420
 1140SOL    HW1 3760   4.563   0.065   1.419
 1140SOL    HW2 3761   4.476   7.258   1.510
 1141SOL     OW 3762   4.723   4.011   4.068
 1141SOL    HW1 3763   4.816   4.022   4.092
 1141SOL    HW2 3764   4.725   3.996   3.973
 1142SOL     OW 3765   4.938   3.843   3.903
 1142SOL    HW1 3766   4.905   3.758   3.932
 1142SOL    HW2 3767   4.919   3.846   3.809
 1143SOL     OW 3768   4.375   3.352   1.969
 1143SOL    HW1 3769   4.320   3.289   2.015
 1143SOL    HW2 3770   4.313   3.410   1.924
 1144SOL     OW 3771   6.026   4.619   4.296
 1144SOL    HW1 3772   5.967   4.690   4.322
 1144SOL    HW2 3773   5.970   4.542   4.293
 1145SOL     OW 3774   5.194   3.755   3.635
 1145SOL    HW1 3775   5.253   3.807   3.580
 1145SOL    HW2 3776   5.134   3.713   3.573
 1146SOL     OW 3777   5.057   4.575   4.027
 1146SOL    HW1 3778   5.145   4.538   4.018
 1146SOL    HW2 3779   5.002   4.500   4.047
 1147SOL     OW 3780   4.932   0.632   2.049
 1147SOL    HW1 3781   4.935   0.593   2.136
 1147SOL    HW2 3782   5.008   0.595   2.004
 1148SOL     OW 3783   3.713   4.735   2.861
 1148SOL    HW1 3784   3.745   4.678   2.932
 1148SOL    HW2 3785   3.624   4.757   2.887
 1149SOL     OW 3786   6.052   3.760   4.201
 1149SOL    HW1 3787   6.007   3.825   4.255
 1149SOL    HW2 3788   6.030   3.784   4.111
 1150SOL     OW 3789   4.387   4.819   1.418
 1150SOL    HW1 3790   4.388   4.913   1.434
 1150SOL    HW2 3791   4.369   4.780   1.504
 1151SOL     OW 3792   6.825   3.415   1.798
 1151SOL    HW1 3793   6.767   3.487   1.821
 1151SOL    HW2 3794   6.811   3.350   1.867
 1152SOL     OW 3795   5.799   6.563   4.027
 1152SOL    HW1 3796   5.840   6.490   3.981
 1152SOL    HW2 3797   5.733   6.523   4.084
 1153SOL     OW 3798   5.279   3.575   1.644
 1153SOL    HW1 3799   5.310   3.498   1.690
 1153SOL    HW2 3800   5.310   3.563   1.554
 1154SOL     OW 3801   6.723   0.051   2.064
 1154SOL    HW1 3802   6.702   0.144   2.075
 1154SOL    HW2 3803   6.641   0.011   2.035
 1155SOL     OW 3804   3.851   3.774   3.308
 1155SOL    HW1 3805   3.817   3.799   3.394
 1155SOL    HW2 3806   3.784   3.802   3.246
 1156SOL     OW 3807   4.256   4.603   4.082
 1156SOL    HW1 3808   4.193   4.541   4.046
 1156SOL    HW2 3809   4.333   4.549   4.103
 1157SOL     OW 3810   4.159   3.439   1.579
 1157SOL    HW1 3811   4.103   3.507   1.542
 1157SOL    HW2 3812   4.122   3.357   1.547
 1158SOL     OW 3813   6.292   3.369   1.307
 1158SOL    HW1 3814   6.358   3.374   1.239
 1158SOL    HW2 3815   6.317   3.437   1.370
 1159SOL     OW 3816   6.680   0.646   2.570
 1159SOL    HW1 3817   6.735   0.722   2.556
 1159SOL    HW2 3818   6.620   0.646   2.495
 1160SOL     OW 3819   3.886   3.828   2.544
 1160SOL    HW1 3820   3.947   3.898   2.567
 1160SOL    HW2 3821   3.920   3.793   2.462
 1161SOL     OW 3822   5.002   5.415   4.074
 1161SOL    HW1 3823   4.930   5.367   4.115
 1161SOL    HW2 3824   4.959   5.470   4.008
 1162SOL     OW 3825   5.200   3.933   3.849
 1162SOL    HW1 3826   5.109   3.934   3.880
 1162SOL    HW2 3827   5.200   3.868   3.779
 1163SOL     OW 3828   5.406   0.497   1.984
 1163SOL    HW1 3829   5.481   0.550   1.957
 1163SOL    HW2 3830   5.443   0.410   2.000
 1164SOL     OW 3831   4.800   3.382   2.007
 1164SOL    HW1 3832   4.821   3.471   1.980
 1164SOL    HW2 3833   4.732   3.393   2.074
 1165SOL     OW 3834   4.108   4.317   2.480
 1165SOL    HW1 3835   4.140   4.407   2.470
 1165SOL    HW2 3836   4.074   4.294   2.394
 1166SOL     OW 3837   4.949   0.452   2.644
 1166SOL    HW1 3838   5.012   0.416   2.582
 1166SOL    HW2 3839   4.884   0.383   2.655
 1167SOL     OW 3840   3.971   4.990   3.711
 1167SOL    HW1 3841   3.892   4.994   3.765
 1167SOL    HW2 3842   3.967   5.067   3.655
 1168SOL     OW 3843   5.320   6.651   3.820
 1168SOL    HW1 3844   5.270   6.589   3.872
 1168SOL    HW2 3845   5.411   6.624   3.832
 1169SOL     OW 3846   6.742   0.384   2.654
 1169SOL    HW1 3847   6.719   0.473   2.626
 1169SOL    HW2 3848   6.752   0.335   2.573
 1170SOL     OW 3849   4.564   6.111   1.415
 1170SOL    HW1 3850   4.566   6.039   1.478
 1170SOL    HW2 3851   4.478   6.104   1.373
 1171SOL     OW 3852   4.560   4.859   2.326
 1171SOL    HW1 3853   4.609   4.879   2.406
 1171SOL    HW2 3854   4.609   4.903   2.257
 1172SOL     OW 3855   4.497   4.487   1.004
 1172SOL    HW1 3856   4.479   4.537   1.083
 1172SOL    HW2 3857   4.525   4.552   0.940
 1173SOL     OW 3858   5.452   5.154   4.052
 1173SOL    HW1 3859   5.484   5.086   4.111
 1173SOL    HW2 3860   5.443   5.110   3.967
 1174SOL     OW 3861   6.846   5.984   1.811
 1174SOL    HW1 3862   6.804   5.945   1.887
 1174SOL    HW2 3863   6.782   5.976   1.741
 1175SOL     OW 3864   6.655   6.541   1.533
 1175SOL    HW1 3865   6.668   6.635   1.523
 1175SOL    HW2 3866   6.741   6.507   1.556
 1176SOL     OW 3867   6.130   6.901   1.193
 1176SOL    HW1 3868   6.134   6.963   1.266
 1176SOL    HW2 3869   6.059   6.934   1.138
 1177SOL     OW 3870   6.364   5.628   1.408
 1177SOL    HW1 3871   6.392   5.698   1.467
 1177SOL    HW2 3872   6.415   5.643   1.328
 1178SOL     OW 3873   6.828   6.643   3.175
 1178SOL    HW1 3874   6.825   6.739   3.172
 1178SOL    HW2 3875   6.817   6.616   3.083
 1179SOL     OW 3876   5.530   7.035   3.626
 1179SOL    HW1 3877   5.540   7.105   3.691
 1179SOL    HW2 3878   5.544   7.078   3.542
 1180SOL     OW 3879   4.989   6.589   3.841
 1180SOL    HW1 3880   4.944   6.657   3.890
 1180SOL    HW2 3881   5.047   6.548   3.904
 1181SOL     OW 3882   3.871   4.186   2.017
 1181SOL    HW1 3883   3.788   4.229   2.040
 1181SOL    HW2 3884   3.849   4.129   1.943
 1182SOL     OW 3885   3.810   4.012   1.817
 1182SOL    HW1 3886   3.834   3.925   1.787
 1182SOL    HW2 3887   3.733   4.035   1.764
 1183SOL     OW 3888   4.561   5.173   3.822
 1183SOL    HW1 3889   4.555   5.158   3.916
 1183SOL    HW2 3890   4.652   5.200   3.808
 1184SOL     OW 3891   4.568   5.422   1.236
 1184SOL    HW1 3892   4.625   5.493   1.266
 1184SOL    HW2 3893   4.623   5.369   1.179
 1185SOL     OW 3894   5.431   6.646   1.047
 1185SOL    HW1 3895   5.338   6.658   1.061
 1185SOL    HW2 3896   5.473   6.712   1.102
 1186SOL     OW 3897   3.578   4.616   3.339
 1186SOL    HW1 3898   3.622   4.698   3.318
 1186SOL    HW2 3899   3.535   4.590   3.257
 1187SOL     OW 3900   5.721   3.431   3.305
 1187SOL    HW1 3901   5.708   3.523   3.327
 1187SOL    HW2 3902   5.813   3.426   3.276
 1188SOL     OW 3903   6.169   4.719   1.311
 1188SOL    HW1 3904   6.208   4.799   1.274
 1188SOL    HW2 3905   6.244   4.666   1.338
 1189SOL     OW 3906   6.234   6.654   1.171
 1189SOL    HW1 3907   6.316   6.657   1.222
 1189SOL    HW2 3908   6.205   6.745   1.168
 1190SOL     OW 3909   6.525   6.722   3.603
 1190SOL    HW1 3910   6.589   6.759   3.542
 1190SOL    HW2 3911   6.473   6.661   3.550
 1191SOL     OW 3912   4.599   3.617   3.232
 1191SOL    HW1 3913   4.557   3.531   3.238
 1191SOL    HW2 3914   4.618   3.628   3.139
 1192SOL     OW 3915   5.470   5.302   0.991
 1192SOL    HW1 3916   5.387   5.315   1.037
 1192SOL    HW2 3917   5.500   5.390   0.971
 1193SOL     OW 3918   5.398   0.557   3.320
 1193SOL    HW1 3919   5.466   0.623   3.329
 1193SOL    HW2 3920   5.399   0.534   3.227
 1194SOL     OW 3921   6.375   4.382   4.027
 1194SOL    HW1 3922   6.405   4.291   4.030
 1194SOL    HW2 3923   6.326   4.394   4.109
 1195SOL     OW 3924   4.963   3.485   2.302
 1195SOL    HW1 3925   5.002   3.548   2.363
 1195SOL    HW2 3926   4.982   3.521   2.215
 1196SOL     OW 3927   5.548   3.820   1.250
 1196SOL    HW1 3928   5.564   3.873   1.173
 1196SOL    HW2 3929   5.529   3.733   1.216
 1197SOL     OW 3930   4.429   3.397   1.548
 1197SOL    HW1 3931   4.339   3.407   1.579
 1197SOL    HW2 3932   4.470   3.481   1.566
 1198SOL     OW 3933   6.182   4.011   1.235
 1198SOL    HW1 3934   6.119   4.082   1.243
 1198SOL    HW2 3935   6.140   3.948   1.177
 1199SOL     OW 3936   5.302   3.658   2.958
 1199SOL    HW1 3937   5.217   3.654   3.002
 1199SOL    HW2 3938   5.281   3.679   2.867
 1200SOL     OW 3939   5.497   3.507   3.069
 1200SOL    HW1 3940   5.567   3.562   3.036
 1200SOL    HW2 3941   5.416   3.548   3.038
 1201SOL     OW 3942   5.307   0.742   2.509
 1201SOL    HW1 3943   5.384   0.793   2.481
 1201SOL    HW2 3944   5.237   0.771   2.450
 1202SOL     OW 3945   6.914   5.643   2.076
 1202SOL    HW1 3946   6.879   5.595   2.151
 1202SOL    HW2 3947   6.866   5.607   2.001
 1203SOL     OW 3948   4.399   6.744   1.765
 1203SOL    HW1 3949   4.306   6.747   1.789
 1203SOL    HW2 3950   4.409   6.815   1.701
 1204SOL     OW 3951   6.726   4.971   1.840
 1204SOL    HW1 3952   6.645   4.921   1.828
 1204SOL    HW2 3953   6.788   4.909   1.878
 1205SOL     OW 3954   3.890   4.640   1.911
 1205SOL    HW1 3955   3.794   4.638   1.904
 1205SOL    HW2 3956   3.921   4.602   1.829
 1206SOL     OW 3957   4.170   6.798   2.554
 1206SOL    HW1 3958   4.213   6.807   2.639
 1206SOL    HW2 3959   4.086   6.756   2.574
 1207SOL     OW 3960   6.567   6.117   3.684
 1207SOL    HW1 3961   6.641   6.161   3.724
 1207SOL    HW2 3962   6.523   6.185   3.633
 1208SOL     OW 3963   6.842   5.055   2.391
 1208SOL    HW1 3964   6.885   5.091   2.469
 1208SOL    HW2 3965   6.808   4.971   2.420
 1209SOL     OW 3966   4.251   4.980   3.924
 1209SOL    HW1 3967   4.162   5.005   3.950
 1209SOL    HW2 3968   4.240   4.935   3.840
 1210SOL     OW 3969   4.296   3.578   3.427
 1210SOL    HW1 3970   4.312   3.671   3.445
 1210SOL    HW2 3971   4.201   3.568   3.435
 1211SOL     OW 3972   3.744   5.469   2.745
 1211SOL    HW1 3973   3.736   5.422   2.662
 1211SOL    HW2 3974   3.831   5.445   2.777
 1212SOL     OW 3975   6.555   3.153   1.903
 1212SOL    HW1 3976   6.573   3.089   1.834
 1212SOL    HW2 3977   6.472   3.125   1.941
 1213SOL     OW 3978   6.703   6.852   3.444
 1213SOL    HW1 3979   6.796   6.844   3.466
 1213SOL    HW2 3980   6.682   6.944   3.459
 1214SOL     OW 3981   4.706   3.520   2.679
 1214SOL    HW1 3982   4.793   3.493   2.707
 1214SOL    HW2 3983   4.694   3.478   2.594
 1215SOL     OW 3984   7.039   4.525   1.716
 1215SOL    HW1 3985   7.008   4.598   1.770
 1215SOL    HW2 3986   7.029   4.556   1.626
 1216SOL     OW 3987   6.833   4.774   2.501
 1216SOL    HW1 3988   6.839   4.686   2.537
 1216SOL    HW2 3989   6.877   4.768   2.416
 1217SOL     OW 3990   4.265   5.226   2.016
 1217SOL    HW1 3991   4.345   5.274   1.995
 1217SOL    HW2 3992   4.256   5.163   1.945
 1218SOL     OW 3993   6.775   0.237   2.427
 1218SOL    HW1 3994   6.857   0.209   2.387
 1218SOL    HW2 3995   6.734   0.155   2.457
 1219SOL     OW 3996   5.097   5.763   3.636
 1219SOL    HW1 3997   5.187   5.746   3.664
 1219SOL    HW2 3998   5.091   5.858   3.632
 1220SOL     OW 3999   5.447   0.211   1.203
 1220SOL    HW1 4000   5.527   0.248   1.239
 1220SOL    HW2 4001   5.476   0.162   1.126
 1221SOL     OW 4002   5.408   5.523   2.727
 1221SOL    HW1 4003   5.460   5.443   2.736
 1221SOL    HW2 4004   5.397   5.534   2.632
 1222SOL     OW 4005   4.471   0.227   2.532
 1222SOL    HW1 4006   4.423   0.232   2.615
 1222SOL    HW2 4007   4.409   0.187   2.471
 1223SOL     OW 4008   6.442   4.648   4.169
 1223SOL    HW1 4009   6.411   4.708   4.236
 1223SOL    HW2 4010   6.407   4.683   4.087
 1224SOL     OW 4011   6.782   6.869   2.285
 1224SOL    HW1 4012   6.825   6.857   2.369
 1224SOL    HW2 4013   6.710   6.928   2.303
 1225SOL     OW 4014   7.050   4.558   3.006
 1225SOL    HW1 4015   7.037   4.492   2.939
 1225SOL    HW2 4016   7.029   4.641   2.962
 1226SOL     OW 4017   5.934   5.480   1.476
 1226SOL    HW1 4018   5.975   5.405   1.520
 1226SOL    HW2 4019   5.915   5.449   1.387
 1227SOL     OW 4020   6.366   5.957   1.365
 1227SOL    HW1 4021   6.395   5.927   1.452
 1227SOL    HW2 4022   6.395   6.048   1.361
 1228SOL     OW 4023   6.153   3.345   3.811
 1228SOL    HW1 4024   6.101   3.283   3.863
 1228SOL    HW2 4025   6.106   3.352   3.728
 1229SOL     OW 4026   4.544   6.430   3.219
 1229SOL    HW1 4027   4.600   6.496   3.261
 1229SOL    HW2 4028   4.488   6.480   3.159
 1230SOL     OW 4029   6.210   4.498   3.852
 1230SOL    HW1 4030   6.273   4.457   3.911
 1230SOL    HW2 4031   6.144   4.430   3.837
 1231SOL     OW 4032   6.565   5.405   3.098
 1231SOL    HW1 4033   6.608   5.324   3.124
 1231SOL    HW2 4034   6.472   5.381   3.089
 1232SOL     OW 4035   6.019   5.775   4.062
 1232SOL    HW1 4036   6.022   5.681   4.082
 1232SOL    HW2 4037   5.975   5.780   3.977
 1233SOL     OW 4038   6.039   3.800   1.125
 1233SOL    HW1 4039   5.963   3.845   1.162
 1233SOL    HW2 4040   6.033   3.710   1.157
 1234SOL     OW 4041   4.244   6.998   2.384
 1234SOL    HW1 4042   4.160   7.045   2.379
 1234SOL    HW2 4043   4.226   6.923   2.440
 1235SOL     OW 4044   4.648   6.365   3.731
 1235SOL    HW1 4045   4.603   6.429   3.676
 1235SOL    HW2 4046   4.741   6.378   3.712
 1236SOL     OW 4047   4.053   5.843   3.483
 1236SOL    HW1 4048   4.132   5.803   3.447
 1236SOL    HW2 4049   3.983   5.782   3.459
 1237SOL     OW 4050   6.275   0.174   1.569
 1237SOL    HW1 4051   6.307   0.106   1.629
 1237SOL    HW2 4052   6.333   0.167   1.493
 1238SOL     OW 4053   7.000   6.027   2.106
 1238SOL    HW1 4054   7.076   6.022   2.164
 1238SOL    HW2 4055   7.012   5.955   2.044
 1239SOL     OW 4056   5.629   6.915   3.890
 1239SOL    HW1 4057   5.533   6.917   3.896
 1239SOL    HW2 4058   5.647   6.943   3.800
 1240SOL     OW 4059   5.788   6.359   0.961
 1240SOL    HW1 4060   5.724   6.361   1.032
 1240SOL    HW2 4061   5.819   6.269   0.958
 1241SOL     OW 4062   5.629   0.709   3.292
 1241SOL    HW1 4063   5.593   0.797   3.288
 1241SOL    HW2 4064   5.706   0.711   3.234
 1242SOL     OW 4065   4.522   4.549   1.470
 1242SOL    HW1 4066   4.595   4.602   1.440
 1242SOL    HW2 4067   4.536   4.463   1.429
 1243SOL     OW 4068   6.338   6.439   3.783
 1243SOL    HW1 4069   6.390   6.461   3.860
 1243SOL    HW2 4070   6.295   6.521   3.758
 1244SOL     OW 4071   6.112   4.283   4.423
 1244SOL    HW1 4072   6.170   4.345   4.380
 1244SOL    HW2 4073   6.133   4.198   4.384
 1245SOL     OW 4074   5.824   5.305   4.188
 1245SOL    HW1 4075   5.816   5.338   4.277
 1245SOL    HW2 4076   5.745   5.337   4.143
 1246SOL     OW 4077   7.014   5.634   2.960
 1246SOL    HW1 4078   6.979   5.563   3.013
 1246SOL    HW2 4079   7.095   5.660   3.005
 1247SOL     OW 4080   7.081   6.676   2.800
 1247SOL    HW1 4081   6.988   6.695   2.806
 1247SOL    HW2 4082   7.087   6.606   2.736
 1248SOL     OW 4083   4.509   5.969   3.220
 1248SOL    HW1 4084   4.558   6.042   3.258
 1248SOL    HW2 4085   4.552   5.891   3.253
 1249SOL     OW 4086   5.252   0.323   3.348
 1249SOL    HW1 4087   5.283   0.413   3.351
 1249SOL    HW2 4088   5.166   0.329   3.305
 1250SOL     OW 4089   4.301   6.281   1.763
 1250SOL    HW1 4090   4.275   6.266   1.854
 1250SOL    HW2 4091   4.347   6.202   1.737
 1251SOL     OW 4092   5.473   3.658   3.652
 1251SOL    HW1 4093   5.385   3.628   3.676
 1251SOL    HW2 4094   5.458   3.733   3.594
 1252SOL     OW 4095   0.241   0.688   0.147
 1252SOL    HW1 4096   0.164   0.641   0.180
 1252SOL    HW2 4097   0.236   0.678   0.052
 1253SOL     OW 4098   0.222   0.286   0.989
 1253SOL    HW1 4099   0.251   0.232   1.062
 1253SOL    HW2 4100   0.130   0.264   0.976
 1254SOL     OW 4101   7.243   0.316   0.688
 1254SOL    HW1 4102   7.174   0.368   0.648
 1254SOL    HW2 4103   7.240   0.232   0.642
 1255SOL     OW 4104   0.572   1.318   1.226
 1255SOL    HW1 4105   0.492   1.325   1.173
 1255SOL    HW2 4106   0.588   1.407   1.257
 1256SOL     OW 4107   1.606   1.519   0.713
 1256SOL    HW1 4108   1.559   1.481   0.788
 1256SOL    HW2 4109   1.538   1.534   0.648
 1257SOL     OW 4110   1.141   0.700   0.691
 1257SOL    HW1 4111   1.183   0.784   0.674
 1257SOL    HW2 4112   1.085   0.716   0.767
 1258SOL     OW 4113   1.835   0.623   0.213
 1258SOL    HW1 4114   1.742   0.628   0.191
 1258SOL    HW2 4115   1.851   0.529   0.223
 1259SOL     OW 4116   0.718   1.137   1.065
 1259SOL    HW1 4117   0.662   1.175   1.132
 1259SOL    HW2 4118   0.760   1.212   1.023
 1260SOL     OW 4119   0.885   0.727   1.840
 1260SOL    HW1 4120   0.878   0.786   1.915
 1260SOL    HW2 4121   0.907   0.785   1.766
 1261SOL     OW 4122   0.677   0.969   0.663
 1261SOL    HW1 4123   0.746   0.979   0.729
 1261SOL    HW2 4124   0.609   1.030   0.689
 1262SOL     OW 4125   0.683   1.140   1.831
 1262SOL    HW1 4126   0.725   1.218   1.867
 1262SOL    HW2 4127   0.609   1.174   1.781
 1263SOL     OW 4128   0.348   1.406   1.082
 1263SOL    HW1 4129   0.270   1.368   1.040
 1263SOL    HW2 4130   0.387   1.462   1.015
 1264SOL     OW 4131   1.441   1.505   1.376
 1264SOL    HW1 4132   1.500   1.580   1.389
 1264SOL    HW2 4133   1.366   1.524   1.432
 1265SOL     OW 4134   0.452   0.387   1.409
 1265SOL    HW1 4135   0.530   0.339   1.437
 1265SOL    HW2 4136   0.379   0.341   1.451
 1266SOL     OW 4137   1.583   0.463   0.760
 1266SOL    HW1 4138   1.508   0.452   0.702
 1266SOL    HW2 4139   1.561   0.538   0.815
 1267SOL     OW 4140   0.227   1.716   0.478
 1267SOL    HW1 4141   0.253   1.792   0.531
 1267SOL    HW2 4142   0.293   1.712   0.409
 1268SOL     OW 4143   1.103   1.332   1.647
 1268SOL    HW1 4144   1.158   1.284   1.585
 1268SOL    HW2 4145   1.052   1.263   1.691
 1269SOL     OW 4146   0.316   1.451   0.509
 1269SOL    HW1 4147   0.279   1.539   0.520
 1269SOL    HW2 4148   0.270   1.397   0.573
 1270SOL     OW 4149   0.254   1.101   0.880
 1270SOL    HW1 4150   0.261   1.011   0.911
 1270SOL    HW2 4151   0.204   1.146   0.948
 1271SOL     OW 4152   0.601   1.769   1.516
 1271SOL    HW1 4153   0.511   1.763   1.548
 1271SOL    HW2 4154   0.616   1.863   1.503
 1272SOL     OW 4155   0.556   0.991   0.177
 1272SOL    HW1 4156   0.565   1.072   0.127
 1272SOL    HW2 4157   0.606   1.006   0.257
 1273SOL     OW 4158   1.557   0.117   1.443
 1273SOL    HW1 4159   1.633   0.169   1.416
 1273SOL    HW2 4160   1.533   0.153   1.529
 1274SOL     OW 4161   0.131   0.703   0.525
 1274SOL    HW1 4162   0.059   0.662   0.476
 1274SOL    HW2 4163   0.111   0.683   0.617
 1275SOL     OW 4164   1.861   1.733   0.348
 1275SOL    HW1 4165   1.936   1.714   0.404
 1275SOL    HW2 4166   1.866   1.827   0.331
 1276SOL     OW 4167   0.084   1.525   0.182
 1276SOL    HW1 4168   0.021   1.454   0.190
 1276SOL    HW2 4169   0.057   1.589   0.249
 1277SOL     OW 4170   1.702   0.936   0.671
 1277SOL    HW1 4171   1.786   0.896   0.650
 1277SOL    HW2 4172   1.680   0.989   0.594
 1278SOL     OW 4173   1.649   1.097   0.446
 1278SOL    HW1 4174   1.716   1.090   0.378
 1278SOL    HW2 4175   1.680   1.168   0.503
 1279SOL     OW 4176   0.192   0.742   1.542
 1279SOL    HW1 4177   0.284   0.744   1.567
 1279SOL    HW2 4178   0.184   0.812   1.476
 1280SOL     OW 4179   0.617   1.374   0.766
 1280SOL    HW1 4180   0.569   1.292   0.755
 1280SOL    HW2 4181   0.627   1.408   0.677
 1281SOL     OW 4182   1.249   1.210   1.445
 1281SOL    HW1 4183   1.264   1.149   1.372
 1281SOL    HW2 4184   1.329   1.206   1.497
 1282SOL     OW 4185   0.820   0.080   0.555
 1282SOL    HW1 4186   0.852   0.165   0.527
 1282SOL    HW2 4187   0.725   0.083   0.540
 1283SOL     OW 4188   0.179   0.935   1.329
 1283SOL    HW1 4189   0.270   0.919   1.304
 1283SOL    HW2 4190   0.130   0.928   1.247
 1284SOL     OW 4191   1.434   1.046   0.267
 1284SOL    HW1 4192   1.381   0.969   0.289
 1284SOL    HW2 4193   1.506   1.045   0.330
 1285SOL     OW 4194   1.198   1.830   1.643
 1285SOL    HW1 4195   1.190   1.890   1.568
 1285SOL    HW2 4196   1.219   1.745   1.604
 1286SOL     OW 4197   0.395   0.290   1.843
 1286SOL    HW1 4198   0.418   0.357   1.907
 1286SOL    HW2 4199   0.303   0.271   1.860
 1287SOL     OW 4200   1.484   1.403   0.930
 1287SOL    HW1 4201   1.417   1.435   0.990
 1287SOL    HW2 4202   1.456   1.315   0.906
 1288SOL     OW 4203   1.637   1.813   0.585
 1288SOL    HW1 4204   1.630   1.763   0.503
 1288SOL    HW2 4205   1.640   1.747   0.653
 1289SOL     OW 4206   0.591   0.715   0.281
 1289SOL    HW1 4207   0.585   0.804   0.246
 1289SOL    HW2 4208   0.527   0.713   0.352
 1290SOL     OW 4209   1.289   0.396   0.964
 1290SOL    HW1 4210   1.198   0.367   0.962
 1290SOL    HW2 4211   1.332   0.335   1.024
 1291SOL     OW 4212   1.594   1.677   0.352
 1291SOL    HW1 4213   1.689   1.685   0.341
 1291SOL    HW2 4214   1.560   1.664   0.263
 1292SOL     OW 4215   0.789   0.590   1.437
 1292SOL    HW1 4216   0.752   0.566   1.522
 1292SOL    HW2 4217   0.759   0.521   1.377
 1293SOL     OW 4218   1.386   0.484   1.668
 1293SOL    HW1 4219   1.391   0.529   1.752
 1293SOL    HW2 4220   1.445   0.410   1.677
 1294SOL     OW 4221   0.945   0.878   1.611
 1294SOL    HW1 4222   0.998   0.813   1.565
 1294SOL    HW2 4223   0.898   0.924   1.541
 1295SOL     OW 4224   0.998   0.411   1.216
 1295SOL    HW1 4225   0.904   0.415   1.234
 1295SOL    HW2 4226   1.004   0.385   1.124
 1296SOL     OW 4227   1.061   0.678   0.424
 1296SOL    HW1 4228   1.080   0.672   0.518
 1296SOL    HW2 4229   0.974   0.641   0.415
 1297SOL     OW 4230   0.072   0.801   0.796
 1297SOL    HW1 4231   0.152   0.809   0.848
 1297SOL    HW2 4232   0.072   0.879   0.740
 1298SOL     OW 4233   0.907   0.368   0.204
 1298SOL    HW1 4234   0.924   0.430   0.133
 1298SOL    HW2 4235   0.931   0.283   0.168
 1299SOL     OW 4236   1.683   0.566   1.830
 1299SOL    HW1 4237   1.658   0.644   1.780
 1299SOL    HW2 4238   1.706   0.501   1.764
 1300SOL     OW 4239   1.399   1.163   0.580
 1300SOL    HW1 4240   1.478   1.151   0.528
 1300SOL    HW2 4241   1.349   1.231   0.534
 1301SOL     OW 4242   0.582   0.181   0.891
 1301SOL    HW1 4243   0.574   0.195   0.985
 1301SOL    HW2 4244   0.572   0.268   0.853
 1302SOL     OW 4245   1.021   1.486   0.487
 1302SOL    HW1 4246   0.985   1.539   0.415
 1302SOL    HW2 4247   0.967   1.509   0.562
 1303SOL     OW 4248   0.368   1.824   0.873
 1303SOL    HW1 4249   0.411   1.740   0.886
 1303SOL    HW2 4250   0.434   1.889   0.899
 1304SOL     OW 4251   1.801   1.045   0.912
 1304SOL    HW1 4252   1.757   1.031   0.828
 1304SOL    HW2 4253   1.729   1.059   0.974
 1305SOL     OW 4254   1.211   1.567   1.516
 1305SOL    HW1 4255   1.187   1.492   1.569
 1305SOL    HW2 4256   1.128   1.596   1.477
 1306SOL     OW 4257   0.289   0.941   0.249
 1306SOL    HW1 4258   0.378   0.955   0.218
 1306SOL    HW2 4259   0.267   0.851   0.224
 1307SOL     OW 4260   1.486   0.775   0.708
 1307SOL    HW1 4261   1.479   0.737   0.796
 1307SOL    HW2 4262   1.563   0.832   0.712
 1308SOL     OW 4263   0.462   1.271   1.725
 1308SOL    HW1 4264   0.426   1.286   1.637
 1308SOL    HW2 4265   0.385   1.276   1.782
 1309SOL     OW 4266   1.088   1.789   0.173
 1309SOL    HW1 4267   1.029   1.738   0.228
 1309SOL    HW2 4268   1.139   1.723   0.125
 1310SOL     OW 4269   0.202   0.282   1.477
 1310SOL    HW1 4270   0.154   0.360   1.450
 1310SOL    HW2 4271   0.164   0.258   1.562
 1311SOL     OW 4272   1.647   1.390   0.086
 1311SOL    HW1 4273   1.608   1.477   0.097
 1311SOL    HW2 4274   1.573   1.330   0.085
 1312SOL     OW 4275   0.451   1.734   0.311
 1312SOL    HW1 4276   0.499   1.793   0.370
 1312SOL    HW2 4277   0.519   1.693   0.258
 1313SOL     OW 4278   1.379   0.110   0.418
 1313SOL    HW1 4279   1.337   0.078   0.338
 1313SOL    HW2 4280   1.472   0.097   0.403
 1314SOL     OW 4281   0.228   1.809   1.205
 1314SOL    HW1 4282   0.271   1.730   1.238
 1314SOL    HW2 4283   0.191   1.783   1.120
 1315SOL     OW 4284   0.930   1.716   0.863
 1315SOL    HW1 4285   1.013   1.669   0.866
 1315SOL    HW2 4286   0.881   1.673   0.792
 1316SOL     OW 4287   0.404   0.680   0.478
 1316SOL    HW1 4288   0.408   0.585   0.488
 1316SOL    HW2 4289   0.311   0.701   0.485
 1317SOL     OW 4290   1.499   0.224   1.702
 1317SOL    HW1 4291   1.522   0.241   1.794
 1317SOL    HW2 4292   1.416   0.178   1.706
 1318SOL     OW 4293   0.689   0.166   0.054
 1318SOL    HW1 4294   0.784   0.169   0.064
 1318SOL    HW2 4295   0.664   0.078   0.084
 1319SOL     OW 4296   0.740   0.315   1.754
 1319SOL    HW1 4297   0.820   0.262   1.757
 1319SOL    HW2 4298   0.685   0.278   1.823
 1320SOL     OW 4299   0.863   1.528   1.208
 1320SOL    HW1 4300   0.838   1.495   1.122
 1320SOL    HW2 4301   0.925   1.463   1.242
 1321SOL     OW 4302   1.310   0.585   1.426
 1321SOL    HW1 4303   1.343   0.560   1.512
 1321SOL    HW2 4304   1.342   0.675   1.413
 1322SOL     OW 4305   0.811   1.381   0.968
 1322SOL    HW1 4306   0.896   1.376   0.924
 1322SOL    HW2 4307   0.748   1.388   0.896
 1323SOL     OW 4308   0.924   0.540   0.895
 1323SOL    HW1 4309   0.896   0.530   0.804
 1323SOL    HW2 4310   0.955   0.453   0.920
 1324SOL     OW 4311   0.557   0.051   0.473
 1324SOL    HW1 4312   0.479   0.048   0.528
 1324SOL    HW2 4313   0.536   0.115   0.405
 1325SOL     OW 4314   1.422   1.243   0.080
 1325SOL    HW1 4315   1.433   1.163   0.132
 1325SOL    HW2 4316   1.336   1.276   0.105
 1326SOL     OW 4317   0.324   0.045   0.222
 1326SOL    HW1 4318   0.388   0.115   0.232
 1326SOL    HW2 4319   0.375   7.243   0.204
 1327SOL     OW 4320   0.949   0.301   0.466
 1327SOL    HW1 4321   0.932   0.327   0.375
 1327SOL    HW2 4322   1.045   0.302   0.473
 1328SOL     OW 4323   1.053   0.692   1.442
 1328SOL    HW1 4324   0.982   0.628   1.443
 1328SOL    HW2 4325   1.133   0.640   1.433
 1329SOL     OW 4326   1.181   1.605   0.825
 1329SOL    HW1 4327   1.213   1.657   0.751
 1329SOL    HW2 4328   1.220   1.645   0.902
 1330SOL     OW 4329   0.470   1.145   0.708
 1330SOL    HW1 4330   0.399   1.132   0.770
 1330SOL    HW2 4331   0.428   1.141   0.622
 1331SOL     OW 4332   1.248   1.802   0.642
 1331SOL    HW1 4333   1.301   1.861   0.589
 1331SOL    HW2 4334   1.178   1.857   0.677
 1332SOL     OW 4335   0.937   0.546   0.001
 1332SOL    HW1 4336   4.491   4.187   5.101
 1332SOL    HW2 4337   4.620   4.264   5.118
 1333SOL     OW 4338   0.116   0.530   1.374
 1333SOL    HW1 4339   0.197   0.546   1.326
 1333SOL    HW2 4340   0.113   0.600   1.440
 1334SOL     OW 4341   0.554   0.210   1.166
 1334SOL    HW1 4342   0.586   0.130   1.209
 1334SOL    HW2 4343   0.463   0.218   1.195
 1335SOL     OW 4344   0.856   0.492   0.641
 1335SOL    HW1 4345   0.801   0.545   0.584
 1335SOL    HW2 4346   0.887   0.421   0.585
 1336SOL     OW 4347   0.940   0.070   0.798
 1336SOL    HW1 4348   0.910   0.069   0.707
 1336SOL    HW2 4349   0.860   0.064   0.850
 1337SOL     OW 4350   1.416   1.142   0.866
 1337SOL    HW1 4351   1.357   1.069   0.884
 1337SOL    HW2 4352   1.414   1.151   0.771
 1338SOL     OW 4353   1.449   0.638   0.950
 1338SOL    HW1 4354   1.391   0.563   0.963
 1338SOL    HW2 4355   1.512   0.633   1.022
 1339SOL     OW 4356   1.837   0.796   0.421
 1339SOL    HW1 4357   1.899   0.755   0.481
 1339SOL    HW2 4358   1.838   0.741   0.343
 1340SOL     OW 4359   0.522   1.400   0.108
 1340SOL    HW1 4360   0.448   1.376   0.164
 1340SOL    HW2 4361   0.483   1.450   0.036
 1341SOL     OW 4362   1.737   1.277   0.620
 1341SOL    HW1 4363   1.829   1.269   0.645
 1341SOL    HW2 4364   1.711   1.364   0.652
 1342SOL     OW 4365   1.336   0.622   0.074
 1342SOL    HW1 4366   1.283   0.572   0.137
 1342SOL    HW2 4367   1.424   0.619   0.111
 1343SOL     OW 4368   0.513   0.242   0.265
 1343SOL    HW1 4369   0.582   0.226   0.200
 1343SOL    HW2 4370   0.481   0.331   0.245
 1344SOL     OW 4371   1.729   1.242   1.531
 1344SOL    HW1 4372   1.817   1.206   1.519
 1344SOL    HW2 4373   1.743   1.329   1.568
 1345SOL     OW 4374   1.022   1.335   1.324
 1345SOL    HW1 4375   0.942   1.307   1.368
 1345SOL    HW2 4376   1.093   1.301   1.378
 1346SOL     OW 4377   1.602   1.627   1.678
 1346SOL    HW1 4378   1.590   1.665   1.591
 1346SOL    HW2 4379   1.682   1.574   1.670
 1347SOL     OW 4380   1.155   1.254   1.101
 1347SOL    HW1 4381   1.091   1.283   1.166
 1347SOL    HW2 4382   1.118   1.282   1.017
 1348SOL     OW 4383   1.593   1.096   1.082
 1348SOL    HW1 4384   1.585   1.165   1.148
 1348SOL    HW2 4385   1.526   1.117   1.017
 1349SOL     OW 4386   0.885   0.116   1.393
 1349SOL    HW1 4387   0.915   0.118   1.302
 1349SOL    HW2 4388   0.965   0.119   1.444
 1350SOL     OW 4389   0.959   1.115   1.746
 1350SOL    HW1 4390   0.866   1.128   1.768
 1350SOL    HW2 4391   0.960   1.033   1.696
 1351SOL     OW 4392   0.705   1.036   0.397
 1351SOL    HW1 4393   0.689   1.013   0.488
 1351SOL    HW2 4394   0.786   0.990   0.374
 1352SOL     OW 4395   0.428   0.846   1.266
 1352SOL    HW1 4396   0.501   0.845   1.328
 1352SOL    HW2 4397   0.401   0.755   1.259
 1353SOL     OW 4398   1.240   0.346   1.314
 1353SOL    HW1 4399   1.272   0.427   1.352
 1353SOL    HW2 4400   1.153   0.367   1.282
 1354SOL     OW 4401   0.092   1.593   1.409
 1354SOL    HW1 4402   0.045   1.520   1.368
 1354SOL    HW2 4403   0.180   1.588   1.372
 1355SOL     OW 4404   0.333   1.127   0.459
 1355SOL    HW1 4405   0.329   1.196   0.393
 1355SOL    HW2 4406   0.319   1.046   0.410
 1356SOL     OW 4407   0.560   0.479   0.849
 1356SOL    HW1 4408   0.571   0.534   0.772
 1356SOL    HW2 4409   0.615   0.520   0.916
 1357SOL     OW 4410   1.267   1.374   0.452
 1357SOL    HW1 4411   1.322   1.446   0.484
 1357SOL    HW2 4412   1.177   1.402   0.469
 1358SOL     OW 4413   1.317   1.476   1.134
 1358SOL    HW1 4414   1.358   1.479   1.221
 1358SOL    HW2 4415   1.263   1.397   1.136
 1359SOL     OW 4416   1.599   0.642   0.483
 1359SOL    HW1 4417   1.543   0.681   0.551
 1359SOL    HW2 4418   1.671   0.704   0.473
 1360SOL     OW 4419   0.340   1.562   1.301
 1360SOL    HW1 4420   0.335   1.507   1.224
 1360SOL    HW2 4421   0.434   1.577   1.315
 1361SOL     OW 4422   0.463   0.728   1.625
 1361SOL    HW1 4423   0.513   0.772   1.557
 1361SOL    HW2 4424   0.524   0.663   1.660
 1362SOL     OW 4425   1.613   0.791   1.700
 1362SOL    HW1 4426   1.523   0.824   1.695
 1362SOL    HW2 4427   1.658   0.834   1.627
 1363SOL     OW 4428   0.950   0.148   1.771
 1363SOL    HW1 4429   1.034   0.187   1.750
 1363SOL    HW2 4430   0.958   0.057   1.743
 1364SOL     OW 4431   0.514   0.044   1.793
 1364SOL    HW1 4432   0.446   7.255   1.779
 1364SOL    HW2 4433   0.468   0.128   1.790
 1365SOL     OW 4434   0.579   0.885   1.036
 1365SOL    HW1 4435   0.623   0.970   1.038
 1365SOL    HW2 4436   0.527   0.884   1.117
 1366SOL     OW 4437   1.296   0.875   0.995
 1366SOL    HW1 4438   1.207   0.848   0.973
 1366SOL    HW2 4439   1.349   0.797   0.978
 1367SOL     OW 4440   1.199   0.491   0.264
 1367SOL    HW1 4441   1.214   0.428   0.335
 1367SOL    HW2 4442   1.138   0.555   0.302
 1368SOL     OW 4443   0.274   0.159   1.242
 1368SOL    HW1 4444   0.261   0.199   1.328
 1368SOL    HW2 4445   0.301   0.069   1.262
 1369SOL     OW 4446   0.001   1.351   1.305
 1369SOL    HW1 4447   0.027   1.283   1.367
 1369SOL    HW2 4448   7.187   1.371   1.328
 1370SOL     OW 4449   0.698   0.628   1.038
 1370SOL    HW1 4450   0.777   0.623   0.984
 1370SOL    HW2 4451   0.665   0.717   1.025
 1371SOL     OW 4452   1.755   0.958   1.873
 1371SOL    HW1 4453   1.706   0.892   1.825
 1371SOL    HW2 4454   1.696   0.984   1.944
 1372SOL     OW 4455   0.327   0.039   0.627
 1372SOL    HW1 4456   0.301   0.127   0.651
 1372SOL    HW2 4457   0.282   7.259   0.690
 1373SOL     OW 4458   1.588   0.361   0.446
 1373SOL    HW1 4459   1.646   0.310   0.502
 1373SOL    HW2 4460   1.599   0.451   0.476
 1374SOL     OW 4461   1.031   0.779   0.961
 1374SOL    HW1 4462   1.007   0.792   1.052
 1374SOL    HW2 4463   0.997   0.692   0.940
 1375SOL     OW 4464   0.969   1.564   1.710
 1375SOL    HW1 4465   0.967   1.607   1.624
 1375SOL    HW2 4466   1.000   1.475   1.691
 1376SOL     OW 4467   1.834   1.491   1.604
 1376SOL    HW1 4468   1.862   1.522   1.517
 1376SOL    HW2 4469   1.910   1.506   1.660
 1377SOL     OW 4470   0.360   0.881   1.829
 1377SOL    HW1 4471   0.433   0.915   1.881
 1377SOL    HW2 4472   0.402   0.831   1.759
 1378SOL     OW 4473   1.562   0.310   0.181
 1378SOL    HW1 4474   1.476   0.279   0.150
 1378SOL    HW2 4475   1.556   0.305   0.276
 1379SOL     OW 4476   4.899   4.501   5.124
 1379SOL    HW1 4477   1.286   0.775   0.009
 1379SOL    HW2 4478   4.982   4.545   5.108
 1380SOL     OW 4479   1.061   1.355   0.864
 1380SOL    HW1 4480   1.073   1.288   0.796
 1380SOL    HW2 4481   1.110   1.430   0.831
 1381SOL     OW 4482   0.311   0.819   0.943
 1381SOL    HW1 4483   0.404   0.842   0.949
 1381SOL    HW2 4484   0.309   0.724   0.959
 1382SOL     OW 4485   0.332   0.535   0.987
 1382SOL    HW1 4486   0.285   0.452   0.985
 1382SOL    HW2 4487   0.408   0.521   0.931
 1383SOL     OW 4488   1.154   0.333   1.702
 1383SOL    HW1 4489   1.102   0.383   1.764
 1383SOL    HW2 4490   1.229   0.390   1.682
 1384SOL     OW 4491   1.144   0.151   1.496
 1384SOL    HW1 4492   1.144   0.212   1.570
 1384SOL    HW2 4493   1.184   0.201   1.424
 1385SOL     OW 4494   7.207   1.299   0.217
 1385SOL    HW1 4495   7.199   1.249   0.135
 1385SOL    HW2 4496   7.249   1.238   0.278
 1386SOL     OW 4497   0.117   1.753   0.962
 1386SOL    HW1 4498   0.110   1.662   0.931
 1386SOL    HW2 4499   0.196   1.786   0.918
 1387SOL     OW 4500   0.491   1.571   0.915
 1387SOL    HW1 4501   0.561   1.633   0.934
 1387SOL    HW2 4502   0.532   1.504   0.860
 1388SOL     OW 4503   0.933   0.789   1.213
 1388SOL    HW1 4504   0.987   0.771   1.290
 1388SOL    HW2 4505   0.857   0.733   1.223
 1389SOL     OW 4506   7.234   0.562   1.136
 1389SOL    HW1 4507   0.033   0.554   1.078
 1389SOL    HW2 4508   7.268   0.537   1.222
 1390SOL     OW 4509   0.191   0.515   1.721
 1390SOL    HW1 4510   0.282   0.486   1.722
 1390SOL    HW2 4511   0.190   0.588   1.659
 1391SOL     OW 4512   1.376   0.920   1.647
 1391SOL    HW1 4513   1.401   1.013   1.640
 1391SOL    HW2 4514   1.367   0.891   1.556
 1392SOL     OW 4515   0.815   0.580   0.368
 1392SOL    HW1 4516   0.826   0.508   0.306
 1392SOL    HW2 4517   0.739   0.629   0.335
 1393SOL     OW 4518   1.636   0.619   1.148
 1393SOL    HW1 4519   1.619   0.560   1.222
 1393SOL    HW2 4520   1.728   0.605   1.126
 1394SOL     OW 4521   0.198   1.551   1.763
 1394SOL    HW1 4522   0.148   1.564   1.844
 1394SOL    HW2 4523   0.220   1.458   1.763
 1395SOL     OW 4524   0.724   0.427   1.225
 1395SOL    HW1 4525   0.664   0.355   1.210
 1395SOL    HW2 4526   0.701   0.492   1.158
 1396SOL     OW 4527   0.955   1.663   1.447
 1396SOL    HW1 4528   0.920   1.620   1.369
 1396SOL    HW2 4529   0.939   1.756   1.432
 1397SOL     OW 4530   0.446   0.496   0.193
 1397SOL    HW1 4531   0.514   0.559   0.214
 1397SOL    HW2 4532   0.366   0.548   0.184
 1398SOL     OW 4533   0.107   1.157   1.478
 1398SOL    HW1 4534   0.120   1.124   1.567
 1398SOL    HW2 4535   0.130   1.083   1.422
 1399SOL     OW 4536   1.281   1.041   1.213
 1399SOL    HW1 4537   1.294   0.980   1.140
 1399SOL    HW2 4538   1.239   1.118   1.173
 1400SOL     OW 4539   1.287   0.820   0.321
 1400SOL    HW1 4540   1.214   0.777   0.365
 1400SOL    HW2 4541   1.306   0.763   0.246
 1401SOL     OW 4542   1.758   1.731   1.156
 1401SOL    HW1 4543   1.832   1.750   1.098
 1401SOL    HW2 4544   1.737   1.639   1.139
 1402SOL     OW 4545   1.258   1.733   1.063
 1402SOL    HW1 4546   1.346   1.771   1.054
 1402SOL    HW2 4547   1.274   1.645   1.098
 1403SOL     OW 4548   0.089   1.270   1.046
 1403SOL    HW1 4549   0.073   1.310   1.132
 1403SOL    HW2 4550   0.012   1.215   1.031
 1404SOL     OW 4551   0.713   1.660   1.757
 1404SOL    HW1 4552   0.684   1.704   1.677
 1404SOL    HW2 4553   0.807   1.644   1.742
 1405SOL     OW 4554   0.956   0.111   0.113
 1405SOL    HW1 4555   1.017   0.063   0.058
 1405SOL    HW2 4556   0.945   0.056   0.191
 1406SOL     OW 4557   1.774   0.194   0.579
 1406SOL    HW1 4558   1.821   0.165   0.501
 1406SOL    HW2 4559   1.760   0.114   0.630
 1407SOL     OW 4560   1.408   1.591   0.536
 1407SOL    HW1 4561   1.462   1.626   0.465
 1407SOL    HW2 4562   1.352   1.664   0.561
 1408SOL     OW 4563   0.100   1.837   1.904
 1408SOL    HW1 4564   0.076   1.751   1.939
 1408SOL    HW2 4565   0.165   1.870   1.966
 1409SOL     OW 4566   1.272   0.937   0.661
 1409SOL    HW1 4567   1.347   0.878   0.670
 1409SOL    HW2 4568   1.308   1.016   0.619
 1410SOL     OW 4569   0.773   1.268   1.413
 1410SOL    HW1 4570   0.747   1.317   1.491
 1410SOL    HW2 4571   0.701   1.280   1.352
 1411SOL     OW 4572   0.665   1.631   0.159
 1411SOL    HW1 4573   0.679   1.660   0.069
 1411SOL    HW2 4574   0.631   1.542   0.151
 1412SOL     OW 4575   1.611   1.722   1.405
 1412SOL    HW1 4576   1.661   1.723   1.324
 1412SOL    HW2 4577   1.607   1.813   1.433
 1413SOL     OW 4578   1.863   0.145   0.954
 1413SOL    HW1 4579   1.857   0.063   0.904
 1413SOL    HW2 4580   1.779   0.189   0.938
 1414SOL     OW 4581   0.247   0.289   0.707
 1414SOL    HW1 4582   0.154   0.308   0.694
 1414SOL    HW2 4583   0.258   0.291   0.802
 1415SOL     OW 4584   1.238   1.604   0.043
 1415SOL    HW1 4585   1.226   1.521   0.089
 1415SOL    HW2 4586   4.872   5.219   5.095
 1416SOL     OW 4587   0.831   1.004   1.398
 1416SOL    HW1 4588   0.869   0.992   1.311
 1416SOL    HW2 4589   0.813   1.098   1.403
 1417SOL     OW 4590   0.929   0.905   0.328
 1417SOL    HW1 4591   0.976   0.928   0.248
 1417SOL    HW2 4592   0.975   0.829   0.363
 1418SOL     OW 4593   1.515   1.632   0.092
 1418SOL    HW1 4594   1.421   1.646   0.078
 1418SOL    HW2 4595   1.557   1.706   0.047
 1419SOL     OW 4596   0.332   1.330   1.495
 1419SOL    HW1 4597   0.331   1.404   1.434
 1419SOL    HW2 4598   0.252   1.282   1.476
 1420SOL     OW 4599   1.588   1.290   1.283
 1420SOL    HW1 4600   1.643   1.268   1.358
 1420SOL    HW2 4601   1.531   1.360   1.315
 1421SOL     OW 4602   1.066   1.124   0.714
 1421SOL    HW1 4603   0.992   1.079   0.754
 1421SOL    HW2 4604   1.128   1.055   0.693
 1422SOL     OW 4605   1.027   0.284   0.963
 1422SOL    HW1 4606   1.011   0.238   0.881
 1422SOL    HW2 4607   1.013   0.218   1.031
 1423SOL     OW 4608   0.623   1.466   0.505
 1423SOL    HW1 4609   0.662   1.416   0.434
 1423SOL    HW2 4610   0.529   1.465   0.486
 1424SOL     OW 4611   1.774   0.294   1.384
 1424SOL    HW1 4612   1.837   0.364   1.368
 1424SOL    HW2 4613   1.798   0.226   1.321
 1425SOL     OW 4614   0.296   1.348   0.259
 1425SOL    HW1 4615   0.224   1.399   0.220
 1425SOL    HW2 4616   0.308   1.387   0.346
 1426SOL     OW 4617   0.148   1.029   1.726
 1426SOL    HW1 4618   0.077   0.966   1.736
 1426SOL    HW2 4619   0.226   0.985   1.761
 1427SOL     OW 4620   0.666   0.246   1.497
 1427SOL    HW1 4621   0.746   0.208   1.461
 1427SOL    HW2 4622   0.688   0.267   1.587
 1428SOL     OW 4623   0.001   0.292   0.105
 1428SOL    HW1 4624   7.187   0.264   0.091
 1428SOL    HW2 4625   0.044   0.276   0.021
 1429SOL     OW 4626   1.391   0.850   1.383
 1429SOL    HW1 4627   1.337   0.911   1.332
 1429SOL    HW2 4628   1.478   0.857   1.344
 1430SOL     OW 4629   0.075   0.120   0.316
 1430SOL    HW1 4630   0.049   0.187   0.253
 1430SOL    HW2 4631   0.167   0.102   0.295
 1431SOL     OW 4632   1.193   1.368   0.179
 1431SOL    HW1 4633   1.120   1.315   0.209
 1431SOL    HW2 4634   1.246   1.384   0.257
 1432SOL     OW 4635   0.637   0.819   1.434
 1432SOL    HW1 4636   0.699   0.892   1.428
 1432SOL    HW2 4637   0.693   0.741   1.434
 1433SOL     OW 4638   1.513   1.830   1.037
 1433SOL    HW1 4639   1.542   1.888   0.967
 1433SOL    HW2 4640   1.593   1.796   1.076
 1434SOL     OW 4641   0.688   0.577   1.699
 1434SOL    HW1 4642   0.751   0.625   1.753
 1434SOL    HW2 4643   0.702   0.485   1.722
 1435SOL     OW 4644   1.467   1.180   1.615
 1435SOL    HW1 4645   1.463   1.201   1.708
 1435SOL    HW2 4646   1.556   1.205   1.588
 1436SOL     OW 4647   0.335   1.734   1.604
 1436SOL    HW1 4648   0.277   1.726   1.528
 1436SOL    HW2 4649   0.302   1.669   1.666
 1437SOL     OW 4650   1.631   0.882   1.251
 1437SOL    HW1 4651   1.638   0.801   1.200
 1437SOL    HW2 4652   1.621   0.951   1.185
 1438SOL     OW 4653   1.223   0.325   0.477
 1438SOL    HW1 4654   1.280   0.250   0.464
 1438SOL    HW2 4655   1.261   0.371   0.552
 1439SOL     OW 4656   0.596   0.699   0.678
 1439SOL    HW1 4657   0.630   0.789   0.673
 1439SOL    HW2 4658   0.529   0.696   0.609
 1440SOL     OW 4659   1.747   0.352   1.658
 1440SOL    HW1 4660   1.760   0.339   1.564
 1440SOL    HW2 4661   1.671   0.298   1.679
 1441SOL     OW 4662   1.729   0.931   1.500
 1441SOL    HW1 4663   1.721   1.026   1.512
 1441SOL    HW2 4664   1.700   0.916   1.410
 1442SOL     OW 4665   0.800   1.296   0.032
 1442SOL    HW1 4666   0.775   1.307   0.123
 1442SOL    HW2 4667   4.360   4.957   5.127
 1443SOL     OW 4668   0.668   1.773   0.941
 1443SOL    HW1 4669   0.650   1.866   0.930
 1443SOL    HW2 4670   0.761   1.764   0.923
 1444SOL     OW 4671   0.870   0.992   0.864
 1444SOL    HW1 4672   0.923   0.921   0.900
 1444SOL    HW2 4673   0.826   1.030   0.940
 1445SOL     OW 4674   1.062   0.999   0.111
 1445SOL    HW1 4675   1.015   1.026   0.032
 1445SOL    HW2 4676   1.141   0.957   0.078
 1446SOL     OW 4677   1.836   1.558   0.858
 1446SOL    HW1 4678   1.765   1.549   0.794
 1446SOL    HW2 4679   1.805   1.511   0.935
 1447SOL     OW 4680   0.205   1.276   1.834
 1447SOL    HW1 4681   0.186   1.192   1.793
 1447SOL    HW2 4682   0.135   1.289   1.898
 1448SOL     OW 4683   0.179   1.258   0.657
 1448SOL    HW1 4684   0.186   1.207   0.737
 1448SOL    HW2 4685   0.206   1.198   0.588
 1449SOL     OW 4686   0.682   1.407   1.627
 1449SOL    HW1 4687   0.605   1.364   1.664
 1449SOL    HW2 4688   0.692   1.487   1.678
 1450SOL     OW 4689   1.800   0.071   1.208
 1450SOL    HW1 4690   1.747   7.272   1.183
 1450SOL    HW2 4691   1.831   0.107   1.125
 1451SOL     OW 4692   0.410   0.414   0.519
 1451SOL    HW1 4693   0.435   0.344   0.459
 1451SOL    HW2 4694   0.358   0.369   0.587
 1452SOL     OW 4695   1.700   1.472   1.086
 1452SOL    HW1 4696   1.624   1.449   1.032
 1452SOL    HW2 4697   1.702   1.405   1.154
 1453SOL     OW 4698   0.355   0.586   1.255
 1453SOL    HW1 4699   0.403   0.517   1.302
 1453SOL    HW2 4700   0.359   0.561   1.163
 1454SOL     OW 4701   0.814   1.619   0.637
 1454SOL    HW1 4702   0.812   1.704   0.591
 1454SOL    HW2 4703   0.745   1.568   0.596
 1455SOL     OW 4704   1.408   0.212   1.149
 1455SOL    HW1 4705   1.482   0.183   1.202
 1455SOL    HW2 4706   1.349   0.255   1.211
 1456SOL     OW 4707   0.993   0.076   1.137
 1456SOL    HW1 4708   0.937   7.275   1.137
 1456SOL    HW2 4709   1.081   0.042   1.120
 1457SOL     OW 4710   0.758   1.297   0.320
 1457SOL    HW1 4711   0.727   1.212   0.351
 1457SOL    HW2 4712   0.853   1.290   0.319
 1458SOL     OW 4713   0.613   1.577   1.317
 1458SOL    HW1 4714   0.621   1.639   1.389
 1458SOL    HW2 4715   0.700   1.576   1.276
 1459SOL     OW 4716   1.279   0.032   0.181
 1459SOL    HW1 4717   1.283   0.118   0.139
 1459SOL    HW2 4718   1.227   7.255   0.121
 1460SOL     OW 4719   1.306   0.472   0.694
 1460SOL    HW1 4720   1.253   0.552   0.687
 1460SOL    HW2 4721   1.295   0.445   0.785
 1461SOL     OW 4722   1.615   0.244   0.924
 1461SOL    HW1 4723   1.530   0.236   0.967
 1461SOL    HW2 4724   1.604   0.315   0.861
 1462SOL     OW 4725   0.043   1.061   0.320
 1462SOL    HW1 4726   0.124   1.025   0.282
 1462SOL    HW2 4727   7.251   1.002   0.289
 1463SOL     OW 4728   0.891   1.667   0.319
 1463SOL    HW1 4729   0.812   1.648   0.267
 1463SOL    HW2 4730   0.864   1.735   0.380
 1464SOL     OW 4731   0.256   0.690   2.010
 1464SOL    HW1 4732   0.164   0.669   1.995
 1464SOL    HW2 4733   0.277   0.754   1.943
 1465SOL     OW 4734   0.221   0.271   2.849
 1465SOL    HW1 4735   0.250   0.221   2.926
 1465SOL    HW2 4736   0.126   0.258   2.848
 1466SOL     OW 4737   7.260   0.296   2.540
 1466SOL    HW1 4738   7.197   0.350   2.493
 1466SOL    HW2 4739   7.251   0.209   2.501
 1467SOL     OW 4740   0.567   1.313   3.083
 1467SOL    HW1 4741   0.485   1.318   3.033
 1467SOL    HW2 4742   0.579   1.401   3.118
 1468SOL     OW 4743   1.593   1.525   2.567
 1468SOL    HW1 4744   1.548   1.485   2.642
 1468SOL    HW2 4745   1.526   1.532   2.499
 1469SOL     OW 4746   1.136   0.706   2.541
 1469SOL    HW1 4747   1.181   0.790   2.530
 1469SOL    HW2 4748   1.083   0.718   2.620
 1470SOL     OW 4749   1.809   0.589   2.067
 1470SOL    HW1 4750   1.771   0.589   1.979
 1470SOL    HW2 4751   1.763   0.518   2.113
 1471SOL     OW 4752   0.716   1.136   2.919
 1471SOL    HW1 4753   0.659   1.172   2.987
 1471SOL    HW2 4754   0.756   1.213   2.878
 1472SOL     OW 4755   0.884   0.734   3.706
 1472SOL    HW1 4756   0.873   0.793   3.781
 1472SOL    HW2 4757   0.903   0.792   3.632
 1473SOL     OW 4758   0.696   0.981   2.503
 1473SOL    HW1 4759   0.761   0.983   2.573
 1473SOL    HW2 4760   0.628   1.042   2.531
 1474SOL     OW 4761   0.678   1.143   3.697
 1474SOL    HW1 4762   0.722   1.220   3.733
 1474SOL    HW2 4763   0.604   1.179   3.648
 1475SOL     OW 4764   0.343   1.406   2.940
 1475SOL    HW1 4765   0.265   1.372   2.897
 1475SOL    HW2 4766   0.383   1.464   2.875
 1476SOL     OW 4767   1.437   1.510   3.230
 1476SOL    HW1 4768   1.498   1.582   3.246
 1476SOL    HW2 4769   1.363   1.528   3.288
 1477SOL     OW 4770   0.463   0.388   3.268
 1477SOL    HW1 4771   0.536   0.335   3.300
 1477SOL    HW2 4772   0.385   0.342   3.299
 1478SOL     OW 4773   1.573   0.450   2.617
 1478SOL    HW1 4774   1.501   0.453   2.554
 1478SOL    HW2 4775   1.556   0.524   2.675
 1479SOL     OW 4776   0.212   1.738   2.349
 1479SOL    HW1 4777   0.242   1.814   2.399
 1479SOL    HW2 4778   0.282   1.722   2.285
 1480SOL     OW 4779   1.101   1.333   3.508
 1480SOL    HW1 4780   1.156   1.284   3.446
 1480SOL    HW2 4781   1.051   1.266   3.553
 1481SOL     OW 4782   0.220   1.470   2.410
 1481SOL    HW1 4783   0.212   1.565   2.398
 1481SOL    HW2 4784   0.196   1.456   2.501
 1482SOL     OW 4785   0.286   1.096   2.746
 1482SOL    HW1 4786   0.287   1.007   2.781
 1482SOL    HW2 4787   0.240   1.148   2.813
 1483SOL     OW 4788   0.624   1.771   3.364
 1483SOL    HW1 4789   0.535   1.770   3.399
 1483SOL    HW2 4790   0.641   1.862   3.341
 1484SOL     OW 4791   0.564   0.973   2.020
 1484SOL    HW1 4792   0.607   1.020   1.949
 1484SOL    HW2 4793   0.609   1.001   2.099
 1485SOL     OW 4794   1.557   0.101   3.208
 1485SOL    HW1 4795   1.646   0.119   3.179
 1485SOL    HW2 4796   1.546   0.157   3.285
 1486SOL     OW 4797   0.130   0.724   2.410
 1486SOL    HW1 4798   0.044   0.696   2.377
 1486SOL    HW2 4799   0.112   0.759   2.497
 1487SOL     OW 4800   1.854   1.725   2.186
 1487SOL    HW1 4801   1.929   1.716   2.244
 1487SOL    HW2 4802   1.851   1.819   2.165
 1488SOL     OW 4803   0.009   1.575   1.962
 1488SOL    HW1 4804   7.273   1.485   1.992
 1488SOL    HW2 4805   7.197   1.606   1.945
 1489SOL     OW 4806   1.700   0.936   2.529
 1489SOL    HW1 4807   1.786   0.896   2.512
 1489SOL    HW2 4808   1.684   0.990   2.452
 1490SOL     OW 4809   1.664   1.113   2.306
 1490SOL    HW1 4810   1.746   1.096   2.258
 1490SOL    HW2 4811   1.687   1.181   2.368
 1491SOL     OW 4812   0.214   0.711   3.440
 1491SOL    HW1 4813   0.309   0.713   3.450
 1491SOL    HW2 4814   0.186   0.802   3.452
 1492SOL     OW 4815   0.622   1.391   2.612
 1492SOL    HW1 4816   0.580   1.305   2.604
 1492SOL    HW2 4817   0.623   1.425   2.522
 1493SOL     OW 4818   1.246   1.206   3.307
 1493SOL    HW1 4819   1.262   1.145   3.235
 1493SOL    HW2 4820   1.325   1.203   3.360
 1494SOL     OW 4821   0.847   0.017   2.389
 1494SOL    HW1 4822   0.883   0.099   2.353
 1494SOL    HW2 4823   0.753   0.024   2.374
 1495SOL     OW 4824   0.185   0.952   3.113
 1495SOL    HW1 4825   0.277   0.926   3.122
 1495SOL    HW2 4826   0.154   0.903   3.037
 1496SOL     OW 4827   1.546   1.024   2.067
 1496SOL    HW1 4828   1.476   0.964   2.095
 1496SOL    HW2 4829   1.583   1.057   2.149
 1497SOL     OW 4830   1.191   1.832   3.507
 1497SOL    HW1 4831   1.185   1.892   3.433
 1497SOL    HW2 4832   1.213   1.747   3.467
 1498SOL     OW 4833   0.385   0.284   3.718
 1498SOL    HW1 4834   0.411   0.356   3.775
 1498SOL    HW2 4835   0.296   0.262   3.747
 1499SOL     OW 4836   1.483   1.401   2.787
 1499SOL    HW1 4837   1.415   1.431   2.848
 1499SOL    HW2 4838   1.458   1.311   2.767
 1500SOL     OW 4839   1.624   1.822   2.412
 1500SOL    HW1 4840   1.617   1.765   2.336
 1500SOL    HW2 4841   1.631   1.762   2.486
 1501SOL     OW 4842   0.593   0.697   2.140
 1501SOL    HW1 4843   0.590   0.784   2.099
 1501SOL    HW2 4844   0.526   0.701   2.208
 1502SOL     OW 4845   1.277   0.390   2.808
 1502SOL    HW1 4846   1.186   0.361   2.809
 1502SOL    HW2 4847   1.322   0.329   2.866
 1503SOL     OW 4848   1.584   1.664   2.189
 1503SOL    HW1 4849   1.679   1.668   2.179
 1503SOL    HW2 4850   1.551   1.651   2.101
 1504SOL     OW 4851   0.794   0.589   3.294
 1504SOL    HW1 4852   0.758   0.567   3.380
 1504SOL    HW2 4853   0.763   0.520   3.236
 1505SOL     OW 4854   1.393   0.490   3.553
 1505SOL    HW1 4855   1.399   0.531   3.639
 1505SOL    HW2 4856   1.446   0.411   3.561
 1506SOL     OW 4857   0.943   0.884   3.474
 1506SOL    HW1 4858   0.997   0.818   3.430
 1506SOL    HW2 4859   0.898   0.929   3.403
 1507SOL     OW 4860   1.004   0.415   3.067
 1507SOL    HW1 4861   0.912   0.418   3.091
 1507SOL    HW2 4862   1.005   0.379   2.978
 1508SOL     OW 4863   1.066   0.701   2.271
 1508SOL    HW1 4864   1.087   0.699   2.365
 1508SOL    HW2 4865   0.981   0.658   2.265
 1509SOL     OW 4866   0.054   0.865   2.653
 1509SOL    HW1 4867   0.137   0.846   2.697
 1509SOL    HW2 4868   0.016   0.938   2.701
 1510SOL     OW 4869   0.149   1.905   3.504
 1510SOL    HW1 4870   0.135   1.868   3.591
 1510SOL    HW2 4871   0.063   1.907   3.463
 1511SOL     OW 4872   0.863   0.354   2.067
 1511SOL    HW1 4873   0.915   0.387   1.994
 1511SOL    HW2 4874   0.805   0.289   2.027
 1512SOL     OW 4875   1.745   0.554   3.667
 1512SOL    HW1 4876   1.701   0.634   3.635
 1512SOL    HW2 4877   1.735   0.491   3.595
 1513SOL     OW 4878   1.402   1.159   2.430
 1513SOL    HW1 4879   1.484   1.152   2.380
 1513SOL    HW2 4880   1.350   1.223   2.382
 1514SOL     OW 4881   0.636   0.138   2.753
 1514SOL    HW1 4882   0.620   0.160   2.845
 1514SOL    HW2 4883   0.589   0.205   2.704
 1515SOL     OW 4884   0.999   1.466   2.325
 1515SOL    HW1 4885   0.979   1.535   2.262
 1515SOL    HW2 4886   0.965   1.499   2.408
 1516SOL     OW 4887   0.370   1.830   2.730
 1516SOL    HW1 4888   0.412   1.744   2.742
 1516SOL    HW2 4889   0.436   1.893   2.758
 1517SOL     OW 4890   1.800   1.035   2.775
 1517SOL    HW1 4891   1.755   1.027   2.691
 1517SOL    HW2 4892   1.729   1.048   2.839
 1518SOL     OW 4893   1.211   1.569   3.376
 1518SOL    HW1 4894   1.187   1.494   3.430
 1518SOL    HW2 4895   1.129   1.597   3.336
 1519SOL     OW 4896   0.308   0.944   2.148
 1519SOL    HW1 4897   0.389   0.957   2.098
 1519SOL    HW2 4898   0.292   0.850   2.143
 1520SOL     OW 4899   1.485   0.772   2.569
 1520SOL    HW1 4900   1.480   0.734   2.657
 1520SOL    HW2 4901   1.562   0.828   2.572
 1521SOL     OW 4902   0.455   1.279   3.596
 1521SOL    HW1 4903   0.420   1.286   3.507
 1521SOL    HW2 4904   0.380   1.296   3.653
 1522SOL     OW 4905   1.157   1.755   2.083
 1522SOL    HW1 4906   1.069   1.736   2.115
 1522SOL    HW2 4907   1.175   1.685   2.020
 1523SOL     OW 4908   0.205   0.296   3.304
 1523SOL    HW1 4909   0.168   0.381   3.281
 1523SOL    HW2 4910   0.132   0.247   3.341
 1524SOL     OW 4911   1.650   1.393   1.961
 1524SOL    HW1 4912   1.607   1.477   1.951
 1524SOL    HW2 4913   1.587   1.329   1.929
 1525SOL     OW 4914   0.448   1.734   2.196
 1525SOL    HW1 4915   0.500   1.792   2.252
 1525SOL    HW2 4916   0.512   1.699   2.133
 1526SOL     OW 4917   1.452   0.157   2.322
 1526SOL    HW1 4918   1.496   0.096   2.264
 1526SOL    HW2 4919   1.523   0.205   2.365
 1527SOL     OW 4920   0.192   1.791   3.077
 1527SOL    HW1 4921   0.240   1.717   3.115
 1527SOL    HW2 4922   0.169   1.761   2.989
 1528SOL     OW 4923   0.933   1.707   2.731
 1528SOL    HW1 4924   1.016   1.659   2.734
 1528SOL    HW2 4925   0.885   1.667   2.658
 1529SOL     OW 4926   0.394   0.681   2.332
 1529SOL    HW1 4927   0.396   0.586   2.346
 1529SOL    HW2 4928   0.305   0.707   2.354
 1530SOL     OW 4929   1.518   0.238   3.573
 1530SOL    HW1 4930   1.545   0.234   3.665
 1530SOL    HW2 4931   1.449   0.172   3.565
 1531SOL     OW 4932   0.682   0.151   1.983
 1531SOL    HW1 4933   0.740   0.077   1.999
 1531SOL    HW2 4934   0.616   0.118   1.922
 1532SOL     OW 4935   0.749   0.311   3.618
 1532SOL    HW1 4936   0.830   0.261   3.621
 1532SOL    HW2 4937   0.694   0.274   3.687
 1533SOL     OW 4938   0.856   1.521   3.067
 1533SOL    HW1 4939   0.831   1.488   2.981
 1533SOL    HW2 4940   0.916   1.455   3.101
 1534SOL     OW 4941   1.310   0.586   3.306
 1534SOL    HW1 4942   1.346   0.564   3.392
 1534SOL    HW2 4943   1.345   0.673   3.288
 1535SOL     OW 4944   0.808   1.381   2.822
 1535SOL    HW1 4945   0.895   1.378   2.782
 1535SOL    HW2 4946   0.749   1.393   2.748
 1536SOL     OW 4947   0.920   0.534   2.740
 1536SOL    HW1 4948   0.900   0.518   2.648
 1536SOL    HW2 4949   0.946   0.448   2.774
 1537SOL     OW 4950   0.570   0.040   2.351
 1537SOL    HW1 4951   0.494   0.023   2.407
 1537SOL    HW2 4952   0.544   0.115   2.297
 1538SOL     OW 4953   1.454   1.213   1.887
 1538SOL    HW1 4954   1.483   1.142   1.945
 1538SOL    HW2 4955   1.372   1.243   1.927
 1539SOL     OW 4956   0.319   0.053   2.100
 1539SOL    HW1 4957   0.385   0.117   2.127
 1539SOL    HW2 4958   0.369   7.250   2.082
 1540SOL     OW 4959   0.962   0.255   2.305
 1540SOL    HW1 4960   0.931   0.290   2.221
 1540SOL    HW2 4961   1.056   0.274   2.305
 1541SOL     OW 4962   1.054   0.696   3.308
 1541SOL    HW1 4963   0.982   0.633   3.307
 1541SOL    HW2 4964   1.133   0.643   3.305
 1542SOL     OW 4965   1.188   1.605   2.676
 1542SOL    HW1 4966   1.219   1.657   2.602
 1542SOL    HW2 4967   1.226   1.647   2.752
 1543SOL     OW 4968   0.491   1.153   2.569
 1543SOL    HW1 4969   0.426   1.133   2.636
 1543SOL    HW2 4970   0.442   1.150   2.487
 1544SOL     OW 4971   1.247   1.798   2.482
 1544SOL    HW1 4972   1.296   1.860   2.428
 1544SOL    HW2 4973   1.175   1.849   2.519
 1545SOL     OW 4974   1.030   0.492   1.890
 1545SOL    HW1 4975   0.986   0.575   1.872
 1545SOL    HW2 4976   1.092   0.512   1.960
 1546SOL     OW 4977   0.133   0.557   3.229
 1546SOL    HW1 4978   0.216   0.569   3.183
 1546SOL    HW2 4979   0.140   0.613   3.307
 1547SOL     OW 4980   0.571   0.195   3.018
 1547SOL    HW1 4981   0.602   0.120   3.069
 1547SOL    HW2 4982   0.477   0.200   3.036
 1548SOL     OW 4983   0.879   0.458   2.483
 1548SOL    HW1 4984   0.843   0.513   2.413
 1548SOL    HW2 4985   0.904   0.377   2.439
 1549SOL     OW 4986   0.902   0.078   2.651
 1549SOL    HW1 4987   0.883   0.056   2.560
 1549SOL    HW2 4988   0.816   0.088   2.692
 1550SOL     OW 4989   1.421   1.136   2.729
 1550SOL    HW1 4990   1.360   1.065   2.747
 1550SOL    HW2 4991   1.420   1.145   2.633
 1551SOL     OW 4992   1.444   0.629   2.809
 1551SOL    HW1 4993   1.383   0.556   2.819
 1551SOL    HW2 4994   1.505   0.621   2.883
 1552SOL     OW 4995   1.816   0.787   2.254
 1552SOL    HW1 4996   1.878   0.746   2.315
 1552SOL    HW2 4997   1.812   0.728   2.180
 1553SOL     OW 4998   0.505   1.433   2.067
 1553SOL    HW1 4999   0.417   1.409   2.098
 1553SOL    HW2 5000   0.535   1.357   2.018
 1554SOL     OW 5001   1.742   1.287   2.490
 1554SOL    HW1 5002   1.835   1.282   2.513
 1554SOL    HW2 5003   1.714   1.373   2.521
 1555SOL     OW 5004   1.392   0.588   1.919
 1555SOL    HW1 5005   1.339   0.557   1.993
 1555SOL    HW2 5006   1.482   0.570   1.946
 1556SOL     OW 5007   0.507   0.249   2.171
 1556SOL    HW1 5008   0.578   0.220   2.113
 1556SOL    HW2 5009   0.477   0.331   2.133
 1557SOL     OW 5010   1.713   1.265   3.394
 1557SOL    HW1 5011   1.795   1.216   3.388
 1557SOL    HW2 5012   1.738   1.350   3.430
 1558SOL     OW 5013   1.015   1.327   3.183
 1558SOL    HW1 5014   0.934   1.303   3.228
 1558SOL    HW2 5015   1.085   1.295   3.240
 1559SOL     OW 5016   1.600   1.629   3.542
 1559SOL    HW1 5017   1.585   1.664   3.454
 1559SOL    HW2 5018   1.682   1.580   3.534
 1560SOL     OW 5019   1.155   1.250   2.964
 1560SOL    HW1 5020   1.091   1.275   3.031
 1560SOL    HW2 5021   1.117   1.280   2.882
 1561SOL     OW 5022   1.596   1.086   2.952
 1561SOL    HW1 5023   1.587   1.154   3.018
 1561SOL    HW2 5024   1.529   1.106   2.887
 1562SOL     OW 5025   0.886   0.117   3.251
 1562SOL    HW1 5026   0.914   0.111   3.160
 1562SOL    HW2 5027   0.967   0.129   3.301
 1563SOL     OW 5028   0.957   1.118   3.612
 1563SOL    HW1 5029   0.865   1.133   3.633
 1563SOL    HW2 5030   0.957   1.037   3.560
 1564SOL     OW 5031   0.726   1.044   2.234
 1564SOL    HW1 5032   0.716   1.018   2.325
 1564SOL    HW2 5033   0.798   0.990   2.201
 1565SOL     OW 5034   0.437   0.845   3.119
 1565SOL    HW1 5035   0.505   0.849   3.187
 1565SOL    HW2 5036   0.411   0.753   3.116
 1566SOL     OW 5037   1.249   0.360   3.165
 1566SOL    HW1 5038   1.277   0.438   3.212
 1566SOL    HW2 5039   1.162   0.382   3.132
 1567SOL     OW 5040   0.011   1.629   3.279
 1567SOL    HW1 5041   0.015   1.724   3.272
 1567SOL    HW2 5042   0.099   1.600   3.254
 1568SOL     OW 5043   0.340   1.142   2.339
 1568SOL    HW1 5044   0.327   1.215   2.279
 1568SOL    HW2 5045   0.332   1.064   2.285
 1569SOL     OW 5046   0.514   0.538   2.721
 1569SOL    HW1 5047   0.535   0.594   2.646
 1569SOL    HW2 5048   0.584   0.554   2.784
 1570SOL     OW 5049   1.252   1.355   2.288
 1570SOL    HW1 5050   1.306   1.428   2.316
 1570SOL    HW2 5051   1.163   1.382   2.307
 1571SOL     OW 5052   1.315   1.474   2.990
 1571SOL    HW1 5053   1.355   1.481   3.077
 1571SOL    HW2 5054   1.261   1.395   2.995
 1572SOL     OW 5055   1.583   0.637   2.341
 1572SOL    HW1 5056   1.534   0.678   2.412
 1572SOL    HW2 5057   1.646   0.704   2.314
 1573SOL     OW 5058   0.318   1.556   3.169
 1573SOL    HW1 5059   0.314   1.499   3.092
 1573SOL    HW2 5060   0.412   1.571   3.183
 1574SOL     OW 5061   0.482   0.730   3.496
 1574SOL    HW1 5062   0.527   0.775   3.424
 1574SOL    HW2 5063   0.544   0.664   3.526
 1575SOL     OW 5064   1.633   0.780   3.564
 1575SOL    HW1 5065   1.546   0.818   3.552
 1575SOL    HW2 5066   1.683   0.809   3.487
 1576SOL     OW 5067   0.963   0.151   3.640
 1576SOL    HW1 5068   1.043   0.193   3.608
 1576SOL    HW2 5069   0.971   0.060   3.611
 1577SOL     OW 5070   0.516   0.046   3.661
 1577SOL    HW1 5071   0.450   7.255   3.647
 1577SOL    HW2 5072   0.467   0.129   3.658
 1578SOL     OW 5073   0.582   0.881   2.889
 1578SOL    HW1 5074   0.623   0.968   2.890
 1578SOL    HW2 5075   0.531   0.878   2.970
 1579SOL     OW 5076   1.295   0.871   2.852
 1579SOL    HW1 5077   1.205   0.843   2.832
 1579SOL    HW2 5078   1.347   0.792   2.838
 1580SOL     OW 5079   1.202   0.522   2.111
 1580SOL    HW1 5080   1.217   0.449   2.171
 1580SOL    HW2 5081   1.162   0.589   2.165
 1581SOL     OW 5082   0.300   0.154   3.087
 1581SOL    HW1 5083   0.268   0.204   3.163
 1581SOL    HW2 5084   0.313   0.065   3.120
 1582SOL     OW 5085   0.009   1.317   3.124
 1582SOL    HW1 5086   0.045   1.262   3.194
 1582SOL    HW2 5087   7.211   1.361   3.165
 1583SOL     OW 5088   0.705   0.627   2.898
 1583SOL    HW1 5089   0.779   0.618   2.838
 1583SOL    HW2 5090   0.675   0.717   2.885
 1584SOL     OW 5091   1.757   0.957   3.737
 1584SOL    HW1 5092   1.708   0.891   3.688
 1584SOL    HW2 5093   1.697   0.985   3.806
 1585SOL     OW 5094   0.336   0.011   2.501
 1585SOL    HW1 5095   0.309   0.101   2.518
 1585SOL    HW2 5096   0.288   7.235   2.565
 1586SOL     OW 5097   1.620   0.416   2.187
 1586SOL    HW1 5098   1.662   0.355   2.247
 1586SOL    HW2 5099   1.595   0.491   2.242
 1587SOL     OW 5100   1.030   0.771   2.815
 1587SOL    HW1 5101   1.007   0.783   2.907
 1587SOL    HW2 5102   0.995   0.684   2.793
 1588SOL     OW 5103   0.970   1.567   3.569
 1588SOL    HW1 5104   0.968   1.609   3.483
 1588SOL    HW2 5105   0.999   1.478   3.551
 1589SOL     OW 5106   1.836   1.501   3.468
 1589SOL    HW1 5107   1.863   1.532   3.382
 1589SOL    HW2 5108   1.913   1.515   3.524
 1590SOL     OW 5109   0.358   0.875   3.694
 1590SOL    HW1 5110   0.427   0.918   3.745
 1590SOL    HW2 5111   0.405   0.828   3.625
 1591SOL     OW 5112   1.537   0.278   1.961
 1591SOL    HW1 5113   1.477   0.213   1.999
 1591SOL    HW2 5114   1.570   0.327   2.036
 1592SOL     OW 5115   1.268   0.832   1.881
 1592SOL    HW1 5116   1.307   0.745   1.888
 1592SOL    HW2 5117   1.300   0.866   1.798
 1593SOL     OW 5118   1.063   1.361   2.728
 1593SOL    HW1 5119   1.078   1.290   2.666
 1593SOL    HW2 5120   1.116   1.434   2.695
 1594SOL     OW 5121   0.295   0.819   2.804
 1594SOL    HW1 5122   0.390   0.828   2.802
 1594SOL    HW2 5123   0.280   0.726   2.822
 1595SOL     OW 5124   0.280   0.534   2.849
 1595SOL    HW1 5125   0.252   0.443   2.847
 1595SOL    HW2 5126   0.359   0.537   2.795
 1596SOL     OW 5127   1.152   0.351   3.563
 1596SOL    HW1 5128   1.098   0.399   3.625
 1596SOL    HW2 5129   1.230   0.405   3.552
 1597SOL     OW 5130   1.137   0.179   3.352
 1597SOL    HW1 5131   1.140   0.239   3.426
 1597SOL    HW2 5132   1.181   0.225   3.280
 1598SOL     OW 5133   7.257   1.294   2.004
 1598SOL    HW1 5134   7.171   1.271   1.971
 1598SOL    HW2 5135   0.006   1.219   2.058
 1599SOL     OW 5136   0.130   1.723   2.818
 1599SOL    HW1 5137   0.128   1.639   2.772
 1599SOL    HW2 5138   0.206   1.769   2.781
 1600SOL     OW 5139   0.487   1.574   2.771
 1600SOL    HW1 5140   0.557   1.635   2.793
 1600SOL    HW2 5141   0.529   1.509   2.714
 1601SOL     OW 5142   0.939   0.783   3.070
 1601SOL    HW1 5143   0.992   0.770   3.148
 1601SOL    HW2 5144   0.863   0.726   3.082
 1602SOL     OW 5145   0.022   0.596   2.971
 1602SOL    HW1 5146   0.103   0.577   2.925
 1602SOL    HW2 5147   0.042   0.576   3.063
 1603SOL     OW 5148   0.184   0.484   3.595
 1603SOL    HW1 5149   0.264   0.434   3.579
 1603SOL    HW2 5150   0.191   0.560   3.537
 1604SOL     OW 5151   1.399   0.915   3.511
 1604SOL    HW1 5152   1.416   1.009   3.504
 1604SOL    HW2 5153   1.384   0.887   3.420
 1605SOL     OW 5154   0.826   0.575   2.232
 1605SOL    HW1 5155   0.831   0.499   2.174
 1605SOL    HW2 5156   0.747   0.622   2.204
 1606SOL     OW 5157   1.632   0.602   3.007
 1606SOL    HW1 5158   1.633   0.538   3.078
 1606SOL    HW2 5159   1.720   0.597   2.970
 1607SOL     OW 5160   0.219   1.569   3.589
 1607SOL    HW1 5161   0.199   1.638   3.652
 1607SOL    HW2 5162   0.232   1.490   3.641
 1608SOL     OW 5163   0.730   0.424   3.084
 1608SOL    HW1 5164   0.672   0.350   3.069
 1608SOL    HW2 5165   0.705   0.488   3.018
 1609SOL     OW 5166   0.960   1.660   3.301
 1609SOL    HW1 5167   0.918   1.616   3.227
 1609SOL    HW2 5168   0.941   1.753   3.287
 1610SOL     OW 5169   0.444   0.485   2.035
 1610SOL    HW1 5170   0.516   0.542   2.062
 1610SOL    HW2 5171   0.367   0.542   2.034
 1611SOL     OW 5172   0.132   1.140   3.305
 1611SOL    HW1 5173   0.134   1.090   3.386
 1611SOL    HW2 5174   0.149   1.076   3.236
 1612SOL     OW 5175   1.283   1.035   3.074
 1612SOL    HW1 5176   1.294   0.974   3.001
 1612SOL    HW2 5177   1.241   1.112   3.035
 1613SOL     OW 5178   1.334   0.870   2.148
 1613SOL    HW1 5179   1.268   0.829   2.205
 1613SOL    HW2 5180   1.301   0.855   2.060
 1614SOL     OW 5181   1.755   1.731   3.017
 1614SOL    HW1 5182   1.830   1.750   2.961
 1614SOL    HW2 5183   1.735   1.639   3.000
 1615SOL     OW 5184   1.260   1.731   2.916
 1615SOL    HW1 5185   1.348   1.769   2.911
 1615SOL    HW2 5186   1.274   1.643   2.951
 1616SOL     OW 5187   0.096   1.270   2.870
 1616SOL    HW1 5188   0.070   1.294   2.959
 1616SOL    HW2 5189   0.035   1.202   2.845
 1617SOL     OW 5190   0.715   1.659   3.616
 1617SOL    HW1 5191   0.690   1.704   3.536
 1617SOL    HW2 5192   0.808   1.641   3.606
 1618SOL     OW 5193   1.752   0.221   2.335
 1618SOL    HW1 5194   1.809   0.228   2.258
 1618SOL    HW2 5195   1.761   0.130   2.364
 1619SOL     OW 5196   1.396   1.575   2.374
 1619SOL    HW1 5197   1.452   1.608   2.303
 1619SOL    HW2 5198   1.341   1.650   2.398
 1620SOL     OW 5199   0.138   1.776   3.749
 1620SOL    HW1 5200   0.084   1.712   3.796
 1620SOL    HW2 5201   0.175   1.831   3.818
 1621SOL     OW 5202   1.275   0.937   2.515
 1621SOL    HW1 5203   1.349   0.879   2.529
 1621SOL    HW2 5204   1.313   1.014   2.473
 1622SOL     OW 5205   0.766   1.267   3.276
 1622SOL    HW1 5206   0.739   1.316   3.354
 1622SOL    HW2 5207   0.692   1.278   3.215
 1623SOL     OW 5208   0.661   1.651   2.025
 1623SOL    HW1 5209   0.674   1.656   1.930
 1623SOL    HW2 5210   0.613   1.570   2.038
 1624SOL     OW 5211   1.613   1.721   3.267
 1624SOL    HW1 5212   1.661   1.721   3.185
 1624SOL    HW2 5213   1.626   1.809   3.303
 1625SOL     OW 5214   1.851   0.138   2.844
 1625SOL    HW1 5215   1.853   0.054   2.798
 1625SOL    HW2 5216   1.767   0.176   2.819
 1626SOL     OW 5217   0.257   0.270   2.573
 1626SOL    HW1 5218   0.165   0.286   2.555
 1626SOL    HW2 5219   0.264   0.270   2.668
 1627SOL     OW 5220   1.215   1.552   1.904
 1627SOL    HW1 5221   1.213   1.461   1.932
 1627SOL    HW2 5222   1.148   1.558   1.836
 1628SOL     OW 5223   0.835   1.007   3.256
 1628SOL    HW1 5224   0.872   0.999   3.168
 1628SOL    HW2 5225   0.811   1.099   3.264
 1629SOL     OW 5226   0.929   0.899   2.123
 1629SOL    HW1 5227   0.992   0.954   2.077
 1629SOL    HW2 5228   0.983   0.838   2.173
 1630SOL     OW 5229   1.485   1.636   1.928
 1630SOL    HW1 5230   1.395   1.609   1.914
 1630SOL    HW2 5231   1.523   1.642   1.840
 1631SOL     OW 5232   0.338   1.321   3.356
 1631SOL    HW1 5233   0.321   1.401   3.307
 1631SOL    HW2 5234   0.266   1.262   3.333
 1632SOL     OW 5235   1.583   1.290   3.144
 1632SOL    HW1 5236   1.633   1.270   3.224
 1632SOL    HW2 5237   1.524   1.361   3.170
 1633SOL     OW 5238   1.078   1.126   2.591
 1633SOL    HW1 5239   1.003   1.079   2.626
 1633SOL    HW2 5240   1.137   1.058   2.560
 1634SOL     OW 5241   1.012   0.276   2.821
 1634SOL    HW1 5242   0.985   0.231   2.741
 1634SOL    HW2 5243   1.001   0.210   2.890
 1635SOL     OW 5244   0.630   1.487   2.351
 1635SOL    HW1 5245   0.678   1.429   2.292
 1635SOL    HW2 5246   0.549   1.508   2.303
 1636SOL     OW 5247   1.738   0.408   3.199
 1636SOL    HW1 5248   1.817   0.462   3.201
 1636SOL    HW2 5249   1.767   0.325   3.162
 1637SOL     OW 5250   0.263   1.351   2.173
 1637SOL    HW1 5251   0.176   1.336   2.135
 1637SOL    HW2 5252   0.246   1.397   2.255
 1638SOL     OW 5253   0.147   0.968   3.528
 1638SOL    HW1 5254   0.069   0.928   3.567
 1638SOL    HW2 5255   0.214   0.961   3.596
 1639SOL     OW 5256   0.667   0.238   3.362
 1639SOL    HW1 5257   0.747   0.202   3.324
 1639SOL    HW2 5258   0.692   0.261   3.452
 1640SOL     OW 5259   0.119   0.282   1.861
 1640SOL    HW1 5260   0.040   0.287   1.914
 1640SOL    HW2 5261   0.122   0.365   1.813
 1641SOL     OW 5262   1.397   0.847   3.247
 1641SOL    HW1 5263   1.345   0.907   3.194
 1641SOL    HW2 5264   1.485   0.851   3.209
 1642SOL     OW 5265   0.059   0.052   2.165
 1642SOL    HW1 5266   0.034   0.141   2.139
 1642SOL    HW2 5267   0.152   0.047   2.146
 1643SOL     OW 5268   1.221   1.292   2.016
 1643SOL    HW1 5269   1.173   1.210   2.012
 1643SOL    HW2 5270   1.233   1.309   2.109
 1644SOL     OW 5271   0.643   0.820   3.294
 1644SOL    HW1 5272   0.704   0.893   3.287
 1644SOL    HW2 5273   0.698   0.742   3.291
 1645SOL     OW 5274   1.513   1.830   2.899
 1645SOL    HW1 5275   1.544   1.890   2.831
 1645SOL    HW2 5276   1.593   1.797   2.940
 1646SOL     OW 5277   0.703   0.573   3.558
 1646SOL    HW1 5278   0.762   0.622   3.615
 1646SOL    HW2 5279   0.716   0.482   3.582
 1647SOL     OW 5280   1.462   1.181   3.478
 1647SOL    HW1 5281   1.459   1.203   3.571
 1647SOL    HW2 5282   1.548   1.212   3.449
 1648SOL     OW 5283   0.381   1.769   3.478
 1648SOL    HW1 5284   0.303   1.824   3.474
 1648SOL    HW2 5285   0.347   1.683   3.503
 1649SOL     OW 5286   1.641   0.863   3.120
 1649SOL    HW1 5287   1.641   0.783   3.067
 1649SOL    HW2 5288   1.633   0.934   3.057
 1650SOL     OW 5289   1.234   0.326   2.310
 1650SOL    HW1 5290   1.305   0.263   2.310
 1650SOL    HW2 5291   1.248   0.379   2.389
 1651SOL     OW 5292   0.578   0.727   2.535
 1651SOL    HW1 5293   0.622   0.811   2.520
 1651SOL    HW2 5294   0.518   0.718   2.462
 1652SOL     OW 5295   1.737   0.363   3.469
 1652SOL    HW1 5296   1.719   0.385   3.377
 1652SOL    HW2 5297   1.660   0.315   3.497
 1653SOL     OW 5298   1.789   0.868   3.354
 1653SOL    HW1 5299   1.824   0.957   3.351
 1653SOL    HW2 5300   1.741   0.858   3.272
 1654SOL     OW 5301   0.797   1.360   1.933
 1654SOL    HW1 5302   0.799   1.355   2.029
 1654SOL    HW2 5303   0.850   1.437   1.913
 1655SOL     OW 5304   0.667   1.774   2.795
 1655SOL    HW1 5305   0.653   1.868   2.787
 1655SOL    HW2 5306   0.762   1.763   2.786
 1656SOL     OW 5307   0.872   0.989   2.720
 1656SOL    HW1 5308   0.921   0.916   2.758
 1656SOL    HW2 5309   0.825   1.027   2.793
 1657SOL     OW 5310   1.104   1.039   1.965
 1657SOL    HW1 5311   1.057   1.071   1.888
 1657SOL    HW2 5312   1.162   0.971   1.931
 1658SOL     OW 5313   1.822   1.566   2.713
 1658SOL    HW1 5314   1.749   1.560   2.652
 1658SOL    HW2 5315   1.792   1.520   2.792
 1659SOL     OW 5316   0.233   1.343   3.750
 1659SOL    HW1 5317   0.140   1.318   3.747
 1659SOL    HW2 5318   0.251   1.353   3.844
 1660SOL     OW 5319   0.140   1.178   2.528
 1660SOL    HW1 5320   0.186   1.155   2.608
 1660SOL    HW2 5321   0.208   1.183   2.461
 1661SOL     OW 5322   0.678   1.406   3.491
 1661SOL    HW1 5323   0.598   1.366   3.527
 1661SOL    HW2 5324   0.688   1.488   3.540
 1662SOL     OW 5325   1.817   0.157   3.114
 1662SOL    HW1 5326   1.851   0.071   3.137
 1662SOL    HW2 5327   1.824   0.161   3.019
 1663SOL     OW 5328   0.392   0.413   2.377
 1663SOL    HW1 5329   0.434   0.344   2.327
 1663SOL    HW2 5330   0.351   0.369   2.451
 1664SOL     OW 5331   1.698   1.472   2.943
 1664SOL    HW1 5332   1.621   1.447   2.892
 1664SOL    HW2 5333   1.704   1.405   3.011
 1665SOL     OW 5334   0.373   0.584   3.109
 1665SOL    HW1 5335   0.418   0.516   3.159
 1665SOL    HW2 5336   0.364   0.548   3.021
 1666SOL     OW 5337   0.827   1.626   2.493
 1666SOL    HW1 5338   0.825   1.712   2.451
 1666SOL    HW2 5339   0.753   1.579   2.454
 1667SOL     OW 5340   1.401   0.212   2.997
 1667SOL    HW1 5341   1.460   0.164   3.054
 1667SOL    HW2 5342   1.347   0.264   3.056
 1668SOL     OW 5343   0.989   0.067   2.996
 1668SOL    HW1 5344   0.937   7.263   3.004
 1668SOL    HW2 5345   1.075   0.037   2.967
 1669SOL     OW 5346   0.790   1.316   2.204
 1669SOL    HW1 5347   0.772   1.223   2.218
 1669SOL    HW2 5348   0.871   1.332   2.252
 1670SOL     OW 5349   0.603   1.571   3.174
 1670SOL    HW1 5350   0.614   1.635   3.245
 1670SOL    HW2 5351   0.689   1.567   3.132
 1671SOL     OW 5352   1.359   0.078   2.026
 1671SOL    HW1 5353   1.304   0.022   1.970
 1671SOL    HW2 5354   1.301   0.104   2.098
 1672SOL     OW 5355   1.290   0.471   2.538
 1672SOL    HW1 5356   1.240   0.552   2.535
 1672SOL    HW2 5357   1.282   0.441   2.629
 1673SOL     OW 5358   1.608   0.237   2.792
 1673SOL    HW1 5359   1.529   0.235   2.846
 1673SOL    HW2 5360   1.591   0.307   2.728
 1674SOL     OW 5361   0.064   1.084   2.150
 1674SOL    HW1 5362   0.145   1.033   2.144
 1674SOL    HW2 5363   0.024   1.057   2.233
 1675SOL     OW 5364   0.899   1.682   2.175
 1675SOL    HW1 5365   0.819   1.669   2.123
 1675SOL    HW2 5366   0.876   1.751   2.237
 1676SOL     OW 5367   0.248   0.688   3.873
 1676SOL    HW1 5368   0.157   0.666   3.854
 1676SOL    HW2 5369   0.273   0.749   3.803
 1677SOL     OW 5370   0.213   0.282   4.709
 1677SOL    HW1 5371   0.246   0.230   4.782
 1677SOL    HW2 5372   0.121   0.256   4.701
 1678SOL     OW 5373   7.220   0.323   4.406
 1678SOL    HW1 5374   7.146   0.380   4.385
 1678SOL    HW2 5375   7.211   0.248   4.348
 1679SOL     OW 5376   0.570   1.320   4.942
 1679SOL    HW1 5377   0.491   1.321   4.889
 1679SOL    HW2 5378   0.587   1.413   4.962
 1680SOL     OW 5379   1.590   1.519   4.431
 1680SOL    HW1 5380   1.547   1.479   4.506
 1680SOL    HW2 5381   1.521   1.528   4.365
 1681SOL     OW 5382   1.132   0.708   4.409
 1681SOL    HW1 5383   1.177   0.791   4.393
 1681SOL    HW2 5384   1.085   0.721   4.491
 1682SOL     OW 5385   1.819   0.578   3.926
 1682SOL    HW1 5386   1.787   0.575   3.836
 1682SOL    HW2 5387   1.767   0.512   3.972
 1683SOL     OW 5388   0.710   1.131   4.772
 1683SOL    HW1 5389   0.662   1.165   4.848
 1683SOL    HW2 5390   0.747   1.210   4.731
 1684SOL     OW 5391   0.695   0.965   4.370
 1684SOL    HW1 5392   0.762   0.968   4.439
 1684SOL    HW2 5393   0.629   1.028   4.399
 1685SOL     OW 5394   0.351   1.399   4.790
 1685SOL    HW1 5395   0.272   1.366   4.747
 1685SOL    HW2 5396   0.388   1.460   4.727
 1686SOL     OW 5397   1.442   1.493   5.097
 1686SOL    HW1 5398   1.500   1.569   5.106
 1686SOL    HW2 5399   5.009   5.149   0.013
 1687SOL     OW 5400   4.089   4.008   0.029
 1687SOL    HW1 5401   4.156   3.950   0.066
 1687SOL    HW2 5402   4.010   3.954   0.026
 1688SOL     OW 5403   1.571   0.459   4.465
 1688SOL    HW1 5404   1.493   0.461   4.410
 1688SOL    HW2 5405   1.557   0.530   4.528
 1689SOL     OW 5406   0.211   1.734   4.201
 1689SOL    HW1 5407   0.244   1.805   4.255
 1689SOL    HW2 5408   0.270   1.732   4.126
 1690SOL     OW 5409   4.709   5.014   0.274
 1690SOL    HW1 5410   4.738   5.055   0.356
 1690SOL    HW2 5411   4.678   4.928   0.301
 1691SOL     OW 5412   0.225   1.466   4.262
 1691SOL    HW1 5413   0.216   1.560   4.245
 1691SOL    HW2 5414   0.201   1.456   4.354
 1692SOL     OW 5415   0.292   1.083   4.610
 1692SOL    HW1 5416   0.294   0.995   4.648
 1692SOL    HW2 5417   0.247   1.137   4.675
 1693SOL     OW 5418   0.577   1.851   5.078
 1693SOL    HW1 5419   0.498   1.829   5.129
 1693SOL    HW2 5420   0.622   1.916   5.131
 1694SOL     OW 5421   0.561   0.975   3.886
 1694SOL    HW1 5422   0.604   1.023   3.815
 1694SOL    HW2 5423   0.608   1.002   3.965
 1695SOL     OW 5424   5.258   3.698   0.037
 1695SOL    HW1 5425   1.662   0.081   5.098
 1695SOL    HW2 5426   5.267   3.778   0.088
 1696SOL     OW 5427   0.111   0.755   4.266
 1696SOL    HW1 5428   0.031   0.710   4.239
 1696SOL    HW2 5429   0.098   0.773   4.359
 1697SOL     OW 5430   1.852   1.725   4.046
 1697SOL    HW1 5431   1.927   1.715   4.104
 1697SOL    HW2 5432   1.849   1.818   4.025
 1698SOL     OW 5433   7.273   1.568   3.851
 1698SOL    HW1 5434   7.263   1.473   3.853
 1698SOL    HW2 5435   7.186   1.600   3.828
 1699SOL     OW 5436   1.699   0.930   4.381
 1699SOL    HW1 5437   1.788   0.895   4.375
 1699SOL    HW2 5438   1.689   0.984   4.303
 1700SOL     OW 5439   1.674   1.110   4.163
 1700SOL    HW1 5440   1.756   1.095   4.116
 1700SOL    HW2 5441   1.693   1.180   4.225
 1701SOL     OW 5442   3.781   4.335   0.150
 1701SOL    HW1 5443   3.866   4.377   0.160
 1701SOL    HW2 5444   3.718   4.400   0.182
 1702SOL     OW 5445   0.617   1.391   4.472
 1702SOL    HW1 5446   0.579   1.304   4.466
 1702SOL    HW2 5447   0.618   1.424   4.382
 1703SOL     OW 5448   1.265   1.204   5.140
 1703SOL    HW1 5449   1.309   1.165   5.065
 1703SOL    HW2 5450   4.971   4.850   0.062
 1704SOL     OW 5451   0.855   0.016   4.256
 1704SOL    HW1 5452   0.891   0.098   4.222
 1704SOL    HW2 5453   0.761   0.024   4.244
 1705SOL     OW 5454   0.162   0.923   4.984
 1705SOL    HW1 5455   0.254   0.895   4.985
 1705SOL    HW2 5456   0.125   0.879   4.907
 1706SOL     OW 5457   1.553   1.023   3.927
 1706SOL    HW1 5458   1.484   0.963   3.955
 1706SOL    HW2 5459   1.591   1.056   4.009
 1707SOL     OW 5460   4.945   5.469   0.223
 1707SOL    HW1 5461   4.894   5.525   0.164
 1707SOL    HW2 5462   4.928   5.380   0.192
 1708SOL     OW 5463   1.483   1.393   4.651
 1708SOL    HW1 5464   1.418   1.424   4.714
 1708SOL    HW2 5465   1.456   1.303   4.631
 1709SOL     OW 5466   1.623   1.823   4.275
 1709SOL    HW1 5467   1.615   1.764   4.200
 1709SOL    HW2 5468   1.630   1.765   4.350
 1710SOL     OW 5469   0.585   0.699   4.008
 1710SOL    HW1 5470   0.584   0.784   3.966
 1710SOL    HW2 5471   0.517   0.705   4.075
 1711SOL     OW 5472   1.277   0.395   4.667
 1711SOL    HW1 5473   1.186   0.365   4.672
 1711SOL    HW2 5474   1.324   0.339   4.728
 1712SOL     OW 5475   1.582   1.662   4.054
 1712SOL    HW1 5476   1.677   1.667   4.043
 1712SOL    HW2 5477   1.549   1.649   3.965
 1713SOL     OW 5478   4.394   4.219   0.022
 1713SOL    HW1 5479   4.459   4.170   0.071
 1713SOL    HW2 5480   0.736   0.526   5.091
 1714SOL     OW 5481   5.037   4.205   0.267
 1714SOL    HW1 5482   4.982   4.255   0.327
 1714SOL    HW2 5483   5.113   4.180   0.319
 1715SOL     OW 5484   4.612   4.535   0.221
 1715SOL    HW1 5485   4.651   4.461   0.175
 1715SOL    HW2 5486   4.529   4.502   0.255
 1716SOL     OW 5487   1.002   0.411   4.944
 1716SOL    HW1 5488   0.908   0.423   4.959
 1716SOL    HW2 5489   1.008   0.376   4.856
 1717SOL     OW 5490   1.051   0.703   4.141
 1717SOL    HW1 5491   1.074   0.702   4.234
 1717SOL    HW2 5492   0.966   0.659   4.137
 1718SOL     OW 5493   0.063   0.845   4.532
 1718SOL    HW1 5494   0.147   0.830   4.575
 1718SOL    HW2 5495   0.030   0.926   4.571
 1719SOL     OW 5496   3.757   5.527   0.142
 1719SOL    HW1 5497   3.724   5.462   0.204
 1719SOL    HW2 5498   3.679   5.572   0.111
 1720SOL     OW 5499   0.861   0.356   3.932
 1720SOL    HW1 5500   0.911   0.391   3.859
 1720SOL    HW2 5501   0.805   0.289   3.894
 1721SOL     OW 5502   1.402   1.159   4.291
 1721SOL    HW1 5503   1.486   1.158   4.244
 1721SOL    HW2 5504   1.349   1.224   4.244
 1722SOL     OW 5505   0.634   0.171   4.608
 1722SOL    HW1 5506   0.617   0.182   4.701
 1722SOL    HW2 5507   0.605   0.253   4.568
 1723SOL     OW 5508   0.999   1.463   4.191
 1723SOL    HW1 5509   0.979   1.532   4.127
 1723SOL    HW2 5510   0.964   1.496   4.274
 1724SOL     OW 5511   0.357   1.829   4.601
 1724SOL    HW1 5512   0.399   1.743   4.610
 1724SOL    HW2 5513   0.427   1.892   4.620
 1725SOL     OW 5514   1.803   1.044   4.621
 1725SOL    HW1 5515   1.752   1.034   4.541
 1725SOL    HW2 5516   1.737   1.056   4.690
 1726SOL     OW 5517   4.856   5.205   0.102
 1726SOL    HW1 5518   4.821   5.133   0.154
 1726SOL    HW2 5519   4.782   5.236   0.050
 1727SOL     OW 5520   0.306   0.945   4.006
 1727SOL    HW1 5521   0.388   0.955   3.958
 1727SOL    HW2 5522   0.285   0.852   3.999
 1728SOL     OW 5523   1.484   0.767   4.415
 1728SOL    HW1 5524   1.479   0.732   4.504
 1728SOL    HW2 5525   1.561   0.824   4.416
 1729SOL     OW 5526   4.112   4.932   0.380
 1729SOL    HW1 5527   4.077   4.926   0.291
 1729SOL    HW2 5528   4.065   5.006   0.419
 1730SOL     OW 5529   1.158   1.754   3.946
 1730SOL    HW1 5530   1.071   1.735   3.980
 1730SOL    HW2 5531   1.175   1.685   3.882
 1731SOL     OW 5532   3.824   3.913   0.010
 1731SOL    HW1 5533   0.144   0.357   5.131
 1731SOL    HW2 5534   3.788   3.893   0.097
 1732SOL     OW 5535   1.651   1.392   3.823
 1732SOL    HW1 5536   1.608   1.477   3.815
 1732SOL    HW2 5537   1.586   1.329   3.791
 1733SOL     OW 5538   0.457   1.757   4.043
 1733SOL    HW1 5539   0.504   1.807   4.110
 1733SOL    HW2 5540   0.526   1.722   3.987
 1734SOL     OW 5541   1.423   0.141   4.163
 1734SOL    HW1 5542   1.406   0.120   4.071
 1734SOL    HW2 5543   1.518   0.152   4.167
 1735SOL     OW 5544   0.186   1.795   4.926
 1735SOL    HW1 5545   0.246   1.728   4.957
 1735SOL    HW2 5546   0.159   1.765   4.839
 1736SOL     OW 5547   0.933   1.711   4.593
 1736SOL    HW1 5548   1.014   1.661   4.600
 1736SOL    HW2 5549   0.886   1.669   4.521
 1737SOL     OW 5550   0.381   0.688   4.197
 1737SOL    HW1 5551   0.376   0.593   4.209
 1737SOL    HW2 5552   0.293   0.720   4.216
 1738SOL     OW 5553   0.686   0.152   3.847
 1738SOL    HW1 5554   0.744   0.078   3.862
 1738SOL    HW2 5555   0.619   0.119   3.787
 1739SOL     OW 5556   0.868   1.522   4.914
 1739SOL    HW1 5557   0.841   1.483   4.831
 1739SOL    HW2 5558   0.922   1.454   4.955
 1740SOL     OW 5559   4.966   4.245   0.007
 1740SOL    HW1 5560   5.002   4.233   0.095
 1740SOL    HW2 5561   1.359   0.693   5.125
 1741SOL     OW 5562   0.805   1.379   4.679
 1741SOL    HW1 5563   0.891   1.374   4.638
 1741SOL    HW2 5564   0.744   1.393   4.606
 1742SOL     OW 5565   0.924   0.535   4.613
 1742SOL    HW1 5566   0.903   0.519   4.521
 1742SOL    HW2 5567   0.950   0.449   4.647
 1743SOL     OW 5568   0.579   0.050   4.218
 1743SOL    HW1 5569   0.504   0.040   4.276
 1743SOL    HW2 5570   0.559   0.127   4.165
 1744SOL     OW 5571   1.453   1.214   3.751
 1744SOL    HW1 5572   1.483   1.144   3.809
 1744SOL    HW2 5573   1.371   1.243   3.791
 1745SOL     OW 5574   0.344   0.033   3.988
 1745SOL    HW1 5575   0.410   0.102   4.004
 1745SOL    HW2 5576   0.396   7.234   3.960
 1746SOL     OW 5577   0.956   0.258   4.172
 1746SOL    HW1 5578   0.925   0.293   4.089
 1746SOL    HW2 5579   1.050   0.280   4.174
 1747SOL     OW 5580   4.706   4.326   0.061
 1747SOL    HW1 5581   4.665   4.242   0.082
 1747SOL    HW2 5582   4.797   4.304   0.043
 1748SOL     OW 5583   1.187   1.603   4.539
 1748SOL    HW1 5584   1.219   1.656   4.467
 1748SOL    HW2 5585   1.225   1.643   4.617
 1749SOL     OW 5586   0.497   1.146   4.436
 1749SOL    HW1 5587   0.433   1.125   4.504
 1749SOL    HW2 5588   0.448   1.141   4.354
 1750SOL     OW 5589   1.249   1.798   4.347
 1750SOL    HW1 5590   1.297   1.860   4.292
 1750SOL    HW2 5591   1.179   1.849   4.386
 1751SOL     OW 5592   1.024   0.500   3.756
 1751SOL    HW1 5593   0.980   0.583   3.738
 1751SOL    HW2 5594   1.081   0.519   3.830
 1752SOL     OW 5595   0.109   0.532   5.078
 1752SOL    HW1 5596   0.197   0.548   5.044
 1752SOL    HW2 5597   3.741   4.229   0.009
 1753SOL     OW 5598   0.573   0.197   4.879
 1753SOL    HW1 5599   0.607   0.120   4.924
 1753SOL    HW2 5600   0.478   0.194   4.894
 1754SOL     OW 5601   0.876   0.460   4.355
 1754SOL    HW1 5602   0.834   0.514   4.289
 1754SOL    HW2 5603   0.899   0.379   4.310
 1755SOL     OW 5604   0.902   0.086   4.520
 1755SOL    HW1 5605   0.888   0.059   4.429
 1755SOL    HW2 5606   0.814   0.105   4.553
 1756SOL     OW 5607   1.421   1.129   4.588
 1756SOL    HW1 5608   1.369   1.052   4.608
 1756SOL    HW2 5609   1.415   1.139   4.493
 1757SOL     OW 5610   1.455   0.634   4.665
 1757SOL    HW1 5611   1.392   0.563   4.681
 1757SOL    HW2 5612   1.516   0.629   4.739
 1758SOL     OW 5613   1.823   0.786   4.104
 1758SOL    HW1 5614   1.880   0.747   4.169
 1758SOL    HW2 5615   1.820   0.722   4.033
 1759SOL     OW 5616   0.508   1.434   3.930
 1759SOL    HW1 5617   0.423   1.406   3.964
 1759SOL    HW2 5618   0.533   1.366   3.868
 1760SOL     OW 5619   1.741   1.288   4.347
 1760SOL    HW1 5620   1.833   1.287   4.373
 1760SOL    HW2 5621   1.707   1.371   4.380
 1761SOL     OW 5622   1.388   0.592   3.810
 1761SOL    HW1 5623   1.319   0.562   3.868
 1761SOL    HW2 5624   1.460   0.617   3.868
 1762SOL     OW 5625   0.514   0.253   4.036
 1762SOL    HW1 5626   0.584   0.227   3.976
 1762SOL    HW2 5627   0.479   0.334   3.999
 1763SOL     OW 5628   5.393   4.857   0.100
 1763SOL    HW1 5629   5.482   4.826   0.083
 1763SOL    HW2 5630   5.404   4.943   0.140
 1764SOL     OW 5631   1.019   1.332   5.045
 1764SOL    HW1 5632   0.940   1.304   5.092
 1764SOL    HW2 5633   1.091   1.301   5.100
 1765SOL     OW 5634   5.247   5.255   0.232
 1765SOL    HW1 5635   5.237   5.296   0.146
 1765SOL    HW2 5636   5.323   5.197   0.223
 1766SOL     OW 5637   1.153   1.252   4.821
 1766SOL    HW1 5638   1.090   1.273   4.890
 1766SOL    HW2 5639   1.111   1.282   4.740
 1767SOL     OW 5640   1.609   1.090   4.804
 1767SOL    HW1 5641   1.598   1.154   4.875
 1767SOL    HW2 5642   1.535   1.106   4.746
 1768SOL     OW 5643   4.527   3.743   0.000
 1768SOL    HW1 5644   0.904   0.105   5.051
 1768SOL    HW2 5645   4.608   3.777   0.038
 1769SOL     OW 5646   4.608   4.764   0.390
 1769SOL    HW1 5647   4.543   4.736   0.454
 1769SOL    HW2 5648   4.619   4.689   0.332
 1770SOL     OW 5649   0.723   1.039   4.102
 1770SOL    HW1 5650   0.714   1.010   4.193
 1770SOL    HW2 5651   0.794   0.985   4.066
 1771SOL     OW 5652   0.418   0.828   4.985
 1771SOL    HW1 5653   0.484   0.835   5.053
 1771SOL    HW2 5654   0.395   0.735   4.984
 1772SOL     OW 5655   1.262   0.375   5.019
 1772SOL    HW1 5656   1.292   0.454   5.064
 1772SOL    HW2 5657   1.171   0.394   4.995
 1773SOL     OW 5658   0.067   1.618   5.117
 1773SOL    HW1 5659   0.069   1.700   5.068
 1773SOL    HW2 5660   0.149   1.574   5.095
 1774SOL     OW 5661   0.349   1.132   4.207
 1774SOL    HW1 5662   0.346   1.208   4.148
 1774SOL    HW2 5663   0.338   1.056   4.150
 1775SOL     OW 5664   0.553   0.476   4.559
 1775SOL    HW1 5665   0.562   0.536   4.484
 1775SOL    HW2 5666   0.607   0.515   4.627
 1776SOL     OW 5667   1.251   1.354   4.150
 1776SOL    HW1 5668   1.305   1.428   4.179
 1776SOL    HW2 5669   1.161   1.380   4.170
 1777SOL     OW 5670   1.317   1.471   4.855
 1777SOL    HW1 5671   1.358   1.473   4.941
 1777SOL    HW2 5672   1.260   1.394   4.857
 1778SOL     OW 5673   1.584   0.635   4.180
 1778SOL    HW1 5674   1.533   0.670   4.253
 1778SOL    HW2 5675   1.646   0.704   4.159
 1779SOL     OW 5676   0.325   1.564   5.007
 1779SOL    HW1 5677   0.322   1.499   4.937
 1779SOL    HW2 5678   0.418   1.576   5.025
 1780SOL     OW 5679   4.039   4.412   0.194
 1780SOL    HW1 5680   4.115   4.416   0.136
 1780SOL    HW2 5681   4.075   4.381   0.278
 1781SOL     OW 5682   5.300   4.446   0.304
 1781SOL    HW1 5683   5.211   4.476   0.289
 1781SOL    HW2 5684   5.347   4.467   0.223
 1782SOL     OW 5685   4.033   3.684   0.199
 1782SOL    HW1 5686   4.016   3.635   0.118
 1782SOL    HW2 5687   4.118   3.726   0.184
 1783SOL     OW 5688   0.572   0.875   4.758
 1783SOL    HW1 5689   0.617   0.959   4.758
 1783SOL    HW2 5690   0.526   0.872   4.841
 1784SOL     OW 5691   1.305   0.878   4.689
 1784SOL    HW1 5692   1.214   0.849   4.682
 1784SOL    HW2 5693   1.356   0.798   4.684
 1785SOL     OW 5694   1.186   0.527   3.982
 1785SOL    HW1 5695   1.203   0.455   4.043
 1785SOL    HW2 5696   1.144   0.595   4.034
 1786SOL     OW 5697   0.301   0.156   4.940
 1786SOL    HW1 5698   0.252   0.199   5.010
 1786SOL    HW2 5699   0.325   0.070   4.975
 1787SOL     OW 5700   0.068   1.294   4.987
 1787SOL    HW1 5701   0.128   1.241   5.039
 1787SOL    HW2 5702   0.005   1.329   5.050
 1788SOL     OW 5703   0.689   0.615   4.750
 1788SOL    HW1 5704   0.773   0.617   4.704
 1788SOL    HW2 5705   0.659   0.706   4.748
 1789SOL     OW 5706   0.341   0.038   4.362
 1789SOL    HW1 5707   0.304   0.124   4.382
 1789SOL    HW2 5708   0.296   7.254   4.421
 1790SOL     OW 5709   1.643   0.400   4.054
 1790SOL    HW1 5710   1.664   0.336   4.122
 1790SOL    HW2 5711   1.612   0.476   4.102
 1791SOL     OW 5712   1.040   0.772   4.683
 1791SOL    HW1 5713   1.036   0.784   4.778
 1791SOL    HW2 5714   1.001   0.686   4.668
 1792SOL     OW 5715   4.567   5.250   0.234
 1792SOL    HW1 5716   4.587   5.276   0.145
 1792SOL    HW2 5717   4.597   5.159   0.241
 1793SOL     OW 5718   5.473   5.113   0.169
 1793SOL    HW1 5719   5.498   5.148   0.083
 1793SOL    HW2 5720   5.547   5.136   0.226
 1794SOL     OW 5721   1.567   0.231   3.841
 1794SOL    HW1 5722   1.480   0.200   3.868
 1794SOL    HW2 5723   1.591   0.295   3.908
 1795SOL     OW 5724   1.271   0.836   3.739
 1795SOL    HW1 5725   1.305   0.747   3.749
 1795SOL    HW2 5726   1.310   0.868   3.658
 1796SOL     OW 5727   1.058   1.358   4.583
 1796SOL    HW1 5728   1.075   1.287   4.522
 1796SOL    HW2 5729   1.112   1.431   4.552
 1797SOL     OW 5730   0.306   0.805   4.673
 1797SOL    HW1 5731   0.399   0.826   4.682
 1797SOL    HW2 5732   0.301   0.710   4.688
 1798SOL     OW 5733   0.331   0.524   4.711
 1798SOL    HW1 5734   0.286   0.441   4.709
 1798SOL    HW2 5735   0.406   0.512   4.653
 1799SOL     OW 5736   4.836   4.020   0.269
 1799SOL    HW1 5737   4.847   4.000   0.362
 1799SOL    HW2 5738   4.902   4.086   0.250
 1800SOL     OW 5739   4.762   3.854   0.065
 1800SOL    HW1 5740   4.798   3.892   0.145
 1800SOL    HW2 5741   1.183   0.246   5.141
 1801SOL     OW 5742   7.244   1.291   3.833
 1801SOL    HW1 5743   7.155   1.263   3.811
 1801SOL    HW2 5744   7.276   1.224   3.894
 1802SOL     OW 5745   0.109   1.726   4.673
 1802SOL    HW1 5746   0.110   1.642   4.628
 1802SOL    HW2 5747   0.184   1.774   4.638
 1803SOL     OW 5748   0.486   1.578   4.629
 1803SOL    HW1 5749   0.556   1.640   4.650
 1803SOL    HW2 5750   0.528   1.514   4.572
 1804SOL     OW 5751   1.028   0.809   4.950
 1804SOL    HW1 5752   1.045   0.893   4.992
 1804SOL    HW2 5753   1.023   0.746   5.022
 1805SOL     OW 5754   7.254   0.537   4.831
 1805SOL    HW1 5755   0.056   0.511   4.783
 1805SOL    HW2 5756   0.004   0.535   4.923
 1806SOL     OW 5757   3.905   4.104   0.243
 1806SOL    HW1 5758   3.982   4.108   0.187
 1806SOL    HW2 5759   3.856   4.184   0.222
 1807SOL     OW 5760   5.070   4.555   0.210
 1807SOL    HW1 5761   5.072   4.651   0.205
 1807SOL    HW2 5762   5.046   4.527   0.122
 1808SOL     OW 5763   0.815   0.573   4.102
 1808SOL    HW1 5764   0.821   0.498   4.042
 1808SOL    HW2 5765   0.736   0.619   4.074
 1809SOL     OW 5766   1.645   0.613   4.865
 1809SOL    HW1 5767   1.641   0.551   4.937
 1809SOL    HW2 5768   1.736   0.610   4.836
 1810SOL     OW 5769   0.726   0.424   4.944
 1810SOL    HW1 5770   0.672   0.348   4.923
 1810SOL    HW2 5771   0.704   0.489   4.877
 1811SOL     OW 5772   0.986   1.672   5.122
 1811SOL    HW1 5773   0.947   1.628   5.046
 1811SOL    HW2 5774   0.966   1.764   5.109
 1812SOL     OW 5775   0.439   0.486   3.901
 1812SOL    HW1 5776   0.509   0.545   3.929
 1812SOL    HW2 5777   0.361   0.541   3.897
 1813SOL     OW 5778   3.853   4.773   0.005
 1813SOL    HW1 5779   3.896   4.735   0.082
 1813SOL    HW2 5780   0.195   1.059   5.095
 1814SOL     OW 5781   1.313   1.049   4.905
 1814SOL    HW1 5782   1.315   0.987   4.832
 1814SOL    HW2 5783   1.256   1.120   4.874
 1815SOL     OW 5784   1.345   0.866   4.008
 1815SOL    HW1 5785   1.276   0.848   4.071
 1815SOL    HW2 5786   1.301   0.860   3.923
 1816SOL     OW 5787   1.744   1.720   4.866
 1816SOL    HW1 5788   1.824   1.744   4.819
 1816SOL    HW2 5789   1.732   1.627   4.845
 1817SOL     OW 5790   1.257   1.728   4.781
 1817SOL    HW1 5791   1.344   1.767   4.776
 1817SOL    HW2 5792   1.272   1.640   4.817
 1818SOL     OW 5793   0.105   1.268   4.721
 1818SOL    HW1 5794   0.090   1.285   4.814
 1818SOL    HW2 5795   0.041   1.200   4.699
 1819SOL     OW 5796   4.301   5.302   0.270
 1819SOL    HW1 5797   4.269   5.389   0.249
 1819SOL    HW2 5798   4.395   5.305   0.253
 1820SOL     OW 5799   1.719   0.183   4.218
 1820SOL    HW1 5800   1.782   0.147   4.156
 1820SOL    HW2 5801   1.716   0.119   4.289
 1821SOL     OW 5802   1.394   1.574   4.238
 1821SOL    HW1 5803   1.450   1.607   4.168
 1821SOL    HW2 5804   1.340   1.649   4.263
 1822SOL     OW 5805   1.273   0.933   4.360
 1822SOL    HW1 5806   1.348   0.874   4.375
 1822SOL    HW2 5807   1.313   1.013   4.327
 1823SOL     OW 5808   0.764   1.280   5.139
 1823SOL    HW1 5809   4.376   4.959   0.076
 1823SOL    HW2 5810   0.690   1.295   5.080
 1824SOL     OW 5811   0.668   1.652   3.888
 1824SOL    HW1 5812   0.678   1.658   3.793
 1824SOL    HW2 5813   0.617   1.572   3.901
 1825SOL     OW 5814   1.609   1.712   5.113
 1825SOL    HW1 5815   1.660   1.711   5.031
 1825SOL    HW2 5816   1.596   1.804   5.132
 1826SOL     OW 5817   1.836   0.141   4.689
 1826SOL    HW1 5818   1.844   0.054   4.649
 1826SOL    HW2 5819   1.753   0.175   4.656
 1827SOL     OW 5820   0.226   0.282   4.429
 1827SOL    HW1 5821   0.134   0.305   4.417
 1827SOL    HW2 5822   0.239   0.285   4.524
 1828SOL     OW 5823   1.214   1.553   3.765
 1828SOL    HW1 5824   1.210   1.461   3.792
 1828SOL    HW2 5825   1.148   1.560   3.697
 1829SOL     OW 5826   0.787   1.012   5.130
 1829SOL    HW1 5827   0.880   0.996   5.119
 1829SOL    HW2 5828   0.778   1.107   5.119
 1830SOL     OW 5829   0.922   0.895   3.981
 1830SOL    HW1 5830   0.987   0.950   3.938
 1830SOL    HW2 5831   0.973   0.835   4.035
 1831SOL     OW 5832   1.484   1.635   3.792
 1831SOL    HW1 5833   1.394   1.608   3.778
 1831SOL    HW2 5834   1.521   1.641   3.704
 1832SOL     OW 5835   4.047   4.951   0.113
 1832SOL    HW1 5836   4.020   5.043   0.112
 1832SOL    HW2 5837   3.986   4.908   0.052
 1833SOL     OW 5838   1.591   1.276   5.008
 1833SOL    HW1 5839   1.649   1.255   5.081
 1833SOL    HW2 5840   1.536   1.346   5.041
 1834SOL     OW 5841   1.076   1.122   4.447
 1834SOL    HW1 5842   1.003   1.075   4.487
 1834SOL    HW2 5843   1.135   1.053   4.415
 1835SOL     OW 5844   1.014   0.277   4.694
 1835SOL    HW1 5845   0.986   0.231   4.615
 1835SOL    HW2 5846   1.002   0.212   4.764
 1836SOL     OW 5847   0.630   1.487   4.212
 1836SOL    HW1 5848   0.678   1.428   4.154
 1836SOL    HW2 5849   0.552   1.512   4.161
 1837SOL     OW 5850   1.726   0.409   5.054
 1837SOL    HW1 5851   1.813   0.446   5.069
 1837SOL    HW2 5852   1.742   0.321   5.020
 1838SOL     OW 5853   0.263   1.335   4.028
 1838SOL    HW1 5854   0.190   1.273   4.024
 1838SOL    HW2 5855   0.245   1.388   4.105
 1839SOL     OW 5856   4.270   3.824   0.157
 1839SOL    HW1 5857   4.357   3.807   0.121
 1839SOL    HW2 5858   4.284   3.837   0.250
 1840SOL     OW 5859   0.105   0.275   3.762
 1840SOL    HW1 5860   0.015   0.287   3.791
 1840SOL    HW2 5861   0.121   0.348   3.702
 1841SOL     OW 5862   1.406   0.861   5.087
 1841SOL    HW1 5863   1.359   0.924   5.032
 1841SOL    HW2 5864   1.497   0.867   5.057
 1842SOL     OW 5865   0.089   0.093   4.024
 1842SOL    HW1 5866   0.084   0.165   3.962
 1842SOL    HW2 5867   0.180   0.065   4.021
 1843SOL     OW 5868   1.219   1.292   3.878
 1843SOL    HW1 5869   1.169   1.210   3.876
 1843SOL    HW2 5870   1.230   1.311   3.971
 1844SOL     OW 5871   4.251   4.446   0.024
 1844SOL    HW1 5872   4.315   4.516   0.007
 1844SOL    HW2 5873   4.303   4.366   0.026
 1845SOL     OW 5874   1.508   1.830   4.762
 1845SOL    HW1 5875   1.541   1.887   4.693
 1845SOL    HW2 5876   1.587   1.790   4.800
 1846SOL     OW 5877   5.117   4.826   0.175
 1846SOL    HW1 5878   5.110   4.847   0.268
 1846SOL    HW2 5879   5.209   4.837   0.154
 1847SOL     OW 5880   4.004   5.424   0.090
 1847SOL    HW1 5881   3.916   5.463   0.094
 1847SOL    HW2 5882   3.991   5.335   0.124
 1848SOL     OW 5883   1.658   0.875   4.976
 1848SOL    HW1 5884   1.657   0.794   4.927
 1848SOL    HW2 5885   1.648   0.944   4.910
 1849SOL     OW 5886   1.225   0.333   4.176
 1849SOL    HW1 5887   1.290   0.262   4.178
 1849SOL    HW2 5888   1.244   0.384   4.255
 1850SOL     OW 5889   0.584   0.700   4.391
 1850SOL    HW1 5890   0.626   0.786   4.385
 1850SOL    HW2 5891   0.514   0.703   4.325
 1851SOL     OW 5892   5.311   3.933   0.162
 1851SOL    HW1 5893   5.316   3.994   0.088
 1851SOL    HW2 5894   5.296   3.990   0.238
 1852SOL     OW 5895   5.418   4.550   0.077
 1852SOL    HW1 5896   5.402   4.643   0.094
 1852SOL    HW2 5897   1.743   0.896   5.136
 1853SOL     OW 5898   0.801   1.358   3.801
 1853SOL    HW1 5899   0.799   1.351   3.897
 1853SOL    HW2 5900   0.851   1.438   3.784
 1854SOL     OW 5901   0.666   1.779   4.653
 1854SOL    HW1 5902   0.650   1.871   4.634
 1854SOL    HW2 5903   0.760   1.768   4.643
 1855SOL     OW 5904   0.875   0.983   4.584
 1855SOL    HW1 5905   0.926   0.914   4.627
 1855SOL    HW2 5906   0.826   1.024   4.655
 1856SOL     OW 5907   1.102   1.035   3.828
 1856SOL    HW1 5908   1.054   1.070   3.753
 1856SOL    HW2 5909   1.161   0.969   3.790
 1857SOL     OW 5910   1.825   1.567   4.567
 1857SOL    HW1 5911   1.749   1.559   4.508
 1857SOL    HW2 5912   1.800   1.517   4.644
 1858SOL     OW 5913   0.142   1.150   4.389
 1858SOL    HW1 5914   0.187   1.132   4.472
 1858SOL    HW2 5915   0.212   1.159   4.325
 1859SOL     OW 5916   4.328   5.024   0.236
 1859SOL    HW1 5917   4.255   4.990   0.289
 1859SOL    HW2 5918   4.312   5.118   0.230
 1860SOL     OW 5919   1.771   0.151   4.957
 1860SOL    HW1 5920   1.824   0.075   4.982
 1860SOL    HW2 5921   1.786   0.161   4.863
 1861SOL     OW 5922   0.375   0.419   4.237
 1861SOL    HW1 5923   0.426   0.350   4.194
 1861SOL    HW2 5924   0.329   0.374   4.308
 1862SOL     OW 5925   1.711   1.459   4.794
 1862SOL    HW1 5926   1.630   1.429   4.752
 1862SOL    HW2 5927   1.729   1.393   4.861
 1863SOL     OW 5928   0.364   0.562   4.990
 1863SOL    HW1 5929   0.414   0.498   5.042
 1863SOL    HW2 5930   0.376   0.533   4.900
 1864SOL     OW 5931   0.827   1.624   4.357
 1864SOL    HW1 5932   0.828   1.710   4.315
 1864SOL    HW2 5933   0.752   1.578   4.318
 1865SOL     OW 5934   1.414   0.229   4.848
 1865SOL    HW1 5935   1.499   0.214   4.890
 1865SOL    HW2 5936   1.362   0.275   4.914
 1866SOL     OW 5937   0.989   0.073   4.877
 1866SOL    HW1 5938   0.942   7.266   4.878
 1866SOL    HW2 5939   1.079   0.049   4.854
 1867SOL     OW 5940   0.790   1.311   4.071
 1867SOL    HW1 5941   0.770   1.219   4.087
 1867SOL    HW2 5942   0.870   1.328   4.120
 1868SOL     OW 5943   0.612   1.587   5.002
 1868SOL    HW1 5944   0.606   1.681   5.022
 1868SOL    HW2 5945   0.702   1.575   4.972
 1869SOL     OW 5946   1.322   0.128   3.901
 1869SOL    HW1 5947   1.290   0.049   3.856
 1869SOL    HW2 5948   1.243   0.181   3.915
 1870SOL     OW 5949   1.289   0.477   4.401
 1870SOL    HW1 5950   1.237   0.557   4.399
 1870SOL    HW2 5951   1.282   0.446   4.491
 1871SOL     OW 5952   1.595   0.229   4.612
 1871SOL    HW1 5953   1.515   0.225   4.663
 1871SOL    HW2 5954   1.584   0.305   4.556
 1872SOL     OW 5955   0.086   1.116   4.007
 1872SOL    HW1 5956   0.156   1.052   3.996
 1872SOL    HW2 5957   0.035   1.083   4.081
 1873SOL     OW 5958   0.902   1.680   4.040
 1873SOL    HW1 5959   0.822   1.668   3.988
 1873SOL    HW2 5960   0.880   1.748   4.103
 1874SOL     OW 5961   0.221   2.539   0.150
 1874SOL    HW1 5962   0.135   2.506   0.179
 1874SOL    HW2 5963   0.215   2.539   0.055
 1875SOL     OW 5964   0.210   2.168   0.992
 1875SOL    HW1 5965   0.250   2.130   1.070
 1875SOL    HW2 5966   0.118   2.142   0.997
 1876SOL     OW 5967   0.008   2.234   0.586
 1876SOL    HW1 5968   7.235   2.314   0.565
 1876SOL    HW2 5969   0.019   2.190   0.501
 1877SOL     OW 5970   0.577   3.183   1.230
 1877SOL    HW1 5971   0.496   3.186   1.180
 1877SOL    HW2 5972   0.591   3.274   1.258
 1878SOL     OW 5973   1.607   3.380   0.712
 1878SOL    HW1 5974   1.559   3.343   0.786
 1878SOL    HW2 5975   1.540   3.395   0.645
 1879SOL     OW 5976   1.138   2.571   0.681
 1879SOL    HW1 5977   1.184   2.655   0.667
 1879SOL    HW2 5978   1.091   2.583   0.763
 1880SOL     OW 5979   1.856   2.499   0.178
 1880SOL    HW1 5980   1.762   2.507   0.162
 1880SOL    HW2 5981   1.871   2.406   0.192
 1881SOL     OW 5982   0.725   2.999   1.075
 1881SOL    HW1 5983   0.668   3.040   1.140
 1881SOL    HW2 5984   0.765   3.073   1.029
 1882SOL     OW 5985   0.906   2.590   1.815
 1882SOL    HW1 5986   0.930   2.655   1.880
 1882SOL    HW2 5987   0.909   2.637   1.731
 1883SOL     OW 5988   0.688   2.828   0.668
 1883SOL    HW1 5989   0.756   2.839   0.734
 1883SOL    HW2 5990   0.619   2.890   0.693
 1884SOL     OW 5991   0.681   3.008   1.838
 1884SOL    HW1 5992   0.729   3.084   1.871
 1884SOL    HW2 5993   0.608   3.045   1.788
 1885SOL     OW 5994   0.360   3.275   1.087
 1885SOL    HW1 5995   0.284   3.234   1.046
 1885SOL    HW2 5996   0.397   3.330   1.019
 1886SOL     OW 5997   1.441   3.370   1.374
 1886SOL    HW1 5998   1.500   3.444   1.387
 1886SOL    HW2 5999   1.366   3.389   1.430
 1887SOL     OW 6000   0.501   2.259   1.429
 1887SOL    HW1 6001   0.563   2.190   1.449
 1887SOL    HW2 6002   0.416   2.225   1.459
 1888SOL     OW 6003   1.571   2.306   0.753
 1888SOL    HW1 6004   1.495   2.305   0.694
 1888SOL    HW2 6005   1.553   2.377   0.814
 1889SOL     OW 6006   0.245   3.581   0.464
 1889SOL    HW1 6007   0.263   3.657   0.519
 1889SOL    HW2 6008   0.309   3.585   0.394
 1890SOL     OW 6009   1.101   3.199   1.645
 1890SOL    HW1 6010   1.157   3.151   1.583
 1890SOL    HW2 6011   1.050   3.131   1.689
 1891SOL     OW 6012   0.334   3.318   0.493
 1891SOL    HW1 6013   0.298   3.407   0.499
 1891SOL    HW2 6014   0.294   3.271   0.565
 1892SOL     OW 6015   0.268   2.963   0.872
 1892SOL    HW1 6016   0.265   2.873   0.907
 1892SOL    HW2 6017   0.215   3.014   0.933
 1893SOL     OW 6018   0.564   3.701   1.394
 1893SOL    HW1 6019   0.500   3.674   1.460
 1893SOL    HW2 6020   0.609   3.776   1.434
 1894SOL     OW 6021   0.563   2.839   0.181
 1894SOL    HW1 6022   0.570   2.917   0.127
 1894SOL    HW2 6023   0.610   2.862   0.262
 1895SOL     OW 6024   1.620   1.980   1.485
 1895SOL    HW1 6025   1.658   2.057   1.442
 1895SOL    HW2 6026   1.576   2.015   1.562
 1896SOL     OW 6027   0.140   2.619   0.591
 1896SOL    HW1 6028   0.072   2.558   0.563
 1896SOL    HW2 6029   0.121   2.633   0.684
 1897SOL     OW 6030   1.871   3.600   0.313
 1897SOL    HW1 6031   1.942   3.579   0.373
 1897SOL    HW2 6032   1.879   3.694   0.297
 1898SOL     OW 6033   0.059   3.410   0.177
 1898SOL    HW1 6034   0.013   3.326   0.179
 1898SOL    HW2 6035   0.031   3.455   0.256
 1899SOL     OW 6036   1.706   2.794   0.671
 1899SOL    HW1 6037   1.795   2.759   0.661
 1899SOL    HW2 6038   1.692   2.844   0.590
 1900SOL     OW 6039   1.659   2.957   0.444
 1900SOL    HW1 6040   1.729   2.950   0.379
 1900SOL    HW2 6041   1.687   3.028   0.502
 1901SOL     OW 6042   0.124   2.653   1.507
 1901SOL    HW1 6043   0.138   2.694   1.422
 1901SOL    HW2 6044   0.141   2.723   1.571
 1902SOL     OW 6045   0.621   3.238   0.763
 1902SOL    HW1 6046   0.576   3.154   0.753
 1902SOL    HW2 6047   0.631   3.270   0.673
 1903SOL     OW 6048   1.248   3.074   1.443
 1903SOL    HW1 6049   1.263   3.012   1.371
 1903SOL    HW2 6050   1.327   3.070   1.496
 1904SOL     OW 6051   0.816   1.862   0.502
 1904SOL    HW1 6052   0.865   1.942   0.483
 1904SOL    HW2 6053   0.724   1.888   0.496
 1905SOL     OW 6054   0.170   2.793   1.272
 1905SOL    HW1 6055   0.262   2.772   1.257
 1905SOL    HW2 6056   0.132   2.795   1.184
 1906SOL     OW 6057   1.442   2.917   0.269
 1906SOL    HW1 6058   1.392   2.838   0.292
 1906SOL    HW2 6059   1.517   2.915   0.328
 1907SOL     OW 6060   1.199   3.694   1.645
 1907SOL    HW1 6061   1.192   3.754   1.571
 1907SOL    HW2 6062   1.220   3.609   1.606
 1908SOL     OW 6063   0.312   2.146   1.817
 1908SOL    HW1 6064   0.353   2.216   1.867
 1908SOL    HW2 6065   0.221   2.145   1.847
 1909SOL     OW 6066   1.484   3.267   0.929
 1909SOL    HW1 6067   1.417   3.298   0.990
 1909SOL    HW2 6068   1.457   3.178   0.907
 1910SOL     OW 6069   1.663   3.672   0.582
 1910SOL    HW1 6070   1.642   3.626   0.501
 1910SOL    HW2 6071   1.658   3.604   0.650
 1911SOL     OW 6072   0.595   2.571   0.302
 1911SOL    HW1 6073   0.597   2.658   0.262
 1911SOL    HW2 6074   0.532   2.579   0.374
 1912SOL     OW 6075   1.280   2.270   0.942
 1912SOL    HW1 6076   1.191   2.234   0.949
 1912SOL    HW2 6077   1.334   2.212   0.995
 1913SOL     OW 6078   1.604   3.548   0.344
 1913SOL    HW1 6079   1.699   3.556   0.333
 1913SOL    HW2 6080   1.570   3.538   0.256
 1914SOL     OW 6081   0.801   2.459   1.436
 1914SOL    HW1 6082   0.769   2.425   1.519
 1914SOL    HW2 6083   0.775   2.394   1.371
 1915SOL     OW 6084   1.387   2.340   1.666
 1915SOL    HW1 6085   1.392   2.383   1.751
 1915SOL    HW2 6086   1.439   2.260   1.677
 1916SOL     OW 6087   0.943   2.752   1.589
 1916SOL    HW1 6088   1.001   2.690   1.542
 1916SOL    HW2 6089   0.894   2.795   1.519
 1917SOL     OW 6090   1.016   2.259   1.200
 1917SOL    HW1 6091   0.924   2.278   1.218
 1917SOL    HW2 6092   1.016   2.216   1.115
 1918SOL     OW 6093   1.063   2.542   0.417
 1918SOL    HW1 6094   1.083   2.545   0.511
 1918SOL    HW2 6095   0.977   2.499   0.412
 1919SOL     OW 6096   0.061   2.698   0.851
 1919SOL    HW1 6097   0.148   2.683   0.888
 1919SOL    HW2 6098   0.023   2.767   0.906
 1920SOL     OW 6099   0.151   3.763   1.631
 1920SOL    HW1 6100   0.142   3.729   1.720
 1920SOL    HW2 6101   0.068   3.742   1.589
 1921SOL     OW 6102   0.882   2.194   0.220
 1921SOL    HW1 6103   0.921   2.255   0.158
 1921SOL    HW2 6104   0.880   2.111   0.173
 1922SOL     OW 6105   1.672   2.432   1.849
 1922SOL    HW1 6106   1.655   2.510   1.795
 1922SOL    HW2 6107   1.699   2.365   1.785
 1923SOL     OW 6108   1.402   3.030   0.578
 1923SOL    HW1 6109   1.483   3.019   0.528
 1923SOL    HW2 6110   1.353   3.097   0.531
 1924SOL     OW 6111   0.567   2.033   0.922
 1924SOL    HW1 6112   0.576   2.054   1.015
 1924SOL    HW2 6113   0.562   2.118   0.878
 1925SOL     OW 6114   1.022   3.352   0.476
 1925SOL    HW1 6115   0.990   3.408   0.406
 1925SOL    HW2 6116   0.967   3.374   0.551
 1926SOL     OW 6117   0.372   3.689   0.860
 1926SOL    HW1 6118   0.415   3.605   0.874
 1926SOL    HW2 6119   0.438   3.754   0.885
 1927SOL     OW 6120   1.801   2.908   0.912
 1927SOL    HW1 6121   1.756   2.894   0.829
 1927SOL    HW2 6122   1.730   2.922   0.975
 1928SOL     OW 6123   1.212   3.433   1.514
 1928SOL    HW1 6124   1.186   3.358   1.567
 1928SOL    HW2 6125   1.130   3.463   1.474
 1929SOL     OW 6126   0.297   2.790   0.254
 1929SOL    HW1 6127   0.387   2.799   0.224
 1929SOL    HW2 6128   0.272   2.700   0.230
 1930SOL     OW 6129   1.488   2.635   0.701
 1930SOL    HW1 6130   1.483   2.592   0.787
 1930SOL    HW2 6131   1.566   2.690   0.707
 1931SOL     OW 6132   0.461   3.141   1.726
 1931SOL    HW1 6133   0.421   3.151   1.640
 1931SOL    HW2 6134   0.391   3.161   1.788
 1932SOL     OW 6135   1.113   3.669   0.184
 1932SOL    HW1 6136   1.049   3.619   0.234
 1932SOL    HW2 6137   1.166   3.603   0.139
 1933SOL     OW 6138   0.239   2.187   1.484
 1933SOL    HW1 6139   0.175   2.247   1.446
 1933SOL    HW2 6140   0.242   2.211   1.577
 1934SOL     OW 6141   1.647   3.266   0.089
 1934SOL    HW1 6142   1.612   3.355   0.094
 1934SOL    HW2 6143   1.570   3.209   0.091
 1935SOL     OW 6144   0.459   3.607   0.290
 1935SOL    HW1 6145   0.503   3.668   0.349
 1935SOL    HW2 6146   0.531   3.561   0.246
 1936SOL     OW 6147   1.400   1.955   0.480
 1936SOL    HW1 6148   1.391   1.933   0.387
 1936SOL    HW2 6149   1.491   1.932   0.501
 1937SOL     OW 6150   0.193   3.664   1.209
 1937SOL    HW1 6151   0.244   3.592   1.247
 1937SOL    HW2 6152   0.168   3.632   1.122
 1938SOL     OW 6153   0.932   3.586   0.849
 1938SOL    HW1 6154   1.017   3.541   0.853
 1938SOL    HW2 6155   0.885   3.540   0.779
 1939SOL     OW 6156   0.400   2.567   0.496
 1939SOL    HW1 6157   0.394   2.471   0.501
 1939SOL    HW2 6158   0.313   2.597   0.523
 1940SOL     OW 6159   1.500   2.085   1.718
 1940SOL    HW1 6160   1.516   2.099   1.811
 1940SOL    HW2 6161   1.427   2.023   1.714
 1941SOL     OW 6162   0.650   1.990   0.047
 1941SOL    HW1 6163   0.745   1.982   0.057
 1941SOL    HW2 6164   0.621   1.902   0.021
 1942SOL     OW 6165   0.761   2.124   1.728
 1942SOL    HW1 6166   0.846   2.080   1.734
 1942SOL    HW2 6167   0.708   2.080   1.795
 1943SOL     OW 6168   0.861   3.387   1.206
 1943SOL    HW1 6169   0.837   3.353   1.120
 1943SOL    HW2 6170   0.921   3.322   1.242
 1944SOL     OW 6171   1.316   2.454   1.428
 1944SOL    HW1 6172   1.350   2.425   1.512
 1944SOL    HW2 6173   1.351   2.543   1.417
 1945SOL     OW 6174   0.814   3.240   0.965
 1945SOL    HW1 6175   0.900   3.239   0.922
 1945SOL    HW2 6176   0.751   3.247   0.894
 1946SOL     OW 6177   0.930   2.383   0.884
 1946SOL    HW1 6178   0.907   2.368   0.792
 1946SOL    HW2 6179   0.954   2.297   0.917
 1947SOL     OW 6180   0.558   1.935   0.466
 1947SOL    HW1 6181   0.483   1.939   0.527
 1947SOL    HW2 6182   0.542   2.007   0.405
 1948SOL     OW 6183   1.424   3.117   0.086
 1948SOL    HW1 6184   1.434   3.039   0.141
 1948SOL    HW2 6185   1.334   3.146   0.102
 1949SOL     OW 6186   0.279   1.955   0.263
 1949SOL    HW1 6187   0.352   2.017   0.254
 1949SOL    HW2 6188   0.320   1.869   0.263
 1950SOL     OW 6189   0.961   2.095   0.466
 1950SOL    HW1 6190   0.931   2.131   0.383
 1950SOL    HW2 6191   1.055   2.114   0.468
 1951SOL     OW 6192   1.062   2.565   1.430
 1951SOL    HW1 6193   0.992   2.500   1.438
 1951SOL    HW2 6194   1.143   2.514   1.428
 1952SOL     OW 6195   1.184   3.475   0.813
 1952SOL    HW1 6196   1.222   3.526   0.741
 1952SOL    HW2 6197   1.222   3.514   0.892
 1953SOL     OW 6198   0.482   3.005   0.704
 1953SOL    HW1 6199   0.413   2.989   0.769
 1953SOL    HW2 6200   0.437   3.000   0.620
 1954SOL     OW 6201   1.265   3.671   0.626
 1954SOL    HW1 6202   1.311   3.728   0.564
 1954SOL    HW2 6203   1.198   3.727   0.666
 1955SOL     OW 6204   1.018   2.356   0.049
 1955SOL    HW1 6205   1.005   2.441   0.007
 1955SOL    HW2 6206   1.084   2.373   0.117
 1956SOL     OW 6207   0.108   2.408   1.358
 1956SOL    HW1 6208   0.196   2.420   1.322
 1956SOL    HW2 6209   0.093   2.486   1.412
 1957SOL     OW 6210   0.582   2.085   1.192
 1957SOL    HW1 6211   0.618   2.050   1.274
 1957SOL    HW2 6212   0.487   2.085   1.206
 1958SOL     OW 6213   0.880   2.312   0.628
 1958SOL    HW1 6214   0.840   2.364   0.559
 1958SOL    HW2 6215   0.904   2.230   0.585
 1959SOL     OW 6216   1.025   1.948   0.738
 1959SOL    HW1 6217   0.975   1.968   0.660
 1959SOL    HW2 6218   0.981   1.872   0.776
 1960SOL     OW 6219   1.418   3.005   0.867
 1960SOL    HW1 6220   1.359   2.931   0.883
 1960SOL    HW2 6221   1.417   3.015   0.771
 1961SOL     OW 6222   1.453   2.496   0.941
 1961SOL    HW1 6223   1.390   2.426   0.955
 1961SOL    HW2 6224   1.513   2.489   1.016
 1962SOL     OW 6225   1.840   2.657   0.401
 1962SOL    HW1 6226   1.895   2.613   0.466
 1962SOL    HW2 6227   1.852   2.606   0.321
 1963SOL     OW 6228   0.516   3.273   0.094
 1963SOL    HW1 6229   0.447   3.240   0.151
 1963SOL    HW2 6230   0.470   3.322   0.026
 1964SOL     OW 6231   1.740   3.140   0.619
 1964SOL    HW1 6232   1.832   3.133   0.644
 1964SOL    HW2 6233   1.712   3.225   0.652
 1965SOL     OW 6234   1.348   2.464   0.065
 1965SOL    HW1 6235   1.300   2.425   0.138
 1965SOL    HW2 6236   1.437   2.475   0.097
 1966SOL     OW 6237   0.505   2.112   0.259
 1966SOL    HW1 6238   0.559   2.080   0.187
 1966SOL    HW2 6239   0.484   2.202   0.236
 1967SOL     OW 6240   1.728   3.106   1.530
 1967SOL    HW1 6241   1.816   3.069   1.519
 1967SOL    HW2 6242   1.743   3.192   1.568
 1968SOL     OW 6243   1.018   3.192   1.321
 1968SOL    HW1 6244   0.939   3.168   1.369
 1968SOL    HW2 6245   1.090   3.160   1.375
 1969SOL     OW 6246   1.603   3.493   1.676
 1969SOL    HW1 6247   1.591   3.530   1.589
 1969SOL    HW2 6248   1.682   3.439   1.668
 1970SOL     OW 6249   1.155   3.116   1.098
 1970SOL    HW1 6250   1.089   3.142   1.163
 1970SOL    HW2 6251   1.119   3.146   1.015
 1971SOL     OW 6252   1.595   2.958   1.083
 1971SOL    HW1 6253   1.586   3.026   1.150
 1971SOL    HW2 6254   1.527   2.978   1.019
 1972SOL     OW 6255   0.927   1.932   1.365
 1972SOL    HW1 6256   0.950   1.920   1.273
 1972SOL    HW2 6257   1.003   1.974   1.403
 1973SOL     OW 6258   0.958   2.980   1.739
 1973SOL    HW1 6259   0.866   2.994   1.764
 1973SOL    HW2 6260   0.955   2.903   1.682
 1974SOL     OW 6261   0.706   2.901   0.402
 1974SOL    HW1 6262   0.692   2.877   0.494
 1974SOL    HW2 6263   0.785   2.853   0.376
 1975SOL     OW 6264   0.430   2.704   1.265
 1975SOL    HW1 6265   0.497   2.708   1.333
 1975SOL    HW2 6266   0.402   2.612   1.265
 1976SOL     OW 6267   1.267   2.224   1.293
 1976SOL    HW1 6268   1.292   2.305   1.337
 1976SOL    HW2 6269   1.179   2.241   1.259
 1977SOL     OW 6270   0.014   3.481   1.400
 1977SOL    HW1 6271   7.268   3.573   1.415
 1977SOL    HW2 6272   0.105   3.484   1.372
 1978SOL     OW 6273   0.332   2.987   0.464
 1978SOL    HW1 6274   0.327   3.048   0.391
 1978SOL    HW2 6275   0.319   2.901   0.425
 1979SOL     OW 6276   0.566   2.328   0.855
 1979SOL    HW1 6277   0.572   2.380   0.775
 1979SOL    HW2 6278   0.621   2.374   0.918
 1980SOL     OW 6279   1.268   3.239   0.446
 1980SOL    HW1 6280   1.324   3.310   0.476
 1980SOL    HW2 6281   1.179   3.270   0.462
 1981SOL     OW 6282   1.315   3.339   1.133
 1981SOL    HW1 6283   1.356   3.343   1.219
 1981SOL    HW2 6284   1.262   3.260   1.135
 1982SOL     OW 6285   1.600   2.509   0.471
 1982SOL    HW1 6286   1.547   2.548   0.541
 1982SOL    HW2 6287   1.673   2.571   0.460
 1983SOL     OW 6288   0.319   3.429   1.308
 1983SOL    HW1 6289   0.321   3.372   1.231
 1983SOL    HW2 6290   0.411   3.447   1.327
 1984SOL     OW 6291   0.501   2.563   1.650
 1984SOL    HW1 6292   0.536   2.611   1.575
 1984SOL    HW2 6293   0.569   2.500   1.673
 1985SOL     OW 6294   1.619   2.654   1.704
 1985SOL    HW1 6295   1.530   2.688   1.697
 1985SOL    HW2 6296   1.666   2.694   1.630
 1986SOL     OW 6297   0.998   1.996   1.757
 1986SOL    HW1 6298   1.055   2.070   1.739
 1986SOL    HW2 6299   1.054   1.919   1.741
 1987SOL     OW 6300   0.466   1.926   1.762
 1987SOL    HW1 6301   0.414   1.862   1.714
 1987SOL    HW2 6302   0.408   2.001   1.772
 1988SOL     OW 6303   0.584   2.750   1.040
 1988SOL    HW1 6304   0.627   2.835   1.045
 1988SOL    HW2 6305   0.532   2.744   1.120
 1989SOL     OW 6306   1.297   2.733   0.992
 1989SOL    HW1 6307   1.210   2.702   0.970
 1989SOL    HW2 6308   1.355   2.658   0.974
 1990SOL     OW 6309   1.194   2.356   0.263
 1990SOL    HW1 6310   1.215   2.285   0.324
 1990SOL    HW2 6311   1.154   2.424   0.318
 1991SOL     OW 6312   0.313   2.068   1.236
 1991SOL    HW1 6313   0.278   2.099   1.319
 1991SOL    HW2 6314   0.286   1.976   1.231
 1992SOL     OW 6315   7.250   3.111   1.229
 1992SOL    HW1 6316   0.024   3.082   1.305
 1992SOL    HW2 6317   7.185   3.172   1.265
 1993SOL     OW 6318   0.705   2.495   1.027
 1993SOL    HW1 6319   0.779   2.493   0.967
 1993SOL    HW2 6320   0.668   2.583   1.016
 1994SOL     OW 6321   1.757   2.828   1.872
 1994SOL    HW1 6322   1.710   2.759   1.825
 1994SOL    HW2 6323   1.697   2.854   1.942
 1995SOL     OW 6324   0.332   1.926   0.624
 1995SOL    HW1 6325   0.296   2.012   0.645
 1995SOL    HW2 6326   0.344   1.884   0.709
 1996SOL     OW 6327   1.578   2.233   0.419
 1996SOL    HW1 6328   1.636   2.179   0.473
 1996SOL    HW2 6329   1.588   2.322   0.455
 1997SOL     OW 6330   1.036   2.624   0.949
 1997SOL    HW1 6331   1.011   2.639   1.040
 1997SOL    HW2 6332   1.005   2.536   0.929
 1998SOL     OW 6333   0.971   3.437   1.705
 1998SOL    HW1 6334   0.966   3.476   1.618
 1998SOL    HW2 6335   0.997   3.346   1.689
 1999SOL     OW 6336   1.834   3.354   1.603
 1999SOL    HW1 6337   1.863   3.385   1.517
 1999SOL    HW2 6338   1.909   3.369   1.660
 2000SOL     OW 6339   0.373   2.738   1.818
 2000SOL    HW1 6340   0.441   2.776   1.873
 2000SOL    HW2 6341   0.420   2.679   1.759
 2001SOL     OW 6342   1.576   2.166   0.157
 2001SOL    HW1 6343   1.488   2.143   0.126
 2001SOL    HW2 6344   1.567   2.168   0.253
 2002SOL     OW 6345   1.260   2.713   0.001
 2002SOL    HW1 6346   1.291   2.623   0.011
 2002SOL    HW2 6347   4.977   6.401   5.125
 2003SOL     OW 6348   1.065   3.223   0.860
 2003SOL    HW1 6349   1.077   3.155   0.794
 2003SOL    HW2 6350   1.113   3.298   0.826
 2004SOL     OW 6351   0.314   2.680   0.957
 2004SOL    HW1 6352   0.406   2.707   0.959
 2004SOL    HW2 6353   0.317   2.586   0.972
 2005SOL     OW 6354   0.347   2.405   0.999
 2005SOL    HW1 6355   0.286   2.331   0.992
 2005SOL    HW2 6356   0.420   2.380   0.942
 2006SOL     OW 6357   1.139   2.221   1.682
 2006SOL    HW1 6358   1.095   2.268   1.753
 2006SOL    HW2 6359   1.222   2.268   1.670
 2007SOL     OW 6360   1.155   2.045   1.469
 2007SOL    HW1 6361   1.141   2.106   1.542
 2007SOL    HW2 6362   1.203   2.095   1.404
 2008SOL     OW 6363   7.228   3.159   0.204
 2008SOL    HW1 6364   7.219   3.108   0.123
 2008SOL    HW2 6365   7.265   3.098   0.267
 2009SOL     OW 6366   0.132   3.586   0.953
 2009SOL    HW1 6367   0.121   3.505   0.904
 2009SOL    HW2 6368   0.209   3.628   0.913
 2010SOL     OW 6369   0.493   3.438   0.906
 2010SOL    HW1 6370   0.564   3.499   0.928
 2010SOL    HW2 6371   0.536   3.369   0.855
 2011SOL     OW 6372   0.939   2.650   1.198
 2011SOL    HW1 6373   0.993   2.637   1.276
 2011SOL    HW2 6374   0.859   2.600   1.216
 2012SOL     OW 6375   7.217   2.372   1.132
 2012SOL    HW1 6376   7.236   2.284   1.099
 2012SOL    HW2 6377   7.271   2.380   1.211
 2013SOL     OW 6378   0.250   2.446   1.653
 2013SOL    HW1 6379   0.343   2.467   1.657
 2013SOL    HW2 6380   0.213   2.511   1.593
 2014SOL     OW 6381   1.384   2.783   1.648
 2014SOL    HW1 6382   1.404   2.877   1.642
 2014SOL    HW2 6383   1.375   2.755   1.557
 2015SOL     OW 6384   0.819   2.423   0.378
 2015SOL    HW1 6385   0.816   2.346   0.321
 2015SOL    HW2 6386   0.742   2.475   0.353
 2016SOL     OW 6387   1.635   2.476   1.147
 2016SOL    HW1 6388   1.624   2.413   1.218
 2016SOL    HW2 6389   1.727   2.470   1.122
 2017SOL     OW 6390   0.233   3.430   1.721
 2017SOL    HW1 6391   0.212   3.500   1.783
 2017SOL    HW2 6392   0.250   3.354   1.777
 2018SOL     OW 6393   0.747   2.305   1.217
 2018SOL    HW1 6394   0.685   2.234   1.205
 2018SOL    HW2 6395   0.723   2.369   1.151
 2019SOL     OW 6396   0.959   3.528   1.439
 2019SOL    HW1 6397   0.920   3.484   1.364
 2019SOL    HW2 6398   0.942   3.621   1.424
 2020SOL     OW 6399   0.441   2.367   0.198
 2020SOL    HW1 6400   0.506   2.431   0.228
 2020SOL    HW2 6401   0.361   2.418   0.184
 2021SOL     OW 6402   0.128   3.005   1.440
 2021SOL    HW1 6403   0.137   2.966   1.527
 2021SOL    HW2 6404   0.146   2.934   1.379
 2022SOL     OW 6405   1.282   2.902   1.210
 2022SOL    HW1 6406   1.294   2.840   1.138
 2022SOL    HW2 6407   1.240   2.978   1.170
 2023SOL     OW 6408   1.279   2.699   0.307
 2023SOL    HW1 6409   1.210   2.648   0.351
 2023SOL    HW2 6410   1.257   2.693   0.214
 2024SOL     OW 6411   1.757   3.596   1.154
 2024SOL    HW1 6412   1.832   3.615   1.097
 2024SOL    HW2 6413   1.737   3.504   1.137
 2025SOL     OW 6414   1.258   3.596   1.057
 2025SOL    HW1 6415   1.345   3.634   1.050
 2025SOL    HW2 6416   1.272   3.508   1.092
 2026SOL     OW 6417   0.127   3.164   1.004
 2026SOL    HW1 6418   0.067   3.153   1.078
 2026SOL    HW2 6419   0.086   3.232   0.950
 2027SOL     OW 6420   0.719   3.516   1.786
 2027SOL    HW1 6421   0.689   3.600   1.751
 2027SOL    HW2 6422   0.809   3.509   1.756
 2028SOL     OW 6423   0.922   1.972   0.059
 2028SOL    HW1 6424   4.606   5.630   5.122
 2028SOL    HW2 6425   0.979   1.909   0.103
 2029SOL     OW 6426   1.755   2.057   0.542
 2029SOL    HW1 6427   1.814   2.034   0.470
 2029SOL    HW2 6428   1.717   1.974   0.570
 2030SOL     OW 6429   1.417   3.455   0.526
 2030SOL    HW1 6430   1.473   3.490   0.457
 2030SOL    HW2 6431   1.364   3.530   0.553
 2031SOL     OW 6432   0.148   3.638   1.879
 2031SOL    HW1 6433   0.097   3.574   1.929
 2031SOL    HW2 6434   0.191   3.692   1.945
 2032SOL     OW 6435   1.277   2.803   0.659
 2032SOL    HW1 6436   1.351   2.743   0.668
 2032SOL    HW2 6437   1.314   2.882   0.618
 2033SOL     OW 6438   0.771   3.136   1.422
 2033SOL    HW1 6439   0.747   3.185   1.501
 2033SOL    HW2 6440   0.699   3.150   1.362
 2034SOL     OW 6441   0.674   3.490   0.155
 2034SOL    HW1 6442   0.686   3.524   0.066
 2034SOL    HW2 6443   0.634   3.405   0.144
 2035SOL     OW 6444   1.611   3.587   1.404
 2035SOL    HW1 6445   1.661   3.588   1.322
 2035SOL    HW2 6446   1.606   3.679   1.430
 2036SOL     OW 6447   1.851   2.020   0.965
 2036SOL    HW1 6448   1.878   1.932   0.940
 2036SOL    HW2 6449   1.765   2.031   0.924
 2037SOL     OW 6450   0.240   2.167   0.710
 2037SOL    HW1 6451   0.155   2.194   0.678
 2037SOL    HW2 6452   0.234   2.173   0.805
 2038SOL     OW 6453   1.261   3.501   0.031
 2038SOL    HW1 6454   1.236   3.408   0.030
 2038SOL    HW2 6455   4.903   7.164   5.084
 2039SOL     OW 6456   0.818   2.873   1.380
 2039SOL    HW1 6457   0.849   2.870   1.290
 2039SOL    HW2 6458   0.802   2.966   1.397
 2040SOL     OW 6459   0.920   2.763   0.322
 2040SOL    HW1 6460   0.967   2.789   0.243
 2040SOL    HW2 6461   0.970   2.690   0.357
 2041SOL     OW 6462   1.533   3.521   0.082
 2041SOL    HW1 6463   1.439   3.524   0.066
 2041SOL    HW2 6464   1.569   3.594   0.032
 2042SOL     OW 6465   0.330   3.191   1.493
 2042SOL    HW1 6466   0.317   3.272   1.445
 2042SOL    HW2 6467   0.258   3.134   1.465
 2043SOL     OW 6468   1.588   3.153   1.283
 2043SOL    HW1 6469   1.642   3.131   1.358
 2043SOL    HW2 6470   1.530   3.223   1.314
 2044SOL     OW 6471   1.071   2.988   0.716
 2044SOL    HW1 6472   0.999   2.942   0.759
 2044SOL    HW2 6473   1.134   2.920   0.695
 2045SOL     OW 6474   1.038   2.118   0.960
 2045SOL    HW1 6475   1.038   2.079   0.872
 2045SOL    HW2 6476   1.033   2.043   1.019
 2046SOL     OW 6477   0.626   3.324   0.500
 2046SOL    HW1 6478   0.666   3.275   0.428
 2046SOL    HW2 6479   0.532   3.323   0.481
 2047SOL     OW 6480   1.763   2.221   1.403
 2047SOL    HW1 6481   1.832   2.287   1.394
 2047SOL    HW2 6482   1.786   2.155   1.338
 2048SOL     OW 6483   0.299   3.195   0.254
 2048SOL    HW1 6484   0.214   3.228   0.225
 2048SOL    HW2 6485   0.316   3.243   0.336
 2049SOL     OW 6486   0.163   2.859   1.685
 2049SOL    HW1 6487   0.119   2.912   1.751
 2049SOL    HW2 6488   0.241   2.825   1.728
 2050SOL     OW 6489   0.688   2.040   1.467
 2050SOL    HW1 6490   0.770   2.005   1.432
 2050SOL    HW2 6491   0.711   2.072   1.554
 2051SOL     OW 6492   0.005   2.182   0.060
 2051SOL    HW1 6493   7.192   2.148   0.055
 2051SOL    HW2 6494   3.683   5.795   5.123
 2052SOL     OW 6495   1.396   2.718   1.384
 2052SOL    HW1 6496   1.342   2.777   1.331
 2052SOL    HW2 6497   1.483   2.722   1.344
 2053SOL     OW 6498   0.071   2.128   0.327
 2053SOL    HW1 6499   0.047   2.139   0.236
 2053SOL    HW2 6500   0.139   2.061   0.326
 2054SOL     OW 6501   1.185   3.242   0.160
 2054SOL    HW1 6502   1.120   3.184   0.200
 2054SOL    HW2 6503   1.238   3.273   0.234
 2055SOL     OW 6504   0.637   2.679   1.440
 2055SOL    HW1 6505   0.693   2.755   1.427
 2055SOL    HW2 6506   0.697   2.604   1.436
 2056SOL     OW 6507   1.512   3.695   1.036
 2056SOL    HW1 6508   1.542   3.752   0.965
 2056SOL    HW2 6509   1.593   3.661   1.075
 2057SOL     OW 6510   0.722   2.401   1.694
 2057SOL    HW1 6511   0.783   2.448   1.752
 2057SOL    HW2 6512   0.736   2.309   1.714
 2058SOL     OW 6513   1.465   3.046   1.614
 2058SOL    HW1 6514   1.459   3.068   1.707
 2058SOL    HW2 6515   1.554   3.070   1.589
 2059SOL     OW 6516   0.384   3.628   1.589
 2059SOL    HW1 6517   0.305   3.682   1.593
 2059SOL    HW2 6518   0.355   3.541   1.616
 2060SOL     OW 6519   1.635   2.741   1.251
 2060SOL    HW1 6520   1.641   2.659   1.201
 2060SOL    HW2 6521   1.625   2.809   1.185
 2061SOL     OW 6522   1.228   2.173   0.466
 2061SOL    HW1 6523   1.292   2.101   0.467
 2061SOL    HW2 6524   1.255   2.229   0.538
 2062SOL     OW 6525   0.596   2.562   0.693
 2062SOL    HW1 6526   0.636   2.649   0.687
 2062SOL    HW2 6527   0.527   2.563   0.627
 2063SOL     OW 6528   1.738   2.230   1.675
 2063SOL    HW1 6529   1.746   2.232   1.579
 2063SOL    HW2 6530   1.665   2.171   1.692
 2064SOL     OW 6531   1.731   2.797   1.501
 2064SOL    HW1 6532   1.716   2.891   1.512
 2064SOL    HW2 6533   1.702   2.778   1.411
 2065SOL     OW 6534   0.797   3.169   0.033
 2065SOL    HW1 6535   0.786   3.173   0.128
 2065SOL    HW2 6536   4.350   6.834   5.143
 2066SOL     OW 6537   0.672   3.641   0.931
 2066SOL    HW1 6538   0.655   3.734   0.915
 2066SOL    HW2 6539   0.765   3.629   0.910
 2067SOL     OW 6540   0.879   2.850   0.868
 2067SOL    HW1 6541   0.930   2.776   0.900
 2067SOL    HW2 6542   0.837   2.886   0.947
 2068SOL     OW 6543   1.057   2.858   0.109
 2068SOL    HW1 6544   1.011   2.893   0.033
 2068SOL    HW2 6545   1.135   2.815   0.072
 2069SOL     OW 6546   1.836   3.421   0.857
 2069SOL    HW1 6547   1.765   3.411   0.794
 2069SOL    HW2 6548   1.805   3.375   0.936
 2070SOL     OW 6549   0.247   3.209   1.890
 2070SOL    HW1 6550   0.153   3.190   1.895
 2070SOL    HW2 6551   0.275   3.219   1.981
 2071SOL     OW 6552   0.202   3.140   0.666
 2071SOL    HW1 6553   0.212   3.083   0.742
 2071SOL    HW2 6554   0.216   3.083   0.591
 2072SOL     OW 6555   0.683   3.277   1.636
 2072SOL    HW1 6556   0.604   3.234   1.669
 2072SOL    HW2 6557   0.691   3.357   1.688
 2073SOL     OW 6558   1.807   2.017   1.233
 2073SOL    HW1 6559   1.794   1.922   1.238
 2073SOL    HW2 6560   1.826   2.034   1.141
 2074SOL     OW 6561   0.391   2.299   0.519
 2074SOL    HW1 6562   0.400   2.235   0.449
 2074SOL    HW2 6563   0.346   2.252   0.589
 2075SOL     OW 6564   1.700   3.336   1.086
 2075SOL    HW1 6565   1.624   3.312   1.033
 2075SOL    HW2 6566   1.704   3.268   1.154
 2076SOL     OW 6567   0.364   2.441   1.272
 2076SOL    HW1 6568   0.423   2.380   1.317
 2076SOL    HW2 6569   0.370   2.417   1.180
 2077SOL     OW 6570   0.815   3.479   0.628
 2077SOL    HW1 6571   0.809   3.563   0.583
 2077SOL    HW2 6572   0.747   3.425   0.589
 2078SOL     OW 6573   1.420   2.101   1.103
 2078SOL    HW1 6574   1.431   2.009   1.124
 2078SOL    HW2 6575   1.376   2.138   1.180
 2079SOL     OW 6576   1.023   1.875   1.100
 2079SOL    HW1 6577   0.967   1.819   1.046
 2079SOL    HW2 6578   1.109   1.833   1.099
 2080SOL     OW 6579   0.765   3.157   0.315
 2080SOL    HW1 6580   0.733   3.073   0.350
 2080SOL    HW2 6581   0.860   3.150   0.320
 2081SOL     OW 6582   0.606   3.450   1.295
 2081SOL    HW1 6583   0.599   3.541   1.324
 2081SOL    HW2 6584   0.696   3.442   1.263
 2082SOL     OW 6585   1.334   1.908   0.222
 2082SOL    HW1 6586   1.332   1.982   0.161
 2082SOL    HW2 6587   1.249   1.866   0.211
 2083SOL     OW 6588   1.295   2.338   0.675
 2083SOL    HW1 6589   1.246   2.420   0.669
 2083SOL    HW2 6590   1.286   2.312   0.767
 2084SOL     OW 6591   1.592   2.060   0.890
 2084SOL    HW1 6592   1.535   2.089   0.961
 2084SOL    HW2 6593   1.589   2.131   0.826
 2085SOL     OW 6594   0.063   2.925   0.306
 2085SOL    HW1 6595   0.144   2.880   0.279
 2085SOL    HW2 6596   7.270   2.867   0.275
 2086SOL     OW 6597   0.902   3.539   0.309
 2086SOL    HW1 6598   0.826   3.516   0.255
 2086SOL    HW2 6599   0.868   3.603   0.371
 2087SOL     OW 6600   0.251   2.551   1.991
 2087SOL    HW1 6601   0.171   2.511   1.957
 2087SOL    HW2 6602   0.278   2.613   1.924
 2088SOL     OW 6603   0.183   2.165   2.861
 2088SOL    HW1 6604   0.221   2.120   2.936
 2088SOL    HW2 6605   0.097   2.124   2.849
 2089SOL     OW 6606   7.176   2.193   2.541
 2089SOL    HW1 6607   7.110   2.262   2.532
 2089SOL    HW2 6608   7.155   2.131   2.471
 2090SOL     OW 6609   0.571   3.178   3.080
 2090SOL    HW1 6610   0.488   3.179   3.032
 2090SOL    HW2 6611   0.586   3.269   3.104
 2091SOL     OW 6612   1.593   3.389   2.566
 2091SOL    HW1 6613   1.548   3.351   2.641
 2091SOL    HW2 6614   1.526   3.395   2.498
 2092SOL     OW 6615   1.137   2.570   2.542
 2092SOL    HW1 6616   1.182   2.653   2.526
 2092SOL    HW2 6617   1.091   2.582   2.625
 2093SOL     OW 6618   1.815   2.436   2.075
 2093SOL    HW1 6619   1.768   2.442   1.992
 2093SOL    HW2 6620   1.769   2.368   2.124
 2094SOL     OW 6621   0.725   2.994   2.929
 2094SOL    HW1 6622   0.665   3.033   2.993
 2094SOL    HW2 6623   0.765   3.069   2.886
 2095SOL     OW 6624   0.900   2.589   3.674
 2095SOL    HW1 6625   0.924   2.652   3.741
 2095SOL    HW2 6626   0.905   2.637   3.592
 2096SOL     OW 6627   0.685   2.827   2.520
 2096SOL    HW1 6628   0.756   2.830   2.583
 2096SOL    HW2 6629   0.621   2.890   2.551
 2097SOL     OW 6630   0.687   3.008   3.698
 2097SOL    HW1 6631   0.732   3.083   3.735
 2097SOL    HW2 6632   0.612   3.046   3.651
 2098SOL     OW 6633   0.345   3.263   2.938
 2098SOL    HW1 6634   0.266   3.232   2.895
 2098SOL    HW2 6635   0.385   3.323   2.875
 2099SOL     OW 6636   1.442   3.369   3.234
 2099SOL    HW1 6637   1.502   3.442   3.248
 2099SOL    HW2 6638   1.367   3.388   3.291
 2100SOL     OW 6639   0.477   2.243   3.293
 2100SOL    HW1 6640   0.549   2.181   3.306
 2100SOL    HW2 6641   0.399   2.196   3.321
 2101SOL     OW 6642   1.577   2.302   2.613
 2101SOL    HW1 6643   1.507   2.307   2.547
 2101SOL    HW2 6644   1.558   2.374   2.673
 2102SOL     OW 6645   0.214   3.596   2.332
 2102SOL    HW1 6646   0.247   3.665   2.390
 2102SOL    HW2 6647   0.279   3.590   2.262
 2103SOL     OW 6648   1.102   3.200   3.507
 2103SOL    HW1 6649   1.158   3.152   3.446
 2103SOL    HW2 6650   1.052   3.132   3.552
 2104SOL     OW 6651   0.228   3.329   2.399
 2104SOL    HW1 6652   0.217   3.422   2.380
 2104SOL    HW2 6653   0.203   3.321   2.491
 2105SOL     OW 6654   0.290   2.944   2.760
 2105SOL    HW1 6655   0.293   2.853   2.788
 2105SOL    HW2 6656   0.251   2.991   2.834
 2106SOL     OW 6657   0.567   3.693   3.257
 2106SOL    HW1 6658   0.504   3.664   3.323
 2106SOL    HW2 6659   0.610   3.769   3.296
 2107SOL     OW 6660   0.568   2.835   2.027
 2107SOL    HW1 6661   0.612   2.883   1.957
 2107SOL    HW2 6662   0.613   2.862   2.107
 2108SOL     OW 6663   1.666   1.969   3.368
 2108SOL    HW1 6664   1.691   2.046   3.317
 2108SOL    HW2 6665   1.611   2.003   3.438
 2109SOL     OW 6666   0.117   2.621   2.412
 2109SOL    HW1 6667   0.041   2.569   2.386
 2109SOL    HW2 6668   0.104   2.638   2.505
 2110SOL     OW 6669   1.852   3.595   2.181
 2110SOL    HW1 6670   1.927   3.585   2.240
 2110SOL    HW2 6671   1.852   3.688   2.159
 2111SOL     OW 6672   0.014   3.431   1.993
 2111SOL    HW1 6673   0.006   3.335   1.998
 2111SOL    HW2 6674   7.205   3.460   1.959
 2112SOL     OW 6675   1.703   2.797   2.526
 2112SOL    HW1 6676   1.789   2.757   2.511
 2112SOL    HW2 6677   1.688   2.850   2.447
 2113SOL     OW 6678   1.666   2.975   2.304
 2113SOL    HW1 6679   1.748   2.958   2.256
 2113SOL    HW2 6680   1.689   3.043   2.366
 2114SOL     OW 6681   0.223   2.608   3.415
 2114SOL    HW1 6682   0.317   2.605   3.431
 2114SOL    HW2 6683   0.196   2.695   3.444
 2115SOL     OW 6684   0.625   3.249   2.622
 2115SOL    HW1 6685   0.582   3.164   2.615
 2115SOL    HW2 6686   0.627   3.283   2.532
 2116SOL     OW 6687   1.247   3.073   3.305
 2116SOL    HW1 6688   1.262   3.011   3.234
 2116SOL    HW2 6689   1.327   3.069   3.358
 2117SOL     OW 6690   0.826   1.876   2.368
 2117SOL    HW1 6691   0.871   1.955   2.340
 2117SOL    HW2 6692   0.733   1.900   2.366
 2118SOL     OW 6693   0.180   2.797   3.135
 2118SOL    HW1 6694   0.274   2.782   3.124
 2118SOL    HW2 6695   0.141   2.710   3.129
 2119SOL     OW 6696   1.546   2.893   2.064
 2119SOL    HW1 6697   1.475   2.835   2.090
 2119SOL    HW2 6698   1.584   2.923   2.146
 2120SOL     OW 6699   1.220   3.698   3.505
 2120SOL    HW1 6700   1.205   3.756   3.431
 2120SOL    HW2 6701   1.234   3.612   3.466
 2121SOL     OW 6702   0.348   2.129   3.758
 2121SOL    HW1 6703   0.386   2.207   3.799
 2121SOL    HW2 6704   0.254   2.144   3.759
 2122SOL     OW 6705   1.481   3.270   2.787
 2122SOL    HW1 6706   1.415   3.298   2.850
 2122SOL    HW2 6707   1.455   3.181   2.763
 2123SOL     OW 6708   1.626   3.686   2.411
 2123SOL    HW1 6709   1.618   3.629   2.334
 2123SOL    HW2 6710   1.634   3.626   2.485
 2124SOL     OW 6711   0.588   2.550   2.142
 2124SOL    HW1 6712   0.592   2.637   2.103
 2124SOL    HW2 6713   0.522   2.558   2.211
 2125SOL     OW 6714   1.280   2.269   2.799
 2125SOL    HW1 6715   1.192   2.233   2.804
 2125SOL    HW2 6716   1.333   2.211   2.853
 2126SOL     OW 6717   1.584   3.528   2.187
 2126SOL    HW1 6718   1.679   3.536   2.176
 2126SOL    HW2 6719   1.551   3.515   2.098
 2127SOL     OW 6720   0.803   2.459   3.293
 2127SOL    HW1 6721   0.766   2.429   3.377
 2127SOL    HW2 6722   0.775   2.393   3.230
 2128SOL     OW 6723   1.383   2.334   3.530
 2128SOL    HW1 6724   1.388   2.378   3.614
 2128SOL    HW2 6725   1.438   2.256   3.540
 2129SOL     OW 6726   0.943   2.753   3.449
 2129SOL    HW1 6727   1.001   2.691   3.404
 2129SOL    HW2 6728   0.898   2.800   3.379
 2130SOL     OW 6729   1.012   2.255   3.057
 2130SOL    HW1 6730   0.920   2.272   3.076
 2130SOL    HW2 6731   1.011   2.213   2.970
 2131SOL     OW 6732   1.060   2.548   2.276
 2131SOL    HW1 6733   1.080   2.548   2.370
 2131SOL    HW2 6734   0.976   2.503   2.269
 2132SOL     OW 6735   0.064   2.711   2.676
 2132SOL    HW1 6736   0.148   2.693   2.719
 2132SOL    HW2 6737   0.031   2.790   2.720
 2133SOL     OW 6738   0.171   3.757   3.508
 2133SOL    HW1 6739   0.151   3.717   3.593
 2133SOL    HW2 6740   0.087   3.792   3.478
 2134SOL     OW 6741   0.864   2.200   2.058
 2134SOL    HW1 6742   0.922   2.242   1.994
 2134SOL    HW2 6743   0.818   2.133   2.008
 2135SOL     OW 6744   1.672   2.439   3.712
 2135SOL    HW1 6745   1.655   2.517   3.659
 2135SOL    HW2 6746   1.698   2.372   3.650
 2136SOL     OW 6747   1.404   3.023   2.426
 2136SOL    HW1 6748   1.486   3.014   2.377
 2136SOL    HW2 6749   1.353   3.086   2.376
 2137SOL     OW 6750   0.566   2.037   2.779
 2137SOL    HW1 6751   0.570   2.057   2.872
 2137SOL    HW2 6752   0.563   2.122   2.736
 2138SOL     OW 6753   1.000   3.324   2.331
 2138SOL    HW1 6754   0.982   3.396   2.270
 2138SOL    HW2 6755   0.968   3.356   2.415
 2139SOL     OW 6756   0.367   3.686   2.739
 2139SOL    HW1 6757   0.411   3.601   2.751
 2139SOL    HW2 6758   0.434   3.751   2.761
 2140SOL     OW 6759   1.801   2.905   2.768
 2140SOL    HW1 6760   1.756   2.892   2.684
 2140SOL    HW2 6761   1.730   2.920   2.831
 2141SOL     OW 6762   1.214   3.435   3.376
 2141SOL    HW1 6763   1.189   3.360   3.430
 2141SOL    HW2 6764   1.132   3.465   3.336
 2142SOL     OW 6765   0.312   2.802   2.140
 2142SOL    HW1 6766   0.396   2.812   2.096
 2142SOL    HW2 6767   0.290   2.710   2.129
 2143SOL     OW 6768   1.486   2.634   2.561
 2143SOL    HW1 6769   1.483   2.592   2.647
 2143SOL    HW2 6770   1.565   2.690   2.564
 2144SOL     OW 6771   0.461   3.144   3.601
 2144SOL    HW1 6772   0.428   3.148   3.511
 2144SOL    HW2 6773   0.383   3.156   3.656
 2145SOL     OW 6774   1.157   3.623   2.081
 2145SOL    HW1 6775   1.072   3.599   2.119
 2145SOL    HW2 6776   1.174   3.556   2.016
 2146SOL     OW 6777   0.240   2.123   3.361
 2146SOL    HW1 6778   0.205   2.197   3.410
 2146SOL    HW2 6779   0.211   2.046   3.410
 2147SOL     OW 6780   1.649   3.256   1.959
 2147SOL    HW1 6781   1.607   3.342   1.949
 2147SOL    HW2 6782   1.584   3.194   1.927
 2148SOL     OW 6783   0.459   3.613   2.186
 2148SOL    HW1 6784   0.506   3.664   2.252
 2148SOL    HW2 6785   0.528   3.571   2.135
 2149SOL     OW 6786   1.398   1.966   2.324
 2149SOL    HW1 6787   1.401   1.941   2.232
 2149SOL    HW2 6788   1.482   1.936   2.360
 2150SOL     OW 6789   0.191   3.640   3.088
 2150SOL    HW1 6790   0.245   3.568   3.121
 2150SOL    HW2 6791   0.170   3.615   2.998
 2151SOL     OW 6792   0.937   3.567   2.739
 2151SOL    HW1 6793   1.020   3.519   2.744
 2151SOL    HW2 6794   0.890   3.526   2.666
 2152SOL     OW 6795   0.387   2.552   2.336
 2152SOL    HW1 6796   0.378   2.457   2.347
 2152SOL    HW2 6797   0.300   2.587   2.356
 2153SOL     OW 6798   1.508   2.081   3.577
 2153SOL    HW1 6799   1.523   2.093   3.670
 2153SOL    HW2 6800   1.433   2.023   3.571
 2154SOL     OW 6801   0.656   1.973   1.945
 2154SOL    HW1 6802   0.697   1.889   1.968
 2154SOL    HW2 6803   0.588   1.950   1.882
 2155SOL     OW 6804   0.740   2.126   3.564
 2155SOL    HW1 6805   0.820   2.079   3.589
 2155SOL    HW2 6806   0.669   2.070   3.596
 2156SOL     OW 6807   0.862   3.386   3.067
 2156SOL    HW1 6808   0.838   3.352   2.981
 2156SOL    HW2 6809   0.920   3.320   3.104
 2157SOL     OW 6810   1.315   2.451   3.291
 2157SOL    HW1 6811   1.348   2.421   3.375
 2157SOL    HW2 6812   1.351   2.539   3.281
 2158SOL     OW 6813   0.814   3.239   2.828
 2158SOL    HW1 6814   0.899   3.238   2.785
 2158SOL    HW2 6815   0.751   3.251   2.756
 2159SOL     OW 6816   0.926   2.379   2.738
 2159SOL    HW1 6817   0.905   2.365   2.646
 2159SOL    HW2 6818   0.954   2.292   2.770
 2160SOL     OW 6819   0.560   1.940   2.341
 2160SOL    HW1 6820   0.488   1.946   2.404
 2160SOL    HW2 6821   0.542   2.009   2.277
 2161SOL     OW 6822   1.448   3.081   1.886
 2161SOL    HW1 6823   1.478   3.011   1.944
 2161SOL    HW2 6824   1.365   3.111   1.925
 2162SOL     OW 6825   0.283   1.926   2.087
 2162SOL    HW1 6826   0.348   1.996   2.093
 2162SOL    HW2 6827   0.329   1.848   2.118
 2163SOL     OW 6828   0.959   2.105   2.302
 2163SOL    HW1 6829   0.929   2.138   2.217
 2163SOL    HW2 6830   1.052   2.126   2.305
 2164SOL     OW 6831   1.063   2.566   3.294
 2164SOL    HW1 6832   0.993   2.501   3.301
 2164SOL    HW2 6833   1.143   2.514   3.292
 2165SOL     OW 6834   1.193   3.466   2.677
 2165SOL    HW1 6835   1.222   3.519   2.603
 2165SOL    HW2 6836   1.231   3.509   2.754
 2166SOL     OW 6837   0.492   3.012   2.586
 2166SOL    HW1 6838   0.427   2.991   2.653
 2166SOL    HW2 6839   0.445   3.002   2.503
 2167SOL     OW 6840   1.250   3.660   2.482
 2167SOL    HW1 6841   1.298   3.723   2.429
 2167SOL    HW2 6842   1.178   3.710   2.521
 2168SOL     OW 6843   1.029   2.354   1.895
 2168SOL    HW1 6844   0.994   2.440   1.873
 2168SOL    HW2 6845   1.093   2.371   1.963
 2169SOL     OW 6846   0.116   2.517   3.180
 2169SOL    HW1 6847   0.199   2.479   3.151
 2169SOL    HW2 6848   0.133   2.547   3.269
 2170SOL     OW 6849   0.566   2.085   3.049
 2170SOL    HW1 6850   0.606   2.052   3.130
 2170SOL    HW2 6851   0.472   2.077   3.063
 2171SOL     OW 6852   0.879   2.309   2.481
 2171SOL    HW1 6853   0.839   2.364   2.413
 2171SOL    HW2 6854   0.906   2.229   2.435
 2172SOL     OW 6855   1.021   1.930   2.594
 2172SOL    HW1 6856   0.961   1.936   2.519
 2172SOL    HW2 6857   0.988   1.857   2.646
 2173SOL     OW 6858   1.416   3.009   2.720
 2173SOL    HW1 6859   1.352   2.941   2.736
 2173SOL    HW2 6860   1.419   3.016   2.624
 2174SOL     OW 6861   1.454   2.494   2.800
 2174SOL    HW1 6862   1.390   2.424   2.811
 2174SOL    HW2 6863   1.513   2.486   2.874
 2175SOL     OW 6864   1.817   2.647   2.249
 2175SOL    HW1 6865   1.878   2.610   2.313
 2175SOL    HW2 6866   1.816   2.584   2.178
 2176SOL     OW 6867   0.518   3.273   2.090
 2176SOL    HW1 6868   0.431   3.245   2.119
 2176SOL    HW2 6869   0.565   3.191   2.074
 2177SOL     OW 6870   1.742   3.150   2.488
 2177SOL    HW1 6871   1.834   3.144   2.511
 2177SOL    HW2 6872   1.714   3.236   2.519
 2178SOL     OW 6873   1.391   2.442   1.918
 2178SOL    HW1 6874   1.342   2.411   1.994
 2178SOL    HW2 6875   1.482   2.428   1.940
 2179SOL     OW 6876   0.491   2.103   2.128
 2179SOL    HW1 6877   0.556   2.069   2.067
 2179SOL    HW2 6878   0.472   2.191   2.095
 2180SOL     OW 6879   1.728   3.105   3.389
 2180SOL    HW1 6880   1.816   3.069   3.376
 2180SOL    HW2 6881   1.743   3.191   3.427
 2181SOL     OW 6882   1.014   3.189   3.185
 2181SOL    HW1 6883   0.934   3.168   3.233
 2181SOL    HW2 6884   1.085   3.157   3.241
 2182SOL     OW 6885   1.605   3.490   3.540
 2182SOL    HW1 6886   1.591   3.528   3.453
 2182SOL    HW2 6887   1.683   3.436   3.531
 2183SOL     OW 6888   1.153   3.114   2.965
 2183SOL    HW1 6889   1.089   3.140   3.031
 2183SOL    HW2 6890   1.116   3.145   2.882
 2184SOL     OW 6891   1.593   2.958   2.937
 2184SOL    HW1 6892   1.584   3.024   3.005
 2184SOL    HW2 6893   1.525   2.979   2.873
 2185SOL     OW 6894   0.932   1.930   3.218
 2185SOL    HW1 6895   0.958   1.918   3.127
 2185SOL    HW2 6896   1.007   1.972   3.259
 2186SOL     OW 6897   0.959   2.980   3.601
 2186SOL    HW1 6898   0.868   2.994   3.627
 2186SOL    HW2 6899   0.956   2.903   3.544
 2187SOL     OW 6900   0.712   2.909   2.254
 2187SOL    HW1 6901   0.694   2.880   2.343
 2187SOL    HW2 6902   0.792   2.861   2.229
 2188SOL     OW 6903   0.439   2.699   3.119
 2188SOL    HW1 6904   0.507   2.705   3.187
 2188SOL    HW2 6905   0.412   2.607   3.121
 2189SOL     OW 6906   1.262   2.223   3.152
 2189SOL    HW1 6907   1.287   2.304   3.196
 2189SOL    HW2 6908   1.175   2.240   3.118
 2190SOL     OW 6909   0.031   3.473   3.271
 2190SOL    HW1 6910   0.048   3.556   3.227
 2190SOL    HW2 6911   0.112   3.423   3.262
 2191SOL     OW 6912   0.351   2.985   2.353
 2191SOL    HW1 6913   0.344   3.059   2.292
 2191SOL    HW2 6914   0.343   2.907   2.297
 2192SOL     OW 6915   0.556   2.329   2.709
 2192SOL    HW1 6916   0.560   2.385   2.631
 2192SOL    HW2 6917   0.612   2.373   2.773
 2193SOL     OW 6918   1.254   3.219   2.283
 2193SOL    HW1 6919   1.308   3.292   2.313
 2193SOL    HW2 6920   1.165   3.244   2.308
 2194SOL     OW 6921   1.315   3.337   2.994
 2194SOL    HW1 6922   1.357   3.342   3.080
 2194SOL    HW2 6923   1.262   3.257   2.998
 2195SOL     OW 6924   1.586   2.491   2.339
 2195SOL    HW1 6925   1.535   2.534   2.407
 2195SOL    HW2 6926   1.649   2.558   2.309
 2196SOL     OW 6927   0.322   3.403   3.172
 2196SOL    HW1 6928   0.318   3.349   3.093
 2196SOL    HW2 6929   0.415   3.424   3.181
 2197SOL     OW 6930   0.489   2.587   3.495
 2197SOL    HW1 6931   0.537   2.632   3.426
 2197SOL    HW2 6932   0.547   2.516   3.523
 2198SOL     OW 6933   1.622   2.660   3.564
 2198SOL    HW1 6934   1.533   2.693   3.557
 2198SOL    HW2 6935   1.666   2.696   3.487
 2199SOL     OW 6936   0.978   1.995   3.612
 2199SOL    HW1 6937   1.035   2.071   3.597
 2199SOL    HW2 6938   1.035   1.919   3.600
 2200SOL     OW 6939   0.524   1.960   3.636
 2200SOL    HW1 6940   0.479   1.890   3.590
 2200SOL    HW2 6941   0.454   2.017   3.668
 2201SOL     OW 6942   0.586   2.742   2.891
 2201SOL    HW1 6943   0.627   2.828   2.896
 2201SOL    HW2 6944   0.533   2.736   2.971
 2202SOL     OW 6945   1.294   2.729   2.855
 2202SOL    HW1 6946   1.207   2.697   2.832
 2202SOL    HW2 6947   1.352   2.656   2.835
 2203SOL     OW 6948   1.202   2.378   2.114
 2203SOL    HW1 6949   1.217   2.303   2.172
 2203SOL    HW2 6950   1.161   2.444   2.169
 2204SOL     OW 6951   0.295   2.048   3.093
 2204SOL    HW1 6952   0.266   2.080   3.179
 2204SOL    HW2 6953   0.266   1.957   3.090
 2205SOL     OW 6954   0.010   3.169   3.117
 2205SOL    HW1 6955   0.046   3.118   3.189
 2205SOL    HW2 6956   7.211   3.214   3.156
 2206SOL     OW 6957   0.703   2.486   2.883
 2206SOL    HW1 6958   0.779   2.483   2.825
 2206SOL    HW2 6959   0.669   2.575   2.873
 2207SOL     OW 6960   1.766   2.828   3.732
 2207SOL    HW1 6961   1.717   2.762   3.683
 2207SOL    HW2 6962   1.706   2.855   3.802
 2208SOL     OW 6963   0.325   1.946   2.489
 2208SOL    HW1 6964   0.276   2.026   2.511
 2208SOL    HW2 6965   0.339   1.903   2.573
 2209SOL     OW 6966   1.633   2.259   2.201
 2209SOL    HW1 6967   1.666   2.198   2.267
 2209SOL    HW2 6968   1.605   2.335   2.251
 2210SOL     OW 6969   1.033   2.619   2.807
 2210SOL    HW1 6970   1.009   2.633   2.899
 2210SOL    HW2 6971   1.002   2.531   2.787
 2211SOL     OW 6972   0.974   3.439   3.567
 2211SOL    HW1 6973   0.968   3.477   3.479
 2211SOL    HW2 6974   0.999   3.348   3.552
 2212SOL     OW 6975   1.835   3.352   3.464
 2212SOL    HW1 6976   1.863   3.384   3.378
 2212SOL    HW2 6977   1.910   3.367   3.521
 2213SOL     OW 6978   0.367   2.745   3.688
 2213SOL    HW1 6979   0.434   2.786   3.742
 2213SOL    HW2 6980   0.416   2.694   3.623
 2214SOL     OW 6981   1.528   2.121   1.982
 2214SOL    HW1 6982   1.480   2.049   2.022
 2214SOL    HW2 6983   1.562   2.172   2.056
 2215SOL     OW 6984   1.274   2.685   1.876
 2215SOL    HW1 6985   1.313   2.598   1.883
 2215SOL    HW2 6986   1.310   2.722   1.795
 2216SOL     OW 6987   1.065   3.223   2.727
 2216SOL    HW1 6988   1.080   3.151   2.666
 2216SOL    HW2 6989   1.119   3.295   2.694
 2217SOL     OW 6990   0.316   2.668   2.802
 2217SOL    HW1 6991   0.410   2.685   2.804
 2217SOL    HW2 6992   0.308   2.575   2.824
 2218SOL     OW 6993   0.335   2.391   2.856
 2218SOL    HW1 6994   0.276   2.315   2.852
 2218SOL    HW2 6995   0.407   2.368   2.798
 2219SOL     OW 6996   1.133   2.217   3.545
 2219SOL    HW1 6997   1.088   2.264   3.616
 2219SOL    HW2 6998   1.216   2.264   3.535
 2220SOL     OW 6999   1.155   2.044   3.331
 2220SOL    HW1 7000   1.140   2.104   3.404
 2220SOL    HW2 7001   1.202   2.097   3.266
 2221SOL     OW 7002   7.266   3.151   1.972
 2221SOL    HW1 7003   7.178   3.123   1.946
 2221SOL    HW2 7004   0.018   3.085   2.036
 2222SOL     OW 7005   0.128   3.582   2.826
 2222SOL    HW1 7006   0.125   3.502   2.774
 2222SOL    HW2 7007   0.202   3.631   2.791
 2223SOL     OW 7008   0.492   3.435   2.777
 2223SOL    HW1 7009   0.561   3.498   2.798
 2223SOL    HW2 7010   0.534   3.370   2.721
 2224SOL     OW 7011   0.940   2.644   3.059
 2224SOL    HW1 7012   0.997   2.635   3.136
 2224SOL    HW2 7013   0.861   2.597   3.082
 2225SOL     OW 7014   7.246   2.405   2.969
 2225SOL    HW1 7015   0.031   2.336   2.946
 2225SOL    HW2 7016   0.008   2.447   3.046
 2226SOL     OW 7017   0.214   2.358   3.523
 2226SOL    HW1 7018   0.305   2.344   3.550
 2226SOL    HW2 7019   0.216   2.441   3.476
 2227SOL     OW 7020   1.384   2.783   3.508
 2227SOL    HW1 7021   1.404   2.876   3.502
 2227SOL    HW2 7022   1.375   2.754   3.417
 2228SOL     OW 7023   0.820   2.421   2.230
 2228SOL    HW1 7024   0.824   2.346   2.169
 2228SOL    HW2 7025   0.741   2.469   2.203
 2229SOL     OW 7026   1.633   2.471   3.005
 2229SOL    HW1 7027   1.620   2.412   3.079
 2229SOL    HW2 7028   1.726   2.464   2.984
 2230SOL     OW 7029   0.231   3.423   3.586
 2230SOL    HW1 7030   0.216   3.493   3.649
 2230SOL    HW2 7031   0.240   3.344   3.639
 2231SOL     OW 7032   0.740   2.301   3.079
 2231SOL    HW1 7033   0.676   2.231   3.066
 2231SOL    HW2 7034   0.718   2.365   3.011
 2232SOL     OW 7035   0.961   3.528   3.301
 2232SOL    HW1 7036   0.921   3.484   3.226
 2232SOL    HW2 7037   0.943   3.621   3.286
 2233SOL     OW 7038   0.436   2.347   2.017
 2233SOL    HW1 7039   0.509   2.400   2.049
 2233SOL    HW2 7040   0.362   2.407   2.014
 2234SOL     OW 7041   0.133   3.005   3.308
 2234SOL    HW1 7042   0.132   2.959   3.392
 2234SOL    HW2 7043   0.148   2.935   3.244
 2235SOL     OW 7044   1.280   2.899   3.072
 2235SOL    HW1 7045   1.291   2.837   3.000
 2235SOL    HW2 7046   1.239   2.975   3.033
 2236SOL     OW 7047   1.331   2.742   2.141
 2236SOL    HW1 7048   1.269   2.698   2.198
 2236SOL    HW2 7049   1.302   2.720   2.052
 2237SOL     OW 7050   1.757   3.594   3.017
 2237SOL    HW1 7051   1.832   3.613   2.961
 2237SOL    HW2 7052   1.736   3.502   3.000
 2238SOL     OW 7053   1.260   3.594   2.919
 2238SOL    HW1 7054   1.347   3.631   2.913
 2238SOL    HW2 7055   1.273   3.506   2.955
 2239SOL     OW 7056   0.099   3.150   2.862
 2239SOL    HW1 7057   0.070   3.166   2.952
 2239SOL    HW2 7058   0.046   3.076   2.832
 2240SOL     OW 7059   0.723   3.521   3.645
 2240SOL    HW1 7060   0.696   3.601   3.601
 2240SOL    HW2 7061   0.814   3.509   3.619
 2241SOL     OW 7062   1.753   2.064   2.360
 2241SOL    HW1 7063   1.806   2.038   2.284
 2241SOL    HW2 7064   1.712   1.983   2.390
 2242SOL     OW 7065   1.397   3.439   2.372
 2242SOL    HW1 7066   1.453   3.472   2.302
 2242SOL    HW2 7067   1.343   3.514   2.397
 2243SOL     OW 7068   0.154   3.627   3.752
 2243SOL    HW1 7069   0.102   3.562   3.798
 2243SOL    HW2 7070   0.187   3.685   3.820
 2244SOL     OW 7071   1.277   2.800   2.512
 2244SOL    HW1 7072   1.351   2.741   2.525
 2244SOL    HW2 7073   1.315   2.877   2.469
 2245SOL     OW 7074   0.763   3.139   3.282
 2245SOL    HW1 7075   0.738   3.188   3.360
 2245SOL    HW2 7076   0.689   3.150   3.222
 2246SOL     OW 7077   0.668   3.493   2.050
 2246SOL    HW1 7078   0.680   3.502   1.956
 2246SOL    HW2 7079   0.618   3.413   2.062
 2247SOL     OW 7080   1.612   3.584   3.267
 2247SOL    HW1 7081   1.662   3.586   3.186
 2247SOL    HW2 7082   1.608   3.676   3.295
 2248SOL     OW 7083   1.850   2.020   2.831
 2248SOL    HW1 7084   1.877   1.931   2.807
 2248SOL    HW2 7085   1.765   2.032   2.790
 2249SOL     OW 7086   0.190   2.171   2.572
 2249SOL    HW1 7087   0.097   2.187   2.556
 2249SOL    HW2 7088   0.199   2.175   2.667
 2250SOL     OW 7089   1.213   3.428   1.896
 2250SOL    HW1 7090   1.211   3.336   1.922
 2250SOL    HW2 7091   1.147   3.435   1.827
 2251SOL     OW 7092   0.825   2.879   3.239
 2251SOL    HW1 7093   0.854   2.880   3.147
 2251SOL    HW2 7094   0.803   2.971   3.257
 2252SOL     OW 7095   0.931   2.775   2.181
 2252SOL    HW1 7096   0.970   2.792   2.096
 2252SOL    HW2 7097   0.980   2.702   2.217
 2253SOL     OW 7098   1.485   3.503   1.926
 2253SOL    HW1 7099   1.394   3.479   1.910
 2253SOL    HW2 7100   1.524   3.509   1.839
 2254SOL     OW 7101   0.346   3.176   3.358
 2254SOL    HW1 7102   0.334   3.255   3.305
 2254SOL    HW2 7103   0.272   3.120   3.335
 2255SOL     OW 7104   1.586   3.150   3.140
 2255SOL    HW1 7105   1.641   3.129   3.215
 2255SOL    HW2 7106   1.529   3.221   3.172
 2256SOL     OW 7107   1.079   2.986   2.592
 2256SOL    HW1 7108   1.004   2.938   2.627
 2256SOL    HW2 7109   1.138   2.919   2.558
 2257SOL     OW 7110   1.037   2.116   2.811
 2257SOL    HW1 7111   1.035   2.077   2.724
 2257SOL    HW2 7112   1.034   2.041   2.871
 2258SOL     OW 7113   0.633   3.348   2.363
 2258SOL    HW1 7114   0.679   3.292   2.302
 2258SOL    HW2 7115   0.551   3.371   2.319
 2259SOL     OW 7116   1.769   2.234   3.269
 2259SOL    HW1 7117   1.837   2.301   3.261
 2259SOL    HW2 7118   1.791   2.170   3.201
 2260SOL     OW 7119   0.271   3.187   2.173
 2260SOL    HW1 7120   0.196   3.128   2.166
 2260SOL    HW2 7121   0.250   3.243   2.248
 2261SOL     OW 7122   0.146   2.842   3.538
 2261SOL    HW1 7123   0.072   2.797   3.578
 2261SOL    HW2 7124   0.217   2.834   3.602
 2262SOL     OW 7125   0.692   2.040   3.304
 2262SOL    HW1 7126   0.775   2.006   3.270
 2262SOL    HW2 7127   0.714   2.077   3.389
 2263SOL     OW 7128   0.033   2.149   1.872
 2263SOL    HW1 7129   7.221   2.133   1.905
 2263SOL    HW2 7130   0.037   2.244   1.861
 2264SOL     OW 7131   1.396   2.714   3.245
 2264SOL    HW1 7132   1.340   2.773   3.193
 2264SOL    HW2 7133   1.481   2.718   3.203
 2265SOL     OW 7134   0.079   2.113   2.153
 2265SOL    HW1 7135   0.071   2.121   2.058
 2265SOL    HW2 7136   0.139   2.039   2.166
 2266SOL     OW 7137   1.215   3.171   2.012
 2266SOL    HW1 7138   1.140   3.111   2.013
 2266SOL    HW2 7139   1.235   3.185   2.104
 2267SOL     OW 7140   0.646   2.684   3.295
 2267SOL    HW1 7141   0.702   2.760   3.282
 2267SOL    HW2 7142   0.705   2.609   3.294
 2268SOL     OW 7143   1.514   3.691   2.898
 2268SOL    HW1 7144   1.544   3.750   2.830
 2268SOL    HW2 7145   1.594   3.657   2.938
 2269SOL     OW 7146   0.706   2.408   3.548
 2269SOL    HW1 7147   0.766   2.452   3.608
 2269SOL    HW2 7148   0.717   2.315   3.566
 2270SOL     OW 7149   1.465   3.045   3.475
 2270SOL    HW1 7150   1.460   3.068   3.568
 2270SOL    HW2 7151   1.554   3.070   3.450
 2271SOL     OW 7152   0.390   3.614   3.451
 2271SOL    HW1 7153   0.311   3.667   3.459
 2271SOL    HW2 7154   0.362   3.526   3.477
 2272SOL     OW 7155   1.629   2.738   3.104
 2272SOL    HW1 7156   1.637   2.657   3.053
 2272SOL    HW2 7157   1.621   2.807   3.037
 2273SOL     OW 7158   1.225   2.183   2.314
 2273SOL    HW1 7159   1.286   2.110   2.316
 2273SOL    HW2 7160   1.251   2.237   2.389
 2274SOL     OW 7161   0.579   2.560   2.542
 2274SOL    HW1 7162   0.621   2.646   2.535
 2274SOL    HW2 7163   0.513   2.560   2.472
 2275SOL     OW 7164   1.737   2.237   3.539
 2275SOL    HW1 7165   1.746   2.243   3.444
 2275SOL    HW2 7166   1.663   2.179   3.554
 2276SOL     OW 7167   1.730   2.792   3.350
 2276SOL    HW1 7168   1.716   2.887   3.360
 2276SOL    HW2 7169   1.701   2.773   3.261
 2277SOL     OW 7170   0.817   3.217   1.941
 2277SOL    HW1 7171   0.813   3.214   2.037
 2277SOL    HW2 7172   0.845   3.306   1.920
 2278SOL     OW 7173   0.670   3.637   2.796
 2278SOL    HW1 7174   0.655   3.731   2.781
 2278SOL    HW2 7175   0.765   3.627   2.788
 2279SOL     OW 7176   0.876   2.843   2.722
 2279SOL    HW1 7177   0.926   2.769   2.756
 2279SOL    HW2 7178   0.833   2.880   2.799
 2280SOL     OW 7179   1.041   2.808   1.938
 2280SOL    HW1 7180   1.025   2.877   1.874
 2280SOL    HW2 7181   1.125   2.770   1.913
 2281SOL     OW 7182   1.822   3.431   2.711
 2281SOL    HW1 7183   1.749   3.424   2.650
 2281SOL    HW2 7184   1.794   3.383   2.789
 2282SOL     OW 7185   0.235   3.199   3.750
 2282SOL    HW1 7186   0.143   3.174   3.744
 2282SOL    HW2 7187   0.249   3.212   3.844
 2283SOL     OW 7188   0.144   3.015   2.535
 2283SOL    HW1 7189   0.185   2.996   2.620
 2283SOL    HW2 7190   0.217   3.017   2.473
 2284SOL     OW 7191   0.679   3.281   3.498
 2284SOL    HW1 7192   0.601   3.240   3.534
 2284SOL    HW2 7193   0.690   3.361   3.549
 2285SOL     OW 7194   1.808   2.027   3.100
 2285SOL    HW1 7195   1.802   1.932   3.109
 2285SOL    HW2 7196   1.826   2.041   3.006
 2286SOL     OW 7197   0.359   2.285   2.376
 2286SOL    HW1 7198   0.369   2.212   2.316
 2286SOL    HW2 7199   0.304   2.251   2.447
 2287SOL     OW 7200   1.700   3.336   2.943
 2287SOL    HW1 7201   1.622   3.312   2.892
 2287SOL    HW2 7202   1.708   3.268   3.009
 2288SOL     OW 7203   0.370   2.436   3.128
 2288SOL    HW1 7204   0.414   2.368   3.179
 2288SOL    HW2 7205   0.374   2.404   3.038
 2289SOL     OW 7206   0.832   3.486   2.502
 2289SOL    HW1 7207   0.832   3.571   2.460
 2289SOL    HW2 7208   0.757   3.440   2.465
 2290SOL     OW 7209   1.417   2.100   2.964
 2290SOL    HW1 7210   1.426   2.008   2.985
 2290SOL    HW2 7211   1.372   2.138   3.039
 2291SOL     OW 7212   1.027   1.875   2.955
 2291SOL    HW1 7213   0.971   1.815   2.906
 2291SOL    HW2 7214   1.113   1.834   2.953
 2292SOL     OW 7215   0.790   3.175   2.212
 2292SOL    HW1 7216   0.770   3.084   2.231
 2292SOL    HW2 7217   0.870   3.194   2.261
 2293SOL     OW 7218   0.602   3.444   3.149
 2293SOL    HW1 7219   0.595   3.534   3.182
 2293SOL    HW2 7220   0.694   3.436   3.121
 2294SOL     OW 7221   1.393   1.889   2.060
 2294SOL    HW1 7222   1.438   1.819   2.013
 2294SOL    HW2 7223   1.303   1.858   2.068
 2295SOL     OW 7224   1.295   2.337   2.531
 2295SOL    HW1 7225   1.246   2.419   2.527
 2295SOL    HW2 7226   1.289   2.311   2.623
 2296SOL     OW 7227   1.592   2.060   2.753
 2296SOL    HW1 7228   1.534   2.089   2.824
 2296SOL    HW2 7229   1.591   2.132   2.690
 2297SOL     OW 7230   0.092   2.970   2.146
 2297SOL    HW1 7231   0.163   2.907   2.137
 2297SOL    HW2 7232   0.042   2.939   2.222
 2298SOL     OW 7233   0.907   3.544   2.185
 2298SOL    HW1 7234   0.824   3.526   2.141
 2298SOL    HW2 7235   0.886   3.612   2.248
 2299SOL     OW 7236   0.260   2.544   3.852
 2299SOL    HW1 7237   0.174   2.514   3.823
 2299SOL    HW2 7238   0.282   2.615   3.792
 2300SOL     OW 7239   0.183   2.178   4.708
 2300SOL    HW1 7240   0.224   2.130   4.779
 2300SOL    HW2 7241   0.099   2.134   4.694
 2301SOL     OW 7242   7.194   2.182   4.392
 2301SOL    HW1 7243   7.123   2.245   4.383
 2301SOL    HW2 7244   7.188   2.128   4.312
 2302SOL     OW 7245   0.578   3.194   4.950
 2302SOL    HW1 7246   0.503   3.186   4.891
 2302SOL    HW2 7247   0.587   3.288   4.965
 2303SOL     OW 7248   1.595   3.384   4.427
 2303SOL    HW1 7249   1.551   3.343   4.502
 2303SOL    HW2 7250   1.527   3.392   4.360
 2304SOL     OW 7251   1.136   2.566   4.408
 2304SOL    HW1 7252   1.178   2.650   4.393
 2304SOL    HW2 7253   1.087   2.578   4.490
 2305SOL     OW 7254   1.815   2.436   3.938
 2305SOL    HW1 7255   1.768   2.444   3.856
 2305SOL    HW2 7256   1.769   2.368   3.986
 2306SOL     OW 7257   0.739   2.959   4.781
 2306SOL    HW1 7258   0.748   2.951   4.876
 2306SOL    HW2 7259   0.740   3.054   4.765
 2307SOL     OW 7260   0.687   2.822   4.380
 2307SOL    HW1 7261   0.758   2.825   4.444
 2307SOL    HW2 7262   0.624   2.888   4.412
 2308SOL     OW 7263   0.353   3.264   4.791
 2308SOL    HW1 7264   0.276   3.230   4.747
 2308SOL    HW2 7265   0.392   3.324   4.728
 2309SOL     OW 7266   1.433   3.351   5.087
 2309SOL    HW1 7267   1.484   3.432   5.094
 2309SOL    HW2 7268   1.357   3.366   5.143
 2310SOL     OW 7269   0.491   2.232   5.139
 2310SOL    HW1 7270   4.199   5.809   0.017
 2310SOL    HW2 7271   4.049   5.830   0.026
 2311SOL     OW 7272   1.577   2.302   4.476
 2311SOL    HW1 7273   1.505   2.307   4.413
 2311SOL    HW2 7274   1.561   2.373   4.538
 2312SOL     OW 7275   0.210   3.599   4.202
 2312SOL    HW1 7276   0.245   3.670   4.256
 2312SOL    HW2 7277   0.267   3.597   4.126
 2313SOL     OW 7278   4.703   6.911   0.276
 2313SOL    HW1 7279   4.708   6.945   0.366
 2313SOL    HW2 7280   4.666   6.823   0.286
 2314SOL     OW 7281   0.227   3.331   4.261
 2314SOL    HW1 7282   0.217   3.424   4.244
 2314SOL    HW2 7283   0.203   3.320   4.353
 2315SOL     OW 7284   0.290   2.947   4.610
 2315SOL    HW1 7285   0.293   2.859   4.648
 2315SOL    HW2 7286   0.247   3.001   4.676
 2316SOL     OW 7287   0.556   3.719   5.098
 2316SOL    HW1 7288   4.121   0.064   0.012
 2316SOL    HW2 7289   0.610   3.784   5.144
 2317SOL     OW 7290   0.567   2.839   3.889
 2317SOL    HW1 7291   0.614   2.886   3.819
 2317SOL    HW2 7292   0.610   2.868   3.969
 2318SOL     OW 7293   5.221   5.616   0.011
 2318SOL    HW1 7294   5.133   5.649   0.028
 2318SOL    HW2 7295   5.279   5.669   0.066
 2319SOL     OW 7296   0.115   2.619   4.267
 2319SOL    HW1 7297   0.040   2.566   4.242
 2319SOL    HW2 7298   0.102   2.636   4.360
 2320SOL     OW 7299   1.854   3.587   4.046
 2320SOL    HW1 7300   1.928   3.577   4.105
 2320SOL    HW2 7301   1.851   3.680   4.026
 2321SOL     OW 7302   0.014   3.421   3.858
 2321SOL    HW1 7303   7.274   3.327   3.856
 2321SOL    HW2 7304   7.207   3.461   3.835
 2322SOL     OW 7305   1.700   2.796   4.381
 2322SOL    HW1 7306   1.785   2.756   4.364
 2322SOL    HW2 7307   1.683   2.851   4.304
 2323SOL     OW 7308   1.667   2.976   4.163
 2323SOL    HW1 7309   1.748   2.958   4.116
 2323SOL    HW2 7310   1.690   3.046   4.224
 2324SOL     OW 7311   3.805   6.200   0.167
 2324SOL    HW1 7312   3.892   6.240   0.166
 2324SOL    HW2 7313   3.746   6.272   0.192
 2325SOL     OW 7314   0.618   3.252   4.476
 2325SOL    HW1 7315   0.578   3.165   4.468
 2325SOL    HW2 7316   0.620   3.285   4.386
 2326SOL     OW 7317   1.254   3.053   5.141
 2326SOL    HW1 7318   1.300   3.017   5.066
 2326SOL    HW2 7319   4.960   6.706   0.062
 2327SOL     OW 7320   0.831   1.873   4.232
 2327SOL    HW1 7321   0.874   1.954   4.206
 2327SOL    HW2 7322   0.738   1.895   4.236
 2328SOL     OW 7323   0.172   2.771   4.977
 2328SOL    HW1 7324   0.265   2.749   4.978
 2328SOL    HW2 7325   0.137   2.722   4.903
 2329SOL     OW 7326   1.549   2.893   3.923
 2329SOL    HW1 7327   1.478   2.834   3.949
 2329SOL    HW2 7328   1.586   2.924   4.006
 2330SOL     OW 7329   4.904   0.031   0.145
 2330SOL    HW1 7330   4.850   0.088   0.091
 2330SOL    HW2 7331   4.874   7.219   0.124
 2331SOL     OW 7332   1.484   3.254   4.642
 2331SOL    HW1 7333   1.417   3.286   4.703
 2331SOL    HW2 7334   1.457   3.164   4.622
 2332SOL     OW 7335   1.623   3.687   4.274
 2332SOL    HW1 7336   1.616   3.629   4.199
 2332SOL    HW2 7337   1.629   3.629   4.350
 2333SOL     OW 7338   0.594   2.559   4.008
 2333SOL    HW1 7339   0.599   2.646   3.968
 2333SOL    HW2 7340   0.526   2.567   4.075
 2334SOL     OW 7341   1.284   2.271   4.664
 2334SOL    HW1 7342   1.195   2.235   4.668
 2334SOL    HW2 7343   1.337   2.212   4.717
 2335SOL     OW 7344   1.584   3.527   4.051
 2335SOL    HW1 7345   1.679   3.531   4.041
 2335SOL    HW2 7346   1.550   3.515   3.962
 2336SOL     OW 7347   0.808   2.489   5.119
 2336SOL    HW1 7348   4.497   6.081   0.040
 2336SOL    HW2 7349   0.774   2.420   5.061
 2337SOL     OW 7350   5.045   6.049   0.256
 2337SOL    HW1 7351   4.994   6.096   0.322
 2337SOL    HW2 7352   5.122   6.017   0.303
 2338SOL     OW 7353   4.625   6.392   0.218
 2338SOL    HW1 7354   4.669   6.315   0.183
 2338SOL    HW2 7355   4.542   6.359   0.252
 2339SOL     OW 7356   1.012   2.239   4.941
 2339SOL    HW1 7357   0.919   2.261   4.947
 2339SOL    HW2 7358   1.023   2.208   4.852
 2340SOL     OW 7359   1.062   2.550   4.141
 2340SOL    HW1 7360   1.082   2.549   4.235
 2340SOL    HW2 7361   0.977   2.506   4.135
 2341SOL     OW 7362   0.066   2.710   4.531
 2341SOL    HW1 7363   0.150   2.696   4.575
 2341SOL    HW2 7364   0.033   2.791   4.569
 2342SOL     OW 7365   3.726   0.151   0.143
 2342SOL    HW1 7366   3.705   0.061   0.170
 2342SOL    HW2 7367   3.642   0.195   0.141
 2343SOL     OW 7368   0.858   2.203   3.933
 2343SOL    HW1 7369   0.910   2.237   3.860
 2343SOL    HW2 7370   0.804   2.134   3.893
 2344SOL     OW 7371   1.403   3.019   4.287
 2344SOL    HW1 7372   1.485   3.012   4.238
 2344SOL    HW2 7373   1.351   3.083   4.239
 2345SOL     OW 7374   0.561   2.038   4.619
 2345SOL    HW1 7375   0.570   2.056   4.713
 2345SOL    HW2 7376   0.558   2.124   4.578
 2346SOL     OW 7377   1.002   3.324   4.195
 2346SOL    HW1 7378   0.982   3.394   4.133
 2346SOL    HW2 7379   0.966   3.354   4.279
 2347SOL     OW 7380   0.371   3.692   4.599
 2347SOL    HW1 7381   0.413   3.607   4.609
 2347SOL    HW2 7382   0.439   3.756   4.621
 2348SOL     OW 7383   1.803   2.902   4.621
 2348SOL    HW1 7384   1.754   2.888   4.539
 2348SOL    HW2 7385   1.735   2.915   4.687
 2349SOL     OW 7386   4.835   7.046   0.074
 2349SOL    HW1 7387   4.800   6.991   0.143
 2349SOL    HW2 7388   4.758   7.073   0.023
 2350SOL     OW 7389   0.311   2.807   4.004
 2350SOL    HW1 7390   0.395   2.816   3.959
 2350SOL    HW2 7391   0.295   2.712   4.006
 2351SOL     OW 7392   1.486   2.631   4.422
 2351SOL    HW1 7393   1.485   2.590   4.508
 2351SOL    HW2 7394   1.563   2.688   4.423
 2352SOL     OW 7395   4.070   6.817   0.343
 2352SOL    HW1 7396   4.034   6.835   0.257
 2352SOL    HW2 7397   4.041   6.891   0.397
 2353SOL     OW 7398   1.158   3.623   3.945
 2353SOL    HW1 7399   1.073   3.599   3.982
 2353SOL    HW2 7400   1.175   3.556   3.879
 2354SOL     OW 7401   3.875   5.769   0.037
 2354SOL    HW1 7402   3.814   5.843   0.037
 2354SOL    HW2 7403   3.833   5.704   0.093
 2355SOL     OW 7404   1.650   3.256   3.820
 2355SOL    HW1 7405   1.608   3.341   3.811
 2355SOL    HW2 7406   1.584   3.193   3.789
 2356SOL     OW 7407   0.460   3.618   4.047
 2356SOL    HW1 7408   0.507   3.667   4.115
 2356SOL    HW2 7409   0.529   3.575   3.996
 2357SOL     OW 7410   1.397   1.966   4.187
 2357SOL    HW1 7411   1.400   1.942   4.094
 2357SOL    HW2 7412   1.481   1.937   4.222
 2358SOL     OW 7413   0.202   3.669   4.934
 2358SOL    HW1 7414   0.266   3.605   4.965
 2358SOL    HW2 7415   0.180   3.641   4.845
 2359SOL     OW 7416   0.935   3.567   4.594
 2359SOL    HW1 7417   1.016   3.517   4.598
 2359SOL    HW2 7418   0.886   3.527   4.522
 2360SOL     OW 7419   0.384   2.558   4.192
 2360SOL    HW1 7420   0.381   2.463   4.203
 2360SOL    HW2 7421   0.296   2.588   4.215
 2361SOL     OW 7422   0.685   1.986   3.856
 2361SOL    HW1 7423   0.730   1.903   3.866
 2361SOL    HW2 7424   0.628   1.974   3.780
 2362SOL     OW 7425   0.860   3.380   4.915
 2362SOL    HW1 7426   0.830   3.340   4.834
 2362SOL    HW2 7427   0.915   3.313   4.956
 2363SOL     OW 7428   1.345   2.457   5.142
 2363SOL    HW1 7429   5.021   6.082   0.083
 2363SOL    HW2 7430   1.373   2.545   5.116
 2364SOL     OW 7431   0.799   3.232   4.687
 2364SOL    HW1 7432   0.885   3.227   4.646
 2364SOL    HW2 7433   0.737   3.242   4.615
 2365SOL     OW 7434   0.933   2.382   4.610
 2365SOL    HW1 7435   0.911   2.368   4.518
 2365SOL    HW2 7436   0.958   2.295   4.642
 2366SOL     OW 7437   0.566   1.933   4.223
 2366SOL    HW1 7438   0.490   1.933   4.280
 2366SOL    HW2 7439   0.553   2.009   4.166
 2367SOL     OW 7440   1.448   3.082   3.748
 2367SOL    HW1 7441   1.478   3.011   3.805
 2367SOL    HW2 7442   1.365   3.111   3.787
 2368SOL     OW 7443   0.268   1.924   3.937
 2368SOL    HW1 7444   0.312   1.994   3.889
 2368SOL    HW2 7445   0.339   1.870   3.972
 2369SOL     OW 7446   0.958   2.107   4.172
 2369SOL    HW1 7447   0.926   2.141   4.089
 2369SOL    HW2 7448   1.052   2.129   4.173
 2370SOL     OW 7449   4.732   6.188   0.067
 2370SOL    HW1 7450   1.067   2.565   5.122
 2370SOL    HW2 7451   4.820   6.152   0.060
 2371SOL     OW 7452   1.187   3.460   4.535
 2371SOL    HW1 7453   1.220   3.512   4.461
 2371SOL    HW2 7454   1.228   3.501   4.612
 2372SOL     OW 7455   0.495   3.011   4.439
 2372SOL    HW1 7456   0.429   2.989   4.505
 2372SOL    HW2 7457   0.448   3.004   4.356
 2373SOL     OW 7458   1.249   3.657   4.341
 2373SOL    HW1 7459   1.296   3.721   4.288
 2373SOL    HW2 7460   1.178   3.707   4.381
 2374SOL     OW 7461   1.021   2.351   3.756
 2374SOL    HW1 7462   0.985   2.437   3.734
 2374SOL    HW2 7463   1.084   2.369   3.826
 2375SOL     OW 7464   0.119   2.391   5.098
 2375SOL    HW1 7465   0.205   2.405   5.058
 2375SOL    HW2 7466   3.757   6.086   0.030
 2376SOL     OW 7467   0.570   2.066   4.890
 2376SOL    HW1 7468   0.592   1.986   4.938
 2376SOL    HW2 7469   0.476   2.078   4.904
 2377SOL     OW 7470   0.881   2.312   4.353
 2377SOL    HW1 7471   0.841   2.368   4.286
 2377SOL    HW2 7472   0.906   2.232   4.305
 2378SOL     OW 7473   1.027   1.934   4.461
 2378SOL    HW1 7474   0.968   1.943   4.386
 2378SOL    HW2 7475   0.991   1.861   4.511
 2379SOL     OW 7476   1.421   2.989   4.584
 2379SOL    HW1 7477   1.367   2.913   4.603
 2379SOL    HW2 7478   1.417   2.999   4.489
 2380SOL     OW 7479   1.460   2.495   4.665
 2380SOL    HW1 7480   1.396   2.425   4.679
 2380SOL    HW2 7481   1.519   2.489   4.740
 2381SOL     OW 7482   1.819   2.648   4.111
 2381SOL    HW1 7483   1.880   2.609   4.174
 2381SOL    HW2 7484   1.815   2.584   4.040
 2382SOL     OW 7485   0.503   3.283   3.924
 2382SOL    HW1 7486   0.420   3.257   3.964
 2382SOL    HW2 7487   0.513   3.224   3.849
 2383SOL     OW 7488   1.746   3.154   4.342
 2383SOL    HW1 7489   1.839   3.152   4.368
 2383SOL    HW2 7490   1.714   3.237   4.376
 2384SOL     OW 7491   1.387   2.440   3.779
 2384SOL    HW1 7492   1.336   2.410   3.855
 2384SOL    HW2 7493   1.478   2.429   3.806
 2385SOL     OW 7494   0.523   2.126   4.037
 2385SOL    HW1 7495   0.582   2.084   3.975
 2385SOL    HW2 7496   0.494   2.206   3.992
 2386SOL     OW 7497   5.376   6.752   0.105
 2386SOL    HW1 7498   5.452   6.695   0.093
 2386SOL    HW2 7499   5.413   6.834   0.138
 2387SOL     OW 7500   1.016   3.190   5.045
 2387SOL    HW1 7501   0.938   3.167   5.094
 2387SOL    HW2 7502   1.089   3.159   5.099
 2388SOL     OW 7503   5.276   7.135   0.204
 2388SOL    HW1 7504   5.264   7.148   0.110
 2388SOL    HW2 7505   5.356   7.081   0.210
 2389SOL     OW 7506   1.149   3.111   4.820
 2389SOL    HW1 7507   1.087   3.133   4.890
 2389SOL    HW2 7508   1.106   3.139   4.740
 2390SOL     OW 7509   1.608   2.951   4.803
 2390SOL    HW1 7510   1.597   3.015   4.873
 2390SOL    HW2 7511   1.534   2.967   4.744
 2391SOL     OW 7512   0.947   1.946   5.089
 2391SOL    HW1 7513   0.969   1.943   4.995
 2391SOL    HW2 7514   1.028   1.974   5.131
 2392SOL     OW 7515   4.606   6.644   0.331
 2392SOL    HW1 7516   4.616   6.629   0.425
 2392SOL    HW2 7517   4.630   6.561   0.290
 2393SOL     OW 7518   0.712   2.908   4.116
 2393SOL    HW1 7519   0.695   2.879   4.206
 2393SOL    HW2 7520   0.791   2.861   4.091
 2394SOL     OW 7521   0.431   2.689   4.985
 2394SOL    HW1 7522   0.497   2.699   5.054
 2394SOL    HW2 7523   0.407   2.596   4.988
 2395SOL     OW 7524   1.273   2.219   5.025
 2395SOL    HW1 7525   1.304   2.302   5.061
 2395SOL    HW2 7526   1.183   2.238   4.996
 2396SOL     OW 7527   0.066   3.468   5.082
 2396SOL    HW1 7528   0.067   3.547   5.028
 2396SOL    HW2 7529   0.153   3.429   5.070
 2397SOL     OW 7530   0.350   2.994   4.208
 2397SOL    HW1 7531   0.346   3.068   4.148
 2397SOL    HW2 7532   0.341   2.917   4.151
 2398SOL     OW 7533   0.553   2.327   4.560
 2398SOL    HW1 7534   0.558   2.385   4.484
 2398SOL    HW2 7535   0.609   2.368   4.626
 2399SOL     OW 7536   1.254   3.218   4.146
 2399SOL    HW1 7537   1.308   3.290   4.177
 2399SOL    HW2 7538   1.165   3.242   4.171
 2400SOL     OW 7539   1.314   3.330   4.843
 2400SOL    HW1 7540   1.353   3.331   4.930
 2400SOL    HW2 7541   1.256   3.253   4.844
 2401SOL     OW 7542   1.586   2.490   4.198
 2401SOL    HW1 7543   1.534   2.531   4.268
 2401SOL    HW2 7544   1.647   2.559   4.170
 2402SOL     OW 7545   0.333   3.412   5.018
 2402SOL    HW1 7546   0.331   3.355   4.941
 2402SOL    HW2 7547   0.425   3.436   5.027
 2403SOL     OW 7548   4.060   6.299   0.198
 2403SOL    HW1 7549   4.136   6.302   0.139
 2403SOL    HW2 7550   4.096   6.271   0.282
 2404SOL     OW 7551   5.307   6.331   0.291
 2404SOL    HW1 7552   5.217   6.357   0.274
 2404SOL    HW2 7553   5.352   6.342   0.207
 2405SOL     OW 7554   4.089   5.570   0.301
 2405SOL    HW1 7555   4.069   5.522   0.221
 2405SOL    HW2 7556   4.012   5.624   0.317
 2406SOL     OW 7557   0.576   2.730   4.752
 2406SOL    HW1 7558   0.626   2.812   4.754
 2406SOL    HW2 7559   0.531   2.728   4.837
 2407SOL     OW 7560   1.304   2.734   4.695
 2407SOL    HW1 7561   1.214   2.702   4.686
 2407SOL    HW2 7562   1.359   2.656   4.685
 2408SOL     OW 7563   1.198   2.378   3.975
 2408SOL    HW1 7564   1.212   2.304   4.034
 2408SOL    HW2 7565   1.158   2.445   4.030
 2409SOL     OW 7566   0.296   2.051   4.927
 2409SOL    HW1 7567   0.276   2.084   5.014
 2409SOL    HW2 7568   0.268   1.959   4.929
 2410SOL     OW 7569   0.059   3.138   4.981
 2410SOL    HW1 7570   0.118   3.082   5.031
 2410SOL    HW2 7571   0.002   3.179   5.046
 2411SOL     OW 7572   0.695   2.474   4.743
 2411SOL    HW1 7573   0.777   2.476   4.693
 2411SOL    HW2 7574   0.662   2.563   4.737
 2412SOL     OW 7575   0.322   1.933   4.352
 2412SOL    HW1 7576   0.280   2.018   4.368
 2412SOL    HW2 7577   0.330   1.894   4.439
 2413SOL     OW 7578   1.633   2.258   4.061
 2413SOL    HW1 7579   1.665   2.197   4.127
 2413SOL    HW2 7580   1.604   2.335   4.111
 2414SOL     OW 7581   1.041   2.620   4.688
 2414SOL    HW1 7582   1.030   2.629   4.783
 2414SOL    HW2 7583   1.007   2.533   4.668
 2415SOL     OW 7584   4.566   7.162   0.231
 2415SOL    HW1 7585   4.585   7.164   0.138
 2415SOL    HW2 7586   4.612   7.084   0.263
 2416SOL     OW 7587   5.509   6.984   0.183
 2416SOL    HW1 7588   5.529   7.012   0.093
 2416SOL    HW2 7589   5.585   7.013   0.233
 2417SOL     OW 7590   1.533   2.117   3.841
 2417SOL    HW1 7591   1.482   2.047   3.882
 2417SOL    HW2 7592   1.565   2.169   3.915
 2418SOL     OW 7593   1.274   2.685   3.737
 2418SOL    HW1 7594   1.312   2.597   3.743
 2418SOL    HW2 7595   1.310   2.721   3.656
 2419SOL     OW 7596   1.052   3.219   4.585
 2419SOL    HW1 7597   1.069   3.147   4.525
 2419SOL    HW2 7598   1.107   3.290   4.553
 2420SOL     OW 7599   0.309   2.673   4.674
 2420SOL    HW1 7600   0.402   2.694   4.680
 2420SOL    HW2 7601   0.304   2.579   4.689
 2421SOL     OW 7602   0.338   2.399   4.714
 2421SOL    HW1 7603   0.278   2.325   4.707
 2421SOL    HW2 7604   0.411   2.377   4.656
 2422SOL     OW 7605   4.827   5.878   0.240
 2422SOL    HW1 7606   4.841   5.856   0.332
 2422SOL    HW2 7607   4.895   5.943   0.220
 2423SOL     OW 7608   4.821   5.672   0.061
 2423SOL    HW1 7609   4.818   5.731   0.136
 2423SOL    HW2 7610   1.222   2.085   5.136
 2424SOL     OW 7611   7.245   3.147   3.832
 2424SOL    HW1 7612   7.157   3.118   3.809
 2424SOL    HW2 7613   0.001   3.081   3.893
 2425SOL     OW 7614   0.133   3.583   4.681
 2425SOL    HW1 7615   0.130   3.501   4.633
 2425SOL    HW2 7616   0.206   3.632   4.643
 2426SOL     OW 7617   0.492   3.441   4.631
 2426SOL    HW1 7618   0.563   3.501   4.654
 2426SOL    HW2 7619   0.533   3.376   4.574
 2427SOL     OW 7620   0.994   2.643   4.957
 2427SOL    HW1 7621   1.016   2.724   5.002
 2427SOL    HW2 7622   0.914   2.612   5.001
 2428SOL     OW 7623   7.263   2.385   4.844
 2428SOL    HW1 7624   0.056   2.334   4.802
 2428SOL    HW2 7625   0.011   2.389   4.936
 2429SOL     OW 7626   3.890   5.980   0.322
 2429SOL    HW1 7627   3.970   6.016   0.361
 2429SOL    HW2 7628   3.855   6.052   0.270
 2430SOL     OW 7629   5.068   6.422   0.206
 2430SOL    HW1 7630   5.068   6.517   0.197
 2430SOL    HW2 7631   5.044   6.389   0.119
 2431SOL     OW 7632   0.821   2.425   4.100
 2431SOL    HW1 7633   0.823   2.350   4.041
 2431SOL    HW2 7634   0.744   2.475   4.073
 2432SOL     OW 7635   1.647   2.477   4.867
 2432SOL    HW1 7636   1.648   2.418   4.942
 2432SOL    HW2 7637   1.737   2.476   4.834
 2433SOL     OW 7638   0.743   2.289   4.939
 2433SOL    HW1 7639   0.680   2.217   4.933
 2433SOL    HW2 7640   0.717   2.350   4.870
 2434SOL     OW 7641   0.974   3.539   5.109
 2434SOL    HW1 7642   0.934   3.489   5.038
 2434SOL    HW2 7643   0.950   3.630   5.091
 2435SOL     OW 7644   0.449   2.351   3.892
 2435SOL    HW1 7645   0.520   2.408   3.923
 2435SOL    HW2 7646   0.373   2.409   3.885
 2436SOL     OW 7647   0.210   2.985   5.144
 2436SOL    HW1 7648   3.888   6.591   0.079
 2436SOL    HW2 7649   0.197   2.906   5.090
 2437SOL     OW 7650   1.312   2.910   4.904
 2437SOL    HW1 7651   1.315   2.847   4.832
 2437SOL    HW2 7652   1.255   2.980   4.872
 2438SOL     OW 7653   1.335   2.742   4.001
 2438SOL    HW1 7654   1.271   2.703   4.060
 2438SOL    HW2 7655   1.303   2.720   3.914
 2439SOL     OW 7656   1.754   3.568   4.861
 2439SOL    HW1 7657   1.830   3.594   4.808
 2439SOL    HW2 7658   1.739   3.476   4.838
 2440SOL     OW 7659   1.258   3.589   4.776
 2440SOL    HW1 7660   1.347   3.624   4.763
 2440SOL    HW2 7661   1.272   3.501   4.811
 2441SOL     OW 7662   0.106   3.135   4.717
 2441SOL    HW1 7663   0.089   3.147   4.810
 2441SOL    HW2 7664   0.044   3.068   4.689
 2442SOL     OW 7665   4.297   7.165   0.242
 2442SOL    HW1 7666   4.262   7.253   0.258
 2442SOL    HW2 7667   4.392   7.177   0.241
 2443SOL     OW 7668   1.752   2.064   4.220
 2443SOL    HW1 7669   1.804   2.036   4.145
 2443SOL    HW2 7670   1.711   1.983   4.252
 2444SOL     OW 7671   1.398   3.437   4.236
 2444SOL    HW1 7672   1.453   3.470   4.165
 2444SOL    HW2 7673   1.343   3.511   4.261
 2445SOL     OW 7674   1.274   2.795   4.368
 2445SOL    HW1 7675   1.348   2.736   4.383
 2445SOL    HW2 7676   1.313   2.873   4.327
 2446SOL     OW 7677   0.764   3.143   5.143
 2446SOL    HW1 7678   4.374   6.826   0.078
 2446SOL    HW2 7679   0.696   3.161   5.079
 2447SOL     OW 7680   0.670   3.496   3.910
 2447SOL    HW1 7681   0.682   3.507   3.815
 2447SOL    HW2 7682   0.616   3.417   3.918
 2448SOL     OW 7683   1.598   3.577   5.087
 2448SOL    HW1 7684   1.652   3.572   5.008
 2448SOL    HW2 7685   1.569   3.668   5.090
 2449SOL     OW 7686   1.844   2.010   4.706
 2449SOL    HW1 7687   1.873   1.922   4.681
 2449SOL    HW2 7688   1.761   2.021   4.661
 2450SOL     OW 7689   0.205   2.171   4.422
 2450SOL    HW1 7690   0.113   2.186   4.403
 2450SOL    HW2 7691   0.212   2.184   4.517
 2451SOL     OW 7692   1.214   3.428   3.758
 2451SOL    HW1 7693   1.212   3.336   3.785
 2451SOL    HW2 7694   1.147   3.435   3.690
 2452SOL     OW 7695   0.791   2.887   5.062
 2452SOL    HW1 7696   0.885   2.876   5.075
 2452SOL    HW2 7697   0.772   2.973   5.100
 2453SOL     OW 7698   0.931   2.775   4.043
 2453SOL    HW1 7699   0.970   2.790   3.957
 2453SOL    HW2 7700   0.981   2.703   4.080
 2454SOL     OW 7701   1.486   3.503   3.789
 2454SOL    HW1 7702   1.395   3.479   3.773
 2454SOL    HW2 7703   1.525   3.508   3.702
 2455SOL     OW 7704   3.993   6.846   0.084
 2455SOL    HW1 7705   3.990   6.919   0.023
 2455SOL    HW2 7706   3.944   6.776   0.039
 2456SOL     OW 7707   1.595   3.144   5.004
 2456SOL    HW1 7708   1.646   3.124   5.082
 2456SOL    HW2 7709   1.533   3.211   5.031
 2457SOL     OW 7710   1.077   2.983   4.451
 2457SOL    HW1 7711   1.004   2.933   4.487
 2457SOL    HW2 7712   1.138   2.917   4.417
 2458SOL     OW 7713   1.044   2.119   4.681
 2458SOL    HW1 7714   1.042   2.082   4.593
 2458SOL    HW2 7715   1.039   2.043   4.739
 2459SOL     OW 7716   0.627   3.350   4.216
 2459SOL    HW1 7717   0.674   3.291   4.156
 2459SOL    HW2 7718   0.545   3.369   4.170
 2460SOL     OW 7719   1.740   2.299   5.072
 2460SOL    HW1 7720   1.823   2.345   5.076
 2460SOL    HW2 7721   1.761   2.215   5.030
 2461SOL     OW 7722   0.261   3.194   4.029
 2461SOL    HW1 7723   0.188   3.132   4.026
 2461SOL    HW2 7724   0.243   3.249   4.106
 2462SOL     OW 7725   4.354   5.689   0.060
 2462SOL    HW1 7726   4.432   5.654   0.017
 2462SOL    HW2 7727   4.388   5.747   0.128
 2463SOL     OW 7728   0.082   2.182   3.795
 2463SOL    HW1 7729   7.274   2.138   3.786
 2463SOL    HW2 7730   0.062   2.275   3.780
 2464SOL     OW 7731   1.409   2.720   5.084
 2464SOL    HW1 7732   1.362   2.782   5.028
 2464SOL    HW2 7733   1.500   2.726   5.055
 2465SOL     OW 7734   0.073   2.106   4.061
 2465SOL    HW1 7735   0.088   2.136   3.971
 2465SOL    HW2 7736   0.125   2.026   4.068
 2466SOL     OW 7737   1.215   3.171   3.874
 2466SOL    HW1 7738   1.136   3.116   3.874
 2466SOL    HW2 7739   1.235   3.185   3.966
 2467SOL     OW 7740   4.269   6.328   0.022
 2467SOL    HW1 7741   0.682   2.766   5.141
 2467SOL    HW2 7742   4.329   6.254   0.012
 2468SOL     OW 7743   1.515   3.665   4.732
 2468SOL    HW1 7744   1.541   3.745   4.686
 2468SOL    HW2 7745   1.596   3.633   4.771
 2469SOL     OW 7746   5.107   6.693   0.179
 2469SOL    HW1 7747   5.100   6.709   0.273
 2469SOL    HW2 7748   5.197   6.715   0.157
 2470SOL     OW 7749   3.993   0.054   0.138
 2470SOL    HW1 7750   3.905   0.092   0.134
 2470SOL    HW2 7751   3.980   7.243   0.175
 2471SOL     OW 7752   1.662   2.737   4.976
 2471SOL    HW1 7753   1.659   2.655   4.927
 2471SOL    HW2 7754   1.650   2.805   4.909
 2472SOL     OW 7755   1.225   2.185   4.178
 2472SOL    HW1 7756   1.286   2.111   4.179
 2472SOL    HW2 7757   1.251   2.239   4.253
 2473SOL     OW 7758   0.579   2.558   4.397
 2473SOL    HW1 7759   0.622   2.644   4.393
 2473SOL    HW2 7760   0.513   2.562   4.328
 2474SOL     OW 7761   5.373   5.789   0.162
 2474SOL    HW1 7762   5.375   5.849   0.088
 2474SOL    HW2 7763   5.340   5.841   0.235
 2475SOL     OW 7764   5.446   6.389   0.064
 2475SOL    HW1 7765   5.495   6.471   0.053
 2475SOL    HW2 7766   1.757   2.741   5.129
 2476SOL     OW 7767   0.815   3.218   3.806
 2476SOL    HW1 7768   0.805   3.210   3.901
 2476SOL    HW2 7769   0.843   3.309   3.793
 2477SOL     OW 7770   0.671   3.641   4.661
 2477SOL    HW1 7771   0.658   3.734   4.646
 2477SOL    HW2 7772   0.766   3.627   4.649
 2478SOL     OW 7773   0.882   2.833   4.580
 2478SOL    HW1 7774   0.932   2.764   4.623
 2478SOL    HW2 7775   0.836   2.877   4.651
 2479SOL     OW 7776   1.040   2.805   3.799
 2479SOL    HW1 7777   1.025   2.875   3.736
 2479SOL    HW2 7778   1.124   2.768   3.774
 2480SOL     OW 7779   1.828   3.429   4.569
 2480SOL    HW1 7780   1.754   3.424   4.509
 2480SOL    HW2 7781   1.805   3.371   4.641
 2481SOL     OW 7782   0.142   3.013   4.388
 2481SOL    HW1 7783   0.185   2.994   4.471
 2481SOL    HW2 7784   0.213   3.020   4.324
 2482SOL     OW 7785   4.304   6.894   0.224
 2482SOL    HW1 7786   4.225   6.867   0.270
 2482SOL    HW2 7787   4.296   6.989   0.216
 2483SOL     OW 7788   1.804   2.059   4.973
 2483SOL    HW1 7789   1.738   1.995   5.000
 2483SOL    HW2 7790   1.820   2.038   4.881
 2484SOL     OW 7791   0.381   2.292   4.235
 2484SOL    HW1 7792   0.421   2.220   4.186
 2484SOL    HW2 7793   0.324   2.248   4.298
 2485SOL     OW 7794   1.707   3.310   4.790
 2485SOL    HW1 7795   1.629   3.288   4.740
 2485SOL    HW2 7796   1.710   3.246   4.861
 2486SOL     OW 7797   0.367   2.427   4.990
 2486SOL    HW1 7798   0.421   2.361   5.034
 2486SOL    HW2 7799   0.373   2.405   4.897
 2487SOL     OW 7800   0.825   3.486   4.359
 2487SOL    HW1 7801   0.826   3.572   4.317
 2487SOL    HW2 7802   0.751   3.440   4.320
 2488SOL     OW 7803   1.417   2.098   4.825
 2488SOL    HW1 7804   1.427   2.005   4.845
 2488SOL    HW2 7805   1.379   2.135   4.904
 2489SOL     OW 7806   1.028   1.879   4.823
 2489SOL    HW1 7807   0.968   1.821   4.776
 2489SOL    HW2 7808   1.113   1.834   4.819
 2490SOL     OW 7809   0.789   3.175   4.075
 2490SOL    HW1 7810   0.764   3.084   4.092
 2490SOL    HW2 7811   0.868   3.188   4.126
 2491SOL     OW 7812   0.605   3.463   5.003
 2491SOL    HW1 7813   0.600   3.553   5.034
 2491SOL    HW2 7814   0.696   3.453   4.974
 2492SOL     OW 7815   1.394   1.889   3.923
 2492SOL    HW1 7816   1.439   1.818   3.876
 2492SOL    HW2 7817   1.304   1.859   3.931
 2493SOL     OW 7818   1.297   2.337   4.396
 2493SOL    HW1 7819   1.246   2.418   4.391
 2493SOL    HW2 7820   1.292   2.311   4.488
 2494SOL     OW 7821   1.592   2.057   4.614
 2494SOL    HW1 7822   1.534   2.086   4.684
 2494SOL    HW2 7823   1.593   2.130   4.551
 2495SOL     OW 7824   0.087   2.973   4.005
 2495SOL    HW1 7825   0.159   2.910   3.995
 2495SOL    HW2 7826   0.037   2.939   4.080
 2496SOL     OW 7827   0.908   3.543   4.046
 2496SOL    HW1 7828   0.825   3.524   4.002
 2496SOL    HW2 7829   0.886   3.612   4.109
 2497SOL     OW 7830   0.171   4.313   0.139
 2497SOL    HW1 7831   0.121   4.394   0.135
 2497SOL    HW2 7832   0.122   4.252   0.084
 2498SOL     OW 7833   0.196   4.027   0.985
 2498SOL    HW1 7834   0.233   3.980   1.060
 2498SOL    HW2 7835   0.108   3.991   0.976
 2499SOL     OW 7836   7.219   4.076   0.658
 2499SOL    HW1 7837   7.206   4.168   0.636
 2499SOL    HW2 7838   7.185   4.028   0.582
 2500SOL     OW 7839   0.575   5.041   1.220
 2500SOL    HW1 7840   0.494   5.043   1.170
 2500SOL    HW2 7841   0.591   5.132   1.245
 2501SOL     OW 7842   1.595   5.249   0.704
 2501SOL    HW1 7843   1.550   5.214   0.781
 2501SOL    HW2 7844   1.526   5.263   0.640
 2502SOL     OW 7845   1.123   4.447   0.686
 2502SOL    HW1 7846   1.172   4.528   0.672
 2502SOL    HW2 7847   1.078   4.460   0.769
 2503SOL     OW 7848   1.682   4.356   0.273
 2503SOL    HW1 7849   1.650   4.385   0.188
 2503SOL    HW2 7850   1.690   4.261   0.265
 2504SOL     OW 7851   0.729   4.852   1.075
 2504SOL    HW1 7852   0.666   4.891   1.136
 2504SOL    HW2 7853   0.773   4.927   1.035
 2505SOL     OW 7854   0.903   4.456   1.814
 2505SOL    HW1 7855   0.927   4.520   1.881
 2505SOL    HW2 7856   0.910   4.504   1.732
 2506SOL     OW 7857   0.687   4.685   0.658
 2506SOL    HW1 7858   0.756   4.691   0.723
 2506SOL    HW2 7859   0.619   4.745   0.689
 2507SOL     OW 7860   0.699   4.865   1.840
 2507SOL    HW1 7861   0.744   4.940   1.880
 2507SOL    HW2 7862   0.625   4.904   1.793
 2508SOL     OW 7863   0.352   5.128   1.077
 2508SOL    HW1 7864   0.273   5.094   1.035
 2508SOL    HW2 7865   0.389   5.189   1.013
 2509SOL     OW 7866   1.446   5.231   1.372
 2509SOL    HW1 7867   1.506   5.304   1.385
 2509SOL    HW2 7868   1.372   5.249   1.429
 2510SOL     OW 7869   0.469   4.089   1.424
 2510SOL    HW1 7870   0.546   4.037   1.444
 2510SOL    HW2 7871   0.398   4.046   1.472
 2511SOL     OW 7872   1.596   4.171   0.754
 2511SOL    HW1 7873   1.572   4.204   0.668
 2511SOL    HW2 7874   1.558   4.235   0.815
 2512SOL     OW 7875   0.257   5.439   0.466
 2512SOL    HW1 7876   0.259   5.516   0.524
 2512SOL    HW2 7877   0.348   5.414   0.456
 2513SOL     OW 7878   1.108   5.062   1.647
 2513SOL    HW1 7879   1.163   5.014   1.585
 2513SOL    HW2 7880   1.057   4.994   1.691
 2514SOL     OW 7881   0.208   5.178   0.544
 2514SOL    HW1 7882   0.210   5.271   0.522
 2514SOL    HW2 7883   0.186   5.175   0.637
 2515SOL     OW 7884   0.286   4.802   0.908
 2515SOL    HW1 7885   0.290   4.712   0.940
 2515SOL    HW2 7886   0.244   4.851   0.979
 2516SOL     OW 7887   0.570   5.555   1.397
 2516SOL    HW1 7888   0.503   5.530   1.461
 2516SOL    HW2 7889   0.612   5.632   1.435
 2517SOL     OW 7890   0.555   4.655   0.206
 2517SOL    HW1 7891   0.601   4.629   0.126
 2517SOL    HW2 7892   0.619   4.705   0.256
 2518SOL     OW 7893   1.616   3.847   1.479
 2518SOL    HW1 7894   1.657   3.924   1.438
 2518SOL    HW2 7895   1.573   3.882   1.557
 2519SOL     OW 7896   0.128   4.479   0.595
 2519SOL    HW1 7897   0.058   4.416   0.579
 2519SOL    HW2 7898   0.114   4.509   0.685
 2520SOL     OW 7899   1.825   5.534   0.297
 2520SOL    HW1 7900   1.873   5.470   0.348
 2520SOL    HW2 7901   1.876   5.615   0.305
 2521SOL     OW 7902   0.047   5.270   0.114
 2521SOL    HW1 7903   0.018   5.188   0.154
 2521SOL    HW2 7904   7.249   5.300   0.062
 2522SOL     OW 7905   1.694   4.675   0.644
 2522SOL    HW1 7906   1.750   4.619   0.591
 2522SOL    HW2 7907   1.662   4.741   0.582
 2523SOL     OW 7908   1.641   4.847   0.418
 2523SOL    HW1 7909   1.713   4.819   0.362
 2523SOL    HW2 7910   1.675   4.924   0.465
 2524SOL     OW 7911   0.209   4.471   1.569
 2524SOL    HW1 7912   0.303   4.469   1.589
 2524SOL    HW2 7913   0.180   4.557   1.600
 2525SOL     OW 7914   0.623   5.097   0.785
 2525SOL    HW1 7915   0.580   5.012   0.777
 2525SOL    HW2 7916   0.622   5.133   0.696
 2526SOL     OW 7917   1.251   4.934   1.444
 2526SOL    HW1 7918   1.266   4.873   1.372
 2526SOL    HW2 7919   1.330   4.929   1.497
 2527SOL     OW 7920   0.803   3.719   0.495
 2527SOL    HW1 7921   0.855   3.799   0.489
 2527SOL    HW2 7922   0.712   3.750   0.486
 2528SOL     OW 7923   0.182   4.663   1.268
 2528SOL    HW1 7924   0.275   4.641   1.260
 2528SOL    HW2 7925   0.137   4.578   1.267
 2529SOL     OW 7926   1.440   4.775   0.226
 2529SOL    HW1 7927   1.402   4.696   0.262
 2529SOL    HW2 7928   1.507   4.801   0.290
 2530SOL     OW 7929   1.239   5.566   1.644
 2530SOL    HW1 7930   1.215   5.621   1.570
 2530SOL    HW2 7931   1.248   5.478   1.607
 2531SOL     OW 7932   0.401   3.967   1.875
 2531SOL    HW1 7933   0.434   4.049   1.914
 2531SOL    HW2 7934   0.310   3.985   1.855
 2532SOL     OW 7935   1.481   5.132   0.924
 2532SOL    HW1 7936   1.417   5.162   0.987
 2532SOL    HW2 7937   1.453   5.043   0.901
 2533SOL     OW 7938   1.685   5.515   0.587
 2533SOL    HW1 7939   1.642   5.490   0.505
 2533SOL    HW2 7940   1.669   5.440   0.646
 2534SOL     OW 7941   0.574   4.399   0.303
 2534SOL    HW1 7942   0.574   4.486   0.264
 2534SOL    HW2 7943   0.509   4.404   0.373
 2535SOL     OW 7944   1.284   4.139   0.948
 2535SOL    HW1 7945   1.197   4.101   0.954
 2535SOL    HW2 7946   1.340   4.080   0.999
 2536SOL     OW 7947   1.565   5.458   0.338
 2536SOL    HW1 7948   1.653   5.489   0.317
 2536SOL    HW2 7949   1.542   5.401   0.265
 2537SOL     OW 7950   0.799   4.322   1.429
 2537SOL    HW1 7951   0.767   4.295   1.515
 2537SOL    HW2 7952   0.773   4.250   1.370
 2538SOL     OW 7953   1.387   4.200   1.667
 2538SOL    HW1 7954   1.392   4.244   1.752
 2538SOL    HW2 7955   1.437   4.120   1.678
 2539SOL     OW 7956   0.947   4.613   1.588
 2539SOL    HW1 7957   1.004   4.550   1.542
 2539SOL    HW2 7958   0.900   4.658   1.517
 2540SOL     OW 7959   1.014   4.118   1.205
 2540SOL    HW1 7960   0.921   4.129   1.225
 2540SOL    HW2 7961   1.015   4.077   1.118
 2541SOL     OW 7962   1.075   4.422   0.414
 2541SOL    HW1 7963   1.087   4.426   0.509
 2541SOL    HW2 7964   0.988   4.383   0.403
 2542SOL     OW 7965   0.068   4.569   0.849
 2542SOL    HW1 7966   0.153   4.550   0.889
 2542SOL    HW2 7967   0.037   4.647   0.894
 2543SOL     OW 7968   0.166   5.634   1.641
 2543SOL    HW1 7969   0.147   5.589   1.723
 2543SOL    HW2 7970   0.083   5.632   1.593
 2544SOL     OW 7971   0.854   4.062   0.254
 2544SOL    HW1 7972   0.918   4.101   0.195
 2544SOL    HW2 7973   0.797   4.010   0.197
 2545SOL     OW 7974   1.675   4.296   1.848
 2545SOL    HW1 7975   1.658   4.373   1.794
 2545SOL    HW2 7976   1.700   4.228   1.786
 2546SOL     OW 7977   1.397   4.894   0.561
 2546SOL    HW1 7978   1.476   4.884   0.508
 2546SOL    HW2 7979   1.344   4.959   0.514
 2547SOL     OW 7980   0.567   3.901   0.904
 2547SOL    HW1 7981   0.575   3.916   0.998
 2547SOL    HW2 7982   0.565   3.988   0.865
 2548SOL     OW 7983   1.011   5.200   0.491
 2548SOL    HW1 7984   0.994   5.267   0.424
 2548SOL    HW2 7985   0.967   5.232   0.569
 2549SOL     OW 7986   0.371   5.552   0.868
 2549SOL    HW1 7987   0.413   5.467   0.884
 2549SOL    HW2 7988   0.438   5.616   0.891
 2550SOL     OW 7989   1.802   4.762   0.890
 2550SOL    HW1 7990   1.761   4.744   0.806
 2550SOL    HW2 7991   1.728   4.775   0.950
 2551SOL     OW 7992   1.220   5.298   1.515
 2551SOL    HW1 7993   1.195   5.224   1.570
 2551SOL    HW2 7994   1.138   5.328   1.476
 2552SOL     OW 7995   0.302   4.658   0.314
 2552SOL    HW1 7996   0.383   4.666   0.263
 2552SOL    HW2 7997   0.311   4.576   0.361
 2553SOL     OW 7998   1.481   4.507   0.701
 2553SOL    HW1 7999   1.482   4.462   0.786
 2553SOL    HW2 8000   1.560   4.560   0.700
 2554SOL     OW 8001   0.479   5.011   1.737
 2554SOL    HW1 8002   0.454   5.011   1.644
 2554SOL    HW2 8003   0.395   5.014   1.784
 2555SOL     OW 8004   1.112   5.518   0.152
 2555SOL    HW1 8005   1.061   5.469   0.216
 2555SOL    HW2 8006   1.159   5.452   0.102
 2556SOL     OW 8007   0.193   3.984   1.469
 2556SOL    HW1 8008   0.117   3.972   1.412
 2556SOL    HW2 8009   0.186   3.914   1.533
 2557SOL     OW 8010   1.650   5.060   0.041
 2557SOL    HW1 8011   1.630   5.147   0.078
 2557SOL    HW2 8012   1.564   5.018   0.033
 2558SOL     OW 8013   0.523   5.411   0.397
 2558SOL    HW1 8014   0.544   5.502   0.418
 2558SOL    HW2 8015   0.505   5.412   0.303
 2559SOL     OW 8016   1.395   3.827   0.440
 2559SOL    HW1 8017   1.377   3.831   0.346
 2559SOL    HW2 8018   1.490   3.824   0.446
 2560SOL     OW 8019   0.198   5.515   1.214
 2560SOL    HW1 8020   0.254   5.445   1.247
 2560SOL    HW2 8021   0.174   5.487   1.126
 2561SOL     OW 8022   0.939   5.454   0.860
 2561SOL    HW1 8023   1.023   5.408   0.864
 2561SOL    HW2 8024   0.890   5.407   0.792
 2562SOL     OW 8025   0.364   4.419   0.480
 2562SOL    HW1 8026   0.360   4.324   0.487
 2562SOL    HW2 8027   0.284   4.451   0.522
 2563SOL     OW 8028   1.499   3.946   1.717
 2563SOL    HW1 8029   1.514   3.962   1.810
 2563SOL    HW2 8030   1.429   3.881   1.714
 2564SOL     OW 8031   0.708   3.922   0.069
 2564SOL    HW1 8032   0.778   3.858   0.058
 2564SOL    HW2 8033   4.347   0.335   5.133
 2565SOL     OW 8034   0.769   4.006   1.740
 2565SOL    HW1 8035   0.851   3.958   1.745
 2565SOL    HW2 8036   0.715   3.968   1.809
 2566SOL     OW 8037   0.868   5.249   1.213
 2566SOL    HW1 8038   0.843   5.213   1.128
 2566SOL    HW2 8039   0.927   5.183   1.250
 2567SOL     OW 8040   1.321   4.316   1.428
 2567SOL    HW1 8041   1.354   4.286   1.512
 2567SOL    HW2 8042   1.357   4.404   1.417
 2568SOL     OW 8043   0.820   5.099   0.979
 2568SOL    HW1 8044   0.904   5.102   0.932
 2568SOL    HW2 8045   0.754   5.106   0.910
 2569SOL     OW 8046   0.929   4.241   0.891
 2569SOL    HW1 8047   0.906   4.228   0.799
 2569SOL    HW2 8048   0.961   4.155   0.920
 2570SOL     OW 8049   0.548   3.809   0.455
 2570SOL    HW1 8050   0.473   3.812   0.514
 2570SOL    HW2 8051   0.529   3.875   0.388
 2571SOL     OW 8052   1.406   4.953   0.017
 2571SOL    HW1 8053   1.422   4.878   0.076
 2571SOL    HW2 8054   1.337   5.002   0.060
 2572SOL     OW 8055   0.327   3.792   0.123
 2572SOL    HW1 8056   0.382   3.861   0.161
 2572SOL    HW2 8057   0.356   3.712   0.167
 2573SOL     OW 8058   0.953   3.952   0.484
 2573SOL    HW1 8059   0.915   3.985   0.402
 2573SOL    HW2 8060   1.046   3.974   0.478
 2574SOL     OW 8061   1.068   4.423   1.436
 2574SOL    HW1 8062   1.000   4.355   1.440
 2574SOL    HW2 8063   1.150   4.374   1.432
 2575SOL     OW 8064   1.189   5.341   0.814
 2575SOL    HW1 8065   1.221   5.395   0.742
 2575SOL    HW2 8066   1.227   5.379   0.892
 2576SOL     OW 8067   0.489   4.860   0.736
 2576SOL    HW1 8068   0.425   4.842   0.805
 2576SOL    HW2 8069   0.438   4.861   0.655
 2577SOL     OW 8070   1.257   5.532   0.620
 2577SOL    HW1 8071   1.297   5.585   0.551
 2577SOL    HW2 8072   1.195   5.592   0.662
 2578SOL     OW 8073   1.029   4.196   0.099
 2578SOL    HW1 8074   1.012   4.288   0.078
 2578SOL    HW2 8075   1.107   4.199   0.155
 2579SOL     OW 8076   0.115   4.381   1.326
 2579SOL    HW1 8077   0.201   4.344   1.303
 2579SOL    HW2 8078   0.127   4.417   1.414
 2580SOL     OW 8079   0.579   3.922   1.176
 2580SOL    HW1 8080   0.604   3.846   1.228
 2580SOL    HW2 8081   0.484   3.931   1.191
 2581SOL     OW 8082   0.875   4.179   0.635
 2581SOL    HW1 8083   0.849   4.236   0.562
 2581SOL    HW2 8084   0.898   4.096   0.593
 2582SOL     OW 8085   1.043   3.820   0.731
 2582SOL    HW1 8086   0.996   3.851   0.653
 2582SOL    HW2 8087   0.991   3.745   0.761
 2583SOL     OW 8088   1.413   4.873   0.855
 2583SOL    HW1 8089   1.349   4.804   0.875
 2583SOL    HW2 8090   1.410   4.881   0.760
 2584SOL     OW 8091   1.456   4.359   0.936
 2584SOL    HW1 8092   1.393   4.289   0.949
 2584SOL    HW2 8093   1.516   4.352   1.010
 2585SOL     OW 8094   1.815   4.527   0.436
 2585SOL    HW1 8095   1.876   4.472   0.486
 2585SOL    HW2 8096   1.770   4.466   0.378
 2586SOL     OW 8097   0.440   5.106   0.138
 2586SOL    HW1 8098   0.363   5.094   0.194
 2586SOL    HW2 8099   0.413   5.069   0.053
 2587SOL     OW 8100   1.740   5.046   0.571
 2587SOL    HW1 8101   1.822   5.019   0.613
 2587SOL    HW2 8102   1.701   5.109   0.632
 2588SOL     OW 8103   1.364   4.260   0.038
 2588SOL    HW1 8104   1.337   4.244   0.129
 2588SOL    HW2 8105   1.450   4.301   0.046
 2589SOL     OW 8106   0.501   3.972   0.237
 2589SOL    HW1 8107   0.575   3.951   0.181
 2589SOL    HW2 8108   0.474   4.060   0.210
 2590SOL     OW 8109   1.729   4.966   1.526
 2590SOL    HW1 8110   1.817   4.931   1.513
 2590SOL    HW2 8111   1.743   5.053   1.564
 2591SOL     OW 8112   1.020   5.051   1.326
 2591SOL    HW1 8113   0.940   5.027   1.373
 2591SOL    HW2 8114   1.091   5.017   1.381
 2592SOL     OW 8115   1.605   5.356   1.675
 2592SOL    HW1 8116   1.592   5.394   1.588
 2592SOL    HW2 8117   1.682   5.300   1.667
 2593SOL     OW 8118   1.157   4.980   1.102
 2593SOL    HW1 8119   1.093   5.004   1.169
 2593SOL    HW2 8120   1.119   5.012   1.021
 2594SOL     OW 8121   1.597   4.819   1.067
 2594SOL    HW1 8122   1.588   4.884   1.137
 2594SOL    HW2 8123   1.527   4.840   1.005
 2595SOL     OW 8124   0.928   3.799   1.365
 2595SOL    HW1 8125   0.950   3.789   1.273
 2595SOL    HW2 8126   1.006   3.839   1.404
 2596SOL     OW 8127   0.966   4.841   1.738
 2596SOL    HW1 8128   0.875   4.853   1.766
 2596SOL    HW2 8129   0.964   4.764   1.681
 2597SOL     OW 8130   0.724   4.774   0.394
 2597SOL    HW1 8131   0.710   4.740   0.482
 2597SOL    HW2 8132   0.806   4.734   0.365
 2598SOL     OW 8133   0.438   4.555   1.264
 2598SOL    HW1 8134   0.503   4.563   1.334
 2598SOL    HW2 8135   0.410   4.464   1.267
 2599SOL     OW 8136   1.267   4.086   1.294
 2599SOL    HW1 8137   1.293   4.167   1.336
 2599SOL    HW2 8138   1.179   4.103   1.262
 2600SOL     OW 8139   0.061   5.299   1.377
 2600SOL    HW1 8140   0.041   5.386   1.342
 2600SOL    HW2 8141   0.156   5.291   1.368
 2601SOL     OW 8142   0.337   4.854   0.509
 2601SOL    HW1 8143   0.387   4.921   0.461
 2601SOL    HW2 8144   0.314   4.789   0.443
 2602SOL     OW 8145   0.558   4.196   0.839
 2602SOL    HW1 8146   0.564   4.261   0.769
 2602SOL    HW2 8147   0.615   4.231   0.908
 2603SOL     OW 8148   1.257   5.097   0.421
 2603SOL    HW1 8149   1.313   5.169   0.449
 2603SOL    HW2 8150   1.170   5.120   0.453
 2604SOL     OW 8151   1.319   5.202   1.132
 2604SOL    HW1 8152   1.361   5.206   1.218
 2604SOL    HW2 8153   1.265   5.123   1.135
 2605SOL     OW 8154   1.547   4.306   0.517
 2605SOL    HW1 8155   1.505   4.378   0.563
 2605SOL    HW2 8156   1.583   4.346   0.438
 2606SOL     OW 8157   0.331   5.273   1.306
 2606SOL    HW1 8158   0.328   5.218   1.227
 2606SOL    HW2 8159   0.424   5.293   1.317
 2607SOL     OW 8160   0.478   4.453   1.642
 2607SOL    HW1 8161   0.529   4.496   1.573
 2607SOL    HW2 8162   0.534   4.381   1.671
 2608SOL     OW 8163   1.623   4.518   1.701
 2608SOL    HW1 8164   1.534   4.551   1.694
 2608SOL    HW2 8165   1.668   4.553   1.624
 2609SOL     OW 8166   0.997   3.858   1.760
 2609SOL    HW1 8167   1.054   3.933   1.742
 2609SOL    HW2 8168   1.052   3.781   1.743
 2610SOL     OW 8169   0.544   3.757   1.774
 2610SOL    HW1 8170   0.492   3.707   1.711
 2610SOL    HW2 8171   0.488   3.831   1.798
 2611SOL     OW 8172   0.592   4.596   1.041
 2611SOL    HW1 8173   0.633   4.682   1.045
 2611SOL    HW2 8174   0.539   4.591   1.121
 2612SOL     OW 8175   1.293   4.592   0.994
 2612SOL    HW1 8176   1.205   4.559   0.975
 2612SOL    HW2 8177   1.351   4.519   0.973
 2613SOL     OW 8178   1.229   4.229   0.280
 2613SOL    HW1 8179   1.235   4.154   0.338
 2613SOL    HW2 8180   1.189   4.298   0.333
 2614SOL     OW 8181   0.308   3.913   1.213
 2614SOL    HW1 8182   0.283   3.950   1.298
 2614SOL    HW2 8183   0.277   3.823   1.216
 2615SOL     OW 8184   0.041   5.043   1.266
 2615SOL    HW1 8185   0.070   4.985   1.336
 2615SOL    HW2 8186   0.030   5.128   1.308
 2616SOL     OW 8187   0.700   4.334   1.031
 2616SOL    HW1 8188   0.783   4.330   0.983
 2616SOL    HW2 8189   0.673   4.425   1.025
 2617SOL     OW 8190   1.763   4.691   1.868
 2617SOL    HW1 8191   1.716   4.622   1.821
 2617SOL    HW2 8192   1.704   4.716   1.939
 2618SOL     OW 8193   0.324   3.799   0.615
 2618SOL    HW1 8194   0.279   3.880   0.638
 2618SOL    HW2 8195   0.340   3.755   0.698
 2619SOL     OW 8196   1.617   4.087   0.359
 2619SOL    HW1 8197   1.675   4.032   0.412
 2619SOL    HW2 8198   1.581   4.150   0.421
 2620SOL     OW 8199   1.029   4.485   0.955
 2620SOL    HW1 8200   1.004   4.498   1.046
 2620SOL    HW2 8201   1.002   4.396   0.935
 2621SOL     OW 8202   0.982   5.302   1.707
 2621SOL    HW1 8203   0.975   5.338   1.619
 2621SOL    HW2 8204   1.006   5.210   1.693
 2622SOL     OW 8205   1.833   5.215   1.602
 2622SOL    HW1 8206   1.861   5.244   1.515
 2622SOL    HW2 8207   1.910   5.229   1.658
 2623SOL     OW 8208   0.380   4.649   1.816
 2623SOL    HW1 8209   0.442   4.663   1.887
 2623SOL    HW2 8210   0.418   4.578   1.764
 2624SOL     OW 8211   1.574   3.943   0.132
 2624SOL    HW1 8212   1.484   3.917   0.151
 2624SOL    HW2 8213   1.598   4.000   0.205
 2625SOL     OW 8214   1.273   4.524   0.020
 2625SOL    HW1 8215   1.300   4.433   0.007
 2625SOL    HW2 8216   4.938   0.930   5.085
 2626SOL     OW 8217   1.067   5.093   0.867
 2626SOL    HW1 8218   1.078   5.022   0.803
 2626SOL    HW2 8219   1.117   5.166   0.831
 2627SOL     OW 8220   0.323   4.527   0.956
 2627SOL    HW1 8221   0.416   4.548   0.960
 2627SOL    HW2 8222   0.319   4.433   0.975
 2628SOL     OW 8223   0.343   4.252   0.999
 2628SOL    HW1 8224   0.286   4.176   0.991
 2628SOL    HW2 8225   0.416   4.234   0.938
 2629SOL     OW 8226   1.138   4.083   1.684
 2629SOL    HW1 8227   1.093   4.131   1.753
 2629SOL    HW2 8228   1.221   4.129   1.672
 2630SOL     OW 8229   1.157   3.907   1.472
 2630SOL    HW1 8230   1.143   3.968   1.544
 2630SOL    HW2 8231   1.205   3.958   1.406
 2631SOL     OW 8232   7.238   5.011   0.197
 2631SOL    HW1 8233   7.144   5.001   0.206
 2631SOL    HW2 8234   7.272   4.921   0.201
 2632SOL     OW 8235   0.132   5.450   0.960
 2632SOL    HW1 8236   0.125   5.369   0.910
 2632SOL    HW2 8237   0.204   5.498   0.918
 2633SOL     OW 8238   0.495   5.303   0.917
 2633SOL    HW1 8239   0.566   5.365   0.936
 2633SOL    HW2 8240   0.538   5.232   0.870
 2634SOL     OW 8241   0.935   4.501   1.207
 2634SOL    HW1 8242   0.997   4.494   1.280
 2634SOL    HW2 8243   0.858   4.452   1.235
 2635SOL     OW 8244   7.244   4.283   1.111
 2635SOL    HW1 8245   0.038   4.232   1.072
 2635SOL    HW2 8246   0.006   4.321   1.191
 2636SOL     OW 8247   0.156   4.218   1.647
 2636SOL    HW1 8248   0.172   4.156   1.576
 2636SOL    HW2 8249   0.177   4.304   1.610
 2637SOL     OW 8250   1.386   4.643   1.647
 2637SOL    HW1 8251   1.406   4.737   1.642
 2637SOL    HW2 8252   1.378   4.616   1.556
 2638SOL     OW 8253   0.825   4.301   0.387
 2638SOL    HW1 8254   0.827   4.219   0.339
 2638SOL    HW2 8255   0.741   4.341   0.364
 2639SOL     OW 8256   1.635   4.336   1.142
 2639SOL    HW1 8257   1.619   4.273   1.213
 2639SOL    HW2 8258   1.728   4.328   1.123
 2640SOL     OW 8259   0.220   5.282   1.707
 2640SOL    HW1 8260   0.204   5.351   1.771
 2640SOL    HW2 8261   0.241   5.204   1.760
 2641SOL     OW 8262   0.740   4.146   1.227
 2641SOL    HW1 8263   0.683   4.070   1.217
 2641SOL    HW2 8264   0.713   4.207   1.159
 2642SOL     OW 8265   0.964   5.392   1.444
 2642SOL    HW1 8266   0.925   5.346   1.369
 2642SOL    HW2 8267   0.946   5.485   1.427
 2643SOL     OW 8268   0.435   4.220   0.138
 2643SOL    HW1 8269   0.488   4.282   0.188
 2643SOL    HW2 8270   0.348   4.259   0.137
 2644SOL     OW 8271   0.153   4.866   1.450
 2644SOL    HW1 8272   0.144   4.819   1.533
 2644SOL    HW2 8273   0.160   4.798   1.384
 2645SOL     OW 8274   1.283   4.764   1.210
 2645SOL    HW1 8275   1.292   4.701   1.138
 2645SOL    HW2 8276   1.242   4.840   1.171
 2646SOL     OW 8277   1.306   4.552   0.302
 2646SOL    HW1 8278   1.234   4.512   0.351
 2646SOL    HW2 8279   1.290   4.525   0.211
 2647SOL     OW 8280   1.760   5.452   1.155
 2647SOL    HW1 8281   1.832   5.473   1.095
 2647SOL    HW2 8282   1.739   5.361   1.135
 2648SOL     OW 8283   1.262   5.459   1.057
 2648SOL    HW1 8284   1.349   5.497   1.052
 2648SOL    HW2 8285   1.276   5.372   1.093
 2649SOL     OW 8286   0.108   5.013   1.007
 2649SOL    HW1 8287   0.083   5.031   1.098
 2649SOL    HW2 8288   0.054   4.938   0.982
 2650SOL     OW 8289   0.733   5.394   1.777
 2650SOL    HW1 8290   0.709   5.473   1.728
 2650SOL    HW2 8291   0.825   5.379   1.754
 2651SOL     OW 8292   0.935   3.788   0.011
 2651SOL    HW1 8293   4.614   0.137   5.070
 2651SOL    HW2 8294   0.999   3.753   0.073
 2652SOL     OW 8295   1.770   3.914   0.508
 2652SOL    HW1 8296   1.831   3.886   0.441
 2652SOL    HW2 8297   1.737   3.832   0.545
 2653SOL     OW 8298   1.402   5.317   0.516
 2653SOL    HW1 8299   1.453   5.361   0.448
 2653SOL    HW2 8300   1.345   5.385   0.551
 2654SOL     OW 8301   0.151   5.486   1.877
 2654SOL    HW1 8302   0.110   5.418   1.931
 2654SOL    HW2 8303   0.195   5.543   1.940
 2655SOL     OW 8304   1.270   4.672   0.655
 2655SOL    HW1 8305   1.344   4.612   0.667
 2655SOL    HW2 8306   1.308   4.747   0.609
 2656SOL     OW 8307   0.768   5.000   1.421
 2656SOL    HW1 8308   0.747   5.053   1.497
 2656SOL    HW2 8309   0.694   5.012   1.361
 2657SOL     OW 8310   0.720   5.297   0.150
 2657SOL    HW1 8311   0.642   5.349   0.134
 2657SOL    HW2 8312   0.690   5.222   0.201
 2658SOL     OW 8313   1.614   5.450   1.402
 2658SOL    HW1 8314   1.663   5.450   1.320
 2658SOL    HW2 8315   1.604   5.542   1.425
 2659SOL     OW 8316   1.852   3.883   0.964
 2659SOL    HW1 8317   1.878   3.795   0.939
 2659SOL    HW2 8318   1.766   3.895   0.923
 2660SOL     OW 8319   0.211   4.032   0.708
 2660SOL    HW1 8320   0.118   4.047   0.690
 2660SOL    HW2 8321   0.218   4.032   0.803
 2661SOL     OW 8322   1.250   5.329   0.011
 2661SOL    HW1 8323   1.229   5.237   0.028
 2661SOL    HW2 8324   4.905   1.694   5.062
 2662SOL     OW 8325   0.822   4.738   1.380
 2662SOL    HW1 8326   0.847   4.737   1.288
 2662SOL    HW2 8327   0.803   4.830   1.398
 2663SOL     OW 8328   0.953   4.665   0.307
 2663SOL    HW1 8329   1.011   4.703   0.242
 2663SOL    HW2 8330   0.999   4.587   0.339
 2664SOL     OW 8331   1.509   5.311   0.111
 2664SOL    HW1 8332   1.419   5.324   0.081
 2664SOL    HW2 8333   1.563   5.345   0.040
 2665SOL     OW 8334   0.366   5.038   1.492
 2665SOL    HW1 8335   0.349   5.116   1.439
 2665SOL    HW2 8336   0.294   4.979   1.473
 2666SOL     OW 8337   1.587   5.009   1.275
 2666SOL    HW1 8338   1.642   4.986   1.350
 2666SOL    HW2 8339   1.530   5.080   1.308
 2667SOL     OW 8340   1.071   4.855   0.731
 2667SOL    HW1 8341   0.998   4.807   0.769
 2667SOL    HW2 8342   1.131   4.788   0.699
 2668SOL     OW 8343   1.044   3.983   0.959
 2668SOL    HW1 8344   1.051   3.945   0.872
 2668SOL    HW2 8345   1.037   3.907   1.018
 2669SOL     OW 8346   0.615   5.197   0.533
 2669SOL    HW1 8347   0.588   5.121   0.482
 2669SOL    HW2 8348   0.574   5.271   0.489
 2670SOL     OW 8349   1.770   4.089   1.408
 2670SOL    HW1 8350   1.836   4.158   1.398
 2670SOL    HW2 8351   1.793   4.025   1.341
 2671SOL     OW 8352   0.227   5.070   0.295
 2671SOL    HW1 8353   0.136   5.049   0.270
 2671SOL    HW2 8354   0.221   5.099   0.385
 2672SOL     OW 8355   0.150   4.716   1.688
 2672SOL    HW1 8356   0.083   4.722   1.756
 2672SOL    HW2 8357   0.232   4.706   1.736
 2673SOL     OW 8358   0.695   3.922   1.485
 2673SOL    HW1 8359   0.777   3.892   1.445
 2673SOL    HW2 8360   0.721   3.954   1.571
 2674SOL     OW 8361   3.671   0.486   5.142
 2674SOL    HW1 8362   0.032   4.036   0.033
 2674SOL    HW2 8363   3.707   0.476   5.054
 2675SOL     OW 8364   1.400   4.579   1.382
 2675SOL    HW1 8365   1.345   4.639   1.331
 2675SOL    HW2 8366   1.486   4.584   1.340
 2676SOL     OW 8367   0.075   3.898   0.179
 2676SOL    HW1 8368   0.107   3.970   0.233
 2676SOL    HW2 8369   0.153   3.849   0.154
 2677SOL     OW 8370   1.201   5.078   0.140
 2677SOL    HW1 8371   1.106   5.088   0.135
 2677SOL    HW2 8372   1.221   5.083   0.233
 2678SOL     OW 8373   0.641   4.546   1.443
 2678SOL    HW1 8374   0.698   4.621   1.429
 2678SOL    HW2 8375   0.700   4.470   1.439
 2679SOL     OW 8376   1.516   5.557   1.036
 2679SOL    HW1 8377   1.546   5.614   0.965
 2679SOL    HW2 8378   1.597   5.523   1.075
 2680SOL     OW 8379   0.714   4.278   1.688
 2680SOL    HW1 8380   0.771   4.330   1.745
 2680SOL    HW2 8381   0.731   4.187   1.713
 2681SOL     OW 8382   1.467   4.905   1.615
 2681SOL    HW1 8383   1.462   4.929   1.707
 2681SOL    HW2 8384   1.556   4.930   1.589
 2682SOL     OW 8385   0.383   5.483   1.586
 2682SOL    HW1 8386   0.307   5.540   1.593
 2682SOL    HW2 8387   0.350   5.396   1.607
 2683SOL     OW 8388   1.634   4.602   1.240
 2683SOL    HW1 8389   1.640   4.520   1.192
 2683SOL    HW2 8390   1.626   4.669   1.172
 2684SOL     OW 8391   1.213   4.033   0.472
 2684SOL    HW1 8392   1.281   3.966   0.471
 2684SOL    HW2 8393   1.233   4.087   0.548
 2685SOL     OW 8394   0.572   4.422   0.674
 2685SOL    HW1 8395   0.620   4.505   0.671
 2685SOL    HW2 8396   0.500   4.435   0.613
 2686SOL     OW 8397   1.739   4.089   1.679
 2686SOL    HW1 8398   1.748   4.094   1.584
 2686SOL    HW2 8399   1.665   4.030   1.693
 2687SOL     OW 8400   1.734   4.650   1.489
 2687SOL    HW1 8401   1.722   4.744   1.500
 2687SOL    HW2 8402   1.706   4.632   1.399
 2688SOL     OW 8403   0.932   5.117   0.113
 2688SOL    HW1 8404   0.901   5.080   0.196
 2688SOL    HW2 8405   0.887   5.201   0.106
 2689SOL     OW 8406   0.675   5.505   0.934
 2689SOL    HW1 8407   0.655   5.597   0.918
 2689SOL    HW2 8408   0.769   5.497   0.919
 2690SOL     OW 8409   0.874   4.707   0.865
 2690SOL    HW1 8410   0.923   4.633   0.900
 2690SOL    HW2 8411   0.830   4.745   0.940
 2691SOL     OW 8412   1.147   4.756   0.130
 2691SOL    HW1 8413   1.191   4.689   0.077
 2691SOL    HW2 8414   1.217   4.798   0.179
 2692SOL     OW 8415   1.829   5.284   0.849
 2692SOL    HW1 8416   1.754   5.276   0.790
 2692SOL    HW2 8417   1.802   5.237   0.928
 2693SOL     OW 8418   0.246   5.054   1.867
 2693SOL    HW1 8419   0.159   5.015   1.867
 2693SOL    HW2 8420   0.266   5.066   1.960
 2694SOL     OW 8421   0.124   4.864   0.685
 2694SOL    HW1 8422   0.172   4.846   0.765
 2694SOL    HW2 8423   0.191   4.882   0.620
 2695SOL     OW 8424   0.694   5.150   1.635
 2695SOL    HW1 8425   0.618   5.107   1.674
 2695SOL    HW2 8426   0.701   5.233   1.681
 2696SOL     OW 8427   1.811   3.887   1.233
 2696SOL    HW1 8428   1.797   3.793   1.239
 2696SOL    HW2 8429   1.829   3.903   1.141
 2697SOL     OW 8430   0.362   4.149   0.514
 2697SOL    HW1 8431   0.450   4.113   0.524
 2697SOL    HW2 8432   0.312   4.113   0.587
 2698SOL     OW 8433   1.701   5.195   1.080
 2698SOL    HW1 8434   1.622   5.172   1.030
 2698SOL    HW2 8435   1.707   5.126   1.147
 2699SOL     OW 8436   0.366   4.292   1.272
 2699SOL    HW1 8437   0.409   4.223   1.321
 2699SOL    HW2 8438   0.372   4.265   1.181
 2700SOL     OW 8439   0.823   5.343   0.642
 2700SOL    HW1 8440   0.814   5.425   0.593
 2700SOL    HW2 8441   0.750   5.289   0.613
 2701SOL     OW 8442   1.423   3.965   1.105
 2701SOL    HW1 8443   1.434   3.872   1.124
 2701SOL    HW2 8444   1.378   4.000   1.182
 2702SOL     OW 8445   1.023   3.741   1.098
 2702SOL    HW1 8446   0.966   3.685   1.045
 2702SOL    HW2 8447   1.109   3.697   1.096
 2703SOL     OW 8448   0.840   5.032   0.345
 2703SOL    HW1 8449   0.810   4.948   0.378
 2703SOL    HW2 8450   0.892   5.069   0.416
 2704SOL     OW 8451   0.609   5.307   1.291
 2704SOL    HW1 8452   0.602   5.397   1.323
 2704SOL    HW2 8453   0.701   5.298   1.265
 2705SOL     OW 8454   1.317   3.855   0.170
 2705SOL    HW1 8455   1.302   3.899   0.087
 2705SOL    HW2 8456   1.243   3.795   0.179
 2706SOL     OW 8457   1.253   4.199   0.679
 2706SOL    HW1 8458   1.210   4.284   0.680
 2706SOL    HW2 8459   1.272   4.181   0.771
 2707SOL     OW 8460   1.593   3.925   0.889
 2707SOL    HW1 8461   1.536   3.954   0.960
 2707SOL    HW2 8462   1.593   3.998   0.827
 2708SOL     OW 8463   0.048   4.752   0.251
 2708SOL    HW1 8464   0.140   4.729   0.265
 2708SOL    HW2 8465   0.008   4.742   0.338
 2709SOL     OW 8466   0.923   5.398   0.318
 2709SOL    HW1 8467   0.850   5.374   0.261
 2709SOL    HW2 8468   0.886   5.464   0.377
 2710SOL     OW 8469   0.247   4.322   1.911
 2710SOL    HW1 8470   0.163   4.365   1.931
 2710SOL    HW2 8471   0.238   4.291   1.821
 2711SOL     OW 8472   0.209   4.003   2.849
 2711SOL    HW1 8473   0.239   3.962   2.930
 2711SOL    HW2 8474   0.117   3.975   2.841
 2712SOL     OW 8475   7.229   4.041   2.539
 2712SOL    HW1 8476   7.217   4.128   2.500
 2712SOL    HW2 8477   7.183   3.981   2.480
 2713SOL     OW 8478   0.579   5.039   3.085
 2713SOL    HW1 8479   0.495   5.038   3.038
 2713SOL    HW2 8480   0.593   5.131   3.107
 2714SOL     OW 8481   1.594   5.251   2.564
 2714SOL    HW1 8482   1.547   5.213   2.638
 2714SOL    HW2 8483   1.528   5.257   2.495
 2715SOL     OW 8484   1.135   4.431   2.548
 2715SOL    HW1 8485   1.179   4.515   2.534
 2715SOL    HW2 8486   1.086   4.443   2.629
 2716SOL     OW 8487   1.813   4.301   2.078
 2716SOL    HW1 8488   1.768   4.306   1.994
 2716SOL    HW2 8489   1.767   4.231   2.125
 2717SOL     OW 8490   0.722   4.852   2.928
 2717SOL    HW1 8491   0.664   4.890   2.994
 2717SOL    HW2 8492   0.765   4.928   2.888
 2718SOL     OW 8493   0.895   4.449   3.701
 2718SOL    HW1 8494   0.869   4.510   3.770
 2718SOL    HW2 8495   0.910   4.505   3.625
 2719SOL     OW 8496   0.674   4.692   2.523
 2719SOL    HW1 8497   0.745   4.696   2.588
 2719SOL    HW2 8498   0.607   4.751   2.557
 2720SOL     OW 8499   0.683   4.864   3.702
 2720SOL    HW1 8500   0.725   4.942   3.738
 2720SOL    HW2 8501   0.607   4.897   3.655
 2721SOL     OW 8502   0.351   5.116   2.945
 2721SOL    HW1 8503   0.266   5.090   2.910
 2721SOL    HW2 8504   0.389   5.174   2.878
 2722SOL     OW 8505   1.441   5.228   3.235
 2722SOL    HW1 8506   1.500   5.303   3.249
 2722SOL    HW2 8507   1.366   5.246   3.292
 2723SOL     OW 8508   0.478   4.099   3.277
 2723SOL    HW1 8509   0.553   4.045   3.300
 2723SOL    HW2 8510   0.404   4.057   3.321
 2724SOL     OW 8511   1.577   4.164   2.614
 2724SOL    HW1 8512   1.508   4.169   2.548
 2724SOL    HW2 8513   1.558   4.236   2.674
 2725SOL     OW 8514   0.219   5.440   2.332
 2725SOL    HW1 8515   0.250   5.512   2.386
 2725SOL    HW2 8516   0.274   5.442   2.254
 2726SOL     OW 8517   1.103   5.055   3.511
 2726SOL    HW1 8518   1.158   5.007   3.450
 2726SOL    HW2 8519   1.051   4.988   3.555
 2727SOL     OW 8520   0.324   5.190   2.377
 2727SOL    HW1 8521   0.283   5.276   2.376
 2727SOL    HW2 8522   0.282   5.144   2.449
 2728SOL     OW 8523   0.237   4.802   2.738
 2728SOL    HW1 8524   0.269   4.712   2.751
 2728SOL    HW2 8525   0.157   4.807   2.790
 2729SOL     OW 8526   0.568   5.558   3.257
 2729SOL    HW1 8527   0.499   5.535   3.318
 2729SOL    HW2 8528   0.614   5.632   3.298
 2730SOL     OW 8529   0.576   4.696   2.031
 2730SOL    HW1 8530   0.622   4.742   1.960
 2730SOL    HW2 8531   0.617   4.728   2.111
 2731SOL     OW 8532   1.621   3.842   3.349
 2731SOL    HW1 8533   1.658   3.920   3.309
 2731SOL    HW2 8534   1.574   3.875   3.426
 2732SOL     OW 8535   0.139   4.440   2.405
 2732SOL    HW1 8536   0.076   4.369   2.392
 2732SOL    HW2 8537   0.119   4.475   2.491
 2733SOL     OW 8538   1.853   5.466   2.173
 2733SOL    HW1 8539   1.926   5.457   2.234
 2733SOL    HW2 8540   1.854   5.558   2.148
 2734SOL     OW 8541   0.045   5.272   2.009
 2734SOL    HW1 8542   0.039   5.180   2.035
 2734SOL    HW2 8543   7.238   5.289   1.964
 2735SOL     OW 8544   1.703   4.659   2.527
 2735SOL    HW1 8545   1.788   4.618   2.512
 2735SOL    HW2 8546   1.687   4.710   2.447
 2736SOL     OW 8547   1.665   4.836   2.303
 2736SOL    HW1 8548   1.746   4.819   2.256
 2736SOL    HW2 8549   1.687   4.904   2.367
 2737SOL     OW 8550   0.148   4.436   3.422
 2737SOL    HW1 8551   0.230   4.477   3.448
 2737SOL    HW2 8552   0.082   4.474   3.480
 2738SOL     OW 8553   0.625   5.091   2.633
 2738SOL    HW1 8554   0.576   5.010   2.625
 2738SOL    HW2 8555   0.627   5.128   2.545
 2739SOL     OW 8556   1.248   4.933   3.308
 2739SOL    HW1 8557   1.263   4.871   3.236
 2739SOL    HW2 8558   1.329   4.929   3.360
 2740SOL     OW 8559   0.839   3.737   2.378
 2740SOL    HW1 8560   0.881   3.818   2.348
 2740SOL    HW2 8561   0.745   3.757   2.379
 2741SOL     OW 8562   0.155   4.659   3.119
 2741SOL    HW1 8563   0.250   4.644   3.108
 2741SOL    HW2 8564   0.118   4.571   3.126
 2742SOL     OW 8565   1.546   4.754   2.063
 2742SOL    HW1 8566   1.476   4.694   2.089
 2742SOL    HW2 8567   1.584   4.783   2.145
 2743SOL     OW 8568   1.207   5.555   3.507
 2743SOL    HW1 8569   1.199   5.613   3.431
 2743SOL    HW2 8570   1.224   5.469   3.469
 2744SOL     OW 8571   0.364   3.971   3.750
 2744SOL    HW1 8572   0.408   4.050   3.778
 2744SOL    HW2 8573   0.272   3.996   3.742
 2745SOL     OW 8574   1.480   5.132   2.783
 2745SOL    HW1 8575   1.413   5.160   2.847
 2745SOL    HW2 8576   1.454   5.043   2.760
 2746SOL     OW 8577   1.630   5.552   2.405
 2746SOL    HW1 8578   1.621   5.494   2.329
 2746SOL    HW2 8579   1.639   5.493   2.480
 2747SOL     OW 8580   0.599   4.418   2.128
 2747SOL    HW1 8581   0.604   4.505   2.089
 2747SOL    HW2 8582   0.533   4.425   2.197
 2748SOL     OW 8583   1.281   4.130   2.800
 2748SOL    HW1 8584   1.192   4.094   2.805
 2748SOL    HW2 8585   1.334   4.072   2.854
 2749SOL     OW 8586   1.586   5.392   2.184
 2749SOL    HW1 8587   1.681   5.402   2.171
 2749SOL    HW2 8588   1.551   5.379   2.096
 2750SOL     OW 8589   0.798   4.328   3.270
 2750SOL    HW1 8590   0.783   4.298   3.360
 2750SOL    HW2 8591   0.772   4.255   3.216
 2751SOL     OW 8592   1.385   4.202   3.529
 2751SOL    HW1 8593   1.390   4.247   3.614
 2751SOL    HW2 8594   1.435   4.121   3.542
 2752SOL     OW 8595   0.942   4.606   3.472
 2752SOL    HW1 8596   1.000   4.545   3.426
 2752SOL    HW2 8597   0.890   4.646   3.403
 2753SOL     OW 8598   1.013   4.117   3.058
 2753SOL    HW1 8599   0.920   4.127   3.078
 2753SOL    HW2 8600   1.014   4.075   2.972
 2754SOL     OW 8601   1.065   4.415   2.279
 2754SOL    HW1 8602   1.084   4.413   2.373
 2754SOL    HW2 8603   0.980   4.371   2.272
 2755SOL     OW 8604   0.063   4.521   2.653
 2755SOL    HW1 8605   0.147   4.539   2.694
 2755SOL    HW2 8606   0.012   4.477   2.722
 2756SOL     OW 8607   0.140   5.636   3.484
 2756SOL    HW1 8608   0.132   5.591   3.568
 2756SOL    HW2 8609   0.050   5.637   3.449
 2757SOL     OW 8610   0.867   4.071   2.068
 2757SOL    HW1 8611   0.920   4.110   1.998
 2757SOL    HW2 8612   0.813   4.006   2.024
 2758SOL     OW 8613   1.670   4.297   3.712
 2758SOL    HW1 8614   1.653   4.374   3.657
 2758SOL    HW2 8615   1.695   4.229   3.650
 2759SOL     OW 8616   1.402   4.884   2.426
 2759SOL    HW1 8617   1.483   4.873   2.376
 2759SOL    HW2 8618   1.351   4.946   2.375
 2760SOL     OW 8619   0.564   3.897   2.769
 2760SOL    HW1 8620   0.568   3.914   2.863
 2760SOL    HW2 8621   0.555   3.984   2.730
 2761SOL     OW 8622   0.998   5.184   2.330
 2761SOL    HW1 8623   0.981   5.254   2.267
 2761SOL    HW2 8624   0.960   5.216   2.412
 2762SOL     OW 8625   0.392   5.534   2.719
 2762SOL    HW1 8626   0.429   5.447   2.735
 2762SOL    HW2 8627   0.461   5.595   2.746
 2763SOL     OW 8628   1.801   4.769   2.767
 2763SOL    HW1 8629   1.757   4.755   2.684
 2763SOL    HW2 8630   1.730   4.782   2.830
 2764SOL     OW 8631   1.213   5.291   3.379
 2764SOL    HW1 8632   1.189   5.216   3.433
 2764SOL    HW2 8633   1.131   5.320   3.340
 2765SOL     OW 8634   0.331   4.653   2.174
 2765SOL    HW1 8635   0.405   4.667   2.114
 2765SOL    HW2 8636   0.347   4.568   2.213
 2766SOL     OW 8637   1.485   4.497   2.563
 2766SOL    HW1 8638   1.482   4.455   2.649
 2766SOL    HW2 8639   1.563   4.552   2.566
 2767SOL     OW 8640   0.466   5.011   3.599
 2767SOL    HW1 8641   0.441   5.014   3.507
 2767SOL    HW2 8642   0.383   5.017   3.647
 2768SOL     OW 8643   1.158   5.484   2.082
 2768SOL    HW1 8644   1.073   5.460   2.119
 2768SOL    HW2 8645   1.176   5.417   2.016
 2769SOL     OW 8646   0.234   3.985   3.367
 2769SOL    HW1 8647   0.140   3.992   3.354
 2769SOL    HW2 8648   0.245   3.908   3.424
 2770SOL     OW 8649   1.647   5.118   1.957
 2770SOL    HW1 8650   1.606   5.204   1.947
 2770SOL    HW2 8651   1.581   5.056   1.927
 2771SOL     OW 8652   0.461   5.471   2.174
 2771SOL    HW1 8653   0.509   5.519   2.242
 2771SOL    HW2 8654   0.529   5.423   2.126
 2772SOL     OW 8655   1.399   3.829   2.325
 2772SOL    HW1 8656   1.402   3.805   2.232
 2772SOL    HW2 8657   1.483   3.800   2.360
 2773SOL     OW 8658   0.187   5.496   3.111
 2773SOL    HW1 8659   0.241   5.420   3.133
 2773SOL    HW2 8660   0.167   5.486   3.018
 2774SOL     OW 8661   0.937   5.420   2.730
 2774SOL    HW1 8662   1.020   5.374   2.734
 2774SOL    HW2 8663   0.891   5.381   2.656
 2775SOL     OW 8664   0.393   4.413   2.316
 2775SOL    HW1 8665   0.403   4.319   2.328
 2775SOL    HW2 8666   0.304   4.431   2.348
 2776SOL     OW 8667   1.496   3.945   3.580
 2776SOL    HW1 8668   1.511   3.959   3.673
 2776SOL    HW2 8669   1.424   3.881   3.577
 2777SOL     OW 8670   0.703   3.851   1.977
 2777SOL    HW1 8671   0.772   3.786   1.994
 2777SOL    HW2 8672   0.644   3.808   1.915
 2778SOL     OW 8673   0.777   3.989   3.602
 2778SOL    HW1 8674   0.858   3.940   3.607
 2778SOL    HW2 8675   0.722   3.953   3.672
 2779SOL     OW 8676   0.869   5.251   3.069
 2779SOL    HW1 8677   0.843   5.214   2.985
 2779SOL    HW2 8678   0.927   5.185   3.108
 2780SOL     OW 8679   1.318   4.315   3.290
 2780SOL    HW1 8680   1.351   4.285   3.374
 2780SOL    HW2 8681   1.354   4.403   3.280
 2781SOL     OW 8682   0.816   5.100   2.834
 2781SOL    HW1 8683   0.902   5.098   2.790
 2781SOL    HW2 8684   0.753   5.104   2.763
 2782SOL     OW 8685   0.923   4.243   2.744
 2782SOL    HW1 8686   0.902   4.230   2.651
 2782SOL    HW2 8687   0.951   4.157   2.775
 2783SOL     OW 8688   0.574   3.792   2.359
 2783SOL    HW1 8689   0.497   3.792   2.416
 2783SOL    HW2 8690   0.561   3.867   2.301
 2784SOL     OW 8691   1.446   4.943   1.887
 2784SOL    HW1 8692   1.476   4.872   1.944
 2784SOL    HW2 8693   1.363   4.971   1.924
 2785SOL     OW 8694   0.290   3.785   2.059
 2785SOL    HW1 8695   0.347   3.844   2.010
 2785SOL    HW2 8696   0.351   3.726   2.104
 2786SOL     OW 8697   0.961   3.970   2.307
 2786SOL    HW1 8698   0.931   4.006   2.223
 2786SOL    HW2 8699   1.054   3.991   2.309
 2787SOL     OW 8700   1.067   4.427   3.308
 2787SOL    HW1 8701   0.997   4.361   3.303
 2787SOL    HW2 8702   1.148   4.377   3.301
 2788SOL     OW 8703   1.194   5.327   2.676
 2788SOL    HW1 8704   1.225   5.379   2.602
 2788SOL    HW2 8705   1.231   5.370   2.753
 2789SOL     OW 8706   0.469   4.867   2.589
 2789SOL    HW1 8707   0.400   4.850   2.653
 2789SOL    HW2 8708   0.425   4.866   2.504
 2790SOL     OW 8709   1.251   5.520   2.481
 2790SOL    HW1 8710   1.298   5.584   2.427
 2790SOL    HW2 8711   1.178   5.570   2.519
 2791SOL     OW 8712   1.027   4.219   1.894
 2791SOL    HW1 8713   0.990   4.304   1.872
 2791SOL    HW2 8714   1.091   4.237   1.963
 2792SOL     OW 8715   0.110   4.376   3.162
 2792SOL    HW1 8716   0.197   4.339   3.145
 2792SOL    HW2 8717   0.108   4.392   3.256
 2793SOL     OW 8718   0.566   3.919   3.041
 2793SOL    HW1 8719   0.596   3.845   3.094
 2793SOL    HW2 8720   0.473   3.926   3.061
 2794SOL     OW 8721   0.879   4.175   2.485
 2794SOL    HW1 8722   0.841   4.230   2.416
 2794SOL    HW2 8723   0.905   4.095   2.440
 2795SOL     OW 8724   1.024   3.788   2.599
 2795SOL    HW1 8725   0.964   3.788   2.525
 2795SOL    HW2 8726   0.994   3.716   2.655
 2796SOL     OW 8727   1.415   4.871   2.719
 2796SOL    HW1 8728   1.350   4.803   2.736
 2796SOL    HW2 8729   1.420   4.878   2.623
 2797SOL     OW 8730   1.452   4.357   2.801
 2797SOL    HW1 8731   1.390   4.285   2.813
 2797SOL    HW2 8732   1.511   4.351   2.876
 2798SOL     OW 8733   1.816   4.511   2.252
 2798SOL    HW1 8734   1.877   4.473   2.315
 2798SOL    HW2 8735   1.813   4.447   2.180
 2799SOL     OW 8736   0.521   5.135   2.008
 2799SOL    HW1 8737   0.447   5.101   2.058
 2799SOL    HW2 8738   0.516   5.090   1.924
 2800SOL     OW 8739   1.740   5.009   2.489
 2800SOL    HW1 8740   1.832   5.002   2.513
 2800SOL    HW2 8741   1.713   5.096   2.519
 2801SOL     OW 8742   1.391   4.303   1.918
 2801SOL    HW1 8743   1.341   4.272   1.993
 2801SOL    HW2 8744   1.483   4.289   1.942
 2802SOL     OW 8745   0.538   3.983   2.169
 2802SOL    HW1 8746   0.596   3.941   2.106
 2802SOL    HW2 8747   0.508   4.062   2.125
 2803SOL     OW 8748   1.729   4.963   3.389
 2803SOL    HW1 8749   1.817   4.927   3.378
 2803SOL    HW2 8750   1.743   5.050   3.426
 2804SOL     OW 8751   1.019   5.055   3.189
 2804SOL    HW1 8752   0.939   5.028   3.234
 2804SOL    HW2 8753   1.090   5.021   3.244
 2805SOL     OW 8754   1.601   5.352   3.540
 2805SOL    HW1 8755   1.588   5.389   3.452
 2805SOL    HW2 8756   1.679   5.297   3.531
 2806SOL     OW 8757   1.155   4.978   2.967
 2806SOL    HW1 8758   1.091   5.003   3.033
 2806SOL    HW2 8759   1.117   5.007   2.884
 2807SOL     OW 8760   1.593   4.819   2.938
 2807SOL    HW1 8761   1.585   4.887   3.005
 2807SOL    HW2 8762   1.525   4.840   2.873
 2808SOL     OW 8763   0.931   3.799   3.228
 2808SOL    HW1 8764   0.953   3.790   3.135
 2808SOL    HW2 8765   1.008   3.839   3.267
 2809SOL     OW 8766   0.957   4.839   3.610
 2809SOL    HW1 8767   0.865   4.852   3.636
 2809SOL    HW2 8768   0.956   4.759   3.559
 2810SOL     OW 8769   0.712   4.775   2.260
 2810SOL    HW1 8770   0.694   4.746   2.349
 2810SOL    HW2 8771   0.792   4.728   2.235
 2811SOL     OW 8772   0.422   4.559   3.118
 2811SOL    HW1 8773   0.484   4.567   3.190
 2811SOL    HW2 8774   0.398   4.466   3.117
 2812SOL     OW 8775   1.264   4.087   3.152
 2812SOL    HW1 8776   1.289   4.169   3.196
 2812SOL    HW2 8777   1.176   4.104   3.118
 2813SOL     OW 8778   0.037   5.307   3.312
 2813SOL    HW1 8779   0.074   5.378   3.259
 2813SOL    HW2 8780   0.098   5.297   3.385
 2814SOL     OW 8781   0.326   4.866   2.352
 2814SOL    HW1 8782   0.333   4.930   2.281
 2814SOL    HW2 8783   0.321   4.781   2.308
 2815SOL     OW 8784   0.538   4.201   2.709
 2815SOL    HW1 8785   0.548   4.257   2.632
 2815SOL    HW2 8786   0.597   4.239   2.774
 2816SOL     OW 8787   1.253   5.080   2.282
 2816SOL    HW1 8788   1.306   5.153   2.312
 2816SOL    HW2 8789   1.163   5.104   2.307
 2817SOL     OW 8790   1.317   5.199   2.994
 2817SOL    HW1 8791   1.358   5.203   3.080
 2817SOL    HW2 8792   1.263   5.120   2.996
 2818SOL     OW 8793   1.585   4.353   2.341
 2818SOL    HW1 8794   1.533   4.396   2.409
 2818SOL    HW2 8795   1.646   4.420   2.311
 2819SOL     OW 8796   0.337   5.268   3.170
 2819SOL    HW1 8797   0.329   5.210   3.095
 2819SOL    HW2 8798   0.431   5.287   3.175
 2820SOL     OW 8799   0.420   4.481   3.486
 2820SOL    HW1 8800   0.491   4.507   3.427
 2820SOL    HW2 8801   0.436   4.388   3.504
 2821SOL     OW 8802   1.618   4.519   3.565
 2821SOL    HW1 8803   1.528   4.551   3.559
 2821SOL    HW2 8804   1.663   4.559   3.490
 2822SOL     OW 8805   1.008   3.849   3.622
 2822SOL    HW1 8806   1.061   3.927   3.604
 2822SOL    HW2 8807   1.068   3.775   3.606
 2823SOL     OW 8808   0.521   3.766   3.647
 2823SOL    HW1 8809   0.477   3.711   3.583
 2823SOL    HW2 8810   0.457   3.834   3.669
 2824SOL     OW 8811   0.579   4.598   2.894
 2824SOL    HW1 8812   0.622   4.684   2.900
 2824SOL    HW2 8813   0.525   4.594   2.973
 2825SOL     OW 8814   1.289   4.589   2.859
 2825SOL    HW1 8815   1.201   4.558   2.839
 2825SOL    HW2 8816   1.347   4.516   2.837
 2826SOL     OW 8817   1.201   4.242   2.113
 2826SOL    HW1 8818   1.216   4.167   2.172
 2826SOL    HW2 8819   1.162   4.309   2.169
 2827SOL     OW 8820   0.295   3.899   3.094
 2827SOL    HW1 8821   0.271   3.935   3.180
 2827SOL    HW2 8822   0.267   3.808   3.097
 2828SOL     OW 8823   0.056   5.078   3.156
 2828SOL    HW1 8824   0.081   5.003   3.211
 2828SOL    HW2 8825   0.058   5.153   3.216
 2829SOL     OW 8826   0.694   4.337   2.888
 2829SOL    HW1 8827   0.774   4.333   2.836
 2829SOL    HW2 8828   0.665   4.428   2.882
 2830SOL     OW 8829   1.758   4.689   3.735
 2830SOL    HW1 8830   1.711   4.621   3.686
 2830SOL    HW2 8831   1.699   4.713   3.806
 2831SOL     OW 8832   0.333   3.786   2.489
 2831SOL    HW1 8833   0.294   3.872   2.507
 2831SOL    HW2 8834   0.341   3.745   2.575
 2832SOL     OW 8835   1.632   4.122   2.201
 2832SOL    HW1 8836   1.666   4.060   2.265
 2832SOL    HW2 8837   1.603   4.198   2.252
 2833SOL     OW 8838   1.025   4.484   2.818
 2833SOL    HW1 8839   1.001   4.497   2.910
 2833SOL    HW2 8840   0.994   4.396   2.797
 2834SOL     OW 8841   0.977   5.292   3.574
 2834SOL    HW1 8842   0.971   5.332   3.487
 2834SOL    HW2 8843   1.003   5.201   3.557
 2835SOL     OW 8844   1.830   5.212   3.464
 2835SOL    HW1 8845   1.857   5.244   3.377
 2835SOL    HW2 8846   1.906   5.226   3.520
 2836SOL     OW 8847   0.302   4.657   3.659
 2836SOL    HW1 8848   0.330   4.633   3.747
 2836SOL    HW2 8849   0.354   4.601   3.601
 2837SOL     OW 8850   1.524   3.988   1.980
 2837SOL    HW1 8851   1.478   3.915   2.021
 2837SOL    HW2 8852   1.561   4.037   2.054
 2838SOL     OW 8853   1.275   4.547   1.876
 2838SOL    HW1 8854   1.314   4.460   1.883
 2838SOL    HW2 8855   1.311   4.583   1.795
 2839SOL     OW 8856   1.065   5.084   2.729
 2839SOL    HW1 8857   1.078   5.010   2.669
 2839SOL    HW2 8858   1.120   5.154   2.693
 2840SOL     OW 8859   0.317   4.536   2.781
 2840SOL    HW1 8860   0.410   4.555   2.797
 2840SOL    HW2 8861   0.308   4.444   2.804
 2841SOL     OW 8862   0.305   4.254   2.840
 2841SOL    HW1 8863   0.265   4.167   2.844
 2841SOL    HW2 8864   0.383   4.242   2.786
 2842SOL     OW 8865   1.138   4.081   3.547
 2842SOL    HW1 8866   1.092   4.128   3.616
 2842SOL    HW2 8867   1.220   4.129   3.535
 2843SOL     OW 8868   1.160   3.908   3.332
 2843SOL    HW1 8869   1.145   3.968   3.405
 2843SOL    HW2 8870   1.205   3.961   3.267
 2844SOL     OW 8871   0.023   4.994   2.041
 2844SOL    HW1 8872   7.216   4.984   1.996
 2844SOL    HW2 8873   0.039   4.908   2.081
 2845SOL     OW 8874   0.150   5.501   2.836
 2845SOL    HW1 8875   0.109   5.427   2.792
 2845SOL    HW2 8876   0.235   5.511   2.792
 2846SOL     OW 8877   0.496   5.284   2.779
 2846SOL    HW1 8878   0.566   5.341   2.810
 2846SOL    HW2 8879   0.540   5.217   2.728
 2847SOL     OW 8880   0.937   4.507   3.075
 2847SOL    HW1 8881   1.001   4.505   3.146
 2847SOL    HW2 8882   0.864   4.454   3.107
 2848SOL     OW 8883   0.029   4.332   2.897
 2848SOL    HW1 8884   0.117   4.303   2.872
 2848SOL    HW2 8885   0.036   4.348   2.991
 2849SOL     OW 8886   0.274   4.216   3.532
 2849SOL    HW1 8887   0.266   4.134   3.484
 2849SOL    HW2 8888   0.222   4.278   3.481
[truncated: 817,922 more chars]
