# Supplementary material for: Determination of Ligand Binding Modes in Hydrated Viral Ion Channels to Foster Drug Design and Repositioning
Source: J Chem Inf Model. 2021 Jul 27;61(8):4011–22. doi: 10.1021/acs.jcim.1c00488 (PMC8389532; doi:10.1021/acs.jcim.1c00488)
Supplement: Supplementary file 2 — ci1c00488_si_002.zip [file ci1c00488_si_002.zip › supporting_data_05_05/supporting_data/minimization_examples_3_ligands/SA_M2A_dry_holo/minim/after_cg2.gro]

6bkk_maestro in water
27062
   21ACE    CH3    1   6.093   0.364   2.030
   21ACE   HH31    2   6.051   0.455   2.073
   21ACE   HH32    3   6.164   0.390   1.952
   21ACE   HH33    4   6.014   0.303   1.987
   21ACE      C    5   6.163   0.285   2.138
   21ACE      O    6   6.283   0.265   2.128
   22SER      N    7   6.087   0.243   2.240
   22SER      H    8   5.989   0.267   2.238
   22SER     CA    9   6.136   0.166   2.356
   22SER     HA   10   6.213   0.097   2.322
   22SER     CB   11   6.198   0.262   2.459
   22SER    HB1   12   6.211   0.211   2.553
   22SER    HB2   13   6.131   0.347   2.475
   22SER     OG   14   6.324   0.309   2.415
   22SER     HG   15   6.373   0.234   2.376
   22SER      C   16   6.026   0.081   2.422
   22SER      O   17   5.908   0.091   2.387
   23SER      N   18   6.063   7.295   2.518
   23SER      H   19   6.162   7.289   2.540
   23SER     CA   20   5.974   7.202   2.591
   23SER     HA   21   5.876   7.249   2.605
   23SER     CB   22   5.953   7.075   2.507
   23SER    HB1   23   5.901   6.999   2.566
   23SER    HB2   24   6.050   7.036   2.476
   23SER     OG   25   5.876   7.105   2.392
   23SER     HG   26   5.898   7.197   2.369
   23SER      C   27   6.027   7.168   2.732
   23SER      O   28   6.138   7.206   2.768
   24ASP      N   29   5.947   7.101   2.815
   24ASP      H   30   5.856   7.071   2.781
   24ASP     CA   31   5.977   7.077   2.958
   24ASP     HA   32   6.011   7.171   3.001
   24ASP     CB   33   5.845   7.039   3.028
   24ASP    HB1   34   5.816   6.939   2.998
   24ASP    HB2   35   5.767   7.107   2.994
   24ASP     CG   36   5.853   7.047   3.180
   24ASP    OD1   37   5.906   6.954   3.244
   24ASP    OD2   38   5.803   7.148   3.235
   24ASP      C   39   6.085   6.967   2.980
   24ASP      O   40   6.083   6.866   2.910
   25PRO      N   41   6.178   6.980   3.078
   25PRO     CD   42   6.204   7.100   3.157
   25PRO    HD1   43   6.136   7.102   3.242
   25PRO    HD2   44   6.195   7.191   3.099
   25PRO     CG   45   6.348   7.086   3.207
   25PRO    HG1   46   6.363   7.136   3.302
   25PRO    HG2   47   6.417   7.125   3.132
   25PRO     CB   48   6.366   6.935   3.219
   25PRO    HB1   49   6.326   6.901   3.314
   25PRO    HB2   50   6.470   6.905   3.210
   25PRO     CA   51   6.281   6.879   3.104
   25PRO     HA   52   6.345   6.872   3.015
   25PRO      C   53   6.228   6.739   3.138
   25PRO      O   54   6.288   6.639   3.097
   26LEU      N   55   6.114   6.727   3.207
   26LEU      H   56   6.068   6.811   3.240
   26LEU     CA   57   6.054   6.596   3.239
   26LEU     HA   58   6.131   6.533   3.283
   26LEU     CB   59   5.944   6.619   3.344
   26LEU    HB1   60   5.868   6.686   3.302
   26LEU    HB2   61   5.988   6.669   3.430
   26LEU     CG   62   5.873   6.492   3.395
   26LEU     HG   63   5.820   6.444   3.312
   26LEU    CD1   64   5.970   6.391   3.457
   26LEU   HD11   65   6.036   6.351   3.380
   26LEU   HD12   66   6.029   6.439   3.535
   26LEU   HD13   67   5.914   6.308   3.500
   26LEU    CD2   68   5.771   6.531   3.501
   26LEU   HD21   69   5.719   6.443   3.538
   26LEU   HD22   70   5.821   6.580   3.585
   26LEU   HD23   71   5.698   6.600   3.459
   26LEU      C   72   6.001   6.525   3.113
   26LEU      O   73   6.007   6.403   3.102
   27VAL      N   74   5.959   6.603   3.013
   27VAL      H   75   5.961   6.703   3.028
   27VAL     CA   76   5.918   6.554   2.881
   27VAL     HA   77   5.852   6.468   2.896
   27VAL     CB   78   5.837   6.662   2.807
   27VAL     HB   79   5.897   6.752   2.795
   27VAL    CG1   80   5.794   6.617   2.667
   27VAL   HG11   81   5.729   6.692   2.622
   27VAL   HG12   82   5.881   6.604   2.603
   27VAL   HG13   83   5.741   6.523   2.675
   27VAL    CG2   84   5.709   6.700   2.883
   27VAL   HG21   85   5.660   6.784   2.834
   27VAL   HG22   86   5.640   6.615   2.886
   27VAL   HG23   87   5.732   6.728   2.986
   27VAL      C   88   6.039   6.504   2.800
   27VAL      O   89   6.025   6.409   2.723
   28VAL      N   90   6.160   6.558   2.822
   28VAL      H   91   6.167   6.633   2.890
   28VAL     CA   92   6.284   6.500   2.766
   28VAL     HA   93   6.271   6.488   2.659
   28VAL     CB   94   6.409   6.588   2.789
   28VAL     HB   95   6.434   6.590   2.895
   28VAL    CG1   96   6.530   6.533   2.713
   28VAL   HG11   97   6.618   6.596   2.731
   28VAL   HG12   98   6.554   6.433   2.747
   28VAL   HG13   99   6.510   6.531   2.606
   28VAL    CG2  100   6.390   6.733   2.742
   28VAL   HG21  101   6.484   6.787   2.757
   28VAL   HG22  102   6.363   6.735   2.637
   28VAL   HG23  103   6.314   6.781   2.802
   28VAL      C  104   6.309   6.362   2.826
   28VAL      O  105   6.328   6.266   2.750
   29ALA      N  106   6.302   6.348   2.958
   29ALA      H  107   6.285   6.429   3.015
   29ALA     CA  108   6.323   6.219   3.026
   29ALA     HA  109   6.423   6.183   3.001
   29ALA     CB  110   6.317   6.240   3.178
   29ALA    HB1  111   6.336   6.146   3.228
   29ALA    HB2  112   6.392   6.313   3.208
   29ALA    HB3  113   6.218   6.277   3.207
   29ALA      C  114   6.223   6.112   2.978
   29ALA      O  115   6.263   6.002   2.941
   30ALA      N  116   6.094   6.146   2.970
   30ALA      H  117   6.065   6.237   3.006
   30ALA     CA  118   5.992   6.055   2.919
   30ALA     HA  119   5.999   5.961   2.973
   30ALA     CB  120   5.854   6.115   2.948
   30ALA    HB1  121   5.777   6.047   2.913
   30ALA    HB2  122   5.844   6.127   3.056
   30ALA    HB3  123   5.843   6.211   2.899
   30ALA      C  124   6.008   6.022   2.769
   30ALA      O  125   5.971   5.912   2.727
   31SER      N  126   6.068   6.111   2.689
   31SER      H  127   6.095   6.200   2.729
   31SER     CA  128   6.106   6.083   2.549
   31SER     HA  129   6.019   6.041   2.498
   31SER     CB  130   6.148   6.211   2.475
   31SER    HB1  131   6.171   6.186   2.372
   31SER    HB2  132   6.237   6.253   2.521
   31SER     OG  133   6.044   6.307   2.476
   31SER     HG  134   6.033   6.339   2.568
   31SER      C  135   6.220   5.980   2.541
   31SER      O  136   6.208   5.881   2.470
   32ILE      N  137   6.327   6.001   2.619
   32ILE      H  138   6.328   6.085   2.676
   32ILE     CA  139   6.442   5.909   2.629
   32ILE     HA  140   6.486   5.897   2.530
   32ILE     CB  141   6.548   5.971   2.724
   32ILE     HB  142   6.498   6.000   2.816
   32ILE    CG2  143   6.660   5.872   2.760
   32ILE   HG21  144   6.717   5.847   2.671
   32ILE   HG22  145   6.727   5.917   2.833
   32ILE   HG23  146   6.620   5.782   2.805
   32ILE    CG1  147   6.610   6.098   2.661
   32ILE   HG11  148   6.531   6.162   2.621
   32ILE   HG12  149   6.673   6.070   2.577
   32ILE     CD  150   6.692   6.183   2.759
   32ILE    HD1  151   6.724   6.274   2.709
   32ILE    HD2  152   6.630   6.210   2.845
   32ILE    HD3  153   6.780   6.129   2.793
   32ILE      C  154   6.397   5.770   2.676
   32ILE      O  155   6.438   5.668   2.620
   33ILE      N  156   6.309   5.765   2.777
   33ILE      H  157   6.285   5.853   2.821
   33ILE     CA  158   6.257   5.642   2.837
   33ILE     HA  159   6.339   5.572   2.849
   33ILE     CB  160   6.203   5.675   2.978
   33ILE     HB  161   6.141   5.765   2.972
   33ILE    CG2  162   6.115   5.562   3.035
   33ILE   HG21  163   6.085   5.584   3.137
   33ILE   HG22  164   6.024   5.551   2.976
   33ILE   HG23  165   6.170   5.469   3.033
   33ILE    CG1  166   6.323   5.702   3.072
   33ILE   HG11  167   6.394   5.768   3.023
   33ILE   HG12  168   6.374   5.608   3.093
   33ILE     CD  169   6.287   5.769   3.205
   33ILE    HD1  170   6.224   5.704   3.266
   33ILE    HD2  171   6.379   5.789   3.261
   33ILE    HD3  172   6.237   5.864   3.187
   33ILE      C  173   6.155   5.572   2.745
   33ILE      O  174   6.159   5.450   2.732
   34GLY      N  175   6.070   5.647   2.674
   34GLY      H  176   6.071   5.748   2.687
   34GLY     CA  177   5.974   5.591   2.578
   34GLY    HA1  178   5.911   5.672   2.540
   34GLY    HA2  179   5.910   5.518   2.627
   34GLY      C  180   6.042   5.524   2.458
   34GLY      O  181   6.002   5.414   2.417
   35ILE      N  182   6.150   5.584   2.408
   35ILE      H  183   6.174   5.677   2.442
   35ILE     CA  184   6.234   5.527   2.301
   35ILE     HA  185   6.168   5.496   2.220
   35ILE     CB  186   6.330   5.634   2.244
   35ILE     HB  187   6.384   5.680   2.327
   35ILE    CG2  188   6.433   5.571   2.149
   35ILE   HG21  189   6.500   5.647   2.108
   35ILE   HG22  190   6.496   5.499   2.202
   35ILE   HG23  191   6.383   5.520   2.067
   35ILE    CG1  192   6.249   5.743   2.170
   35ILE   HG11  193   6.168   5.779   2.235
   35ILE   HG12  194   6.202   5.700   2.082
   35ILE     CD  195   6.330   5.866   2.128
   35ILE    HD1  196   6.263   5.940   2.084
   35ILE    HD2  197   6.380   5.909   2.215
   35ILE    HD3  198   6.404   5.839   2.053
   35ILE      C  199   6.304   5.399   2.349
   35ILE      O  200   6.299   5.297   2.280
   36LEU      N  201   6.363   5.400   2.469
   36LEU      H  202   6.365   5.487   2.521
   36LEU     CA  203   6.422   5.281   2.530
   36LEU     HA  204   6.501   5.244   2.465
   36LEU     CB  205   6.484   5.319   2.666
   36LEU    HB1  206   6.407   5.368   2.726
   36LEU    HB2  207   6.564   5.391   2.649
   36LEU     CG  208   6.540   5.201   2.747
   36LEU     HG  209   6.461   5.129   2.766
   36LEU    CD1  210   6.656   5.131   2.676
   36LEU   HD11  211   6.621   5.085   2.584
   36LEU   HD12  212   6.734   5.203   2.653
   36LEU   HD13  213   6.696   5.052   2.740
   36LEU    CD2  214   6.590   5.251   2.883
   36LEU   HD21  215   6.509   5.301   2.936
   36LEU   HD22  216   6.623   5.166   2.943
   36LEU   HD23  217   6.672   5.321   2.868
   36LEU      C  218   6.319   5.168   2.546
   36LEU      O  219   6.350   5.052   2.521
   37HIS      N  220   6.195   5.201   2.585
   37HIS      H  221   6.177   5.298   2.609
   37HIS     CA  222   6.091   5.102   2.610
   37HIS     HA  223   6.132   5.026   2.677
   37HIS     CB  224   5.974   5.171   2.682
   37HIS    HB1  225   5.922   5.236   2.613
   37HIS    HB2  226   6.015   5.234   2.761
   37HIS     CG  227   5.873   5.080   2.749
   37HIS    ND1  228   5.762   5.127   2.821
   37HIS    CE1  229   5.700   5.018   2.868
   37HIS    HE1  230   5.610   5.020   2.928
   37HIS    NE2  231   5.765   4.907   2.831
   37HIS    HE2  232   5.739   4.812   2.857
   37HIS    CD2  233   5.875   4.944   2.758
   37HIS    HD2  234   5.950   4.877   2.717
   37HIS      C  235   6.048   5.028   2.482
   37HIS      O  236   6.027   4.907   2.488
   38LEU      N  237   6.044   5.093   2.364
   38LEU      H  238   6.065   5.192   2.362
   38LEU     CA  239   6.023   5.021   2.238
   38LEU     HA  240   5.939   4.953   2.254
   38LEU     CB  241   5.983   5.116   2.123
   38LEU    HB1  242   6.063   5.190   2.110
   38LEU    HB2  243   5.892   5.170   2.152
   38LEU     CG  244   5.959   5.044   1.988
   38LEU     HG  245   6.050   4.993   1.958
   38LEU    CD1  246   5.846   4.941   1.995
   38LEU   HD11  247   5.832   4.895   1.897
   38LEU   HD12  248   5.870   4.862   2.065
   38LEU   HD13  249   5.753   4.989   2.024
   38LEU    CD2  250   5.923   5.142   1.877
   38LEU   HD21  251   5.829   5.194   1.901
   38LEU   HD22  252   6.003   5.215   1.866
   38LEU   HD23  253   5.911   5.089   1.783
   38LEU      C  254   6.144   4.933   2.201
   38LEU      O  255   6.125   4.818   2.162
   39ILE      N  256   6.267   4.982   2.219
   39ILE      H  257   6.276   5.078   2.253
   39ILE     CA  258   6.389   4.904   2.192
   39ILE     HA  259   6.388   4.873   2.088
   39ILE     CB  260   6.516   4.992   2.214
   39ILE     HB  261   6.510   5.037   2.313
   39ILE    CG2  262   6.645   4.908   2.208
   39ILE   HG21  263   6.732   4.970   2.223
   39ILE   HG22  264   6.645   4.833   2.287
   39ILE   HG23  265   6.654   4.858   2.111
   39ILE    CG1  266   6.522   5.105   2.108
   39ILE   HG11  267   6.425   5.154   2.101
   39ILE   HG12  268   6.544   5.061   2.010
   39ILE     CD  269   6.627   5.213   2.139
   39ILE    HD1  270   6.728   5.173   2.130
   39ILE    HD2  271   6.616   5.295   2.068
   39ILE    HD3  272   6.612   5.251   2.240
   39ILE      C  273   6.391   4.776   2.278
   39ILE      O  274   6.408   4.667   2.224
   40LEU      N  275   6.365   4.787   2.409
   40LEU      H  276   6.351   4.880   2.447
   40LEU     CA  277   6.356   4.672   2.500
   40LEU     HA  278   6.448   4.614   2.492
   40LEU     CB  279   6.340   4.723   2.645
   40LEU    HB1  280   6.314   4.638   2.708
   40LEU    HB2  281   6.257   4.793   2.648
   40LEU     CG  282   6.465   4.790   2.705
   40LEU     HG  283   6.498   4.871   2.642
   40LEU    CD1  284   6.429   4.847   2.843
   40LEU   HD11  285   6.516   4.895   2.887
   40LEU   HD12  286   6.349   4.921   2.832
   40LEU   HD13  287   6.395   4.767   2.909
   40LEU    CD2  288   6.580   4.691   2.724
   40LEU   HD21  289   6.663   4.741   2.775
   40LEU   HD22  290   6.548   4.606   2.783
   40LEU   HD23  291   6.616   4.657   2.627
   40LEU      C  292   6.241   4.576   2.465
   40LEU      O  293   6.258   4.455   2.477
   41TRP      N  294   6.127   4.628   2.420
   41TRP      H  295   6.118   4.729   2.416
   41TRP     CA  296   6.012   4.548   2.377
   41TRP     HA  297   5.989   4.476   2.455
   41TRP     CB  298   5.891   4.640   2.358
   41TRP    HB1  299   5.912   4.711   2.278
   41TRP    HB2  300   5.878   4.697   2.450
   41TRP     CG  301   5.761   4.572   2.328
   41TRP    CD1  302   5.672   4.530   2.421
   41TRP    HD1  303   5.685   4.539   2.528
   41TRP    NE1  304   5.564   4.471   2.359
   41TRP    HE1  305   5.491   4.423   2.410
   41TRP    CE2  306   5.578   4.472   2.222
   41TRP    CZ2  307   5.499   4.421   2.118
   41TRP    HZ2  308   5.405   4.371   2.139
   41TRP    CH2  309   5.543   4.434   1.985
   41TRP    HH2  310   5.483   4.395   1.904
   41TRP    CZ3  311   5.665   4.499   1.959
   41TRP    HZ3  312   5.699   4.509   1.857
   41TRP    CE3  313   5.744   4.549   2.064
   41TRP    HE3  314   5.838   4.598   2.042
   41TRP    CD2  315   5.703   4.537   2.199
   41TRP      C  316   6.042   4.467   2.249
   41TRP      O  317   6.000   4.352   2.240
   42ILE      N  318   6.118   4.524   2.155
   42ILE      H  319   6.145   4.621   2.168
   42ILE     CA  320   6.165   4.454   2.034
   42ILE     HA  321   6.082   4.398   1.992
   42ILE     CB  322   6.211   4.557   1.927
   42ILE     HB  323   6.279   4.628   1.974
   42ILE    CG2  324   6.285   4.489   1.810
   42ILE   HG21  325   6.317   4.563   1.737
   42ILE   HG22  326   6.375   4.439   1.846
   42ILE   HG23  327   6.220   4.416   1.762
   42ILE    CG1  328   6.086   4.633   1.875
   42ILE   HG11  329   6.035   4.679   1.960
   42ILE   HG12  330   6.018   4.563   1.829
   42ILE     CD  331   6.116   4.746   1.776
   42ILE    HD1  332   6.151   4.705   1.681
   42ILE    HD2  333   6.024   4.801   1.756
   42ILE    HD3  334   6.190   4.814   1.817
   42ILE      C  335   6.273   4.350   2.070
   42ILE      O  336   6.266   4.237   2.021
   43LEU      N  337   6.365   4.381   2.160
   43LEU      H  338   6.368   4.476   2.196
   43LEU     CA  339   6.466   4.286   2.209
   43LEU     HA  340   6.514   4.239   2.123
   43LEU     CB  341   6.573   4.362   2.290
   43LEU    HB1  342   6.638   4.290   2.340
   43LEU    HB2  343   6.522   4.419   2.368
   43LEU     CG  344   6.661   4.457   2.206
   43LEU     HG  345   6.598   4.521   2.145
   43LEU    CD1  346   6.745   4.545   2.298
   43LEU   HD11  347   6.802   4.616   2.238
   43LEU   HD12  348   6.680   4.600   2.365
   43LEU   HD13  349   6.814   4.484   2.356
   43LEU    CD2  350   6.755   4.381   2.113
   43LEU   HD21  351   6.819   4.314   2.171
   43LEU   HD22  352   6.699   4.323   2.040
   43LEU   HD23  353   6.818   4.452   2.059
   43LEU      C  354   6.405   4.170   2.291
   43LEU      O  355   6.462   4.060   2.295
   44ASP      N  356   6.287   4.189   2.351
   44ASP      H  357   6.251   4.284   2.355
   44ASP     CA  358   6.206   4.082   2.411
   44ASP     HA  359   6.271   4.011   2.461
   44ASP     CB  360   6.114   4.144   2.517
   44ASP    HB1  361   6.049   4.218   2.470
   44ASP    HB2  362   6.176   4.197   2.591
   44ASP     CG  363   6.027   4.042   2.592
   44ASP    OD1  364   5.907   4.072   2.613
   44ASP    OD2  365   6.078   3.935   2.632
   44ASP      C  366   6.125   4.004   2.305
   44ASP      O  367   6.095   3.886   2.325
   45ARG      N  368   6.091   4.066   2.190
   45ARG      H  369   6.119   4.162   2.180
   45ARG     CA  370   6.004   4.008   2.086
   45ARG     HA  371   5.936   3.939   2.136
   45ARG     CB  372   5.923   4.120   2.019
   45ARG    HB1  373   5.991   4.186   1.964
   45ARG    HB2  374   5.874   4.179   2.095
   45ARG     CG  375   5.814   4.073   1.921
   45ARG    HG1  376   5.861   4.028   1.834
   45ARG    HG2  377   5.756   4.159   1.888
   45ARG     CD  378   5.719   3.971   1.987
   45ARG    HD1  379   5.666   4.019   2.069
   45ARG    HD2  380   5.775   3.887   2.027
   45ARG     NE  381   5.621   3.917   1.892
   45ARG     HE  382   5.524   3.946   1.904
   45ARG     CZ  383   5.642   3.824   1.801
   45ARG    NH1  384   5.759   3.773   1.778
   45ARG   HH11  385   5.839   3.801   1.833
   45ARG   HH12  386   5.769   3.699   1.709
   45ARG    NH2  387   5.540   3.782   1.732
   45ARG   HH21  388   5.449   3.819   1.756
   45ARG   HH22  389   5.550   3.712   1.660
   45ARG      C  390   6.077   3.924   1.980
   45ARG      O  391   6.016   3.834   1.922
   46LEU      N  392   6.204   3.956   1.953
   46LEU      H  393   6.243   4.037   2.001
   46LEU     CA  394   6.290   3.885   1.858
   46LEU     HA  395   6.228   3.849   1.775
   46LEU     CB  396   6.396   3.982   1.802
   46LEU    HB1  397   6.467   3.924   1.742
   46LEU    HB2  398   6.450   4.025   1.886
   46LEU     CG  399   6.341   4.096   1.714
   46LEU     HG  400   6.267   4.153   1.769
   46LEU    CD1  401   6.456   4.190   1.675
   46LEU   HD11  402   6.417   4.273   1.616
   46LEU   HD12  403   6.503   4.230   1.765
   46LEU   HD13  404   6.530   4.136   1.617
   46LEU    CD2  405   6.278   4.045   1.585
   46LEU   HD21  406   6.251   4.130   1.522
   46LEU   HD22  407   6.348   3.982   1.531
   46LEU   HD23  408   6.187   3.988   1.608
   46LEU      C  409   6.358   3.764   1.924
   46LEU      O  410   6.417   3.779   2.031
   46NME      N  411   6.357   3.644   1.865
   46NME      H  412   6.411   3.572   1.912
   46NME    CH3  413   6.287   3.606   1.742
   46NME   HH31  414   6.325   3.664   1.658
   46NME   HH32  415   6.303   3.500   1.722
   46NME   HH33  416   6.180   3.624   1.754
  121ACE    CH3  417   6.084   0.265   2.830
  121ACE   HH31  418   6.161   0.287   2.904
  121ACE   HH32  419   6.119   0.186   2.764
  121ACE   HH33  420   6.062   0.355   2.772
  121ACE      C  421   5.959   0.218   2.901
  121ACE      O  422   5.963   0.195   3.021
  122SER      N  423   5.851   0.202   2.825
  122SER      H  424   5.856   0.227   2.727
  122SER     CA  425   5.720   0.158   2.877
  122SER     HA  426   5.735   0.110   2.973
  122SER     CB  427   5.626   0.277   2.896
  122SER    HB1  428   5.532   0.242   2.938
  122SER    HB2  429   5.606   0.323   2.799
  122SER     OG  430   5.678   0.376   2.983
  122SER     HG  431   5.620   0.455   2.971
  122SER      C  432   5.651   0.060   2.783
  122SER      O  433   5.667   0.067   2.661
  123SER      N  434   5.566   7.272   2.838
  123SER      H  435   5.557   7.273   2.939
  123SER     CA  436   5.484   7.176   2.762
  123SER     HA  437   5.482   7.204   2.657
  123SER     CB  438   5.545   7.036   2.773
  123SER    HB1  439   5.479   6.963   2.725
  123SER    HB2  440   5.557   7.009   2.878
  123SER     OG  441   5.670   7.034   2.707
  123SER     HG  442   5.652   7.058   2.614
  123SER      C  443   5.338   7.174   2.809
  123SER      O  444   5.307   7.226   2.917
  124ASP      N  445   5.247   7.118   2.730
  124ASP      H  446   5.276   7.077   2.642
  124ASP     CA  447   5.105   7.109   2.767
  124ASP     HA  448   5.068   7.210   2.781
  124ASP     CB  449   5.027   7.044   2.652
  124ASP    HB1  450   5.050   6.938   2.648
  124ASP    HB2  451   5.058   7.089   2.558
  124ASP     CG  452   4.877   7.062   2.669
  124ASP    OD1  453   4.825   7.165   2.618
  124ASP    OD2  454   4.810   6.977   2.732
  124ASP      C  455   5.084   7.027   2.897
  124ASP      O  456   5.151   6.925   2.915
  125PRO      N  457   4.991   7.065   2.987
  125PRO     CD  458   4.914   7.188   2.987
  125PRO    HD1  459   4.830   7.180   2.918
  125PRO    HD2  460   4.976   7.274   2.961
  125PRO     CG  461   4.861   7.204   3.129
  125PRO    HG1  462   4.765   7.256   3.130
  125PRO    HG2  463   4.935   7.257   3.190
  125PRO     CB  464   4.848   7.060   3.178
  125PRO    HB1  465   4.753   7.019   3.142
  125PRO    HB2  466   4.853   7.053   3.286
  125PRO     CA  467   4.965   6.989   3.110
  125PRO     HA  468   5.053   6.997   3.174
  125PRO      C  469   4.934   6.840   3.088
  125PRO      O  470   4.974   6.758   3.171
  126LEU      N  471   4.870   6.804   2.976
  126LEU      H  472   4.841   6.876   2.911
  126LEU     CA  473   4.841   6.664   2.941
  126LEU     HA  474   4.807   6.613   3.030
  126LEU     CB  475   4.728   6.662   2.836
  126LEU    HB1  476   4.764   6.712   2.746
  126LEU    HB2  477   4.644   6.720   2.875
  126LEU     CG  478   4.677   6.522   2.797
  126LEU     HG  479   4.759   6.464   2.755
  126LEU    CD1  480   4.617   6.446   2.916
  126LEU   HD11  481   4.573   6.353   2.882
  126LEU   HD12  482   4.695   6.423   2.988
  126LEU   HD13  483   4.540   6.507   2.964
  126LEU    CD2  484   4.569   6.535   2.690
  126LEU   HD21  485   4.534   6.437   2.661
  126LEU   HD22  486   4.485   6.593   2.728
  126LEU   HD23  487   4.610   6.585   2.602
  126LEU      C  488   4.967   6.590   2.890
  126LEU      O  489   4.983   6.471   2.917
  127VAL      N  490   5.059   6.661   2.824
  127VAL      H  491   5.042   6.760   2.812
  127VAL     CA  492   5.189   6.608   2.779
  127VAL     HA  493   5.174   6.512   2.728
  127VAL     CB  494   5.253   6.706   2.678
  127VAL     HB  495   5.256   6.806   2.722
  127VAL    CG1  496   5.397   6.671   2.638
  127VAL   HG11  497   5.461   6.671   2.726
  127VAL   HG12  498   5.398   6.572   2.593
  127VAL   HG13  499   5.434   6.744   2.567
  127VAL    CG2  500   5.171   6.713   2.548
  127VAL   HG21  501   5.207   6.795   2.487
  127VAL   HG22  502   5.182   6.621   2.492
  127VAL   HG23  503   5.065   6.728   2.569
  127VAL      C  504   5.280   6.581   2.900
  127VAL      O  505   5.345   6.477   2.907
  128VAL      N  506   5.278   6.670   3.000
  128VAL      H  507   5.225   6.756   2.986
  128VAL     CA  508   5.344   6.647   3.130
  128VAL     HA  509   5.448   6.620   3.111
  128VAL     CB  510   5.344   6.776   3.216
  128VAL     HB  511   5.241   6.809   3.231
  128VAL    CG1  512   5.409   6.754   3.353
  128VAL   HG11  513   5.410   6.848   3.408
  128VAL   HG12  514   5.352   6.682   3.411
  128VAL   HG13  515   5.511   6.718   3.341
  128VAL    CG2  516   5.422   6.889   3.146
  128VAL   HG21  517   5.376   6.914   3.050
  128VAL   HG22  518   5.420   6.979   3.208
  128VAL   HG23  519   5.525   6.859   3.130
  128VAL      C  520   5.280   6.529   3.204
  128VAL      O  521   5.352   6.442   3.253
  129ALA      N  522   5.147   6.519   3.207
  129ALA      H  523   5.091   6.595   3.168
  129ALA     CA  524   5.077   6.408   3.271
  129ALA     HA  525   5.109   6.404   3.375
  129ALA     CB  526   4.926   6.433   3.267
  129ALA    HB1  527   4.890   6.435   3.164
  129ALA    HB2  528   4.874   6.354   3.321
  129ALA    HB3  529   4.903   6.528   3.315
  129ALA      C  530   5.113   6.272   3.207
  129ALA      O  531   5.148   6.178   3.279
  130ALA      N  532   5.109   6.264   3.074
  130ALA      H  533   5.076   6.345   3.022
  130ALA     CA  534   5.144   6.145   2.996
  130ALA     HA  535   5.083   6.062   3.033
  130ALA     CB  536   5.105   6.172   2.851
  130ALA    HB1  537   5.111   6.080   2.793
  130ALA    HB2  538   5.002   6.208   2.845
  130ALA    HB3  539   5.171   6.248   2.808
  130ALA      C  540   5.292   6.104   3.009
  130ALA      O  541   5.326   5.986   2.993
  131SER      N  542   5.380   6.200   3.042
  131SER      H  543   5.345   6.295   3.050
  131SER     CA  544   5.523   6.177   3.068
  131SER     HA  545   5.564   6.119   2.985
  131SER     CB  546   5.599   6.310   3.074
  131SER    HB1  547   5.703   6.291   3.098
  131SER    HB2  548   5.558   6.374   3.151
  131SER     OG  549   5.592   6.375   2.949
  131SER     HG  550   5.501   6.406   2.933
  131SER      C  551   5.546   6.097   3.196
  131SER      O  552   5.611   5.993   3.193
  132ILE      N  553   5.485   6.139   3.308
  132ILE      H  554   5.430   6.224   3.304
  132ILE     CA  555   5.492   6.067   3.437
  132ILE     HA  556   5.597   6.057   3.466
  132ILE     CB  557   5.417   6.146   3.547
  132ILE     HB  558   5.314   6.160   3.514
  132ILE    CG2  559   5.416   6.069   3.680
  132ILE   HG21  560   5.518   6.052   3.715
  132ILE   HG22  561   5.362   6.126   3.756
  132ILE   HG23  562   5.364   5.974   3.669
  132ILE    CG1  563   5.481   6.286   3.568
  132ILE   HG11  564   5.497   6.334   3.472
  132ILE   HG12  565   5.578   6.273   3.616
  132ILE     CD  566   5.396   6.383   3.652
  132ILE    HD1  567   5.385   6.347   3.754
  132ILE    HD2  568   5.446   6.480   3.654
  132ILE    HD3  569   5.298   6.395   3.606
  132ILE      C  570   5.436   5.924   3.422
  132ILE      O  571   5.495   5.827   3.470
  133ILE      N  572   5.325   5.911   3.348
  133ILE      H  573   5.281   5.997   3.316
  133ILE     CA  574   5.259   5.784   3.313
  133ILE     HA  575   5.241   5.729   3.405
  133ILE     CB  576   5.122   5.818   3.249
  133ILE     HB  577   5.139   5.894   3.173
  133ILE    CG2  578   5.057   5.697   3.180
  133ILE   HG21  579   4.963   5.726   3.133
  133ILE   HG22  580   5.121   5.657   3.102
  133ILE   HG23  581   5.037   5.621   3.254
  133ILE    CG1  582   5.027   5.875   3.357
  133ILE   HG11  583   5.078   5.954   3.413
  133ILE   HG12  584   5.002   5.797   3.428
  133ILE     CD  585   4.897   5.936   3.303
  133ILE    HD1  586   4.844   5.984   3.385
  133ILE    HD2  587   4.919   6.010   3.227
  133ILE    HD3  588   4.833   5.858   3.262
  133ILE      C  589   5.350   5.694   3.226
  133ILE      O  590   5.349   5.573   3.243
  134GLY      N  591   5.432   5.751   3.138
  134GLY      H  592   5.432   5.852   3.130
  134GLY     CA  593   5.527   5.675   3.055
  134GLY    HA1  594   5.563   5.739   2.975
  134GLY    HA2  595   5.475   5.589   3.012
  134GLY      C  596   5.649   5.623   3.129
  134GLY      O  597   5.690   5.508   3.110
  135ILE      N  598   5.703   5.705   3.220
  135ILE      H  599   5.667   5.800   3.226
  135ILE     CA  600   5.812   5.666   3.310
  135ILE     HA  601   5.895   5.630   3.250
  135ILE     CB  602   5.860   5.791   3.389
  135ILE     HB  603   5.773   5.837   3.436
  135ILE    CG2  604   5.960   5.753   3.499
  135ILE   HG21  605   5.989   5.842   3.556
  135ILE   HG22  606   5.916   5.684   3.570
  135ILE   HG23  607   6.049   5.709   3.455
  135ILE    CG1  608   5.923   5.893   3.290
  135ILE   HG11  609   5.856   5.910   3.206
  135ILE   HG12  610   6.015   5.851   3.250
  135ILE     CD  611   5.954   6.030   3.351
  135ILE    HD1  612   5.863   6.072   3.396
  135ILE    HD2  613   6.032   6.022   3.427
  135ILE    HD3  614   5.988   6.097   3.273
  135ILE      C  615   5.767   5.550   3.400
  135ILE      O  616   5.842   5.453   3.417
  136LEU      N  617   5.641   5.553   3.446
  136LEU      H  618   5.588   5.638   3.430
  136LEU     CA  619   5.575   5.444   3.517
  136LEU     HA  620   5.637   5.414   3.601
  136LEU     CB  621   5.440   5.496   3.571
  136LEU    HB1  622   5.384   5.537   3.488
  136LEU    HB2  623   5.459   5.577   3.641
  136LEU     CG  624   5.352   5.391   3.640
  136LEU     HG  625   5.336   5.307   3.573
  136LEU    CD1  626   5.417   5.341   3.770
  136LEU   HD11  627   5.349   5.270   3.818
  136LEU   HD12  628   5.511   5.290   3.748
  136LEU   HD13  629   5.435   5.424   3.838
  136LEU    CD2  630   5.216   5.452   3.672
  136LEU   HD21  631   5.151   5.376   3.714
  136LEU   HD22  632   5.227   5.534   3.743
  136LEU   HD23  633   5.170   5.489   3.580
  136LEU      C  634   5.556   5.319   3.428
  136LEU      O  635   5.582   5.208   3.474
  137HIS      N  636   5.515   5.334   3.301
  137HIS      H  637   5.490   5.427   3.270
  137HIS     CA  638   5.490   5.220   3.211
  137HIS     HA  639   5.414   5.158   3.259
  137HIS     CB  640   5.433   5.271   3.076
  137HIS    HB1  641   5.515   5.310   3.016
  137HIS    HB2  642   5.365   5.353   3.097
  137HIS     CG  643   5.354   5.171   2.993
  137HIS    ND1  644   5.279   5.205   2.880
  137HIS    CE1  645   5.214   5.094   2.843
  137HIS    HE1  646   5.145   5.087   2.759
  137HIS    NE2  647   5.246   4.991   2.924
  137HIS    HE2  648   5.207   4.898   2.918
  137HIS    CD2  649   5.334   5.038   3.019
  137HIS    HD2  650   5.373   4.981   3.103
  137HIS      C  651   5.614   5.132   3.192
  137HIS      O  652   5.601   5.010   3.189
  138LEU      N  653   5.735   5.190   3.187
  138LEU      H  654   5.741   5.291   3.191
  138LEU     CA  655   5.859   5.110   3.182
  138LEU     HA  656   5.842   5.030   3.110
  138LEU     CB  657   5.978   5.194   3.131
  138LEU    HB1  658   5.992   5.279   3.198
  138LEU    HB2  659   5.954   5.232   3.032
  138LEU     CG  660   6.110   5.114   3.124
  138LEU     HG  661   6.137   5.079   3.224
  138LEU    CD1  662   6.104   4.994   3.030
  138LEU   HD11  663   6.200   4.942   3.030
  138LEU   HD12  664   6.028   4.923   3.062
  138LEU   HD13  665   6.082   5.027   2.929
  138LEU    CD2  666   6.224   5.203   3.074
  138LEU   HD21  667   6.317   5.145   3.070
  138LEU   HD22  668   6.201   5.242   2.975
  138LEU   HD23  669   6.239   5.285   3.145
  138LEU      C  670   5.888   5.041   3.317
  138LEU      O  671   5.922   4.923   3.318
  139ILE      N  672   5.870   5.110   3.431
  139ILE      H  673   5.839   5.206   3.424
  139ILE     CA  674   5.889   5.052   3.565
  139ILE     HA  675   5.993   5.017   3.573
  139ILE     CB  676   5.866   5.159   3.675
  139ILE     HB  677   5.772   5.209   3.655
  139ILE    CG2  678   5.859   5.099   3.816
  139ILE   HG21  679   5.952   5.049   3.842
  139ILE   HG22  680   5.840   5.178   3.889
  139ILE   HG23  681   5.777   5.028   3.824
  139ILE    CG1  682   5.979   5.264   3.669
  139ILE   HG11  683   5.993   5.295   3.565
  139ILE   HG12  684   6.073   5.219   3.701
  139ILE     CD  685   5.954   5.391   3.751
  139ILE    HD1  686   6.031   5.464   3.729
  139ILE    HD2  687   5.857   5.434   3.724
  139ILE    HD3  688   5.956   5.369   3.857
  139ILE      C  689   5.799   4.929   3.585
  139ILE      O  690   5.846   4.823   3.628
  140LEU      N  691   5.671   4.940   3.547
  140LEU      H  692   5.640   5.030   3.512
  140LEU     CA  693   5.574   4.831   3.554
  140LEU     HA  694   5.580   4.785   3.653
  140LEU     CB  695   5.432   4.886   3.534
  140LEU    HB1  696   5.362   4.802   3.532
  140LEU    HB2  697   5.427   4.936   3.437
  140LEU     CG  698   5.383   4.985   3.643
  140LEU     HG  699   5.448   5.072   3.644
  140LEU    CD1  700   5.241   5.031   3.610
  140LEU   HD11  701   5.206   5.101   3.685
  140LEU   HD12  702   5.241   5.081   3.513
  140LEU   HD13  703   5.174   4.945   3.607
  140LEU    CD2  704   5.384   4.924   3.784
  140LEU   HD21  705   5.339   4.995   3.854
  140LEU   HD22  706   5.326   4.832   3.785
  140LEU   HD23  707   5.486   4.904   3.815
  140LEU      C  708   5.603   4.718   3.453
  140LEU      O  709   5.583   4.602   3.487
  141TRP      N  710   5.654   4.750   3.333
  141TRP      H  711   5.664   4.848   3.309
  141TRP     CA  712   5.695   4.650   3.234
  141TRP     HA  713   5.614   4.577   3.223
  141TRP     CB  714   5.716   4.717   3.098
  141TRP    HB1  715   5.796   4.790   3.107
  141TRP    HB2  716   5.625   4.772   3.072
  141TRP     CG  717   5.748   4.625   2.983
  141TRP    CD1  718   5.657   4.566   2.903
  141TRP    HD1  719   5.550   4.577   2.911
  141TRP    NE1  720   5.722   4.487   2.809
  141TRP    HE1  721   5.673   4.429   2.742
  141TRP    CE2  722   5.858   4.493   2.824
  141TRP    CZ2  723   5.965   4.433   2.755
  141TRP    HZ2  724   5.945   4.367   2.672
  141TRP    CH2  725   6.096   4.459   2.796
  141TRP    HH2  726   6.179   4.412   2.745
  141TRP    CZ3  727   6.120   4.545   2.905
  141TRP    HZ3  728   6.221   4.563   2.937
  141TRP    CE3  729   6.012   4.605   2.973
  141TRP    HE3  730   6.032   4.670   3.057
  141TRP    CD2  731   5.879   4.581   2.935
  141TRP      C  732   5.819   4.571   3.278
  141TRP      O  733   5.823   4.449   3.263
  142ILE      N  734   5.917   4.636   3.342
  142ILE      H  735   5.910   4.737   3.350
  142ILE     CA  736   6.033   4.568   3.401
  142ILE     HA  737   6.077   4.504   3.325
  142ILE     CB  738   6.140   4.672   3.443
  142ILE     HB  739   6.092   4.750   3.501
  142ILE    CG2  740   6.251   4.608   3.529
  142ILE   HG21  741   6.209   4.566   3.620
  142ILE   HG22  742   6.300   4.529   3.472
  142ILE   HG23  743   6.324   4.683   3.558
  142ILE    CG1  744   6.202   4.734   3.315
  142ILE   HG11  745   6.122   4.771   3.250
  142ILE   HG12  746   6.257   4.658   3.260
  142ILE     CD  747   6.296   4.853   3.341
  142ILE    HD1  748   6.326   4.896   3.245
  142ILE    HD2  749   6.244   4.929   3.399
  142ILE    HD3  750   6.385   4.820   3.393
  142ILE      C  751   5.989   4.474   3.515
  142ILE      O  752   6.032   4.359   3.518
  143LEU      N  753   5.894   4.516   3.599
  143LEU      H  754   5.863   4.612   3.593
  143LEU     CA  755   5.829   4.429   3.700
  143LEU     HA  756   5.907   4.380   3.759
  143LEU     CB  757   5.743   4.517   3.793
  143LEU    HB1  758   5.677   4.453   3.852
  143LEU    HB2  759   5.679   4.580   3.731
  143LEU     CG  760   5.824   4.605   3.890
  143LEU     HG  761   5.904   4.656   3.836
  143LEU    CD1  762   5.732   4.711   3.952
  143LEU   HD11  763   5.790   4.773   4.021
  143LEU   HD12  764   5.692   4.774   3.874
  143LEU   HD13  765   5.651   4.663   4.006
  143LEU    CD2  766   5.885   4.522   4.003
  143LEU   HD21  767   5.958   4.452   3.963
  143LEU   HD22  768   5.936   4.589   4.073
  143LEU   HD23  769   5.807   4.468   4.056
  143LEU      C  770   5.744   4.315   3.638
  143LEU      O  771   5.712   4.218   3.706
  144ASP      N  772   5.710   4.324   3.509
  144ASP      H  773   5.735   4.409   3.460
  144ASP     CA  774   5.641   4.220   3.432
  144ASP     HA  775   5.586   4.156   3.501
  144ASP     CB  776   5.538   4.288   3.340
  144ASP    HB1  777   5.588   4.331   3.254
  144ASP    HB2  778   5.490   4.368   3.395
  144ASP     CG  779   5.426   4.194   3.292
  144ASP    OD1  780   5.405   4.181   3.170
  144ASP    OD2  781   5.351   4.142   3.378
  144ASP      C  782   5.739   4.129   3.354
  144ASP      O  783   5.695   4.033   3.291
  145ARG      N  784   5.870   4.157   3.356
  145ARG      H  785   5.898   4.241   3.405
  145ARG     CA  786   5.974   4.080   3.285
  145ARG     HA  787   5.929   3.993   3.237
  145ARG     CB  788   6.040   4.168   3.177
  145ARG    HB1  789   6.127   4.116   3.136
  145ARG    HB2  790   6.075   4.260   3.223
  145ARG     CG  791   5.947   4.204   3.060
  145ARG    HG1  792   5.997   4.278   2.998
  145ARG    HG2  793   5.856   4.249   3.099
  145ARG     CD  794   5.912   4.082   2.973
  145ARG    HD1  795   5.882   3.998   3.035
  145ARG    HD2  796   6.001   4.052   2.917
  145ARG     NE  797   5.804   4.113   2.879
  145ARG     HE  798   5.830   4.116   2.780
  145ARG     CZ  799   5.675   4.121   2.908
  145ARG    NH1  800   5.629   4.100   3.028
  145ARG   HH11  801   5.690   4.075   3.103
  145ARG   HH12  802   5.531   4.118   3.050
  145ARG    NH2  803   5.588   4.149   2.817
  145ARG   HH21  804   5.620   4.171   2.723
  145ARG   HH22  805   5.492   4.128   2.836
  145ARG      C  806   6.081   4.020   3.376
  145ARG      O  807   6.126   3.909   3.351
  146LEU      N  808   6.121   4.091   3.482
  146LEU      H  809   6.080   4.182   3.497
  146LEU     CA  810   6.225   4.047   3.576
  146LEU     HA  811   6.277   3.960   3.536
  146LEU     CB  812   6.330   4.158   3.593
  146LEU    HB1  813   6.407   4.122   3.661
  146LEU    HB2  814   6.282   4.245   3.639
  146LEU     CG  815   6.398   4.205   3.462
  146LEU     HG  816   6.324   4.253   3.398
  146LEU    CD1  817   6.506   4.309   3.495
  146LEU   HD11  818   6.544   4.352   3.403
  146LEU   HD12  819   6.464   4.388   3.556
  146LEU   HD13  820   6.588   4.261   3.549
  146LEU    CD2  821   6.465   4.092   3.385
  146LEU   HD21  822   6.536   4.039   3.448
  146LEU   HD22  823   6.390   4.022   3.348
  146LEU   HD23  824   6.518   4.132   3.298
  146LEU      C  825   6.160   4.007   3.710
  146LEU      O  826   6.115   4.094   3.785
  146NME      N  827   6.152   3.879   3.746
  146NME      H  828   6.110   3.861   3.836
  146NME    CH3  829   6.192   3.762   3.668
  146NME   HH31  830   6.296   3.771   3.636
  146NME   HH32  831   6.183   3.672   3.729
  146NME   HH33  832   6.129   3.752   3.580
  221ACE    CH3  833   5.252   0.261   2.842
  221ACE   HH31  834   5.325   0.186   2.872
  221ACE   HH32  835   5.303   0.349   2.804
  221ACE   HH33  836   5.191   0.288   2.929
  221ACE      C  837   5.163   0.203   2.736
  221ACE      O  838   5.042   0.192   2.756
  222SER      N  839   5.222   0.168   2.622
  222SER      H  840   5.320   0.186   2.611
  222SER     CA  841   5.154   0.106   2.507
  222SER     HA  842   5.078   0.036   2.543
  222SER     CB  843   5.082   0.213   2.422
  222SER    HB1  844   5.000   0.255   2.480
  222SER    HB2  845   5.040   0.166   2.333
  222SER     OG  846   5.170   0.317   2.384
  222SER     HG  847   5.157   0.334   2.289
  222SER      C  848   5.251   0.026   2.419
  222SER      O  849   5.373   0.042   2.431
  223SER      N  850   5.199   7.239   2.332
  223SER      H  851   5.097   7.232   2.328
  223SER     CA  852   5.276   7.146   2.248
  223SER     HA  853   5.376   7.186   2.232
  223SER     CB  854   5.289   7.011   2.320
  223SER    HB1  855   5.353   6.944   2.262
  223SER    HB2  856   5.190   6.965   2.328
  223SER     OG  857   5.343   7.024   2.451
  223SER     HG  858   5.437   7.049   2.442
  223SER      C  859   5.211   7.126   2.110
  223SER      O  860   5.096   7.166   2.087
  224ASP      N  861   5.283   7.067   2.015
  224ASP      H  862   5.378   7.037   2.036
  224ASP     CA  863   5.230   7.038   1.880
  224ASP     HA  864   5.191   7.132   1.842
  224ASP     CB  865   5.341   6.993   1.784
  224ASP    HB1  866   5.297   6.978   1.685
  224ASP    HB2  867   5.379   6.897   1.817
  224ASP     CG  868   5.457   7.091   1.771
  224ASP    OD1  869   5.432   7.207   1.731
  224ASP    OD2  870   5.573   7.050   1.790
  224ASP      C  871   5.115   6.933   1.880
  224ASP      O  872   5.117   6.841   1.962
  225PRO      N  873   5.019   6.939   1.785
  225PRO     CD  874   4.999   7.048   1.689
  225PRO    HD1  875   5.069   7.037   1.606
  225PRO    HD2  876   5.010   7.146   1.736
  225PRO     CG  877   4.856   7.033   1.638
  225PRO    HG1  878   4.846   7.068   1.535
  225PRO    HG2  879   4.788   7.087   1.704
  225PRO     CB  880   4.831   6.883   1.650
  225PRO    HB1  881   4.873   6.832   1.562
  225PRO    HB2  882   4.724   6.861   1.659
  225PRO     CA  883   4.908   6.844   1.776
  225PRO     HA  884   4.843   6.859   1.863
  225PRO      C  885   4.949   6.696   1.772
  225PRO      O  886   4.880   6.613   1.831
  226LEU      N  887   5.061   6.663   1.707
  226LEU      H  888   5.110   6.735   1.655
  226LEU     CA  889   5.116   6.527   1.704
  226LEU     HA  890   5.037   6.459   1.671
  226LEU     CB  891   5.230   6.523   1.601
  226LEU    HB1  892   5.306   6.597   1.630
  226LEU    HB2  893   5.190   6.553   1.504
  226LEU     CG  894   5.301   6.387   1.584
  226LEU     HG  895   5.348   6.359   1.678
  226LEU    CD1  896   5.205   6.276   1.541
  226LEU   HD11  897   5.261   6.184   1.522
  226LEU   HD12  898   5.133   6.256   1.620
  226LEU   HD13  899   5.153   6.304   1.450
  226LEU    CD2  900   5.410   6.399   1.477
  226LEU   HD21  901   5.465   6.305   1.470
  226LEU   HD22  902   5.366   6.423   1.381
  226LEU   HD23  903   5.480   6.478   1.505
  226LEU      C  904   5.162   6.479   1.843
  226LEU      O  905   5.138   6.364   1.881
  227VAL      N  906   5.222   6.569   1.923
  227VAL      H  907   5.229   6.664   1.889
  227VAL     CA  908   5.269   6.542   2.060
  227VAL     HA  909   5.327   6.450   2.061
  227VAL     CB  910   5.360   6.658   2.108
  227VAL     HB  911   5.301   6.750   2.114
  227VAL    CG1  912   5.419   6.632   2.246
  227VAL   HG11  913   5.485   6.714   2.275
  227VAL   HG12  914   5.340   6.623   2.320
  227VAL   HG13  915   5.477   6.540   2.243
  227VAL    CG2  916   5.478   6.683   2.013
  227VAL   HG21  917   5.535   6.770   2.047
  227VAL   HG22  918   5.544   6.596   2.012
  227VAL   HG23  919   5.444   6.703   1.912
  227VAL      C  920   5.150   6.522   2.155
  227VAL      O  921   5.151   6.435   2.243
  228VAL      N  922   5.041   6.598   2.135
  228VAL      H  923   5.047   6.670   2.063
  228VAL     CA  924   4.916   6.584   2.210
  228VAL     HA  925   4.940   6.578   2.316
  228VAL     CB  926   4.827   6.708   2.190
  228VAL     HB  927   4.807   6.722   2.084
  228VAL    CG1  928   4.693   6.697   2.264
  228VAL   HG11  929   4.636   6.789   2.250
  228VAL   HG12  930   4.634   6.614   2.223
  228VAL   HG13  931   4.710   6.680   2.370
  228VAL    CG2  932   4.897   6.834   2.244
  228VAL   HG21  933   4.991   6.852   2.191
  228VAL   HG22  934   4.833   6.921   2.229
  228VAL   HG23  935   4.918   6.823   2.350
  228VAL      C  936   4.843   6.454   2.174
  228VAL      O  937   4.802   6.380   2.264
  229ALA      N  938   4.834   6.417   2.045
  229ALA      H  939   4.870   6.481   1.974
  229ALA     CA  940   4.777   6.289   2.002
  229ALA     HA  941   4.674   6.283   2.038
  229ALA     CB  942   4.775   6.286   1.848
  229ALA    HB1  943   4.729   6.193   1.815
  229ALA    HB2  944   4.716   6.369   1.810
  229ALA    HB3  945   4.876   6.292   1.809
  229ALA      C  946   4.855   6.169   2.059
  229ALA      O  947   4.796   6.077   2.115
  230ALA      N  948   4.988   6.175   2.053
  230ALA      H  949   5.031   6.252   2.002
  230ALA     CA  950   5.078   6.076   2.113
  230ALA     HA  951   5.058   5.979   2.068
  230ALA     CB  952   5.221   6.118   2.077
  230ALA    HB1  953   5.291   6.051   2.125
  230ALA    HB2  954   5.235   6.114   1.969
  230ALA    HB3  955   5.241   6.220   2.112
  230ALA      C  956   5.061   6.063   2.265
  230ALA      O  957   5.075   5.953   2.319
  231SER      N  958   5.026   6.172   2.335
  231SER      H  959   5.017   6.259   2.284
  231SER     CA  960   4.999   6.171   2.479
  231SER     HA  961   5.082   6.124   2.531
  231SER     CB  962   4.987   6.315   2.533
  231SER    HB1  963   4.968   6.312   2.640
  231SER    HB2  964   4.905   6.367   2.485
  231SER     OG  965   5.108   6.384   2.509
  231SER     HG  966   5.122   6.394   2.413
  231SER      C  967   4.873   6.092   2.515
  231SER      O  968   4.878   6.005   2.602
  232ILE      N  969   4.762   6.115   2.443
  232ILE      H  970   4.766   6.186   2.371
  232ILE     CA  971   4.636   6.040   2.462
  232ILE     HA  972   4.608   6.046   2.567
  232ILE     CB  973   4.523   6.104   2.378
  232ILE     HB  974   4.554   6.105   2.273
  232ILE    CG2  975   4.393   6.021   2.389
  232ILE   HG21  976   4.315   6.065   2.327
  232ILE   HG22  977   4.408   5.920   2.353
  232ILE   HG23  978   4.359   6.018   2.492
  232ILE    CG1  979   4.498   6.249   2.424
  232ILE   HG11  980   4.591   6.305   2.421
  232ILE   HG12  981   4.461   6.249   2.527
  232ILE     CD  982   4.398   6.327   2.336
  232ILE    HD1  983   4.296   6.290   2.352
  232ILE    HD2  984   4.401   6.432   2.363
  232ILE    HD3  985   4.425   6.316   2.231
  232ILE      C  986   4.657   5.892   2.429
  232ILE      O  987   4.616   5.805   2.505
  233ILE      N  988   4.727   5.863   2.319
  233ILE      H  989   4.756   5.940   2.260
  233ILE     CA  990   4.762   5.727   2.275
  233ILE     HA  991   4.670   5.670   2.262
  233ILE     CB  992   4.833   5.735   2.137
  233ILE     HB  993   4.900   5.821   2.137
  233ILE    CG2  994   4.918   5.611   2.106
  233ILE   HG21  995   4.859   5.521   2.122
  233ILE   HG22  996   4.952   5.612   2.004
  233ILE   HG23  997   5.005   5.607   2.172
  233ILE    CG1  998   4.724   5.756   2.029
  233ILE   HG11  999   4.658   5.837   2.061
  233ILE   HG12 1000   4.664   5.666   2.021
  233ILE     CD 1001   4.775   5.793   1.890
  233ILE    HD1 1002   4.840   5.880   1.896
  233ILE    HD2 1003   4.828   5.709   1.845
  233ILE    HD3 1004   4.690   5.817   1.825
  233ILE      C 1005   4.842   5.651   2.382
  233ILE      O 1006   4.806   5.539   2.417
  234GLY      N 1007   4.945   5.713   2.442
  234GLY      H 1008   4.971   5.806   2.409
  234GLY     CA 1009   5.026   5.649   2.545
  234GLY    HA1 1010   5.116   5.708   2.561
  234GLY    HA2 1011   5.057   5.550   2.510
  234GLY      C 1012   4.953   5.630   2.679
  234GLY      O 1013   4.975   5.531   2.747
  235ILE      N 1014   4.862   5.721   2.715
  235ILE      H 1015   4.848   5.803   2.656
  235ILE     CA 1016   4.773   5.704   2.832
  235ILE     HA 1017   4.835   5.680   2.919
  235ILE     CB 1018   4.697   5.835   2.862
  235ILE     HB 1019   4.654   5.873   2.770
  235ILE    CG2 1020   4.583   5.812   2.963
  235ILE   HG21 1021   4.532   5.906   2.985
  235ILE   HG22 1022   4.508   5.745   2.920
  235ILE   HG23 1023   4.622   5.769   3.055
  235ILE    CG1 1024   4.795   5.941   2.918
  235ILE   HG11 1025   4.884   5.945   2.855
  235ILE   HG12 1026   4.828   5.910   3.018
  235ILE     CD 1027   4.738   6.083   2.927
  235ILE    HD1 1028   4.815   6.151   2.964
  235ILE    HD2 1029   4.705   6.116   2.828
  235ILE    HD3 1030   4.654   6.087   2.996
  235ILE      C 1031   4.681   5.583   2.811
  235ILE      O 1032   4.675   5.494   2.896
  236LEU      N 1033   4.616   5.574   2.694
  236LEU      H 1034   4.626   5.649   2.627
  236LEU     CA 1035   4.532   5.459   2.656
  236LEU     HA 1036   4.453   5.449   2.730
  236LEU     CB 1037   4.468   5.490   2.519
  236LEU    HB1 1038   4.548   5.507   2.447
  236LEU    HB2 1039   4.411   5.583   2.527
  236LEU     CG 1040   4.376   5.380   2.463
  236LEU     HG 1041   4.432   5.287   2.453
  236LEU    CD1 1042   4.255   5.355   2.553
  236LEU   HD11 1043   4.286   5.316   2.649
  236LEU   HD12 1044   4.199   5.448   2.568
  236LEU   HD13 1045   4.189   5.282   2.506
  236LEU    CD2 1046   4.326   5.420   2.324
  236LEU   HD21 1047   4.263   5.341   2.283
  236LEU   HD22 1048   4.268   5.512   2.331
  236LEU   HD23 1049   4.411   5.435   2.258
  236LEU      C 1050   4.612   5.327   2.655
  236LEU      O 1051   4.561   5.224   2.700
  237HIS      N 1052   4.738   5.331   2.611
  237HIS      H 1053   4.771   5.417   2.569
  237HIS     CA 1054   4.827   5.214   2.610
  237HIS     HA 1055   4.778   5.136   2.552
  237HIS     CB 1056   4.959   5.251   2.540
  237HIS    HB1 1057   5.015   5.320   2.603
  237HIS    HB2 1058   4.936   5.303   2.447
  237HIS     CG 1059   5.052   5.136   2.505
  237HIS    ND1 1060   5.181   5.152   2.454
  237HIS    CE1 1061   5.228   5.029   2.431
  237HIS    HE1 1062   5.327   5.007   2.391
  237HIS    NE2 1063   5.137   4.936   2.465
  237HIS    HE2 1064   5.149   4.836   2.457
  237HIS    CD2 1065   5.025   5.002   2.512
  237HIS    HD2 1066   4.933   4.955   2.545
  237HIS      C 1067   4.851   5.158   2.750
  237HIS      O 1068   4.838   5.037   2.767
  238LEU      N 1069   4.879   5.240   2.852
  238LEU      H 1070   4.885   5.340   2.835
  238LEU     CA 1071   4.895   5.189   2.989
  238LEU     HA 1072   4.965   5.106   2.984
  238LEU     CB 1073   4.955   5.295   3.084
  238LEU    HB1 1074   4.889   5.382   3.086
  238LEU    HB2 1075   5.052   5.327   3.045
  238LEU     CG 1076   4.974   5.243   3.229
  238LEU     HG 1077   4.879   5.209   3.268
  238LEU    CD1 1078   5.075   5.128   3.238
  238LEU   HD11 1079   5.043   5.044   3.178
  238LEU   HD12 1080   5.172   5.163   3.204
  238LEU   HD13 1081   5.083   5.095   3.341
  238LEU    CD2 1082   5.023   5.354   3.321
  238LEU   HD21 1083   4.946   5.431   3.328
  238LEU   HD22 1084   5.039   5.314   3.422
  238LEU   HD23 1085   5.116   5.396   3.284
  238LEU      C 1086   4.763   5.133   3.045
  238LEU      O 1087   4.763   5.024   3.103
  239ILE      N 1088   4.652   5.204   3.025
  239ILE      H 1089   4.659   5.293   2.976
  239ILE     CA 1090   4.520   5.164   3.077
  239ILE     HA 1091   4.527   5.157   3.186
  239ILE     CB 1092   4.414   5.271   3.043
  239ILE     HB 1093   4.420   5.291   2.935
  239ILE    CG2 1094   4.271   5.222   3.074
  239ILE   HG21 1095   4.198   5.300   3.052
  239ILE   HG22 1096   4.245   5.137   3.013
  239ILE   HG23 1097   4.263   5.195   3.180
  239ILE    CG1 1098   4.443   5.402   3.120
  239ILE   HG11 1099   4.549   5.425   3.116
  239ILE   HG12 1100   4.416   5.389   3.225
  239ILE     CD 1101   4.368   5.523   3.063
  239ILE    HD1 1102   4.389   5.533   2.957
  239ILE    HD2 1103   4.261   5.512   3.078
  239ILE    HD3 1104   4.401   5.613   3.115
  239ILE      C 1105   4.482   5.025   3.026
  239ILE      O 1106   4.445   4.937   3.105
  240LEU      N 1107   4.496   5.001   2.895
  240LEU      H 1108   4.527   5.077   2.835
  240LEU     CA 1109   4.469   4.871   2.832
  240LEU     HA 1110   4.373   4.835   2.868
  240LEU     CB 1111   4.463   4.888   2.679
  240LEU    HB1 1112   4.460   4.790   2.633
  240LEU    HB2 1113   4.555   4.938   2.647
  240LEU     CG 1114   4.342   4.968   2.629
  240LEU     HG 1115   4.337   5.065   2.680
  240LEU    CD1 1116   4.357   4.993   2.479
  240LEU   HD11 1117   4.272   5.051   2.444
  240LEU   HD12 1118   4.449   5.048   2.460
  240LEU   HD13 1119   4.360   4.898   2.426
  240LEU    CD2 1120   4.210   4.894   2.652
  240LEU   HD21 1121   4.128   4.951   2.609
  240LEU   HD22 1122   4.214   4.796   2.605
  240LEU   HD23 1123   4.190   4.883   2.759
  240LEU      C 1124   4.572   4.764   2.870
  240LEU      O 1125   4.534   4.647   2.885
  241TRP      N 1126   4.699   4.800   2.889
  241TRP      H 1127   4.724   4.897   2.872
  241TRP     CA 1128   4.806   4.709   2.930
  241TRP     HA 1129   4.806   4.622   2.864
  241TRP     CB 1130   4.940   4.782   2.911
  241TRP    HB1 1131   4.942   4.869   2.977
  241TRP    HB2 1132   4.944   4.818   2.808
  241TRP     CG 1133   5.066   4.705   2.934
  241TRP    CD1 1134   5.140   4.647   2.837
  241TRP    HD1 1135   5.116   4.648   2.731
  241TRP    NE1 1136   5.251   4.588   2.892
  241TRP    HE1 1137   5.321   4.540   2.836
  241TRP    CE2 1138   5.253   4.602   3.029
  241TRP    CZ2 1139   5.341   4.558   3.129
  241TRP    HZ2 1140   5.427   4.497   3.104
  241TRP    CH2 1141   5.314   4.591   3.263
  241TRP    HH2 1142   5.379   4.557   3.342
  241TRP    CZ3 1143   5.200   4.668   3.295
  241TRP    HZ3 1144   5.180   4.693   3.399
  241TRP    CE3 1145   5.113   4.711   3.194
  241TRP    HE3 1146   5.026   4.769   3.220
  241TRP    CD2 1147   5.136   4.679   3.059
  241TRP      C 1148   4.786   4.656   3.073
  241TRP      O 1149   4.807   4.537   3.098
  242ILE      N 1150   4.736   4.740   3.165
  242ILE      H 1151   4.726   4.838   3.139
  242ILE     CA 1152   4.691   4.699   3.299
  242ILE     HA 1153   4.767   4.635   3.343
  242ILE     CB 1154   4.675   4.823   3.391
  242ILE     HB 1155   4.611   4.895   3.340
  242ILE    CG2 1156   4.607   4.785   3.524
  242ILE   HG21 1157   4.594   4.873   3.587
  242ILE   HG22 1158   4.508   4.744   3.507
  242ILE   HG23 1159   4.668   4.712   3.578
  242ILE    CG1 1160   4.812   4.889   3.418
  242ILE   HG11 1161   4.861   4.911   3.323
  242ILE   HG12 1162   4.876   4.819   3.473
  242ILE     CD 1163   4.805   5.021   3.496
  242ILE    HD1 1164   4.904   5.067   3.500
  242ILE    HD2 1165   4.736   5.090   3.447
  242ILE    HD3 1166   4.773   5.004   3.599
  242ILE      C 1167   4.562   4.616   3.290
  242ILE      O 1168   4.554   4.509   3.349
  243LEU      N 1169   4.463   4.659   3.211
  243LEU      H 1170   4.473   4.748   3.164
  243LEU     CA 1171   4.336   4.586   3.195
  243LEU     HA 1172   4.303   4.554   3.293
  243LEU     CB 1173   4.228   4.681   3.137
  243LEU    HB1 1174   4.141   4.622   3.107
  243LEU    HB2 1175   4.268   4.728   3.048
  243LEU     CG 1176   4.179   4.789   3.235
  243LEU     HG 1177   4.264   4.845   3.274
  243LEU    CD1 1178   4.086   4.886   3.162
  243LEU   HD11 1179   3.998   4.834   3.126
  243LEU   HD12 1180   4.056   4.966   3.229
  243LEU   HD13 1181   4.139   4.930   3.077
  243LEU    CD2 1182   4.101   4.730   3.353
  243LEU   HD21 1183   4.166   4.669   3.416
  243LEU   HD22 1184   4.061   4.811   3.415
  243LEU   HD23 1185   4.018   4.670   3.317
  243LEU      C 1186   4.346   4.456   3.114
  243LEU      O 1187   4.247   4.386   3.099
  244ASP      N 1188   4.464   4.419   3.062
  244ASP      H 1189   4.540   4.486   3.065
  244ASP     CA 1190   4.492   4.285   3.009
  244ASP     HA 1191   4.397   4.238   2.981
  244ASP     CB 1192   4.576   4.297   2.881
  244ASP    HB1 1193   4.679   4.320   2.906
  244ASP    HB2 1194   4.536   4.378   2.819
  244ASP     CG 1195   4.568   4.169   2.798
  244ASP    OD1 1196   4.674   4.110   2.766
  244ASP    OD2 1197   4.456   4.127   2.763
  244ASP      C 1198   4.558   4.191   3.112
  244ASP      O 1199   4.576   4.071   3.087
  245ARG      N 1200   4.593   4.244   3.230
  245ARG      H 1201   4.576   4.344   3.241
  245ARG     CA 1202   4.651   4.174   3.346
  245ARG     HA 1203   4.674   4.071   3.320
  245ARG     CB 1204   4.782   4.245   3.386
  245ARG    HB1 1205   4.818   4.202   3.479
  245ARG    HB2 1206   4.762   4.351   3.403
  245ARG     CG 1207   4.890   4.229   3.278
  245ARG    HG1 1208   4.847   4.254   3.181
  245ARG    HG2 1209   4.921   4.125   3.275
  245ARG     CD 1210   5.012   4.320   3.301
  245ARG    HD1 1211   5.051   4.301   3.401
  245ARG    HD2 1212   4.982   4.425   3.295
  245ARG     NE 1213   5.118   4.292   3.203
  245ARG     HE 1214   5.203   4.248   3.237
  245ARG     CZ 1215   5.111   4.305   3.072
  245ARG    NH1 1216   5.012   4.362   3.010
  245ARG   HH11 1217   4.942   4.413   3.063
  245ARG   HH12 1218   5.010   4.358   2.909
  245ARG    NH2 1219   5.204   4.255   2.997
  245ARG   HH21 1220   5.285   4.213   3.043
  245ARG   HH22 1221   5.190   4.253   2.897
  245ARG      C 1222   4.552   4.166   3.463
  245ARG      O 1223   4.552   4.067   3.535
  246LEU      N 1224   4.465   4.266   3.476
  246LEU      H 1225   4.478   4.345   3.414
  246LEU     CA 1226   4.351   4.271   3.567
  246LEU     HA 1227   4.362   4.193   3.643
  246LEU     CB 1228   4.349   4.408   3.637
  246LEU    HB1 1229   4.266   4.411   3.707
  246LEU    HB2 1230   4.332   4.485   3.562
  246LEU     CG 1231   4.477   4.445   3.715
  246LEU     HG 1232   4.560   4.459   3.645
  246LEU    CD1 1233   4.454   4.577   3.789
  246LEU   HD11 1234   4.547   4.608   3.838
  246LEU   HD12 1235   4.425   4.654   3.719
  246LEU   HD13 1236   4.376   4.565   3.864
  246LEU    CD2 1237   4.517   4.340   3.818
  246LEU   HD21 1238   4.434   4.319   3.886
  246LEU   HD22 1239   4.547   4.248   3.768
  246LEU   HD23 1240   4.602   4.375   3.877
  246LEU      C 1241   4.218   4.243   3.492
  246LEU      O 1242   4.210   4.261   3.371
  246NME      N 1243   4.110   4.204   3.560
  246NME      H 1244   4.027   4.189   3.504
  246NME    CH3 1245   4.099   4.176   3.703
  246NME   HH31 1246   4.003   4.128   3.724
  246NME   HH32 1247   4.179   4.108   3.735
  246NME   HH33 1248   4.104   4.268   3.762
  321ACE    CH3 1249   5.349   0.131   1.986
  321ACE   HH31 1250   5.305   0.211   1.928
  321ACE   HH32 1251   5.321   0.036   1.942
  321ACE   HH33 1252   5.314   0.137   2.089
  321ACE      C 1253   5.500   0.145   1.984
  321ACE      O 1254   5.559   0.181   2.085
  322SER      N 1255   5.560   0.115   1.869
  322SER      H 1256   5.502   0.074   1.796
  322SER     CA 1257   5.706   0.115   1.844
  322SER     HA 1258   5.722   0.064   1.749
  322SER     CB 1259   5.763   0.257   1.829
  322SER    HB1 1260   5.869   0.251   1.807
  322SER    HB2 1261   5.749   0.311   1.923
  322SER     OG 1262   5.699   0.329   1.726
  322SER     HG 1263   5.706   0.423   1.753
  322SER      C 1264   5.783   0.034   1.949
  322SER      O 1265   5.865   0.088   2.023
  323SER      N 1266   5.753   7.204   1.961
  323SER      H 1267   5.681   7.165   1.901
  323SER     CA 1268   5.822   7.112   2.052
  323SER     HA 1269   5.848   7.166   2.143
  323SER     CB 1270   5.726   6.999   2.093
  323SER    HB1 1271   5.773   6.938   2.170
  323SER    HB2 1272   5.705   6.936   2.006
  323SER     OG 1273   5.605   7.053   2.143
  323SER     HG 1274   5.627   7.136   2.189
  323SER      C 1275   5.954   7.060   1.992
  323SER      O 1276   5.972   7.061   1.870
  324ASP      N 1277   6.049   7.018   2.076
  324ASP      H 1278   6.032   7.020   2.176
  324ASP     CA 1279   6.183   6.978   2.031
  324ASP     HA 1280   6.215   7.056   1.962
  324ASP     CB 1281   6.284   6.980   2.147
  324ASP    HB1 1282   6.382   6.951   2.109
  324ASP    HB2 1283   6.254   6.906   2.221
  324ASP     CG 1284   6.294   7.117   2.211
  324ASP    OD1 1285   6.359   7.205   2.150
  324ASP    OD2 1286   6.239   7.135   2.323
  324ASP      C 1287   6.189   6.844   1.954
  324ASP      O 1288   6.115   6.751   1.989
  325PRO      N 1289   6.278   6.827   1.853
  325PRO     CD 1290   6.370   6.928   1.802
  325PRO    HD1 1291   6.460   6.930   1.863
  325PRO    HD2 1292   6.325   7.027   1.797
  325PRO     CG 1293   6.406   6.885   1.660
  325PRO    HG1 1294   6.506   6.917   1.632
  325PRO    HG2 1295   6.332   6.924   1.590
  325PRO     CB 1296   6.395   6.733   1.667
  325PRO    HB1 1297   6.487   6.692   1.711
  325PRO    HB2 1298   6.377   6.689   1.569
  325PRO     CA 1299   6.277   6.711   1.763
  325PRO     HA 1300   6.185   6.716   1.704
  325PRO      C 1301   6.284   6.572   1.828
  325PRO      O 1302   6.223   6.479   1.775
  326LEU      N 1303   6.350   6.556   1.943
  326LEU      H 1304   6.403   6.634   1.980
  326LEU     CA 1305   6.352   6.429   2.018
  326LEU     HA 1306   6.380   6.350   1.949
  326LEU     CB 1307   6.457   6.438   2.130
  326LEU    HB1 1308   6.429   6.520   2.197
  326LEU    HB2 1309   6.553   6.463   2.086
  326LEU     CG 1310   6.474   6.310   2.214
  326LEU     HG 1311   6.379   6.284   2.261
  326LEU    CD1 1312   6.522   6.192   2.130
  326LEU   HD11 1313   6.542   6.106   2.195
  326LEU   HD12 1314   6.446   6.163   2.058
  326LEU   HD13 1315   6.613   6.219   2.077
  326LEU    CD2 1316   6.575   6.334   2.325
  326LEU   HD21 1317   6.672   6.360   2.282
  326LEU   HD22 1318   6.542   6.417   2.389
  326LEU   HD23 1319   6.586   6.245   2.387
  326LEU      C 1320   6.213   6.394   2.075
  326LEU      O 1321   6.171   6.279   2.072
  327VAL      N 1322   6.139   6.496   2.121
  327VAL      H 1323   6.176   6.589   2.110
  327VAL     CA 1324   6.000   6.483   2.170
  327VAL     HA 1325   5.997   6.404   2.245
  327VAL     CB 1326   5.954   6.615   2.236
  327VAL     HB 1327   5.944   6.692   2.160
  327VAL    CG1 1328   5.817   6.600   2.303
  327VAL   HG11 1329   5.787   6.694   2.349
  327VAL   HG12 1330   5.742   6.573   2.229
  327VAL   HG13 1331   5.823   6.522   2.379
  327VAL    CG2 1332   6.052   6.664   2.343
  327VAL   HG21 1333   6.012   6.754   2.391
  327VAL   HG22 1334   6.066   6.587   2.419
  327VAL   HG23 1335   6.148   6.689   2.298
  327VAL      C 1336   5.907   6.442   2.055
  327VAL      O 1337   5.817   6.361   2.073
  328VAL      N 1338   5.934   6.491   1.933
  328VAL      H 1339   6.009   6.559   1.925
  328VAL     CA 1340   5.861   6.453   1.811
  328VAL     HA 1341   5.754   6.455   1.833
  328VAL     CB 1342   5.886   6.553   1.697
  328VAL     HB 1343   5.989   6.544   1.663
  328VAL    CG1 1344   5.792   6.526   1.578
  328VAL   HG11 1345   5.812   6.598   1.499
  328VAL   HG12 1346   5.809   6.426   1.538
  328VAL   HG13 1347   5.689   6.536   1.610
  328VAL    CG2 1348   5.863   6.698   1.742
  328VAL   HG21 1349   5.874   6.765   1.658
  328VAL   HG22 1350   5.764   6.707   1.786
  328VAL   HG23 1351   5.937   6.727   1.816
  328VAL      C 1352   5.895   6.309   1.768
  328VAL      O 1353   5.805   6.230   1.741
  329ALA      N 1354   6.023   6.270   1.772
  329ALA      H 1355   6.094   6.338   1.795
  329ALA     CA 1356   6.065   6.133   1.741
  329ALA     HA 1357   6.030   6.107   1.641
  329ALA     CB 1358   6.218   6.128   1.741
  329ALA    HB1 1359   6.258   6.198   1.667
  329ALA    HB2 1360   6.258   6.153   1.839
  329ALA    HB3 1361   6.252   6.027   1.714
  329ALA      C 1362   6.004   6.030   1.839
  329ALA      O 1363   5.955   5.925   1.797
  330ALA      N 1364   6.000   6.064   1.969
  330ALA      H 1365   6.049   6.149   1.998
  330ALA     CA 1366   5.933   5.987   2.074
  330ALA     HA 1367   5.966   5.883   2.067
  330ALA     CB 1368   5.980   6.041   2.209
  330ALA    HB1 1369   5.936   5.981   2.289
  330ALA    HB2 1370   6.089   6.034   2.216
  330ALA    HB3 1371   5.950   6.145   2.221
  330ALA      C 1372   5.779   5.989   2.063
  330ALA      O 1373   5.713   5.891   2.101
  331SER      N 1374   5.721   6.095   2.006
  331SER      H 1375   5.779   6.174   1.982
  331SER     CA 1376   5.578   6.101   1.973
  331SER     HA 1377   5.521   6.080   2.063
  331SER     CB 1378   5.534   6.240   1.924
  331SER    HB1 1379   5.428   6.237   1.901
  331SER    HB2 1380   5.588   6.268   1.834
  331SER     OG 1381   5.556   6.336   2.025
  331SER     HG 1382   5.651   6.340   2.046
  331SER      C 1383   5.542   5.995   1.868
  331SER      O 1384   5.446   5.921   1.887
  332ILE      N 1385   5.624   5.979   1.763
  332ILE      H 1386   5.701   6.045   1.752
  332ILE     CA 1387   5.606   5.874   1.661
  332ILE     HA 1388   5.502   5.876   1.628
  332ILE     CB 1389   5.694   5.905   1.538
  332ILE     HB 1390   5.798   5.913   1.571
  332ILE    CG2 1391   5.686   5.792   1.434
  332ILE   HG21 1392   5.720   5.697   1.476
  332ILE   HG22 1393   5.583   5.780   1.399
  332ILE   HG23 1394   5.750   5.814   1.348
  332ILE    CG1 1395   5.653   6.040   1.473
  332ILE   HG11 1396   5.646   6.117   1.550
  332ILE   HG12 1397   5.554   6.029   1.428
  332ILE     CD 1398   5.750   6.092   1.367
  332ILE    HD1 1399   5.719   6.192   1.335
  332ILE    HD2 1400   5.851   6.098   1.409
  332ILE    HD3 1401   5.751   6.027   1.279
  332ILE      C 1402   5.631   5.734   1.720
  332ILE      O 1403   5.550   5.643   1.699
  333ILE      N 1404   5.738   5.716   1.798
  333ILE      H 1405   5.802   5.793   1.810
  333ILE     CA 1406   5.777   5.584   1.852
  333ILE     HA 1407   5.778   5.514   1.768
  333ILE     CB 1408   5.921   5.590   1.908
  333ILE     HB 1409   5.939   5.690   1.947
  333ILE    CG2 1410   5.948   5.490   2.022
  333ILE   HG21 1411   5.894   5.520   2.112
  333ILE   HG22 1412   5.915   5.391   1.993
  333ILE   HG23 1413   6.053   5.487   2.046
  333ILE    CG1 1414   6.018   5.564   1.790
  333ILE   HG11 1415   5.984   5.622   1.705
  333ILE   HG12 1416   6.013   5.458   1.763
  333ILE     CD 1417   6.164   5.601   1.816
  333ILE    HD1 1418   6.222   5.584   1.725
  333ILE    HD2 1419   6.171   5.707   1.843
  333ILE    HD3 1420   6.206   5.539   1.895
  333ILE      C 1421   5.674   5.524   1.949
  333ILE      O 1422   5.644   5.405   1.939
  334GLY      N 1423   5.615   5.602   2.039
  334GLY      H 1424   5.643   5.699   2.046
  334GLY     CA 1425   5.511   5.550   2.129
  334GLY    HA1 1426   5.491   5.621   2.209
  334GLY    HA2 1427   5.548   5.459   2.177
  334GLY      C 1428   5.379   5.517   2.059
  334GLY      O 1429   5.311   5.421   2.097
  335ILE      N 1430   5.346   5.587   1.949
  335ILE      H 1431   5.407   5.662   1.920
  335ILE     CA 1432   5.232   5.552   1.862
  335ILE     HA 1433   5.144   5.539   1.924
  335ILE     CB 1434   5.203   5.665   1.760
  335ILE     HB 1435   5.295   5.689   1.707
  335ILE    CG2 1436   5.100   5.619   1.655
  335ILE   HG21 1437   5.138   5.535   1.597
  335ILE   HG22 1438   5.006   5.590   1.703
  335ILE   HG23 1439   5.079   5.699   1.583
  335ILE    CG1 1440   5.152   5.792   1.832
  335ILE   HG11 1441   5.219   5.816   1.915
  335ILE   HG12 1442   5.055   5.771   1.876
  335ILE     CD 1443   5.141   5.916   1.743
  335ILE    HD1 1444   5.237   5.936   1.695
  335ILE    HD2 1445   5.064   5.903   1.667
  335ILE    HD3 1446   5.113   6.002   1.804
  335ILE      C 1447   5.258   5.416   1.795
  335ILE      O 1448   5.174   5.326   1.804
  336LEU      N 1449   5.378   5.397   1.738
  336LEU      H 1450   5.442   5.475   1.733
  336LEU     CA 1451   5.421   5.268   1.684
  336LEU     HA 1452   5.350   5.239   1.606
  336LEU     CB 1453   5.560   5.286   1.619
  336LEU    HB1 1454   5.629   5.322   1.695
  336LEU    HB2 1455   5.552   5.363   1.542
  336LEU     CG 1456   5.620   5.159   1.556
  336LEU     HG 1457   5.630   5.082   1.633
  336LEU    CD1 1458   5.534   5.103   1.442
  336LEU   HD11 1459   5.520   5.180   1.366
  336LEU   HD12 1460   5.583   5.017   1.398
  336LEU   HD13 1461   5.437   5.072   1.480
  336LEU    CD2 1462   5.759   5.189   1.501
  336LEU   HD21 1463   5.803   5.098   1.461
  336LEU   HD22 1464   5.752   5.264   1.421
  336LEU   HD23 1465   5.823   5.227   1.581
  336LEU      C 1466   5.419   5.157   1.791
  336LEU      O 1467   5.377   5.045   1.762
  337HIS      N 1468   5.456   5.188   1.916
  337HIS      H 1469   5.495   5.280   1.933
  337HIS     CA 1470   5.455   5.090   2.025
  337HIS     HA 1471   5.506   5.001   1.989
  337HIS     CB 1472   5.534   5.145   2.146
  337HIS    HB1 1473   5.472   5.218   2.198
  337HIS    HB2 1474   5.622   5.197   2.108
  337HIS     CG 1475   5.583   5.043   2.245
  337HIS    ND1 1476   5.661   5.074   2.357
  337HIS    CE1 1477   5.692   4.957   2.416
  337HIS    HE1 1478   5.753   4.946   2.504
  337HIS    NE2 1479   5.639   4.855   2.346
  337HIS    HE2 1480   5.656   4.757   2.365
  337HIS    CD2 1481   5.571   4.907   2.238
  337HIS    HD2 1482   5.522   4.850   2.160
  337HIS      C 1483   5.313   5.046   2.065
  337HIS      O 1484   5.295   4.927   2.094
  338LEU      N 1485   5.211   5.133   2.060
  338LEU      H 1486   5.231   5.230   2.036
  338LEU     CA 1487   5.072   5.090   2.077
  338LEU     HA 1488   5.068   5.027   2.166
  338LEU     CB 1489   4.976   5.209   2.099
  338LEU    HB1 1490   4.984   5.277   2.014
  338LEU    HB2 1491   5.006   5.262   2.189
  338LEU     CG 1492   4.828   5.165   2.114
  338LEU     HG 1493   4.796   5.114   2.024
  338LEU    CD1 1494   4.806   5.073   2.234
  338LEU   HD11 1495   4.700   5.048   2.244
  338LEU   HD12 1496   4.861   4.980   2.220
  338LEU   HD13 1497   4.840   5.122   2.325
  338LEU    CD2 1498   4.734   5.284   2.133
  338LEU   HD21 1499   4.631   5.249   2.144
  338LEU   HD22 1500   4.762   5.340   2.223
  338LEU   HD23 1501   4.739   5.349   2.046
  338LEU      C 1502   5.027   5.002   1.959
  338LEU      O 1503   4.971   4.895   1.982
  339ILE      N 1504   5.054   5.044   1.835
  339ILE      H 1505   5.101   5.134   1.824
  339ILE     CA 1506   5.014   4.971   1.714
  339ILE     HA 1507   4.906   4.959   1.714
  339ILE     CB 1508   5.053   5.051   1.587
  339ILE     HB 1509   5.158   5.079   1.595
  339ILE    CG2 1510   5.034   4.968   1.459
  339ILE   HG21 1511   4.931   4.936   1.449
  339ILE   HG22 1512   5.061   5.027   1.371
  339ILE   HG23 1513   5.099   4.881   1.460
  339ILE    CG1 1514   4.968   5.181   1.578
  339ILE   HG11 1515   4.968   5.232   1.674
  339ILE   HG12 1516   4.865   5.155   1.555
  339ILE     CD 1517   5.018   5.282   1.473
  339ILE    HD1 1518   5.124   5.304   1.490
  339ILE    HD2 1519   5.005   5.243   1.372
  339ILE    HD3 1520   4.961   5.374   1.482
  339ILE      C 1521   5.073   4.829   1.714
  339ILE      O 1522   5.000   4.731   1.697
  340LEU      N 1523   5.204   4.815   1.740
  340LEU      H 1524   5.259   4.899   1.754
  340LEU     CA 1525   5.271   4.685   1.745
  340LEU     HA 1526   5.246   4.630   1.655
  340LEU     CB 1527   5.424   4.704   1.751
  340LEU    HB1 1528   5.469   4.607   1.769
  340LEU    HB2 1529   5.447   4.768   1.836
  340LEU     CG 1530   5.487   4.764   1.624
  340LEU     HG 1531   5.441   4.859   1.601
  340LEU    CD1 1532   5.637   4.785   1.647
  340LEU   HD11 1533   5.682   4.829   1.558
  340LEU   HD12 1534   5.651   4.852   1.731
  340LEU   HD13 1535   5.686   4.690   1.668
  340LEU    CD2 1536   5.470   4.673   1.502
  340LEU   HD21 1537   5.521   4.718   1.417
  340LEU   HD22 1538   5.513   4.575   1.522
  340LEU   HD23 1539   5.365   4.661   1.477
  340LEU      C 1540   5.223   4.598   1.862
  340LEU      O 1541   5.209   4.477   1.844
  341TRP      N 1542   5.192   4.658   1.978
  341TRP      H 1543   5.206   4.758   1.987
  341TRP     CA 1544   5.137   4.584   2.093
  341TRP     HA 1545   5.200   4.497   2.111
  341TRP     CB 1546   5.140   4.671   2.220
  341TRP    HB1 1547   5.081   4.761   2.203
  341TRP    HB2 1548   5.243   4.702   2.239
  341TRP     CG 1549   5.089   4.600   2.341
  341TRP    CD1 1550   5.148   4.493   2.398
  341TRP    HD1 1551   5.239   4.447   2.363
  341TRP    NE1 1552   5.069   4.444   2.500
  341TRP    HE1 1553   5.088   4.355   2.546
  341TRP    CE2 1554   4.954   4.518   2.515
  341TRP    CZ2 1555   4.843   4.507   2.600
  341TRP    HZ2 1556   4.838   4.426   2.672
  341TRP    CH2 1557   4.738   4.599   2.588
  341TRP    HH2 1558   4.651   4.591   2.652
  341TRP    CZ3 1559   4.745   4.702   2.492
  341TRP    HZ3 1560   4.664   4.772   2.483
  341TRP    CE3 1561   4.856   4.711   2.406
  341TRP    HE3 1562   4.859   4.787   2.330
  341TRP    CD2 1563   4.964   4.620   2.415
  341TRP      C 1564   4.996   4.531   2.066
  341TRP      O 1565   4.971   4.413   2.090
  342ILE      N 1566   4.907   4.613   2.009
  342ILE      H 1567   4.934   4.709   1.991
  342ILE     CA 1568   4.773   4.569   1.968
  342ILE     HA 1569   4.720   4.531   2.055
  342ILE     CB 1570   4.691   4.688   1.911
  342ILE     HB 1571   4.753   4.741   1.838
  342ILE    CG2 1572   4.563   4.641   1.839
  342ILE   HG21 1573   4.499   4.587   1.909
  342ILE   HG22 1574   4.508   4.726   1.799
  342ILE   HG23 1575   4.588   4.577   1.755
  342ILE    CG1 1576   4.654   4.786   2.024
  342ILE   HG11 1577   4.744   4.813   2.080
  342ILE   HG12 1578   4.586   4.738   2.094
  342ILE     CD 1579   4.590   4.917   1.974
  342ILE    HD1 1580   4.490   4.898   1.935
  342ILE    HD2 1581   4.581   4.986   2.057
  342ILE    HD3 1582   4.652   4.961   1.897
  342ILE      C 1583   4.783   4.453   1.868
  342ILE      O 1584   4.723   4.348   1.889
  343LEU      N 1585   4.863   4.469   1.762
  343LEU      H 1586   4.912   4.557   1.751
  343LEU     CA 1587   4.879   4.367   1.657
  343LEU     HA 1588   4.780   4.341   1.620
  343LEU     CB 1589   4.962   4.425   1.541
  343LEU    HB1 1590   4.989   4.344   1.473
  343LEU    HB2 1591   5.054   4.466   1.582
  343LEU     CG 1592   4.891   4.535   1.458
  343LEU     HG 1593   4.856   4.614   1.524
  343LEU    CD1 1594   4.990   4.595   1.358
  343LEU   HD11 1595   4.942   4.675   1.302
  343LEU   HD12 1596   5.075   4.636   1.411
  343LEU   HD13 1597   5.025   4.518   1.289
  343LEU    CD2 1598   4.771   4.481   1.380
  343LEU   HD21 1599   4.730   4.560   1.318
  343LEU   HD22 1600   4.802   4.398   1.317
  343LEU   HD23 1601   4.694   4.449   1.450
  343LEU      C 1602   4.940   4.236   1.709
  343LEU      O 1603   4.897   4.129   1.666
  344ASP      N 1604   5.033   4.241   1.805
  344ASP      H 1605   5.065   4.333   1.836
  344ASP     CA 1606   5.095   4.123   1.867
  344ASP     HA 1607   5.107   4.047   1.789
  344ASP     CB 1608   5.236   4.160   1.918
  344ASP    HB1 1609   5.226   4.219   2.009
  344ASP    HB2 1610   5.286   4.221   1.844
  344ASP     CG 1611   5.324   4.038   1.943
  344ASP    OD1 1612   5.392   4.031   2.048
  344ASP    OD2 1613   5.336   3.951   1.854
  344ASP      C 1614   5.010   4.059   1.978
  344ASP      O 1615   5.050   3.956   2.036
  345ARG      N 1616   4.894   4.117   2.012
  345ARG      H 1617   4.874   4.207   1.969
  345ARG     CA 1618   4.802   4.069   2.116
  345ARG     HA 1619   4.844   3.978   2.160
  345ARG     CB 1620   4.797   4.176   2.227
  345ARG    HB1 1621   4.765   4.270   2.183
  345ARG    HB2 1622   4.898   4.191   2.266
  345ARG     CG 1623   4.704   4.145   2.345
  345ARG    HG1 1624   4.601   4.139   2.308
  345ARG    HG2 1625   4.709   4.227   2.416
  345ARG     CD 1626   4.738   4.014   2.418
  345ARG    HD1 1627   4.835   4.026   2.468
  345ARG    HD2 1628   4.746   3.931   2.348
  345ARG     NE 1629   4.635   3.984   2.518
  345ARG     HE 1630   4.651   4.020   2.612
  345ARG     CZ 1631   4.520   3.923   2.498
  345ARG    NH1 1632   4.482   3.876   2.382
  345ARG   HH11 1633   4.539   3.891   2.300
  345ARG   HH12 1634   4.389   3.840   2.374
  345ARG    NH2 1635   4.435   3.911   2.595
  345ARG   HH21 1636   4.450   3.967   2.678
  345ARG   HH22 1637   4.344   3.870   2.576
  345ARG      C 1638   4.664   4.027   2.063
  345ARG      O 1639   4.603   3.938   2.122
  346LEU      N 1640   4.618   4.085   1.951
  346LEU      H 1641   4.672   4.160   1.911
  346LEU     CA 1642   4.489   4.050   1.888
  346LEU     HA 1643   4.412   4.062   1.964
  346LEU     CB 1644   4.459   4.147   1.771
  346LEU    HB1 1645   4.385   4.100   1.706
  346LEU    HB2 1646   4.550   4.159   1.712
  346LEU     CG 1647   4.405   4.285   1.809
  346LEU     HG 1648   4.473   4.334   1.879
  346LEU    CD1 1649   4.393   4.373   1.685
  346LEU   HD11 1650   4.356   4.471   1.713
  346LEU   HD12 1651   4.491   4.383   1.638
  346LEU   HD13 1652   4.324   4.327   1.614
  346LEU    CD2 1653   4.266   4.278   1.874
  346LEU   HD21 1654   4.272   4.227   1.970
  346LEU   HD22 1655   4.229   4.379   1.892
  346LEU   HD23 1656   4.196   4.226   1.808
  346LEU      C 1657   4.485   3.905   1.837
  346LEU      O 1658   4.582   3.857   1.777
  346NME      N 1659   4.373   3.834   1.850
  346NME      H 1660   4.373   3.740   1.811
  346NME    CH3 1661   4.247   3.877   1.912
  346NME   HH31 1662   4.263   3.899   2.018
  346NME   HH32 1663   4.209   3.967   1.863
  346NME   HH33 1664   4.173   3.798   1.903
  455SPI     C1 1665   5.396   5.798   2.690
  455SPI     H1 1666   5.391   5.727   2.608
  455SPI     C2 1667   5.541   5.845   2.704
  455SPI    H21 1668   5.604   5.757   2.718
  455SPI    H22 1669   5.552   5.910   2.791
  455SPI     C3 1670   5.589   5.919   2.578
  455SPI    H31 1671   5.591   5.847   2.495
  455SPI    H32 1672   5.692   5.950   2.595
  455SPI     C4 1673   5.499   6.039   2.537
  455SPI     C5 1674   5.356   5.979   2.526
  455SPI    H51 1675   5.283   6.054   2.496
  455SPI    H52 1676   5.355   5.903   2.448
  455SPI     C6 1677   5.306   5.917   2.656
  455SPI    H61 1678   5.310   5.990   2.736
  455SPI    H62 1679   5.203   5.884   2.644
  455SPI    C14 1680   5.447   6.207   2.350
  455SPI   H141 1681   5.481   6.245   2.253
  455SPI   H142 1682   5.346   6.172   2.335
  455SPI    C15 1683   5.414   6.273   2.595
  455SPI   H151 1684   5.425   6.356   2.665
  455SPI   H152 1685   5.311   6.241   2.600
  455SPI    C12 1686   5.449   6.322   2.453
  455SPI    H12 1687   5.378   6.399   2.422
  455SPI    C11 1688   5.510   6.159   2.636
  455SPI    H11 1689   5.484   6.128   2.737
  455SPI    C10 1690   5.652   6.220   2.639
  455SPI   H101 1691   5.725   6.148   2.675
  455SPI   H102 1692   5.654   6.304   2.709
  455SPI     C7 1693   5.542   6.094   2.397
  455SPI     H7 1694   5.539   6.013   2.324
  455SPI     C8 1695   5.685   6.153   2.399
  455SPI    H81 1696   5.711   6.190   2.300
  455SPI    H82 1697   5.758   6.078   2.426
  455SPI     C9 1698   5.690   6.270   2.499
  455SPI     H9 1699   5.791   6.312   2.502
  455SPI    C13 1700   5.591   6.379   2.453
  455SPI   H131 1701   5.618   6.410   2.353
  455SPI   H132 1702   5.596   6.465   2.519
  455SPI     N1 1703   5.352   5.734   2.813
  455SPI    HN1 1704   5.417   5.658   2.832
  455SPI    HN2 1705   5.349   5.800   2.890
  455SPI    HN3 1706   5.264   5.685   2.804
  456SOL     OW 1707   6.116   6.855   2.643
  456SOL    HW1 1708   6.111   6.761   2.626
  456SOL    HW2 1709   6.101   6.863   2.737
  457SOL     OW 1710   5.605   7.101   2.451
  457SOL    HW1 1711   5.591   7.189   2.416
  457SOL    HW2 1712   5.692   7.076   2.419
  458SOL     OW 1713   5.721   4.253   2.589
  458SOL    HW1 1714   5.794   4.191   2.598
  458SOL    HW2 1715   5.710   4.263   2.494
  459SOL     OW 1716   6.304   1.336   1.976
  459SOL    HW1 1717   6.211   1.348   1.995
  459SOL    HW2 1718   6.315   1.374   1.889
  460SOL     OW 1719   5.762   4.225   2.316
  460SOL    HW1 1720   5.700   4.271   2.259
  460SOL    HW2 1721   5.847   4.260   2.291
  461SOL     OW 1722   5.136   3.982   2.294
  461SOL    HW1 1723   5.178   3.896   2.302
  461SOL    HW2 1724   5.101   3.983   2.205
  462SOL     OW 1725   5.424   4.506   2.678
  462SOL    HW1 1726   5.416   4.585   2.625
  462SOL    HW2 1727   5.409   4.434   2.616
  463SOL     OW 1728   5.447   4.984   2.667
  463SOL    HW1 1729   5.491   5.062   2.634
  463SOL    HW2 1730   5.402   5.014   2.747
  464SOL     OW 1731   5.728   6.901   3.449
  464SOL    HW1 1732   5.666   6.974   3.443
  464SOL    HW2 1733   5.791   6.917   3.379
  465SOL     OW 1734   5.391   4.291   2.508
  465SOL    HW1 1735   5.375   4.223   2.573
  465SOL    HW2 1736   5.380   4.247   2.424
  466SOL     OW 1737   6.378   5.667   4.491
  466SOL    HW1 1738   6.310   5.639   4.429
  466SOL    HW2 1739   6.454   5.612   4.469
  467SOL     OW 1740   6.258   3.749   2.552
  467SOL    HW1 1741   6.187   3.807   2.578
  467SOL    HW2 1742   6.275   3.770   2.460
  468SOL     OW 1743   3.641   0.138   1.014
  468SOL    HW1 1744   3.612   0.052   1.043
  468SOL    HW2 1745   3.737   0.132   1.012
  469SOL     OW 1746   4.087   4.383   2.887
  469SOL    HW1 1747   4.142   4.380   2.965
  469SOL    HW2 1748   4.009   4.332   2.911
  470SOL     OW 1749   6.395   6.285   0.380
  470SOL    HW1 1750   6.390   6.230   0.458
  470SOL    HW2 1751   6.488   6.303   0.369
  471SOL     OW 1752   4.886   4.028   2.885
  471SOL    HW1 1753   4.849   3.987   2.963
  471SOL    HW2 1754   4.810   4.060   2.836
  472SOL     OW 1755   5.975   3.319   1.268
  472SOL    HW1 1756   5.952   3.226   1.275
  472SOL    HW2 1757   5.897   3.366   1.296
  473SOL     OW 1758   6.449   4.315   2.639
  473SOL    HW1 1759   6.418   4.323   2.729
  473SOL    HW2 1760   6.381   4.357   2.586
  474SOL     OW 1761   5.172   5.410   2.329
  474SOL    HW1 1762   5.215   5.416   2.244
  474SOL    HW2 1763   5.174   5.317   2.351
  475SOL     OW 1764   5.573   5.229   2.639
  475SOL    HW1 1765   5.618   5.271   2.566
  475SOL    HW2 1766   5.643   5.203   2.699
  476SOL     OW 1767   4.113   0.902   3.525
  476SOL    HW1 1768   4.137   0.974   3.583
  476SOL    HW2 1769   4.029   0.871   3.559
  477SOL     OW 1770   5.201   5.510   2.888
  477SOL    HW1 1771   5.117   5.501   2.843
  477SOL    HW2 1772   5.236   5.421   2.892
  478SOL     OW 1773   4.606   6.620   1.849
  478SOL    HW1 1774   4.565   6.562   1.784
  478SOL    HW2 1775   4.700   6.608   1.835
  479SOL     OW 1776   5.658   0.005   2.269
  479SOL    HW1 1777   5.616   0.069   2.212
  479SOL    HW2 1778   5.736   0.050   2.302
  480SOL     OW 1779   5.816   5.728   2.879
  480SOL    HW1 1780   5.865   5.780   2.815
  480SOL    HW2 1781   5.819   5.639   2.845
  481SOL     OW 1782   3.888   5.004   1.158
  481SOL    HW1 1783   3.795   5.003   1.178
  481SOL    HW2 1784   3.919   4.917   1.185
  482SOL     OW 1785   5.649   2.122   4.393
  482SOL    HW1 1786   5.737   2.137   4.428
  482SOL    HW2 1787   5.592   2.120   4.470
  483SOL     OW 1788   5.237   5.734   2.282
  483SOL    HW1 1789   5.175   5.805   2.296
  483SOL    HW2 1790   5.310   5.774   2.235
  484SOL     OW 1791   4.585   6.803   3.523
  484SOL    HW1 1792   4.530   6.882   3.526
  484SOL    HW2 1793   4.661   6.826   3.577
  485SOL     OW 1794   6.954   5.816   2.427
  485SOL    HW1 1795   6.987   5.748   2.486
  485SOL    HW2 1796   6.892   5.771   2.370
  486SOL     OW 1797   5.541   2.671   3.603
  486SOL    HW1 1798   5.586   2.750   3.575
  486SOL    HW2 1799   5.493   2.697   3.682
  487SOL     OW 1800   4.187   1.468   4.130
  487SOL    HW1 1801   4.242   1.473   4.208
  487SOL    HW2 1802   4.219   1.537   4.073
  488SOL     OW 1803   4.996   3.659   1.837
  488SOL    HW1 1804   4.941   3.727   1.798
  488SOL    HW2 1805   4.979   3.581   1.785
  489SOL     OW 1806   5.439   5.851   2.145
  489SOL    HW1 1807   5.422   5.872   2.053
  489SOL    HW2 1808   5.533   5.866   2.157
  490SOL     OW 1809   5.383   5.567   2.457
  490SOL    HW1 1810   5.341   5.493   2.502
  490SOL    HW2 1811   5.316   5.597   2.395
  491SOL     OW 1812   6.052   3.087   0.464
  491SOL    HW1 1813   6.035   3.169   0.510
  491SOL    HW2 1814   6.129   3.050   0.507
  492SOL     OW 1815   0.085   4.312   3.411
  492SOL    HW1 1816   0.023   4.277   3.475
  492SOL    HW2 1817   0.056   4.276   3.327
  493SOL     OW 1818   4.850   1.077   2.749
  493SOL    HW1 1819   4.941   1.106   2.738
  493SOL    HW2 1820   4.845   0.995   2.700
  494SOL     OW 1821   5.738   5.332   2.438
  494SOL    HW1 1822   5.830   5.351   2.420
  494SOL    HW2 1823   5.721   5.249   2.394
  495SOL     OW 1824   6.309   7.027   2.547
  495SOL    HW1 1825   6.274   7.065   2.467
  495SOL    HW2 1826   6.240   6.969   2.579
  496SOL     OW 1827   5.523   3.552   3.660
  496SOL    HW1 1828   5.555   3.636   3.627
  496SOL    HW2 1829   5.539   3.555   3.754
  497SOL     OW 1830   5.974   3.651   2.278
  497SOL    HW1 1831   5.885   3.682   2.264
  497SOL    HW2 1832   6.025   3.729   2.299
  498SOL     OW 1833   6.832   4.229   3.368
  498SOL    HW1 1834   6.807   4.322   3.371
  498SOL    HW2 1835   6.851   4.213   3.275
  499SOL     OW 1836   7.033   3.302   4.343
  499SOL    HW1 1837   6.962   3.258   4.296
  499SOL    HW2 1838   6.992   3.337   4.422
  500SOL     OW 1839   4.872   3.404   3.071
  500SOL    HW1 1840   4.898   3.459   3.144
  500SOL    HW2 1841   4.911   3.446   2.994
  501SOL     OW 1842   4.506   2.776   2.505
  501SOL    HW1 1843   4.489   2.846   2.567
  501SOL    HW2 1844   4.548   2.707   2.557
  502SOL     OW 1845   4.262   1.687   3.973
  502SOL    HW1 1846   4.346   1.717   4.009
  502SOL    HW2 1847   4.279   1.675   3.879
  503SOL     OW 1848   5.077   2.954   4.522
  503SOL    HW1 1849   5.121   3.039   4.534
  503SOL    HW2 1850   4.992   2.965   4.563
  504SOL     OW 1851   4.381   7.202   4.204
  504SOL    HW1 1852   4.453   7.140   4.188
  504SOL    HW2 1853   4.424   7.279   4.242
  505SOL     OW 1854   5.817   2.593   0.429
  505SOL    HW1 1855   5.770   2.557   0.504
  505SOL    HW2 1856   5.893   2.637   0.467
  506SOL     OW 1857   6.068   7.091   1.212
  506SOL    HW1 1858   6.117   7.009   1.211
  506SOL    HW2 1859   6.040   7.102   1.303
  507SOL     OW 1860   6.319   7.292   1.895
  507SOL    HW1 1861   6.323   7.264   1.986
  507SOL    HW2 1862   6.349   0.084   1.897
  508SOL     OW 1863   0.422   5.534   3.883
  508SOL    HW1 1864   0.333   5.499   3.880
  508SOL    HW2 1865   0.411   5.629   3.874
  509SOL     OW 1866   6.579   3.183   2.528
  509SOL    HW1 1867   6.636   3.246   2.485
  509SOL    HW2 1868   6.562   3.220   2.615
  510SOL     OW 1869   0.781   6.634   2.812
  510SOL    HW1 1870   0.687   6.622   2.801
  510SOL    HW2 1871   0.795   6.728   2.799
  511SOL     OW 1872   4.284   2.862   2.788
  511SOL    HW1 1873   4.249   2.945   2.821
  511SOL    HW2 1874   4.379   2.875   2.787
  512SOL     OW 1875   0.061   5.609   4.493
  512SOL    HW1 1876   0.002   5.653   4.553
  512SOL    HW2 1877   0.128   5.674   4.471
  513SOL     OW 1878   5.410   4.746   2.538
  513SOL    HW1 1879   5.422   4.824   2.592
  513SOL    HW2 1880   5.433   4.774   2.450
  514SOL     OW 1881   4.314   0.315   3.856
  514SOL    HW1 1882   4.398   0.341   3.896
  514SOL    HW2 1883   4.310   0.364   3.774
  515SOL     OW 1884   2.651   5.344   2.480
  515SOL    HW1 1885   2.657   5.405   2.553
  515SOL    HW2 1886   2.566   5.301   2.492
  516SOL     OW 1887   0.985   3.801   0.040
  516SOL    HW1 1888   1.069   3.762   0.065
  516SOL    HW2 1889   0.991   3.892   0.069
  517SOL     OW 1890   7.077   3.840   5.107
  517SOL    HW1 1891   7.103   3.868   5.019
  517SOL    HW2 1892   7.132   3.764   5.126
  518SOL     OW 1893   5.838   5.725   2.287
  518SOL    HW1 1894   5.786   5.782   2.231
  518SOL    HW2 1895   5.773   5.679   2.341
  519SOL     OW 1896   4.693   2.815   1.870
  519SOL    HW1 1897   4.638   2.883   1.831
  519SOL    HW2 1898   4.630   2.754   1.910
  520SOL     OW 1899   6.750   7.015   0.354
  520SOL    HW1 1900   6.786   6.994   0.440
  520SOL    HW2 1901   6.815   6.981   0.292
  521SOL     OW 1902   1.630   3.349   4.865
  521SOL    HW1 1903   1.631   3.389   4.952
  521SOL    HW2 1904   1.557   3.288   4.867
  522SOL     OW 1905   3.035   4.346   2.934
  522SOL    HW1 1906   2.994   4.415   2.987
  522SOL    HW2 1907   3.090   4.298   2.996
  523SOL     OW 1908   4.788   4.950   1.050
  523SOL    HW1 1909   4.881   4.936   1.069
  523SOL    HW2 1910   4.770   4.892   0.976
  524SOL     OW 1911   3.126   4.683   2.397
  524SOL    HW1 1912   3.163   4.598   2.373
  524SOL    HW2 1913   3.045   4.662   2.443
  525SOL     OW 1914   5.976   3.559   0.741
  525SOL    HW1 1915   5.898   3.615   0.735
  525SOL    HW2 1916   6.046   3.610   0.700
  526SOL     OW 1917   5.658   7.195   1.158
  526SOL    HW1 1918   5.658   7.137   1.234
  526SOL    HW2 1919   5.724   7.159   1.100
  527SOL     OW 1920   7.085   0.339   2.294
  527SOL    HW1 1921   7.152   0.406   2.278
  527SOL    HW2 1922   7.035   0.336   2.212
  528SOL     OW 1923   6.090   6.710   1.437
  528SOL    HW1 1924   6.133   6.624   1.445
  528SOL    HW2 1925   6.144   6.758   1.375
  529SOL     OW 1926   0.224   3.673   4.689
  529SOL    HW1 1927   0.177   3.747   4.726
  529SOL    HW2 1928   0.288   3.649   4.757
  530SOL     OW 1929   3.639   5.538   2.299
  530SOL    HW1 1930   3.584   5.488   2.359
  530SOL    HW2 1931   3.618   5.503   2.212
  531SOL     OW 1932   5.750   6.056   0.763
  531SOL    HW1 1933   5.784   6.114   0.696
  531SOL    HW2 1934   5.670   6.098   0.794
  532SOL     OW 1935   6.693   7.216   3.410
  532SOL    HW1 1936   6.643   7.287   3.369
  532SOL    HW2 1937   6.752   7.260   3.471
  533SOL     OW 1938   5.738   3.972   2.425
  533SOL    HW1 1939   5.738   4.056   2.379
  533SOL    HW2 1940   5.801   3.984   2.496
  534SOL     OW 1941   2.868   5.024   1.217
  534SOL    HW1 1942   2.872   5.062   1.305
  534SOL    HW2 1943   2.786   4.974   1.217
  535SOL     OW 1944   5.859   3.267   4.422
  535SOL    HW1 1945   5.926   3.335   4.415
  535SOL    HW2 1946   5.909   3.185   4.428
  536SOL     OW 1947   5.589   2.398   2.752
  536SOL    HW1 1948   5.524   2.329   2.744
  536SOL    HW2 1949   5.632   2.401   2.667
  537SOL     OW 1950   4.002   4.585   2.718
  537SOL    HW1 1951   4.023   4.517   2.782
  537SOL    HW2 1952   4.083   4.637   2.711
  538SOL     OW 1953   3.762   6.990   2.795
  538SOL    HW1 1954   3.830   7.038   2.747
  538SOL    HW2 1955   3.680   7.031   2.767
  539SOL     OW 1956   6.528   3.759   0.179
  539SOL    HW1 1957   6.564   3.727   0.096
  539SOL    HW2 1958   6.446   3.802   0.154
  540SOL     OW 1959   5.698   5.757   4.270
  540SOL    HW1 1960   5.662   5.672   4.245
  540SOL    HW2 1961   5.626   5.818   4.258
  541SOL     OW 1962   5.593   1.015   2.538
  541SOL    HW1 1963   5.581   1.109   2.521
  541SOL    HW2 1964   5.676   0.993   2.496
  542SOL     OW 1965   6.215   3.494   5.059
  542SOL    HW1 1966   6.286   3.431   5.070
  542SOL    HW2 1967   6.201   3.530   5.146
  543SOL     OW 1968   6.094   5.752   3.833
  543SOL    HW1 1969   6.124   5.786   3.917
  543SOL    HW2 1970   6.000   5.737   3.845
  544SOL     OW 1971   0.088   7.049   2.658
  544SOL    HW1 1972   0.170   7.007   2.631
  544SOL    HW2 1973   0.052   7.087   2.578
  545SOL     OW 1974   6.456   6.538   3.490
  545SOL    HW1 1975   6.529   6.479   3.510
  545SOL    HW2 1976   6.387   6.513   3.550
  546SOL     OW 1977   6.131   3.362   4.667
  546SOL    HW1 1978   6.101   3.390   4.580
  546SOL    HW2 1979   6.170   3.441   4.705
  547SOL     OW 1980   3.662   4.361   0.175
  547SOL    HW1 1981   3.578   4.379   0.218
  547SOL    HW2 1982   3.639   4.337   0.086
  548SOL     OW 1983   0.866   6.263   3.787
  548SOL    HW1 1984   0.948   6.258   3.737
  548SOL    HW2 1985   0.879   6.205   3.861
  549SOL     OW 1986   5.801   7.080   1.663
  549SOL    HW1 1987   5.713   7.076   1.702
  549SOL    HW2 1988   5.860   7.066   1.737
  550SOL     OW 1989   6.434   0.842   3.060
  550SOL    HW1 1990   6.399   0.928   3.037
  550SOL    HW2 1991   6.368   0.780   3.029
  551SOL     OW 1992   5.117   3.940   3.015
  551SOL    HW1 1993   5.116   3.963   3.108
  551SOL    HW2 1994   5.040   3.982   2.979
  552SOL     OW 1995   5.462   3.379   2.159
  552SOL    HW1 1996   5.513   3.439   2.105
  552SOL    HW2 1997   5.505   3.294   2.147
  553SOL     OW 1998   5.009   5.956   4.297
  553SOL    HW1 1999   4.922   5.933   4.329
  553SOL    HW2 2000   5.069   5.915   4.359
  554SOL     OW 2001   0.084   5.080   1.064
  554SOL    HW1 2002   0.115   5.065   1.153
  554SOL    HW2 2003   0.146   5.032   1.009
  555SOL     OW 2004   7.246   6.822   3.948
  555SOL    HW1 2005   7.187   6.790   3.879
  555SOL    HW2 2006   0.018   6.865   3.900
  556SOL     OW 2007   5.733   4.306   1.492
  556SOL    HW1 2008   5.760   4.397   1.482
  556SOL    HW2 2009   5.709   4.277   1.404
  557SOL     OW 2010   5.355   3.097   3.119
  557SOL    HW1 2011   5.435   3.143   3.146
  557SOL    HW2 2012   5.357   3.015   3.168
  558SOL     OW 2013   2.806   3.394   1.673
  558SOL    HW1 2014   2.897   3.398   1.702
  558SOL    HW2 2015   2.762   3.462   1.723
  559SOL     OW 2016   4.490   6.860   1.907
  559SOL    HW1 2017   4.441   6.832   1.984
  559SOL    HW2 2018   4.539   6.782   1.879
  560SOL     OW 2019   2.442   5.173   2.241
  560SOL    HW1 2020   2.404   5.248   2.196
  560SOL    HW2 2021   2.429   5.191   2.334
  561SOL     OW 2022   6.991   6.256   2.603
  561SOL    HW1 2023   6.952   6.325   2.656
  561SOL    HW2 2024   7.081   6.249   2.635
  562SOL     OW 2025   7.167   4.311   1.531
  562SOL    HW1 2026   7.152   4.382   1.594
  562SOL    HW2 2027   7.083   4.266   1.524
  563SOL     OW 2028   7.269   1.119   2.453
  563SOL    HW1 2029   0.057   1.159   2.448
  563SOL    HW2 2030   7.223   1.171   2.519
  564SOL     OW 2031   6.633   1.646   0.794
  564SOL    HW1 2032   6.728   1.633   0.793
  564SOL    HW2 2033   6.621   1.734   0.759
  565SOL     OW 2034   2.846   5.260   2.309
  565SOL    HW1 2035   2.782   5.303   2.366
  565SOL    HW2 2036   2.853   5.171   2.344
  566SOL     OW 2037   4.155   6.604   0.891
  566SOL    HW1 2038   4.184   6.689   0.924
  566SOL    HW2 2039   4.061   6.614   0.879
  567SOL     OW 2040   6.434   5.630   1.146
  567SOL    HW1 2041   6.391   5.578   1.214
  567SOL    HW2 2042   6.524   5.597   1.144
  568SOL     OW 2043   5.817   0.313   2.537
  568SOL    HW1 2044   5.722   0.320   2.523
  568SOL    HW2 2045   5.845   0.245   2.477
  569SOL     OW 2046   5.921   0.117   3.600
  569SOL    HW1 2047   5.879   0.133   3.684
  569SOL    HW2 2048   5.856   0.066   3.550
  570SOL     OW 2049   5.139   1.023   1.483
  570SOL    HW1 2050   5.094   1.068   1.412
  570SOL    HW2 2051   5.083   0.947   1.503
  571SOL     OW 2052   6.049   3.117   2.001
  571SOL    HW1 2053   6.082   3.065   1.928
  571SOL    HW2 2054   6.127   3.147   2.047
  572SOL     OW 2055   6.855   5.367   0.993
  572SOL    HW1 2056   6.809   5.317   0.925
  572SOL    HW2 2057   6.854   5.457   0.962
  573SOL     OW 2058   7.071   6.964   4.334
  573SOL    HW1 2059   7.049   6.909   4.409
  573SOL    HW2 2060   6.992   6.963   4.280
  574SOL     OW 2061   5.408   1.719   2.709
  574SOL    HW1 2062   5.324   1.677   2.726
  574SOL    HW2 2063   5.473   1.654   2.736
  575SOL     OW 2064   4.429   3.661   3.231
  575SOL    HW1 2065   4.454   3.720   3.160
  575SOL    HW2 2066   4.508   3.653   3.284
  576SOL     OW 2067   2.588   4.618   1.324
  576SOL    HW1 2068   2.660   4.614   1.387
  576SOL    HW2 2069   2.510   4.633   1.378
  577SOL     OW 2070   3.329   0.308   2.043
  577SOL    HW1 2071   3.399   0.267   2.094
  577SOL    HW2 2072   3.338   0.269   1.956
  578SOL     OW 2073   0.462   4.405   4.517
  578SOL    HW1 2074   0.493   4.375   4.432
  578SOL    HW2 2075   0.534   4.384   4.577
  579SOL     OW 2076   5.659   1.250   3.800
  579SOL    HW1 2077   5.635   1.256   3.708
  579SOL    HW2 2078   5.736   1.306   3.808
  580SOL     OW 2079   7.208   3.285   1.677
  580SOL    HW1 2080   7.158   3.303   1.597
  580SOL    HW2 2081   7.299   3.286   1.649
  581SOL     OW 2082   7.056   3.432   0.534
  581SOL    HW1 2083   6.994   3.364   0.506
  581SOL    HW2 2084   7.139   3.406   0.495
  582SOL     OW 2085   2.120   2.222   4.713
  582SOL    HW1 2086   2.085   2.160   4.777
  582SOL    HW2 2087   2.043   2.261   4.673
  583SOL     OW 2088   4.438   2.963   4.371
  583SOL    HW1 2089   4.382   2.900   4.415
  583SOL    HW2 2090   4.527   2.932   4.387
  584SOL     OW 2091   6.481   2.565   0.804
  584SOL    HW1 2092   6.573   2.582   0.787
  584SOL    HW2 2093   6.481   2.494   0.868
  585SOL     OW 2094   6.666   4.023   2.474
  585SOL    HW1 2095   6.602   4.032   2.404
  585SOL    HW2 2096   6.615   4.032   2.554
  586SOL     OW 2097   0.418   6.139   1.829
  586SOL    HW1 2098   0.457   6.226   1.838
  586SOL    HW2 2099   0.436   6.114   1.739
  587SOL     OW 2100   3.794   0.723   1.732
  587SOL    HW1 2101   3.839   0.748   1.651
  587SOL    HW2 2102   3.835   0.641   1.759
  588SOL     OW 2103   4.190   5.842   1.285
  588SOL    HW1 2104   4.124   5.868   1.220
  588SOL    HW2 2105   4.245   5.780   1.239
  589SOL     OW 2106   3.178   0.334   4.839
  589SOL    HW1 2107   3.116   0.372   4.778
  589SOL    HW2 2108   3.233   0.407   4.866
  590SOL     OW 2109   6.715   4.333   2.744
  590SOL    HW1 2110   6.713   4.255   2.800
  590SOL    HW2 2111   6.629   4.334   2.701
  591SOL     OW 2112   0.045   5.044   2.089
  591SOL    HW1 2113   0.059   4.965   2.141
  591SOL    HW2 2114   0.130   5.062   2.048
  592SOL     OW 2115   1.211   7.284   4.925
  592SOL    HW1 2116   1.235   7.210   4.980
  592SOL    HW2 2117   1.149   0.035   4.978
  593SOL     OW 2118   7.100   4.513   1.977
  593SOL    HW1 2119   7.058   4.428   1.965
  593SOL    HW2 2120   7.158   4.501   2.052
  594SOL     OW 2121   2.427   1.562   4.988
  594SOL    HW1 2122   2.522   1.572   4.994
  594SOL    HW2 2123   2.410   1.473   5.020
  595SOL     OW 2124   4.458   3.535   4.997
  595SOL    HW1 2125   4.492   3.589   5.069
  595SOL    HW2 2126   4.531   3.528   4.936
  596SOL     OW 2127   4.063   6.819   1.838
  596SOL    HW1 2128   4.139   6.849   1.788
  596SOL    HW2 2129   4.067   6.724   1.833
  597SOL     OW 2130   4.185   4.093   3.121
  597SOL    HW1 2131   4.212   4.166   3.177
  597SOL    HW2 2132   4.115   4.050   3.170
  598SOL     OW 2133   6.405   3.790   2.304
  598SOL    HW1 2134   6.427   3.883   2.309
  598SOL    HW2 2135   6.385   3.775   2.211
  599SOL     OW 2136   4.015   1.935   3.070
  599SOL    HW1 2137   3.998   1.952   2.977
  599SOL    HW2 2138   4.080   2.000   3.095
  600SOL     OW 2139   5.651   5.591   2.430
  600SOL    HW1 2140   5.678   5.499   2.437
  600SOL    HW2 2141   5.556   5.589   2.443
  601SOL     OW 2142   7.000   1.196   2.880
  601SOL    HW1 2143   6.922   1.147   2.854
  601SOL    HW2 2144   7.035   1.147   2.954
  602SOL     OW 2145   5.611   3.806   3.597
  602SOL    HW1 2146   5.670   3.854   3.656
  602SOL    HW2 2147   5.533   3.861   3.591
  603SOL     OW 2148   2.994   4.355   3.649
  603SOL    HW1 2149   3.037   4.315   3.724
  603SOL    HW2 2150   3.027   4.445   3.647
  604SOL     OW 2151   5.597   7.295   3.140
  604SOL    HW1 2152   5.662   7.238   3.180
  604SOL    HW2 2153   5.514   7.267   3.178
  605SOL     OW 2154   6.553   3.457   1.996
  605SOL    HW1 2155   6.574   3.364   1.995
  605SOL    HW2 2156   6.559   3.483   2.087
  606SOL     OW 2157   0.085   4.722   0.352
  606SOL    HW1 2158   0.067   4.664   0.426
  606SOL    HW2 2159   0.104   4.663   0.279
  607SOL     OW 2160   5.721   4.454   0.214
  607SOL    HW1 2161   5.639   4.414   0.186
  607SOL    HW2 2162   5.693   4.532   0.263
  608SOL     OW 2163   6.354   5.280   1.123
  608SOL    HW1 2164   6.289   5.306   1.058
  608SOL    HW2 2165   6.342   5.341   1.196
  609SOL     OW 2166   1.378   5.685   2.531
  609SOL    HW1 2167   1.289   5.650   2.525
  609SOL    HW2 2168   1.429   5.614   2.570
  610SOL     OW 2169   5.258   0.485   1.640
  610SOL    HW1 2170   5.217   0.564   1.677
  610SOL    HW2 2171   5.325   0.461   1.703
  611SOL     OW 2172   3.281   0.717   5.110
  611SOL    HW1 2173   3.321   0.800   5.136
  611SOL    HW2 2174   3.186   0.734   5.117
  612SOL     OW 2175   4.843   3.401   2.484
  612SOL    HW1 2176   4.902   3.423   2.412
  612SOL    HW2 2177   4.758   3.434   2.457
  613SOL     OW 2178   6.005   5.653   4.693
  613SOL    HW1 2179   6.092   5.614   4.697
  613SOL    HW2 2180   6.013   5.727   4.633
  614SOL     OW 2181   5.939   5.261   4.449
  614SOL    HW1 2182   5.922   5.283   4.357
  614SOL    HW2 2183   6.013   5.201   4.446
  615SOL     OW 2184   1.717   3.189   3.382
  615SOL    HW1 2185   1.622   3.192   3.391
  615SOL    HW2 2186   1.740   3.272   3.340
  616SOL     OW 2187   5.696   6.686   4.936
  616SOL    HW1 2188   5.713   6.698   5.029
  616SOL    HW2 2189   5.698   6.591   4.924
  617SOL     OW 2190   5.137   3.973   4.776
  617SOL    HW1 2191   5.136   4.034   4.702
  617SOL    HW2 2192   5.051   3.932   4.774
  618SOL     OW 2193   0.607   3.091   2.604
  618SOL    HW1 2194   0.575   3.118   2.518
  618SOL    HW2 2195   0.699   3.116   2.605
  619SOL     OW 2196   6.357   3.118   2.391
  619SOL    HW1 2197   6.434   3.141   2.444
  619SOL    HW2 2198   6.392   3.100   2.304
  620SOL     OW 2199   4.833   6.883   3.636
  620SOL    HW1 2200   4.841   6.974   3.610
  620SOL    HW2 2201   4.882   6.835   3.569
  621SOL     OW 2202   4.282   3.821   0.875
  621SOL    HW1 2203   4.277   3.737   0.920
  621SOL    HW2 2204   4.210   3.819   0.812
  622SOL     OW 2205   4.749   1.731   2.005
  622SOL    HW1 2206   4.742   1.717   1.910
  622SOL    HW2 2207   4.816   1.669   2.033
  623SOL     OW 2208   4.149   5.823   4.169
  623SOL    HW1 2209   4.122   5.883   4.238
  623SOL    HW2 2210   4.073   5.816   4.112
  624SOL     OW 2211   0.541   4.902   0.990
  624SOL    HW1 2212   0.551   4.943   1.076
  624SOL    HW2 2213   0.564   4.810   1.004
  625SOL     OW 2214   0.212   0.170   4.076
  625SOL    HW1 2215   0.150   0.100   4.099
  625SOL    HW2 2216   0.160   0.231   4.023
  626SOL     OW 2217   0.438   7.060   0.204
  626SOL    HW1 2218   0.479   6.989   0.254
  626SOL    HW2 2219   0.511   7.118   0.181
  627SOL     OW 2220   5.625   4.745   4.467
  627SOL    HW1 2221   5.584   4.813   4.412
  627SOL    HW2 2222   5.719   4.756   4.452
  628SOL     OW 2223   4.366   6.754   2.123
  628SOL    HW1 2224   4.391   6.663   2.106
  628SOL    HW2 2225   4.388   6.768   2.215
  629SOL     OW 2226   0.858   6.246   1.980
  629SOL    HW1 2227   0.806   6.319   2.014
  629SOL    HW2 2228   0.816   6.224   1.897
  630SOL     OW 2229   6.478   5.356   0.880
  630SOL    HW1 2230   6.388   5.354   0.846
  630SOL    HW2 2231   6.468   5.335   0.973
  631SOL     OW 2232   5.331   3.622   4.068
  631SOL    HW1 2233   5.277   3.635   3.990
  631SOL    HW2 2234   5.271   3.582   4.132
  632SOL     OW 2235   7.073   5.030   1.449
  632SOL    HW1 2236   7.087   5.076   1.367
  632SOL    HW2 2237   7.152   4.977   1.461
  633SOL     OW 2238   5.469   6.793   1.398
  633SOL    HW1 2239   5.537   6.757   1.343
  633SOL    HW2 2240   5.508   6.797   1.486
  634SOL     OW 2241   3.988   6.621   3.092
  634SOL    HW1 2242   3.961   6.711   3.072
  634SOL    HW2 2243   3.942   6.567   3.028
  635SOL     OW 2244   0.011   4.743   1.949
  635SOL    HW1 2245   7.240   4.679   1.940
  635SOL    HW2 2246   0.017   4.760   2.043
  636SOL     OW 2247   4.676   7.140   2.221
  636SOL    HW1 2248   4.599   7.143   2.164
  636SOL    HW2 2249   4.641   7.128   2.309
  637SOL     OW 2250   2.441   4.178   2.839
  637SOL    HW1 2251   2.461   4.099   2.889
  637SOL    HW2 2252   2.505   4.179   2.769
  638SOL     OW 2253   3.511   7.295   1.769
  638SOL    HW1 2254   3.573   7.250   1.827
  638SOL    HW2 2255   3.521   7.251   1.685
  639SOL     OW 2256   6.909   5.187   2.949
  639SOL    HW1 2257   6.963   5.266   2.959
  639SOL    HW2 2258   6.824   5.212   2.985
  640SOL     OW 2259   7.191   4.468   2.768
  640SOL    HW1 2260   7.241   4.536   2.814
  640SOL    HW2 2261   7.254   4.398   2.751
  641SOL     OW 2262   6.507   5.202   3.277
  641SOL    HW1 2263   6.563   5.269   3.236
  641SOL    HW2 2264   6.558   5.121   3.267
  642SOL     OW 2265   4.435   3.511   3.902
  642SOL    HW1 2266   4.435   3.535   3.809
  642SOL    HW2 2267   4.354   3.549   3.936
  643SOL     OW 2268   4.235   4.896   0.935
  643SOL    HW1 2269   4.245   4.958   1.008
  643SOL    HW2 2270   4.277   4.940   0.861
  644SOL     OW 2271   4.607   3.338   3.334
  644SOL    HW1 2272   4.671   3.266   3.334
  644SOL    HW2 2273   4.524   3.296   3.310
  645SOL     OW 2274   6.145   0.281   3.561
  645SOL    HW1 2275   6.062   0.233   3.554
  645SOL    HW2 2276   6.162   0.284   3.655
  646SOL     OW 2277   5.213   7.070   1.028
  646SOL    HW1 2278   5.128   7.078   1.070
  646SOL    HW2 2279   5.272   7.122   1.084
  647SOL     OW 2280   6.168   0.717   3.251
  647SOL    HW1 2281   6.188   0.691   3.161
  647SOL    HW2 2282   6.182   0.638   3.303
  648SOL     OW 2283   6.921   4.140   1.126
  648SOL    HW1 2284   6.871   4.150   1.208
  648SOL    HW2 2285   7.002   4.098   1.153
  649SOL     OW 2286   4.247   3.785   2.843
  649SOL    HW1 2287   4.319   3.781   2.905
  649SOL    HW2 2288   4.220   3.877   2.842
  650SOL     OW 2289   4.282   0.383   0.549
  650SOL    HW1 2290   4.199   0.344   0.576
  650SOL    HW2 2291   4.304   0.341   0.466
  651SOL     OW 2292   3.028   4.153   4.955
  651SOL    HW1 2293   2.973   4.231   4.956
  651SOL    HW2 2294   3.103   4.176   4.901
  652SOL     OW 2295   1.178   4.175   0.356
  652SOL    HW1 2296   1.200   4.103   0.415
  652SOL    HW2 2297   1.128   4.236   0.410
  653SOL     OW 2298   6.234   7.054   4.070
  653SOL    HW1 2299   6.182   7.020   4.142
  653SOL    HW2 2300   6.246   7.147   4.090
  654SOL     OW 2301   5.767   5.946   4.458
  654SOL    HW1 2302   5.738   5.867   4.411
  654SOL    HW2 2303   5.688   5.980   4.499
  655SOL     OW 2304   3.829   4.332   2.271
  655SOL    HW1 2305   3.862   4.362   2.356
  655SOL    HW2 2306   3.899   4.354   2.209
  656SOL     OW 2307   2.342   2.323   1.135
  656SOL    HW1 2308   2.358   2.382   1.062
  656SOL    HW2 2309   2.419   2.332   1.192
  657SOL     OW 2310   4.976   4.469   3.590
  657SOL    HW1 2311   4.991   4.377   3.609
  657SOL    HW2 2312   4.916   4.499   3.658
  658SOL     OW 2313   5.875   6.237   0.581
  658SOL    HW1 2314   5.869   6.276   0.494
  658SOL    HW2 2315   5.967   6.251   0.607
  659SOL     OW 2316   4.213   4.053   2.849
  659SOL    HW1 2317   4.301   4.085   2.829
  659SOL    HW2 2318   4.203   4.071   2.943
  660SOL     OW 2319   4.740   3.223   2.685
  660SOL    HW1 2320   4.784   3.286   2.627
  660SOL    HW2 2321   4.666   3.190   2.633
  661SOL     OW 2322   0.250   2.859   4.495
  661SOL    HW1 2323   0.278   2.947   4.470
  661SOL    HW2 2324   0.331   2.812   4.514
  662SOL     OW 2325   5.628   0.203   3.369
  662SOL    HW1 2326   5.665   0.125   3.411
  662SOL    HW2 2327   5.633   0.185   3.275
  663SOL     OW 2328   4.290   6.731   0.062
  663SOL    HW1 2329   4.320   6.646   0.094
  663SOL    HW2 2330   4.273   6.782   0.141
  664SOL     OW 2331   0.145   4.583   3.329
  664SOL    HW1 2332   0.165   4.660   3.382
  664SOL    HW2 2333   0.147   4.510   3.390
  665SOL     OW 2334   4.875   3.634   4.938
  665SOL    HW1 2335   4.961   3.595   4.922
  665SOL    HW2 2336   4.882   3.671   5.027
  666SOL     OW 2337   6.124   7.228   1.700
  666SOL    HW1 2338   6.067   7.172   1.753
  666SOL    HW2 2339   6.192   7.257   1.762
  667SOL     OW 2340   2.650   0.494   4.956
  667SOL    HW1 2341   2.603   0.417   4.990
  667SOL    HW2 2342   2.600   0.519   4.879
  668SOL     OW 2343   2.122   4.643   3.819
  668SOL    HW1 2344   2.105   4.645   3.725
  668SOL    HW2 2345   2.111   4.734   3.847
  669SOL     OW 2346   6.803   6.850   3.458
  669SOL    HW1 2347   6.712   6.828   3.480
  669SOL    HW2 2348   6.796   6.905   3.380
  670SOL     OW 2349   4.147   6.267   3.449
  670SOL    HW1 2350   4.136   6.341   3.389
  670SOL    HW2 2351   4.207   6.208   3.405
  671SOL     OW 2352   7.022   2.917   1.810
  671SOL    HW1 2353   7.054   2.863   1.883
  671SOL    HW2 2354   7.048   3.006   1.834
  672SOL     OW 2355   4.730   4.772   0.830
  672SOL    HW1 2356   4.688   4.726   0.758
  672SOL    HW2 2357   4.740   4.706   0.898
  673SOL     OW 2358   0.427   1.283   1.791
  673SOL    HW1 2359   0.504   1.264   1.739
  673SOL    HW2 2360   0.461   1.320   1.872
  674SOL     OW 2361   4.077   6.546   1.821
  674SOL    HW1 2362   4.132   6.498   1.759
  674SOL    HW2 2363   3.989   6.539   1.784
  675SOL     OW 2364   2.471   6.291   5.026
  675SOL    HW1 2365   2.523   6.237   4.967
  675SOL    HW2 2366   2.415   6.229   5.074
  676SOL     OW 2367   6.087   5.598   0.852
  676SOL    HW1 2368   6.077   5.618   0.945
  676SOL    HW2 2369   6.172   5.635   0.828
  677SOL     OW 2370   0.582   6.523   0.229
  677SOL    HW1 2371   0.641   6.575   0.282
  677SOL    HW2 2372   0.535   6.468   0.292
  678SOL     OW 2373   5.450   0.422   1.819
  678SOL    HW1 2374   5.515   0.487   1.845
  678SOL    HW2 2375   5.501   0.350   1.782
  679SOL     OW 2376   1.324   5.684   1.820
  679SOL    HW1 2377   1.297   5.628   1.747
  679SOL    HW2 2378   1.368   5.758   1.777
  680SOL     OW 2379   3.547   7.122   2.651
  680SOL    HW1 2380   3.524   7.086   2.565
  680SOL    HW2 2381   3.569   7.214   2.634
  681SOL     OW 2382   6.130   3.476   1.438
  681SOL    HW1 2383   6.089   3.431   1.365
  681SOL    HW2 2384   6.083   3.560   1.444
  682SOL     OW 2385   6.262   4.590   1.412
  682SOL    HW1 2386   6.247   4.617   1.321
  682SOL    HW2 2387   6.205   4.514   1.424
  683SOL     OW 2388   6.443   5.415   1.573
  683SOL    HW1 2389   6.467   5.427   1.664
  683SOL    HW2 2390   6.517   5.368   1.535
  684SOL     OW 2391   5.133   0.468   3.123
  684SOL    HW1 2392   5.167   0.517   3.198
  684SOL    HW2 2393   5.157   0.377   3.141
  685SOL     OW 2394   4.757   4.625   4.073
  685SOL    HW1 2395   4.799   4.539   4.077
  685SOL    HW2 2396   4.763   4.659   4.162
  686SOL     OW 2397   6.891   5.617   2.817
  686SOL    HW1 2398   6.923   5.703   2.844
  686SOL    HW2 2399   6.814   5.602   2.872
  687SOL     OW 2400   4.867   7.148   3.553
  687SOL    HW1 2401   4.950   7.132   3.509
  687SOL    HW2 2402   4.823   7.214   3.498
  688SOL     OW 2403   6.367   0.853   0.269
  688SOL    HW1 2404   6.411   0.820   0.191
  688SOL    HW2 2405   6.292   0.903   0.235
  689SOL     OW 2406   2.888   4.008   4.140
  689SOL    HW1 2407   2.889   3.954   4.061
  689SOL    HW2 2408   2.863   3.947   4.210
  690SOL     OW 2409   3.518   4.083   3.440
  690SOL    HW1 2410   3.438   4.123   3.475
  690SOL    HW2 2411   3.490   3.998   3.406
  691SOL     OW 2412   2.434   6.302   2.461
  691SOL    HW1 2413   2.367   6.368   2.439
  691SOL    HW2 2414   2.517   6.344   2.437
  692SOL     OW 2415   4.814   0.627   1.997
  692SOL    HW1 2416   4.831   0.555   2.057
  692SOL    HW2 2417   4.894   0.680   1.997
  693SOL     OW 2418   6.543   1.216   2.025
  693SOL    HW1 2419   6.460   1.263   2.018
  693SOL    HW2 2420   6.519   1.124   2.018
  694SOL     OW 2421   2.107   5.250   1.359
  694SOL    HW1 2422   2.167   5.206   1.419
  694SOL    HW2 2423   2.028   5.266   1.411
  695SOL     OW 2424   6.383   7.270   2.884
  695SOL    HW1 2425   6.293   7.258   2.854
  695SOL    HW2 2426   6.431   7.197   2.845
  696SOL     OW 2427   4.283   1.432   1.241
  696SOL    HW1 2428   4.279   1.515   1.193
  696SOL    HW2 2429   4.376   1.409   1.240
  697SOL     OW 2430   6.826   1.676   2.868
  697SOL    HW1 2431   6.884   1.605   2.896
  697SOL    HW2 2432   6.851   1.693   2.777
  698SOL     OW 2433   3.901   1.181   1.324
  698SOL    HW1 2434   3.904   1.165   1.230
  698SOL    HW2 2435   3.809   1.174   1.347
  699SOL     OW 2436   5.408   6.251   0.630
  699SOL    HW1 2437   5.386   6.340   0.656
  699SOL    HW2 2438   5.446   6.211   0.708
  700SOL     OW 2439   0.179   5.517   5.086
  700SOL    HW1 2440   0.196   5.434   5.129
  700SOL    HW2 2441   0.126   5.566   5.150
  701SOL     OW 2442   6.867   4.376   0.710
  701SOL    HW1 2443   6.886   4.391   0.803
  701SOL    HW2 2444   6.832   4.287   0.707
  702SOL     OW 2445   5.342   3.379   1.462
  702SOL    HW1 2446   5.285   3.362   1.388
  702SOL    HW2 2447   5.326   3.307   1.523
  703SOL     OW 2448   2.482   0.038   4.928
  703SOL    HW1 2449   2.437   7.277   4.987
  703SOL    HW2 2450   2.474   7.297   4.841
  704SOL     OW 2451   5.344   6.473   4.932
  704SOL    HW1 2452   5.362   6.482   4.839
  704SOL    HW2 2453   5.257   6.511   4.944
  705SOL     OW 2454   3.999   5.000   2.365
  705SOL    HW1 2455   3.920   4.950   2.345
  705SOL    HW2 2456   4.002   5.069   2.299
  706SOL     OW 2457   4.526   4.416   4.909
  706SOL    HW1 2458   4.542   4.354   4.980
  706SOL    HW2 2459   4.542   4.502   4.948
  707SOL     OW 2460   5.862   4.862   0.117
  707SOL    HW1 2461   5.792   4.859   0.183
  707SOL    HW2 2462   5.926   4.798   0.147
  708SOL     OW 2463   6.766   6.003   0.725
  708SOL    HW1 2464   6.726   6.081   0.687
  708SOL    HW2 2465   6.715   5.930   0.690
  709SOL     OW 2466   6.318   5.462   1.328
  709SOL    HW1 2467   6.232   5.476   1.368
  709SOL    HW2 2468   6.375   5.444   1.403
  710SOL     OW 2469   3.941   4.026   3.281
  710SOL    HW1 2470   3.933   3.982   3.366
  710SOL    HW2 2471   3.875   3.984   3.226
  711SOL     OW 2472   3.056   6.026   3.107
  711SOL    HW1 2473   3.138   6.005   3.061
  711SOL    HW2 2474   3.071   5.997   3.197
  712SOL     OW 2475   2.003   3.986   4.547
  712SOL    HW1 2476   2.010   3.987   4.642
  712SOL    HW2 2477   1.996   3.893   4.524
  713SOL     OW 2478   7.168   4.641   3.435
  713SOL    HW1 2479   7.150   4.732   3.409
  713SOL    HW2 2480   7.240   4.614   3.377
  714SOL     OW 2481   6.684   4.987   3.255
  714SOL    HW1 2482   6.696   4.904   3.209
  714SOL    HW2 2483   6.658   4.961   3.344
  715SOL     OW 2484   4.963   7.131   0.617
  715SOL    HW1 2485   4.931   7.077   0.545
  715SOL    HW2 2486   4.888   7.141   0.675
  716SOL     OW 2487   4.158   2.954   3.836
  716SOL    HW1 2488   4.115   2.959   3.921
  716SOL    HW2 2489   4.246   2.920   3.856
  717SOL     OW 2490   3.751   4.991   4.010
  717SOL    HW1 2491   3.661   4.985   3.978
  717SOL    HW2 2492   3.763   4.914   4.065
  718SOL     OW 2493   5.198   2.915   4.211
  718SOL    HW1 2494   5.294   2.915   4.214
  718SOL    HW2 2495   5.172   2.851   4.277
  719SOL     OW 2496   4.811   2.631   1.695
  719SOL    HW1 2497   4.781   2.668   1.612
  719SOL    HW2 2498   4.797   2.701   1.759
  720SOL     OW 2499   5.587   4.161   4.789
  720SOL    HW1 2500   5.505   4.132   4.830
  720SOL    HW2 2501   5.655   4.137   4.852
  721SOL     OW 2502   4.004   2.823   0.666
  721SOL    HW1 2503   4.052   2.901   0.694
  721SOL    HW2 2504   3.914   2.853   0.653
  722SOL     OW 2505   4.081   4.342   4.428
  722SOL    HW1 2506   4.153   4.283   4.407
  722SOL    HW2 2507   4.007   4.308   4.378
  723SOL     OW 2508   4.385   5.145   4.779
  723SOL    HW1 2509   4.423   5.076   4.725
  723SOL    HW2 2510   4.456   5.209   4.789
  724SOL     OW 2511   6.602   4.944   3.518
  724SOL    HW1 2512   6.518   4.966   3.559
  724SOL    HW2 2513   6.610   4.849   3.528
  725SOL     OW 2514   4.168   6.504   2.092
  725SOL    HW1 2515   4.261   6.496   2.072
  725SOL    HW2 2516   4.126   6.518   2.007
  726SOL     OW 2517   5.429   0.667   3.182
  726SOL    HW1 2518   5.400   0.751   3.146
  726SOL    HW2 2519   5.363   0.645   3.247
  727SOL     OW 2520   4.047   0.136   2.448
  727SOL    HW1 2521   4.024   0.048   2.418
  727SOL    HW2 2522   4.029   0.192   2.372
  728SOL     OW 2523   1.096   1.877   0.858
  728SOL    HW1 2524   1.069   1.889   0.767
  728SOL    HW2 2525   1.096   1.965   0.895
  729SOL     OW 2526   2.381   6.785   4.592
  729SOL    HW1 2527   2.404   6.832   4.672
  729SOL    HW2 2528   2.434   6.705   4.595
  730SOL     OW 2529   4.505   3.043   4.116
  730SOL    HW1 2530   4.478   3.011   4.202
  730SOL    HW2 2531   4.599   3.024   4.111
  731SOL     OW 2532   4.749   7.157   0.776
  731SOL    HW1 2533   4.762   7.108   0.858
  731SOL    HW2 2534   4.705   7.237   0.804
  732SOL     OW 2535   0.549   4.138   4.877
  732SOL    HW1 2536   0.461   4.160   4.907
  732SOL    HW2 2537   0.574   4.213   4.822
  733SOL     OW 2538   4.057   4.700   4.134
  733SOL    HW1 2539   4.102   4.681   4.216
  733SOL    HW2 2540   4.055   4.616   4.088
  734SOL     OW 2541   6.584   3.681   3.453
  734SOL    HW1 2542   6.605   3.590   3.431
  734SOL    HW2 2543   6.546   3.676   3.541
  735SOL     OW 2544   1.861   0.152   4.638
  735SOL    HW1 2545   1.956   0.141   4.634
  735SOL    HW2 2546   1.829   0.116   4.555
  736SOL     OW 2547   7.267   0.533   2.229
  736SOL    HW1 2548   0.027   0.509   2.157
  736SOL    HW2 2549   0.025   0.565   2.298
  737SOL     OW 2550   1.935   4.803   4.830
  737SOL    HW1 2551   1.931   4.771   4.921
  737SOL    HW2 2552   1.959   4.726   4.779
  738SOL     OW 2553   4.198   5.321   4.176
  738SOL    HW1 2554   4.162   5.375   4.105
  738SOL    HW2 2555   4.156   5.355   4.255
  739SOL     OW 2556   0.214   2.667   0.161
  739SOL    HW1 2557   0.275   2.623   0.221
  739SOL    HW2 2558   0.262   2.676   0.079
  740SOL     OW 2559   3.870   3.720   1.227
  740SOL    HW1 2560   3.777   3.740   1.214
  740SOL    HW2 2561   3.907   3.716   1.139
  741SOL     OW 2562   4.978   2.271   1.370
  741SOL    HW1 2563   5.001   2.335   1.438
  741SOL    HW2 2564   4.988   2.186   1.413
  742SOL     OW 2565   5.167   0.149   0.950
  742SOL    HW1 2566   5.104   0.140   1.022
  742SOL    HW2 2567   5.250   0.170   0.994
  743SOL     OW 2568   4.399   6.262   1.906
  743SOL    HW1 2569   4.303   6.252   1.904
  743SOL    HW2 2570   4.419   6.309   1.825
  744SOL     OW 2571   5.396   6.104   4.098
  744SOL    HW1 2572   5.306   6.119   4.127
  744SOL    HW2 2573   5.432   6.191   4.085
  745SOL     OW 2574   6.540   1.325   1.577
  745SOL    HW1 2575   6.601   1.382   1.532
  745SOL    HW2 2576   6.590   1.290   1.652
  746SOL     OW 2577   5.305   5.600   4.083
  746SOL    HW1 2578   5.264   5.531   4.031
  746SOL    HW2 2579   5.241   5.620   4.151
  747SOL     OW 2580   6.440   6.955   1.104
  747SOL    HW1 2581   6.499   7.030   1.104
  747SOL    HW2 2582   6.491   6.885   1.064
  748SOL     OW 2583   2.206   3.203   1.919
  748SOL    HW1 2584   2.239   3.277   1.869
  748SOL    HW2 2585   2.254   3.205   2.001
  749SOL     OW 2586   1.759   0.478   4.373
  749SOL    HW1 2587   1.668   0.478   4.346
  749SOL    HW2 2588   1.802   0.419   4.311
  750SOL     OW 2589   6.391   6.109   4.329
  750SOL    HW1 2590   6.421   6.150   4.247
  750SOL    HW2 2591   6.439   6.026   4.333
  751SOL     OW 2592   5.599   2.998   2.358
  751SOL    HW1 2593   5.595   3.044   2.442
  751SOL    HW2 2594   5.597   3.067   2.293
  752SOL     OW 2595   6.557   4.097   0.104
  752SOL    HW1 2596   6.500   4.032   0.144
  752SOL    HW2 2597   6.592   4.054   0.026
  753SOL     OW 2598   4.829   5.872   0.656
  753SOL    HW1 2599   4.882   5.809   0.607
  753SOL    HW2 2600   4.858   5.863   0.746
  754SOL     OW 2601   6.246   5.526   4.709
  754SOL    HW1 2602   6.272   5.434   4.702
  754SOL    HW2 2603   6.303   5.572   4.647
  755SOL     OW 2604   4.505   4.631   0.002
  755SOL    HW1 2605   4.545   4.699   0.057
  755SOL    HW2 2606   0.918   0.968   5.092
  756SOL     OW 2607   1.962   7.269   2.956
  756SOL    HW1 2608   1.916   0.035   2.903
  756SOL    HW2 2609   2.044   0.013   2.981
  757SOL     OW 2610   2.754   4.338   0.684
  757SOL    HW1 2611   2.799   4.400   0.628
  757SOL    HW2 2612   2.665   4.334   0.649
  758SOL     OW 2613   6.884   4.634   1.555
  758SOL    HW1 2614   6.863   4.727   1.545
  758SOL    HW2 2615   6.912   4.607   1.468
  759SOL     OW 2616   2.355   0.178   3.672
  759SOL    HW1 2617   2.350   0.088   3.705
  759SOL    HW2 2618   2.270   0.193   3.631
  760SOL     OW 2619   6.507   4.051   2.696
  760SOL    HW1 2620   6.476   4.137   2.666
  760SOL    HW2 2621   6.500   4.055   2.791
  761SOL     OW 2622   2.336   5.409   1.825
  761SOL    HW1 2623   2.330   5.410   1.920
  761SOL    HW2 2624   2.338   5.316   1.802
  762SOL     OW 2625   4.027   0.898   1.134
  762SOL    HW1 2626   3.987   0.977   1.098
  762SOL    HW2 2627   4.120   0.920   1.143
  763SOL     OW 2628   0.710   5.977   1.645
  763SOL    HW1 2629   0.772   5.924   1.693
  763SOL    HW2 2630   0.728   6.067   1.673
  764SOL     OW 2631   4.750   5.930   1.504
  764SOL    HW1 2632   4.661   5.933   1.469
  764SOL    HW2 2633   4.741   5.965   1.593
  765SOL     OW 2634   6.416   6.332   4.486
  765SOL    HW1 2635   6.408   6.258   4.425
  765SOL    HW2 2636   6.485   6.305   4.547
  766SOL     OW 2637   0.599   6.129   3.346
  766SOL    HW1 2638   0.545   6.200   3.310
  766SOL    HW2 2639   0.577   6.053   3.292
  767SOL     OW 2640   3.804   5.166   2.514
  767SOL    HW1 2641   3.834   5.232   2.576
  767SOL    HW2 2642   3.884   5.123   2.483
  768SOL     OW 2643   1.569   4.244   1.364
  768SOL    HW1 2644   1.609   4.269   1.447
  768SOL    HW2 2645   1.605   4.305   1.300
  769SOL     OW 2646   3.413   1.634   1.294
  769SOL    HW1 2647   3.407   1.715   1.243
  769SOL    HW2 2648   3.375   1.567   1.237
  770SOL     OW 2649   5.495   2.962   5.149
  770SOL    HW1 2650   5.479   2.868   5.159
  770SOL    HW2 2651   5.590   2.971   5.155
  771SOL     OW 2652   0.999   0.799   1.510
  771SOL    HW1 2653   1.044   0.829   1.431
  771SOL    HW2 2654   1.066   0.752   1.560
  772SOL     OW 2655   3.613   5.011   3.120
  772SOL    HW1 2656   3.533   5.027   3.070
  772SOL    HW2 2657   3.610   5.075   3.191
  773SOL     OW 2658   6.277   5.561   0.038
  773SOL    HW1 2659   2.636   1.879   5.110
  773SOL    HW2 2660   6.358   5.610   0.054
  774SOL     OW 2661   6.132   5.070   4.364
  774SOL    HW1 2662   6.166   4.999   4.418
  774SOL    HW2 2663   6.078   5.026   4.298
  775SOL     OW 2664   0.853   6.230   3.285
  775SOL    HW1 2665   0.908   6.153   3.274
  775SOL    HW2 2666   0.774   6.198   3.328
  776SOL     OW 2667   1.881   5.291   1.523
  776SOL    HW1 2668   1.889   5.349   1.599
  776SOL    HW2 2669   1.845   5.210   1.558
  777SOL     OW 2670   6.285   3.583   4.451
  777SOL    HW1 2671   6.354   3.526   4.416
  777SOL    HW2 2672   6.331   3.664   4.475
  778SOL     OW 2673   0.138   4.106   2.953
  778SOL    HW1 2674   0.226   4.072   2.968
  778SOL    HW2 2675   0.082   4.029   2.953
  779SOL     OW 2676   3.229   2.973   0.869
  779SOL    HW1 2677   3.213   2.911   0.798
  779SOL    HW2 2678   3.324   2.982   0.871
  780SOL     OW 2679   4.390   4.750   4.453
  780SOL    HW1 2680   4.456   4.683   4.470
  780SOL    HW2 2681   4.309   4.700   4.441
  781SOL     OW 2682   1.459   5.846   3.135
  781SOL    HW1 2683   1.549   5.870   3.114
  781SOL    HW2 2684   1.460   5.751   3.137
  782SOL     OW 2685   1.260   3.577   2.897
  782SOL    HW1 2686   1.165   3.576   2.897
  782SOL    HW2 2687   1.285   3.550   2.809
  783SOL     OW 2688   5.791   0.242   4.126
  783SOL    HW1 2689   5.702   0.225   4.159
  783SOL    HW2 2690   5.843   0.171   4.164
  784SOL     OW 2691   6.406   4.302   2.905
  784SOL    HW1 2692   6.406   4.222   2.958
  784SOL    HW2 2693   6.437   4.370   2.965
  785SOL     OW 2694   4.527   3.371   1.966
  785SOL    HW1 2695   4.535   3.342   1.875
  785SOL    HW2 2696   4.598   3.433   1.978
  786SOL     OW 2697   0.008   5.467   2.892
  786SOL    HW1 2698   0.042   5.541   2.841
  786SOL    HW2 2699   0.071   5.397   2.875
  787SOL     OW 2700   6.354   5.734   1.532
  787SOL    HW1 2701   6.259   5.748   1.535
  787SOL    HW2 2702   6.366   5.641   1.548
  788SOL     OW 2703   0.403   1.368   0.867
  788SOL    HW1 2704   0.314   1.393   0.892
  788SOL    HW2 2705   0.460   1.414   0.929
  789SOL     OW 2706   5.338   3.200   2.471
  789SOL    HW1 2707   5.304   3.254   2.399
  789SOL    HW2 2708   5.259   3.162   2.511
  790SOL     OW 2709   2.809   5.454   2.108
  790SOL    HW1 2710   2.817   5.388   2.177
  790SOL    HW2 2711   2.750   5.519   2.144
  791SOL     OW 2712   7.212   2.263   2.503
  791SOL    HW1 2713   7.199   2.208   2.581
  791SOL    HW2 2714   7.162   2.342   2.521
  792SOL     OW 2715   5.758   1.642   2.405
  792SOL    HW1 2716   5.848   1.633   2.372
  792SOL    HW2 2717   5.703   1.623   2.329
  793SOL     OW 2718   6.747   2.579   4.708
  793SOL    HW1 2719   6.798   2.532   4.643
  793SOL    HW2 2720   6.798   2.571   4.789
  794SOL     OW 2721   5.744   0.306   0.860
  794SOL    HW1 2722   5.771   0.215   0.870
  794SOL    HW2 2723   5.669   0.302   0.801
  795SOL     OW 2724   4.391   3.167   3.295
  795SOL    HW1 2725   4.413   3.111   3.221
  795SOL    HW2 2726   4.295   3.161   3.302
  796SOL     OW 2727   6.607   0.338   1.482
  796SOL    HW1 2728   6.689   0.378   1.454
  796SOL    HW2 2729   6.630   0.247   1.503
  797SOL     OW 2730   5.127   2.972   1.931
  797SOL    HW1 2731   5.053   2.941   1.982
  797SOL    HW2 2732   5.139   2.906   1.863
  798SOL     OW 2733   4.551   1.478   2.549
  798SOL    HW1 2734   4.602   1.408   2.588
  798SOL    HW2 2735   4.526   1.445   2.463
  799SOL     OW 2736   7.221   6.034   1.272
  799SOL    HW1 2737   7.208   6.083   1.353
  799SOL    HW2 2738   7.187   5.946   1.292
  800SOL     OW 2739   5.865   0.696   2.359
  800SOL    HW1 2740   5.844   0.788   2.373
  800SOL    HW2 2741   5.876   0.660   2.447
  801SOL     OW 2742   3.960   0.720   4.579
  801SOL    HW1 2743   4.037   0.689   4.531
  801SOL    HW2 2744   3.905   0.762   4.513
  802SOL     OW 2745   4.461   0.761   1.432
  802SOL    HW1 2746   4.527   0.830   1.439
  802SOL    HW2 2747   4.511   0.679   1.430
  803SOL     OW 2748   5.313   5.127   0.514
  803SOL    HW1 2749   5.324   5.202   0.573
  803SOL    HW2 2750   5.324   5.050   0.569
  804SOL     OW 2751   5.108   4.214   4.182
  804SOL    HW1 2752   5.185   4.268   4.201
  804SOL    HW2 2753   5.038   4.277   4.165
  805SOL     OW 2754   5.992   0.037   3.240
  805SOL    HW1 2755   5.982   0.094   3.164
  805SOL    HW2 2756   5.918   7.276   3.234
  806SOL     OW 2757   3.903   6.055   2.554
  806SOL    HW1 2758   3.864   6.042   2.640
  806SOL    HW2 2759   3.892   6.148   2.535
  807SOL     OW 2760   5.467   2.885   4.259
  807SOL    HW1 2761   5.481   2.790   4.258
  807SOL    HW2 2762   5.551   2.921   4.230
  808SOL     OW 2763   7.266   6.902   0.072
  808SOL    HW1 2764   7.287   6.811   0.054
  808SOL    HW2 2765   7.297   6.917   0.161
  809SOL     OW 2766   2.624   0.997   1.627
  809SOL    HW1 2767   2.659   1.078   1.591
  809SOL    HW2 2768   2.656   0.995   1.718
  810SOL     OW 2769   5.318   4.758   1.174
  810SOL    HW1 2770   5.376   4.682   1.181
  810SOL    HW2 2771   5.318   4.796   1.262
  811SOL     OW 2772   6.142   3.698   0.235
  811SOL    HW1 2773   6.133   3.603   0.238
  811SOL    HW2 2774   6.078   3.730   0.299
  812SOL     OW 2775   7.014   0.676   2.819
  812SOL    HW1 2776   6.951   0.623   2.770
  812SOL    HW2 2777   6.970   0.694   2.902
  813SOL     OW 2778   6.434   6.215   3.832
  813SOL    HW1 2779   6.365   6.278   3.811
  813SOL    HW2 2780   6.419   6.141   3.774
  814SOL     OW 2781   0.604   3.831   2.377
  814SOL    HW1 2782   0.686   3.815   2.424
  814SOL    HW2 2783   0.611   3.921   2.346
  815SOL     OW 2784   4.829   4.083   1.399
  815SOL    HW1 2785   4.841   4.100   1.492
  815SOL    HW2 2786   4.742   4.119   1.380
  816SOL     OW 2787   4.118   4.820   1.930
  816SOL    HW1 2788   4.055   4.890   1.911
  816SOL    HW2 2789   4.143   4.834   2.021
  817SOL     OW 2790   2.683   3.920   2.534
  817SOL    HW1 2791   2.761   3.865   2.524
  817SOL    HW2 2792   2.629   3.875   2.599
  818SOL     OW 2793   4.670   1.272   2.684
  818SOL    HW1 2794   4.738   1.205   2.689
  818SOL    HW2 2795   4.654   1.297   2.775
  819SOL     OW 2796   4.350   0.148   2.283
  819SOL    HW1 2797   4.330   0.070   2.232
  819SOL    HW2 2798   4.439   0.134   2.316
  820SOL     OW 2799   4.331   1.764   0.651
  820SOL    HW1 2800   4.250   1.774   0.601
  820SOL    HW2 2801   4.347   1.851   0.688
  821SOL     OW 2802   6.874   5.650   2.060
  821SOL    HW1 2803   6.835   5.654   2.148
  821SOL    HW2 2804   6.921   5.567   2.059
  822SOL     OW 2805   5.536   5.218   1.077
  822SOL    HW1 2806   5.604   5.283   1.096
  822SOL    HW2 2807   5.561   5.182   0.992
  823SOL     OW 2808   4.158   0.481   1.336
  823SOL    HW1 2809   4.121   0.501   1.422
  823SOL    HW2 2810   4.118   0.544   1.277
  824SOL     OW 2811   6.559   5.136   1.268
  824SOL    HW1 2812   6.496   5.183   1.212
  824SOL    HW2 2813   6.618   5.093   1.206
  825SOL     OW 2814   1.149   0.348   4.521
  825SOL    HW1 2815   1.101   0.370   4.601
  825SOL    HW2 2816   1.223   0.295   4.550
  826SOL     OW 2817   7.022   5.208   1.657
  826SOL    HW1 2818   7.032   5.160   1.575
  826SOL    HW2 2819   7.029   5.142   1.726
  827SOL     OW 2820   6.576   1.215   2.373
  827SOL    HW1 2821   6.621   1.140   2.412
  827SOL    HW2 2822   6.627   1.236   2.295
  828SOL     OW 2823   7.036   5.257   4.673
  828SOL    HW1 2824   6.952   5.270   4.629
  828SOL    HW2 2825   7.071   5.345   4.686
  829SOL     OW 2826   6.071   3.434   4.399
  829SOL    HW1 2827   6.091   3.408   4.309
  829SOL    HW2 2828   6.138   3.498   4.421
  830SOL     OW 2829   5.769   2.949   0.703
  830SOL    HW1 2830   5.728   2.936   0.617
  830SOL    HW2 2831   5.772   3.044   0.713
  831SOL     OW 2832   6.701   5.888   1.741
  831SOL    HW1 2833   6.639   5.906   1.670
  831SOL    HW2 2834   6.787   5.898   1.701
  832SOL     OW 2835   3.877   6.499   2.875
  832SOL    HW1 2836   3.961   6.484   2.831
  832SOL    HW2 2837   3.836   6.569   2.824
  833SOL     OW 2838   0.194   3.770   3.670
  833SOL    HW1 2839   0.197   3.675   3.666
  833SOL    HW2 2840   0.227   3.792   3.757
  834SOL     OW 2841   3.614   6.795   2.133
  834SOL    HW1 2842   3.595   6.887   2.150
  834SOL    HW2 2843   3.699   6.779   2.175
  835SOL     OW 2844   0.151   2.495   3.692
  835SOL    HW1 2845   0.225   2.474   3.749
  835SOL    HW2 2846   0.189   2.494   3.603
  836SOL     OW 2847   6.191   3.804   5.133
  836SOL    HW1 2848   6.285   3.819   5.122
  836SOL    HW2 2849   2.536   0.090   0.042
  837SOL     OW 2850   3.919   6.193   1.292
  837SOL    HW1 2851   3.956   6.149   1.216
  837SOL    HW2 2852   3.861   6.260   1.255
  838SOL     OW 2853   6.841   3.776   1.019
  838SOL    HW1 2854   6.787   3.855   1.016
  838SOL    HW2 2855   6.800   3.722   1.087
  839SOL     OW 2856   2.966   3.887   1.784
  839SOL    HW1 2857   2.969   3.802   1.829
  839SOL    HW2 2858   3.055   3.922   1.790
  840SOL     OW 2859   3.267   6.357   2.898
  840SOL    HW1 2860   3.194   6.341   2.838
  840SOL    HW2 2861   3.344   6.326   2.852
  841SOL     OW 2862   7.112   5.710   4.171
  841SOL    HW1 2863   7.206   5.727   4.180
  841SOL    HW2 2864   7.085   5.766   4.097
  842SOL     OW 2865   1.766   0.692   0.169
  842SOL    HW1 2866   1.772   0.787   0.174
  842SOL    HW2 2867   1.856   0.661   0.181
  843SOL     OW 2868   6.494   7.053   2.758
  843SOL    HW1 2869   6.422   7.037   2.697
  843SOL    HW2 2870   6.573   7.040   2.706
  844SOL     OW 2871   0.435   0.115   0.030
  844SOL    HW1 2872   4.093   3.791   5.100
  844SOL    HW2 2873   0.344   0.086   0.039
  845SOL     OW 2874   3.763   3.193   2.651
  845SOL    HW1 2875   3.773   3.284   2.676
  845SOL    HW2 2876   3.834   3.147   2.696
  846SOL     OW 2877   4.202   0.770   1.521
  846SOL    HW1 2878   4.180   0.685   1.560
  846SOL    HW2 2879   4.288   0.758   1.483
  847SOL     OW 2880   3.298   0.425   0.058
  847SOL    HW1 2881   3.346   0.351   0.021
  847SOL    HW2 2882   6.936   4.134   5.145
  848SOL     OW 2883   3.946   4.606   1.940
  848SOL    HW1 2884   4.014   4.673   1.934
  848SOL    HW2 2885   3.899   4.612   1.858
  849SOL     OW 2886   5.309   3.027   4.753
  849SOL    HW1 2887   5.324   3.063   4.840
  849SOL    HW2 2888   5.333   2.935   4.761
  850SOL     OW 2889   7.048   1.825   0.854
  850SOL    HW1 2890   7.039   1.902   0.911
  850SOL    HW2 2891   7.125   1.779   0.888
  851SOL     OW 2892   5.543   3.895   2.610
  851SOL    HW1 2893   5.497   3.812   2.595
  851SOL    HW2 2894   5.603   3.904   2.536
  852SOL     OW 2895   6.088   5.515   1.463
  852SOL    HW1 2896   6.067   5.605   1.487
  852SOL    HW2 2897   6.021   5.492   1.398
  853SOL     OW 2898   0.299   4.188   4.978
  853SOL    HW1 2899   0.229   4.232   4.929
  853SOL    HW2 2900   0.307   4.239   5.058
  854SOL     OW 2901   4.209   3.718   1.472
  854SOL    HW1 2902   4.155   3.788   1.508
  854SOL    HW2 2903   4.208   3.732   1.378
  855SOL     OW 2904   1.426   0.923   4.966
  855SOL    HW1 2905   1.465   0.949   5.049
  855SOL    HW2 2906   1.363   0.992   4.945
  856SOL     OW 2907   7.274   6.617   4.375
  856SOL    HW1 2908   7.195   6.571   4.406
  856SOL    HW2 2909   7.282   6.692   4.435
  857SOL     OW 2910   6.730   7.019   2.231
  857SOL    HW1 2911   6.658   6.986   2.285
  857SOL    HW2 2912   6.686   7.059   2.156
  858SOL     OW 2913   5.304   2.508   2.126
  858SOL    HW1 2914   5.262   2.536   2.045
  858SOL    HW2 2915   5.234   2.511   2.191
  859SOL     OW 2916   2.132   6.026   3.571
  859SOL    HW1 2917   2.104   5.968   3.642
  859SOL    HW2 2918   2.072   6.100   3.574
  860SOL     OW 2919   5.786   0.413   3.477
  860SOL    HW1 2920   5.728   0.340   3.457
  860SOL    HW2 2921   5.827   0.435   3.393
  861SOL     OW 2922   2.120   6.781   5.089
  861SOL    HW1 2923   2.166   6.702   5.061
  861SOL    HW2 2924   2.180   6.823   5.151
  862SOL     OW 2925   3.190   4.388   2.364
  862SOL    HW1 2926   3.179   4.353   2.276
  862SOL    HW2 2927   3.136   4.332   2.420
  863SOL     OW 2928   5.788   1.569   2.668
  863SOL    HW1 2929   5.771   1.589   2.575
  863SOL    HW2 2930   5.863   1.510   2.666
  864SOL     OW 2931   1.765   4.480   3.345
  864SOL    HW1 2932   1.675   4.505   3.324
  864SOL    HW2 2933   1.812   4.491   3.262
  865SOL     OW 2934   6.613   6.697   2.312
  865SOL    HW1 2935   6.575   6.777   2.348
  865SOL    HW2 2936   6.598   6.704   2.218
  866SOL     OW 2937   7.050   3.798   2.200
  866SOL    HW1 2938   7.138   3.799   2.236
  866SOL    HW2 2939   7.000   3.741   2.259
  867SOL     OW 2940   4.490   1.998   3.907
  867SOL    HW1 2941   4.497   1.927   3.970
  867SOL    HW2 2942   4.569   1.992   3.854
  868SOL     OW 2943   7.269   5.725   2.483
  868SOL    HW1 2944   7.189   5.696   2.526
  868SOL    HW2 2945   7.240   5.758   2.398
  869SOL     OW 2946   0.393   4.527   1.174
  869SOL    HW1 2947   0.361   4.447   1.215
  869SOL    HW2 2948   0.378   4.595   1.239
  870SOL     OW 2949   5.435   0.922   2.753
  870SOL    HW1 2950   5.500   0.942   2.686
  870SOL    HW2 2951   5.414   0.829   2.740
  871SOL     OW 2952   5.802   4.227   4.424
  871SOL    HW1 2953   5.730   4.241   4.362
  871SOL    HW2 2954   5.806   4.132   4.435
  872SOL     OW 2955   3.702   4.879   3.562
  872SOL    HW1 2956   3.733   4.854   3.649
  872SOL    HW2 2957   3.681   4.797   3.519
  873SOL     OW 2958   0.831   4.842   1.406
  873SOL    HW1 2959   0.739   4.861   1.388
  873SOL    HW2 2960   0.874   4.928   1.407
  874SOL     OW 2961   6.308   5.228   3.468
  874SOL    HW1 2962   6.242   5.286   3.431
  874SOL    HW2 2963   6.373   5.217   3.398
  875SOL     OW 2964   6.510   2.987   1.613
  875SOL    HW1 2965   6.459   2.944   1.544
  875SOL    HW2 2966   6.586   3.024   1.568
  876SOL     OW 2967   4.980   1.152   1.295
  876SOL    HW1 2968   4.899   1.112   1.262
  876SOL    HW2 2969   5.033   1.164   1.217
  877SOL     OW 2970   5.949   2.410   2.106
  877SOL    HW1 2971   5.872   2.397   2.051
  877SOL    HW2 2972   5.947   2.503   2.129
  878SOL     OW 2973   3.897   3.143   2.411
  878SOL    HW1 2974   3.848   3.182   2.338
  878SOL    HW2 2975   3.843   3.158   2.488
  879SOL     OW 2976   6.138   4.872   3.750
  879SOL    HW1 2977   6.146   4.845   3.842
  879SOL    HW2 2978   6.052   4.841   3.723
  880SOL     OW 2979   4.298   6.883   1.709
  880SOL    HW1 2980   4.368   6.879   1.775
  880SOL    HW2 2981   4.337   6.844   1.631
  881SOL     OW 2982   4.521   2.533   1.069
  881SOL    HW1 2983   4.545   2.626   1.068
  881SOL    HW2 2984   4.494   2.516   1.160
  882SOL     OW 2985   5.735   1.266   0.334
  882SOL    HW1 2986   5.663   1.304   0.384
  882SOL    HW2 2987   5.722   1.172   0.342
  883SOL     OW 2988   4.093   5.912   1.530
  883SOL    HW1 2989   4.142   5.889   1.451
  883SOL    HW2 2990   4.155   5.895   1.602
  884SOL     OW 2991   5.998   3.113   3.536
  884SOL    HW1 2992   6.049   3.039   3.569
  884SOL    HW2 2993   5.946   3.077   3.464
  885SOL     OW 2994   4.877   4.958   0.696
  885SOL    HW1 2995   4.817   5.017   0.651
  885SOL    HW2 2996   4.821   4.900   0.747
  886SOL     OW 2997   0.695   0.295   4.902
  886SOL    HW1 2998   0.734   0.366   4.954
  886SOL    HW2 2999   0.702   0.326   4.812
  887SOL     OW 3000   3.810   3.389   0.779
  887SOL    HW1 3001   3.781   3.450   0.847
  887SOL    HW2 3002   3.731   3.373   0.727
  888SOL     OW 3003   6.700   5.600   2.569
  888SOL    HW1 3004   6.608   5.618   2.589
  888SOL    HW2 3005   6.744   5.602   2.654
  889SOL     OW 3006   6.428   0.245   1.897
  889SOL    HW1 3007   6.521   0.266   1.904
  889SOL    HW2 3008   6.393   0.265   1.984
  890SOL     OW 3009   3.653   6.389   0.878
  890SOL    HW1 3010   3.574   6.337   0.894
  890SOL    HW2 3011   3.642   6.424   0.790
  891SOL     OW 3012   3.916   5.708   1.491
  891SOL    HW1 3013   3.905   5.709   1.396
  891SOL    HW2 3014   3.972   5.784   1.510
  892SOL     OW 3015   1.716   7.118   0.039
  892SOL    HW1 3016   1.632   7.159   0.015
  892SOL    HW2 3017   5.407   3.447   5.117
  893SOL     OW 3018   5.452   1.236   1.539
  893SOL    HW1 3019   5.405   1.267   1.462
  893SOL    HW2 3020   5.444   1.141   1.536
  894SOL     OW 3021   3.040   7.092   3.014
  894SOL    HW1 3022   3.032   7.027   2.944
  894SOL    HW2 3023   2.965   7.150   3.001
  895SOL     OW 3024   2.609   4.034   1.615
  895SOL    HW1 3025   2.616   4.109   1.556
  895SOL    HW2 3026   2.634   3.959   1.561
  896SOL     OW 3027   4.745   5.377   3.789
  896SOL    HW1 3028   4.676   5.311   3.796
  896SOL    HW2 3029   4.824   5.333   3.818
  897SOL     OW 3030   3.660   5.464   3.340
  897SOL    HW1 3031   3.594   5.533   3.342
  897SOL    HW2 3032   3.700   5.472   3.254
  898SOL     OW 3033   6.090   6.926   3.440
  898SOL    HW1 3034   6.023   6.948   3.376
  898SOL    HW2 3035   6.041   6.888   3.514
  899SOL     OW 3036   3.668   5.806   2.326
  899SOL    HW1 3037   3.660   5.712   2.309
  899SOL    HW2 3038   3.667   5.813   2.422
  900SOL     OW 3039   5.525   4.071   4.530
  900SOL    HW1 3040   5.606   4.021   4.519
  900SOL    HW2 3041   5.530   4.106   4.619
  901SOL     OW 3042   4.803   4.206   0.858
  901SOL    HW1 3043   4.749   4.177   0.932
  901SOL    HW2 3044   4.856   4.277   0.893
  902SOL     OW 3045   3.937   3.733   0.944
  902SOL    HW1 3046   3.980   3.730   0.858
  902SOL    HW2 3047   3.862   3.675   0.935
  903SOL     OW 3048   6.792   3.600   1.626
  903SOL    HW1 3049   6.781   3.618   1.719
  903SOL    HW2 3050   6.795   3.504   1.621
  904SOL     OW 3051   5.494   2.462   0.396
  904SOL    HW1 3052   5.410   2.423   0.418
  904SOL    HW2 3053   5.498   2.541   0.450
  905SOL     OW 3054   6.678   5.884   5.005
  905SOL    HW1 3055   6.626   5.931   4.940
  905SOL    HW2 3056   6.632   5.897   5.088
  906SOL     OW 3057   6.004   0.073   1.219
  906SOL    HW1 3058   6.042   0.088   1.306
  906SOL    HW2 3059   6.020   7.280   1.201
  907SOL     OW 3060   6.520   4.500   3.060
  907SOL    HW1 3061   6.611   4.498   3.030
  907SOL    HW2 3062   6.507   4.590   3.090
  908SOL     OW 3063   0.222   6.755   1.003
  908SOL    HW1 3064   0.176   6.790   0.927
  908SOL    HW2 3065   0.230   6.661   0.985
  909SOL     OW 3066   0.026   4.615   1.120
  909SOL    HW1 3067   7.238   4.614   1.079
  909SOL    HW2 3068   0.014   4.568   1.202
  910SOL     OW 3069   4.995   6.758   3.446
  910SOL    HW1 3070   5.048   6.837   3.457
  910SOL    HW2 3071   4.982   6.752   3.351
  911SOL     OW 3072   0.679   4.376   1.820
  911SOL    HW1 3073   0.726   4.459   1.813
  911SOL    HW2 3074   0.633   4.381   1.903
  912SOL     OW 3075   4.584   4.510   2.314
  912SOL    HW1 3076   4.660   4.547   2.360
  912SOL    HW2 3077   4.512   4.519   2.376
  913SOL     OW 3078   0.318   0.817   3.874
  913SOL    HW1 3079   0.344   0.755   3.942
  913SOL    HW2 3080   0.352   0.779   3.793
  914SOL     OW 3081   6.046   6.061   0.139
  914SOL    HW1 3082   6.018   6.043   0.229
  914SOL    HW2 3083   6.135   6.096   0.149
  915SOL     OW 3084   4.232   6.260   4.597
  915SOL    HW1 3085   4.187   6.303   4.524
  915SOL    HW2 3086   4.323   6.287   4.588
  916SOL     OW 3087   6.242   6.399   3.776
  916SOL    HW1 3088   6.223   6.491   3.757
  916SOL    HW2 3089   6.169   6.371   3.831
  917SOL     OW 3090   2.894   3.562   2.975
  917SOL    HW1 3091   2.926   3.484   2.930
  917SOL    HW2 3092   2.899   3.541   3.068
  918SOL     OW 3093   2.716   5.154   2.802
  918SOL    HW1 3094   2.793   5.167   2.747
  918SOL    HW2 3095   2.703   5.238   2.845
  919SOL     OW 3096   6.482   5.582   3.882
  919SOL    HW1 3097   6.525   5.518   3.938
  919SOL    HW2 3098   6.437   5.530   3.816
  920SOL     OW 3099   4.017   3.404   5.095
  920SOL    HW1 3100   0.371   7.060   0.029
  920SOL    HW2 3101   3.939   3.453   5.070
  921SOL     OW 3102   2.572   6.327   2.805
  921SOL    HW1 3103   2.575   6.363   2.893
  921SOL    HW2 3104   2.572   6.404   2.748
  922SOL     OW 3105   5.146   3.550   0.536
  922SOL    HW1 3106   5.111   3.471   0.494
  922SOL    HW2 3107   5.092   3.560   0.614
  923SOL     OW 3108   3.250   5.525   2.771
  923SOL    HW1 3109   3.218   5.580   2.843
  923SOL    HW2 3110   3.172   5.508   2.718
  924SOL     OW 3111   5.917   0.038   4.253
  924SOL    HW1 3112   5.981   0.053   4.323
  924SOL    HW2 3113   5.889   7.247   4.266
  925SOL     OW 3114   4.999   5.777   0.058
  925SOL    HW1 3115   5.088   5.769   0.023
  925SOL    HW2 3116   1.293   2.096   5.149
  926SOL     OW 3117   1.356   3.770   2.501
  926SOL    HW1 3118   1.433   3.753   2.555
  926SOL    HW2 3119   1.391   3.777   2.412
  927SOL     OW 3120   5.554   2.663   2.071
  927SOL    HW1 3121   5.492   2.590   2.068
  927SOL    HW2 3122   5.513   2.727   2.128
  928SOL     OW 3123   6.669   0.520   0.214
  928SOL    HW1 3124   6.602   0.471   0.166
  928SOL    HW2 3125   6.728   0.452   0.248
  929SOL     OW 3126   4.152   0.869   2.038
  929SOL    HW1 3127   4.210   0.935   2.001
  929SOL    HW2 3128   4.068   0.882   1.993
  930SOL     OW 3129   3.863   0.666   2.080
  930SOL    HW1 3130   3.876   0.701   2.168
  930SOL    HW2 3131   3.870   0.743   2.023
  931SOL     OW 3132   6.571   6.703   1.033
  931SOL    HW1 3133   6.583   6.610   1.014
  931SOL    HW2 3134   6.644   6.746   0.987
  932SOL     OW 3135   0.010   2.843   3.650
  932SOL    HW1 3136   7.278   2.756   3.675
  932SOL    HW2 3137   7.231   2.892   3.628
  933SOL     OW 3138   6.710   7.007   2.592
  933SOL    HW1 3139   6.783   6.946   2.588
  933SOL    HW2 3140   6.751   7.094   2.599
  934SOL     OW 3141   5.503   4.952   4.295
  934SOL    HW1 3142   5.478   5.042   4.317
  934SOL    HW2 3143   5.423   4.901   4.305
  935SOL     OW 3144   5.392   4.476   0.444
  935SOL    HW1 3145   5.301   4.478   0.475
  935SOL    HW2 3146   5.425   4.390   0.471
  936SOL     OW 3147   0.020   4.854   3.662
  936SOL    HW1 3148   7.244   4.912   3.652
  936SOL    HW2 3149   7.288   4.784   3.719
  937SOL     OW 3150   2.613   2.346   0.757
  937SOL    HW1 3151   2.548   2.404   0.717
  937SOL    HW2 3152   2.573   2.259   0.753
  938SOL     OW 3153   4.885   4.300   0.598
  938SOL    HW1 3154   4.864   4.275   0.688
  938SOL    HW2 3155   4.880   4.218   0.548
  939SOL     OW 3156   1.544   2.180   0.160
  939SOL    HW1 3157   1.589   2.186   0.076
  939SOL    HW2 3158   1.611   2.147   0.221
  940SOL     OW 3159   6.335   5.217   4.254
  940SOL    HW1 3160   6.283   5.283   4.207
  940SOL    HW2 3161   6.270   5.161   4.296
  941SOL     OW 3162   5.023   4.199   3.651
  941SOL    HW1 3163   4.969   4.194   3.730
  941SOL    HW2 3164   5.001   4.120   3.601
  942SOL     OW 3165   7.215   5.374   0.388
  942SOL    HW1 3166   7.214   5.296   0.332
  942SOL    HW2 3167   7.274   5.351   0.459
  943SOL     OW 3168   3.820   1.381   0.149
  943SOL    HW1 3169   3.730   1.380   0.180
  943SOL    HW2 3170   3.825   1.310   0.085
  944SOL     OW 3171   7.211   5.665   1.803
  944SOL    HW1 3172   7.299   5.643   1.833
  944SOL    HW2 3173   7.180   5.586   1.759
  945SOL     OW 3174   0.014   4.631   1.543
  945SOL    HW1 3175   7.236   4.600   1.589
  945SOL    HW2 3176   0.084   4.573   1.572
  946SOL     OW 3177   4.598   0.093   2.387
  946SOL    HW1 3178   4.579   0.149   2.462
  946SOL    HW2 3179   4.597   0.004   2.422
  947SOL     OW 3180   6.930   5.100   3.327
  947SOL    HW1 3181   6.850   5.071   3.283
  947SOL    HW2 3182   6.950   5.185   3.287
  948SOL     OW 3183   1.075   2.209   4.006
  948SOL    HW1 3184   0.996   2.185   3.956
  948SOL    HW2 3185   1.126   2.128   4.010
  949SOL     OW 3186   3.296   4.132   2.854
  949SOL    HW1 3187   3.267   4.162   2.940
  949SOL    HW2 3188   3.216   4.108   2.808
  950SOL     OW 3189   5.286   4.096   1.241
  950SOL    HW1 3190   5.356   4.031   1.242
  950SOL    HW2 3191   5.208   4.047   1.265
  951SOL     OW 3192   0.465   5.143   3.293
  951SOL    HW1 3193   0.434   5.198   3.365
  951SOL    HW2 3194   0.387   5.095   3.265
  952SOL     OW 3195   5.864   5.416   4.672
  952SOL    HW1 3196   5.916   5.496   4.671
  952SOL    HW2 3197   5.898   5.364   4.600
  953SOL     OW 3198   6.469   4.143   4.396
  953SOL    HW1 3199   6.529   4.134   4.470
  953SOL    HW2 3200   6.511   4.207   4.338
  954SOL     OW 3201   4.003   2.444   0.525
  954SOL    HW1 3202   4.025   2.398   0.444
  954SOL    HW2 3203   4.076   2.426   0.584
  955SOL     OW 3204   5.218   6.298   1.001
  955SOL    HW1 3205   5.166   6.370   0.965
  955SOL    HW2 3206   5.156   6.227   1.013
  956SOL     OW 3207   4.077   6.016   2.818
  956SOL    HW1 3208   3.981   6.018   2.821
  956SOL    HW2 3209   4.097   5.972   2.735
  957SOL     OW 3210   6.127   3.282   3.830
  957SOL    HW1 3211   6.163   3.200   3.865
  957SOL    HW2 3212   6.175   3.295   3.748
  958SOL     OW 3213   3.057   6.888   1.848
  958SOL    HW1 3214   3.067   6.835   1.768
  958SOL    HW2 3215   2.990   6.842   1.898
  959SOL     OW 3216   6.233   0.669   2.980
  959SOL    HW1 3217   6.279   0.595   2.940
  959SOL    HW2 3218   6.170   0.696   2.913
  960SOL     OW 3219   4.283   5.602   4.263
  960SOL    HW1 3220   4.241   5.681   4.231
  960SOL    HW2 3221   4.373   5.629   4.282
  961SOL     OW 3222   4.508   4.940   4.635
  961SOL    HW1 3223   4.450   4.883   4.584
  961SOL    HW2 3224   4.590   4.943   4.586
  962SOL     OW 3225   0.274   6.487   0.972
  962SOL    HW1 3226   0.209   6.438   1.021
  962SOL    HW2 3227   0.358   6.461   1.009
  963SOL     OW 3228   5.029   5.998   0.225
  963SOL    HW1 3229   4.945   6.043   0.229
  963SOL    HW2 3230   5.014   5.923   0.168
  964SOL     OW 3231   5.353   2.643   2.513
  964SOL    HW1 3232   5.336   2.548   2.512
  964SOL    HW2 3233   5.295   2.677   2.444
  965SOL     OW 3234   4.847   5.612   4.166
  965SOL    HW1 3235   4.871   5.687   4.113
  965SOL    HW2 3236   4.930   5.581   4.202
  966SOL     OW 3237   6.426   5.406   3.649
  966SOL    HW1 3238   6.437   5.480   3.589
  966SOL    HW2 3239   6.379   5.341   3.598
  967SOL     OW 3240   6.652   0.891   3.684
  967SOL    HW1 3241   6.589   0.962   3.676
  967SOL    HW2 3242   6.599   0.816   3.711
  968SOL     OW 3243   7.279   6.627   2.126
  968SOL    HW1 3244   0.063   6.608   2.085
  968SOL    HW2 3245   7.264   6.554   2.187
  969SOL     OW 3246   4.100   6.833   2.109
  969SOL    HW1 3247   4.191   6.804   2.109
  969SOL    HW2 3248   4.077   6.841   2.017
  970SOL     OW 3249   6.738   3.089   1.497
  970SOL    HW1 3250   6.767   3.166   1.545
  970SOL    HW2 3251   6.805   3.023   1.516
  971SOL     OW 3252   0.558   2.632   2.135
  971SOL    HW1 3253   0.633   2.690   2.150
  971SOL    HW2 3254   0.590   2.567   2.073
  972SOL     OW 3255   5.307   4.330   1.597
  972SOL    HW1 3256   5.275   4.365   1.680
  972SOL    HW2 3257   5.307   4.235   1.609
  973SOL     OW 3258   6.681   5.641   1.862
  973SOL    HW1 3259   6.679   5.727   1.821
  973SOL    HW2 3260   6.749   5.648   1.929
  974SOL     OW 3261   3.893   3.919   3.546
  974SOL    HW1 3262   3.848   3.892   3.626
  974SOL    HW2 3263   3.986   3.906   3.565
  975SOL     OW 3264   6.707   4.886   3.829
  975SOL    HW1 3265   6.655   4.807   3.813
  975SOL    HW2 3266   6.642   4.954   3.846
  976SOL     OW 3267   4.578   6.521   3.779
  976SOL    HW1 3268   4.623   6.485   3.702
  976SOL    HW2 3269   4.643   6.515   3.849
  977SOL     OW 3270   3.015   4.980   2.928
  977SOL    HW1 3271   3.006   4.889   2.898
  977SOL    HW2 3272   3.068   5.022   2.861
  978SOL     OW 3273   2.372   4.960   3.527
  978SOL    HW1 3274   2.363   4.867   3.508
  978SOL    HW2 3275   2.361   5.003   3.442
  979SOL     OW 3276   6.653   3.859   0.409
  979SOL    HW1 3277   6.607   3.832   0.329
  979SOL    HW2 3278   6.740   3.820   0.401
  980SOL     OW 3279   4.350   4.233   2.537
  980SOL    HW1 3280   4.259   4.231   2.566
  980SOL    HW2 3281   4.399   4.194   2.610
  981SOL     OW 3282   3.243   5.094   2.053
  981SOL    HW1 3283   3.192   5.154   2.107
  981SOL    HW2 3284   3.203   5.101   1.966
  982SOL     OW 3285   4.887   2.626   3.962
  982SOL    HW1 3286   4.828   2.697   3.934
  982SOL    HW2 3287   4.860   2.608   4.052
  983SOL     OW 3288   6.807   3.511   0.300
  983SOL    HW1 3289   6.839   3.589   0.345
  983SOL    HW2 3290   6.856   3.509   0.218
  984SOL     OW 3291   0.732   5.003   3.011
  984SOL    HW1 3292   0.781   5.078   3.043
  984SOL    HW2 3293   0.698   4.961   3.090
  985SOL     OW 3294   4.732   5.226   1.060
  985SOL    HW1 3295   4.751   5.134   1.074
  985SOL    HW2 3296   4.736   5.237   0.965
  986SOL     OW 3297   0.228   5.762   2.880
  986SOL    HW1 3298   0.304   5.820   2.883
  986SOL    HW2 3299   0.174   5.790   2.953
  987SOL     OW 3300   4.622   5.714   0.342
  987SOL    HW1 3301   4.587   5.625   0.346
  987SOL    HW2 3302   4.717   5.703   0.340
  988SOL     OW 3303   5.685   6.737   1.238
  988SOL    HW1 3304   5.700   6.762   1.147
  988SOL    HW2 3305   5.755   6.781   1.287
  989SOL     OW 3306   6.616   2.953   4.927
  989SOL    HW1 3307   6.634   2.914   4.841
  989SOL    HW2 3308   6.551   3.021   4.909
  990SOL     OW 3309   2.733   3.852   0.216
  990SOL    HW1 3310   2.690   3.777   0.175
  990SOL    HW2 3311   2.666   3.891   0.271
  991SOL     OW 3312   0.593   5.205   1.318
  991SOL    HW1 3313   0.600   5.110   1.328
  991SOL    HW2 3314   0.684   5.235   1.313
  992SOL     OW 3315   6.269   0.921   2.717
  992SOL    HW1 3316   6.337   0.856   2.700
  992SOL    HW2 3317   6.189   0.869   2.731
  993SOL     OW 3318   6.182   1.312   3.375
  993SOL    HW1 3319   6.210   1.403   3.369
  993SOL    HW2 3320   6.263   1.262   3.375
  994SOL     OW 3321   5.366   3.977   2.920
  994SOL    HW1 3322   5.419   3.906   2.958
  994SOL    HW2 3323   5.278   3.963   2.955
  995SOL     OW 3324   4.299   2.542   0.437
  995SOL    HW1 3325   4.387   2.560   0.470
  995SOL    HW2 3326   4.267   2.471   0.493
  996SOL     OW 3327   5.754   2.745   4.221
  996SOL    HW1 3328   5.781   2.708   4.304
  996SOL    HW2 3329   5.752   2.840   4.236
  997SOL     OW 3330   7.198   2.991   2.586
  997SOL    HW1 3331   7.273   3.019   2.637
  997SOL    HW2 3332   7.221   3.012   2.495
  998SOL     OW 3333   0.538   5.928   3.167
  998SOL    HW1 3334   0.609   5.915   3.104
  998SOL    HW2 3335   0.460   5.940   3.113
  999SOL     OW 3336   4.332   7.208   2.137
  999SOL    HW1 3337   4.249   7.216   2.089
  999SOL    HW2 3338   4.395   7.180   2.071
 1000SOL     OW 3339   6.352   5.268   4.686
 1000SOL    HW1 3340   6.403   5.260   4.767
 1000SOL    HW2 3341   6.417   5.263   4.616
 1001SOL     OW 3342   1.826   4.635   1.597
 1001SOL    HW1 3343   1.874   4.610   1.677
 1001SOL    HW2 3344   1.871   4.588   1.527
 1002SOL     OW 3345   0.379   4.106   2.310
 1002SOL    HW1 3346   0.378   4.140   2.220
 1002SOL    HW2 3347   0.471   4.099   2.332
 1003SOL     OW 3348   4.859   3.867   1.722
 1003SOL    HW1 3349   4.766   3.856   1.741
 1003SOL    HW2 3350   4.868   3.961   1.704
 1004SOL     OW 3351   7.177   5.151   3.925
 1004SOL    HW1 3352   7.236   5.213   3.967
 1004SOL    HW2 3353   7.204   5.065   3.957
 1005SOL     OW 3354   4.694   0.836   2.359
 1005SOL    HW1 3355   4.693   0.898   2.286
 1005SOL    HW2 3356   4.603   0.829   2.385
 1006SOL     OW 3357   5.351   4.154   2.280
 1006SOL    HW1 3358   5.385   4.120   2.197
 1006SOL    HW2 3359   5.270   4.105   2.294
 1007SOL     OW 3360   4.385   7.080   5.134
 1007SOL    HW1 3361   4.442   7.004   5.121
 1007SOL    HW2 3362   0.780   3.483   0.039
 1008SOL     OW 3363   4.907   7.230   2.367
 1008SOL    HW1 3364   4.876   7.214   2.455
 1008SOL    HW2 3365   4.833   7.210   2.310
 1009SOL     OW 3366   6.187   7.299   3.847
 1009SOL    HW1 3367   6.153   0.087   3.831
 1009SOL    HW2 3368   6.197   7.294   3.943
 1010SOL     OW 3369   7.207   5.764   4.677
 1010SOL    HW1 3370   7.137   5.797   4.734
 1010SOL    HW2 3371   7.282   5.820   4.696
 1011SOL     OW 3372   4.954   3.158   2.139
 1011SOL    HW1 3373   5.035   3.205   2.157
 1011SOL    HW2 3374   4.928   3.188   2.052
 1012SOL     OW 3375   1.469   6.810   1.509
 1012SOL    HW1 3376   1.540   6.753   1.479
 1012SOL    HW2 3377   1.391   6.756   1.504
 1013SOL     OW 3378   5.896   0.571   2.606
 1013SOL    HW1 3379   5.815   0.596   2.650
 1013SOL    HW2 3380   5.883   0.480   2.582
 1014SOL     OW 3381   3.926   5.695   2.578
 1014SOL    HW1 3382   3.937   5.660   2.666
 1014SOL    HW2 3383   3.840   5.736   2.579
 1015SOL     OW 3384   2.785   4.832   2.639
 1015SOL    HW1 3385   2.803   4.756   2.584
 1015SOL    HW2 3386   2.824   4.810   2.724
 1016SOL     OW 3387   3.538   2.727   1.771
 1016SOL    HW1 3388   3.630   2.716   1.745
 1016SOL    HW2 3389   3.538   2.710   1.865
 1017SOL     OW 3390   5.611   3.678   1.252
 1017SOL    HW1 3391   5.641   3.666   1.161
 1017SOL    HW2 3392   5.590   3.771   1.258
 1018SOL     OW 3393   5.241   3.725   2.299
 1018SOL    HW1 3394   5.296   3.651   2.326
 1018SOL    HW2 3395   5.179   3.688   2.237
 1019SOL     OW 3396   7.266   1.091   1.327
 1019SOL    HW1 3397   0.056   1.112   1.302
 1019SOL    HW2 3398   7.236   1.030   1.260
 1020SOL     OW 3399   0.418   2.541   1.094
 1020SOL    HW1 3400   0.406   2.503   1.181
 1020SOL    HW2 3401   0.475   2.617   1.109
 1021SOL     OW 3402   5.396   0.675   2.319
 1021SOL    HW1 3403   5.425   0.682   2.228
 1021SOL    HW2 3404   5.395   0.766   2.351
 1022SOL     OW 3405   5.261   2.847   2.680
 1022SOL    HW1 3406   5.347   2.866   2.716
 1022SOL    HW2 3407   5.277   2.774   2.620
 1023SOL     OW 3408   5.515   3.605   1.507
 1023SOL    HW1 3409   5.466   3.523   1.492
 1023SOL    HW2 3410   5.541   3.633   1.419
 1024SOL     OW 3411   4.880   2.630   0.709
 1024SOL    HW1 3412   4.830   2.585   0.777
 1024SOL    HW2 3413   4.920   2.704   0.753
 1025SOL     OW 3414   4.211   3.654   4.005
 1025SOL    HW1 3415   4.271   3.710   4.055
 1025SOL    HW2 3416   4.153   3.716   3.960
 1026SOL     OW 3417   1.174   0.439   0.308
 1026SOL    HW1 3418   1.171   0.351   0.347
 1026SOL    HW2 3419   1.167   0.499   0.382
 1027SOL     OW 3420   5.231   3.200   4.568
 1027SOL    HW1 3421   5.261   3.141   4.637
 1027SOL    HW2 3422   5.296   3.189   4.498
 1028SOL     OW 3423   1.611   2.384   5.112
 1028SOL    HW1 3424   1.603   2.289   5.107
 1028SOL    HW2 3425   1.527   2.416   5.080
 1029SOL     OW 3426   1.894   3.397   1.841
 1029SOL    HW1 3427   1.873   3.440   1.758
 1029SOL    HW2 3428   1.896   3.303   1.820
 1030SOL     OW 3429   3.582   6.171   3.634
 1030SOL    HW1 3430   3.638   6.097   3.610
 1030SOL    HW2 3431   3.493   6.136   3.634
 1031SOL     OW 3432   3.412   0.459   3.395
 1031SOL    HW1 3433   3.435   0.375   3.355
 1031SOL    HW2 3434   3.316   0.460   3.395
 1032SOL     OW 3435   6.799   5.604   2.320
 1032SOL    HW1 3436   6.828   5.513   2.311
 1032SOL    HW2 3437   6.756   5.608   2.405
 1033SOL     OW 3438   7.043   5.426   2.963
 1033SOL    HW1 3439   6.995   5.492   2.914
 1033SOL    HW2 3440   7.135   5.438   2.938
 1034SOL     OW 3441   6.910   4.660   3.539
 1034SOL    HW1 3442   6.931   4.723   3.608
 1034SOL    HW2 3443   6.994   4.644   3.495
 1035SOL     OW 3444   2.736   6.153   3.394
 1035SOL    HW1 3445   2.743   6.088   3.464
 1035SOL    HW2 3446   2.670   6.117   3.335
 1036SOL     OW 3447   2.051   6.058   4.808
 1036SOL    HW1 3448   2.020   6.139   4.847
 1036SOL    HW2 3449   2.018   6.060   4.718
 1037SOL     OW 3450   4.752   5.265   0.791
 1037SOL    HW1 3451   4.718   5.354   0.782
 1037SOL    HW2 3452   4.727   5.221   0.710
 1038SOL     OW 3453   5.183   0.132   3.502
 1038SOL    HW1 3454   5.119   0.168   3.565
 1038SOL    HW2 3455   5.255   0.195   3.503
 1039SOL     OW 3456   4.263   6.001   0.635
 1039SOL    HW1 3457   4.319   5.960   0.569
 1039SOL    HW2 3458   4.185   6.027   0.587
 1040SOL     OW 3459   7.252   6.242   2.686
 1040SOL    HW1 3460   7.278   6.205   2.602
 1040SOL    HW2 3461   7.281   6.178   2.751
 1041SOL     OW 3462   5.218   7.274   1.593
 1041SOL    HW1 3463   5.195   0.064   1.617
 1041SOL    HW2 3464   5.298   7.255   1.643
 1042SOL     OW 3465   3.913   5.937   2.310
 1042SOL    HW1 3466   3.918   5.978   2.396
 1042SOL    HW2 3467   3.828   5.893   2.309
 1043SOL     OW 3468   4.073   1.695   4.996
 1043SOL    HW1 3469   4.022   1.688   5.077
 1043SOL    HW2 3470   4.008   1.716   4.929
 1044SOL     OW 3471   4.041   1.503   0.885
 1044SOL    HW1 3472   4.013   1.556   0.959
 1044SOL    HW2 3473   4.077   1.423   0.925
 1045SOL     OW 3474   0.355   6.788   2.861
 1045SOL    HW1 3475   0.427   6.845   2.885
 1045SOL    HW2 3476   0.309   6.771   2.943
 1046SOL     OW 3477   3.401   7.150   0.101
 1046SOL    HW1 3478   3.428   7.075   0.155
 1046SOL    HW2 3479   3.483   7.185   0.067
 1047SOL     OW 3480   4.350   5.683   1.117
 1047SOL    HW1 3481   4.290   5.671   1.043
 1047SOL    HW2 3482   4.435   5.655   1.082
 1048SOL     OW 3483   6.114   5.033   1.482
 1048SOL    HW1 3484   6.137   5.116   1.525
 1048SOL    HW2 3485   6.188   4.975   1.502
 1049SOL     OW 3486   5.166   3.975   3.284
 1049SOL    HW1 3487   5.233   4.039   3.307
 1049SOL    HW2 3488   5.207   3.890   3.298
 1050SOL     OW 3489   4.128   6.384   4.373
 1050SOL    HW1 3490   4.202   6.374   4.313
 1050SOL    HW2 3491   4.105   6.477   4.367
 1051SOL     OW 3492   3.771   6.065   1.958
 1051SOL    HW1 3493   3.783   6.154   1.926
 1051SOL    HW2 3494   3.854   6.043   2.000
 1052SOL     OW 3495   1.255   0.936   4.325
 1052SOL    HW1 3496   1.174   0.886   4.324
 1052SOL    HW2 3497   1.258   0.974   4.413
 1053SOL     OW 3498   3.228   6.015   3.860
 1053SOL    HW1 3499   3.285   5.983   3.931
 1053SOL    HW2 3500   3.139   6.001   3.892
 1054SOL     OW 3501   3.080   3.043   2.760
 1054SOL    HW1 3502   3.030   3.051   2.842
 1054SOL    HW2 3503   3.017   3.005   2.698
 1055SOL     OW 3504   5.324   5.048   1.102
 1055SOL    HW1 3505   5.399   5.108   1.105
 1055SOL    HW2 3506   5.363   4.961   1.104
 1056SOL     OW 3507   2.685   6.084   2.730
 1056SOL    HW1 3508   2.654   6.084   2.640
 1056SOL    HW2 3509   2.664   6.171   2.763
 1057SOL     OW 3510   0.506   3.602   2.851
 1057SOL    HW1 3511   0.454   3.677   2.822
 1057SOL    HW2 3512   0.442   3.534   2.873
 1058SOL     OW 3513   7.128   5.759   3.116
 1058SOL    HW1 3514   7.079   5.784   3.038
 1058SOL    HW2 3515   7.063   5.758   3.187
 1059SOL     OW 3516   7.113   3.791   4.192
 1059SOL    HW1 3517   7.206   3.773   4.205
 1059SOL    HW2 3518   7.087   3.735   4.118
 1060SOL     OW 3519   6.229   5.034   1.086
 1060SOL    HW1 3520   6.286   5.111   1.097
 1060SOL    HW2 3521   6.289   4.960   1.089
 1061SOL     OW 3522   0.173   0.039   0.101
 1061SOL    HW1 3523   0.177   7.287   0.182
 1061SOL    HW2 3524   0.120   0.115   0.124
 1062SOL     OW 3525   4.467   0.451   0.925
 1062SOL    HW1 3526   4.501   0.537   0.903
 1062SOL    HW2 3527   4.424   0.462   1.009
 1063SOL     OW 3528   6.352   2.533   3.158
 1063SOL    HW1 3529   6.377   2.449   3.118
 1063SOL    HW2 3530   6.395   2.599   3.104
 1064SOL     OW 3531   5.399   2.737   3.839
 1064SOL    HW1 3532   5.471   2.717   3.899
 1064SOL    HW2 3533   5.322   2.697   3.880
 1065SOL     OW 3534   7.206   5.056   0.808
 1065SOL    HW1 3535   7.169   5.142   0.827
 1065SOL    HW2 3536   7.227   5.019   0.893
 1066SOL     OW 3537   0.373   3.260   3.574
 1066SOL    HW1 3538   0.463   3.240   3.598
 1066SOL    HW2 3539   0.320   3.211   3.636
 1067SOL     OW 3540   4.190   5.456   1.893
 1067SOL    HW1 3541   4.284   5.472   1.903
 1067SOL    HW2 3542   4.149   5.509   1.960
 1068SOL     OW 3543   5.524   6.168   0.868
 1068SOL    HW1 3544   5.537   6.259   0.894
 1068SOL    HW2 3545   5.480   6.128   0.943
 1069SOL     OW 3546   7.056   3.452   2.567
 1069SOL    HW1 3547   7.037   3.428   2.658
 1069SOL    HW2 3548   7.024   3.378   2.515
 1070SOL     OW 3549   3.969   5.300   0.889
 1070SOL    HW1 3550   4.016   5.285   0.971
 1070SOL    HW2 3551   3.908   5.227   0.882
 1071SOL     OW 3552   2.962   7.280   2.036
 1071SOL    HW1 3553   2.866   7.285   2.036
 1071SOL    HW2 3554   2.991   0.071   2.035
 1072SOL     OW 3555   5.620   5.954   3.998
 1072SOL    HW1 3556   5.554   6.013   4.033
 1072SOL    HW2 3557   5.570   5.883   3.957
 1073SOL     OW 3558   5.576   1.423   0.508
 1073SOL    HW1 3559   5.599   1.513   0.531
 1073SOL    HW2 3560   5.569   1.378   0.592
 1074SOL     OW 3561   0.261   3.206   4.036
 1074SOL    HW1 3562   0.302   3.253   4.109
 1074SOL    HW2 3563   0.211   3.135   4.078
 1075SOL     OW 3564   2.573   6.471   3.298
 1075SOL    HW1 3565   2.558   6.545   3.239
 1075SOL    HW2 3566   2.653   6.430   3.264
 1076SOL     OW 3567   4.366   2.599   4.304
 1076SOL    HW1 3568   4.332   2.665   4.364
 1076SOL    HW2 3569   4.296   2.587   4.240
 1077SOL     OW 3570   6.078   5.787   1.535
 1077SOL    HW1 3571   6.075   5.849   1.463
 1077SOL    HW2 3572   6.036   5.833   1.608
 1078SOL     OW 3573   7.096   0.373   0.315
 1078SOL    HW1 3574   7.061   0.414   0.236
 1078SOL    HW2 3575   7.177   0.330   0.286
 1079SOL     OW 3576   4.789   6.305   1.277
 1079SOL    HW1 3577   4.734   6.308   1.355
 1079SOL    HW2 3578   4.835   6.221   1.284
 1080SOL     OW 3579   4.271   3.177   0.142
 1080SOL    HW1 3580   4.278   3.103   0.082
 1080SOL    HW2 3581   4.183   3.212   0.128
 1081SOL     OW 3582   3.642   0.885   3.446
 1081SOL    HW1 3583   3.559   0.837   3.451
 1081SOL    HW2 3584   3.710   0.818   3.453
 1082SOL     OW 3585   4.899   1.093   1.801
 1082SOL    HW1 3586   4.940   1.068   1.884
 1082SOL    HW2 3587   4.851   1.015   1.773
 1083SOL     OW 3588   2.444   0.686   0.129
 1083SOL    HW1 3589   2.421   0.779   0.139
 1083SOL    HW2 3590   2.385   0.640   0.188
 1084SOL     OW 3591   0.631   0.201   5.155
 1084SOL    HW1 3592   0.646   0.234   5.066
 1084SOL    HW2 3593   0.580   0.121   5.143
 1085SOL     OW 3594   4.148   4.860   3.917
 1085SOL    HW1 3595   4.123   4.784   3.864
 1085SOL    HW2 3596   4.129   4.834   4.007
 1086SOL     OW 3597   5.033   4.230   2.761
 1086SOL    HW1 3598   4.978   4.163   2.800
 1086SOL    HW2 3599   5.052   4.197   2.673
 1087SOL     OW 3600   2.840   2.404   2.834
 1087SOL    HW1 3601   2.797   2.414   2.750
 1087SOL    HW2 3602   2.826   2.488   2.879
 1088SOL     OW 3603   5.560   5.248   4.876
 1088SOL    HW1 3604   5.566   5.323   4.817
 1088SOL    HW2 3605   5.606   5.178   4.830
 1089SOL     OW 3606   3.809   4.665   1.705
 1089SOL    HW1 3607   3.716   4.646   1.719
 1089SOL    HW2 3608   3.810   4.757   1.676
 1090SOL     OW 3609   5.766   0.987   1.667
 1090SOL    HW1 3610   5.697   1.042   1.704
 1090SOL    HW2 3611   5.843   1.043   1.662
 1091SOL     OW 3612   3.527   3.986   0.711
 1091SOL    HW1 3613   3.454   3.966   0.653
 1091SOL    HW2 3614   3.586   4.040   0.658
 1092SOL     OW 3615   0.954   6.370   1.621
 1092SOL    HW1 3616   1.031   6.423   1.643
 1092SOL    HW2 3617   0.990   6.291   1.581
 1093SOL     OW 3618   1.528   0.199   4.509
 1093SOL    HW1 3619   1.542   0.245   4.592
 1093SOL    HW2 3620   1.615   0.168   4.484
 1094SOL     OW 3621   3.453   6.248   2.325
 1094SOL    HW1 3622   3.496   6.297   2.254
 1094SOL    HW2 3623   3.359   6.257   2.306
 1095SOL     OW 3624   6.333   6.954   3.583
 1095SOL    HW1 3625   6.304   6.937   3.672
 1095SOL    HW2 3626   6.253   6.952   3.531
 1096SOL     OW 3627   3.871   5.493   4.215
 1096SOL    HW1 3628   3.928   5.497   4.139
 1096SOL    HW2 3629   3.927   5.459   4.285
 1097SOL     OW 3630   4.797   4.978   5.014
 1097SOL    HW1 3631   4.877   4.925   5.009
 1097SOL    HW2 3632   4.765   4.965   5.104
 1098SOL     OW 3633   7.173   0.206   3.797
 1098SOL    HW1 3634   7.181   0.125   3.848
 1098SOL    HW2 3635   7.156   0.177   3.708
 1099SOL     OW 3636   4.101   7.255   1.992
 1099SOL    HW1 3637   4.074   7.225   1.905
 1099SOL    HW2 3638   4.023   7.248   2.046
 1100SOL     OW 3639   4.345   6.162   1.039
 1100SOL    HW1 3640   4.274   6.225   1.045
 1100SOL    HW2 3641   4.425   6.214   1.042
 1101SOL     OW 3642   0.841   5.784   3.394
 1101SOL    HW1 3643   0.755   5.753   3.364
 1101SOL    HW2 3644   0.821   5.855   3.456
 1102SOL     OW 3645   4.493   5.286   3.526
 1102SOL    HW1 3646   4.467   5.209   3.476
 1102SOL    HW2 3647   4.503   5.254   3.616
 1103SOL     OW 3648   4.661   3.305   3.659
 1103SOL    HW1 3649   4.667   3.400   3.671
 1103SOL    HW2 3650   4.751   3.277   3.643
 1104SOL     OW 3651   7.250   3.008   2.314
 1104SOL    HW1 3652   7.280   3.064   2.243
 1104SOL    HW2 3653   7.157   2.996   2.297
 1105SOL     OW 3654   5.165   0.712   1.774
 1105SOL    HW1 3655   5.253   0.752   1.776
 1105SOL    HW2 3656   5.132   0.724   1.863
 1106SOL     OW 3657   4.599   4.646   5.034
 1106SOL    HW1 3658   4.694   4.632   5.036
 1106SOL    HW2 3659   4.588   4.724   4.981
 1107SOL     OW 3660   5.241   6.970   0.415
 1107SOL    HW1 3661   5.185   6.895   0.395
 1107SOL    HW2 3662   5.239   6.977   0.510
 1108SOL     OW 3663   6.871   2.354   1.097
 1108SOL    HW1 3664   6.952   2.311   1.124
 1108SOL    HW2 3665   6.830   2.293   1.036
 1109SOL     OW 3666   6.822   0.076   2.986
 1109SOL    HW1 3667   6.904   0.101   3.029
 1109SOL    HW2 3668   6.836   7.284   2.961
 1110SOL     OW 3669   3.017   2.928   3.875
 1110SOL    HW1 3670   3.037   2.835   3.881
 1110SOL    HW2 3671   3.096   2.967   3.839
 1111SOL     OW 3672   6.947   6.858   3.103
 1111SOL    HW1 3673   6.979   6.801   3.173
 1111SOL    HW2 3674   6.882   6.913   3.145
 1112SOL     OW 3675   1.350   0.328   1.403
 1112SOL    HW1 3676   1.347   0.290   1.316
 1112SOL    HW2 3677   1.290   0.403   1.399
 1113SOL     OW 3678   1.185   2.800   1.039
 1113SOL    HW1 3679   1.102   2.751   1.035
 1113SOL    HW2 3680   1.159   2.892   1.034
 1114SOL     OW 3681   6.631   0.753   2.351
 1114SOL    HW1 3682   6.599   0.668   2.382
 1114SOL    HW2 3683   6.703   0.731   2.292
 1115SOL     OW 3684   6.923   6.503   2.710
 1115SOL    HW1 3685   7.008   6.546   2.698
 1115SOL    HW2 3686   6.871   6.532   2.636
 1116SOL     OW 3687   3.597   4.796   4.364
 1116SOL    HW1 3688   3.563   4.707   4.369
 1116SOL    HW2 3689   3.652   4.796   4.286
 1117SOL     OW 3690   4.736   3.868   1.087
 1117SOL    HW1 3691   4.657   3.835   1.129
 1117SOL    HW2 3692   4.721   3.963   1.080
 1118SOL     OW 3693   4.248   3.509   2.819
 1118SOL    HW1 3694   4.243   3.605   2.816
 1118SOL    HW2 3695   4.260   3.489   2.912
 1119SOL     OW 3696   4.786   3.904   3.105
 1119SOL    HW1 3697   4.800   3.868   3.193
 1119SOL    HW2 3698   4.710   3.961   3.113
 1120SOL     OW 3699   6.028   2.132   3.083
 1120SOL    HW1 3700   6.076   2.050   3.073
 1120SOL    HW2 3701   6.042   2.178   2.999
 1121SOL     OW 3702   3.520   3.179   2.406
 1121SOL    HW1 3703   3.531   3.122   2.482
 1121SOL    HW2 3704   3.608   3.192   2.373
 1122SOL     OW 3705   5.853   2.586   3.841
 1122SOL    HW1 3706   5.869   2.651   3.772
 1122SOL    HW2 3707   5.780   2.622   3.891
 1123SOL     OW 3708   5.001   5.689   0.546
 1123SOL    HW1 3709   4.966   5.685   0.457
 1123SOL    HW2 3710   5.093   5.712   0.534
 1124SOL     OW 3711   6.577   3.764   3.967
 1124SOL    HW1 3712   6.572   3.851   4.007
 1124SOL    HW2 3713   6.553   3.703   4.037
 1125SOL     OW 3714   4.644   4.131   1.072
 1125SOL    HW1 3715   4.633   4.159   1.163
 1125SOL    HW2 3716   4.557   4.104   1.043
 1126SOL     OW 3717   3.188   5.944   2.210
 1126SOL    HW1 3718   3.274   5.945   2.252
 1126SOL    HW2 3719   3.201   5.990   2.127
 1127SOL     OW 3720   5.296   3.398   3.644
 1127SOL    HW1 3721   5.368   3.460   3.652
 1127SOL    HW2 3722   5.322   3.323   3.697
 1128SOL     OW 3723   3.487   4.550   4.364
 1128SOL    HW1 3724   3.461   4.487   4.431
 1128SOL    HW2 3725   3.452   4.515   4.282
 1129SOL     OW 3726   4.070   4.023   3.989
 1129SOL    HW1 3727   4.069   3.944   3.935
 1129SOL    HW2 3728   3.989   4.018   4.040
 1130SOL     OW 3729   1.700   6.113   4.942
 1130SOL    HW1 3730   1.641   6.115   4.867
 1130SOL    HW2 3731   1.642   6.112   5.018
 1131SOL     OW 3732   4.987   5.971   4.925
 1131SOL    HW1 3733   4.917   5.932   4.977
 1131SOL    HW2 3734   5.028   6.035   4.983
 1132SOL     OW 3735   3.690   1.076   4.678
 1132SOL    HW1 3736   3.665   1.168   4.678
 1132SOL    HW2 3737   3.785   1.076   4.674
 1133SOL     OW 3738   0.855   2.983   2.816
 1133SOL    HW1 3739   0.840   3.025   2.901
 1133SOL    HW2 3740   0.867   3.056   2.755
 1134SOL     OW 3741   2.894   3.868   3.896
 1134SOL    HW1 3742   2.957   3.920   3.847
 1134SOL    HW2 3743   2.919   3.777   3.879
 1135SOL     OW 3744   3.354   0.521   4.942
 1135SOL    HW1 3745   3.323   0.590   5.001
 1135SOL    HW2 3746   3.432   0.558   4.900
 1136SOL     OW 3747   2.982   4.400   4.038
 1136SOL    HW1 3748   3.036   4.341   3.986
 1136SOL    HW2 3749   2.913   4.429   3.977
 1137SOL     OW 3750   4.185   5.620   5.035
 1137SOL    HW1 3751   4.134   5.688   5.079
 1137SOL    HW2 3752   4.260   5.666   4.998
 1138SOL     OW 3753   3.553   6.400   2.124
 1138SOL    HW1 3754   3.528   6.388   2.033
 1138SOL    HW2 3755   3.646   6.421   2.121
 1139SOL     OW 3756   1.555   3.624   2.049
 1139SOL    HW1 3757   1.566   3.636   1.954
 1139SOL    HW2 3758   1.490   3.554   2.056
 1140SOL     OW 3759   4.742   6.426   0.896
 1140SOL    HW1 3760   4.694   6.417   0.814
 1140SOL    HW2 3761   4.681   6.395   0.963
 1141SOL     OW 3762   4.105   4.231   2.658
 1141SOL    HW1 3763   4.099   4.290   2.733
 1141SOL    HW2 3764   4.113   4.144   2.697
 1142SOL     OW 3765   5.967   0.902   3.282
 1142SOL    HW1 3766   5.957   0.952   3.201
 1142SOL    HW2 3767   6.029   0.832   3.260
 1143SOL     OW 3768   5.062   3.397   0.989
 1143SOL    HW1 3769   5.096   3.313   0.956
 1143SOL    HW2 3770   5.039   3.446   0.911
 1144SOL     OW 3771   5.043   5.095   4.116
 1144SOL    HW1 3772   5.044   5.004   4.087
 1144SOL    HW2 3773   4.951   5.112   4.134
 1145SOL     OW 3774   4.818   3.782   3.348
 1145SOL    HW1 3775   4.881   3.715   3.322
 1145SOL    HW2 3776   4.745   3.733   3.385
 1146SOL     OW 3777   5.000   6.519   3.587
 1146SOL    HW1 3778   4.993   6.598   3.534
 1146SOL    HW2 3779   4.910   6.490   3.601
 1147SOL     OW 3780   4.223   1.599   1.465
 1147SOL    HW1 3781   4.248   1.535   1.398
 1147SOL    HW2 3782   4.290   1.667   1.460
 1148SOL     OW 3783   3.762   4.659   2.850
 1148SOL    HW1 3784   3.776   4.747   2.886
 1148SOL    HW2 3785   3.841   4.641   2.799
 1149SOL     OW 3786   5.630   3.084   4.618
 1149SOL    HW1 3787   5.610   3.053   4.707
 1149SOL    HW2 3788   5.637   3.179   4.627
 1150SOL     OW 3789   5.197   5.914   0.872
 1150SOL    HW1 3790   5.203   5.965   0.791
 1150SOL    HW2 3791   5.173   5.978   0.938
 1151SOL     OW 3792   5.754   3.455   1.352
 1151SOL    HW1 3793   5.711   3.533   1.315
 1151SOL    HW2 3794   5.687   3.387   1.349
 1152SOL     OW 3795   4.567   4.266   5.139
 1152SOL    HW1 3796   0.856   0.670   0.028
 1152SOL    HW2 3797   1.000   0.625   0.025
 1153SOL     OW 3798   2.711   1.569   2.689
 1153SOL    HW1 3799   2.805   1.553   2.695
 1153SOL    HW2 3800   2.705   1.658   2.654
 1154SOL     OW 3801   3.730   2.423   4.173
 1154SOL    HW1 3802   3.636   2.441   4.177
 1154SOL    HW2 3803   3.769   2.509   4.157
 1155SOL     OW 3804   3.163   3.463   4.341
 1155SOL    HW1 3805   3.209   3.540   4.375
 1155SOL    HW2 3806   3.072   3.474   4.371
 1156SOL     OW 3807   3.779   4.385   4.079
 1156SOL    HW1 3808   3.739   4.462   4.039
 1156SOL    HW2 3809   3.705   4.332   4.108
 1157SOL     OW 3810   3.392   1.985   1.639
 1157SOL    HW1 3811   3.405   1.986   1.734
 1157SOL    HW2 3812   3.438   1.906   1.610
 1158SOL     OW 3813   5.164   3.151   0.915
 1158SOL    HW1 3814   5.245   3.103   0.930
 1158SOL    HW2 3815   5.159   3.162   0.820
 1159SOL     OW 3816   0.130   1.794   4.439
 1159SOL    HW1 3817   0.150   1.709   4.400
 1159SOL    HW2 3818   0.047   1.780   4.485
 1160SOL     OW 3819   2.514   4.041   1.987
 1160SOL    HW1 3820   2.513   4.125   2.034
 1160SOL    HW2 3821   2.587   4.049   1.926
 1161SOL     OW 3822   6.391   4.689   4.359
 1161SOL    HW1 3823   6.332   4.648   4.296
 1161SOL    HW2 3824   6.455   4.736   4.306
 1162SOL     OW 3825   5.352   2.364   3.577
 1162SOL    HW1 3826   5.297   2.375   3.655
 1162SOL    HW2 3827   5.337   2.444   3.526
 1163SOL     OW 3828   6.681   0.072   1.518
 1163SOL    HW1 3829   6.601   0.040   1.560
 1163SOL    HW2 3830   6.751   0.018   1.554
 1164SOL     OW 3831   4.022   3.266   0.111
 1164SOL    HW1 3832   3.953   3.275   0.045
 1164SOL    HW2 3833   3.978   3.285   0.194
 1165SOL     OW 3834   3.992   4.426   2.488
 1165SOL    HW1 3835   4.025   4.344   2.526
 1165SOL    HW2 3836   3.979   4.483   2.564
 1166SOL     OW 3837   3.512   0.555   2.393
 1166SOL    HW1 3838   3.451   0.483   2.378
 1166SOL    HW2 3839   3.506   0.572   2.487
 1167SOL     OW 3840   2.861   5.089   3.319
 1167SOL    HW1 3841   2.807   5.136   3.382
 1167SOL    HW2 3842   2.861   5.145   3.241
 1168SOL     OW 3843   3.831   6.875   4.929
 1168SOL    HW1 3844   3.882   6.942   4.972
 1168SOL    HW2 3845   3.860   6.876   4.838
 1169SOL     OW 3846   5.690   7.033   5.130
 1169SOL    HW1 3847   2.073   3.434   0.043
 1169SOL    HW2 3848   5.628   7.091   5.087
 1170SOL     OW 3849   3.674   7.134   1.933
 1170SOL    HW1 3850   3.716   7.064   1.883
 1170SOL    HW2 3851   3.610   7.089   1.989
 1171SOL     OW 3852   6.996   1.439   5.091
 1171SOL    HW1 3853   6.942   1.484   5.157
 1171SOL    HW2 3854   6.938   1.371   5.056
 1172SOL     OW 3855   3.099   6.369   0.410
 1172SOL    HW1 3856   3.149   6.306   0.357
 1172SOL    HW2 3857   3.091   6.328   0.496
 1173SOL     OW 3858   1.747   2.838   0.193
 1173SOL    HW1 3859   1.832   2.826   0.236
 1173SOL    HW2 3860   1.688   2.860   0.264
 1174SOL     OW 3861   0.080   5.068   4.414
 1174SOL    HW1 3862   0.028   5.041   4.489
 1174SOL    HW2 3863   0.076   5.163   4.415
 1175SOL     OW 3864   4.517   7.139   0.042
 1175SOL    HW1 3865   4.540   7.231   0.051
 1175SOL    HW2 3866   4.440   7.127   0.099
 1176SOL     OW 3867   4.634   1.732   2.487
 1176SOL    HW1 3868   4.593   1.798   2.544
 1176SOL    HW2 3869   4.591   1.650   2.512
 1177SOL     OW 3870   5.915   6.668   0.816
 1177SOL    HW1 3871   5.975   6.668   0.742
 1177SOL    HW2 3872   5.854   6.596   0.797
 1178SOL     OW 3873   1.150   6.517   3.509
 1178SOL    HW1 3874   1.234   6.493   3.472
 1178SOL    HW2 3875   1.090   6.517   3.435
 1179SOL     OW 3876   6.114   0.826   4.956
 1179SOL    HW1 3877   6.090   0.758   4.893
 1179SOL    HW2 3878   6.066   0.804   5.035
 1180SOL     OW 3879   6.192   5.039   4.715
 1180SOL    HW1 3880   6.237   5.123   4.708
 1180SOL    HW2 3881   6.225   4.988   4.641
 1181SOL     OW 3882   2.176   5.500   0.631
 1181SOL    HW1 3883   2.212   5.413   0.648
 1181SOL    HW2 3884   2.188   5.548   0.713
 1182SOL     OW 3885   2.942   4.563   3.074
 1182SOL    HW1 3886   3.029   4.580   3.109
 1182SOL    HW2 3887   2.884   4.569   3.150
 1183SOL     OW 3888   1.371   1.978   0.099
 1183SOL    HW1 3889   1.424   1.936   0.031
 1183SOL    HW2 3890   1.419   2.058   0.121
 1184SOL     OW 3891   5.061   4.087   0.809
 1184SOL    HW1 3892   4.968   4.103   0.824
 1184SOL    HW2 3893   5.076   3.998   0.843
 1185SOL     OW 3894   3.874   5.695   1.221
 1185SOL    HW1 3895   3.784   5.728   1.226
 1185SOL    HW2 3896   3.919   5.759   1.165
 1186SOL     OW 3897   1.911   3.873   3.817
 1186SOL    HW1 3898   1.910   3.858   3.723
 1186SOL    HW2 3899   1.827   3.916   3.835
 1187SOL     OW 3900   6.083   2.037   4.329
 1187SOL    HW1 3901   6.051   2.088   4.255
 1187SOL    HW2 3902   6.055   1.947   4.310
 1188SOL     OW 3903   5.620   2.645   0.230
 1188SOL    HW1 3904   5.694   2.653   0.291
 1188SOL    HW2 3905   5.568   2.573   0.265
 1189SOL     OW 3906   5.701   6.795   0.969
 1189SOL    HW1 3907   5.678   6.874   0.919
 1189SOL    HW2 3908   5.773   6.756   0.920
 1190SOL     OW 3909   0.598   6.917   2.109
 1190SOL    HW1 3910   0.551   7.000   2.114
 1190SOL    HW2 3911   0.534   6.851   2.138
 1191SOL     OW 3912   5.085   0.538   4.082
 1191SOL    HW1 3913   5.110   0.483   4.008
 1191SOL    HW2 3914   5.168   0.572   4.116
 1192SOL     OW 3915   5.801   3.950   0.564
 1192SOL    HW1 3916   5.806   4.043   0.543
 1192SOL    HW2 3917   5.707   3.930   0.560
 1193SOL     OW 3918   5.028   0.801   3.318
 1193SOL    HW1 3919   5.106   0.768   3.362
 1193SOL    HW2 3920   4.956   0.749   3.354
 1194SOL     OW 3921   6.629   5.397   4.024
 1194SOL    HW1 3922   6.657   5.364   3.939
 1194SOL    HW2 3923   6.610   5.319   4.075
 1195SOL     OW 3924   5.061   3.342   2.652
 1195SOL    HW1 3925   4.990   3.365   2.592
 1195SOL    HW2 3926   5.074   3.248   2.638
 1196SOL     OW 3927   5.075   4.910   1.082
 1196SOL    HW1 3928   5.140   4.978   1.097
 1196SOL    HW2 3929   5.113   4.831   1.120
 1197SOL     OW 3930   2.538   3.800   2.734
 1197SOL    HW1 3931   2.505   3.866   2.795
 1197SOL    HW2 3932   2.572   3.730   2.790
 1198SOL     OW 3933   5.670   2.531   1.148
 1198SOL    HW1 3934   5.627   2.610   1.181
 1198SOL    HW2 3935   5.600   2.483   1.103
 1199SOL     OW 3936   5.377   2.012   2.094
 1199SOL    HW1 3937   5.402   1.928   2.131
 1199SOL    HW2 3938   5.341   1.991   2.007
 1200SOL     OW 3939   6.442   2.372   3.602
 1200SOL    HW1 3940   6.358   2.334   3.576
 1200SOL    HW2 3941   6.504   2.299   3.595
 1201SOL     OW 3942   5.205   1.004   2.613
 1201SOL    HW1 3943   5.164   1.081   2.653
 1201SOL    HW2 3944   5.272   0.977   2.675
 1202SOL     OW 3945   2.411   5.197   2.528
 1202SOL    HW1 3946   2.387   5.237   2.612
 1202SOL    HW2 3947   2.454   5.115   2.552
 1203SOL     OW 3948   5.230   0.597   1.096
 1203SOL    HW1 3949   5.168   0.528   1.120
 1203SOL    HW2 3950   5.316   0.555   1.107
 1204SOL     OW 3951   6.894   3.735   0.430
 1204SOL    HW1 3952   6.981   3.774   0.416
 1204SOL    HW2 3953   6.900   3.694   0.516
 1205SOL     OW 3954   3.521   3.864   2.575
 1205SOL    HW1 3955   3.506   3.859   2.669
 1205SOL    HW2 3956   3.611   3.832   2.564
 1206SOL     OW 3957   3.479   2.091   3.383
 1206SOL    HW1 3958   3.500   1.998   3.388
 1206SOL    HW2 3959   3.427   2.108   3.462
 1207SOL     OW 3960   1.556   5.791   4.231
 1207SOL    HW1 3961   1.566   5.698   4.209
 1207SOL    HW2 3962   1.480   5.794   4.290
 1208SOL     OW 3963   1.696   6.015   2.684
 1208SOL    HW1 3964   1.706   6.103   2.648
 1208SOL    HW2 3965   1.605   5.991   2.666
 1209SOL     OW 3966   3.588   5.293   2.697
 1209SOL    HW1 3967   3.681   5.309   2.710
 1209SOL    HW2 3968   3.569   5.325   2.609
 1210SOL     OW 3969   2.957   4.726   2.850
 1210SOL    HW1 3970   3.003   4.665   2.792
 1210SOL    HW2 3971   2.934   4.674   2.927
 1211SOL     OW 3972   4.344   5.073   2.164
 1211SOL    HW1 3973   4.294   4.992   2.157
 1211SOL    HW2 3974   4.351   5.089   2.259
 1212SOL     OW 3975   7.009   3.717   1.936
 1212SOL    HW1 3976   7.010   3.740   2.029
 1212SOL    HW2 3977   6.931   3.662   1.927
 1213SOL     OW 3978   0.142   5.525   4.218
 1213SOL    HW1 3979   0.125   5.526   4.313
 1213SOL    HW2 3980   0.133   5.616   4.191
 1214SOL     OW 3981   5.385   3.447   1.816
 1214SOL    HW1 3982   5.346   3.528   1.848
 1214SOL    HW2 3983   5.324   3.379   1.843
 1215SOL     OW 3984   6.704   6.100   3.199
 1215SOL    HW1 3985   6.683   6.186   3.161
 1215SOL    HW2 3986   6.668   6.104   3.287
 1216SOL     OW 3987   5.972   4.797   1.429
 1216SOL    HW1 3988   5.978   4.806   1.334
 1216SOL    HW2 3989   6.011   4.877   1.463
 1217SOL     OW 3990   5.565   4.762   0.828
 1217SOL    HW1 3991   5.634   4.696   0.827
 1217SOL    HW2 3992   5.584   4.816   0.905
 1218SOL     OW 3993   6.625   0.356   2.649
 1218SOL    HW1 3994   6.696   0.297   2.675
 1218SOL    HW2 3995   6.545   0.309   2.675
 1219SOL     OW 3996   3.240   6.085   4.232
 1219SOL    HW1 3997   3.277   6.156   4.178
 1219SOL    HW2 3998   3.316   6.031   4.255
 1220SOL     OW 3999   4.934   5.667   1.241
 1220SOL    HW1 4000   4.926   5.589   1.187
 1220SOL    HW2 4001   4.879   5.733   1.197
 1221SOL     OW 4002   5.515   5.505   2.775
 1221SOL    HW1 4003   5.605   5.475   2.788
 1221SOL    HW2 4004   5.478   5.444   2.710
 1222SOL     OW 4005   3.954   7.189   2.369
 1222SOL    HW1 4006   3.988   7.099   2.363
 1222SOL    HW2 4007   3.912   7.204   2.284
 1223SOL     OW 4008   5.943   4.029   3.985
 1223SOL    HW1 4009   6.008   4.028   4.055
 1223SOL    HW2 4010   5.988   4.067   3.910
 1224SOL     OW 4011   7.154   6.711   2.526
 1224SOL    HW1 4012   7.184   6.646   2.589
 1224SOL    HW2 4013   7.226   6.720   2.463
 1225SOL     OW 4014   0.543   5.221   4.153
 1225SOL    HW1 4015   0.469   5.217   4.213
 1225SOL    HW2 4016   0.533   5.143   4.097
 1226SOL     OW 4017   3.319   0.100   4.815
 1226SOL    HW1 4018   3.304   0.053   4.732
 1226SOL    HW2 4019   3.267   0.180   4.806
 1227SOL     OW 4020   7.101   5.339   2.529
 1227SOL    HW1 4021   7.074   5.301   2.445
 1227SOL    HW2 4022   7.193   5.362   2.516
 1228SOL     OW 4023   4.426   3.608   3.634
 1228SOL    HW1 4024   4.491   3.601   3.563
 1228SOL    HW2 4025   4.419   3.702   3.651
 1229SOL     OW 4026   3.831   5.734   4.363
 1229SOL    HW1 4027   3.839   5.668   4.294
 1229SOL    HW2 4028   3.874   5.695   4.439
 1230SOL     OW 4029   0.647   4.348   4.727
 1230SOL    HW1 4030   0.742   4.354   4.733
 1230SOL    HW2 4031   0.614   4.424   4.775
 1231SOL     OW 4032   7.201   5.043   4.617
 1231SOL    HW1 4033   7.146   4.965   4.616
 1231SOL    HW2 4034   7.138   5.116   4.620
 1232SOL     OW 4035   3.244   1.713   0.824
 1232SOL    HW1 4036   3.207   1.627   0.843
 1232SOL    HW2 4037   3.174   1.758   0.775
 1233SOL     OW 4038   6.402   3.472   1.446
 1233SOL    HW1 4039   6.306   3.470   1.447
 1233SOL    HW2 4040   6.424   3.561   1.418
 1234SOL     OW 4041   4.466   0.275   0.721
 1234SOL    HW1 4042   4.399   0.313   0.665
 1234SOL    HW2 4043   4.469   0.334   0.797
 1235SOL     OW 4044   3.454   6.545   4.526
 1235SOL    HW1 4045   3.471   6.457   4.560
 1235SOL    HW2 4046   3.539   6.575   4.493
 1236SOL     OW 4047   2.107   5.231   2.536
 1236SOL    HW1 4048   2.064   5.183   2.466
 1236SOL    HW2 4049   2.201   5.218   2.521
 1237SOL     OW 4050   5.174   7.219   1.334
 1237SOL    HW1 4051   5.261   7.226   1.295
 1237SOL    HW2 4052   5.189   7.239   1.427
 1238SOL     OW 4053   7.081   5.814   1.990
 1238SOL    HW1 4054   7.000   5.766   2.011
 1238SOL    HW2 4055   7.123   5.762   1.922
 1239SOL     OW 4056   5.662   6.685   4.391
 1239SOL    HW1 4057   5.683   6.647   4.306
 1239SOL    HW2 4058   5.733   6.659   4.448
 1240SOL     OW 4059   5.955   0.615   0.624
 1240SOL    HW1 4060   5.971   0.543   0.686
 1240SOL    HW2 4061   5.902   0.576   0.555
 1241SOL     OW 4062   7.068   0.704   3.711
 1241SOL    HW1 4063   7.116   0.746   3.782
 1241SOL    HW2 4064   7.063   0.612   3.736
 1242SOL     OW 4065   1.219   1.524   5.036
 1242SOL    HW1 4066   1.301   1.507   4.989
 1242SOL    HW2 4067   1.237   1.604   5.086
 1243SOL     OW 4068   0.050   5.153   4.824
 1243SOL    HW1 4069   0.014   5.128   4.740
 1243SOL    HW2 4070   0.076   5.245   4.813
 1244SOL     OW 4071   6.420   3.308   4.065
 1244SOL    HW1 4072   6.433   3.350   3.980
 1244SOL    HW2 4073   6.473   3.229   4.061
 1245SOL     OW 4074   5.420   5.777   3.903
 1245SOL    HW1 4075   5.392   5.708   3.963
 1245SOL    HW2 4076   5.343   5.833   3.894
 1246SOL     OW 4077   0.549   5.926   2.478
 1246SOL    HW1 4078   0.571   5.986   2.407
 1246SOL    HW2 4079   0.465   5.958   2.511
 1247SOL     OW 4080   6.942   6.052   3.073
 1247SOL    HW1 4081   6.994   6.132   3.085
 1247SOL    HW2 4082   6.856   6.073   3.108
 1248SOL     OW 4083   4.150   7.032   3.636
 1248SOL    HW1 4084   4.181   7.122   3.646
 1248SOL    HW2 4085   4.216   6.979   3.680
 1249SOL     OW 4086   5.046   2.822   2.852
 1249SOL    HW1 4087   5.062   2.905   2.896
 1249SOL    HW2 4088   5.117   2.814   2.788
 1250SOL     OW 4089   3.470   5.698   1.083
 1250SOL    HW1 4090   3.521   5.747   1.147
 1250SOL    HW2 4091   3.535   5.645   1.036
 1251SOL     OW 4092   5.813   3.218   3.126
 1251SOL    HW1 4093   5.792   3.280   3.056
 1251SOL    HW2 4094   5.885   3.165   3.090
 1252SOL     OW 4095   6.975   7.156   0.063
 1252SOL    HW1 4096   6.970   7.214   0.139
 1252SOL    HW2 4097   7.039   7.198   0.005
 1253SOL     OW 4098   0.043   6.738   0.561
 1253SOL    HW1 4099   7.282   6.697   0.622
 1253SOL    HW2 4100   0.091   6.665   0.521
 1254SOL     OW 4101   6.192   5.281   1.575
 1254SOL    HW1 4102   6.281   5.314   1.584
 1254SOL    HW2 4103   6.141   5.358   1.547
 1255SOL     OW 4104   0.364   0.160   1.357
 1255SOL    HW1 4105   0.320   0.124   1.434
 1255SOL    HW2 4106   0.293   0.189   1.300
 1256SOL     OW 4107   1.360   1.985   1.519
 1256SOL    HW1 4108   1.320   1.987   1.606
 1256SOL    HW2 4109   1.286   1.978   1.458
 1257SOL     OW 4110   6.905   4.261   5.031
 1257SOL    HW1 4111   6.884   4.260   4.938
 1257SOL    HW2 4112   6.874   4.346   5.061
 1258SOL     OW 4113   5.724   5.047   4.146
 1258SOL    HW1 4114   5.660   5.013   4.208
 1258SOL    HW2 4115   5.681   5.038   4.061
 1259SOL     OW 4116   0.311   0.750   0.640
 1259SOL    HW1 4117   0.236   0.778   0.692
 1259SOL    HW2 4118   0.313   0.810   0.566
 1260SOL     OW 4119   2.619   4.293   4.016
 1260SOL    HW1 4120   2.680   4.275   4.087
 1260SOL    HW2 4121   2.664   4.358   3.962
 1261SOL     OW 4122   1.980   2.601   1.777
 1261SOL    HW1 4123   2.016   2.515   1.797
 1261SOL    HW2 4124   2.008   2.657   1.849
 1262SOL     OW 4125   1.076   0.076   2.837
 1262SOL    HW1 4126   1.036   0.141   2.779
 1262SOL    HW2 4127   1.112   0.128   2.909
 1263SOL     OW 4128   0.781   1.301   0.678
 1263SOL    HW1 4129   0.769   1.387   0.639
 1263SOL    HW2 4130   0.693   1.264   0.686
 1264SOL     OW 4131   0.068   0.469   1.437
 1264SOL    HW1 4132   0.141   0.508   1.389
 1264SOL    HW2 4133   0.069   0.511   1.523
 1265SOL     OW 4134   2.278   6.400   1.421
 1265SOL    HW1 4135   2.185   6.388   1.401
 1265SOL    HW2 4136   2.284   6.388   1.515
 1266SOL     OW 4137   5.772   4.132   4.996
 1266SOL    HW1 4138   5.738   4.208   5.043
 1266SOL    HW2 4139   5.868   4.142   5.001
 1267SOL     OW 4140   6.328   0.530   0.715
 1267SOL    HW1 4141   6.280   0.454   0.682
 1267SOL    HW2 4142   6.346   0.583   0.637
 1268SOL     OW 4143   0.106   7.141   2.917
 1268SOL    HW1 4144   0.056   7.223   2.921
 1268SOL    HW2 4145   0.100   7.114   2.825
 1269SOL     OW 4146   0.613   0.792   1.090
 1269SOL    HW1 4147   0.559   0.790   1.012
 1269SOL    HW2 4148   0.684   0.730   1.072
 1270SOL     OW 4149   1.157   0.635   0.121
 1270SOL    HW1 4150   1.164   0.562   0.182
 1270SOL    HW2 4151   1.136   0.710   0.177
 1271SOL     OW 4152   0.591   2.748   1.142
 1271SOL    HW1 4153   0.616   2.825   1.193
 1271SOL    HW2 4154   0.620   2.767   1.053
 1272SOL     OW 4155   3.369   2.882   3.957
 1272SOL    HW1 4156   3.348   2.793   3.930
 1272SOL    HW2 4157   3.329   2.938   3.891
 1273SOL     OW 4158   0.821   6.803   1.595
 1273SOL    HW1 4159   0.870   6.818   1.676
 1273SOL    HW2 4160   0.743   6.857   1.604
 1274SOL     OW 4161   0.405   6.960   1.436
 1274SOL    HW1 4162   0.365   6.895   1.379
 1274SOL    HW2 4163   0.331   7.015   1.464
 1275SOL     OW 4164   1.214   0.673   1.636
 1275SOL    HW1 4165   1.252   0.745   1.687
 1275SOL    HW2 4166   1.230   0.595   1.689
 1276SOL     OW 4167   0.272   2.606   0.652
 1276SOL    HW1 4168   0.214   2.666   0.605
 1276SOL    HW2 4169   0.247   2.617   0.744
 1277SOL     OW 4170   4.020   1.405   0.339
 1277SOL    HW1 4171   3.959   1.390   0.267
 1277SOL    HW2 4172   4.015   1.325   0.391
 1278SOL     OW 4173   2.861   1.061   0.116
 1278SOL    HW1 4174   2.931   1.003   0.146
 1278SOL    HW2 4175   2.849   1.123   0.188
 1279SOL     OW 4176   0.293   6.134   1.029
 1279SOL    HW1 4177   0.242   6.208   1.062
 1279SOL    HW2 4178   0.261   6.059   1.081
 1280SOL     OW 4179   6.849   6.344   0.788
 1280SOL    HW1 4180   6.909   6.380   0.723
 1280SOL    HW2 4181   6.779   6.305   0.736
 1281SOL     OW 4182   7.231   0.091   1.247
 1281SOL    HW1 4183   0.021   0.122   1.227
 1281SOL    HW2 4184   7.239   7.295   1.251
 1282SOL     OW 4185   4.815   4.974   3.908
 1282SOL    HW1 4186   4.738   4.919   3.920
 1282SOL    HW2 4187   4.887   4.911   3.896
 1283SOL     OW 4188   1.151   0.897   1.307
 1283SOL    HW1 4189   1.209   0.969   1.333
 1283SOL    HW2 4190   1.168   0.885   1.214
 1284SOL     OW 4191   5.371   4.044   4.916
 1284SOL    HW1 4192   5.343   4.074   5.002
 1284SOL    HW2 4193   5.290   4.022   4.870
 1285SOL     OW 4194   3.738   0.181   2.139
 1285SOL    HW1 4195   3.802   0.228   2.192
 1285SOL    HW2 4196   3.658   0.181   2.192
 1286SOL     OW 4197   1.292   0.524   1.138
 1286SOL    HW1 4198   1.241   0.544   1.217
 1286SOL    HW2 4199   1.297   0.429   1.137
 1287SOL     OW 4200   2.391   1.655   1.392
 1287SOL    HW1 4201   2.307   1.678   1.432
 1287SOL    HW2 4202   2.386   1.690   1.303
 1288SOL     OW 4203   2.154   2.408   1.324
 1288SOL    HW1 4204   2.217   2.378   1.259
 1288SOL    HW2 4205   2.113   2.485   1.284
 1289SOL     OW 4206   4.434   5.496   4.005
 1289SOL    HW1 4207   4.374   5.523   4.075
 1289SOL    HW2 4208   4.512   5.464   4.051
 1290SOL     OW 4209   0.618   0.535   3.362
 1290SOL    HW1 4210   0.659   0.601   3.418
 1290SOL    HW2 4211   0.525   0.537   3.386
 1291SOL     OW 4212   0.240   1.295   0.039
 1291SOL    HW1 4213   0.314   1.234   0.040
 1291SOL    HW2 4214   0.273   1.374   0.082
 1292SOL     OW 4215   0.377   1.009   3.097
 1292SOL    HW1 4216   0.287   1.004   3.064
 1292SOL    HW2 4217   0.431   0.987   3.021
 1293SOL     OW 4218   0.466   1.015   1.513
 1293SOL    HW1 4219   0.403   0.969   1.569
 1293SOL    HW2 4220   0.489   0.952   1.445
 1294SOL     OW 4221   2.198   5.117   4.670
 1294SOL    HW1 4222   2.225   5.204   4.699
 1294SOL    HW2 4223   2.169   5.073   4.750
 1295SOL     OW 4224   1.453   7.225   1.652
 1295SOL    HW1 4225   1.364   7.215   1.619
 1295SOL    HW2 4226   1.506   7.241   1.573
 1296SOL     OW 4227   4.976   3.332   4.186
 1296SOL    HW1 4228   5.033   3.406   4.204
 1296SOL    HW2 4229   4.943   3.349   4.097
 1297SOL     OW 4230   7.043   5.573   0.450
 1297SOL    HW1 4231   6.963   5.521   0.457
 1297SOL    HW2 4232   7.111   5.511   0.426
 1298SOL     OW 4233   0.546   7.199   0.781
 1298SOL    HW1 4234   0.497   7.216   0.700
 1298SOL    HW2 4235   0.611   7.133   0.756
 1299SOL     OW 4236   1.985   6.897   0.102
 1299SOL    HW1 4237   2.013   6.969   0.046
 1299SOL    HW2 4238   2.021   6.819   0.061
 1300SOL     OW 4239   6.061   0.739   2.771
 1300SOL    HW1 4240   5.980   0.782   2.797
 1300SOL    HW2 4241   6.034   0.676   2.704
 1301SOL     OW 4242   4.394   2.226   4.190
 1301SOL    HW1 4243   4.301   2.227   4.213
 1301SOL    HW2 4244   4.395   2.240   4.096
 1302SOL     OW 4245   2.630   1.639   1.519
 1302SOL    HW1 4246   2.549   1.651   1.469
 1302SOL    HW2 4247   2.683   1.716   1.497
 1303SOL     OW 4248   6.720   3.605   1.206
 1303SOL    HW1 4249   6.665   3.571   1.136
 1303SOL    HW2 4250   6.784   3.535   1.222
 1304SOL     OW 4251   1.650   7.109   0.970
 1304SOL    HW1 4252   1.642   7.031   1.024
 1304SOL    HW2 4253   1.719   7.161   1.012
 1305SOL     OW 4254   2.318   0.322   0.770
 1305SOL    HW1 4255   2.319   0.371   0.688
 1305SOL    HW2 4256   2.283   0.383   0.834
 1306SOL     OW 4257   4.917   4.243   4.743
 1306SOL    HW1 4258   4.966   4.206   4.670
 1306SOL    HW2 4259   4.983   4.286   4.797
 1307SOL     OW 4260   3.151   6.195   1.025
 1307SOL    HW1 4261   3.153   6.107   0.987
 1307SOL    HW2 4262   3.081   6.240   0.979
 1308SOL     OW 4263   6.900   2.153   0.518
 1308SOL    HW1 4264   6.881   2.148   0.424
 1308SOL    HW2 4265   6.923   2.063   0.542
 1309SOL     OW 4266   3.773   4.061   4.947
 1309SOL    HW1 4267   3.696   4.053   5.003
 1309SOL    HW2 4268   3.796   3.971   4.925
 1310SOL     OW 4269   2.334   3.212   4.954
 1310SOL    HW1 4270   2.341   3.121   4.924
 1310SOL    HW2 4271   2.251   3.243   4.918
 1311SOL     OW 4272   1.861   1.669   0.253
 1311SOL    HW1 4273   1.843   1.753   0.209
 1311SOL    HW2 4274   1.954   1.672   0.274
 1312SOL     OW 4275   7.234   1.294   2.035
 1312SOL    HW1 4276   7.192   1.213   2.063
 1312SOL    HW2 4277   0.024   1.288   2.071
 1313SOL     OW 4278   4.685   4.073   4.075
 1313SOL    HW1 4279   4.729   4.016   4.137
 1313SOL    HW2 4280   4.669   4.154   4.123
 1314SOL     OW 4281   0.363   2.162   0.931
 1314SOL    HW1 4282   0.299   2.196   0.994
 1314SOL    HW2 4283   0.436   2.224   0.937
 1315SOL     OW 4284   2.791   1.475   0.460
 1315SOL    HW1 4285   2.714   1.527   0.439
 1315SOL    HW2 4286   2.777   1.446   0.550
 1316SOL     OW 4287   5.507   0.577   2.938
 1316SOL    HW1 4288   5.438   0.610   2.880
 1316SOL    HW2 4289   5.481   0.608   3.025
 1317SOL     OW 4290   2.324   0.426   2.117
 1317SOL    HW1 4291   2.299   0.515   2.139
 1317SOL    HW2 4292   2.315   0.377   2.199
 1318SOL     OW 4293   0.220   7.152   0.331
 1318SOL    HW1 4294   0.166   7.075   0.348
 1318SOL    HW2 4295   0.297   7.119   0.284
 1319SOL     OW 4296   7.221   6.188   2.129
 1319SOL    HW1 4297   7.202   6.158   2.040
 1319SOL    HW2 4298   7.171   6.129   2.186
 1320SOL     OW 4299   2.559   2.387   1.287
 1320SOL    HW1 4300   2.546   2.476   1.321
 1320SOL    HW2 4301   2.593   2.338   1.362
 1321SOL     OW 4302   0.163   4.822   5.136
 1321SOL    HW1 4303   0.088   4.763   5.129
 1321SOL    HW2 4304   0.176   4.856   5.048
 1322SOL     OW 4305   1.807   1.534   1.622
 1322SOL    HW1 4306   1.813   1.441   1.600
 1322SOL    HW2 4307   1.831   1.579   1.541
 1323SOL     OW 4308   4.818   3.258   5.007
 1323SOL    HW1 4309   4.911   3.240   4.999
 1323SOL    HW2 4310   4.808   3.294   5.095
 1324SOL     OW 4311   2.984   3.780   4.776
 1324SOL    HW1 4312   2.923   3.840   4.819
 1324SOL    HW2 4313   3.045   3.837   4.730
 1325SOL     OW 4314   5.037   4.810   3.894
 1325SOL    HW1 4315   5.072   4.790   3.807
 1325SOL    HW2 4316   5.053   4.731   3.945
 1326SOL     OW 4317   0.677   0.988   0.808
 1326SOL    HW1 4318   0.626   0.908   0.810
 1326SOL    HW2 4319   0.619   1.052   0.766
 1327SOL     OW 4320   5.584   3.739   4.382
 1327SOL    HW1 4321   5.650   3.716   4.316
 1327SOL    HW2 4322   5.513   3.779   4.331
 1328SOL     OW 4323   0.063   6.277   3.028
 1328SOL    HW1 4324   0.061   6.204   2.967
 1328SOL    HW2 4325   0.102   6.349   2.979
 1329SOL     OW 4326   1.131   0.605   0.518
 1329SOL    HW1 4327   1.068   0.675   0.530
 1329SOL    HW2 4328   1.114   0.544   0.590
 1330SOL     OW 4329   1.850   7.126   0.428
 1330SOL    HW1 4330   1.790   7.177   0.483
 1330SOL    HW2 4331   1.796   7.054   0.394
 1331SOL     OW 4332   0.271   1.841   1.226
 1331SOL    HW1 4333   0.279   1.872   1.135
 1331SOL    HW2 4334   0.315   1.756   1.226
 1332SOL     OW 4335   6.713   3.980   4.995
 1332SOL    HW1 4336   6.744   3.892   5.015
 1332SOL    HW2 4337   6.682   4.014   5.079
 1333SOL     OW 4338   1.188   7.297   1.168
 1333SOL    HW1 4339   1.157   7.272   1.255
 1333SOL    HW2 4340   1.130   7.251   1.107
 1334SOL     OW 4341   7.178   2.088   1.970
 1334SOL    HW1 4342   7.191   2.179   1.943
 1334SOL    HW2 4343   7.258   2.065   2.017
 1335SOL     OW 4344   3.398   2.530   4.923
 1335SOL    HW1 4345   3.306   2.545   4.898
 1335SOL    HW2 4346   3.400   2.549   5.017
 1336SOL     OW 4347   2.200   2.232   3.740
 1336SOL    HW1 4348   2.268   2.211   3.804
 1336SOL    HW2 4349   2.139   2.289   3.787
 1337SOL     OW 4350   0.809   2.454   1.052
 1337SOL    HW1 4351   0.818   2.549   1.044
 1337SOL    HW2 4352   0.893   2.419   1.023
 1338SOL     OW 4353   1.693   6.516   1.164
 1338SOL    HW1 4354   1.627   6.447   1.156
 1338SOL    HW2 4355   1.691   6.561   1.080
 1339SOL     OW 4356   0.513   6.138   0.866
 1339SOL    HW1 4357   0.438   6.144   0.924
 1339SOL    HW2 4358   0.588   6.156   0.923
 1340SOL     OW 4359   7.172   1.809   0.440
 1340SOL    HW1 4360   7.246   1.777   0.492
 1340SOL    HW2 4361   7.205   1.888   0.398
 1341SOL     OW 4362   6.807   5.563   4.584
 1341SOL    HW1 4363   6.806   5.616   4.664
 1341SOL    HW2 4364   6.862   5.611   4.524
 1342SOL     OW 4365   0.540   0.498   0.421
 1342SOL    HW1 4366   0.535   0.431   0.353
 1342SOL    HW2 4367   0.454   0.497   0.462
 1343SOL     OW 4368   4.459   3.146   3.558
 1343SOL    HW1 4369   4.438   3.163   3.466
 1343SOL    HW2 4370   4.523   3.213   3.582
 1344SOL     OW 4371   2.180   1.113   1.094
 1344SOL    HW1 4372   2.265   1.090   1.131
 1344SOL    HW2 4373   2.135   1.029   1.083
 1345SOL     OW 4374   3.383   0.213   1.393
 1345SOL    HW1 4375   3.473   0.245   1.402
 1345SOL    HW2 4376   3.328   0.290   1.404
 1346SOL     OW 4377   4.283   5.926   5.120
 1346SOL    HW1 4378   4.266   6.019   5.104
 1346SOL    HW2 4379   4.197   5.890   5.142
 1347SOL     OW 4380   6.093   4.624   4.553
 1347SOL    HW1 4381   6.043   4.626   4.634
 1347SOL    HW2 4382   6.073   4.538   4.515
 1348SOL     OW 4383   2.050   0.477   0.602
 1348SOL    HW1 4384   1.987   0.546   0.582
 1348SOL    HW2 4385   2.013   0.431   0.677
 1349SOL     OW 4386   2.048   0.672   0.213
 1349SOL    HW1 4387   2.124   0.621   0.242
 1349SOL    HW2 4388   2.065   0.688   0.120
 1350SOL     OW 4389   3.121   4.407   4.604
 1350SOL    HW1 4390   3.046   4.450   4.646
 1350SOL    HW2 4391   3.146   4.337   4.665
 1351SOL     OW 4392   6.929   1.140   0.110
 1351SOL    HW1 4393   7.008   1.140   0.056
 1351SOL    HW2 4394   6.960   1.163   0.198
 1352SOL     OW 4395   2.620   6.362   1.762
 1352SOL    HW1 4396   2.557   6.352   1.834
 1352SOL    HW2 4397   2.601   6.288   1.704
 1353SOL     OW 4398   1.447   0.018   0.402
 1353SOL    HW1 4399   1.445   7.259   0.326
 1353SOL    HW2 4400   1.457   0.105   0.364
 1354SOL     OW 4401   6.107   0.898   2.140
 1354SOL    HW1 4402   6.196   0.917   2.112
 1354SOL    HW2 4403   6.085   0.969   2.200
 1355SOL     OW 4404   5.126   3.564   5.107
 1355SOL    HW1 4405   5.058   3.617   5.150
 1355SOL    HW2 4406   5.157   3.620   5.036
 1356SOL     OW 4407   1.161   5.088   4.320
 1356SOL    HW1 4408   1.134   5.000   4.291
 1356SOL    HW2 4409   1.256   5.083   4.325
 1357SOL     OW 4410   5.369   4.527   4.883
 1357SOL    HW1 4411   5.416   4.541   4.965
 1357SOL    HW2 4412   5.435   4.535   4.815
 1358SOL     OW 4413   0.114   0.542   0.848
 1358SOL    HW1 4414   0.111   0.636   0.828
 1358SOL    HW2 4415   0.082   0.500   0.769
 1359SOL     OW 4416   1.620   1.908   0.860
 1359SOL    HW1 4417   1.615   1.969   0.786
 1359SOL    HW2 4418   1.665   1.957   0.929
 1360SOL     OW 4419   1.223   2.193   0.731
 1360SOL    HW1 4420   1.294   2.253   0.752
 1360SOL    HW2 4421   1.185   2.169   0.815
 1361SOL     OW 4422   5.505   6.937   0.356
 1361SOL    HW1 4423   5.521   6.859   0.408
 1361SOL    HW2 4424   5.411   6.954   0.368
 1362SOL     OW 4425   0.096   0.742   1.198
 1362SOL    HW1 4426   0.141   0.814   1.155
 1362SOL    HW2 4427   0.153   0.719   1.272
 1363SOL     OW 4428   0.849   0.361   1.764
 1363SOL    HW1 4429   0.855   0.276   1.807
 1363SOL    HW2 4430   0.904   0.419   1.817
 1364SOL     OW 4431   6.698   6.327   1.802
 1364SOL    HW1 4432   6.650   6.308   1.721
 1364SOL    HW2 4433   6.751   6.249   1.816
 1365SOL     OW 4434   2.219   0.187   1.494
 1365SOL    HW1 4435   2.254   0.270   1.463
 1365SOL    HW2 4436   2.216   0.131   1.417
 1366SOL     OW 4437   1.217   2.025   2.433
 1366SOL    HW1 4438   1.214   2.092   2.501
 1366SOL    HW2 4439   1.135   2.037   2.384
 1367SOL     OW 4440   6.803   4.722   5.000
 1367SOL    HW1 4441   6.717   4.765   5.005
 1367SOL    HW2 4442   6.865   4.795   4.997
 1368SOL     OW 4443   6.215   7.291   0.329
 1368SOL    HW1 4444   6.204   7.267   0.421
 1368SOL    HW2 4445   6.275   0.066   0.331
 1369SOL     OW 4446   7.003   6.332   1.642
 1369SOL    HW1 4447   6.995   6.335   1.738
 1369SOL    HW2 4448   7.002   6.424   1.615
 1370SOL     OW 4449   1.872   0.942   0.769
 1370SOL    HW1 4450   1.809   0.936   0.840
 1370SOL    HW2 4451   1.928   0.865   0.781
 1371SOL     OW 4452   2.080   7.272   2.534
 1371SOL    HW1 4453   2.056   7.209   2.602
 1371SOL    HW2 4454   1.996   0.010   2.505
 1372SOL     OW 4455   0.468   1.142   0.117
 1372SOL    HW1 4456   0.542   1.144   0.057
 1372SOL    HW2 4457   0.504   1.170   0.201
 1373SOL     OW 4458   1.065   6.405   0.880
 1373SOL    HW1 4459   1.079   6.342   0.809
 1373SOL    HW2 4460   0.986   6.452   0.856
 1374SOL     OW 4461   0.574   1.657   0.786
 1374SOL    HW1 4462   0.579   1.596   0.860
 1374SOL    HW2 4463   0.639   1.624   0.724
 1375SOL     OW 4464   1.936   1.819   2.463
 1375SOL    HW1 4465   1.874   1.829   2.390
 1375SOL    HW2 4466   2.020   1.799   2.420
 1376SOL     OW 4467   5.982   4.835   5.125
 1376SOL    HW1 4468   2.351   1.261   0.019
 1376SOL    HW2 4469   6.041   4.845   5.050
 1377SOL     OW 4470   6.426   0.264   1.089
 1377SOL    HW1 4471   6.403   0.199   1.155
 1377SOL    HW2 4472   6.428   0.215   1.007
 1378SOL     OW 4473   2.893   7.162   0.252
 1378SOL    HW1 4474   2.936   7.086   0.213
 1378SOL    HW2 4475   2.806   7.131   0.276
 1379SOL     OW 4476   0.527   6.187   0.596
 1379SOL    HW1 4477   0.501   6.101   0.565
 1379SOL    HW2 4478   0.520   6.182   0.691
 1380SOL     OW 4479   7.275   1.076   0.912
 1380SOL    HW1 4480   7.266   1.170   0.897
 1380SOL    HW2 4481   7.222   1.035   0.844
 1381SOL     OW 4482   0.905   1.050   0.670
 1381SOL    HW1 4483   0.878   1.140   0.653
 1381SOL    HW2 4484   0.834   1.014   0.723
 1382SOL     OW 4485   2.944   0.663   0.723
 1382SOL    HW1 4486   3.017   0.653   0.785
 1382SOL    HW2 4487   2.898   0.579   0.727
 1383SOL     OW 4488   0.358   0.467   2.950
 1383SOL    HW1 4489   0.433   0.484   3.006
 1383SOL    HW2 4490   0.318   0.553   2.936
 1384SOL     OW 4491   0.777   0.472   1.376
 1384SOL    HW1 4492   0.702   0.419   1.404
 1384SOL    HW2 4493   0.851   0.435   1.424
 1385SOL     OW 4494   3.011   6.705   4.185
 1385SOL    HW1 4495   3.106   6.721   4.182
 1385SOL    HW2 4496   3.001   6.615   4.153
 1386SOL     OW 4497   6.869   2.018   1.739
 1386SOL    HW1 4498   6.954   1.975   1.735
 1386SOL    HW2 4499   6.872   2.070   1.819
 1387SOL     OW 4500   1.546   3.536   0.401
 1387SOL    HW1 4501   1.595   3.504   0.326
 1387SOL    HW2 4502   1.485   3.465   0.422
 1388SOL     OW 4503   1.819   1.195   0.354
 1388SOL    HW1 4504   1.905   1.236   0.359
 1388SOL    HW2 4505   1.800   1.169   0.444
 1389SOL     OW 4506   0.056   0.069   0.380
 1389SOL    HW1 4507   7.279   0.034   0.425
 1389SOL    HW2 4508   0.121   7.297   0.384
 1390SOL     OW 4509   6.988   0.657   0.755
 1390SOL    HW1 4510   7.029   0.614   0.680
 1390SOL    HW2 4511   6.896   0.631   0.751
 1391SOL     OW 4512   6.984   0.694   1.498
 1391SOL    HW1 4513   7.028   0.636   1.437
 1391SOL    HW2 4514   6.959   0.770   1.446
 1392SOL     OW 4515   3.593   4.445   4.938
 1392SOL    HW1 4516   3.543   4.525   4.922
 1392SOL    HW2 4517   3.555   4.380   4.879
 1393SOL     OW 4518   1.644   6.634   1.408
 1393SOL    HW1 4519   1.662   6.604   1.319
 1393SOL    HW2 4520   1.668   6.559   1.463
 1394SOL     OW 4521   3.475   2.936   5.014
 1394SOL    HW1 4522   3.416   2.980   4.952
 1394SOL    HW2 4523   3.516   2.866   4.963
 1395SOL     OW 4524   7.027   0.257   4.844
 1395SOL    HW1 4525   7.042   0.334   4.898
 1395SOL    HW2 4526   7.114   0.233   4.812
 1396SOL     OW 4527   1.906   3.138   1.736
 1396SOL    HW1 4528   1.937   3.071   1.798
 1396SOL    HW2 4529   1.969   3.135   1.664
 1397SOL     OW 4530   3.559   4.005   5.130
 1397SOL    HW1 4531   7.255   0.324   0.046
 1397SOL    HW2 4532   7.143   0.416   0.004
 1398SOL     OW 4533   2.187   6.388   1.950
 1398SOL    HW1 4534   2.096   6.362   1.964
 1398SOL    HW2 4535   2.188   6.483   1.964
 1399SOL     OW 4536   1.732   1.103   2.505
 1399SOL    HW1 4537   1.791   1.028   2.502
 1399SOL    HW2 4538   1.759   1.151   2.583
 1400SOL     OW 4539   1.317   0.872   1.810
 1400SOL    HW1 4540   1.400   0.844   1.849
 1400SOL    HW2 4541   1.316   0.967   1.821
 1401SOL     OW 4542   0.845   1.586   2.726
 1401SOL    HW1 4543   0.881   1.513   2.676
 1401SOL    HW2 4544   0.750   1.575   2.719
 1402SOL     OW 4545   6.612   0.948   1.718
 1402SOL    HW1 4546   6.669   0.874   1.700
 1402SOL    HW2 4547   6.571   0.968   1.634
 1403SOL     OW 4548   2.442   3.536   4.924
 1403SOL    HW1 4549   2.377   3.537   4.994
 1403SOL    HW2 4550   2.478   3.624   4.923
 1404SOL     OW 4551   7.174   2.311   3.342
 1404SOL    HW1 4552   7.246   2.255   3.315
 1404SOL    HW2 4553   7.095   2.264   3.316
 1405SOL     OW 4554   3.146   7.125   0.000
 1405SOL    HW1 4555   3.231   7.131   0.043
 1405SOL    HW2 4556   3.097   7.062   0.053
 1406SOL     OW 4557   2.548   6.054   0.508
 1406SOL    HW1 4558   2.621   6.005   0.545
 1406SOL    HW2 4559   2.585   6.138   0.482
 1407SOL     OW 4560   3.436   2.443   2.166
 1407SOL    HW1 4561   3.379   2.405   2.100
 1407SOL    HW2 4562   3.469   2.523   2.127
 1408SOL     OW 4563   1.458   1.421   1.595
 1408SOL    HW1 4564   1.488   1.494   1.648
 1408SOL    HW2 4565   1.397   1.461   1.532
 1409SOL     OW 4566   1.729   1.450   1.888
 1409SOL    HW1 4567   1.781   1.465   1.810
 1409SOL    HW2 4568   1.654   1.510   1.879
 1410SOL     OW 4569   2.763   6.276   1.218
 1410SOL    HW1 4570   2.675   6.289   1.253
 1410SOL    HW2 4571   2.783   6.357   1.172
 1411SOL     OW 4572   4.095   6.721   5.043
 1411SOL    HW1 4573   4.116   6.694   5.132
 1411SOL    HW2 4574   4.005   6.692   5.029
 1412SOL     OW 4575   0.072   3.062   1.135
 1412SOL    HW1 4576   0.002   3.079   1.198
 1412SOL    HW2 4577   0.137   3.012   1.184
 1413SOL     OW 4578   2.432   0.279   1.166
 1413SOL    HW1 4579   2.518   0.299   1.129
 1413SOL    HW2 4580   2.417   0.187   1.144
 1414SOL     OW 4581   4.187   3.531   4.923
 1414SOL    HW1 4582   4.135   3.483   4.987
 1414SOL    HW2 4583   4.277   3.524   4.956
 1415SOL     OW 4584   2.355   1.046   0.617
 1415SOL    HW1 4585   2.388   1.130   0.584
 1415SOL    HW2 4586   2.259   1.054   0.611
 1416SOL     OW 4587   7.022   2.607   0.064
 1416SOL    HW1 4588   3.372   6.236   5.132
 1416SOL    HW2 4589   7.111   2.586   0.093
 1417SOL     OW 4590   6.419   4.228   4.931
 1417SOL    HW1 4591   6.364   4.211   5.008
 1417SOL    HW2 4592   6.434   4.142   4.892
 1418SOL     OW 4593   2.953   1.503   2.410
 1418SOL    HW1 4594   2.967   1.530   2.501
 1418SOL    HW2 4595   2.868   1.459   2.410
 1419SOL     OW 4596   0.003   0.860   1.669
 1419SOL    HW1 4597   7.233   0.891   1.611
 1419SOL    HW2 4598   7.293   0.913   1.749
 1420SOL     OW 4599   5.284   3.973   4.424
 1420SOL    HW1 4600   5.321   3.930   4.347
 1420SOL    HW2 4601   5.360   4.002   4.474
 1421SOL     OW 4602   0.270   3.441   2.501
 1421SOL    HW1 4603   0.177   3.465   2.499
 1421SOL    HW2 4604   0.276   3.372   2.567
 1422SOL     OW 4605   0.249   0.442   0.263
 1422SOL    HW1 4606   0.253   0.468   0.355
 1422SOL    HW2 4607   0.235   0.523   0.215
 1423SOL     OW 4608   3.817   5.364   5.018
 1423SOL    HW1 4609   3.775   5.424   4.956
 1423SOL    HW2 4610   3.852   5.294   4.963
 1424SOL     OW 4611   1.257   6.635   1.463
 1424SOL    HW1 4612   1.226   6.598   1.546
 1424SOL    HW2 4613   1.178   6.670   1.422
 1425SOL     OW 4614   2.056   6.214   4.131
 1425SOL    HW1 4615   2.036   6.210   4.037
 1425SOL    HW2 4616   1.981   6.260   4.169
 1426SOL     OW 4617   7.284   0.139   2.389
 1426SOL    HW1 4618   7.229   0.201   2.342
 1426SOL    HW2 4619   7.249   0.138   2.478
 1427SOL     OW 4620   0.219   1.180   1.269
 1427SOL    HW1 4621   0.254   1.193   1.358
 1427SOL    HW2 4622   0.207   1.269   1.236
 1428SOL     OW 4623   6.348   5.302   0.194
 1428SOL    HW1 4624   6.286   5.373   0.175
 1428SOL    HW2 4625   6.411   5.306   0.122
 1429SOL     OW 4626   1.146   0.204   3.070
 1429SOL    HW1 4627   1.077   0.251   3.118
 1429SOL    HW2 4628   1.177   0.138   3.133
 1430SOL     OW 4629   3.434   2.876   3.573
 1430SOL    HW1 4630   3.395   2.801   3.528
 1430SOL    HW2 4631   3.479   2.924   3.504
 1431SOL     OW 4632   4.020   2.963   4.074
 1431SOL    HW1 4633   3.942   2.950   4.128
 1431SOL    HW2 4634   4.083   3.006   4.131
 1432SOL     OW 4635   6.971   1.106   1.150
 1432SOL    HW1 4636   7.040   1.041   1.140
 1432SOL    HW2 4637   7.013   1.190   1.133
 1433SOL     OW 4638   2.281   1.842   1.186
 1433SOL    HW1 4639   2.251   1.774   1.126
 1433SOL    HW2 4640   2.202   1.871   1.232
 1434SOL     OW 4641   0.709   0.528   2.150
 1434SOL    HW1 4642   0.733   0.615   2.181
 1434SOL    HW2 4643   0.679   0.481   2.228
 1435SOL     OW 4644   1.964   2.724   1.530
 1435SOL    HW1 4645   1.967   2.678   1.614
 1435SOL    HW2 4646   2.055   2.744   1.510
 1436SOL     OW 4647   0.396   2.195   2.335
 1436SOL    HW1 4648   0.319   2.213   2.390
 1436SOL    HW2 4649   0.470   2.207   2.394
 1437SOL     OW 4650   6.032   1.505   0.009
 1437SOL    HW1 4651   2.293   5.165   5.138
 1437SOL    HW2 4652   6.029   1.537   0.099
 1438SOL     OW 4653   0.518   0.802   1.347
 1438SOL    HW1 4654   0.594   0.772   1.397
 1438SOL    HW2 4655   0.547   0.800   1.256
 1439SOL     OW 4656   0.841   7.211   1.443
 1439SOL    HW1 4657   0.817   7.239   1.531
 1439SOL    HW2 4658   0.760   7.174   1.407
 1440SOL     OW 4659   2.680   2.457   2.163
 1440SOL    HW1 4660   2.732   2.441   2.084
 1440SOL    HW2 4661   2.592   2.475   2.131
 1441SOL     OW 4662   1.934   0.804   2.914
 1441SOL    HW1 4663   2.000   0.864   2.878
 1441SOL    HW2 4664   1.871   0.791   2.843
 1442SOL     OW 4665   0.679   0.753   0.061
 1442SOL    HW1 4666   4.295   4.459   5.153
 1442SOL    HW2 4667   0.609   0.690   0.077
 1443SOL     OW 4668   4.865   4.159   3.880
 1443SOL    HW1 4669   4.782   4.147   3.925
 1443SOL    HW2 4670   4.907   4.073   3.881
 1444SOL     OW 4671   6.536   0.273   0.130
 1444SOL    HW1 4672   6.625   0.274   0.096
 1444SOL    HW2 4673   6.486   0.223   0.066
 1445SOL     OW 4674   4.962   1.548   0.464
 1445SOL    HW1 4675   4.981   1.471   0.518
 1445SOL    HW2 4676   4.866   1.548   0.457
 1446SOL     OW 4677   5.740   3.446   4.090
 1446SOL    HW1 4678   5.695   3.390   4.154
 1446SOL    HW2 4679   5.803   3.388   4.048
 1447SOL     OW 4680   0.420   0.270   3.461
 1447SOL    HW1 4681   0.398   0.362   3.443
 1447SOL    HW2 4682   0.445   0.269   3.553
 1448SOL     OW 4683   1.794   1.587   0.511
 1448SOL    HW1 4684   1.830   1.656   0.567
 1448SOL    HW2 4685   1.817   1.613   0.422
 1449SOL     OW 4686   0.281   0.661   1.397
 1449SOL    HW1 4687   0.358   0.711   1.369
 1449SOL    HW2 4688   0.302   0.633   1.486
 1450SOL     OW 4689   2.650   6.641   0.921
 1450SOL    HW1 4690   2.591   6.567   0.906
 1450SOL    HW2 4691   2.688   6.659   0.835
 1451SOL     OW 4692   3.473   5.455   5.030
 1451SOL    HW1 4693   3.411   5.479   4.960
 1451SOL    HW2 4694   3.559   5.461   4.989
 1452SOL     OW 4695   1.850   0.659   0.568
 1452SOL    HW1 4696   1.807   0.677   0.651
 1452SOL    HW2 4697   1.779   0.638   0.507
 1453SOL     OW 4698   7.043   0.202   1.433
 1453SOL    HW1 4699   7.085   0.155   1.362
 1453SOL    HW2 4700   6.967   0.244   1.393
 1454SOL     OW 4701   0.279   0.941   0.131
 1454SOL    HW1 4702   0.349   1.006   0.128
 1454SOL    HW2 4703   0.199   0.993   0.141
 1455SOL     OW 4704   7.201   6.596   0.753
 1455SOL    HW1 4705   7.127   6.549   0.714
 1455SOL    HW2 4706   7.269   6.530   0.765
 1456SOL     OW 4707   6.786   6.689   0.507
 1456SOL    HW1 4708   6.845   6.641   0.450
 1456SOL    HW2 4709   6.834   6.769   0.531
 1457SOL     OW 4710   0.529   1.193   0.699
 1457SOL    HW1 4711   0.478   1.228   0.626
 1457SOL    HW2 4712   0.491   1.235   0.777
 1458SOL     OW 4713   1.677   0.963   1.496
 1458SOL    HW1 4714   1.653   0.877   1.462
 1458SOL    HW2 4715   1.594   1.001   1.525
 1459SOL     OW 4716   3.800   3.565   5.022
 1459SOL    HW1 4717   3.719   3.516   5.012
 1459SOL    HW2 4718   3.792   3.607   5.108
 1460SOL     OW 4719   4.688   5.485   3.536
 1460SOL    HW1 4720   4.726   5.452   3.618
 1460SOL    HW2 4721   4.623   5.420   3.511
 1461SOL     OW 4722   1.105   0.215   0.491
 1461SOL    HW1 4723   1.156   0.144   0.530
 1461SOL    HW2 4724   1.105   0.283   0.557
 1462SOL     OW 4725   0.614   1.184   0.362
 1462SOL    HW1 4726   0.600   1.138   0.445
 1462SOL    HW2 4727   0.672   1.127   0.312
 1463SOL     OW 4728   4.302   5.582   3.776
 1463SOL    HW1 4729   4.297   5.672   3.807
 1463SOL    HW2 4730   4.348   5.535   3.847
 1464SOL     OW 4731   1.596   0.087   2.460
 1464SOL    HW1 4732   1.612   0.176   2.491
 1464SOL    HW2 4733   1.683   0.053   2.440
 1465SOL     OW 4734   0.079   0.599   1.672
 1465SOL    HW1 4735   0.062   0.694   1.673
 1465SOL    HW2 4736   0.173   0.591   1.687
 1466SOL     OW 4737   5.955   0.458   4.166
 1466SOL    HW1 4738   5.938   0.520   4.095
 1466SOL    HW2 4739   5.890   0.389   4.155
 1467SOL     OW 4740   0.610   0.940   3.664
 1467SOL    HW1 4741   0.525   0.967   3.632
 1467SOL    HW2 4742   0.665   1.018   3.657
 1468SOL     OW 4743   6.904   0.734   3.063
 1468SOL    HW1 4744   6.962   0.769   3.131
 1468SOL    HW2 4745   6.868   0.654   3.103
 1469SOL     OW 4746   1.392   0.648   2.376
 1469SOL    HW1 4747   1.375   0.693   2.293
 1469SOL    HW2 4748   1.443   0.571   2.353
 1470SOL     OW 4749   1.140   6.446   2.653
 1470SOL    HW1 4750   1.197   6.434   2.729
 1470SOL    HW2 4751   1.160   6.372   2.596
 1471SOL     OW 4752   2.654   4.672   0.508
 1471SOL    HW1 4753   2.683   4.760   0.486
 1471SOL    HW2 4754   2.734   4.625   0.530
 1472SOL     OW 4755   0.793   0.053   3.922
 1472SOL    HW1 4756   0.770   7.290   3.991
 1472SOL    HW2 4757   0.725   0.120   3.927
 1473SOL     OW 4758   1.368   1.150   1.868
 1473SOL    HW1 4759   1.305   1.221   1.857
 1473SOL    HW2 4760   1.409   1.167   1.953
 1474SOL     OW 4761   5.896   1.020   3.875
 1474SOL    HW1 4762   5.908   1.103   3.921
 1474SOL    HW2 4763   5.947   0.957   3.925
 1475SOL     OW 4764   1.127   1.021   2.833
 1475SOL    HW1 4765   1.158   0.960   2.899
 1475SOL    HW2 4766   1.102   1.100   2.883
 1476SOL     OW 4767   0.593   0.510   3.090
 1476SOL    HW1 4768   0.646   0.434   3.070
 1476SOL    HW2 4769   0.602   0.521   3.185
 1477SOL     OW 4770   1.344   6.228   4.164
 1477SOL    HW1 4771   1.418   6.287   4.147
 1477SOL    HW2 4772   1.378   6.141   4.143
 1478SOL     OW 4773   2.251   0.785   3.525
 1478SOL    HW1 4774   2.332   0.793   3.475
 1478SOL    HW2 4775   2.237   0.871   3.564
 1479SOL     OW 4776   7.120   0.896   0.753
 1479SOL    HW1 4777   7.077   0.810   0.753
 1479SOL    HW2 4778   7.054   0.956   0.787
 1480SOL     OW 4779   0.392   2.428   3.806
 1480SOL    HW1 4780   0.433   2.481   3.874
 1480SOL    HW2 4781   0.465   2.386   3.760
 1481SOL     OW 4782   7.151   7.049   1.556
 1481SOL    HW1 4783   7.214   6.988   1.594
 1481SOL    HW2 4784   7.134   7.112   1.627
 1482SOL     OW 4785   0.147   0.943   2.949
 1482SOL    HW1 4786   0.209   0.878   2.914
 1482SOL    HW2 4787   0.069   0.892   2.972
 1483SOL     OW 4788   0.961   2.037   4.890
 1483SOL    HW1 4789   0.979   2.089   4.812
 1483SOL    HW2 4790   0.890   2.083   4.934
 1484SOL     OW 4791   6.545   1.701   2.844
 1484SOL    HW1 4792   6.516   1.610   2.836
 1484SOL    HW2 4793   6.640   1.695   2.855
 1485SOL     OW 4794   0.387   1.103   3.547
 1485SOL    HW1 4795   0.294   1.122   3.543
 1485SOL    HW2 4796   0.427   1.184   3.579
 1486SOL     OW 4797   1.648   0.716   1.364
 1486SOL    HW1 4798   1.589   0.715   1.289
 1486SOL    HW2 4799   1.631   0.633   1.409
 1487SOL     OW 4800   1.556   1.440   3.312
 1487SOL    HW1 4801   1.599   1.525   3.305
 1487SOL    HW2 4802   1.547   1.410   3.221
 1488SOL     OW 4803   5.593   1.820   1.854
 1488SOL    HW1 4804   5.644   1.864   1.922
 1488SOL    HW2 4805   5.611   1.727   1.867
 1489SOL     OW 4806   1.776   0.926   3.370
 1489SOL    HW1 4807   1.771   0.906   3.277
 1489SOL    HW2 4808   1.780   0.841   3.413
 1490SOL     OW 4809   1.865   1.081   1.335
 1490SOL    HW1 4810   1.946   1.045   1.370
 1490SOL    HW2 4811   1.796   1.036   1.383
 1491SOL     OW 4812   0.192   1.406   2.975
 1491SOL    HW1 4813   0.275   1.413   2.928
 1491SOL    HW2 4814   0.215   1.423   3.066
 1492SOL     OW 4815   7.283   0.658   2.706
 1492SOL    HW1 4816   7.193   0.650   2.739
 1492SOL    HW2 4817   7.291   0.749   2.678
 1493SOL     OW 4818   0.225   1.218   4.440
 1493SOL    HW1 4819   0.244   1.306   4.471
 1493SOL    HW2 4820   0.309   1.173   4.441
 1494SOL     OW 4821   1.767   1.100   1.067
 1494SOL    HW1 4822   1.805   1.101   1.155
 1494SOL    HW2 4823   1.757   1.008   1.046
 1495SOL     OW 4824   6.189   6.665   3.722
 1495SOL    HW1 4825   6.106   6.705   3.696
 1495SOL    HW2 4826   6.234   6.732   3.772
 1496SOL     OW 4827   2.782   0.382   1.394
 1496SOL    HW1 4828   2.756   0.379   1.486
 1496SOL    HW2 4829   2.770   0.292   1.363
 1497SOL     OW 4830   3.180   2.098   4.276
 1497SOL    HW1 4831   3.255   2.151   4.303
 1497SOL    HW2 4832   3.103   2.151   4.300
 1498SOL     OW 4833   1.018   0.671   3.790
 1498SOL    HW1 4834   1.012   0.637   3.701
 1498SOL    HW2 4835   1.005   0.766   3.781
 1499SOL     OW 4836   4.005   5.357   0.622
 1499SOL    HW1 4837   4.005   5.275   0.573
 1499SOL    HW2 4838   3.992   5.330   0.713
 1500SOL     OW 4839   0.074   2.156   3.238
 1500SOL    HW1 4840   0.130   2.079   3.244
 1500SOL    HW2 4841   0.037   2.153   3.150
 1501SOL     OW 4842   0.206   6.732   3.093
 1501SOL    HW1 4843   0.177   6.820   3.120
 1501SOL    HW2 4844   0.216   6.684   3.174
 1502SOL     OW 4845   7.183   7.236   3.873
 1502SOL    HW1 4846   7.094   7.218   3.842
 1502SOL    HW2 4847   7.193   7.181   3.950
 1503SOL     OW 4848   3.126   6.801   2.203
 1503SOL    HW1 4849   3.078   6.806   2.285
 1503SOL    HW2 4850   3.122   6.708   2.179
 1504SOL     OW 4851   0.400   0.686   2.636
 1504SOL    HW1 4852   0.478   0.736   2.612
 1504SOL    HW2 4853   0.431   0.595   2.639
 1505SOL     OW 4854   2.678   7.145   3.735
 1505SOL    HW1 4855   2.692   7.060   3.776
 1505SOL    HW2 4856   2.739   7.145   3.660
 1506SOL     OW 4857   1.809   6.770   3.867
 1506SOL    HW1 4858   1.856   6.742   3.946
 1506SOL    HW2 4859   1.759   6.847   3.894
 1507SOL     OW 4860   0.925   0.975   4.113
 1507SOL    HW1 4861   1.008   0.971   4.065
 1507SOL    HW2 4862   0.858   0.955   4.048
 1508SOL     OW 4863   0.235   1.402   3.490
 1508SOL    HW1 4864   0.312   1.393   3.546
 1508SOL    HW2 4865   0.191   1.317   3.497
 1509SOL     OW 4866   6.680   0.099   1.238
 1509SOL    HW1 4867   6.680   0.099   1.333
 1509SOL    HW2 4868   6.689   0.191   1.213
 1510SOL     OW 4869   6.619   2.159   3.556
 1510SOL    HW1 4870   6.678   2.128   3.625
 1510SOL    HW2 4871   6.667   2.146   3.475
 1511SOL     OW 4872   0.107   1.156   3.530
 1511SOL    HW1 4873   0.028   1.211   3.531
 1511SOL    HW2 4874   0.083   1.080   3.478
 1512SOL     OW 4875   1.401   1.734   3.237
 1512SOL    HW1 4876   1.496   1.741   3.244
 1512SOL    HW2 4877   1.373   1.818   3.200
 1513SOL     OW 4878   1.576   2.346   3.099
 1513SOL    HW1 4879   1.547   2.293   3.025
 1513SOL    HW2 4880   1.670   2.355   3.087
 1514SOL     OW 4881   0.743   6.985   0.724
 1514SOL    HW1 4882   0.733   6.921   0.794
 1514SOL    HW2 4883   0.822   6.959   0.678
 1515SOL     OW 4884   2.355   1.813   3.968
 1515SOL    HW1 4885   2.408   1.846   3.895
 1515SOL    HW2 4886   2.266   1.809   3.933
 1516SOL     OW 4887   2.245   2.038   2.369
 1516SOL    HW1 4888   2.305   2.033   2.444
 1516SOL    HW2 4889   2.209   1.949   2.362
 1517SOL     OW 4890   2.083   2.405   2.598
 1517SOL    HW1 4891   2.122   2.370   2.518
 1517SOL    HW2 4892   2.091   2.500   2.589
 1518SOL     OW 4893   1.944   1.448   3.217
 1518SOL    HW1 4894   1.936   1.353   3.216
 1518SOL    HW2 4895   1.885   1.478   3.148
 1519SOL     OW 4896   0.487   1.132   4.458
 1519SOL    HW1 4897   0.514   1.089   4.377
 1519SOL    HW2 4898   0.564   1.182   4.486
 1520SOL     OW 4899   0.689   0.724   2.942
 1520SOL    HW1 4900   0.649   0.657   2.998
 1520SOL    HW2 4901   0.721   0.790   3.003
 1521SOL     OW 4902   5.396   1.632   5.078
 1521SOL    HW1 4903   5.345   1.641   5.159
 1521SOL    HW2 4904   5.363   1.550   5.039
 1522SOL     OW 4905   7.299   1.557   2.840
 1522SOL    HW1 4906   0.057   1.497   2.887
 1522SOL    HW2 4907   7.210   1.527   2.862
 1523SOL     OW 4908   1.110   0.556   3.291
 1523SOL    HW1 4909   1.061   0.486   3.247
 1523SOL    HW2 4910   1.178   0.510   3.341
 1524SOL     OW 4911   1.347   0.650   2.878
 1524SOL    HW1 4912   1.327   0.572   2.929
 1524SOL    HW2 4913   1.311   0.632   2.791
 1525SOL     OW 4914   1.765   2.081   0.287
 1525SOL    HW1 4915   1.783   2.039   0.370
 1525SOL    HW2 4916   1.791   2.017   0.221
 1526SOL     OW 4917   2.852   5.877   2.654
 1526SOL    HW1 4918   2.798   5.940   2.702
 1526SOL    HW2 4919   2.878   5.813   2.720
 1527SOL     OW 4920   6.794   1.280   4.178
 1527SOL    HW1 4921   6.814   1.259   4.087
 1527SOL    HW2 4922   6.748   1.203   4.212
 1528SOL     OW 4923   0.388   0.030   3.762
 1528SOL    HW1 4924   0.298   7.298   3.758
 1528SOL    HW2 4925   0.435   7.264   3.813
 1529SOL     OW 4926   7.255   6.837   1.237
 1529SOL    HW1 4927   7.291   6.764   1.288
 1529SOL    HW2 4928   7.229   6.797   1.154
 1530SOL     OW 4929   1.421   0.818   4.714
 1530SOL    HW1 4930   1.404   0.725   4.728
 1530SOL    HW2 4931   1.427   0.855   4.802
 1531SOL     OW 4932   2.537   6.984   1.663
 1531SOL    HW1 4933   2.488   6.913   1.622
 1531SOL    HW2 4934   2.484   7.011   1.737
 1532SOL     OW 4935   6.541   1.301   3.848
 1532SOL    HW1 4936   6.448   1.278   3.850
 1532SOL    HW2 4937   6.556   1.347   3.931
 1533SOL     OW 4938   3.360   4.428   0.602
 1533SOL    HW1 4939   3.357   4.522   0.586
 1533SOL    HW2 4940   3.451   4.410   0.627
 1534SOL     OW 4941   0.781   1.599   4.431
 1534SOL    HW1 4942   0.833   1.628   4.506
 1534SOL    HW2 4943   0.837   1.536   4.387
 1535SOL     OW 4944   6.088   7.120   5.111
 1535SOL    HW1 4945   6.040   7.178   5.052
 1535SOL    HW2 4946   6.062   7.031   5.084
 1536SOL     OW 4947   6.810   6.601   2.475
 1536SOL    HW1 4948   6.834   6.687   2.511
 1536SOL    HW2 4949   6.736   6.620   2.417
 1537SOL     OW 4950   1.871   7.006   2.019
 1537SOL    HW1 4951   1.927   6.936   2.052
 1537SOL    HW2 4952   1.875   6.997   1.924
 1538SOL     OW 4953   1.606   0.582   1.735
 1538SOL    HW1 4954   1.552   0.542   1.667
 1538SOL    HW2 4955   1.686   0.608   1.689
 1539SOL     OW 4956   0.093   0.815   0.794
 1539SOL    HW1 4957   0.117   0.872   0.866
 1539SOL    HW2 4958   0.004   0.842   0.771
 1540SOL     OW 4959   1.807   0.785   2.031
 1540SOL    HW1 4960   1.843   0.706   1.990
 1540SOL    HW2 4961   1.845   0.785   2.119
 1541SOL     OW 4962   0.310   0.660   2.046
 1541SOL    HW1 4963   0.241   0.598   2.022
 1541SOL    HW2 4964   0.337   0.634   2.134
 1542SOL     OW 4965   0.288   4.215   4.208
 1542SOL    HW1 4966   0.373   4.256   4.223
 1542SOL    HW2 4967   0.225   4.272   4.252
 1543SOL     OW 4968   6.713   0.994   2.463
 1543SOL    HW1 4969   6.703   0.957   2.550
 1543SOL    HW2 4970   6.690   0.922   2.404
 1544SOL     OW 4971   1.610   3.577   3.225
 1544SOL    HW1 4972   1.563   3.595   3.307
 1544SOL    HW2 4973   1.545   3.535   3.169
 1545SOL     OW 4974   0.568   0.316   2.008
 1545SOL    HW1 4975   0.596   0.397   2.050
 1545SOL    HW2 4976   0.472   0.315   2.018
 1546SOL     OW 4977   0.360   0.570   2.304
 1546SOL    HW1 4978   0.279   0.585   2.352
 1546SOL    HW2 4979   0.378   0.477   2.315
 1547SOL     OW 4980   4.770   1.356   3.954
 1547SOL    HW1 4981   4.810   1.357   3.868
 1547SOL    HW2 4982   4.698   1.419   3.948
 1548SOL     OW 4983   0.518   0.945   2.587
 1548SOL    HW1 4984   0.515   0.909   2.499
 1548SOL    HW2 4985   0.522   1.040   2.573
 1549SOL     OW 4986   0.252   0.259   2.600
 1549SOL    HW1 4987   0.238   0.167   2.622
 1549SOL    HW2 4988   0.170   0.302   2.626
 1550SOL     OW 4989   2.513   1.435   4.637
 1550SOL    HW1 4990   2.464   1.401   4.561
 1550SOL    HW2 4991   2.464   1.512   4.664
 1551SOL     OW 4992   0.144   6.563   3.603
 1551SOL    HW1 4993   0.055   6.529   3.593
 1551SOL    HW2 4994   0.181   6.513   3.675
 1552SOL     OW 4995   0.710   6.480   2.038
 1552SOL    HW1 4996   0.719   6.564   1.994
 1552SOL    HW2 4997   0.700   6.501   2.130
 1553SOL     OW 4998   7.122   0.976   0.480
 1553SOL    HW1 4999   7.105   0.900   0.425
 1553SOL    HW2 5000   7.117   0.943   0.570
 1554SOL     OW 5001   1.302   2.140   1.171
 1554SOL    HW1 5002   1.284   2.202   1.243
 1554SOL    HW2 5003   1.288   2.054   1.210
 1555SOL     OW 5004   1.902   6.586   1.569
 1555SOL    HW1 5005   1.989   6.581   1.609
 1555SOL    HW2 5006   1.911   6.535   1.488
 1556SOL     OW 5007   6.502   0.882   0.891
 1556SOL    HW1 5008   6.592   0.863   0.863
 1556SOL    HW2 5009   6.506   0.971   0.927
 1557SOL     OW 5010   0.425   3.998   3.378
 1557SOL    HW1 5011   0.471   3.960   3.304
 1557SOL    HW2 5012   0.351   3.939   3.394
 1558SOL     OW 5013   1.762   2.412   2.283
 1558SOL    HW1 5014   1.671   2.419   2.311
 1558SOL    HW2 5015   1.779   2.318   2.281
 1559SOL     OW 5016   0.721   0.126   4.522
 1559SOL    HW1 5017   0.691   0.138   4.432
 1559SOL    HW2 5018   0.653   0.169   4.575
 1560SOL     OW 5019   5.695   2.574   3.255
 1560SOL    HW1 5020   5.680   2.483   3.229
 1560SOL    HW2 5021   5.610   2.617   3.242
 1561SOL     OW 5022   1.667   0.510   3.959
 1561SOL    HW1 5023   1.605   0.473   3.896
 1561SOL    HW2 5024   1.625   0.589   3.991
 1562SOL     OW 5025   0.838   6.641   3.503
 1562SOL    HW1 5026   0.883   6.590   3.435
 1562SOL    HW2 5027   0.788   6.576   3.552
 1563SOL     OW 5028   3.466   5.289   0.542
 1563SOL    HW1 5029   3.403   5.304   0.612
 1563SOL    HW2 5030   3.531   5.230   0.581
 1564SOL     OW 5031   6.854   5.830   1.117
 1564SOL    HW1 5032   6.831   5.839   1.210
 1564SOL    HW2 5033   6.825   5.913   1.078
 1565SOL     OW 5034   5.627   4.883   1.062
 1565SOL    HW1 5035   5.696   4.949   1.057
 1565SOL    HW2 5036   5.656   4.823   1.131
 1566SOL     OW 5037   2.544   1.358   2.644
 1566SOL    HW1 5038   2.452   1.383   2.652
 1566SOL    HW2 5039   2.593   1.438   2.665
 1567SOL     OW 5040   0.688   2.698   3.496
 1567SOL    HW1 5041   0.755   2.755   3.458
 1567SOL    HW2 5042   0.629   2.757   3.542
 1568SOL     OW 5043   7.107   0.557   1.708
 1568SOL    HW1 5044   7.067   0.607   1.638
 1568SOL    HW2 5045   7.201   0.568   1.695
 1569SOL     OW 5046   6.083   0.608   1.461
 1569SOL    HW1 5047   6.037   0.610   1.377
 1569SOL    HW2 5048   6.104   0.699   1.479
 1570SOL     OW 5049   6.936   3.962   3.833
 1570SOL    HW1 5050   6.971   4.023   3.898
 1570SOL    HW2 5051   6.934   4.013   3.752
 1571SOL     OW 5052   1.122   1.920   2.863
 1571SOL    HW1 5053   1.076   2.002   2.848
 1571SOL    HW2 5054   1.054   1.857   2.888
 1572SOL     OW 5055   0.906   7.204   2.480
 1572SOL    HW1 5056   0.850   7.234   2.552
 1572SOL    HW2 5057   0.916   7.110   2.496
 1573SOL     OW 5058   3.935   4.526   0.956
 1573SOL    HW1 5059   3.980   4.592   0.904
 1573SOL    HW2 5060   3.996   4.505   1.026
 1574SOL     OW 5061   0.890   0.392   4.408
 1574SOL    HW1 5062   0.980   0.384   4.440
 1574SOL    HW2 5063   0.882   0.322   4.343
 1575SOL     OW 5064   2.830   0.070   2.373
 1575SOL    HW1 5065   2.741   0.042   2.351
 1575SOL    HW2 5066   2.832   0.163   2.352
 1576SOL     OW 5067   1.166   0.346   2.633
 1576SOL    HW1 5068   1.224   0.275   2.607
 1576SOL    HW2 5069   1.078   0.307   2.634
 1577SOL     OW 5070   2.398   0.430   3.219
 1577SOL    HW1 5071   2.407   0.342   3.183
 1577SOL    HW2 5072   2.405   0.488   3.143
 1578SOL     OW 5073   0.228   1.229   4.074
 1578SOL    HW1 5074   0.211   1.268   4.160
 1578SOL    HW2 5075   0.144   1.236   4.028
 1579SOL     OW 5076   3.455   7.129   3.068
 1579SOL    HW1 5077   3.386   7.191   3.045
 1579SOL    HW2 5078   3.455   7.065   2.998
 1580SOL     OW 5079   0.175   5.834   2.104
 1580SOL    HW1 5080   0.169   5.741   2.083
 1580SOL    HW2 5081   0.191   5.876   2.019
 1581SOL     OW 5082   6.269   1.258   3.869
 1581SOL    HW1 5083   6.221   1.247   3.787
 1581SOL    HW2 5084   6.250   1.349   3.895
 1582SOL     OW 5085   0.421   0.618   4.053
 1582SOL    HW1 5086   0.399   0.593   4.142
 1582SOL    HW2 5087   0.517   0.629   4.054
 1583SOL     OW 5088   5.694   0.937   4.404
 1583SOL    HW1 5089   5.620   0.950   4.462
 1583SOL    HW2 5090   5.703   1.019   4.356
 1584SOL     OW 5091   6.274   1.657   4.539
 1584SOL    HW1 5092   6.352   1.635   4.589
 1584SOL    HW2 5093   6.237   1.733   4.583
 1585SOL     OW 5094   1.183   7.248   2.487
 1585SOL    HW1 5095   1.182   7.197   2.568
 1585SOL    HW2 5096   1.092   7.249   2.458
 1586SOL     OW 5097   0.456   1.472   2.506
 1586SOL    HW1 5098   0.362   1.488   2.500
 1586SOL    HW2 5099   0.484   1.524   2.582
 1587SOL     OW 5100   0.692   1.935   4.050
 1587SOL    HW1 5101   0.718   1.897   4.135
 1587SOL    HW2 5102   0.607   1.976   4.068
 1588SOL     OW 5103   1.845   3.688   4.741
 1588SOL    HW1 5104   1.811   3.775   4.762
 1588SOL    HW2 5105   1.876   3.696   4.650
 1589SOL     OW 5106   2.058   1.352   2.472
 1589SOL    HW1 5107   2.105   1.346   2.389
 1589SOL    HW2 5108   1.966   1.364   2.447
 1590SOL     OW 5109   3.631   4.422   0.639
 1590SOL    HW1 5110   3.658   4.436   0.730
 1590SOL    HW2 5111   3.657   4.502   0.593
 1591SOL     OW 5112   1.522   0.837   0.583
 1591SOL    HW1 5113   1.508   0.924   0.620
 1591SOL    HW2 5114   1.446   0.822   0.527
 1592SOL     OW 5115   6.126   0.651   2.278
 1592SOL    HW1 5116   6.137   0.729   2.223
 1592SOL    HW2 5117   6.035   0.654   2.307
 1593SOL     OW 5118   1.721   1.940   4.201
 1593SOL    HW1 5119   1.792   1.877   4.194
 1593SOL    HW2 5120   1.655   1.910   4.138
 1594SOL     OW 5121   5.154   1.043   2.979
 1594SOL    HW1 5122   5.118   1.099   2.910
 1594SOL    HW2 5123   5.087   0.977   2.995
 1595SOL     OW 5124   1.515   0.431   0.759
 1595SOL    HW1 5125   1.496   0.426   0.666
 1595SOL    HW2 5126   1.434   0.463   0.799
 1596SOL     OW 5127   6.307   6.738   4.499
 1596SOL    HW1 5128   6.349   6.676   4.439
 1596SOL    HW2 5129   6.341   6.823   4.472
 1597SOL     OW 5130   1.868   7.175   1.143
 1597SOL    HW1 5131   1.833   7.135   1.222
 1597SOL    HW2 5132   1.935   7.114   1.113
 1598SOL     OW 5133   1.679   0.350   2.817
 1598SOL    HW1 5134   1.698   0.405   2.893
 1598SOL    HW2 5135   1.588   0.322   2.829
 1599SOL     OW 5136   6.030   1.721   3.268
 1599SOL    HW1 5137   5.967   1.696   3.336
 1599SOL    HW2 5138   6.074   1.798   3.305
 1600SOL     OW 5139   7.093   3.173   1.893
 1600SOL    HW1 5140   7.013   3.224   1.903
 1600SOL    HW2 5141   7.138   3.212   1.818
 1601SOL     OW 5142   1.950   6.738   3.634
 1601SOL    HW1 5143   1.909   6.753   3.719
 1601SOL    HW2 5144   2.023   6.679   3.653
 1602SOL     OW 5145   1.997   1.015   3.515
 1602SOL    HW1 5146   1.918   0.992   3.468
 1602SOL    HW2 5147   1.992   0.966   3.597
 1603SOL     OW 5148   6.758   7.007   3.241
 1603SOL    HW1 5149   6.704   7.011   3.162
 1603SOL    HW2 5150   6.735   7.086   3.290
 1604SOL     OW 5151   3.816   5.075   0.898
 1604SOL    HW1 5152   3.819   4.989   0.856
 1604SOL    HW2 5153   3.838   5.058   0.989
 1605SOL     OW 5154   2.036   0.736   0.849
 1605SOL    HW1 5155   2.072   0.785   0.923
 1605SOL    HW2 5156   2.112   0.704   0.802
 1606SOL     OW 5157   2.334   5.626   2.242
 1606SOL    HW1 5158   2.327   5.609   2.336
 1606SOL    HW2 5159   2.260   5.684   2.223
 1607SOL     OW 5160   0.368   0.515   4.580
 1607SOL    HW1 5161   0.408   0.553   4.658
 1607SOL    HW2 5162   0.276   0.542   4.585
 1608SOL     OW 5163   2.033   1.272   3.607
 1608SOL    HW1 5164   2.040   1.259   3.702
 1608SOL    HW2 5165   2.022   1.184   3.571
 1609SOL     OW 5166   0.311   0.964   4.109
 1609SOL    HW1 5167   0.311   0.931   4.020
 1609SOL    HW2 5168   0.278   1.054   4.101
 1610SOL     OW 5169   7.297   6.163   2.427
 1610SOL    HW1 5170   0.067   6.118   2.379
 1610SOL    HW2 5171   7.286   6.246   2.380
 1611SOL     OW 5172   0.288   1.478   3.229
 1611SOL    HW1 5173   0.269   1.447   3.318
 1611SOL    HW2 5174   0.382   1.498   3.231
 1612SOL     OW 5175   0.114   2.061   3.883
 1612SOL    HW1 5176   0.163   2.133   3.922
 1612SOL    HW2 5177   0.174   1.986   3.889
 1613SOL     OW 5178   1.208   7.001   0.792
 1613SOL    HW1 5179   1.275   7.067   0.810
 1613SOL    HW2 5180   1.231   6.927   0.849
 1614SOL     OW 5181   1.868   2.193   1.810
 1614SOL    HW1 5182   1.885   2.108   1.769
 1614SOL    HW2 5183   1.810   2.173   1.883
 1615SOL     OW 5184   0.202   7.131   0.693
 1615SOL    HW1 5185   0.156   7.203   0.735
 1615SOL    HW2 5186   0.275   7.172   0.647
 1616SOL     OW 5187   6.505   1.116   3.637
 1616SOL    HW1 5188   6.529   1.193   3.688
 1616SOL    HW2 5189   6.483   1.151   3.550
 1617SOL     OW 5190   6.986   1.465   4.228
 1617SOL    HW1 5191   7.000   1.485   4.136
 1617SOL    HW2 5192   6.917   1.399   4.228
 1618SOL     OW 5193   1.462   6.970   2.863
 1618SOL    HW1 5194   1.514   7.045   2.892
 1618SOL    HW2 5195   1.384   6.973   2.918
 1619SOL     OW 5196   0.519   1.830   2.552
 1619SOL    HW1 5197   0.471   1.886   2.614
 1619SOL    HW2 5198   0.586   1.887   2.515
 1620SOL     OW 5199   4.900   5.667   0.291
 1620SOL    HW1 5200   4.927   5.720   0.215
 1620SOL    HW2 5201   4.945   5.584   0.279
 1621SOL     OW 5202   4.072   4.500   0.168
 1621SOL    HW1 5203   4.054   4.419   0.119
 1621SOL    HW2 5204   4.135   4.547   0.114
 1622SOL     OW 5205   0.394   2.015   2.129
 1622SOL    HW1 5206   0.406   2.069   2.207
 1622SOL    HW2 5207   0.425   1.928   2.156
 1623SOL     OW 5208   0.298   0.245   1.998
 1623SOL    HW1 5209   0.313   0.178   1.933
 1623SOL    HW2 5210   0.268   0.198   2.076
 1624SOL     OW 5211   0.480   0.283   3.728
 1624SOL    HW1 5212   0.421   0.332   3.785
 1624SOL    HW2 5213   0.458   0.191   3.742
 1625SOL     OW 5214   7.077   5.435   4.143
 1625SOL    HW1 5215   7.011   5.413   4.078
 1625SOL    HW2 5216   7.075   5.530   4.149
 1626SOL     OW 5217   2.480   7.081   2.730
 1626SOL    HW1 5218   2.400   7.111   2.772
 1626SOL    HW2 5219   2.512   7.157   2.682
 1627SOL     OW 5220   1.078   1.255   2.963
 1627SOL    HW1 5221   1.106   1.317   2.895
 1627SOL    HW2 5222   1.122   1.286   3.042
 1628SOL     OW 5223   0.512   2.235   2.753
 1628SOL    HW1 5224   0.486   2.324   2.777
 1628SOL    HW2 5225   0.544   2.244   2.663
 1629SOL     OW 5226   0.699   0.648   4.046
 1629SOL    HW1 5227   0.750   0.581   4.000
 1629SOL    HW2 5228   0.721   0.730   4.002
 1630SOL     OW 5229   1.066   6.997   2.966
 1630SOL    HW1 5230   0.997   7.005   3.031
 1630SOL    HW2 5231   1.139   7.047   3.002
 1631SOL     OW 5232   3.958   5.255   0.206
 1631SOL    HW1 5233   3.934   5.348   0.211
 1631SOL    HW2 5234   3.990   5.243   0.117
 1632SOL     OW 5235   0.729   3.818   3.970
 1632SOL    HW1 5236   0.790   3.751   4.000
 1632SOL    HW2 5237   0.722   3.805   3.876
 1633SOL     OW 5238   3.077   0.291   4.066
 1633SOL    HW1 5239   3.156   0.246   4.035
 1633SOL    HW2 5240   3.108   0.343   4.141
 1634SOL     OW 5241   1.549   0.772   1.927
 1634SOL    HW1 5242   1.635   0.784   1.967
 1634SOL    HW2 5243   1.564   0.711   1.856
 1635SOL     OW 5244   1.872   1.028   1.674
 1635SOL    HW1 5245   1.950   1.000   1.627
 1635SOL    HW2 5246   1.799   0.995   1.621
 1636SOL     OW 5247   3.042   6.998   3.785
 1636SOL    HW1 5248   3.032   7.084   3.824
 1636SOL    HW2 5249   3.062   7.015   3.693
 1637SOL     OW 5250   6.660   6.355   3.111
 1637SOL    HW1 5251   6.608   6.423   3.154
 1637SOL    HW2 5252   6.722   6.403   3.056
 1638SOL     OW 5253   7.090   1.519   2.024
 1638SOL    HW1 5254   7.086   1.533   2.119
 1638SOL    HW2 5255   7.141   1.438   2.015
 1639SOL     OW 5256   0.964   6.500   3.899
 1639SOL    HW1 5257   1.030   6.457   3.952
 1639SOL    HW2 5258   0.914   6.429   3.860
 1640SOL     OW 5259   0.779   0.371   1.122
 1640SOL    HW1 5260   0.760   0.281   1.147
 1640SOL    HW2 5261   0.784   0.418   1.206
 1641SOL     OW 5262   0.941   1.396   2.555
 1641SOL    HW1 5263   0.997   1.409   2.478
 1641SOL    HW2 5264   0.868   1.343   2.522
 1642SOL     OW 5265   1.392   0.698   3.683
 1642SOL    HW1 5266   1.391   0.724   3.591
 1642SOL    HW2 5267   1.465   0.748   3.721
 1643SOL     OW 5268   1.584   0.455   1.469
 1643SOL    HW1 5269   1.645   0.382   1.467
 1643SOL    HW2 5270   1.499   0.415   1.448
 1644SOL     OW 5271   3.456   1.547   0.509
 1644SOL    HW1 5272   3.427   1.633   0.538
 1644SOL    HW2 5273   3.455   1.551   0.413
 1645SOL     OW 5274   2.010   2.732   3.184
 1645SOL    HW1 5275   2.071   2.800   3.214
 1645SOL    HW2 5276   2.043   2.651   3.224
 1646SOL     OW 5277   0.508   0.284   4.622
 1646SOL    HW1 5278   0.456   0.360   4.595
 1646SOL    HW2 5279   0.444   0.219   4.650
 1647SOL     OW 5280   2.814   0.610   2.388
 1647SOL    HW1 5281   2.763   0.691   2.387
 1647SOL    HW2 5282   2.846   0.603   2.478
 1648SOL     OW 5283   4.903   6.592   0.312
 1648SOL    HW1 5284   4.911   6.583   0.217
 1648SOL    HW2 5285   4.915   6.503   0.346
 1649SOL     OW 5286   2.324   0.860   3.159
 1649SOL    HW1 5287   2.255   0.915   3.197
 1649SOL    HW2 5288   2.384   0.845   3.232
 1650SOL     OW 5289   1.006   7.189   0.560
 1650SOL    HW1 5290   0.954   7.248   0.614
 1650SOL    HW2 5291   1.097   7.217   0.574
 1651SOL     OW 5292   0.774   0.788   2.259
 1651SOL    HW1 5293   0.759   0.849   2.187
 1651SOL    HW2 5294   0.857   0.816   2.298
 1652SOL     OW 5295   2.329   1.299   4.179
 1652SOL    HW1 5296   2.412   1.262   4.150
 1652SOL    HW2 5297   2.320   1.380   4.129
 1653SOL     OW 5298   1.881   0.109   2.401
 1653SOL    HW1 5299   1.892   0.198   2.435
 1653SOL    HW2 5300   1.930   0.109   2.319
 1654SOL     OW 5301   7.171   1.298   3.477
 1654SOL    HW1 5302   7.127   1.284   3.393
 1654SOL    HW2 5303   7.158   1.391   3.496
 1655SOL     OW 5304   0.347   0.644   5.154
 1655SOL    HW1 5305   0.306   0.712   5.099
 1655SOL    HW2 5306   0.353   0.568   5.096
 1656SOL     OW 5307   2.459   6.539   2.159
 1656SOL    HW1 5308   2.452   6.617   2.105
 1656SOL    HW2 5309   2.471   6.467   2.096
 1657SOL     OW 5310   1.557   2.872   0.393
 1657SOL    HW1 5311   1.585   2.830   0.475
 1657SOL    HW2 5312   1.496   2.941   0.421
 1658SOL     OW 5313   2.178   1.304   2.234
 1658SOL    HW1 5314   2.127   1.286   2.155
 1658SOL    HW2 5315   2.246   1.237   2.235
 1659SOL     OW 5316   6.793   2.041   3.748
 1659SOL    HW1 5317   6.751   1.957   3.767
 1659SOL    HW2 5318   6.875   2.018   3.705
 1660SOL     OW 5319   6.382   0.484   1.409
 1660SOL    HW1 5320   6.407   0.570   1.374
 1660SOL    HW2 5321   6.465   0.438   1.420
 1661SOL     OW 5322   1.475   0.374   3.826
 1661SOL    HW1 5323   1.395   0.375   3.880
 1661SOL    HW2 5324   1.462   0.300   3.767
 1662SOL     OW 5325   1.741   0.464   2.140
 1662SOL    HW1 5326   1.675   0.459   2.209
 1662SOL    HW2 5327   1.825   0.460   2.186
 1663SOL     OW 5328   0.963   6.485   3.313
 1663SOL    HW1 5329   0.931   6.395   3.307
 1663SOL    HW2 5330   0.952   6.521   3.225
 1664SOL     OW 5331   1.736   0.499   3.042
 1664SOL    HW1 5332   1.822   0.533   3.064
 1664SOL    HW2 5333   1.684   0.576   3.021
 1665SOL     OW 5334   6.915   1.385   3.632
 1665SOL    HW1 5335   6.970   1.460   3.608
 1665SOL    HW2 5336   6.968   1.309   3.607
 1666SOL     OW 5337   6.203   2.680   1.474
 1666SOL    HW1 5338   6.175   2.619   1.406
 1666SOL    HW2 5339   6.194   2.630   1.556
 1667SOL     OW 5340   3.582   6.632   3.703
 1667SOL    HW1 5341   3.579   6.545   3.742
 1667SOL    HW2 5342   3.490   6.653   3.685
 1668SOL     OW 5343   0.373   7.229   2.918
 1668SOL    HW1 5344   0.284   7.194   2.915
 1668SOL    HW2 5345   0.411   7.208   2.833
 1669SOL     OW 5346   0.998   0.981   3.448
 1669SOL    HW1 5347   1.058   0.929   3.394
 1669SOL    HW2 5348   0.911   0.962   3.411
 1670SOL     OW 5349   0.227   0.867   2.500
 1670SOL    HW1 5350   0.301   0.827   2.548
 1670SOL    HW2 5351   0.167   0.895   2.569
 1671SOL     OW 5352   4.934   0.507   0.821
 1671SOL    HW1 5353   4.939   0.576   0.887
 1671SOL    HW2 5354   5.001   0.529   0.757
 1672SOL     OW 5355   7.046   0.630   4.730
 1672SOL    HW1 5356   6.951   0.621   4.739
 1672SOL    HW2 5357   7.058   0.709   4.678
 1673SOL     OW 5358   1.851   0.213   3.926
 1673SOL    HW1 5359   1.877   0.253   3.843
 1673SOL    HW2 5360   1.762   0.181   3.910
 1674SOL     OW 5361   6.536   6.210   1.095
 1674SOL    HW1 5362   6.466   6.167   1.046
 1674SOL    HW2 5363   6.547   6.294   1.051
 1675SOL     OW 5364   0.479   1.074   2.123
 1675SOL    HW1 5365   0.441   1.007   2.067
 1675SOL    HW2 5366   0.426   1.073   2.202
 1676SOL     OW 5367   6.682   6.387   3.533
 1676SOL    HW1 5368   6.768   6.409   3.498
 1676SOL    HW2 5369   6.699   6.359   3.623
 1677SOL     OW 5370   2.813   4.608   1.495
 1677SOL    HW1 5371   2.752   4.584   1.565
 1677SOL    HW2 5372   2.891   4.640   1.541
 1678SOL     OW 5373   2.939   4.864   2.266
 1678SOL    HW1 5374   3.016   4.812   2.290
 1678SOL    HW2 5375   2.931   4.929   2.336
 1679SOL     OW 5376   5.912   3.045   1.288
 1679SOL    HW1 5377   5.820   3.020   1.287
 1679SOL    HW2 5378   5.940   3.034   1.379
 1680SOL     OW 5379   1.472   1.471   4.931
 1680SOL    HW1 5380   1.559   1.509   4.943
 1680SOL    HW2 5381   1.476   1.387   4.977
 1681SOL     OW 5382   7.097   7.206   1.774
 1681SOL    HW1 5383   7.133   7.295   1.770
 1681SOL    HW2 5384   7.133   7.169   1.855
 1682SOL     OW 5385   1.300   0.424   3.018
 1682SOL    HW1 5386   1.355   0.417   3.096
 1682SOL    HW2 5387   1.235   0.356   3.028
 1683SOL     OW 5388   0.364   0.155   4.965
 1683SOL    HW1 5389   0.354   0.121   4.876
 1683SOL    HW2 5390   0.407   0.085   5.013
 1684SOL     OW 5391   3.385   4.211   1.327
 1684SOL    HW1 5392   3.305   4.250   1.362
 1684SOL    HW2 5393   3.455   4.267   1.359
 1685SOL     OW 5394   5.074   3.740   0.049
 1685SOL    HW1 5395   4.993   3.706   0.087
 1685SOL    HW2 5396   5.135   3.745   0.123
 1686SOL     OW 5397   2.182   1.679   5.040
 1686SOL    HW1 5398   2.269   1.645   5.020
 1686SOL    HW2 5399   2.196   1.739   5.114
 1687SOL     OW 5400   3.224   3.988   1.818
 1687SOL    HW1 5401   3.234   4.083   1.830
 1687SOL    HW2 5402   3.263   3.950   1.897
 1688SOL     OW 5403   6.253   4.078   0.320
 1688SOL    HW1 5404   6.272   4.163   0.281
 1688SOL    HW2 5405   6.264   4.016   0.248
 1689SOL     OW 5406   7.010   2.746   3.175
 1689SOL    HW1 5407   6.924   2.707   3.192
 1689SOL    HW2 5408   7.072   2.682   3.211
 1690SOL     OW 5409   5.396   6.533   0.702
 1690SOL    HW1 5410   5.309   6.571   0.714
 1690SOL    HW2 5411   5.441   6.592   0.642
 1691SOL     OW 5412   0.578   1.600   3.682
 1691SOL    HW1 5413   0.619   1.631   3.601
 1691SOL    HW2 5414   0.557   1.680   3.731
 1692SOL     OW 5415   4.236   3.641   0.284
 1692SOL    HW1 5416   4.284   3.585   0.223
 1692SOL    HW2 5417   4.144   3.627   0.261
 1693SOL     OW 5418   3.411   5.676   1.420
 1693SOL    HW1 5419   3.414   5.639   1.509
 1693SOL    HW2 5420   3.412   5.599   1.363
 1694SOL     OW 5421   5.108   3.854   1.570
 1694SOL    HW1 5422   5.142   3.765   1.572
 1694SOL    HW2 5423   5.027   3.852   1.621
 1695SOL     OW 5424   4.860   4.058   0.477
 1695SOL    HW1 5425   4.846   3.965   0.494
 1695SOL    HW2 5426   4.846   4.068   0.383
 1696SOL     OW 5427   3.003   3.569   0.075
 1696SOL    HW1 5428   2.927   3.549   0.130
 1696SOL    HW2 5429   3.000   3.502   0.006
 1697SOL     OW 5430   0.035   0.389   2.717
 1697SOL    HW1 5431   0.070   0.368   2.803
 1697SOL    HW2 5432   0.031   0.485   2.715
 1698SOL     OW 5433   0.748   1.839   4.306
 1698SOL    HW1 5434   0.738   1.887   4.388
 1698SOL    HW2 5435   0.741   1.747   4.331
 1699SOL     OW 5436   3.026   0.603   3.590
 1699SOL    HW1 5437   2.953   0.662   3.613
 1699SOL    HW2 5438   2.994   0.516   3.612
 1700SOL     OW 5439   5.335   5.328   0.072
 1700SOL    HW1 5440   5.253   5.377   0.067
 1700SOL    HW2 5441   5.396   5.387   0.118
 1701SOL     OW 5442   6.797   0.089   3.610
 1701SOL    HW1 5443   6.730   0.087   3.679
 1701SOL    HW2 5444   6.783   0.172   3.565
 1702SOL     OW 5445   4.939   6.124   0.620
 1702SOL    HW1 5446   4.916   6.150   0.709
 1702SOL    HW2 5447   4.894   6.041   0.607
 1703SOL     OW 5448   4.966   3.548   0.759
 1703SOL    HW1 5449   4.899   3.514   0.699
 1703SOL    HW2 5450   4.928   3.628   0.795
 1704SOL     OW 5451   2.917   4.582   1.240
 1704SOL    HW1 5452   2.873   4.587   1.325
 1704SOL    HW2 5453   2.970   4.661   1.236
 1705SOL     OW 5454   3.923   5.571   0.886
 1705SOL    HW1 5455   4.006   5.612   0.911
 1705SOL    HW2 5456   3.942   5.477   0.883
 1706SOL     OW 5457   3.003   7.227   3.940
 1706SOL    HW1 5458   2.994   7.201   4.032
 1706SOL    HW2 5459   2.923   7.276   3.921
 1707SOL     OW 5460   7.213   1.476   4.615
 1707SOL    HW1 5461   7.161   1.483   4.695
 1707SOL    HW2 5462   7.237   1.567   4.594
 1708SOL     OW 5463   4.927   6.342   0.449
 1708SOL    HW1 5464   5.015   6.379   0.456
 1708SOL    HW2 5465   4.931   6.261   0.500
 1709SOL     OW 5466   1.051   0.971   4.964
 1709SOL    HW1 5467   1.022   0.995   4.876
 1709SOL    HW2 5468   1.129   1.026   4.979
 1710SOL     OW 5469   7.045   0.433   3.036
 1710SOL    HW1 5470   7.106   0.486   3.086
 1710SOL    HW2 5471   6.959   0.452   3.074
 1711SOL     OW 5472   7.199   0.663   5.087
 1711SOL    HW1 5473   7.275   0.614   5.054
 1711SOL    HW2 5474   7.125   0.603   5.076
 1712SOL     OW 5475   2.742   0.997   2.975
 1712SOL    HW1 5476   2.722   1.063   2.909
 1712SOL    HW2 5477   2.698   0.917   2.943
 1713SOL     OW 5478   3.172   2.582   0.875
 1713SOL    HW1 5479   3.130   2.629   0.947
 1713SOL    HW2 5480   3.212   2.651   0.822
 1714SOL     OW 5481   5.211   5.713   1.233
 1714SOL    HW1 5482   5.117   5.695   1.240
 1714SOL    HW2 5483   5.252   5.627   1.225
 1715SOL     OW 5484   3.432   4.611   1.507
 1715SOL    HW1 5485   3.474   4.528   1.486
 1715SOL    HW2 5486   3.454   4.627   1.599
 1716SOL     OW 5487   4.462   3.512   1.173
 1716SOL    HW1 5488   4.536   3.455   1.150
 1716SOL    HW2 5489   4.442   3.488   1.263
 1717SOL     OW 5490   0.913   1.672   3.665
 1717SOL    HW1 5491   0.983   1.621   3.624
 1717SOL    HW2 5492   0.904   1.635   3.753
 1718SOL     OW 5493   6.393   6.761   5.152
 1718SOL    HW1 5494   6.426   6.794   5.068
 1718SOL    HW2 5495   6.305   6.730   5.132
 1719SOL     OW 5496   1.195   1.939   4.541
 1719SOL    HW1 5497   1.275   1.963   4.494
 1719SOL    HW2 5498   1.141   1.895   4.475
 1720SOL     OW 5499   3.061   5.319   3.492
 1720SOL    HW1 5500   3.094   5.302   3.404
 1720SOL    HW2 5501   3.139   5.316   3.548
 1721SOL     OW 5502   1.949   0.792   4.134
 1721SOL    HW1 5503   1.906   0.782   4.219
 1721SOL    HW2 5504   2.042   0.797   4.155
 1722SOL     OW 5505   5.347   6.788   4.647
 1722SOL    HW1 5506   5.389   6.813   4.730
 1722SOL    HW2 5507   5.255   6.809   4.661
 1723SOL     OW 5508   0.885   1.953   3.110
 1723SOL    HW1 5509   0.891   1.889   3.040
 1723SOL    HW2 5510   0.938   1.916   3.181
 1724SOL     OW 5511   1.026   1.851   4.325
 1724SOL    HW1 5512   0.931   1.839   4.321
 1724SOL    HW2 5513   1.040   1.941   4.295
 1725SOL     OW 5514   7.133   1.313   4.409
 1725SOL    HW1 5515   7.088   1.370   4.346
 1725SOL    HW2 5516   7.159   1.371   4.480
 1726SOL     OW 5517   1.371   2.481   5.004
 1726SOL    HW1 5518   1.294   2.517   5.049
 1726SOL    HW2 5519   1.338   2.404   4.958
 1727SOL     OW 5520   5.155   6.996   4.473
 1727SOL    HW1 5521   5.222   7.051   4.513
 1727SOL    HW2 5522   5.127   6.938   4.544
 1728SOL     OW 5523   0.188   2.193   4.293
 1728SOL    HW1 5524   0.140   2.176   4.375
 1728SOL    HW2 5525   0.217   2.107   4.264
 1729SOL     OW 5526   3.589   3.350   0.626
 1729SOL    HW1 5527   3.514   3.299   0.656
 1729SOL    HW2 5528   3.552   3.426   0.583
 1730SOL     OW 5529   2.685   1.305   3.384
 1730SOL    HW1 5530   2.617   1.285   3.448
 1730SOL    HW2 5531   2.686   1.229   3.326
 1731SOL     OW 5532   6.281   0.729   3.808
 1731SOL    HW1 5533   6.272   0.821   3.782
 1731SOL    HW2 5534   6.366   0.702   3.772
 1732SOL     OW 5535   3.008   1.309   3.873
 1732SOL    HW1 5536   3.022   1.354   3.790
 1732SOL    HW2 5537   3.052   1.363   3.938
 1733SOL     OW 5538   3.419   2.241   4.352
 1733SOL    HW1 5539   3.469   2.169   4.314
 1733SOL    HW2 5540   3.438   2.316   4.297
 1734SOL     OW 5541   4.243   5.400   0.039
 1734SOL    HW1 5542   0.621   1.806   5.127
 1734SOL    HW2 5543   4.171   5.348   0.003
 1735SOL     OW 5544   2.349   7.003   1.871
 1735SOL    HW1 5545   2.305   7.021   1.954
 1735SOL    HW2 5546   2.279   6.975   1.813
 1736SOL     OW 5547   1.253   0.681   3.923
 1736SOL    HW1 5548   1.165   0.672   3.886
 1736SOL    HW2 5549   1.311   0.682   3.847
 1737SOL     OW 5550   3.815   4.197   0.340
 1737SOL    HW1 5551   3.773   4.263   0.285
 1737SOL    HW2 5552   3.908   4.203   0.318
 1738SOL     OW 5553   0.249   6.404   3.817
 1738SOL    HW1 5554   0.251   6.426   3.910
 1738SOL    HW2 5555   0.215   6.314   3.814
 1739SOL     OW 5556   3.263   4.498   1.063
 1739SOL    HW1 5557   3.355   4.522   1.050
 1739SOL    HW2 5558   3.244   4.525   1.153
 1740SOL     OW 5559   1.938   5.688   3.886
 1740SOL    HW1 5560   1.965   5.690   3.977
 1740SOL    HW2 5561   1.954   5.777   3.854
 1741SOL     OW 5562   6.337   0.927   4.609
 1741SOL    HW1 5563   6.283   0.969   4.676
 1741SOL    HW2 5564   6.424   0.965   4.620
 1742SOL     OW 5565   2.682   1.048   3.910
 1742SOL    HW1 5566   2.642   1.094   3.984
 1742SOL    HW2 5567   2.628   0.970   3.897
 1743SOL     OW 5568   3.780   4.144   0.862
 1743SOL    HW1 5569   3.757   4.134   0.769
 1743SOL    HW2 5570   3.725   4.080   0.907
 1744SOL     OW 5571   0.750   2.167   3.214
 1744SOL    HW1 5572   0.806   2.244   3.205
 1744SOL    HW2 5573   0.796   2.098   3.166
 1745SOL     OW 5574   0.772   0.306   3.395
 1745SOL    HW1 5575   0.715   0.230   3.382
 1745SOL    HW2 5576   0.713   0.381   3.388
 1746SOL     OW 5577   0.493   0.918   2.863
 1746SOL    HW1 5578   0.498   0.929   2.768
 1746SOL    HW2 5579   0.554   0.847   2.882
 1747SOL     OW 5580   3.426   5.266   1.624
 1747SOL    HW1 5581   3.377   5.265   1.542
 1747SOL    HW2 5582   3.476   5.185   1.623
 1748SOL     OW 5583   2.081   2.069   2.731
 1748SOL    HW1 5584   2.116   2.140   2.785
 1748SOL    HW2 5585   2.014   2.112   2.677
 1749SOL     OW 5586   6.196   6.904   0.647
 1749SOL    HW1 5587   6.238   6.967   0.705
 1749SOL    HW2 5588   6.248   6.908   0.566
 1750SOL     OW 5589   1.698   1.969   4.473
 1750SOL    HW1 5590   1.773   2.028   4.478
 1750SOL    HW2 5591   1.692   1.944   4.381
 1751SOL     OW 5592   6.734   7.297   2.308
 1751SOL    HW1 5593   6.747   7.202   2.306
 1751SOL    HW2 5594   6.804   0.030   2.364
 1752SOL     OW 5595   6.178   1.050   4.806
 1752SOL    HW1 5596   6.157   1.119   4.869
 1752SOL    HW2 5597   6.157   0.969   4.853
 1753SOL     OW 5598   5.163   6.340   4.601
 1753SOL    HW1 5599   5.107   6.341   4.678
 1753SOL    HW2 5600   5.235   6.399   4.623
 1754SOL     OW 5601   0.940   1.425   4.298
 1754SOL    HW1 5602   1.025   1.461   4.273
 1754SOL    HW2 5603   0.957   1.331   4.310
 1755SOL     OW 5604   0.959   0.122   4.658
 1755SOL    HW1 5605   0.879   0.128   4.606
 1755SOL    HW2 5606   0.972   0.211   4.693
 1756SOL     OW 5607   2.596   0.071   3.580
 1756SOL    HW1 5608   2.594   7.291   3.634
 1756SOL    HW2 5609   2.515   0.118   3.604
 1757SOL     OW 5610   2.541   3.976   0.366
 1757SOL    HW1 5611   2.516   4.050   0.311
 1757SOL    HW2 5612   2.553   4.013   0.453
 1758SOL     OW 5613   1.905   2.106   4.335
 1758SOL    HW1 5614   1.840   2.073   4.272
 1758SOL    HW2 5615   1.937   2.187   4.295
 1759SOL     OW 5616   3.545   5.549   0.475
 1759SOL    HW1 5617   3.506   5.462   0.488
 1759SOL    HW2 5618   3.638   5.537   0.498
 1760SOL     OW 5619   2.419   2.891   2.963
 1760SOL    HW1 5620   2.402   2.939   3.043
 1760SOL    HW2 5621   2.351   2.921   2.902
 1761SOL     OW 5622   0.121   1.350   5.085
 1761SOL    HW1 5623   0.078   1.267   5.109
 1761SOL    HW2 5624   0.061   1.417   5.116
 1762SOL     OW 5625   3.448   3.150   0.365
 1762SOL    HW1 5626   3.543   3.150   0.380
 1762SOL    HW2 5627   3.439   3.165   0.271
 1763SOL     OW 5628   2.801   1.387   4.043
 1763SOL    HW1 5629   2.857   1.363   3.970
 1763SOL    HW2 5630   2.853   1.369   4.121
 1764SOL     OW 5631   4.494   3.093   0.544
 1764SOL    HW1 5632   4.471   3.002   0.527
 1764SOL    HW2 5633   4.465   3.109   0.633
 1765SOL     OW 5634   6.002   5.465   0.493
 1765SOL    HW1 5635   6.025   5.507   0.410
 1765SOL    HW2 5636   5.957   5.534   0.542
 1766SOL     OW 5637   0.629   1.386   4.896
 1766SOL    HW1 5638   0.606   1.323   4.964
 1766SOL    HW2 5639   0.703   1.345   4.850
 1767SOL     OW 5640   4.547   7.249   2.739
 1767SOL    HW1 5641   4.599   0.028   2.760
 1767SOL    HW2 5642   4.582   7.218   2.656
 1768SOL     OW 5643   4.520   3.568   0.689
 1768SOL    HW1 5644   4.532   3.658   0.719
 1768SOL    HW2 5645   4.436   3.568   0.645
 1769SOL     OW 5646   3.664   3.594   0.280
 1769SOL    HW1 5647   3.718   3.562   0.352
 1769SOL    HW2 5648   3.607   3.660   0.319
 1770SOL     OW 5649   7.083   0.325   4.322
 1770SOL    HW1 5650   7.101   0.408   4.279
 1770SOL    HW2 5651   6.996   0.336   4.361
 1771SOL     OW 5652   6.812   0.806   4.006
 1771SOL    HW1 5653   6.850   0.853   4.080
 1771SOL    HW2 5654   6.718   0.821   4.013
 1772SOL     OW 5655   2.973   5.059   0.380
 1772SOL    HW1 5656   3.026   4.979   0.380
 1772SOL    HW2 5657   3.018   5.117   0.442
 1773SOL     OW 5658   4.165   3.033   0.751
 1773SOL    HW1 5659   4.245   3.086   0.750
 1773SOL    HW2 5660   4.099   3.092   0.787
 1774SOL     OW 5661   2.886   4.534   0.544
 1774SOL    HW1 5662   2.966   4.492   0.574
 1774SOL    HW2 5663   2.909   4.573   0.459
 1775SOL     OW 5664   1.800   1.227   3.967
 1775SOL    HW1 5665   1.808   1.132   3.961
 1775SOL    HW2 5666   1.878   1.261   3.922
 1776SOL     OW 5667   3.058   4.384   0.905
 1776SOL    HW1 5668   3.125   4.412   0.967
 1776SOL    HW2 5669   3.024   4.302   0.942
 1777SOL     OW 5670   2.503   1.761   4.437
 1777SOL    HW1 5671   2.418   1.727   4.465
 1777SOL    HW2 5672   2.483   1.818   4.362
 1778SOL     OW 5673   3.392   0.888   4.286
 1778SOL    HW1 5674   3.430   0.935   4.360
 1778SOL    HW2 5675   3.330   0.827   4.326
 1779SOL     OW 5676   2.791   3.507   0.255
 1779SOL    HW1 5677   2.809   3.528   0.347
 1779SOL    HW2 5678   2.799   3.412   0.250
 1780SOL     OW 5679   3.375   3.203   0.689
 1780SOL    HW1 5680   3.281   3.197   0.671
 1780SOL    HW2 5681   3.395   3.122   0.737
 1781SOL     OW 5682   4.648   5.159   1.336
 1781SOL    HW1 5683   4.695   5.220   1.279
 1781SOL    HW2 5684   4.604   5.215   1.400
 1782SOL     OW 5685   4.792   3.763   0.830
 1782SOL    HW1 5686   4.799   3.794   0.921
 1782SOL    HW2 5687   4.701   3.778   0.806
 1783SOL     OW 5688   5.404   3.574   0.629
 1783SOL    HW1 5689   5.315   3.567   0.592
 1783SOL    HW2 5690   5.462   3.556   0.555
 1784SOL     OW 5691   0.546   1.614   4.780
 1784SOL    HW1 5692   0.542   1.579   4.692
 1784SOL    HW2 5693   0.576   1.541   4.834
 1785SOL     OW 5694   6.600   0.548   1.767
 1785SOL    HW1 5695   6.661   0.613   1.734
 1785SOL    HW2 5696   6.514   0.575   1.734
 1786SOL     OW 5697   0.633   6.591   5.151
 1786SOL    HW1 5698   0.582   6.515   5.124
 1786SOL    HW2 5699   0.663   6.630   5.069
 1787SOL     OW 5700   7.114   6.429   3.986
 1787SOL    HW1 5701   7.097   6.381   4.067
 1787SOL    HW2 5702   7.190   6.483   4.006
 1788SOL     OW 5703   6.905   2.438   4.522
 1788SOL    HW1 5704   6.978   2.500   4.519
 1788SOL    HW2 5705   6.880   2.427   4.431
 1789SOL     OW 5706   1.447   0.062   4.038
 1789SOL    HW1 5707   1.482   0.147   4.064
 1789SOL    HW2 5708   1.352   0.073   4.043
 1790SOL     OW 5709   4.840   3.195   0.758
 1790SOL    HW1 5710   4.814   3.149   0.678
 1790SOL    HW2 5711   4.765   3.252   0.778
 1791SOL     OW 5712   6.873   2.430   0.571
 1791SOL    HW1 5713   6.888   2.336   0.566
 1791SOL    HW2 5714   6.961   2.468   0.562
 1792SOL     OW 5715   6.028   5.141   1.241
 1792SOL    HW1 5716   6.045   5.108   1.329
 1792SOL    HW2 5717   6.099   5.103   1.188
 1793SOL     OW 5718   1.844   0.424   4.628
 1793SOL    HW1 5719   1.813   0.449   4.541
 1793SOL    HW2 5720   1.853   0.328   4.624
 1794SOL     OW 5721   2.954   0.993   4.530
 1794SOL    HW1 5722   2.959   0.903   4.498
 1794SOL    HW2 5723   3.038   1.032   4.504
 1795SOL     OW 5724   1.320   1.598   3.014
 1795SOL    HW1 5725   1.340   1.645   3.095
 1795SOL    HW2 5726   1.226   1.584   3.018
 1796SOL     OW 5727   1.237   2.774   4.622
 1796SOL    HW1 5728   1.282   2.825   4.554
 1796SOL    HW2 5729   1.306   2.726   4.667
 1797SOL     OW 5730   2.551   4.500   0.314
 1797SOL    HW1 5731   2.583   4.554   0.387
 1797SOL    HW2 5732   2.619   4.433   0.303
 1798SOL     OW 5733   5.705   3.013   4.199
 1798SOL    HW1 5734   5.684   3.105   4.212
 1798SOL    HW2 5735   5.779   3.014   4.138
 1799SOL     OW 5736   4.163   3.914   0.236
 1799SOL    HW1 5737   4.195   3.833   0.276
 1799SOL    HW2 5738   4.198   3.910   0.146
 1800SOL     OW 5739   0.425   6.721   4.647
 1800SOL    HW1 5740   0.358   6.779   4.611
 1800SOL    HW2 5741   0.442   6.756   4.735
 1801SOL     OW 5742   1.597   1.284   4.560
 1801SOL    HW1 5743   1.606   1.358   4.501
 1801SOL    HW2 5744   1.631   1.209   4.511
 1802SOL     OW 5745   6.991   6.291   4.955
 1802SOL    HW1 5746   6.913   6.334   4.990
 1802SOL    HW2 5747   6.977   6.198   4.975
 1803SOL     OW 5748   3.388   3.832   0.006
 1803SOL    HW1 5749   7.052   0.100   5.120
 1803SOL    HW2 5750   3.476   3.863   0.028
 1804SOL     OW 5751   2.997   5.315   1.667
 1804SOL    HW1 5752   3.045   5.398   1.667
 1804SOL    HW2 5753   2.924   5.330   1.727
 1805SOL     OW 5754   5.384   1.069   4.301
 1805SOL    HW1 5755   5.385   1.164   4.313
 1805SOL    HW2 5756   5.410   1.034   4.386
 1806SOL     OW 5757   1.553   1.977   4.845
 1806SOL    HW1 5758   1.606   1.910   4.802
 1806SOL    HW2 5759   1.462   1.947   4.835
 1807SOL     OW 5760   2.847   4.312   1.805
 1807SOL    HW1 5761   2.770   4.358   1.839
 1807SOL    HW2 5762   2.830   4.220   1.821
 1808SOL     OW 5763   0.074   6.634   1.387
 1808SOL    HW1 5764   0.077   6.539   1.372
 1808SOL    HW2 5765   0.049   6.642   1.479
 1809SOL     OW 5766   4.683   3.367   1.107
 1809SOL    HW1 5767   4.693   3.278   1.140
 1809SOL    HW2 5768   4.762   3.413   1.136
 1810SOL     OW 5769   3.155   4.862   0.702
 1810SOL    HW1 5770   3.244   4.894   0.717
 1810SOL    HW2 5771   3.147   4.787   0.761
 1811SOL     OW 5772   4.193   6.586   1.391
 1811SOL    HW1 5773   4.139   6.651   1.435
 1811SOL    HW2 5774   4.141   6.558   1.315
 1812SOL     OW 5775   7.111   0.243   3.351
 1812SOL    HW1 5776   7.117   0.178   3.421
 1812SOL    HW2 5777   7.059   0.314   3.388
 1813SOL     OW 5778   1.320   0.237   3.447
 1813SOL    HW1 5779   1.366   0.197   3.521
 1813SOL    HW2 5780   1.282   0.317   3.484
 1814SOL     OW 5781   3.327   3.635   0.738
 1814SOL    HW1 5782   3.384   3.627   0.814
 1814SOL    HW2 5783   3.382   3.607   0.664
 1815SOL     OW 5784   6.550   6.789   3.544
 1815SOL    HW1 5785   6.472   6.844   3.549
 1815SOL    HW2 5786   6.517   6.702   3.523
 1816SOL     OW 5787   2.033   0.196   3.249
 1816SOL    HW1 5788   2.041   0.108   3.286
 1816SOL    HW2 5789   1.948   0.195   3.204
 1817SOL     OW 5790   2.997   3.838   0.854
 1817SOL    HW1 5791   3.062   3.890   0.901
 1817SOL    HW2 5792   2.936   3.903   0.819
 1818SOL     OW 5793   6.502   2.626   4.053
 1818SOL    HW1 5794   6.427   2.662   4.101
 1818SOL    HW2 5795   6.466   2.604   3.967
 1819SOL     OW 5796   3.703   4.407   0.905
 1819SOL    HW1 5797   3.727   4.314   0.901
 1819SOL    HW2 5798   3.785   4.452   0.926
 1820SOL     OW 5799   2.413   7.062   4.233
 1820SOL    HW1 5800   2.371   7.059   4.319
 1820SOL    HW2 5801   2.480   6.994   4.236
 1821SOL     OW 5802   3.609   1.153   3.407
 1821SOL    HW1 5803   3.514   1.156   3.422
 1821SOL    HW2 5804   3.631   1.060   3.418
 1822SOL     OW 5805   1.044   1.256   3.435
 1822SOL    HW1 5806   1.038   1.162   3.447
 1822SOL    HW2 5807   0.954   1.287   3.447
 1823SOL     OW 5808   5.449   6.441   0.417
 1823SOL    HW1 5809   5.476   6.406   0.332
 1823SOL    HW2 5810   5.448   6.364   0.475
 1824SOL     OW 5811   6.900   0.970   4.210
 1824SOL    HW1 5812   6.809   1.001   4.217
 1824SOL    HW2 5813   6.940   0.996   4.293
 1825SOL     OW 5814   5.041   5.427   0.285
 1825SOL    HW1 5815   5.118   5.479   0.307
 1825SOL    HW2 5816   5.066   5.337   0.305
 1826SOL     OW 5817   0.247   0.271   4.325
 1826SOL    HW1 5818   0.299   0.205   4.370
 1826SOL    HW2 5819   0.237   0.238   4.236
 1827SOL     OW 5820   3.975   3.615   0.205
 1827SOL    HW1 5821   3.910   3.664   0.157
 1827SOL    HW2 5822   3.928   3.582   0.282
 1828SOL     OW 5823   0.936   2.667   3.187
 1828SOL    HW1 5824   0.926   2.731   3.258
 1828SOL    HW2 5825   1.008   2.701   3.134
 1829SOL     OW 5826   4.280   5.087   0.475
 1829SOL    HW1 5827   4.273   5.069   0.381
 1829SOL    HW2 5828   4.348   5.154   0.482
 1830SOL     OW 5829   6.943   7.032   4.715
 1830SOL    HW1 5830   6.900   6.982   4.785
 1830SOL    HW2 5831   6.970   6.966   4.651
 1831SOL     OW 5832   0.581   1.226   5.114
 1831SOL    HW1 5833   0.498   1.254   5.153
 1831SOL    HW2 5834   0.580   1.131   5.120
 1832SOL     OW 5835   4.785   4.120   0.217
 1832SOL    HW1 5836   4.791   4.213   0.197
 1832SOL    HW2 5837   4.693   4.105   0.238
 1833SOL     OW 5838   4.852   3.626   0.167
 1833SOL    HW1 5839   4.786   3.645   0.234
 1833SOL    HW2 5840   4.881   3.537   0.186
 1834SOL     OW 5841   6.093   0.122   4.459
 1834SOL    HW1 5842   6.177   0.159   4.431
 1834SOL    HW2 5843   6.037   0.198   4.474
 1835SOL     OW 5844   2.819   3.237   0.231
 1835SOL    HW1 5845   2.777   3.181   0.296
 1835SOL    HW2 5846   2.794   3.199   0.147
 1836SOL     OW 5847   3.085   5.992   0.107
 1836SOL    HW1 5848   2.998   6.016   0.137
 1836SOL    HW2 5849   3.080   5.995   0.011
 1837SOL     OW 5850   6.187   4.648   1.148
 1837SOL    HW1 5851   6.106   4.700   1.150
 1837SOL    HW2 5852   6.172   4.584   1.078
 1838SOL     OW 5853   3.531   4.564   1.045
 1838SOL    HW1 5854   3.575   4.570   1.130
 1838SOL    HW2 5855   3.586   4.505   0.994
 1839SOL     OW 5856   5.207   3.302   1.227
 1839SOL    HW1 5857   5.148   3.341   1.162
 1839SOL    HW2 5858   5.168   3.217   1.246
 1840SOL     OW 5859   2.942   4.248   0.425
 1840SOL    HW1 5860   2.992   4.302   0.486
 1840SOL    HW2 5861   2.979   4.160   0.435
 1841SOL     OW 5862   5.893   5.466   0.114
 1841SOL    HW1 5863   5.893   5.379   0.154
 1841SOL    HW2 5864   5.962   5.513   0.159
 1842SOL     OW 5865   6.017   0.894   3.548
 1842SOL    HW1 5866   6.002   0.896   3.454
 1842SOL    HW2 5867   5.977   0.975   3.580
 1843SOL     OW 5868   6.185   5.343   0.913
 1843SOL    HW1 5869   6.150   5.428   0.887
 1843SOL    HW2 5870   6.118   5.281   0.887
 1844SOL     OW 5871   4.296   4.533   0.775
 1844SOL    HW1 5872   4.257   4.447   0.760
 1844SOL    HW2 5873   4.378   4.531   0.726
 1845SOL     OW 5874   3.917   3.982   1.307
 1845SOL    HW1 5875   3.888   3.892   1.296
 1845SOL    HW2 5876   3.968   4.001   1.228
 1846SOL     OW 5877   0.925   1.706   4.637
 1846SOL    HW1 5878   0.919   1.707   4.732
 1846SOL    HW2 5879   0.887   1.789   4.609
 1847SOL     OW 5880   6.783   4.567   0.526
 1847SOL    HW1 5881   6.687   4.572   0.527
 1847SOL    HW2 5882   6.804   4.496   0.587
 1848SOL     OW 5883   4.343   4.229   0.121
 1848SOL    HW1 5884   4.254   4.219   0.153
 1848SOL    HW2 5885   4.369   4.316   0.150
 1849SOL     OW 5886   5.110   5.164   0.332
 1849SOL    HW1 5887   5.173   5.152   0.402
 1849SOL    HW2 5888   5.151   5.124   0.255
 1850SOL     OW 5889   3.180   2.053   0.092
 1850SOL    HW1 5890   3.234   2.074   0.169
 1850SOL    HW2 5891   3.217   2.105   0.022
 1851SOL     OW 5892   6.182   2.244   1.222
 1851SOL    HW1 5893   6.173   2.159   1.179
 1851SOL    HW2 5894   6.234   2.227   1.300
 1852SOL     OW 5895   6.577   6.285   1.564
 1852SOL    HW1 5896   6.530   6.223   1.509
 1852SOL    HW2 5897   6.621   6.344   1.502
 1853SOL     OW 5898   1.124   3.583   3.488
 1853SOL    HW1 5899   1.147   3.550   3.575
 1853SOL    HW2 5900   1.165   3.521   3.427
 1854SOL     OW 5901   0.003   2.388   5.001
 1854SOL    HW1 5902   7.225   2.366   5.053
 1854SOL    HW2 5903   0.010   2.318   4.937
 1855SOL     OW 5904   1.234   0.357   5.150
 1855SOL    HW1 5905   4.854   4.044   0.072
 1855SOL    HW2 5906   1.329   0.360   5.155
 1856SOL     OW 5907   0.477   0.922   4.635
 1856SOL    HW1 5908   0.470   1.007   4.591
 1856SOL    HW2 5909   0.533   0.870   4.578
 1857SOL     OW 5910   1.274   1.146   4.934
 1857SOL    HW1 5911   1.318   1.201   4.999
 1857SOL    HW2 5912   1.293   1.189   4.850
 1858SOL     OW 5913   4.362   5.022   0.729
 1858SOL    HW1 5914   4.449   4.989   0.707
 1858SOL    HW2 5915   4.319   5.034   0.644
 1859SOL     OW 5916   4.794   3.298   0.147
 1859SOL    HW1 5917   4.852   3.238   0.193
 1859SOL    HW2 5918   4.738   3.335   0.215
 1860SOL     OW 5919   1.214   0.021   4.651
 1860SOL    HW1 5920   1.124   0.053   4.637
 1860SOL    HW2 5921   1.219   0.005   4.745
 1861SOL     OW 5922   5.124   7.251   3.877
 1861SOL    HW1 5923   5.217   7.263   3.857
 1861SOL    HW2 5924   5.106   0.016   3.946
 1862SOL     OW 5925   2.036   0.350   2.967
 1862SOL    HW1 5926   2.033   0.436   3.008
 1862SOL    HW2 5927   1.963   0.302   3.006
 1863SOL     OW 5928   6.746   5.823   3.231
 1863SOL    HW1 5929   6.831   5.823   3.274
 1863SOL    HW2 5930   6.729   5.914   3.210
 1864SOL     OW 5931   4.898   6.022   1.282
 1864SOL    HW1 5932   4.853   5.964   1.221
 1864SOL    HW2 5933   4.866   5.997   1.368
 1865SOL     OW 5934   4.563   2.718   0.797
 1865SOL    HW1 5935   4.473   2.749   0.801
 1865SOL    HW2 5936   4.571   2.678   0.710
 1866SOL     OW 5937   1.793   0.981   5.156
 1866SOL    HW1 5938   1.786   1.072   5.128
 1866SOL    HW2 5939   1.861   0.944   5.099
 1867SOL     OW 5940   4.597   1.116   4.033
 1867SOL    HW1 5941   4.648   1.193   4.056
 1867SOL    HW2 5942   4.610   1.105   3.939
 1868SOL     OW 5943   3.722   5.165   1.875
 1868SOL    HW1 5944   3.647   5.153   1.934
 1868SOL    HW2 5945   3.710   5.253   1.838
 1869SOL     OW 5946   1.318   2.172   4.252
 1869SOL    HW1 5947   1.378   2.123   4.308
 1869SOL    HW2 5948   1.356   2.163   4.164
 1870SOL     OW 5949   1.546   1.329   3.984
 1870SOL    HW1 5950   1.507   1.283   4.060
 1870SOL    HW2 5951   1.633   1.290   3.975
 1871SOL     OW 5952   2.762   0.116   3.374
 1871SOL    HW1 5953   2.701   0.100   3.446
 1871SOL    HW2 5954   2.771   0.030   3.331
 1872SOL     OW 5955   0.198   1.701   4.811
 1872SOL    HW1 5956   0.129   1.723   4.873
 1872SOL    HW2 5957   0.203   1.605   4.813
 1873SOL     OW 5958   1.171   3.497   3.747
 1873SOL    HW1 5959   1.111   3.452   3.807
 1873SOL    HW2 5960   1.191   3.580   3.792
 1874SOL     OW 5961   1.484   1.090   0.695
 1874SOL    HW1 5962   1.412   1.146   0.664
 1874SOL    HW2 5963   1.487   1.104   0.789
 1875SOL     OW 5964   0.381   1.402   0.587
 1875SOL    HW1 5965   0.377   1.410   0.682
 1875SOL    HW2 5966   0.291   1.379   0.561
 1876SOL     OW 5967   6.903   1.591   0.829
 1876SOL    HW1 5968   6.950   1.673   0.844
 1876SOL    HW2 5969   6.959   1.541   0.770
 1877SOL     OW 5970   6.665   1.696   1.905
 1877SOL    HW1 5971   6.729   1.626   1.892
 1877SOL    HW2 5972   6.691   1.736   1.989
 1878SOL     OW 5973   0.968   1.818   1.193
 1878SOL    HW1 5974   0.976   1.734   1.148
 1878SOL    HW2 5975   0.879   1.819   1.227
 1879SOL     OW 5976   2.814   3.510   2.274
 1879SOL    HW1 5977   2.826   3.461   2.192
 1879SOL    HW2 5978   2.885   3.479   2.330
 1880SOL     OW 5979   1.056   2.600   0.786
 1880SOL    HW1 5980   1.067   2.530   0.849
 1880SOL    HW2 5981   1.005   2.666   0.833
 1881SOL     OW 5982   7.003   2.166   2.315
 1881SOL    HW1 5983   7.066   2.164   2.388
 1881SOL    HW2 5984   7.002   2.076   2.282
 1882SOL     OW 5985   3.351   3.671   1.842
 1882SOL    HW1 5986   3.447   3.677   1.836
 1882SOL    HW2 5987   3.328   3.595   1.788
 1883SOL     OW 5988   1.055   5.829   1.142
 1883SOL    HW1 5989   0.966   5.836   1.109
 1883SOL    HW2 5990   1.103   5.899   1.098
 1884SOL     OW 5991   0.276   0.902   1.662
 1884SOL    HW1 5992   0.181   0.889   1.655
 1884SOL    HW2 5993   0.296   0.886   1.754
 1885SOL     OW 5994   6.579   2.042   1.789
 1885SOL    HW1 5995   6.669   2.028   1.758
 1885SOL    HW2 5996   6.589   2.082   1.875
 1886SOL     OW 5997   5.623   0.201   5.124
 1886SOL    HW1 5998   5.707   0.195   5.079
 1886SOL    HW2 5999   1.983   3.926   0.021
 1887SOL     OW 6000   0.572   0.115   0.957
 1887SOL    HW1 6001   0.563   0.071   1.041
 1887SOL    HW2 6002   0.579   0.044   0.893
 1888SOL     OW 6003   6.971   1.692   1.439
 1888SOL    HW1 6004   7.031   1.762   1.462
 1888SOL    HW2 6005   7.012   1.613   1.475
 1889SOL     OW 6006   1.691   3.438   0.193
 1889SOL    HW1 6007   1.720   3.525   0.168
 1889SOL    HW2 6008   1.769   3.395   0.227
 1890SOL     OW 6009   1.785   2.655   1.324
 1890SOL    HW1 6010   1.764   2.562   1.330
 1890SOL    HW2 6011   1.854   2.668   1.389
 1891SOL     OW 6012   0.604   1.848   0.987
 1891SOL    HW1 6013   0.642   1.931   0.957
 1891SOL    HW2 6014   0.611   1.790   0.911
 1892SOL     OW 6015   0.330   2.706   1.403
 1892SOL    HW1 6016   0.404   2.745   1.450
 1892SOL    HW2 6017   0.362   2.621   1.373
 1893SOL     OW 6018   7.256   2.571   1.734
 1893SOL    HW1 6019   7.274   2.627   1.810
 1893SOL    HW2 6020   7.287   2.621   1.659
 1894SOL     OW 6021   7.038   4.422   2.997
 1894SOL    HW1 6022   7.106   4.455   3.056
 1894SOL    HW2 6023   7.076   4.428   2.910
 1895SOL     OW 6024   1.553   1.841   1.388
 1895SOL    HW1 6025   1.492   1.893   1.439
 1895SOL    HW2 6026   1.498   1.793   1.326
 1896SOL     OW 6027   4.728   3.315   4.310
 1896SOL    HW1 6028   4.683   3.349   4.233
 1896SOL    HW2 6029   4.820   3.307   4.283
 1897SOL     OW 6030   3.953   6.832   3.880
 1897SOL    HW1 6031   3.973   6.738   3.889
 1897SOL    HW2 6032   4.031   6.876   3.914
 1898SOL     OW 6033   4.083   5.452   4.395
 1898SOL    HW1 6034   4.155   5.509   4.367
 1898SOL    HW2 6035   4.038   5.502   4.463
 1899SOL     OW 6036   2.878   2.930   0.148
 1899SOL    HW1 6037   2.848   2.990   0.080
 1899SOL    HW2 6038   2.797   2.899   0.190
 1900SOL     OW 6039   7.040   5.863   4.876
 1900SOL    HW1 6040   7.006   5.944   4.913
 1900SOL    HW2 6041   7.070   5.812   4.951
 1901SOL     OW 6042   6.080   4.071   1.326
 1901SOL    HW1 6043   6.132   3.990   1.333
 1901SOL    HW2 6044   5.996   4.048   1.366
 1902SOL     OW 6045   0.792   4.022   0.299
 1902SOL    HW1 6046   0.739   4.009   0.220
 1902SOL    HW2 6047   0.749   4.095   0.345
 1903SOL     OW 6048   0.712   0.691   0.510
 1903SOL    HW1 6049   0.659   0.623   0.469
 1903SOL    HW2 6050   0.659   0.771   0.502
 1904SOL     OW 6051   7.263   1.728   0.993
 1904SOL    HW1 6052   7.254   1.706   1.085
 1904SOL    HW2 6053   0.015   1.809   0.992
 1905SOL     OW 6054   0.143   2.410   1.584
 1905SOL    HW1 6055   0.088   2.429   1.660
 1905SOL    HW2 6056   0.141   2.490   1.532
 1906SOL     OW 6057   5.812   6.831   4.733
 1906SOL    HW1 6058   5.776   6.789   4.812
 1906SOL    HW2 6059   5.835   6.758   4.675
 1907SOL     OW 6060   0.815   4.046   3.180
 1907SOL    HW1 6061   0.859   4.093   3.109
 1907SOL    HW2 6062   0.881   3.984   3.211
 1908SOL     OW 6063   6.950   4.056   2.159
 1908SOL    HW1 6064   6.983   3.966   2.163
 1908SOL    HW2 6065   6.942   4.083   2.251
 1909SOL     OW 6066   0.038   3.716   0.547
 1909SOL    HW1 6067   0.053   3.659   0.471
 1909SOL    HW2 6068   7.258   3.764   0.526
 1910SOL     OW 6069   0.855   3.590   0.168
 1910SOL    HW1 6070   0.829   3.634   0.249
 1910SOL    HW2 6071   0.898   3.659   0.117
 1911SOL     OW 6072   5.969   0.459   4.975
 1911SOL    HW1 6073   5.988   0.514   4.899
 1911SOL    HW2 6074   6.054   0.438   5.012
 1912SOL     OW 6075   1.129   2.519   1.222
 1912SOL    HW1 6076   1.215   2.560   1.212
 1912SOL    HW2 6077   1.071   2.590   1.247
 1913SOL     OW 6078   5.287   1.988   4.738
 1913SOL    HW1 6079   5.208   2.043   4.739
 1913SOL    HW2 6080   5.302   1.965   4.829
 1914SOL     OW 6081   1.598   4.177   1.906
 1914SOL    HW1 6082   1.651   4.133   1.840
 1914SOL    HW2 6083   1.523   4.212   1.857
 1915SOL     OW 6084   0.796   2.238   2.215
 1915SOL    HW1 6085   0.756   2.317   2.252
 1915SOL    HW2 6086   0.858   2.272   2.150
 1916SOL     OW 6087   0.076   2.679   1.502
 1916SOL    HW1 6088   0.004   2.692   1.440
 1916SOL    HW2 6089   0.155   2.694   1.451
 1917SOL     OW 6090   6.540   2.156   2.824
 1917SOL    HW1 6091   6.527   2.072   2.780
 1917SOL    HW2 6092   6.555   2.218   2.753
 1918SOL     OW 6093   1.795   3.404   1.253
 1918SOL    HW1 6094   1.830   3.320   1.280
 1918SOL    HW2 6095   1.863   3.468   1.278
 1919SOL     OW 6096   1.281   1.284   0.641
 1919SOL    HW1 6097   1.231   1.327   0.572
 1919SOL    HW2 6098   1.342   1.351   0.673
 1920SOL     OW 6099   0.339   1.899   0.956
 1920SOL    HW1 6100   0.348   1.992   0.934
 1920SOL    HW2 6101   0.428   1.870   0.975
 1921SOL     OW 6102   2.398   0.792   0.527
 1921SOL    HW1 6103   2.378   0.881   0.555
 1921SOL    HW2 6104   2.461   0.803   0.456
 1922SOL     OW 6105   0.596   1.490   2.271
 1922SOL    HW1 6106   0.657   1.563   2.281
 1922SOL    HW2 6107   0.549   1.485   2.354
 1923SOL     OW 6108   0.515   3.612   1.922
 1923SOL    HW1 6109   0.422   3.604   1.942
 1923SOL    HW2 6110   0.556   3.639   2.004
 1924SOL     OW 6111   0.565   1.514   1.032
 1924SOL    HW1 6112   0.506   1.556   1.095
 1924SOL    HW2 6113   0.637   1.481   1.086
 1925SOL     OW 6114   1.412   3.885   0.116
 1925SOL    HW1 6115   1.379   3.969   0.083
 1925SOL    HW2 6116   1.333   3.832   0.129
 1926SOL     OW 6117   0.368   2.578   1.770
 1926SOL    HW1 6118   0.382   2.509   1.705
 1926SOL    HW2 6119   0.455   2.616   1.783
 1927SOL     OW 6120   2.880   2.300   0.066
 1927SOL    HW1 6121   2.798   2.326   0.025
 1927SOL    HW2 6122   2.904   2.375   0.121
 1928SOL     OW 6123   1.030   4.973   3.714
 1928SOL    HW1 6124   0.974   4.910   3.759
 1928SOL    HW2 6125   1.116   4.931   3.710
 1929SOL     OW 6126   4.352   6.975   4.495
 1929SOL    HW1 6127   4.366   7.068   4.515
 1929SOL    HW2 6128   4.307   6.976   4.410
 1930SOL     OW 6129   0.902   1.769   2.528
 1930SOL    HW1 6130   0.878   1.708   2.598
 1930SOL    HW2 6131   0.996   1.783   2.540
 1931SOL     OW 6132   0.173   0.979   1.078
 1931SOL    HW1 6133   0.213   1.041   1.138
 1931SOL    HW2 6134   0.122   1.033   1.018
 1932SOL     OW 6135   2.136   3.475   0.598
 1932SOL    HW1 6136   2.172   3.492   0.685
 1932SOL    HW2 6137   2.074   3.546   0.583
 1933SOL     OW 6138   6.845   0.728   0.182
 1933SOL    HW1 6139   6.821   0.788   0.112
 1933SOL    HW2 6140   6.774   0.664   0.185
 1934SOL     OW 6141   1.648   2.623   1.081
 1934SOL    HW1 6142   1.708   2.551   1.061
 1934SOL    HW2 6143   1.684   2.662   1.161
 1935SOL     OW 6144   0.838   4.557   2.445
 1935SOL    HW1 6145   0.744   4.557   2.424
 1935SOL    HW2 6146   0.868   4.644   2.416
 1936SOL     OW 6147   1.319   1.709   1.857
 1936SOL    HW1 6148   1.306   1.660   1.938
 1936SOL    HW2 6149   1.405   1.681   1.826
 1937SOL     OW 6150   1.153   0.717   1.981
 1937SOL    HW1 6151   1.182   0.778   1.912
 1937SOL    HW2 6152   1.216   0.730   2.052
 1938SOL     OW 6153   1.228   1.899   1.272
 1938SOL    HW1 6154   1.280   1.828   1.235
 1938SOL    HW2 6155   1.137   1.872   1.259
 1939SOL     OW 6156   0.024   0.429   0.615
 1939SOL    HW1 6157   7.248   0.478   0.582
 1939SOL    HW2 6158   7.289   0.341   0.632
 1940SOL     OW 6159   5.586   3.853   4.862
 1940SOL    HW1 6160   5.537   3.772   4.848
 1940SOL    HW2 6161   5.520   3.917   4.886
 1941SOL     OW 6162   3.847   7.080   4.534
 1941SOL    HW1 6163   3.866   7.001   4.584
 1941SOL    HW2 6164   3.931   7.123   4.524
 1942SOL     OW 6165   1.065   1.808   3.262
 1942SOL    HW1 6166   1.141   1.840   3.214
 1942SOL    HW2 6167   1.059   1.715   3.238
 1943SOL     OW 6168   1.056   2.147   1.533
 1943SOL    HW1 6169   1.036   2.055   1.515
 1943SOL    HW2 6170   1.031   2.161   1.624
 1944SOL     OW 6171   0.787   2.783   2.173
 1944SOL    HW1 6172   0.811   2.798   2.264
 1944SOL    HW2 6173   0.802   2.867   2.130
 1945SOL     OW 6174   2.955   2.996   0.528
 1945SOL    HW1 6175   2.954   2.917   0.583
 1945SOL    HW2 6176   3.006   2.972   0.452
 1946SOL     OW 6177   7.039   1.916   2.185
 1946SOL    HW1 6178   7.100   1.870   2.242
 1946SOL    HW2 6179   7.091   1.940   2.108
 1947SOL     OW 6180   4.561   4.878   4.906
 1947SOL    HW1 6181   4.640   4.929   4.927
 1947SOL    HW2 6182   4.543   4.901   4.814
 1948SOL     OW 6183   1.093   2.966   1.809
 1948SOL    HW1 6184   1.165   2.920   1.766
 1948SOL    HW2 6185   1.022   2.902   1.813
 1949SOL     OW 6186   3.588   4.221   4.203
 1949SOL    HW1 6187   3.538   4.141   4.192
 1949SOL    HW2 6188   3.624   4.215   4.292
 1950SOL     OW 6189   0.764   1.423   1.214
 1950SOL    HW1 6190   0.829   1.489   1.187
 1950SOL    HW2 6191   0.812   1.340   1.213
 1951SOL     OW 6192   0.136   3.543   3.317
 1951SOL    HW1 6193   0.173   3.626   3.346
 1951SOL    HW2 6194   0.210   3.482   3.318
 1952SOL     OW 6195   2.119   3.835   1.122
 1952SOL    HW1 6196   2.049   3.880   1.075
 1952SOL    HW2 6197   2.180   3.807   1.053
 1953SOL     OW 6198   0.575   2.622   0.181
 1953SOL    HW1 6199   0.504   2.607   0.243
 1953SOL    HW2 6200   0.599   2.713   0.194
 1954SOL     OW 6201   1.397   4.895   1.160
 1954SOL    HW1 6202   1.315   4.921   1.201
 1954SOL    HW2 6203   1.460   4.961   1.189
 1955SOL     OW 6204   1.307   1.973   0.585
 1955SOL    HW1 6205   1.224   1.926   0.576
 1955SOL    HW2 6206   1.284   2.054   0.631
 1956SOL     OW 6207   0.258   3.022   0.820
 1956SOL    HW1 6208   0.168   2.991   0.833
 1956SOL    HW2 6209   0.251   3.117   0.818
 1957SOL     OW 6210   1.895   1.963   1.677
 1957SOL    HW1 6211   1.922   1.880   1.718
 1957SOL    HW2 6212   1.835   1.936   1.607
 1958SOL     OW 6213   6.752   4.990   1.136
 1958SOL    HW1 6214   6.811   4.932   1.087
 1958SOL    HW2 6215   6.808   5.062   1.165
 1959SOL     OW 6216   3.661   5.899   3.562
 1959SOL    HW1 6217   3.589   5.872   3.620
 1959SOL    HW2 6218   3.733   5.839   3.584
 1960SOL     OW 6219   0.618   2.668   1.820
 1960SOL    HW1 6220   0.686   2.670   1.752
 1960SOL    HW2 6221   0.617   2.757   1.855
 1961SOL     OW 6222   4.646   4.284   4.467
 1961SOL    HW1 6223   4.711   4.214   4.454
 1961SOL    HW2 6224   4.673   4.327   4.548
 1962SOL     OW 6225   2.060   2.271   0.373
 1962SOL    HW1 6226   1.968   2.298   0.362
 1962SOL    HW2 6227   2.109   2.328   0.315
 1963SOL     OW 6228   5.422   6.649   5.130
 1963SOL    HW1 6229   5.407   6.584   5.062
 1963SOL    HW2 6230   1.757   2.953   0.051
 1964SOL     OW 6231   2.022   3.756   1.959
 1964SOL    HW1 6232   2.084   3.770   1.887
 1964SOL    HW2 6233   2.078   3.739   2.035
 1965SOL     OW 6234   2.732   1.011   1.891
 1965SOL    HW1 6235   2.755   1.091   1.939
 1965SOL    HW2 6236   2.802   0.949   1.913
 1966SOL     OW 6237   3.507   4.784   5.121
 1966SOL    HW1 6238   3.554   4.861   5.089
 1966SOL    HW2 6239   3.489   4.733   5.042
 1967SOL     OW 6240   0.702   1.849   1.722
 1967SOL    HW1 6241   0.613   1.877   1.698
 1967SOL    HW2 6242   0.735   1.804   1.645
 1968SOL     OW 6243   1.295   1.930   2.176
 1968SOL    HW1 6244   1.212   1.903   2.137
 1968SOL    HW2 6245   1.271   1.969   2.259
 1969SOL     OW 6246   0.072   1.069   0.413
 1969SOL    HW1 6247   0.063   1.086   0.319
 1969SOL    HW2 6248   7.285   1.039   0.440
 1970SOL     OW 6249   6.895   0.918   1.356
 1970SOL    HW1 6250   6.801   0.896   1.353
 1970SOL    HW2 6251   6.907   0.979   1.283
 1971SOL     OW 6252   1.260   2.358   2.406
 1971SOL    HW1 6253   1.242   2.297   2.477
 1971SOL    HW2 6254   1.189   2.422   2.411
 1972SOL     OW 6255   6.866   2.398   0.160
 1972SOL    HW1 6256   6.915   2.337   0.104
 1972SOL    HW2 6257   6.904   2.484   0.141
 1973SOL     OW 6258   1.249   2.901   1.456
 1973SOL    HW1 6259   1.314   2.924   1.389
 1973SOL    HW2 6260   1.177   2.962   1.440
 1974SOL     OW 6261   5.533   0.189   4.205
 1974SOL    HW1 6262   5.526   0.178   4.299
 1974SOL    HW2 6263   5.508   0.103   4.169
 1975SOL     OW 6264   7.055   1.115   1.759
 1975SOL    HW1 6265   7.065   1.068   1.677
 1975SOL    HW2 6266   7.139   1.102   1.805
 1976SOL     OW 6267   2.107   0.683   1.447
 1976SOL    HW1 6268   2.071   0.595   1.454
 1976SOL    HW2 6269   2.202   0.670   1.444
 1977SOL     OW 6270   1.937   3.476   3.498
 1977SOL    HW1 6271   1.910   3.447   3.411
 1977SOL    HW2 6272   1.867   3.534   3.527
 1978SOL     OW 6273   4.583   6.874   4.603
 1978SOL    HW1 6274   4.506   6.918   4.567
 1978SOL    HW2 6275   4.570   6.782   4.581
 1979SOL     OW 6276   0.085   0.036   0.842
 1979SOL    HW1 6277   0.070   7.278   0.917
 1979SOL    HW2 6278   0.158   0.092   0.869
 1980SOL     OW 6279   0.211   3.268   1.995
 1980SOL    HW1 6280   0.226   3.204   1.925
 1980SOL    HW2 6281   0.131   3.239   2.037
 1981SOL     OW 6282   4.578   5.625   5.095
 1981SOL    HW1 6283   4.572   5.704   5.148
 1981SOL    HW2 6284   4.514   5.637   5.025
 1982SOL     OW 6285   6.631   7.018   5.047
 1982SOL    HW1 6286   6.706   6.979   5.002
 1982SOL    HW2 6287   6.555   6.975   5.008
 1983SOL     OW 6288   1.791   1.927   2.672
 1983SOL    HW1 6289   1.832   1.885   2.596
 1983SOL    HW2 6290   1.817   2.019   2.665
 1984SOL     OW 6291   6.044   2.696   0.537
 1984SOL    HW1 6292   6.129   2.712   0.496
 1984SOL    HW2 6293   6.037   2.761   0.606
 1985SOL     OW 6294   0.975   2.195   1.807
 1985SOL    HW1 6295   0.981   2.235   1.894
 1985SOL    HW2 6296   0.976   2.101   1.825
 1986SOL     OW 6297   2.362   1.056   3.764
 1986SOL    HW1 6298   2.287   1.032   3.818
 1986SOL    HW2 6299   2.426   0.988   3.779
 1987SOL     OW 6300   6.883   2.609   0.989
 1987SOL    HW1 6301   6.855   2.664   1.062
 1987SOL    HW2 6302   6.883   2.520   1.026
 1988SOL     OW 6303   0.220   0.671   0.112
 1988SOL    HW1 6304   0.263   0.636   0.035
 1988SOL    HW2 6305   0.247   0.763   0.115
 1989SOL     OW 6306   0.789   1.008   1.060
 1989SOL    HW1 6307   0.758   1.018   0.970
 1989SOL    HW2 6308   0.726   0.947   1.100
 1990SOL     OW 6309   3.678   7.101   4.319
 1990SOL    HW1 6310   3.740   7.085   4.391
 1990SOL    HW2 6311   3.724   7.162   4.261
 1991SOL     OW 6312   2.081   6.869   0.356
 1991SOL    HW1 6313   2.037   6.880   0.272
 1991SOL    HW2 6314   2.106   6.957   0.382
 1992SOL     OW 6315   6.570   3.401   0.075
 1992SOL    HW1 6316   6.596   3.476   0.022
 1992SOL    HW2 6317   6.569   3.433   0.165
 1993SOL     OW 6318   0.362   0.579   1.658
 1993SOL    HW1 6319   0.413   0.499   1.675
 1993SOL    HW2 6320   0.420   0.650   1.685
 1994SOL     OW 6321   7.150   1.970   3.894
 1994SOL    HW1 6322   7.238   2.008   3.900
 1994SOL    HW2 6323   7.122   1.987   3.804
 1995SOL     OW 6324   0.701   0.297   0.664
 1995SOL    HW1 6325   0.729   0.286   0.573
 1995SOL    HW2 6326   0.606   0.286   0.662
 1996SOL     OW 6327   1.140   6.935   1.307
 1996SOL    HW1 6328   1.092   6.859   1.340
 1996SOL    HW2 6329   1.108   6.945   1.217
 1997SOL     OW 6330   6.803   3.319   1.651
 1997SOL    HW1 6331   6.708   3.324   1.654
 1997SOL    HW2 6332   6.830   3.318   1.743
 1998SOL     OW 6333   1.375   2.631   1.168
 1998SOL    HW1 6334   1.464   2.635   1.133
 1998SOL    HW2 6335   1.328   2.701   1.123
 1999SOL     OW 6336   1.691   3.236   1.607
 1999SOL    HW1 6337   1.638   3.167   1.568
 1999SOL    HW2 6338   1.758   3.190   1.657
 2000SOL     OW 6339   7.285   0.917   2.633
 2000SOL    HW1 6340   7.193   0.923   2.661
 2000SOL    HW2 6341   7.295   0.985   2.567
 2001SOL     OW 6342   5.196   4.731   4.816
 2001SOL    HW1 6343   5.242   4.650   4.840
 2001SOL    HW2 6344   5.263   4.799   4.819
 2002SOL     OW 6345   5.399   7.282   3.860
 2002SOL    HW1 6346   5.429   7.272   3.951
 2002SOL    HW2 6347   5.419   0.074   3.838
 2003SOL     OW 6348   2.046   3.091   2.329
 2003SOL    HW1 6349   2.061   3.185   2.332
 2003SOL    HW2 6350   1.974   3.080   2.267
 2004SOL     OW 6351   0.881   1.549   0.104
 2004SOL    HW1 6352   0.789   1.537   0.080
 2004SOL    HW2 6353   0.918   1.598   0.031
 2005SOL     OW 6354   3.332   4.509   3.783
 2005SOL    HW1 6355   3.357   4.418   3.793
 2005SOL    HW2 6356   3.324   4.542   3.872
 2006SOL     OW 6357   0.568   3.262   1.303
 2006SOL    HW1 6358   0.629   3.304   1.364
 2006SOL    HW2 6359   0.531   3.335   1.252
 2007SOL     OW 6360   0.248   1.927   4.235
 2007SOL    HW1 6361   0.204   1.896   4.315
 2007SOL    HW2 6362   0.223   1.863   4.168
 2008SOL     OW 6363   4.636   6.618   4.788
 2008SOL    HW1 6364   4.574   6.616   4.714
 2008SOL    HW2 6365   4.590   6.572   4.859
 2009SOL     OW 6366   3.240   0.080   5.075
 2009SOL    HW1 6367   3.265   0.075   4.983
 2009SOL    HW2 6368   3.275   0.164   5.105
 2010SOL     OW 6369   3.667   6.127   4.878
 2010SOL    HW1 6370   3.688   6.067   4.806
 2010SOL    HW2 6371   3.673   6.073   4.957
 2011SOL     OW 6372   0.952   1.041   1.633
 2011SOL    HW1 6373   0.990   1.101   1.568
 2011SOL    HW2 6374   0.965   0.954   1.595
 2012SOL     OW 6375   6.219   1.222   0.470
 2012SOL    HW1 6376   6.224   1.145   0.413
 2012SOL    HW2 6377   6.135   1.212   0.516
 2013SOL     OW 6378   7.016   3.325   1.471
 2013SOL    HW1 6379   6.944   3.324   1.534
 2013SOL    HW2 6380   6.980   3.366   1.393
 2014SOL     OW 6381   0.115   2.768   0.503
 2014SOL    HW1 6382   0.125   2.809   0.417
 2014SOL    HW2 6383   0.043   2.816   0.545
 2015SOL     OW 6384   0.096   7.158   1.054
 2015SOL    HW1 6385   0.190   7.143   1.044
 2015SOL    HW2 6386   0.077   7.136   1.145
 2016SOL     OW 6387   1.939   3.073   3.268
 2016SOL    HW1 6388   1.864   3.105   3.318
 2016SOL    HW2 6389   1.972   3.150   3.222
 2017SOL     OW 6390   0.154   4.961   2.724
 2017SOL    HW1 6391   0.103   4.984   2.647
 2017SOL    HW2 6392   0.229   5.020   2.721
 2018SOL     OW 6393   1.606   0.719   2.940
 2018SOL    HW1 6394   1.647   0.742   2.856
 2018SOL    HW2 6395   1.515   0.699   2.918
 2019SOL     OW 6396   1.323   3.325   0.786
 2019SOL    HW1 6397   1.275   3.352   0.707
 2019SOL    HW2 6398   1.401   3.381   0.786
 2020SOL     OW 6399   4.857   6.703   4.409
 2020SOL    HW1 6400   4.873   6.783   4.460
 2020SOL    HW2 6401   4.779   6.723   4.357
 2021SOL     OW 6402   2.496   5.427   4.869
 2021SOL    HW1 6403   2.528   5.343   4.902
 2021SOL    HW2 6404   2.406   5.409   4.842
 2022SOL     OW 6405   3.156   3.403   3.417
 2022SOL    HW1 6406   3.237   3.402   3.367
 2022SOL    HW2 6407   3.088   3.424   3.354
 2023SOL     OW 6408   1.581   3.885   0.715
 2023SOL    HW1 6409   1.565   3.942   0.640
 2023SOL    HW2 6410   1.559   3.938   0.791
 2024SOL     OW 6411   1.448   2.182   2.908
 2024SOL    HW1 6412   1.475   2.105   2.857
 2024SOL    HW2 6413   1.403   2.237   2.844
 2025SOL     OW 6414   7.290   3.311   3.106
 2025SOL    HW1 6415   7.218   3.267   3.061
 2025SOL    HW2 6416   7.249   3.352   3.182
 2026SOL     OW 6417   7.251   1.933   2.655
 2026SOL    HW1 6418   7.282   1.913   2.743
 2026SOL    HW2 6419   0.031   1.953   2.605
 2027SOL     OW 6420   0.790   1.416   3.185
 2027SOL    HW1 6421   0.783   1.342   3.124
 2027SOL    HW2 6422   0.702   1.455   3.185
 2028SOL     OW 6423   6.031   0.637   4.781
 2028SOL    HW1 6424   5.957   0.662   4.725
 2028SOL    HW2 6425   6.098   0.606   4.720
 2029SOL     OW 6426   0.531   3.434   5.115
 2029SOL    HW1 6427   4.129   7.121   0.025
 2029SOL    HW2 6428   0.496   3.346   5.103
 2030SOL     OW 6429   1.815   3.727   1.771
 2030SOL    HW1 6430   1.874   3.718   1.846
 2030SOL    HW2 6431   1.873   3.731   1.695
 2031SOL     OW 6432   0.116   4.298   0.751
 2031SOL    HW1 6433   0.065   4.236   0.802
 2031SOL    HW2 6434   0.168   4.345   0.816
 2032SOL     OW 6435   2.826   2.949   1.600
 2032SOL    HW1 6436   2.774   3.024   1.630
 2032SOL    HW2 6437   2.838   2.964   1.507
 2033SOL     OW 6438   0.258   3.064   1.816
 2033SOL    HW1 6439   0.310   3.032   1.890
 2033SOL    HW2 6440   0.234   2.985   1.768
 2034SOL     OW 6441   1.844   4.262   0.223
 2034SOL    HW1 6442   1.784   4.302   0.159
 2034SOL    HW2 6443   1.863   4.333   0.285
 2035SOL     OW 6444   1.375   3.235   2.738
 2035SOL    HW1 6445   1.363   3.327   2.714
 2035SOL    HW2 6446   1.366   3.233   2.833
 2036SOL     OW 6447   3.991   2.325   1.945
 2036SOL    HW1 6448   3.996   2.414   1.910
 2036SOL    HW2 6449   4.082   2.300   1.959
 2037SOL     OW 6450   0.151   2.921   0.227
 2037SOL    HW1 6451   0.087   2.947   0.161
 2037SOL    HW2 6452   0.171   2.829   0.206
 2038SOL     OW 6453   5.001   6.366   4.056
 2038SOL    HW1 6454   5.017   6.434   4.121
 2038SOL    HW2 6455   5.057   6.293   4.083
 2039SOL     OW 6456   1.066   2.539   2.425
 2039SOL    HW1 6457   1.097   2.622   2.461
 2039SOL    HW2 6458   1.022   2.563   2.343
 2040SOL     OW 6459   5.140   3.969   4.081
 2040SOL    HW1 6460   5.227   3.975   4.041
 2040SOL    HW2 6461   5.126   4.056   4.119
 2041SOL     OW 6462   2.034   4.098   0.109
 2041SOL    HW1 6463   1.963   4.147   0.149
 2041SOL    HW2 6464   2.068   4.155   0.040
 2042SOL     OW 6465   0.281   2.953   1.276
 2042SOL    HW1 6466   0.296   2.864   1.309
 2042SOL    HW2 6467   0.309   3.010   1.347
 2043SOL     OW 6468   0.914   5.209   0.400
 2043SOL    HW1 6469   0.851   5.250   0.341
 2043SOL    HW2 6470   0.872   5.213   0.486
 2044SOL     OW 6471   2.018   0.327   0.363
 2044SOL    HW1 6472   2.034   0.373   0.446
 2044SOL    HW2 6473   2.104   0.324   0.321
 2045SOL     OW 6474   2.317   1.185   0.289
 2045SOL    HW1 6475   2.360   1.256   0.241
 2045SOL    HW2 6476   2.355   1.105   0.253
 2046SOL     OW 6477   0.452   2.458   1.366
 2046SOL    HW1 6478   0.449   2.424   1.456
 2046SOL    HW2 6479   0.539   2.433   1.335
 2047SOL     OW 6480   1.218   2.301   1.374
 2047SOL    HW1 6481   1.161   2.252   1.433
 2047SOL    HW2 6482   1.162   2.370   1.338
 2048SOL     OW 6483   2.596   2.452   0.254
 2048SOL    HW1 6484   2.542   2.374   0.243
 2048SOL    HW2 6485   2.658   2.429   0.324
 2049SOL     OW 6486   0.861   3.427   1.219
 2049SOL    HW1 6487   0.821   3.500   1.266
 2049SOL    HW2 6488   0.948   3.459   1.194
 2050SOL     OW 6489   7.142   2.181   1.464
 2050SOL    HW1 6490   7.120   2.268   1.497
 2050SOL    HW2 6491   7.221   2.156   1.511
 2051SOL     OW 6492   3.603   7.072   3.867
 2051SOL    HW1 6493   3.670   7.078   3.935
 2051SOL    HW2 6494   3.634   7.003   3.809
 2052SOL     OW 6495   0.896   2.079   1.129
 2052SOL    HW1 6496   0.929   1.992   1.152
 2052SOL    HW2 6497   0.830   2.098   1.196
 2053SOL     OW 6498   2.883   6.220   4.883
 2053SOL    HW1 6499   2.930   6.170   4.817
 2053SOL    HW2 6500   2.792   6.196   4.872
 2054SOL     OW 6501   4.351   6.191   3.856
 2054SOL    HW1 6502   4.389   6.185   3.769
 2054SOL    HW2 6503   4.401   6.128   3.909
 2055SOL     OW 6504   0.792   4.259   1.596
 2055SOL    HW1 6505   0.758   4.293   1.678
 2055SOL    HW2 6506   0.886   4.245   1.612
 2056SOL     OW 6507   0.986   3.066   2.387
 2056SOL    HW1 6508   1.063   3.095   2.338
 2056SOL    HW2 6509   0.912   3.109   2.345
 2057SOL     OW 6510   1.885   0.392   0.812
 2057SOL    HW1 6511   1.901   0.443   0.892
 2057SOL    HW2 6512   1.793   0.409   0.791
 2058SOL     OW 6513   4.050   5.512   4.013
 2058SOL    HW1 6514   4.047   5.607   4.003
 2058SOL    HW2 6515   4.047   5.479   3.923
 2059SOL     OW 6516   2.816   5.512   5.128
 2059SOL    HW1 6517   2.760   5.558   5.066
 2059SOL    HW2 6518   6.405   1.816   0.024
 2060SOL     OW 6519   3.320   2.678   3.398
 2060SOL    HW1 6520   3.348   2.599   3.352
 2060SOL    HW2 6521   3.225   2.681   3.385
 2061SOL     OW 6522   0.570   0.914   0.462
 2061SOL    HW1 6523   0.612   0.930   0.377
 2061SOL    HW2 6524   0.476   0.918   0.444
 2062SOL     OW 6525   0.539   2.680   0.683
 2062SOL    HW1 6526   0.448   2.649   0.681
 2062SOL    HW2 6527   0.589   2.612   0.640
 2063SOL     OW 6528   1.958   1.718   1.770
 2063SOL    HW1 6529   2.050   1.694   1.773
 2063SOL    HW2 6530   1.915   1.643   1.728
 2064SOL     OW 6531   2.789   2.412   1.916
 2064SOL    HW1 6532   2.718   2.423   1.853
 2064SOL    HW2 6533   2.865   2.453   1.874
 2065SOL     OW 6534   5.498   7.244   5.074
 2065SOL    HW1 6535   5.460   7.264   5.159
 2065SOL    HW2 6536   5.548   0.023   5.050
 2066SOL     OW 6537   1.854   4.528   2.860
 2066SOL    HW1 6538   1.943   4.528   2.824
 2066SOL    HW2 6539   1.799   4.501   2.787
 2067SOL     OW 6540   0.173   5.059   1.320
 2067SOL    HW1 6541   0.199   5.124   1.385
 2067SOL    HW2 6542   0.120   4.996   1.369
 2068SOL     OW 6543   5.937   0.341   4.492
 2068SOL    HW1 6544   5.964   0.428   4.463
 2068SOL    HW2 6545   5.843   0.349   4.508
 2069SOL     OW 6546   1.363   3.086   0.025
 2069SOL    HW1 6547   1.397   3.154   0.084
 2069SOL    HW2 6548   1.299   3.038   0.079
 2070SOL     OW 6549   6.624   2.092   0.545
 2070SOL    HW1 6550   6.710   2.131   0.531
 2070SOL    HW2 6551   6.562   2.155   0.507
 2071SOL     OW 6552   3.133   6.691   5.009
 2071SOL    HW1 6553   3.064   6.717   5.070
 2071SOL    HW2 6554   3.103   6.607   4.974
 2072SOL     OW 6555   3.603   0.173   5.143
 2072SOL    HW1 6556   3.531   0.237   5.140
 2072SOL    HW2 6557   7.232   3.767   0.056
 2073SOL     OW 6558   1.128   2.527   0.534
 2073SOL    HW1 6559   1.111   2.563   0.621
 2073SOL    HW2 6560   1.081   2.444   0.533
 2074SOL     OW 6561   6.745   2.603   0.751
 2074SOL    HW1 6562   6.798   2.602   0.831
 2074SOL    HW2 6563   6.790   2.543   0.691
 2075SOL     OW 6564   1.414   3.035   1.265
 2075SOL    HW1 6565   1.477   3.104   1.241
 2075SOL    HW2 6566   1.353   3.031   1.191
 2076SOL     OW 6567   1.802   1.890   0.091
 2076SOL    HW1 6568   1.718   1.883   0.046
 2076SOL    HW2 6569   1.866   1.900   0.021
 2077SOL     OW 6570   6.266   4.330   0.214
 2077SOL    HW1 6571   6.174   4.353   0.198
 2077SOL    HW2 6572   6.308   4.337   0.129
 2078SOL     OW 6573   1.355   0.952   1.073
 2078SOL    HW1 6574   1.310   0.912   0.998
 2078SOL    HW2 6575   1.401   1.027   1.035
 2079SOL     OW 6576   1.266   2.326   2.132
 2079SOL    HW1 6577   1.289   2.415   2.106
 2079SOL    HW2 6578   1.266   2.328   2.228
 2080SOL     OW 6579   1.118   3.877   2.578
 2080SOL    HW1 6580   1.101   3.842   2.666
 2080SOL    HW2 6581   1.200   3.834   2.551
 2081SOL     OW 6582   7.227   2.948   0.608
 2081SOL    HW1 6583   7.245   2.965   0.700
 2081SOL    HW2 6584   7.279   3.013   0.561
 2082SOL     OW 6585   1.820   3.225   0.624
 2082SOL    HW1 6586   1.897   3.211   0.570
 2082SOL    HW2 6587   1.785   3.138   0.640
 2083SOL     OW 6588   1.093   0.074   0.227
 2083SOL    HW1 6589   1.076   7.283   0.251
 2083SOL    HW2 6590   1.099   0.120   0.311
 2084SOL     OW 6591   5.147   5.273   5.144
 2084SOL    HW1 6592   1.480   1.617   0.077
 2084SOL    HW2 6593   5.062   5.258   5.103
 2085SOL     OW 6594   4.380   5.847   3.265
 2085SOL    HW1 6595   4.314   5.780   3.280
 2085SOL    HW2 6596   4.411   5.832   3.176
 2086SOL     OW 6597   6.080   6.982   4.293
 2086SOL    HW1 6598   5.993   7.021   4.283
 2086SOL    HW2 6599   6.062   6.893   4.324
 2087SOL     OW 6600   0.214   2.509   2.272
 2087SOL    HW1 6601   0.208   2.597   2.236
 2087SOL    HW2 6602   0.279   2.465   2.217
 2088SOL     OW 6603   6.946   1.068   0.865
 2088SOL    HW1 6604   6.871   1.105   0.818
 2088SOL    HW2 6605   6.926   1.083   0.957
 2089SOL     OW 6606   6.902   1.324   1.678
 2089SOL    HW1 6607   6.819   1.291   1.710
 2089SOL    HW2 6608   6.966   1.258   1.704
 2090SOL     OW 6609   7.205   2.599   3.721
 2090SOL    HW1 6610   7.291   2.557   3.719
 2090SOL    HW2 6611   7.152   2.547   3.661
 2091SOL     OW 6612   2.088   3.843   4.181
 2091SOL    HW1 6613   2.010   3.790   4.196
 2091SOL    HW2 6614   2.120   3.814   4.095
 2092SOL     OW 6615   0.558   0.994   4.230
 2092SOL    HW1 6616   0.473   0.976   4.189
 2092SOL    HW2 6617   0.607   1.043   4.163
 2093SOL     OW 6618   0.650   2.464   2.340
 2093SOL    HW1 6619   0.603   2.502   2.266
 2093SOL    HW2 6620   0.655   2.535   2.404
 2094SOL     OW 6621   0.352   3.371   3.329
 2094SOL    HW1 6622   0.424   3.431   3.347
 2094SOL    HW2 6623   0.345   3.317   3.407
 2095SOL     OW 6624   1.225   3.444   4.585
 2095SOL    HW1 6625   1.288   3.508   4.618
 2095SOL    HW2 6626   1.229   3.452   4.490
 2096SOL     OW 6627   7.094   2.774   2.037
 2096SOL    HW1 6628   7.096   2.763   2.132
 2096SOL    HW2 6629   7.185   2.766   2.010
 2097SOL     OW 6630   0.745   2.559   4.871
 2097SOL    HW1 6631   0.837   2.571   4.896
 2097SOL    HW2 6632   0.703   2.642   4.896
 2098SOL     OW 6633   7.103   4.024   3.161
 2098SOL    HW1 6634   7.153   3.973   3.098
 2098SOL    HW2 6635   7.065   3.958   3.220
 2099SOL     OW 6636   2.240   3.799   3.952
 2099SOL    HW1 6637   2.323   3.761   3.981
 2099SOL    HW2 6638   2.255   3.893   3.949
 2100SOL     OW 6639   0.670   4.093   3.947
 2100SOL    HW1 6640   0.714   4.011   3.969
 2100SOL    HW2 6641   0.597   4.068   3.891
 2101SOL     OW 6642   0.612   2.019   3.640
 2101SOL    HW1 6643   0.707   2.006   3.645
 2101SOL    HW2 6644   0.576   1.958   3.704
 2102SOL     OW 6645   7.273   3.187   2.102
 2102SOL    HW1 6646   7.236   3.260   2.150
 2102SOL    HW2 6647   7.211   3.172   2.030
 2103SOL     OW 6648   0.449   1.280   3.920
 2103SOL    HW1 6649   0.477   1.368   3.945
 2103SOL    HW2 6650   0.372   1.264   3.974
 2104SOL     OW 6651   0.162   3.988   4.102
 2104SOL    HW1 6652   0.203   4.063   4.145
 2104SOL    HW2 6653   0.089   4.026   4.053
 2105SOL     OW 6654   7.012   3.616   3.998
 2105SOL    HW1 6655   6.949   3.645   3.932
 2105SOL    HW2 6656   6.960   3.565   4.060
 2106SOL     OW 6657   2.187   2.694   2.803
 2106SOL    HW1 6658   2.278   2.665   2.796
 2106SOL    HW2 6659   2.192   2.789   2.789
 2107SOL     OW 6660   7.224   1.772   3.103
 2107SOL    HW1 6661   7.268   1.789   3.020
 2107SOL    HW2 6662   7.168   1.848   3.117
 2108SOL     OW 6663   2.351   7.221   3.746
 2108SOL    HW1 6664   2.341   7.147   3.687
 2108SOL    HW2 6665   2.341   7.184   3.834
 2109SOL     OW 6666   0.528   5.294   0.690
 2109SOL    HW1 6667   0.483   5.230   0.634
 2109SOL    HW2 6668   0.471   5.305   0.765
 2110SOL     OW 6669   3.861   5.426   2.160
 2110SOL    HW1 6670   3.784   5.417   2.103
 2110SOL    HW2 6671   3.827   5.466   2.240
 2111SOL     OW 6672   7.210   3.243   0.113
 2111SOL    HW1 6673   7.190   3.239   0.019
 2111SOL    HW2 6674   0.004   3.264   0.117
 2112SOL     OW 6675   2.296   4.064   3.946
 2112SOL    HW1 6676   2.376   4.075   3.895
 2112SOL    HW2 6677   2.310   4.117   4.024
 2113SOL     OW 6678   1.542   2.549   3.278
 2113SOL    HW1 6679   1.534   2.480   3.212
 2113SOL    HW2 6680   1.621   2.527   3.327
 2114SOL     OW 6681   5.841   2.851   4.838
 2114SOL    HW1 6682   5.762   2.902   4.855
 2114SOL    HW2 6683   5.822   2.764   4.873
 2115SOL     OW 6684   0.495   3.811   4.112
 2115SOL    HW1 6685   0.432   3.815   4.039
 2115SOL    HW2 6686   0.580   3.820   4.070
 2116SOL     OW 6687   6.630   3.733   2.958
 2116SOL    HW1 6688   6.569   3.738   2.885
 2116SOL    HW2 6689   6.576   3.744   3.036
 2117SOL     OW 6690   1.227   1.542   2.068
 2117SOL    HW1 6691   1.225   1.472   2.002
 2117SOL    HW2 6692   1.135   1.564   2.082
 2118SOL     OW 6693   6.763   2.629   3.194
 2118SOL    HW1 6694   6.718   2.575   3.129
 2118SOL    HW2 6695   6.717   2.713   3.191
 2119SOL     OW 6696   2.106   2.518   3.307
 2119SOL    HW1 6697   2.111   2.440   3.252
 2119SOL    HW2 6698   2.099   2.485   3.396
 2120SOL     OW 6699   2.150   3.140   4.273
 2120SOL    HW1 6700   2.235   3.149   4.316
 2120SOL    HW2 6701   2.148   3.051   4.239
 2121SOL     OW 6702   0.030   4.010   3.692
 2121SOL    HW1 6703   0.049   3.917   3.679
 2121SOL    HW2 6704   0.115   4.053   3.690
 2122SOL     OW 6705   2.195   5.733   2.843
 2122SOL    HW1 6706   2.149   5.756   2.923
 2122SOL    HW2 6707   2.194   5.813   2.790
 2123SOL     OW 6708   3.011   3.404   2.431
 2123SOL    HW1 6709   3.052   3.347   2.496
 2123SOL    HW2 6710   3.038   3.366   2.347
 2124SOL     OW 6711   0.755   4.856   1.967
 2124SOL    HW1 6712   0.807   4.920   2.015
 2124SOL    HW2 6713   0.713   4.803   2.035
 2125SOL     OW 6714   6.867   2.820   2.445
 2125SOL    HW1 6715   6.860   2.761   2.520
 2125SOL    HW2 6716   6.778   2.825   2.410
 2126SOL     OW 6717   0.800   3.420   2.508
 2126SOL    HW1 6718   0.820   3.438   2.416
 2126SOL    HW2 6719   0.710   3.450   2.519
 2127SOL     OW 6720   0.679   3.993   1.773
 2127SOL    HW1 6721   0.617   4.049   1.724
 2127SOL    HW2 6722   0.654   3.904   1.749
 2128SOL     OW 6723   6.306   2.739   4.208
 2128SOL    HW1 6724   6.342   2.808   4.264
 2128SOL    HW2 6725   6.295   2.665   4.267
 2129SOL     OW 6726   6.792   4.461   4.644
 2129SOL    HW1 6727   6.702   4.430   4.649
 2129SOL    HW2 6728   6.820   4.440   4.555
 2130SOL     OW 6729   6.387   3.033   2.732
 2130SOL    HW1 6730   6.375   3.127   2.715
 2130SOL    HW2 6731   6.438   3.002   2.657
 2131SOL     OW 6732   0.711   3.316   3.302
 2131SOL    HW1 6733   0.659   3.304   3.223
 2131SOL    HW2 6734   0.664   3.384   3.351
 2132SOL     OW 6735   0.024   2.076   3.623
 2132SOL    HW1 6736   0.056   2.087   3.713
 2132SOL    HW2 6737   0.078   2.137   3.571
 2133SOL     OW 6738   1.691   4.151   4.091
 2133SOL    HW1 6739   1.773   4.114   4.123
 2133SOL    HW2 6740   1.702   4.246   4.100
 2134SOL     OW 6741   1.341   1.562   3.438
 2134SOL    HW1 6742   1.401   1.497   3.402
 2134SOL    HW2 6743   1.345   1.635   3.377
 2135SOL     OW 6744   5.443   6.717   1.031
 2135SOL    HW1 6745   5.456   6.711   1.125
 2135SOL    HW2 6746   5.528   6.745   0.997
 2136SOL     OW 6747   0.813   3.034   2.059
 2136SOL    HW1 6748   0.836   3.096   1.990
 2136SOL    HW2 6749   0.805   3.088   2.138
 2137SOL     OW 6750   6.947   1.809   3.521
 2137SOL    HW1 6751   6.879   1.786   3.457
 2137SOL    HW2 6752   6.993   1.727   3.538
 2138SOL     OW 6753   6.857   1.401   0.474
 2138SOL    HW1 6754   6.770   1.360   0.477
 2138SOL    HW2 6755   6.844   1.480   0.422
 2139SOL     OW 6756   0.538   2.084   1.899
 2139SOL    HW1 6757   0.500   2.052   1.981
 2139SOL    HW2 6758   0.463   2.112   1.847
 2140SOL     OW 6759   1.242   3.074   3.601
 2140SOL    HW1 6760   1.297   3.045   3.674
 2140SOL    HW2 6761   1.184   3.000   3.584
 2141SOL     OW 6762   2.651   3.122   3.514
 2141SOL    HW1 6763   2.723   3.167   3.559
 2141SOL    HW2 6764   2.688   3.097   3.430
 2142SOL     OW 6765   0.420   3.024   1.043
 2142SOL    HW1 6766   0.364   3.005   0.968
 2142SOL    HW2 6767   0.369   2.994   1.119
 2143SOL     OW 6768   2.007   3.970   1.671
 2143SOL    HW1 6769   2.048   4.019   1.600
 2143SOL    HW2 6770   2.076   3.913   1.704
 2144SOL     OW 6771   2.496   3.451   3.764
 2144SOL    HW1 6772   2.433   3.522   3.751
 2144SOL    HW2 6773   2.580   3.489   3.737
 2145SOL     OW 6774   6.562   2.317   2.600
 2145SOL    HW1 6775   6.486   2.287   2.550
 2145SOL    HW2 6776   6.635   2.310   2.538
 2146SOL     OW 6777   5.950   3.327   4.882
 2146SOL    HW1 6778   5.987   3.264   4.945
 2146SOL    HW2 6779   6.013   3.327   4.810
 2147SOL     OW 6780   1.838   2.609   2.457
 2147SOL    HW1 6781   1.820   2.535   2.398
 2147SOL    HW2 6782   1.770   2.673   2.435
 2148SOL     OW 6783   1.680   2.888   2.234
 2148SOL    HW1 6784   1.602   2.925   2.194
 2148SOL    HW2 6785   1.752   2.944   2.204
 2149SOL     OW 6786   2.333   0.984   2.447
 2149SOL    HW1 6787   2.342   1.016   2.357
 2149SOL    HW2 6788   2.422   0.986   2.482
 2150SOL     OW 6789   6.632   3.595   2.591
 2150SOL    HW1 6790   6.577   3.645   2.650
 2150SOL    HW2 6791   6.701   3.656   2.565
 2151SOL     OW 6792   1.195   2.774   2.215
 2151SOL    HW1 6793   1.229   2.804   2.299
 2151SOL    HW2 6794   1.195   2.851   2.159
 2152SOL     OW 6795   1.682   3.836   3.149
 2152SOL    HW1 6796   1.598   3.867   3.183
 2152SOL    HW2 6797   1.681   3.742   3.166
 2153SOL     OW 6798   1.528   1.598   3.645
 2153SOL    HW1 6799   1.450   1.605   3.591
 2153SOL    HW2 6800   1.566   1.513   3.622
 2154SOL     OW 6801   1.493   0.779   2.592
 2154SOL    HW1 6802   1.474   0.736   2.509
 2154SOL    HW2 6803   1.426   0.746   2.653
 2155SOL     OW 6804   0.651   1.954   3.364
 2155SOL    HW1 6805   0.627   1.988   3.451
 2155SOL    HW2 6806   0.685   2.030   3.318
 2156SOL     OW 6807   7.044   4.184   4.304
 2156SOL    HW1 6808   7.021   4.097   4.338
 2156SOL    HW2 6809   7.043   4.173   4.209
 2157SOL     OW 6810   0.272   1.832   3.886
 2157SOL    HW1 6811   0.232   1.775   3.952
 2157SOL    HW2 6812   0.230   1.805   3.804
 2158SOL     OW 6813   0.582   3.348   1.903
 2158SOL    HW1 6814   0.568   3.442   1.898
 2158SOL    HW2 6815   0.541   3.322   1.986
 2159SOL     OW 6816   1.158   3.157   3.214
 2159SOL    HW1 6817   1.069   3.157   3.250
 2159SOL    HW2 6818   1.187   3.066   3.222
 2160SOL     OW 6819   6.738   2.244   2.391
 2160SOL    HW1 6820   6.829   2.246   2.361
 2160SOL    HW2 6821   6.727   2.156   2.427
 2161SOL     OW 6822   1.552   3.028   1.504
 2161SOL    HW1 6823   1.630   2.978   1.479
 2161SOL    HW2 6824   1.496   3.026   1.427
 2162SOL     OW 6825   6.421   2.589   1.860
 2162SOL    HW1 6826   6.515   2.579   1.843
 2162SOL    HW2 6827   6.405   2.535   1.937
 2163SOL     OW 6828   0.153   1.465   0.916
 2163SOL    HW1 6829   0.162   1.547   0.869
 2163SOL    HW2 6830   0.070   1.428   0.886
 2164SOL     OW 6831   1.906   2.773   3.937
 2164SOL    HW1 6832   1.866   2.794   3.853
 2164SOL    HW2 6833   1.996   2.748   3.916
 2165SOL     OW 6834   0.421   6.389   0.432
 2165SOL    HW1 6835   0.456   6.312   0.476
 2165SOL    HW2 6836   0.440   6.461   0.492
 2166SOL     OW 6837   1.102   3.144   0.383
 2166SOL    HW1 6838   1.078   3.229   0.346
 2166SOL    HW2 6839   1.051   3.137   0.463
 2167SOL     OW 6840   2.570   3.867   3.340
 2167SOL    HW1 6841   2.491   3.897   3.295
 2167SOL    HW2 6842   2.594   3.786   3.294
 2168SOL     OW 6843   0.251   3.250   3.107
 2168SOL    HW1 6844   0.279   3.282   3.193
 2168SOL    HW2 6845   0.157   3.263   3.106
 2169SOL     OW 6846   0.142   1.711   4.095
 2169SOL    HW1 6847   0.154   1.648   4.166
 2169SOL    HW2 6848   0.049   1.707   4.074
 2170SOL     OW 6849   7.173   2.942   3.079
 2170SOL    HW1 6850   7.261   2.915   3.107
 2170SOL    HW2 6851   7.114   2.883   3.126
 2171SOL     OW 6852   0.589   2.894   2.966
 2171SOL    HW1 6853   0.660   2.950   2.998
 2171SOL    HW2 6854   0.604   2.810   3.009
 2172SOL     OW 6855   1.406   3.410   3.630
 2172SOL    HW1 6856   1.330   3.436   3.681
 2172SOL    HW2 6857   1.462   3.362   3.691
 2173SOL     OW 6858   2.447   3.384   2.614
 2173SOL    HW1 6859   2.526   3.434   2.592
 2173SOL    HW2 6860   2.390   3.448   2.657
 2174SOL     OW 6861   6.526   0.646   3.721
 2174SOL    HW1 6862   6.553   0.581   3.786
 2174SOL    HW2 6863   6.524   0.598   3.638
 2175SOL     OW 6864   0.274   4.122   3.707
 2175SOL    HW1 6865   0.271   4.186   3.778
 2175SOL    HW2 6866   0.359   4.078   3.718
 2176SOL     OW 6867   1.593   3.227   1.173
 2176SOL    HW1 6868   1.650   3.159   1.137
 2176SOL    HW2 6869   1.652   3.299   1.193
 2177SOL     OW 6870   1.358   3.178   1.008
 2177SOL    HW1 6871   1.339   3.231   0.930
 2177SOL    HW2 6872   1.420   3.231   1.058
 2178SOL     OW 6873   1.041   1.862   2.087
 2178SOL    HW1 6874   1.014   1.771   2.095
 2178SOL    HW2 6875   1.007   1.890   2.002
 2179SOL     OW 6876   6.943   0.223   0.740
 2179SOL    HW1 6877   6.933   0.225   0.835
 2179SOL    HW2 6878   7.038   0.221   0.726
 2180SOL     OW 6879   1.260   3.000   2.662
 2180SOL    HW1 6880   1.288   3.090   2.679
 2180SOL    HW2 6881   1.279   2.954   2.744
 2181SOL     OW 6882   1.735   2.113   3.653
 2181SOL    HW1 6883   1.784   2.122   3.735
 2181SOL    HW2 6884   1.694   2.027   3.659
 2182SOL     OW 6885   1.277   3.850   4.993
 2182SOL    HW1 6886   1.331   3.772   5.002
 2182SOL    HW2 6887   1.293   3.879   4.903
 2183SOL     OW 6888   1.942   3.650   2.971
 2183SOL    HW1 6889   1.924   3.557   2.985
 2183SOL    HW2 6890   1.930   3.662   2.877
 2184SOL     OW 6891   1.060   3.170   4.084
 2184SOL    HW1 6892   1.069   3.075   4.075
 2184SOL    HW2 6893   1.140   3.197   4.129
 2185SOL     OW 6894   0.557   1.485   4.536
 2185SOL    HW1 6895   0.600   1.400   4.541
 2185SOL    HW2 6896   0.619   1.541   4.490
 2186SOL     OW 6897   3.134   3.048   4.213
 2186SOL    HW1 6898   3.147   3.102   4.291
 2186SOL    HW2 6899   3.185   2.969   4.231
 2187SOL     OW 6900   6.515   2.287   2.231
 2187SOL    HW1 6901   6.542   2.238   2.153
 2187SOL    HW2 6902   6.592   2.289   2.287
 2188SOL     OW 6903   3.625   5.110   0.689
 2188SOL    HW1 6904   3.674   5.123   0.770
 2188SOL    HW2 6905   3.684   5.062   0.631
 2189SOL     OW 6906   3.587   5.180   0.032
 2189SOL    HW1 6907   3.505   5.143   0.001
 2189SOL    HW2 6908   3.562   5.261   0.077
 2190SOL     OW 6909   7.024   2.761   2.897
 2190SOL    HW1 6910   7.080   2.837   2.882
 2190SOL    HW2 6911   6.999   2.768   2.989
 2191SOL     OW 6912   0.666   1.799   2.907
 2191SOL    HW1 6913   0.756   1.772   2.927
 2191SOL    HW2 6914   0.623   1.805   2.992
 2192SOL     OW 6915   6.904   3.240   3.776
 2192SOL    HW1 6916   6.863   3.223   3.691
 2192SOL    HW2 6917   6.854   3.312   3.813
 2193SOL     OW 6918   1.950   6.127   1.853
 2193SOL    HW1 6919   1.933   6.207   1.902
 2193SOL    HW2 6920   1.865   6.102   1.818
 2194SOL     OW 6921   2.174   3.821   3.533
 2194SOL    HW1 6922   2.207   3.910   3.525
 2194SOL    HW2 6923   2.079   3.831   3.538
 2195SOL     OW 6924   1.270   0.597   2.625
 2195SOL    HW1 6925   1.294   0.608   2.533
 2195SOL    HW2 6926   1.226   0.512   2.628
 2196SOL     OW 6927   0.529   3.152   2.346
 2196SOL    HW1 6928   0.491   3.065   2.331
 2196SOL    HW2 6929   0.488   3.207   2.280
 2197SOL     OW 6930   3.006   1.261   0.667
 2197SOL    HW1 6931   3.014   1.184   0.724
 2197SOL    HW2 6932   3.069   1.246   0.597
 2198SOL     OW 6933   4.473   5.273   0.541
 2198SOL    HW1 6934   4.469   5.353   0.489
 2198SOL    HW2 6935   4.444   5.301   0.628
 2199SOL     OW 6936   0.750   1.996   2.519
 2199SOL    HW1 6937   0.745   2.019   2.612
 2199SOL    HW2 6938   0.814   1.926   2.515
 2200SOL     OW 6939   0.996   4.400   4.508
 2200SOL    HW1 6940   1.073   4.344   4.506
 2200SOL    HW2 6941   0.958   4.388   4.595
 2201SOL     OW 6942   1.201   2.744   2.559
 2201SOL    HW1 6943   1.185   2.836   2.578
 2201SOL    HW2 6944   1.292   2.729   2.585
 2202SOL     OW 6945   0.438   3.314   2.141
 2202SOL    HW1 6946   0.421   3.398   2.183
 2202SOL    HW2 6947   0.356   3.293   2.095
 2203SOL     OW 6948   1.057   1.211   1.440
 2203SOL    HW1 6949   1.143   1.176   1.417
 2203SOL    HW2 6950   1.007   1.207   1.359
 2204SOL     OW 6951   7.099   1.598   3.273
 2204SOL    HW1 6952   7.140   1.653   3.206
 2204SOL    HW2 6953   7.021   1.562   3.231
 2205SOL     OW 6954   0.717   3.503   2.991
 2205SOL    HW1 6955   0.649   3.544   2.938
 2205SOL    HW2 6956   0.678   3.420   3.019
 2206SOL     OW 6957   1.348   1.794   4.196
 2206SOL    HW1 6958   1.384   1.774   4.282
 2206SOL    HW2 6959   1.424   1.802   4.139
 2207SOL     OW 6960   1.236   2.309   3.526
 2207SOL    HW1 6961   1.177   2.270   3.461
 2207SOL    HW2 6962   1.260   2.394   3.488
 2208SOL     OW 6963   0.748   1.172   3.653
 2208SOL    HW1 6964   0.758   1.240   3.587
 2208SOL    HW2 6965   0.792   1.208   3.731
 2209SOL     OW 6966   4.908   6.595   0.039
 2209SOL    HW1 6967   4.819   6.621   0.012
 2209SOL    HW2 6968   1.295   2.903   5.123
 2210SOL     OW 6969   7.055   0.843   3.267
 2210SOL    HW1 6970   7.006   0.913   3.309
 2210SOL    HW2 6971   7.046   0.768   3.325
 2211SOL     OW 6972   1.888   3.451   4.871
 2211SOL    HW1 6973   1.804   3.409   4.856
 2211SOL    HW2 6974   1.880   3.536   4.827
 2212SOL     OW 6975   2.800   3.997   2.136
 2212SOL    HW1 6976   2.780   4.021   2.046
 2212SOL    HW2 6977   2.723   4.024   2.186
 2213SOL     OW 6978   6.510   2.071   4.668
 2213SOL    HW1 6979   6.435   2.082   4.609
 2213SOL    HW2 6980   6.587   2.079   4.610
 2214SOL     OW 6981   1.402   0.775   3.421
 2214SOL    HW1 6982   1.444   0.861   3.411
 2214SOL    HW2 6983   1.318   0.784   3.377
 2215SOL     OW 6984   0.564   1.626   2.720
 2215SOL    HW1 6985   0.590   1.679   2.795
 2215SOL    HW2 6986   0.546   1.690   2.651
 2216SOL     OW 6987   1.366   2.440   0.419
 2216SOL    HW1 6988   1.394   2.520   0.374
 2216SOL    HW2 6989   1.290   2.466   0.470
 2217SOL     OW 6990   0.523   2.525   4.026
 2217SOL    HW1 6991   0.476   2.487   4.100
 2217SOL    HW2 6992   0.603   2.473   4.018
 2218SOL     OW 6993   0.049   2.739   1.938
 2218SOL    HW1 6994   0.121   2.713   1.996
 2218SOL    HW2 6995   0.092   2.789   1.869
 2219SOL     OW 6996   6.909   2.709   4.296
 2219SOL    HW1 6997   6.973   2.684   4.364
 2219SOL    HW2 6998   6.925   2.802   4.281
 2220SOL     OW 6999   0.509   3.556   4.220
 2220SOL    HW1 7000   0.560   3.517   4.149
 2220SOL    HW2 7001   0.495   3.647   4.191
 2221SOL     OW 7002   6.823   4.265   1.759
 2221SOL    HW1 7003   6.768   4.343   1.747
 2221SOL    HW2 7004   6.859   4.248   1.672
 2222SOL     OW 7005   6.665   3.335   4.771
 2222SOL    HW1 7006   6.692   3.280   4.697
 2222SOL    HW2 7007   6.740   3.333   4.831
 2223SOL     OW 7008   6.600   4.309   4.233
 2223SOL    HW1 7009   6.579   4.392   4.191
 2223SOL    HW2 7010   6.657   4.264   4.171
 2224SOL     OW 7011   1.162   2.728   3.014
 2224SOL    HW1 7012   1.127   2.673   2.944
 2224SOL    HW2 7013   1.229   2.781   2.972
 2225SOL     OW 7014   7.104   0.993   1.522
 2225SOL    HW1 7015   7.027   0.965   1.473
 2225SOL    HW2 7016   7.162   1.031   1.457
 2226SOL     OW 7017   1.008   0.705   5.047
 2226SOL    HW1 7018   1.066   0.645   5.000
 2226SOL    HW2 7019   1.026   0.791   5.009
 2227SOL     OW 7020   2.591   1.010   2.556
 2227SOL    HW1 7021   2.562   1.090   2.599
 2227SOL    HW2 7022   2.685   1.006   2.572
 2228SOL     OW 7023   1.745   1.675   2.798
 2228SOL    HW1 7024   1.652   1.666   2.776
 2228SOL    HW2 7025   1.770   1.759   2.761
 2229SOL     OW 7026   1.536   2.982   3.081
 2229SOL    HW1 7027   1.627   2.954   3.080
 2229SOL    HW2 7028   1.500   2.945   3.162
 2230SOL     OW 7029   6.663   2.882   3.172
 2230SOL    HW1 7030   6.694   2.932   3.248
 2230SOL    HW2 7031   6.686   2.936   3.097
 2231SOL     OW 7032   0.429   1.500   4.199
 2231SOL    HW1 7033   0.453   1.530   4.112
 2231SOL    HW2 7034   0.509   1.460   4.234
 2232SOL     OW 7035   7.183   1.715   4.004
 2232SOL    HW1 7036   7.172   1.789   3.945
 2232SOL    HW2 7037   7.184   1.638   3.946
 2233SOL     OW 7038   0.553   1.333   2.041
 2233SOL    HW1 7039   0.528   1.246   2.072
 2233SOL    HW2 7040   0.554   1.387   2.120
 2234SOL     OW 7041   0.051   4.788   2.218
 2234SOL    HW1 7042   0.129   4.787   2.274
 2234SOL    HW2 7043   7.277   4.772   2.277
 2235SOL     OW 7044   0.079   3.928   4.514
 2235SOL    HW1 7045   0.110   3.944   4.603
 2235SOL    HW2 7046   0.057   4.015   4.481
 2236SOL     OW 7047   7.065   2.410   4.031
 2236SOL    HW1 7048   7.134   2.366   4.079
 2236SOL    HW2 7049   7.056   2.359   3.950
 2237SOL     OW 7050   2.374   3.037   3.193
 2237SOL    HW1 7051   2.302   2.997   3.240
 2237SOL    HW2 7052   2.443   3.049   3.258
 2238SOL     OW 7053   0.831   2.117   3.898
 2238SOL    HW1 7054   0.855   2.067   3.820
 2238SOL    HW2 7055   0.787   2.054   3.955
 2239SOL     OW 7056   5.977   3.471   2.763
 2239SOL    HW1 7057   5.974   3.487   2.669
 2239SOL    HW2 7058   6.070   3.477   2.785
 2240SOL     OW 7059   0.159   1.829   3.631
 2240SOL    HW1 7060   0.092   1.896   3.620
 2240SOL    HW2 7061   0.237   1.865   3.589
 2241SOL     OW 7062   0.208   1.238   2.545
 2241SOL    HW1 7063   0.193   1.222   2.638
 2241SOL    HW2 7064   0.202   1.333   2.535
 2242SOL     OW 7065   2.699   4.385   3.286
 2242SOL    HW1 7066   2.719   4.328   3.361
 2242SOL    HW2 7067   2.748   4.465   3.303
 2243SOL     OW 7068   7.058   2.438   3.554
 2243SOL    HW1 7069   6.975   2.464   3.515
 2243SOL    HW2 7070   7.105   2.393   3.483
 2244SOL     OW 7071   2.359   3.788   2.526
 2244SOL    HW1 7072   2.271   3.794   2.564
 2244SOL    HW2 7073   2.418   3.791   2.601
 2245SOL     OW 7074   0.629   3.505   3.680
 2245SOL    HW1 7075   0.687   3.433   3.707
 2245SOL    HW2 7076   0.555   3.499   3.741
 2246SOL     OW 7077   0.175   2.834   2.366
 2246SOL    HW1 7078   0.098   2.887   2.344
 2246SOL    HW2 7079   0.167   2.818   2.460
 2247SOL     OW 7080   2.372   3.119   2.601
 2247SOL    HW1 7081   2.455   3.071   2.613
 2247SOL    HW2 7082   2.397   3.211   2.610
 2248SOL     OW 7083   0.542   1.835   3.828
 2248SOL    HW1 7084   0.595   1.855   3.905
 2248SOL    HW2 7085   0.452   1.837   3.860
 2249SOL     OW 7086   7.091   1.614   0.259
 2249SOL    HW1 7087   7.118   1.685   0.317
 2249SOL    HW2 7088   6.996   1.609   0.270
 2250SOL     OW 7089   1.371   1.121   2.730
 2250SOL    HW1 7090   1.280   1.096   2.746
 2250SOL    HW2 7091   1.388   1.097   2.639
 2251SOL     OW 7092   7.053   1.983   3.118
 2251SOL    HW1 7093   6.975   1.929   3.107
 2251SOL    HW2 7094   7.024   2.053   3.177
 2252SOL     OW 7095   0.147   5.238   2.345
 2252SOL    HW1 7096   0.215   5.274   2.288
 2252SOL    HW2 7097   0.108   5.314   2.387
 2253SOL     OW 7098   7.179   3.173   1.309
 2253SOL    HW1 7099   7.121   3.205   1.378
 2253SOL    HW2 7100   7.221   3.251   1.274
 2254SOL     OW 7101   0.552   3.982   2.776
 2254SOL    HW1 7102   0.587   4.072   2.774
 2254SOL    HW2 7103   0.620   3.930   2.733
 2255SOL     OW 7104   2.002   4.690   5.073
 2255SOL    HW1 7105   1.959   4.634   5.137
 2255SOL    HW2 7106   2.040   4.761   5.125
 2256SOL     OW 7107   6.412   2.586   3.790
 2256SOL    HW1 7108   6.496   2.627   3.769
 2256SOL    HW2 7109   6.410   2.507   3.735
 2257SOL     OW 7110   0.155   1.706   2.056
 2257SOL    HW1 7111   0.227   1.723   1.996
 2257SOL    HW2 7112   0.176   1.758   2.133
 2258SOL     OW 7113   6.486   2.568   3.409
 2258SOL    HW1 7114   6.463   2.498   3.470
 2258SOL    HW2 7115   6.434   2.550   3.331
 2259SOL     OW 7116   1.399   7.270   2.307
 2259SOL    HW1 7117   1.328   7.249   2.368
 2259SOL    HW2 7118   1.472   7.295   2.364
 2260SOL     OW 7119   0.334   3.349   4.257
 2260SOL    HW1 7120   0.255   3.398   4.281
 2260SOL    HW2 7121   0.402   3.415   4.249
 2261SOL     OW 7122   6.752   4.758   3.104
 2261SOL    HW1 7123   6.826   4.812   3.076
 2261SOL    HW2 7124   6.761   4.677   3.054
 2262SOL     OW 7125   0.490   3.959   3.785
 2262SOL    HW1 7126   0.552   3.899   3.743
 2262SOL    HW2 7127   0.423   3.902   3.822
 2263SOL     OW 7128   0.888   2.494   1.477
 2263SOL    HW1 7129   0.847   2.554   1.539
 2263SOL    HW2 7130   0.958   2.451   1.527
 2264SOL     OW 7131   0.523   2.805   4.275
 2264SOL    HW1 7132   0.450   2.818   4.214
 2264SOL    HW2 7133   0.561   2.892   4.287
 2265SOL     OW 7134   6.201   0.850   1.559
 2265SOL    HW1 7135   6.148   0.859   1.638
 2265SOL    HW2 7136   6.210   0.939   1.526
 2266SOL     OW 7137   1.469   1.145   1.601
 2266SOL    HW1 7138   1.479   1.240   1.595
 2266SOL    HW2 7139   1.441   1.130   1.692
 2267SOL     OW 7140   6.886   4.079   3.585
 2267SOL    HW1 7141   6.860   3.990   3.561
 2267SOL    HW2 7142   6.867   4.131   3.507
 2268SOL     OW 7143   6.511   3.650   3.719
 2268SOL    HW1 7144   6.489   3.561   3.747
 2268SOL    HW2 7145   6.526   3.699   3.800
 2269SOL     OW 7146   5.856   6.336   0.316
 2269SOL    HW1 7147   5.819   6.400   0.255
 2269SOL    HW2 7148   5.815   6.253   0.291
 2270SOL     OW 7149   1.245   2.448   3.984
 2270SOL    HW1 7150   1.286   2.414   3.904
 2270SOL    HW2 7151   1.182   2.380   4.009
 2271SOL     OW 7152   0.768   4.213   4.181
 2271SOL    HW1 7153   0.734   4.186   4.095
 2271SOL    HW2 7154   0.820   4.138   4.210
 2272SOL     OW 7155   0.012   2.867   4.992
 2272SOL    HW1 7156   0.106   2.863   4.978
 2272SOL    HW2 7157   7.291   2.960   4.988
 2273SOL     OW 7158   6.724   0.383   4.142
 2273SOL    HW1 7159   6.794   0.433   4.102
 2273SOL    HW2 7160   6.753   0.368   4.232
 2274SOL     OW 7161   3.825   4.552   4.815
 2274SOL    HW1 7162   3.751   4.504   4.850
 2274SOL    HW2 7163   3.878   4.486   4.771
 2275SOL     OW 7164   0.669   1.158   4.034
 2275SOL    HW1 7165   0.593   1.187   3.984
 2275SOL    HW2 7166   0.744   1.180   3.979
 2276SOL     OW 7167   1.635   7.006   3.896
 2276SOL    HW1 7168   1.581   6.972   3.967
 2276SOL    HW2 7169   1.582   7.075   3.856
 2277SOL     OW 7170   1.516   2.736   2.396
 2277SOL    HW1 7171   1.577   2.762   2.326
 2277SOL    HW2 7172   1.453   2.808   2.402
 2278SOL     OW 7173   0.692   4.632   4.445
 2278SOL    HW1 7174   0.735   4.567   4.389
 2278SOL    HW2 7175   0.760   4.697   4.462
 2279SOL     OW 7176   0.339   2.658   3.167
 2279SOL    HW1 7177   0.355   2.699   3.252
 2279SOL    HW2 7178   0.395   2.581   3.167
 2280SOL     OW 7179   1.512   1.159   0.966
 2280SOL    HW1 7180   1.511   1.255   0.968
 2280SOL    HW2 7181   1.598   1.136   1.002
 2281SOL     OW 7182   2.118   4.339   3.098
 2281SOL    HW1 7183   2.129   4.305   3.009
 2281SOL    HW2 7184   2.127   4.262   3.154
 2282SOL     OW 7185   7.245   2.278   4.189
 2282SOL    HW1 7186   7.195   2.210   4.234
 2282SOL    HW2 7187   0.037   2.251   4.200
 2283SOL     OW 7188   0.194   2.258   2.517
 2283SOL    HW1 7189   0.223   2.346   2.541
 2283SOL    HW2 7190   0.098   2.264   2.514
 2284SOL     OW 7191   4.238   4.335   0.412
 2284SOL    HW1 7192   4.276   4.401   0.354
 2284SOL    HW2 7193   4.175   4.288   0.357
 2285SOL     OW 7194   1.189   1.325   3.209
 2285SOL    HW1 7195   1.270   1.273   3.210
 2285SOL    HW2 7196   1.143   1.298   3.289
 2286SOL     OW 7197   5.801   4.328   0.730
 2286SOL    HW1 7198   5.767   4.264   0.792
 2286SOL    HW2 7199   5.778   4.292   0.644
 2287SOL     OW 7200   3.409   4.485   1.959
 2287SOL    HW1 7201   3.475   4.457   2.023
 2287SOL    HW2 7202   3.365   4.404   1.932
 2288SOL     OW 7203   0.201   1.427   4.832
 2288SOL    HW1 7204   0.158   1.358   4.782
 2288SOL    HW2 7205   0.186   1.403   4.924
 2289SOL     OW 7206   0.700   2.256   1.765
 2289SOL    HW1 7207   0.793   2.234   1.761
 2289SOL    HW2 7208   0.659   2.180   1.807
 2290SOL     OW 7209   0.312   1.945   3.010
 2290SOL    HW1 7210   0.285   1.942   3.102
 2290SOL    HW2 7211   0.280   2.029   2.979
 2291SOL     OW 7212   0.844   6.906   2.795
 2291SOL    HW1 7213   0.870   6.921   2.704
 2291SOL    HW2 7214   0.917   6.938   2.847
 2292SOL     OW 7215   0.396   1.985   2.742
 2292SOL    HW1 7216   0.376   1.957   2.831
 2292SOL    HW2 7217   0.424   2.076   2.751
 2293SOL     OW 7218   0.212   4.695   3.945
 2293SOL    HW1 7219   0.122   4.677   3.917
 2293SOL    HW2 7220   0.216   4.790   3.956
 2294SOL     OW 7221   1.857   1.479   3.596
 2294SOL    HW1 7222   1.774   1.433   3.587
 2294SOL    HW2 7223   1.923   1.410   3.592
 2295SOL     OW 7224   0.864   0.477   3.909
 2295SOL    HW1 7225   0.917   0.401   3.934
 2295SOL    HW2 7226   0.927   0.539   3.874
 2296SOL     OW 7227   6.725   1.630   4.290
 2296SOL    HW1 7228   6.719   1.639   4.195
 2296SOL    HW2 7229   6.818   1.626   4.308
 2297SOL     OW 7230   6.777   4.510   2.961
 2297SOL    HW1 7231   6.867   4.485   2.981
 2297SOL    HW2 7232   6.757   4.466   2.878
 2298SOL     OW 7233   2.511   4.850   3.110
 2298SOL    HW1 7234   2.579   4.878   3.049
 2298SOL    HW2 7235   2.559   4.813   3.184
 2299SOL     OW 7236   6.829   4.768   4.260
 2299SOL    HW1 7237   6.736   4.787   4.249
 2299SOL    HW2 7238   6.840   4.681   4.221
 2300SOL     OW 7239   3.694   3.053   0.002
 2300SOL    HW1 7240   0.088   6.785   5.144
 2300SOL    HW2 7241   3.761   3.000   0.045
 2301SOL     OW 7242   7.020   0.438   3.769
 2301SOL    HW1 7243   7.073   0.362   3.792
 2301SOL    HW2 7244   6.992   0.421   3.679
 2302SOL     OW 7245   3.753   0.206   0.340
 2302SOL    HW1 7246   3.765   0.121   0.381
 2302SOL    HW2 7247   3.785   0.269   0.406
 2303SOL     OW 7248   2.666   3.422   4.800
 2303SOL    HW1 7249   2.706   3.362   4.863
 2303SOL    HW2 7250   2.587   3.454   4.843
 2304SOL     OW 7251   3.908   1.774   4.790
 2304SOL    HW1 7252   3.915   1.864   4.823
 2304SOL    HW2 7253   3.852   1.781   4.713
 2305SOL     OW 7254   3.213   2.249   4.950
 2305SOL    HW1 7255   3.132   2.294   4.927
 2305SOL    HW2 7256   3.236   2.285   5.036
 2306SOL     OW 7257   5.597   6.866   0.106
 2306SOL    HW1 7258   5.557   6.897   0.188
 2306SOL    HW2 7259   5.673   6.814   0.134
 2307SOL     OW 7260   4.394   6.167   1.492
 2307SOL    HW1 7261   4.298   6.167   1.487
 2307SOL    HW2 7262   4.419   6.078   1.467
 2308SOL     OW 7263   3.753   5.078   0.233
 2308SOL    HW1 7264   3.824   5.142   0.236
 2308SOL    HW2 7265   3.692   5.114   0.168
 2309SOL     OW 7266   1.031   3.251   3.583
 2309SOL    HW1 7267   1.066   3.335   3.613
 2309SOL    HW2 7268   1.105   3.190   3.590
 2310SOL     OW 7269   4.469   6.643   0.661
 2310SOL    HW1 7270   4.509   6.559   0.685
 2310SOL    HW2 7271   4.496   6.703   0.730
 2311SOL     OW 7272   5.294   6.071   0.231
 2311SOL    HW1 7273   5.300   6.069   0.135
 2311SOL    HW2 7274   5.202   6.050   0.249
 2312SOL     OW 7275   0.582   5.712   3.334
 2312SOL    HW1 7276   0.538   5.719   3.419
 2312SOL    HW2 7277   0.551   5.788   3.284
 2313SOL     OW 7278   7.092   0.757   0.307
 2313SOL    HW1 7279   7.152   0.754   0.233
 2313SOL    HW2 7280   7.005   0.750   0.268
 2314SOL     OW 7281   2.343   3.826   4.299
 2314SOL    HW1 7282   2.257   3.846   4.261
 2314SOL    HW2 7283   2.341   3.866   4.386
 2315SOL     OW 7284   4.443   1.538   0.532
 2315SOL    HW1 7285   4.381   1.532   0.460
 2315SOL    HW2 7286   4.416   1.616   0.581
 2316SOL     OW 7287   3.609   0.982   0.023
 2316SOL    HW1 7288   3.599   0.973   0.118
 2316SOL    HW2 7289   7.270   4.542   5.153
 2317SOL     OW 7290   3.074   3.558   4.088
 2317SOL    HW1 7291   3.110   3.517   4.167
 2317SOL    HW2 7292   2.982   3.574   4.110
 2318SOL     OW 7293   4.688   6.756   0.355
 2318SOL    HW1 7294   4.765   6.703   0.335
 2318SOL    HW2 7295   4.668   6.801   0.274
 2319SOL     OW 7296   6.992   4.918   4.984
 2319SOL    HW1 7297   7.053   4.866   4.932
 2319SOL    HW2 7298   7.017   5.008   4.969
 2320SOL     OW 7299   2.680   4.236   3.050
 2320SOL    HW1 7300   2.700   4.280   3.132
 2320SOL    HW2 7301   2.589   4.260   3.032
 2321SOL     OW 7302   0.539   1.823   3.145
 2321SOL    HW1 7303   0.463   1.870   3.112
 2321SOL    HW2 7304   0.570   1.875   3.219
 2322SOL     OW 7305   1.657   1.786   4.673
 2322SOL    HW1 7306   1.671   1.850   4.604
 2322SOL    HW2 7307   1.721   1.717   4.656
 2323SOL     OW 7308   1.301   4.767   4.411
 2323SOL    HW1 7309   1.284   4.682   4.453
 2323SOL    HW2 7310   1.225   4.781   4.354
 2324SOL     OW 7311   4.537   7.121   1.965
 2324SOL    HW1 7312   4.517   7.031   1.939
 2324SOL    HW2 7313   4.631   7.131   1.949
 2325SOL     OW 7314   1.006   2.623   4.634
 2325SOL    HW1 7315   1.009   2.591   4.724
 2325SOL    HW2 7316   1.083   2.680   4.627
 2326SOL     OW 7317   5.728   7.156   0.611
 2326SOL    HW1 7318   5.744   7.244   0.647
 2326SOL    HW2 7319   5.678   7.172   0.531
 2327SOL     OW 7320   3.891   6.613   1.444
 2327SOL    HW1 7321   3.815   6.666   1.419
 2327SOL    HW2 7322   3.875   6.589   1.535
 2328SOL     OW 7323   5.844   2.199   4.728
 2328SOL    HW1 7324   5.921   2.145   4.744
 2328SOL    HW2 7325   5.784   2.178   4.800
 2329SOL     OW 7326   1.534   2.222   4.721
 2329SOL    HW1 7327   1.454   2.249   4.766
 2329SOL    HW2 7328   1.560   2.140   4.763
 2330SOL     OW 7329   1.005   3.625   4.290
 2330SOL    HW1 7330   1.046   3.709   4.308
 2330SOL    HW2 7331   0.949   3.608   4.367
 2331SOL     OW 7332   1.631   2.548   3.899
 2331SOL    HW1 7333   1.719   2.552   3.862
 2331SOL    HW2 7334   1.574   2.580   3.829
 2332SOL     OW 7335   4.457   0.243   0.066
 2332SOL    HW1 7336   4.537   0.202   0.035
 2332SOL    HW2 7337   4.448   0.321   0.011
 2333SOL     OW 7338   1.021   2.314   5.055
 2333SOL    HW1 7339   0.972   2.371   5.114
 2333SOL    HW2 7340   1.027   2.231   5.102
 2334SOL     OW 7341   4.061   2.354   4.787
 2334SOL    HW1 7342   4.069   2.396   4.873
 2334SOL    HW2 7343   4.103   2.269   4.798
 2335SOL     OW 7344   2.036   3.336   4.100
 2335SOL    HW1 7345   2.107   3.393   4.070
 2335SOL    HW2 7346   2.080   3.267   4.151
 2336SOL     OW 7347   2.559   2.134   4.491
 2336SOL    HW1 7348   2.622   2.099   4.554
 2336SOL    HW2 7349   2.474   2.104   4.522
 2337SOL     OW 7350   6.547   5.662   0.018
 2337SOL    HW1 7351   2.981   1.976   5.150
 2337SOL    HW2 7352   6.558   5.757   0.012
 2338SOL     OW 7353   4.164   0.734   0.228
 2338SOL    HW1 7354   4.174   0.790   0.305
 2338SOL    HW2 7355   4.245   0.682   0.225
 2339SOL     OW 7356   4.960   4.409   0.949
 2339SOL    HW1 7357   5.028   4.367   1.003
 2339SOL    HW2 7358   5.009   4.462   0.886
 2340SOL     OW 7359   6.944   2.131   5.098
 2340SOL    HW1 7360   7.001   2.199   5.134
 2340SOL    HW2 7361   6.893   2.175   5.031
 2341SOL     OW 7362   0.165   3.265   5.110
 2341SOL    HW1 7363   0.254   3.230   5.102
 2341SOL    HW2 7364   0.174   3.358   5.087
 2342SOL     OW 7365   1.452   3.206   3.449
 2342SOL    HW1 7366   1.435   3.286   3.497
 2342SOL    HW2 7367   1.382   3.146   3.475
 2343SOL     OW 7368   6.380   3.837   4.506
 2343SOL    HW1 7369   6.320   3.845   4.580
 2343SOL    HW2 7370   6.460   3.881   4.536
 2344SOL     OW 7371   5.405   0.211   1.095
 2344SOL    HW1 7372   5.415   0.304   1.072
 2344SOL    HW2 7373   5.434   0.206   1.186
 2345SOL     OW 7374   1.439   1.262   5.131
 2345SOL    HW1 7375   1.471   1.174   5.150
 2345SOL    HW2 7376   5.146   4.970   0.019
 2346SOL     OW 7377   1.021   2.972   5.051
 2346SOL    HW1 7378   0.951   3.036   5.044
 2346SOL    HW2 7379   1.057   2.966   4.962
 2347SOL     OW 7380   3.808   2.275   0.619
 2347SOL    HW1 7381   3.844   2.251   0.704
 2347SOL    HW2 7382   3.864   2.346   0.588
 2348SOL     OW 7383   2.518   0.033   2.594
 2348SOL    HW1 7384   2.544   0.024   2.502
 2348SOL    HW2 7385   2.436   0.082   2.591
 2349SOL     OW 7386   6.330   2.455   0.589
 2349SOL    HW1 7387   6.251   2.420   0.629
 2349SOL    HW2 7388   6.376   2.501   0.660
 2350SOL     OW 7389   1.062   5.292   4.162
 2350SOL    HW1 7390   1.111   5.235   4.222
 2350SOL    HW2 7391   0.971   5.261   4.169
 2351SOL     OW 7392   4.761   5.849   1.111
 2351SOL    HW1 7393   4.677   5.892   1.099
 2351SOL    HW2 7394   4.803   5.855   1.025
 2352SOL     OW 7395   4.546   6.129   0.072
 2352SOL    HW1 7396   4.482   6.125   0.143
 2352SOL    HW2 7397   4.545   6.221   0.045
 2353SOL     OW 7398   0.943   5.560   4.810
 2353SOL    HW1 7399   0.956   5.555   4.905
 2353SOL    HW2 7400   0.982   5.479   4.777
 2354SOL     OW 7401   4.411   4.473   0.222
 2354SOL    HW1 7402   4.416   4.525   0.142
 2354SOL    HW2 7403   4.489   4.497   0.272
 2355SOL     OW 7404   2.493   3.455   3.131
 2355SOL    HW1 7405   2.469   3.456   3.224
 2355SOL    HW2 7406   2.570   3.398   3.127
 2356SOL     OW 7407   4.869   7.289   0.096
 2356SOL    HW1 7408   4.918   0.040   0.161
 2356SOL    HW2 7409   4.801   0.049   0.066
 2357SOL     OW 7410   0.841   6.348   4.376
 2357SOL    HW1 7411   0.861   6.329   4.468
 2357SOL    HW2 7412   0.876   6.273   4.328
 2358SOL     OW 7413   3.000   0.723   0.457
 2358SOL    HW1 7414   2.916   0.706   0.415
 2358SOL    HW2 7415   2.983   0.716   0.551
 2359SOL     OW 7416   3.639   4.844   0.291
 2359SOL    HW1 7417   3.634   4.807   0.203
 2359SOL    HW2 7418   3.677   4.931   0.278
 2360SOL     OW 7419   3.146   0.113   0.790
 2360SOL    HW1 7420   3.160   0.204   0.763
 2360SOL    HW2 7421   3.090   0.119   0.867
 2361SOL     OW 7422   6.666   1.449   4.503
 2361SOL    HW1 7423   6.612   1.503   4.560
 2361SOL    HW2 7424   6.675   1.499   4.422
 2362SOL     OW 7425   3.349   1.359   0.680
 2362SOL    HW1 7426   3.397   1.424   0.628
 2362SOL    HW2 7427   3.306   1.303   0.616
 2363SOL     OW 7428   4.309   0.061   1.142
 2363SOL    HW1 7429   4.286   0.153   1.128
 2363SOL    HW2 7430   4.227   0.013   1.129
 2364SOL     OW 7431   0.948   2.858   3.848
 2364SOL    HW1 7432   1.006   2.884   3.919
 2364SOL    HW2 7433   0.914   2.773   3.874
 2365SOL     OW 7434   3.435   5.994   0.039
 2365SOL    HW1 7435   3.457   5.988   0.132
 2365SOL    HW2 7436   3.409   6.086   0.026
 2366SOL     OW 7437   0.608   2.770   3.896
 2366SOL    HW1 7438   0.694   2.729   3.908
 2366SOL    HW2 7439   0.549   2.715   3.947
 2367SOL     OW 7440   2.885   3.254   3.931
 2367SOL    HW1 7441   2.816   3.318   3.953
 2367SOL    HW2 7442   2.868   3.180   3.988
 2368SOL     OW 7443   0.107   3.885   4.812
 2368SOL    HW1 7444   0.152   3.906   4.894
 2368SOL    HW2 7445   0.014   3.887   4.834
 2369SOL     OW 7446   0.839   2.638   3.964
 2369SOL    HW1 7447   0.828   2.543   3.958
 2369SOL    HW2 7448   0.827   2.657   4.058
 2370SOL     OW 7449   4.257   6.865   0.982
 2370SOL    HW1 7450   4.189   6.900   1.040
 2370SOL    HW2 7451   4.334   6.919   1.001
 2371SOL     OW 7452   1.115   4.040   3.536
 2371SOL    HW1 7453   1.125   4.090   3.617
 2371SOL    HW2 7454   1.101   4.107   3.469
 2372SOL     OW 7455   0.111   3.449   4.583
 2372SOL    HW1 7456   0.152   3.526   4.622
 2372SOL    HW2 7457   0.019   3.457   4.606
 2373SOL     OW 7458   0.233   5.294   2.872
 2373SOL    HW1 7459   0.283   5.374   2.858
 2373SOL    HW2 7460   0.275   5.229   2.816
 2374SOL     OW 7461   7.123   3.871   4.830
 2374SOL    HW1 7462   7.110   3.965   4.818
 2374SOL    HW2 7463   7.037   3.832   4.813
 2375SOL     OW 7464   2.627   0.534   0.002
 2375SOL    HW1 7465   2.571   0.593   0.052
 2375SOL    HW2 7466   2.670   0.480   0.069
 2376SOL     OW 7467   5.343   0.843   1.188
 2376SOL    HW1 7468   5.426   0.825   1.232
 2376SOL    HW2 7469   5.306   0.757   1.168
 2377SOL     OW 7470   0.752   2.150   5.076
 2377SOL    HW1 7471   0.830   2.134   5.129
 2377SOL    HW2 7472   0.692   2.195   5.135
 2378SOL     OW 7473   5.302   6.468   0.130
 2378SOL    HW1 7474   5.382   6.419   0.150
 2378SOL    HW2 7475   5.252   6.409   0.073
 2379SOL     OW 7476   3.950   4.569   0.409
 2379SOL    HW1 7477   3.997   4.546   0.329
 2379SOL    HW2 7478   4.016   4.560   0.478
 2380SOL     OW 7479   1.569   3.249   3.793
 2380SOL    HW1 7480   1.628   3.203   3.733
 2380SOL    HW2 7481   1.580   3.203   3.877
 2381SOL     OW 7482   0.846   2.176   4.462
 2381SOL    HW1 7483   0.883   2.259   4.490
 2381SOL    HW2 7484   0.909   2.143   4.398
 2382SOL     OW 7485   2.375   2.942   4.893
 2382SOL    HW1 7486   2.436   2.937   4.967
 2382SOL    HW2 7487   2.366   2.851   4.864
 2383SOL     OW 7488   4.842   6.169   0.875
 2383SOL    HW1 7489   4.826   6.262   0.889
 2383SOL    HW2 7490   4.754   6.130   0.870
 2384SOL     OW 7491   1.559   7.207   2.987
 2384SOL    HW1 7492   1.544   0.000   3.005
 2384SOL    HW2 7493   1.619   7.178   3.056
 2385SOL     OW 7494   1.298   2.261   4.860
 2385SOL    HW1 7495   1.274   2.192   4.923
 2385SOL    HW2 7496   1.235   2.250   4.788
 2386SOL     OW 7497   5.403   1.763   2.197
 2386SOL    HW1 7498   5.390   1.768   2.292
 2386SOL    HW2 7499   5.483   1.711   2.186
 2387SOL     OW 7500   3.664   5.544   0.981
 2387SOL    HW1 7501   3.663   5.457   1.021
 2387SOL    HW2 7502   3.754   5.555   0.950
 2388SOL     OW 7503   0.910   3.671   4.874
 2388SOL    HW1 7504   0.925   3.741   4.810
 2388SOL    HW2 7505   0.938   3.591   4.830
 2389SOL     OW 7506   0.722   2.611   4.602
 2389SOL    HW1 7507   0.716   2.580   4.692
 2389SOL    HW2 7508   0.815   2.632   4.590
 2390SOL     OW 7509   1.693   0.212   5.097
 2390SOL    HW1 7510   1.731   0.254   5.019
 2390SOL    HW2 7511   1.616   0.265   5.117
 2391SOL     OW 7512   2.509   0.837   3.844
 2391SOL    HW1 7513   2.530   0.771   3.779
 2391SOL    HW2 7514   2.477   0.787   3.919
 2392SOL     OW 7515   6.700   4.523   0.203
 2392SOL    HW1 7516   6.708   4.434   0.238
 2392SOL    HW2 7517   6.780   4.568   0.232
 2393SOL     OW 7518   1.011   2.795   4.313
 2393SOL    HW1 7519   0.924   2.768   4.282
 2393SOL    HW2 7520   1.035   2.730   4.379
 2394SOL     OW 7521   6.487   3.708   4.801
 2394SOL    HW1 7522   6.479   3.802   4.816
 2394SOL    HW2 7523   6.515   3.672   4.885
 2395SOL     OW 7524   5.207   6.044   0.626
 2395SOL    HW1 7525   5.262   6.121   0.617
 2395SOL    HW2 7526   5.118   6.076   0.610
 2396SOL     OW 7527   5.999   1.244   4.015
 2396SOL    HW1 7528   5.978   1.272   4.104
 2396SOL    HW2 7529   6.095   1.250   4.010
 2397SOL     OW 7530   0.605   5.393   4.499
 2397SOL    HW1 7531   0.514   5.380   4.474
 2397SOL    HW2 7532   0.605   5.378   4.594
 2398SOL     OW 7533   1.273   3.813   3.470
 2398SOL    HW1 7534   1.226   3.891   3.498
 2398SOL    HW2 7535   1.209   3.742   3.473
 2399SOL     OW 7536   0.532   4.338   4.250
 2399SOL    HW1 7537   0.611   4.284   4.244
 2399SOL    HW2 7538   0.545   4.406   4.185
 2400SOL     OW 7539   2.000   0.930   4.980
 2400SOL    HW1 7540   2.033   1.001   4.924
 2400SOL    HW2 7541   2.076   0.899   5.029
 2401SOL     OW 7542   2.289   1.546   4.046
 2401SOL    HW1 7543   2.325   1.633   4.029
 2401SOL    HW2 7544   2.301   1.498   3.964
 2402SOL     OW 7545   0.307   1.874   4.630
 2402SOL    HW1 7546   0.279   1.822   4.706
 2402SOL    HW2 7547   0.246   1.850   4.561
 2403SOL     OW 7548   4.377   0.227   0.335
 2403SOL    HW1 7549   4.412   0.246   0.248
 2403SOL    HW2 7550   4.453   0.199   0.385
 2404SOL     OW 7551   1.425   3.883   3.852
 2404SOL    HW1 7552   1.385   3.970   3.860
 2404SOL    HW2 7553   1.352   3.822   3.860
 2405SOL     OW 7554   4.247   5.922   0.101
 2405SOL    HW1 7555   4.184   5.993   0.092
 2405SOL    HW2 7556   4.225   5.881   0.185
 2406SOL     OW 7557   5.327   0.634   4.189
 2406SOL    HW1 7558   5.344   0.626   4.283
 2406SOL    HW2 7559   5.388   0.572   4.149
 2407SOL     OW 7560   0.775   1.929   4.570
 2407SOL    HW1 7561   0.701   1.927   4.630
 2407SOL    HW2 7562   0.792   2.022   4.555
 2408SOL     OW 7563   6.046   4.673   0.201
 2408SOL    HW1 7564   6.126   4.686   0.150
 2408SOL    HW2 7565   6.073   4.685   0.292
 2409SOL     OW 7566   2.500   4.182   0.166
 2409SOL    HW1 7567   2.522   4.144   0.081
 2409SOL    HW2 7568   2.580   4.225   0.196
 2410SOL     OW 7569   5.643   1.354   4.889
 2410SOL    HW1 7570   5.610   1.304   4.815
 2410SOL    HW2 7571   5.705   1.295   4.932
 2411SOL     OW 7572   1.121   1.126   3.872
 2411SOL    HW1 7573   1.157   1.062   3.933
 2411SOL    HW2 7574   1.198   1.177   3.844
 2412SOL     OW 7575   3.115   5.197   0.569
 2412SOL    HW1 7576   3.186   5.234   0.622
 2412SOL    HW2 7577   3.040   5.194   0.628
 2413SOL     OW 7578   1.640   3.210   2.653
 2413SOL    HW1 7579   1.545   3.208   2.663
 2413SOL    HW2 7580   1.659   3.136   2.595
 2414SOL     OW 7581   0.417   2.269   4.801
 2414SOL    HW1 7582   0.404   2.304   4.713
 2414SOL    HW2 7583   0.512   2.263   4.811
 2415SOL     OW 7584   4.227   7.127   1.607
 2415SOL    HW1 7585   4.244   7.040   1.643
 2415SOL    HW2 7586   4.286   7.185   1.655
 2416SOL     OW 7587   2.740   2.768   5.114
 2416SOL    HW1 7588   2.689   2.714   5.054
 2416SOL    HW2 7589   2.687   2.846   5.127
 2417SOL     OW 7590   1.516   2.457   2.402
 2417SOL    HW1 7591   1.427   2.422   2.397
 2417SOL    HW2 7592   1.505   2.551   2.393
 2418SOL     OW 7593   3.026   3.305   4.921
 2418SOL    HW1 7594   2.938   3.268   4.930
 2418SOL    HW2 7595   3.035   3.363   4.997
 2419SOL     OW 7596   1.679   4.001   3.859
 2419SOL    HW1 7597   1.675   4.059   3.934
 2419SOL    HW2 7598   1.592   3.961   3.855
 2420SOL     OW 7599   6.789   1.298   4.968
 2420SOL    HW1 7600   6.730   1.223   4.975
 2420SOL    HW2 7601   6.732   1.371   4.946
 2421SOL     OW 7602   1.838   2.477   4.988
 2421SOL    HW1 7603   1.759   2.455   5.037
 2421SOL    HW2 7604   1.910   2.442   5.040
 2422SOL     OW 7605   4.060   5.218   1.137
 2422SOL    HW1 7606   4.001   5.145   1.153
 2422SOL    HW2 7607   4.148   5.181   1.146
 2423SOL     OW 7608   1.982   1.524   4.938
 2423SOL    HW1 7609   2.008   1.440   4.976
 2423SOL    HW2 7610   2.046   1.586   4.972
 2424SOL     OW 7611   0.876   6.235   0.042
 2424SOL    HW1 7612   4.477   2.530   5.142
 2424SOL    HW2 7613   0.964   6.239   0.005
 2425SOL     OW 7614   1.589   3.479   5.111
 2425SOL    HW1 7615   1.532   3.407   5.139
 2425SOL    HW2 7616   1.533   3.534   5.057
 2426SOL     OW 7617   7.271   3.639   5.152
 2426SOL    HW1 7618   0.048   3.594   5.116
 2426SOL    HW2 7619   3.656   0.071   0.026
 2427SOL     OW 7620   5.477   1.144   2.031
 2427SOL    HW1 7621   5.412   1.081   2.061
 2427SOL    HW2 7622   5.444   1.229   2.059
 2428SOL     OW 7623   4.180   0.073   0.216
 2428SOL    HW1 7624   4.174   0.121   0.134
 2428SOL    HW2 7625   4.234   0.128   0.272
 2429SOL     OW 7626   2.368   5.013   0.375
 2429SOL    HW1 7627   2.347   5.105   0.361
 2429SOL    HW2 7628   2.378   5.005   0.470
 2430SOL     OW 7629   6.012   6.926   0.255
 2430SOL    HW1 7630   6.072   6.978   0.203
 2430SOL    HW2 7631   5.983   6.985   0.325
 2431SOL     OW 7632   4.376   6.497   0.178
 2431SOL    HW1 7633   4.421   6.515   0.260
 2431SOL    HW2 7634   4.311   6.430   0.200
 2432SOL     OW 7635   0.471   5.633   0.100
 2432SOL    HW1 7636   0.406   5.676   0.043
 2432SOL    HW2 7637   0.491   5.699   0.167
 2433SOL     OW 7638   1.259   1.928   3.106
 2433SOL    HW1 7639   1.280   2.019   3.125
 2433SOL    HW2 7640   1.227   1.928   3.016
 2434SOL     OW 7641   3.096   2.129   1.311
 2434SOL    HW1 7642   3.004   2.154   1.311
 2434SOL    HW2 7643   3.117   2.112   1.403
 2435SOL     OW 7644   0.968   2.427   4.449
 2435SOL    HW1 7645   1.059   2.398   4.436
 2435SOL    HW2 7646   0.974   2.493   4.518
 2436SOL     OW 7647   2.461   6.995   0.702
 2436SOL    HW1 7648   2.459   6.920   0.642
 2436SOL    HW2 7649   2.478   6.956   0.788
 2437SOL     OW 7650   3.180   5.207   0.105
 2437SOL    HW1 7651   3.088   5.186   0.115
 2437SOL    HW2 7652   3.217   5.196   0.192
 2438SOL     OW 7653   6.345   6.888   0.411
 2438SOL    HW1 7654   6.396   6.926   0.340
 2438SOL    HW2 7655   6.284   6.829   0.368
 2439SOL     OW 7656   1.801   4.924   4.625
 2439SOL    HW1 7657   1.742   4.851   4.605
 2439SOL    HW2 7658   1.858   4.891   4.694
 2440SOL     OW 7659   0.795   3.277   3.742
 2440SOL    HW1 7660   0.862   3.255   3.677
 2440SOL    HW2 7661   0.764   3.192   3.774
 2441SOL     OW 7662   4.625   5.744   0.062
 2441SOL    HW1 7663   4.650   5.652   0.058
 2441SOL    HW2 7664   4.620   5.764   0.156
 2442SOL     OW 7665   1.026   3.773   5.103
 2442SOL    HW1 7666   1.100   3.820   5.066
 2442SOL    HW2 7667   0.981   3.734   5.028
 2443SOL     OW 7668   0.277   3.236   4.702
 2443SOL    HW1 7669   0.209   3.294   4.667
 2443SOL    HW2 7670   0.358   3.268   4.661
 2444SOL     OW 7671   2.601   2.873   3.632
 2444SOL    HW1 7672   2.599   2.961   3.595
 2444SOL    HW2 7673   2.694   2.852   3.639
 2445SOL     OW 7674   0.875   1.953   3.673
 2445SOL    HW1 7675   0.935   1.978   3.602
 2445SOL    HW2 7676   0.890   1.859   3.685
 2446SOL     OW 7677   0.586   2.793   4.876
 2446SOL    HW1 7678   0.563   2.886   4.868
 2446SOL    HW2 7679   0.514   2.746   4.834
 2447SOL     OW 7680   0.399   5.053   4.515
 2447SOL    HW1 7681   0.384   5.052   4.421
 2447SOL    HW2 7682   0.446   4.972   4.534
 2448SOL     OW 7683   7.110   4.141   4.825
 2448SOL    HW1 7684   7.133   4.225   4.786
 2448SOL    HW2 7685   7.157   4.138   4.908
 2449SOL     OW 7686   2.964   1.036   3.905
 2449SOL    HW1 7687   2.979   1.130   3.894
 2449SOL    HW2 7688   2.869   1.028   3.912
 2450SOL     OW 7689   5.896   3.618   5.126
 2450SOL    HW1 7690   5.858   3.706   5.120
 2450SOL    HW2 7691   5.985   3.627   5.093
 2451SOL     OW 7692   1.512   6.510   4.379
 2451SOL    HW1 7693   1.536   6.419   4.394
 2451SOL    HW2 7694   1.459   6.534   4.455
 2452SOL     OW 7695   5.188   0.283   0.120
 2452SOL    HW1 7696   5.268   0.325   0.151
 2452SOL    HW2 7697   5.213   0.242   0.037
 2453SOL     OW 7698   2.310   3.553   4.306
 2453SOL    HW1 7699   2.294   3.523   4.216
 2453SOL    HW2 7700   2.324   3.647   4.297
 2454SOL     OW 7701   1.833   3.729   4.222
 2454SOL    HW1 7702   1.744   3.761   4.208
 2454SOL    HW2 7703   1.857   3.687   4.139
 2455SOL     OW 7704   3.297   5.153   0.357
 2455SOL    HW1 7705   3.228   5.160   0.422
 2455SOL    HW2 7706   3.369   5.204   0.392
 2456SOL     OW 7707   6.414   0.106   0.855
 2456SOL    HW1 7708   6.331   0.070   0.884
 2456SOL    HW2 7709   6.475   0.032   0.858
 2457SOL     OW 7710   5.001   0.094   0.723
 2457SOL    HW1 7711   4.999   0.001   0.698
 2457SOL    HW2 7712   5.068   0.098   0.792
 2458SOL     OW 7713   3.825   5.515   0.491
 2458SOL    HW1 7714   3.856   5.512   0.400
 2458SOL    HW2 7715   3.885   5.457   0.538
 2459SOL     OW 7716   6.064   2.750   4.081
 2459SOL    HW1 7717   6.147   2.754   4.128
 2459SOL    HW2 7718   6.017   2.677   4.121
 2460SOL     OW 7719   5.382   5.712   0.790
 2460SOL    HW1 7720   5.343   5.782   0.842
 2460SOL    HW2 7721   5.333   5.634   0.814
 2461SOL     OW 7722   6.976   3.825   3.317
 2461SOL    HW1 7723   6.930   3.776   3.249
 2461SOL    HW2 7724   6.917   3.825   3.392
 2462SOL     OW 7725   1.817   0.952   3.952
 2462SOL    HW1 7726   1.857   0.900   4.021
 2462SOL    HW2 7727   1.873   0.937   3.876
 2463SOL     OW 7728   6.066   3.012   4.817
 2463SOL    HW1 7729   5.997   2.947   4.819
 2463SOL    HW2 7730   6.061   3.056   4.902
 2464SOL     OW 7731   2.533   2.280   4.990
 2464SOL    HW1 7732   2.495   2.194   5.001
 2464SOL    HW2 7733   2.590   2.291   5.067
 2465SOL     OW 7734   2.537   7.246   0.156
 2465SOL    HW1 7735   2.464   7.280   0.208
 2465SOL    HW2 7736   2.584   7.188   0.216
 2466SOL     OW 7737   4.446   6.697   1.125
 2466SOL    HW1 7738   4.381   6.739   1.068
 2466SOL    HW2 7739   4.527   6.699   1.074
 2467SOL     OW 7740   5.028   0.123   0.286
 2467SOL    HW1 7741   5.090   0.068   0.333
 2467SOL    HW2 7742   5.083   0.182   0.235
 2468SOL     OW 7743   5.470   2.400   1.012
 2468SOL    HW1 7744   5.376   2.421   1.016
 2468SOL    HW2 7745   5.489   2.396   0.918
 2469SOL     OW 7746   3.868   2.054   0.471
 2469SOL    HW1 7747   3.843   2.137   0.512
 2469SOL    HW2 7748   3.900   2.000   0.544
 2470SOL     OW 7749   3.871   6.573   0.531
 2470SOL    HW1 7750   3.928   6.505   0.495
 2470SOL    HW2 7751   3.895   6.652   0.482
 2471SOL     OW 7752   2.469   0.564   4.760
 2471SOL    HW1 7753   2.425   0.629   4.815
 2471SOL    HW2 7754   2.400   0.502   4.737
 2472SOL     OW 7755   1.275   0.333   4.278
 2472SOL    HW1 7756   1.293   0.239   4.288
 2472SOL    HW2 7757   1.218   0.354   4.352
 2473SOL     OW 7758   2.645   4.513   4.548
 2473SOL    HW1 7759   2.618   4.473   4.631
 2473SOL    HW2 7760   2.686   4.595   4.574
 2474SOL     OW 7761   7.026   4.902   0.388
 2474SOL    HW1 7762   7.101   4.918   0.332
 2474SOL    HW2 7763   6.955   4.954   0.349
 2475SOL     OW 7764   5.365   5.323   0.688
 2475SOL    HW1 7765   5.443   5.379   0.683
 2475SOL    HW2 7766   5.301   5.375   0.736
 2476SOL     OW 7767   2.102   4.250   4.793
 2476SOL    HW1 7768   2.075   4.159   4.804
 2476SOL    HW2 7769   2.026   4.293   4.755
 2477SOL     OW 7770   0.809   3.143   5.009
 2477SOL    HW1 7771   0.748   3.142   4.935
 2477SOL    HW2 7772   0.753   3.128   5.086
 2478SOL     OW 7773   2.039   1.719   4.436
 2478SOL    HW1 7774   2.116   1.664   4.420
 2478SOL    HW2 7775   2.075   1.807   4.448
 2479SOL     OW 7776   0.868   4.782   3.835
 2479SOL    HW1 7777   0.860   4.734   3.918
 2479SOL    HW2 7778   0.883   4.713   3.770
 2480SOL     OW 7779   3.171   1.584   4.855
 2480SOL    HW1 7780   3.112   1.516   4.822
 2480SOL    HW2 7781   3.127   1.666   4.832
 2481SOL     OW 7782   1.564   2.964   4.814
 2481SOL    HW1 7783   1.623   2.918   4.874
 2481SOL    HW2 7784   1.616   2.978   4.735
 2482SOL     OW 7785   6.152   3.366   4.144
 2482SOL    HW1 7786   6.240   3.356   4.108
 2482SOL    HW2 7787   6.111   3.433   4.090
 2483SOL     OW 7788   2.129   1.511   4.694
 2483SOL    HW1 7789   2.060   1.516   4.760
 2483SOL    HW2 7790   2.107   1.433   4.642
 2484SOL     OW 7791   5.684   3.182   3.797
 2484SOL    HW1 7792   5.719   3.220   3.717
 2484SOL    HW2 7793   5.746   3.206   3.866
 2485SOL     OW 7794   1.771   3.085   5.096
 2485SOL    HW1 7795   1.833   3.129   5.153
 2485SOL    HW2 7796   1.688   3.088   5.144
 2486SOL     OW 7797   5.600   6.838   1.626
 2486SOL    HW1 7798   5.589   6.908   1.691
 2486SOL    HW2 7799   5.695   6.829   1.617
 2487SOL     OW 7800   1.312   5.368   4.341
 2487SOL    HW1 7801   1.375   5.346   4.410
 2487SOL    HW2 7802   1.238   5.406   4.388
 2488SOL     OW 7803   6.295   6.207   0.140
 2488SOL    HW1 7804   6.323   6.232   0.228
 2488SOL    HW2 7805   6.322   6.280   0.084
 2489SOL     OW 7806   4.639   5.476   1.294
 2489SOL    HW1 7807   4.690   5.534   1.352
 2489SOL    HW2 7808   4.574   5.435   1.351
 2490SOL     OW 7809   4.557   6.836   0.844
 2490SOL    HW1 7810   4.529   6.902   0.908
 2490SOL    HW2 7811   4.624   6.785   0.889
 2491SOL     OW 7812   1.835   1.358   0.953
 2491SOL    HW1 7813   1.847   1.349   0.859
 2491SOL    HW2 7814   1.833   1.268   0.986
 2492SOL     OW 7815   0.101   2.573   4.792
 2492SOL    HW1 7816   0.066   2.536   4.873
 2492SOL    HW2 7817   0.101   2.501   4.730
 2493SOL     OW 7818   4.485   6.998   1.059
 2493SOL    HW1 7819   4.492   6.979   1.152
 2493SOL    HW2 7820   4.512   7.089   1.051
 2494SOL     OW 7821   0.934   1.725   2.945
 2494SOL    HW1 7822   0.916   1.672   2.867
 2494SOL    HW2 7823   0.970   1.663   3.008
 2495SOL     OW 7824   5.879   1.692   3.035
 2495SOL    HW1 7825   5.916   1.686   3.124
 2495SOL    HW2 7826   5.785   1.677   3.047
 2496SOL     OW 7827   1.533   4.774   4.990
 2496SOL    HW1 7828   1.459   4.827   5.021
 2496SOL    HW2 7829   1.610   4.824   5.016
 2497SOL     OW 7830   1.645   5.503   0.808
 2497SOL    HW1 7831   1.696   5.451   0.746
 2497SOL    HW2 7832   1.709   5.536   0.870
 2498SOL     OW 7833   0.409   3.859   0.418
 2498SOL    HW1 7834   0.349   3.878   0.490
 2498SOL    HW2 7835   0.402   3.934   0.360
 2499SOL     OW 7836   0.085   5.329   0.942
 2499SOL    HW1 7837   7.293   5.340   0.913
 2499SOL    HW2 7838   0.086   5.241   0.982
 2500SOL     OW 7839   0.047   5.534   0.194
 2500SOL    HW1 7840   7.284   5.470   0.228
 2500SOL    HW2 7841   0.061   5.507   0.103
 2501SOL     OW 7842   1.838   5.344   0.681
 2501SOL    HW1 7843   1.888   5.304   0.610
 2501SOL    HW2 7844   1.851   5.286   0.755
 2502SOL     OW 7845   1.487   5.571   2.020
 2502SOL    HW1 7846   1.432   5.600   1.947
 2502SOL    HW2 7847   1.457   5.623   2.095
 2503SOL     OW 7848   1.566   4.263   0.635
 2503SOL    HW1 7849   1.563   4.183   0.583
 2503SOL    HW2 7850   1.482   4.306   0.617
 2504SOL     OW 7851   1.130   4.362   2.661
 2504SOL    HW1 7852   1.204   4.415   2.630
 2504SOL    HW2 7853   1.169   4.278   2.683
 2505SOL     OW 7854   1.618   5.119   2.760
 2505SOL    HW1 7855   1.701   5.073   2.776
 2505SOL    HW2 7856   1.639   5.182   2.691
 2506SOL     OW 7857   1.267   3.976   0.524
 2506SOL    HW1 7858   1.360   3.990   0.509
 2506SOL    HW2 7859   1.256   3.986   0.619
 2507SOL     OW 7860   6.946   6.648   1.108
 2507SOL    HW1 7861   7.028   6.685   1.075
 2507SOL    HW2 7862   6.950   6.555   1.084
 2508SOL     OW 7863   6.337   3.254   0.056
 2508SOL    HW1 7864   6.408   3.317   0.039
 2508SOL    HW2 7865   6.321   3.263   0.150
 2509SOL     OW 7866   2.029   4.828   0.596
 2509SOL    HW1 7867   2.103   4.821   0.656
 2509SOL    HW2 7868   1.955   4.854   0.652
 2510SOL     OW 7869   6.422   3.068   3.005
 2510SOL    HW1 7870   6.396   3.054   2.914
 2510SOL    HW2 7871   6.517   3.056   3.004
 2511SOL     OW 7872   6.062   1.869   5.038
 2511SOL    HW1 7873   6.117   1.795   5.009
 2511SOL    HW2 7874   5.981   1.828   5.067
 2512SOL     OW 7875   3.773   4.214   4.713
 2512SOL    HW1 7876   3.776   4.162   4.793
 2512SOL    HW2 7877   3.857   4.260   4.711
 2513SOL     OW 7878   2.541   2.730   0.748
 2513SOL    HW1 7879   2.489   2.667   0.698
 2513SOL    HW2 7880   2.509   2.815   0.719
 2514SOL     OW 7881   0.975   4.749   0.655
 2514SOL    HW1 7882   0.880   4.747   0.644
 2514SOL    HW2 7883   0.999   4.659   0.674
 2515SOL     OW 7884   0.718   3.386   1.501
 2515SOL    HW1 7885   0.718   3.475   1.465
 2515SOL    HW2 7886   0.810   3.369   1.521
 2516SOL     OW 7887   0.529   6.514   2.517
 2516SOL    HW1 7888   0.533   6.541   2.609
 2516SOL    HW2 7889   0.520   6.419   2.520
 2517SOL     OW 7890   7.120   4.891   3.340
 2517SOL    HW1 7891   7.162   4.917   3.258
 2517SOL    HW2 7892   7.052   4.957   3.355
 2518SOL     OW 7893   1.283   2.793   1.705
 2518SOL    HW1 7894   1.276   2.815   1.612
 2518SOL    HW2 7895   1.315   2.703   1.705
 2519SOL     OW 7896   0.646   3.729   1.711
 2519SOL    HW1 7897   0.593   3.687   1.778
 2519SOL    HW2 7898   0.728   3.680   1.711
 2520SOL     OW 7899   2.449   4.703   0.684
 2520SOL    HW1 7900   2.515   4.692   0.616
 2520SOL    HW2 7901   2.457   4.625   0.739
 2521SOL     OW 7902   1.030   4.038   0.164
 2521SOL    HW1 7903   1.094   4.090   0.212
 2521SOL    HW2 7904   0.951   4.042   0.218
 2522SOL     OW 7905   2.764   4.472   0.931
 2522SOL    HW1 7906   2.858   4.475   0.950
 2522SOL    HW2 7907   2.758   4.426   0.847
 2523SOL     OW 7908   3.105   3.219   0.950
 2523SOL    HW1 7909   3.052   3.191   1.024
 2523SOL    HW2 7910   3.144   3.139   0.915
 2524SOL     OW 7911   0.833   3.241   1.882
 2524SOL    HW1 7912   0.864   3.249   1.792
 2524SOL    HW2 7913   0.745   3.280   1.880
 2525SOL     OW 7914   0.900   4.814   2.377
 2525SOL    HW1 7915   0.948   4.897   2.378
 2525SOL    HW2 7916   0.821   4.832   2.428
 2526SOL     OW 7917   1.913   6.368   1.972
 2526SOL    HW1 7918   1.883   6.396   2.059
 2526SOL    HW2 7919   1.864   6.423   1.911
 2527SOL     OW 7920   4.643   6.345   5.119
 2527SOL    HW1 7921   4.590   6.269   5.094
 2527SOL    HW2 7922   4.730   6.328   5.083
 2528SOL     OW 7923   0.839   3.731   1.017
 2528SOL    HW1 7924   0.862   3.773   1.100
 2528SOL    HW2 7925   0.755   3.688   1.033
 2529SOL     OW 7926   1.709   5.834   1.087
 2529SOL    HW1 7927   1.697   5.875   1.001
 2529SOL    HW2 7928   1.635   5.775   1.096
 2530SOL     OW 7929   0.884   6.651   0.615
 2530SOL    HW1 7930   0.863   6.623   0.704
 2530SOL    HW2 7931   0.934   6.732   0.626
 2531SOL     OW 7932   1.329   3.461   2.043
 2531SOL    HW1 7933   1.259   3.505   1.995
 2531SOL    HW2 7934   1.342   3.379   1.997
 2532SOL     OW 7935   1.713   6.074   1.729
 2532SOL    HW1 7936   1.701   6.079   1.634
 2532SOL    HW2 7937   1.686   5.985   1.752
 2533SOL     OW 7938   0.290   4.908   0.390
 2533SOL    HW1 7939   0.207   4.861   0.380
 2533SOL    HW2 7940   0.347   4.847   0.437
 2534SOL     OW 7941   0.678   3.007   1.643
 2534SOL    HW1 7942   0.664   2.977   1.733
 2534SOL    HW2 7943   0.632   3.091   1.639
 2535SOL     OW 7944   5.699   6.405   4.930
 2535SOL    HW1 7945   5.759   6.338   4.898
 2535SOL    HW2 7946   5.633   6.358   4.980
 2536SOL     OW 7947   2.448   6.239   1.078
 2536SOL    HW1 7948   2.473   6.248   1.170
 2536SOL    HW2 7949   2.379   6.172   1.078
 2537SOL     OW 7950   0.101   3.878   1.012
 2537SOL    HW1 7951   0.104   3.860   1.106
 2537SOL    HW2 7952   0.190   3.864   0.982
 2538SOL     OW 7953   0.620   4.670   1.608
 2538SOL    HW1 7954   0.636   4.600   1.545
 2538SOL    HW2 7955   0.525   4.672   1.618
 2539SOL     OW 7956   0.900   0.138   1.929
 2539SOL    HW1 7957   0.881   0.200   1.999
 2539SOL    HW2 7958   0.939   0.063   1.973
 2540SOL     OW 7959   0.475   2.956   0.664
 2540SOL    HW1 7960   0.493   2.862   0.659
 2540SOL    HW2 7961   0.398   2.963   0.720
 2541SOL     OW 7962   1.690   3.826   1.074
 2541SOL    HW1 7963   1.773   3.860   1.041
 2541SOL    HW2 7964   1.623   3.884   1.036
 2542SOL     OW 7965   1.116   3.758   0.443
 2542SOL    HW1 7966   1.164   3.839   0.458
 2542SOL    HW2 7967   1.123   3.710   0.526
 2543SOL     OW 7968   0.646   4.926   1.722
 2543SOL    HW1 7969   0.649   4.843   1.675
 2543SOL    HW2 7970   0.678   4.905   1.810
 2544SOL     OW 7971   0.803   6.143   0.295
 2544SOL    HW1 7972   0.762   6.068   0.251
 2544SOL    HW2 7973   0.843   6.193   0.224
 2545SOL     OW 7974   1.417   4.960   3.041
 2545SOL    HW1 7975   1.401   4.978   2.948
 2545SOL    HW2 7976   1.512   4.955   3.048
 2546SOL     OW 7977   1.830   3.951   1.987
 2546SOL    HW1 7978   1.900   3.889   1.969
 2546SOL    HW2 7979   1.796   3.975   1.901
 2547SOL     OW 7980   0.770   4.278   0.803
 2547SOL    HW1 7981   0.753   4.287   0.897
 2547SOL    HW2 7982   0.693   4.232   0.770
 2548SOL     OW 7983   2.625   5.304   0.332
 2548SOL    HW1 7984   2.691   5.351   0.280
 2548SOL    HW2 7985   2.640   5.212   0.312
 2549SOL     OW 7986   7.224   7.145   2.016
 2549SOL    HW1 7987   7.214   7.057   2.053
 2549SOL    HW2 7988   7.172   7.201   2.074
 2550SOL     OW 7989   2.314   3.827   0.909
 2550SOL    HW1 7990   2.290   3.905   0.860
 2550SOL    HW2 7991   2.379   3.857   0.972
 2551SOL     OW 7992   1.861   6.171   0.874
 2551SOL    HW1 7993   1.856   6.236   0.944
 2551SOL    HW2 7994   1.955   6.152   0.866
 2552SOL     OW 7995   4.911   0.358   4.896
 2552SOL    HW1 7996   4.970   0.347   4.821
 2552SOL    HW2 7997   4.837   0.407   4.861
 2553SOL     OW 7998   2.267   4.772   0.288
 2553SOL    HW1 7999   2.303   4.857   0.313
 2553SOL    HW2 8000   2.326   4.739   0.220
 2554SOL     OW 8001   7.173   4.470   3.656
 2554SOL    HW1 8002   7.186   4.382   3.621
 2554SOL    HW2 8003   7.169   4.526   3.579
 2555SOL     OW 8004   4.457   0.181   4.993
 2555SOL    HW1 8005   4.371   0.180   5.035
 2555SOL    HW2 8006   4.519   0.162   5.063
 2556SOL     OW 8007   0.833   3.474   2.242
 2556SOL    HW1 8008   0.771   3.537   2.205
 2556SOL    HW2 8009   0.892   3.454   2.169
 2557SOL     OW 8010   5.184   2.605   5.121
 2557SOL    HW1 8011   5.184   2.556   5.039
 2557SOL    HW2 8012   1.463   6.217   0.011
 2558SOL     OW 8013   5.292   4.266   3.607
 2558SOL    HW1 8014   5.200   4.247   3.626
 2558SOL    HW2 8015   5.308   4.223   3.523
 2559SOL     OW 8016   5.289   0.222   5.115
 2559SOL    HW1 8017   1.568   3.882   0.017
 2559SOL    HW2 8018   1.707   3.826   0.002
 2560SOL     OW 8019   1.329   5.624   0.185
 2560SOL    HW1 8020   1.270   5.549   0.176
 2560SOL    HW2 8021   1.352   5.625   0.278
 2561SOL     OW 8022   1.643   6.368   1.503
 2561SOL    HW1 8023   1.664   6.275   1.498
 2561SOL    HW2 8024   1.556   6.375   1.464
 2562SOL     OW 8025   3.902   0.365   3.952
 2562SOL    HW1 8026   3.986   0.393   3.988
 2562SOL    HW2 8027   3.898   0.404   3.865
 2563SOL     OW 8028   0.536   3.228   0.890
 2563SOL    HW1 8029   0.510   3.162   0.955
 2563SOL    HW2 8030   0.453   3.267   0.860
 2564SOL     OW 8031   2.391   4.278   1.288
 2564SOL    HW1 8032   2.372   4.187   1.266
 2564SOL    HW2 8033   2.463   4.302   1.230
 2565SOL     OW 8034   0.204   2.807   1.719
 2565SOL    HW1 8035   0.159   2.788   1.637
 2565SOL    HW2 8036   0.272   2.740   1.725
 2566SOL     OW 8037   1.490   4.946   3.578
 2566SOL    HW1 8038   1.532   4.974   3.660
 2566SOL    HW2 8039   1.459   5.027   3.538
 2567SOL     OW 8040   6.604   2.945   1.876
 2567SOL    HW1 8041   6.582   2.949   1.783
 2567SOL    HW2 8042   6.531   2.899   1.917
 2568SOL     OW 8043   6.440   1.922   5.110
 2568SOL    HW1 8044   6.532   1.949   5.113
 2568SOL    HW2 8045   6.424   1.899   5.019
 2569SOL     OW 8046   1.928   3.361   0.301
 2569SOL    HW1 8047   1.994   3.420   0.263
 2569SOL    HW2 8048   1.975   3.311   0.367
 2570SOL     OW 8049   1.918   3.959   0.987
 2570SOL    HW1 8050   1.905   3.921   0.900
 2570SOL    HW2 8051   1.892   4.051   0.977
 2571SOL     OW 8052   6.206   1.892   4.664
 2571SOL    HW1 8053   6.135   1.933   4.713
 2571SOL    HW2 8054   6.231   1.957   4.599
 2572SOL     OW 8055   1.061   4.344   0.931
 2572SOL    HW1 8056   1.042   4.270   0.873
 2572SOL    HW2 8057   0.988   4.345   0.993
 2573SOL     OW 8058   4.773   2.793   4.838
 2573SOL    HW1 8059   4.706   2.740   4.796
 2573SOL    HW2 8060   4.766   2.771   4.931
 2574SOL     OW 8061   6.487   1.985   1.531
 2574SOL    HW1 8062   6.511   2.001   1.622
 2574SOL    HW2 8063   6.474   1.890   1.526
 2575SOL     OW 8064   4.638   1.824   4.707
 2575SOL    HW1 8065   4.726   1.791   4.692
 2575SOL    HW2 8066   4.630   1.900   4.649
 2576SOL     OW 8067   1.853   6.121   0.173
 2576SOL    HW1 8068   1.921   6.170   0.219
 2576SOL    HW2 8069   1.799   6.083   0.242
 2577SOL     OW 8070   1.665   4.836   0.988
 2577SOL    HW1 8071   1.666   4.740   0.981
 2577SOL    HW2 8072   1.583   4.862   0.946
 2578SOL     OW 8073   0.931   2.705   1.299
 2578SOL    HW1 8074   0.910   2.631   1.356
 2578SOL    HW2 8075   0.919   2.782   1.354
 2579SOL     OW 8076   0.062   4.308   1.099
 2579SOL    HW1 8077   0.100   4.383   1.054
 2579SOL    HW2 8078   7.297   4.346   1.159
 2580SOL     OW 8079   0.605   2.723   2.454
 2580SOL    HW1 8080   0.694   2.759   2.445
 2580SOL    HW2 8081   0.578   2.748   2.542
 2581SOL     OW 8082   0.669   2.887   0.202
 2581SOL    HW1 8083   0.720   2.967   0.207
 2581SOL    HW2 8084   0.579   2.916   0.186
 2582SOL     OW 8085   0.347   3.448   0.591
 2582SOL    HW1 8086   0.264   3.475   0.630
 2582SOL    HW2 8087   0.350   3.493   0.506
 2583SOL     OW 8088   0.946   3.944   1.734
 2583SOL    HW1 8089   0.854   3.963   1.752
 2583SOL    HW2 8090   0.944   3.893   1.653
 2584SOL     OW 8091   2.467   4.884   2.328
 2584SOL    HW1 8092   2.551   4.838   2.325
 2584SOL    HW2 8093   2.490   4.976   2.314
 2585SOL     OW 8094   5.869   1.579   4.375
 2585SOL    HW1 8095   5.929   1.647   4.345
 2585SOL    HW2 8096   5.782   1.610   4.349
 2586SOL     OW 8097   0.724   4.483   0.627
 2586SOL    HW1 8098   0.755   4.452   0.543
 2586SOL    HW2 8099   0.751   4.416   0.690
 2587SOL     OW 8100   2.167   4.367   1.140
 2587SOL    HW1 8101   2.233   4.349   1.206
 2587SOL    HW2 8102   2.206   4.338   1.058
 2588SOL     OW 8103   6.528   7.080   4.578
 2588SOL    HW1 8104   6.553   7.134   4.504
 2588SOL    HW2 8105   6.435   7.061   4.564
 2589SOL     OW 8106   5.087   6.853   4.699
 2589SOL    HW1 8107   5.080   6.875   4.792
 2589SOL    HW2 8108   4.997   6.859   4.666
 2590SOL     OW 8109   1.107   6.355   1.970
 2590SOL    HW1 8110   1.016   6.327   1.979
 2590SOL    HW2 8111   1.149   6.285   1.919
 2591SOL     OW 8112   0.341   3.826   0.879
 2591SOL    HW1 8113   0.416   3.883   0.860
 2591SOL    HW2 8114   0.371   3.738   0.858
 2592SOL     OW 8115   0.235   6.216   1.559
 2592SOL    HW1 8116   0.171   6.196   1.627
 2592SOL    HW2 8117   0.302   6.148   1.567
 2593SOL     OW 8118   0.047   5.452   3.166
 2593SOL    HW1 8119   0.021   5.480   3.078
 2593SOL    HW2 8120   0.062   5.357   3.157
 2594SOL     OW 8121   1.189   5.551   0.489
 2594SOL    HW1 8122   1.199   5.467   0.534
 2594SOL    HW2 8123   1.279   5.583   0.477
 2595SOL     OW 8124   6.231   3.465   2.872
 2595SOL    HW1 8125   6.236   3.405   2.947
 2595SOL    HW2 8126   6.230   3.552   2.912
 2596SOL     OW 8127   7.215   5.745   1.320
 2596SOL    HW1 8128   0.009   5.728   1.318
 2596SOL    HW2 8129   7.196   5.770   1.411
 2597SOL     OW 8130   1.565   4.690   1.258
 2597SOL    HW1 8131   1.512   4.753   1.210
 2597SOL    HW2 8132   1.613   4.742   1.321
 2598SOL     OW 8133   7.186   3.632   1.390
 2598SOL    HW1 8134   7.197   3.612   1.483
 2598SOL    HW2 8135   7.093   3.653   1.381
 2599SOL     OW 8136   1.529   4.018   0.953
 2599SOL    HW1 8137   1.441   4.017   0.989
 2599SOL    HW2 8138   1.552   4.110   0.948
 2600SOL     OW 8139   6.143   5.378   4.132
 2600SOL    HW1 8140   6.059   5.338   4.152
 2600SOL    HW2 8141   6.135   5.407   4.041
 2601SOL     OW 8142   1.156   5.212   2.123
 2601SOL    HW1 8143   1.109   5.287   2.158
 2601SOL    HW2 8144   1.210   5.181   2.197
 2602SOL     OW 8145   7.181   4.376   2.442
 2602SOL    HW1 8146   7.097   4.368   2.488
 2602SOL    HW2 8147   7.215   4.287   2.440
 2603SOL     OW 8148   2.240   4.372   0.496
 2603SOL    HW1 8149   2.236   4.315   0.419
 2603SOL    HW2 8150   2.206   4.456   0.465
 2604SOL     OW 8151   2.549   6.553   2.647
 2604SOL    HW1 8152   2.545   6.649   2.644
 2604SOL    HW2 8153   2.581   6.529   2.560
 2605SOL     OW 8154   4.166   7.185   4.780
 2605SOL    HW1 8155   4.124   7.159   4.698
 2605SOL    HW2 8156   4.143   7.117   4.842
 2606SOL     OW 8157   0.561   4.924   1.347
 2606SOL    HW1 8158   0.518   4.960   1.424
 2606SOL    HW2 8159   0.513   4.844   1.328
 2607SOL     OW 8160   0.397   3.247   0.276
 2607SOL    HW1 8161   0.372   3.220   0.365
 2607SOL    HW2 8162   0.477   3.299   0.289
 2608SOL     OW 8163   1.080   6.793   4.194
 2608SOL    HW1 8164   1.158   6.816   4.244
 2608SOL    HW2 8165   1.053   6.708   4.228
 2609SOL     OW 8166   1.505   1.771   2.267
 2609SOL    HW1 8167   1.435   1.818   2.220
 2609SOL    HW2 8168   1.472   1.682   2.275
 2610SOL     OW 8169   0.715   3.463   0.569
 2610SOL    HW1 8170   0.731   3.439   0.660
 2610SOL    HW2 8171   0.689   3.555   0.572
 2611SOL     OW 8172   0.976   2.146   2.804
 2611SOL    HW1 8173   0.963   2.234   2.840
 2611SOL    HW2 8174   0.888   2.110   2.796
 2612SOL     OW 8175   6.521   4.000   1.219
 2612SOL    HW1 8176   6.442   4.051   1.201
 2612SOL    HW2 8177   6.489   3.918   1.257
 2613SOL     OW 8178   1.169   6.792   0.438
 2613SOL    HW1 8179   1.108   6.837   0.496
 2613SOL    HW2 8180   1.113   6.753   0.371
 2614SOL     OW 8181   0.282   1.689   0.781
 2614SOL    HW1 8182   0.373   1.666   0.762
 2614SOL    HW2 8183   0.288   1.763   0.841
 2615SOL     OW 8184   0.437   5.016   1.568
 2615SOL    HW1 8185   0.504   4.994   1.633
 2615SOL    HW2 8186   0.358   5.032   1.620
 2616SOL     OW 8187   0.696   4.086   2.029
 2616SOL    HW1 8188   0.778   4.135   2.034
 2616SOL    HW2 8189   0.698   4.046   1.942
 2617SOL     OW 8190   1.471   5.181   1.705
 2617SOL    HW1 8191   1.394   5.172   1.761
 2617SOL    HW2 8192   1.462   5.268   1.667
 2618SOL     OW 8193   0.780   5.329   2.364
 2618SOL    HW1 8194   0.860   5.354   2.318
 2618SOL    HW2 8195   0.809   5.279   2.439
 2619SOL     OW 8196   4.678   7.224   4.787
 2619SOL    HW1 8197   4.731   7.201   4.863
 2619SOL    HW2 8198   4.592   7.189   4.806
 2620SOL     OW 8199   4.168   0.202   5.059
 2620SOL    HW1 8200   4.175   0.196   4.964
 2620SOL    HW2 8201   4.075   0.185   5.077
 2621SOL     OW 8202   2.120   3.418   1.373
 2621SOL    HW1 8203   2.196   3.439   1.427
 2621SOL    HW2 8204   2.082   3.502   1.350
 2622SOL     OW 8205   1.940   4.505   1.380
 2622SOL    HW1 8206   1.918   4.497   1.287
 2622SOL    HW2 8207   1.950   4.414   1.409
 2623SOL     OW 8208   0.571   4.581   2.384
 2623SOL    HW1 8209   0.497   4.532   2.347
 2623SOL    HW2 8210   0.536   4.621   2.463
 2624SOL     OW 8211   1.160   5.404   0.157
 2624SOL    HW1 8212   1.149   5.350   0.079
 2624SOL    HW2 8213   1.177   5.342   0.227
 2625SOL     OW 8214   4.455   0.914   4.162
 2625SOL    HW1 8215   4.528   0.882   4.215
 2625SOL    HW2 8216   4.489   0.992   4.118
 2626SOL     OW 8217   0.109   4.537   2.452
 2626SOL    HW1 8218   0.028   4.487   2.465
 2626SOL    HW2 8219   0.125   4.578   2.537
 2627SOL     OW 8220   0.923   4.226   2.061
 2627SOL    HW1 8221   0.997   4.257   2.009
 2627SOL    HW2 8222   0.929   4.274   2.143
 2628SOL     OW 8223   1.857   5.570   0.967
 2628SOL    HW1 8224   1.914   5.643   0.941
 2628SOL    HW2 8225   1.900   5.533   1.044
 2629SOL     OW 8226   1.357   3.498   2.654
 2629SOL    HW1 8227   1.429   3.560   2.661
 2629SOL    HW2 8228   1.326   3.506   2.564
 2630SOL     OW 8229   0.562   3.518   3.412
 2630SOL    HW1 8230   0.602   3.594   3.369
 2630SOL    HW2 8231   0.586   3.527   3.504
 2631SOL     OW 8232   6.936   3.487   2.136
 2631SOL    HW1 8233   6.907   3.534   2.214
 2631SOL    HW2 8234   7.025   3.459   2.157
 2632SOL     OW 8235   1.111   5.674   1.383
 2632SOL    HW1 8236   1.029   5.632   1.410
 2632SOL    HW2 8237   1.085   5.734   1.313
 2633SOL     OW 8238   6.914   3.693   1.402
 2633SOL    HW1 8239   6.873   3.661   1.482
 2633SOL    HW2 8240   6.849   3.679   1.333
 2634SOL     OW 8241   1.638   5.818   1.797
 2634SOL    HW1 8242   1.688   5.747   1.838
 2634SOL    HW2 8243   1.581   5.850   1.867
 2635SOL     OW 8244   1.151   3.636   0.688
 2635SOL    HW1 8245   1.232   3.663   0.731
 2635SOL    HW2 8246   1.094   3.607   0.759
 2636SOL     OW 8247   7.103   4.528   1.690
 2636SOL    HW1 8248   7.094   4.532   1.785
 2636SOL    HW2 8249   7.021   4.567   1.658
 2637SOL     OW 8250   0.205   6.053   2.278
 2637SOL    HW1 8251   0.189   5.978   2.220
 2637SOL    HW2 8252   0.252   6.116   2.223
 2638SOL     OW 8253   3.873   2.821   5.092
 2638SOL    HW1 8254   3.939   2.875   5.136
 2638SOL    HW2 8255   3.909   2.805   5.005
 2639SOL     OW 8256   3.073   3.262   2.206
 2639SOL    HW1 8257   3.028   3.180   2.186
 2639SOL    HW2 8258   3.164   3.236   2.223
 2640SOL     OW 8259   0.334   4.475   2.305
 2640SOL    HW1 8260   0.305   4.487   2.214
 2640SOL    HW2 8261   0.256   4.493   2.357
 2641SOL     OW 8262   2.797   0.184   4.870
 2641SOL    HW1 8263   2.823   0.093   4.859
 2641SOL    HW2 8264   2.703   0.180   4.890
 2642SOL     OW 8265   1.002   4.571   2.982
 2642SOL    HW1 8266   0.971   4.563   2.892
 2642SOL    HW2 8267   1.097   4.585   2.973
 2643SOL     OW 8268   2.267   5.173   1.142
 2643SOL    HW1 8269   2.225   5.217   1.068
 2643SOL    HW2 8270   2.209   5.191   1.216
 2644SOL     OW 8271   0.545   3.242   1.652
 2644SOL    HW1 8272   0.543   3.280   1.741
 2644SOL    HW2 8273   0.598   3.303   1.601
 2645SOL     OW 8274   1.837   5.695   2.176
 2645SOL    HW1 8275   1.827   5.604   2.205
 2645SOL    HW2 8276   1.769   5.742   2.223
 2646SOL     OW 8277   1.169   5.810   2.026
 2646SOL    HW1 8278   1.235   5.804   2.096
 2646SOL    HW2 8279   1.213   5.776   1.948
 2647SOL     OW 8280   3.059   6.544   1.316
 2647SOL    HW1 8281   3.021   6.514   1.398
 2647SOL    HW2 8282   3.017   6.628   1.299
 2648SOL     OW 8283   0.617   5.539   2.735
 2648SOL    HW1 8284   0.632   5.449   2.705
 2648SOL    HW2 8285   0.527   5.539   2.768
 2649SOL     OW 8286   6.392   4.355   1.028
 2649SOL    HW1 8287   6.351   4.274   1.058
 2649SOL    HW2 8288   6.458   4.375   1.096
 2650SOL     OW 8289   0.478   6.337   3.191
 2650SOL    HW1 8290   0.475   6.409   3.254
 2650SOL    HW2 8291   0.563   6.347   3.148
 2651SOL     OW 8292   4.776   2.639   5.091
 2651SOL    HW1 8293   4.845   2.614   5.152
 2651SOL    HW2 8294   4.775   2.569   5.026
 2652SOL     OW 8295   1.950   3.292   0.866
 2652SOL    HW1 8296   1.901   3.264   0.788
 2652SOL    HW2 8297   1.925   3.383   0.878
 2653SOL     OW 8298   5.537   0.962   4.905
 2653SOL    HW1 8299   5.625   0.975   4.869
 2653SOL    HW2 8300   5.536   0.871   4.935
 2654SOL     OW 8301   6.173   6.206   1.370
 2654SOL    HW1 8302   6.146   6.114   1.373
 2654SOL    HW2 8303   6.117   6.246   1.304
 2655SOL     OW 8304   1.623   6.777   3.059
 2655SOL    HW1 8305   1.661   6.802   2.974
 2655SOL    HW2 8306   1.541   6.733   3.036
 2656SOL     OW 8307   0.880   5.821   1.784
 2656SOL    HW1 8308   0.893   5.727   1.793
 2656SOL    HW2 8309   0.966   5.855   1.757
 2657SOL     OW 8310   3.167   5.953   0.884
 2657SOL    HW1 8311   3.227   5.931   0.813
 2657SOL    HW2 8312   3.081   5.925   0.853
 2658SOL     OW 8313   2.768   6.816   2.742
 2658SOL    HW1 8314   2.792   6.727   2.768
 2658SOL    HW2 8315   2.686   6.806   2.693
 2659SOL     OW 8316   1.752   3.792   1.337
 2659SOL    HW1 8317   1.724   3.869   1.386
 2659SOL    HW2 8318   1.723   3.808   1.247
 2660SOL     OW 8319   0.022   4.142   2.408
 2660SOL    HW1 8320   0.102   4.166   2.455
 2660SOL    HW2 8321   0.047   4.140   2.316
 2661SOL     OW 8322   0.718   5.791   1.443
 2661SOL    HW1 8323   0.694   5.836   1.362
 2661SOL    HW2 8324   0.719   5.860   1.509
 2662SOL     OW 8325   7.044   5.607   2.587
 2662SOL    HW1 8326   7.053   5.513   2.569
 2662SOL    HW2 8327   6.991   5.611   2.666
 2663SOL     OW 8328   0.153   3.988   1.609
 2663SOL    HW1 8329   0.075   3.967   1.660
 2663SOL    HW2 8330   0.176   3.906   1.565
 2664SOL     OW 8331   2.343   5.763   1.063
 2664SOL    HW1 8332   2.431   5.736   1.088
 2664SOL    HW2 8333   2.287   5.730   1.133
 2665SOL     OW 8334   6.597   4.719   1.870
 2665SOL    HW1 8335   6.560   4.694   1.954
 2665SOL    HW2 8336   6.535   4.782   1.834
 2666SOL     OW 8337   3.833   5.720   0.670
 2666SOL    HW1 8338   3.824   5.651   0.604
 2666SOL    HW2 8339   3.868   5.676   0.747
 2667SOL     OW 8340   0.736   4.959   0.795
 2667SOL    HW1 8341   0.665   4.950   0.858
 2667SOL    HW2 8342   0.717   4.892   0.728
 2668SOL     OW 8343   7.106   3.470   1.022
 2668SOL    HW1 8344   7.074   3.419   0.947
 2668SOL    HW2 8345   7.155   3.541   0.983
 2669SOL     OW 8346   5.969   2.308   5.011
 2669SOL    HW1 8347   5.990   2.375   4.946
 2669SOL    HW2 8348   6.047   2.252   5.013
 2670SOL     OW 8349   2.553   3.591   1.400
 2670SOL    HW1 8350   2.619   3.525   1.418
 2670SOL    HW2 8351   2.539   3.587   1.305
 2671SOL     OW 8352   0.260   4.334   0.243
 2671SOL    HW1 8353   0.237   4.422   0.213
 2671SOL    HW2 8354   0.192   4.277   0.207
 2672SOL     OW 8355   0.118   4.549   0.143
 2672SOL    HW1 8356   0.037   4.499   0.138
 2672SOL    HW2 8357   0.135   4.576   0.053
 2673SOL     OW 8358   7.282   3.739   1.929
 2673SOL    HW1 8359   0.009   3.683   2.002
 2673SOL    HW2 8360   7.190   3.720   1.916
 2674SOL     OW 8361   4.268   0.376   4.404
 2674SOL    HW1 8362   4.348   0.352   4.451
 2674SOL    HW2 8363   4.217   0.296   4.402
 2675SOL     OW 8364   1.110   3.235   1.760
 2675SOL    HW1 8365   1.196   3.250   1.799
 2675SOL    HW2 8366   1.095   3.141   1.771
 2676SOL     OW 8367   6.858   3.268   0.418
 2676SOL    HW1 8368   6.903   3.213   0.354
 2676SOL    HW2 8369   6.840   3.350   0.371
 2677SOL     OW 8370   2.343   4.025   1.688
 2677SOL    HW1 8371   2.437   4.013   1.671
 2677SOL    HW2 8372   2.313   3.939   1.719
 2678SOL     OW 8373   1.344   3.636   1.070
 2678SOL    HW1 8374   1.431   3.603   1.093
 2678SOL    HW2 8375   1.352   3.661   0.978
 2679SOL     OW 8376   2.738   6.658   0.663
 2679SOL    HW1 8377   2.821   6.622   0.634
 2679SOL    HW2 8378   2.672   6.603   0.621
 2680SOL     OW 8379   1.032   5.153   1.661
 2680SOL    HW1 8380   1.048   5.240   1.696
 2680SOL    HW2 8381   1.099   5.098   1.703
 2681SOL     OW 8382   1.468   3.021   2.127
 2681SOL    HW1 8383   1.460   3.091   2.191
 2681SOL    HW2 8384   1.378   3.003   2.100
 2682SOL     OW 8385   0.698   4.853   2.566
 2682SOL    HW1 8386   0.748   4.910   2.625
 2682SOL    HW2 8387   0.667   4.782   2.622
 2683SOL     OW 8388   0.070   3.814   1.282
 2683SOL    HW1 8389   0.141   3.805   1.346
 2683SOL    HW2 8390   0.004   3.751   1.310
 2684SOL     OW 8391   1.658   4.572   0.928
 2684SOL    HW1 8392   1.641   4.576   0.834
 2684SOL    HW2 8393   1.637   4.482   0.952
 2685SOL     OW 8394   0.345   1.781   1.856
 2685SOL    HW1 8395   0.371   1.802   1.767
 2685SOL    HW2 8396   0.427   1.759   1.901
 2686SOL     OW 8397   0.690   2.794   0.892
 2686SOL    HW1 8398   0.641   2.747   0.825
 2686SOL    HW2 8399   0.704   2.881   0.855
 2687SOL     OW 8400   1.143   4.945   1.274
 2687SOL    HW1 8401   1.076   5.001   1.313
 2687SOL    HW2 8402   1.172   4.889   1.347
 2688SOL     OW 8403   0.853   5.768   2.308
 2688SOL    HW1 8404   0.796   5.730   2.375
 2688SOL    HW2 8405   0.808   5.849   2.281
 2689SOL     OW 8406   2.824   5.425   0.186
 2689SOL    HW1 8407   2.888   5.481   0.230
 2689SOL    HW2 8408   2.805   5.471   0.104
 2690SOL     OW 8409   2.173   4.048   0.522
 2690SOL    HW1 8410   2.080   4.042   0.501
 2690SOL    HW2 8411   2.212   4.091   0.445
 2691SOL     OW 8412   0.626   4.433   0.205
 2691SOL    HW1 8413   0.607   4.352   0.252
 2691SOL    HW2 8414   0.608   4.413   0.113
 2692SOL     OW 8415   0.259   3.760   1.486
 2692SOL    HW1 8416   0.252   3.684   1.543
 2692SOL    HW2 8417   0.353   3.775   1.475
 2693SOL     OW 8418   0.211   5.082   1.718
 2693SOL    HW1 8419   0.127   5.035   1.724
 2693SOL    HW2 8420   0.242   5.086   1.809
 2694SOL     OW 8421   2.049   5.298   2.134
 2694SOL    HW1 8422   2.015   5.260   2.054
 2694SOL    HW2 8423   2.033   5.231   2.201
 2695SOL     OW 8424   7.137   4.011   1.241
 2695SOL    HW1 8425   7.100   3.988   1.327
 2695SOL    HW2 8426   7.221   3.965   1.238
 2696SOL     OW 8427   2.406   3.743   0.422
 2696SOL    HW1 8428   2.456   3.817   0.388
 2696SOL    HW2 8429   2.420   3.745   0.517
 2697SOL     OW 8430   1.040   3.400   0.292
 2697SOL    HW1 8431   1.103   3.413   0.222
 2697SOL    HW2 8432   0.963   3.452   0.266
 2698SOL     OW 8433   6.203   0.549   4.589
 2698SOL    HW1 8434   6.282   0.595   4.561
 2698SOL    HW2 8435   6.145   0.553   4.513
 2699SOL     OW 8436   5.489   0.476   4.719
 2699SOL    HW1 8437   5.508   0.569   4.725
 2699SOL    HW2 8438   5.468   0.450   4.809
 2700SOL     OW 8439   0.069   6.029   3.365
 2700SOL    HW1 8440   0.018   6.094   3.413
 2700SOL    HW2 8441   0.133   6.080   3.316
 2701SOL     OW 8442   0.948   3.805   1.489
 2701SOL    HW1 8443   0.936   3.837   1.400
 2701SOL    HW2 8444   1.041   3.780   1.493
 2702SOL     OW 8445   7.007   2.208   0.782
 2702SOL    HW1 8446   6.995   2.187   0.689
 2702SOL    HW2 8447   7.093   2.249   0.787
 2703SOL     OW 8448   2.033   4.611   0.877
 2703SOL    HW1 8449   2.034   4.530   0.826
 2703SOL    HW2 8450   2.100   4.666   0.837
 2704SOL     OW 8451   1.233   4.111   2.677
 2704SOL    HW1 8452   1.191   4.038   2.633
 2704SOL    HW2 8453   1.243   4.082   2.768
 2705SOL     OW 8454   4.331   0.895   4.872
 2705SOL    HW1 8455   4.250   0.880   4.823
 2705SOL    HW2 8456   4.313   0.859   4.959
 2706SOL     OW 8457   1.423   3.787   2.230
 2706SOL    HW1 8458   1.469   3.718   2.180
 2706SOL    HW2 8459   1.451   3.869   2.189
 2707SOL     OW 8460   7.262   2.384   1.055
 2707SOL    HW1 8461   7.252   2.362   0.962
 2707SOL    HW2 8462   7.193   2.334   1.099
 2708SOL     OW 8463   0.376   3.142   1.458
 2708SOL    HW1 8464   0.432   3.179   1.390
 2708SOL    HW2 8465   0.423   3.159   1.540
 2709SOL     OW 8466   2.351   5.280   0.320
 2709SOL    HW1 8467   2.444   5.300   0.328
 2709SOL    HW2 8468   2.306   5.363   0.335
 2710SOL     OW 8469   0.170   4.306   1.884
 2710SOL    HW1 8470   0.217   4.225   1.865
 2710SOL    HW2 8471   0.098   4.279   1.941
 2711SOL     OW 8472   0.712   5.016   3.858
 2711SOL    HW1 8473   0.644   4.997   3.922
 2711SOL    HW2 8474   0.761   4.933   3.850
 2712SOL     OW 8475   2.123   6.388   3.478
 2712SOL    HW1 8476   2.207   6.359   3.441
 2712SOL    HW2 8477   2.076   6.426   3.403
 2713SOL     OW 8478   1.922   4.672   2.210
 2713SOL    HW1 8479   2.008   4.639   2.236
 2713SOL    HW2 8480   1.940   4.748   2.156
 2714SOL     OW 8481   0.433   2.899   2.304
 2714SOL    HW1 8482   0.344   2.873   2.327
 2714SOL    HW2 8483   0.489   2.831   2.342
 2715SOL     OW 8484   0.974   3.568   2.909
 2715SOL    HW1 8485   0.888   3.537   2.936
 2715SOL    HW2 8486   0.978   3.550   2.815
 2716SOL     OW 8487   2.583   4.383   2.493
 2716SOL    HW1 8488   2.593   4.306   2.549
 2716SOL    HW2 8489   2.667   4.391   2.448
 2717SOL     OW 8490   0.355   3.788   2.489
 2717SOL    HW1 8491   0.301   3.818   2.416
 2717SOL    HW2 8492   0.445   3.797   2.456
 2718SOL     OW 8493   0.578   3.912   3.170
 2718SOL    HW1 8494   0.657   3.965   3.163
 2718SOL    HW2 8495   0.609   3.822   3.182
 2719SOL     OW 8496   0.540   4.460   3.393
 2719SOL    HW1 8497   0.536   4.482   3.486
 2719SOL    HW2 8498   0.480   4.387   3.383
 2720SOL     OW 8499   0.237   6.189   3.224
 2720SOL    HW1 8500   0.317   6.239   3.214
 2720SOL    HW2 8501   0.177   6.226   3.160
 2721SOL     OW 8502   2.344   5.286   3.623
 2721SOL    HW1 8503   2.409   5.221   3.650
 2721SOL    HW2 8504   2.390   5.369   3.627
 2722SOL     OW 8505   1.721   5.898   3.104
 2722SOL    HW1 8506   1.763   5.813   3.090
 2722SOL    HW2 8507   1.764   5.934   3.182
 2723SOL     OW 8508   7.244   6.545   0.282
 2723SOL    HW1 8509   0.025   6.546   0.334
 2723SOL    HW2 8510   7.269   6.584   0.198
 2724SOL     OW 8511   1.880   4.858   2.589
 2724SOL    HW1 8512   1.855   4.906   2.668
 2724SOL    HW2 8513   1.971   4.832   2.604
 2725SOL     OW 8514   3.965   0.303   2.244
 2725SOL    HW1 8515   3.909   0.380   2.255
 2725SOL    HW2 8516   4.032   0.330   2.182
 2726SOL     OW 8517   0.867   3.173   2.614
 2726SOL    HW1 8518   0.854   3.264   2.585
 2726SOL    HW2 8519   0.927   3.136   2.550
 2727SOL     OW 8520   0.355   4.725   1.365
 2727SOL    HW1 8521   0.273   4.774   1.353
 2727SOL    HW2 8522   0.358   4.707   1.458
 2728SOL     OW 8523   6.665   5.694   3.701
 2728SOL    HW1 8524   6.610   5.662   3.773
 2728SOL    HW2 8525   6.680   5.786   3.722
 2729SOL     OW 8526   1.024   4.567   1.930
 2729SOL    HW1 8527   0.935   4.579   1.898
 2729SOL    HW2 8528   1.034   4.634   1.998
 2730SOL     OW 8529   5.881   2.419   1.004
 2730SOL    HW1 8530   5.812   2.462   1.053
 2730SOL    HW2 8531   5.932   2.491   0.965
 2731SOL     OW 8532   2.014   5.707   4.151
 2731SOL    HW1 8533   1.998   5.801   4.163
 2731SOL    HW2 8534   1.976   5.667   4.229
 2732SOL     OW 8535   1.092   3.599   2.371
 2732SOL    HW1 8536   1.118   3.688   2.347
 2732SOL    HW2 8537   1.007   3.587   2.329
 2733SOL     OW 8538   2.523   6.830   2.617
 2733SOL    HW1 8539   2.463   6.824   2.543
 2733SOL    HW2 8540   2.505   6.915   2.656
 2734SOL     OW 8541   1.524   4.882   1.941
 2734SOL    HW1 8542   1.536   4.795   1.979
 2734SOL    HW2 8543   1.429   4.892   1.933
 2735SOL     OW 8544   2.053   5.847   3.048
 2735SOL    HW1 8545   2.043   5.929   2.998
 2735SOL    HW2 8546   2.073   5.876   3.137
 2736SOL     OW 8547   1.998   5.250   2.790
 2736SOL    HW1 8548   2.043   5.328   2.823
 2736SOL    HW2 8549   2.033   5.237   2.702
 2737SOL     OW 8550   0.230   3.148   3.773
 2737SOL    HW1 8551   0.140   3.177   3.758
 2737SOL    HW2 8552   0.250   3.174   3.862
 2738SOL     OW 8553   7.128   5.055   3.675
 2738SOL    HW1 8554   7.138   5.128   3.614
 2738SOL    HW2 8555   7.142   5.093   3.761
 2739SOL     OW 8556   5.265   2.331   0.475
 2739SOL    HW1 8557   5.300   2.253   0.519
 2739SOL    HW2 8558   5.192   2.359   0.531
 2740SOL     OW 8559   6.491   3.369   3.184
 2740SOL    HW1 8560   6.537   3.363   3.100
 2740SOL    HW2 8561   6.400   3.346   3.163
 2741SOL     OW 8562   1.213   3.421   3.284
 2741SOL    HW1 8563   1.197   3.328   3.268
 2741SOL    HW2 8564   1.293   3.440   3.235
 2742SOL     OW 8565   2.059   2.171   1.428
 2742SOL    HW1 8566   2.138   2.148   1.478
 2742SOL    HW2 8567   2.080   2.256   1.388
 2743SOL     OW 8568   3.120   5.267   3.224
 2743SOL    HW1 8569   3.044   5.246   3.170
 2743SOL    HW2 8570   3.179   5.192   3.212
 2744SOL     OW 8571   1.122   6.627   1.940
 2744SOL    HW1 8572   1.114   6.533   1.961
 2744SOL    HW2 8573   1.145   6.668   2.024
 2745SOL     OW 8574   2.864   5.346   3.668
 2745SOL    HW1 8575   2.882   5.431   3.709
 2745SOL    HW2 8576   2.934   5.335   3.604
 2746SOL     OW 8577   3.661   6.639   3.413
 2746SOL    HW1 8578   3.614   6.600   3.339
 2746SOL    HW2 8579   3.620   6.602   3.491
 2747SOL     OW 8580   1.249   5.504   3.734
 2747SOL    HW1 8581   1.185   5.574   3.742
 2747SOL    HW2 8582   1.224   5.440   3.800
 2748SOL     OW 8583   1.694   6.246   2.320
 2748SOL    HW1 8584   1.765   6.193   2.282
 2748SOL    HW2 8585   1.619   6.186   2.324
 2749SOL     OW 8586   0.824   3.944   0.843
 2749SOL    HW1 8587   0.838   3.870   0.902
 2749SOL    HW2 8588   0.912   3.967   0.813
 2750SOL     OW 8589   0.989   2.594   2.157
 2750SOL    HW1 8590   0.912   2.651   2.148
 2750SOL    HW2 8591   1.062   2.655   2.165
 2751SOL     OW 8592   3.722   4.474   3.718
 2751SOL    HW1 8593   3.746   4.483   3.626
 2751SOL    HW2 8594   3.696   4.382   3.727
 2752SOL     OW 8595   0.258   4.214   2.531
 2752SOL    HW1 8596   0.301   4.175   2.455
 2752SOL    HW2 8597   0.325   4.270   2.570
 2753SOL     OW 8598   0.004   3.521   2.471
 2753SOL    HW1 8599   7.225   3.504   2.523
 2753SOL    HW2 8600   7.299   3.614   2.449
 2754SOL     OW 8601   0.225   3.884   2.266
 2754SOL    HW1 8602   0.230   3.873   2.171
 2754SOL    HW2 8603   0.275   3.964   2.284
 2755SOL     OW 8604   0.696   4.342   3.822
 2755SOL    HW1 8605   0.755   4.317   3.751
 2755SOL    HW2 8606   0.682   4.261   3.871
 2756SOL     OW 8607   5.153   2.455   0.255
 2756SOL    HW1 8608   5.160   2.546   0.285
 2756SOL    HW2 8609   5.199   2.404   0.321
 2757SOL     OW 8610   5.445   0.384   0.187
 2757SOL    HW1 8611   5.475   0.388   0.277
 2757SOL    HW2 8612   5.471   0.468   0.149
 2758SOL     OW 8613   1.335   4.957   5.055
 2758SOL    HW1 8614   1.365   5.007   4.979
 2758SOL    HW2 8615   1.350   5.015   5.130
 2759SOL     OW 8616   2.578   4.734   3.689
 2759SOL    HW1 8617   2.494   4.731   3.643
 2759SOL    HW2 8618   2.627   4.659   3.656
 2760SOL     OW 8619   2.326   4.692   3.491
 2760SOL    HW1 8620   2.332   4.630   3.418
 2760SOL    HW2 8621   2.236   4.685   3.522
 2761SOL     OW 8622   1.078   3.639   3.160
 2761SOL    HW1 8623   1.120   3.563   3.200
 2761SOL    HW2 8624   1.046   3.607   3.076
 2762SOL     OW 8625   0.181   4.693   2.678
 2762SOL    HW1 8626   0.170   4.787   2.693
 2762SOL    HW2 8627   0.141   4.652   2.755
 2763SOL     OW 8628   1.559   3.685   2.671
 2763SOL    HW1 8629   1.624   3.616   2.667
 2763SOL    HW2 8630   1.599   3.753   2.725
 2764SOL     OW 8631   2.054   4.123   2.599
 2764SOL    HW1 8632   2.077   4.088   2.513
 2764SOL    HW2 8633   1.989   4.061   2.634
 2765SOL     OW 8634   0.498   4.913   2.362
 2765SOL    HW1 8635   0.415   4.875   2.392
 2765SOL    HW2 8636   0.561   4.891   2.431
 2766SOL     OW 8637   1.743   6.266   2.596
 2766SOL    HW1 8638   1.721   6.281   2.504
 2766SOL    HW2 8639   1.700   6.338   2.643
 2767SOL     OW 8640   0.544   6.148   2.286
 2767SOL    HW1 8641   0.618   6.107   2.243
 2767SOL    HW2 8642   0.483   6.169   2.214
 2768SOL     OW 8643   2.342   4.833   2.090
 2768SOL    HW1 8644   2.379   4.828   2.179
 2768SOL    HW2 8645   2.397   4.898   2.046
 2769SOL     OW 8646   0.248   2.878   3.794
 2769SOL    HW1 8647   0.166   2.850   3.753
 2769SOL    HW2 8648   0.248   2.973   3.787
 2770SOL     OW 8649   0.443   5.315   1.970
 2770SOL    HW1 8650   0.405   5.346   2.053
 2770SOL    HW2 8651   0.537   5.312   1.987
 2771SOL     OW 8652   0.194   4.446   1.648
 2771SOL    HW1 8653   0.181   4.375   1.586
 2771SOL    HW2 8654   0.182   4.406   1.734
 2772SOL     OW 8655   1.395   4.532   2.289
 2772SOL    HW1 8656   1.393   4.512   2.382
 2772SOL    HW2 8657   1.334   4.468   2.250
 2773SOL     OW 8658   0.962   6.115   4.003
 2773SOL    HW1 8659   0.937   6.101   4.094
 2773SOL    HW2 8660   0.980   6.028   3.969
 2774SOL     OW 8661   1.633   6.442   2.792
 2774SOL    HW1 8662   1.588   6.525   2.776
 2774SOL    HW2 8663   1.706   6.466   2.850
 2775SOL     OW 8664   2.217   4.102   3.538
 2775SOL    HW1 8665   2.289   4.161   3.560
 2775SOL    HW2 8666   2.163   4.099   3.617
 2776SOL     OW 8667   1.735   4.015   4.918
 2776SOL    HW1 8668   1.693   3.941   4.962
 2776SOL    HW2 8669   1.732   4.085   4.983
 2777SOL     OW 8670   1.641   2.726   0.612
 2777SOL    HW1 8671   1.598   2.686   0.687
 2777SOL    HW2 8672   1.694   2.655   0.574
 2778SOL     OW 8673   1.047   2.123   4.273
 2778SOL    HW1 8674   1.025   2.157   4.186
 2778SOL    HW2 8675   1.142   2.136   4.280
 2779SOL     OW 8676   0.774   3.082   3.066
 2779SOL    HW1 8677   0.711   3.153   3.077
 2779SOL    HW2 8678   0.830   3.087   3.143
 2780SOL     OW 8679   1.376   3.614   4.112
 2780SOL    HW1 8680   1.344   3.565   4.188
 2780SOL    HW2 8681   1.436   3.554   4.068
 2781SOL     OW 8682   0.843   7.276   1.715
 2781SOL    HW1 8683   0.844   0.038   1.788
 2781SOL    HW2 8684   0.935   7.259   1.696
 2782SOL     OW 8685   6.451   4.023   2.993
 2782SOL    HW1 8686   6.460   3.960   3.064
 2782SOL    HW2 8687   6.372   3.996   2.947
 2783SOL     OW 8688   6.536   3.336   1.648
 2783SOL    HW1 8689   6.467   3.289   1.694
 2783SOL    HW2 8690   6.490   3.383   1.578
 2784SOL     OW 8691   2.929   3.638   2.560
 2784SOL    HW1 8692   2.965   3.554   2.529
 2784SOL    HW2 8693   2.961   3.702   2.497
 2785SOL     OW 8694   0.060   5.015   2.473
 2785SOL    HW1 8695   0.091   5.091   2.424
 2785SOL    HW2 8696   7.265   5.014   2.460
 2786SOL     OW 8697   2.531   4.119   3.820
 2786SOL    HW1 8698   2.500   4.173   3.747
 2786SOL    HW2 8699   2.567   4.182   3.883
 2787SOL     OW 8700   7.253   4.474   2.197
 2787SOL    HW1 8701   0.023   4.537   2.219
 2787SOL    HW2 8702   7.217   4.448   2.281
 2788SOL     OW 8703   7.026   4.615   2.605
 2788SOL    HW1 8704   7.004   4.694   2.654
 2788SOL    HW2 8705   7.085   4.567   2.662
 2789SOL     OW 8706   7.181   5.507   3.372
 2789SOL    HW1 8707   7.196   5.598   3.396
 2789SOL    HW2 8708   7.241   5.491   3.300
 2790SOL     OW 8709   0.070   5.877   3.077
 2790SOL    HW1 8710   7.287   5.830   3.090
 2790SOL    HW2 8711   0.089   5.915   3.163
 2791SOL     OW 8712   2.405   4.986   0.645
 2791SOL    HW1 8713   2.461   5.011   0.718
 2791SOL    HW2 8714   2.409   4.890   0.643
 2792SOL     OW 8715   6.416   6.553   4.326
 2792SOL    HW1 8716   6.372   6.521   4.247
 2792SOL    HW2 8717   6.419   6.477   4.384
 2793SOL     OW 8718   0.245   3.537   1.953
 2793SOL    HW1 8719   0.239   3.441   1.957
 2793SOL    HW2 8720   0.184   3.567   2.020
 2794SOL     OW 8721   6.300   4.227   3.939
 2794SOL    HW1 8722   6.234   4.201   3.875
 2794SOL    HW2 8723   6.281   4.175   4.017
 2795SOL     OW 8724   0.344   2.762   3.421
 2795SOL    HW1 8725   0.280   2.833   3.426
 2795SOL    HW2 8726   0.403   2.777   3.495
 2796SOL     OW 8727   0.936   4.619   3.611
 2796SOL    HW1 8728   0.894   4.550   3.559
 2796SOL    HW2 8729   0.929   4.697   3.555
 2797SOL     OW 8730   1.247   4.706   2.683
 2797SOL    HW1 8731   1.282   4.776   2.627
 2797SOL    HW2 8732   1.155   4.730   2.695
 2798SOL     OW 8733   2.631   3.251   2.844
 2798SOL    HW1 8734   2.555   3.290   2.801
 2798SOL    HW2 8735   2.698   3.248   2.777
 2799SOL     OW 8736   1.993   6.776   2.141
 2799SOL    HW1 8737   1.902   6.749   2.154
 2799SOL    HW2 8738   2.028   6.785   2.230
 2800SOL     OW 8739   1.947   4.242   1.450
 2800SOL    HW1 8740   2.032   4.203   1.469
 2800SOL    HW2 8741   1.909   4.187   1.381
 2801SOL     OW 8742   2.669   3.580   3.369
 2801SOL    HW1 8743   2.590   3.529   3.383
 2801SOL    HW2 8744   2.677   3.634   3.448
 2802SOL     OW 8745   0.814   2.704   1.636
 2802SOL    HW1 8746   0.839   2.778   1.581
 2802SOL    HW2 8747   0.886   2.696   1.699
 2803SOL     OW 8748   3.405   5.728   3.080
 2803SOL    HW1 8749   3.423   5.703   3.171
 2803SOL    HW2 8750   3.473   5.683   3.029
 2804SOL     OW 8751   6.904   4.202   3.102
 2804SOL    HW1 8752   6.949   4.278   3.064
 2804SOL    HW2 8753   6.974   4.139   3.119
 2805SOL     OW 8754   3.555   4.599   2.482
 2805SOL    HW1 8755   3.541   4.648   2.401
 2805SOL    HW2 8756   3.532   4.509   2.459
 2806SOL     OW 8757   2.469   4.433   3.138
 2806SOL    HW1 8758   2.549   4.422   3.191
 2806SOL    HW2 8759   2.400   4.448   3.202
 2807SOL     OW 8760   0.607   4.766   3.498
 2807SOL    HW1 8761   0.702   4.774   3.485
 2807SOL    HW2 8762   0.597   4.687   3.551
 2808SOL     OW 8763   6.864   3.321   1.923
 2808SOL    HW1 8764   6.884   3.389   1.988
 2808SOL    HW2 8765   6.787   3.277   1.958
 2809SOL     OW 8766   6.938   5.352   3.665
 2809SOL    HW1 8767   7.028   5.340   3.636
 2809SOL    HW2 8768   6.891   5.277   3.628
 2810SOL     OW 8769   2.492   5.906   3.721
 2810SOL    HW1 8770   2.433   5.836   3.692
 2810SOL    HW2 8771   2.476   5.914   3.815
 2811SOL     OW 8772   6.446   4.916   1.767
 2811SOL    HW1 8773   6.484   5.002   1.747
 2811SOL    HW2 8774   6.388   4.898   1.693
 2812SOL     OW 8775   1.757   3.088   3.631
 2812SOL    HW1 8776   1.835   3.133   3.662
 2812SOL    HW2 8777   1.744   3.121   3.542
 2813SOL     OW 8778   0.255   5.584   3.283
 2813SOL    HW1 8779   0.329   5.563   3.226
 2813SOL    HW2 8780   0.181   5.539   3.244
 2814SOL     OW 8781   1.219   4.778   1.467
 2814SOL    HW1 8782   1.286   4.711   1.453
 2814SOL    HW2 8783   1.169   4.745   1.543
 2815SOL     OW 8784   0.648   3.438   4.022
 2815SOL    HW1 8785   0.682   3.351   4.042
 2815SOL    HW2 8786   0.725   3.495   4.022
 2816SOL     OW 8787   0.938   5.023   2.110
 2816SOL    HW1 8788   0.933   5.038   2.204
 2816SOL    HW2 8789   0.998   5.091   2.078
 2817SOL     OW 8790   1.526   4.610   3.250
 2817SOL    HW1 8791   1.523   4.558   3.170
 2817SOL    HW2 8792   1.448   4.665   3.246
 2818SOL     OW 8793   0.916   4.764   3.158
 2818SOL    HW1 8794   0.954   4.698   3.100
 2818SOL    HW2 8795   0.963   4.845   3.136
 2819SOL     OW 8796   0.612   4.818   4.837
 2819SOL    HW1 8797   0.588   4.885   4.901
 2819SOL    HW2 8798   0.707   4.812   4.843
 2820SOL     OW 8799   5.487   2.636   2.900
 2820SOL    HW1 8800   5.505   2.714   2.849
 2820SOL    HW2 8801   5.530   2.565   2.852
 2821SOL     OW 8802   2.631   3.671   2.971
 2821SOL    HW1 8803   2.582   3.603   3.017
 2821SOL    HW2 8804   2.722   3.639   2.971
 2822SOL     OW 8805   4.904   1.855   0.058
 2822SOL    HW1 8806   4.939   1.812   0.137
 2822SOL    HW2 8807   4.889   1.946   0.085
 2823SOL     OW 8808   6.647   4.669   3.494
 2823SOL    HW1 8809   6.636   4.646   3.402
 2823SOL    HW2 8810   6.741   4.664   3.510
 2824SOL     OW 8811   6.955   4.553   4.840
 2824SOL    HW1 8812   6.899   4.607   4.896
 2824SOL    HW2 8813   6.897   4.524   4.769
 2825SOL     OW 8814   2.378   4.448   2.872
 2825SOL    HW1 8815   2.397   4.356   2.858
 2825SOL    HW2 8816   2.406   4.466   2.962
 2826SOL     OW 8817   6.963   3.275   2.381
 2826SOL    HW1 8818   6.958   3.185   2.350
 2826SOL    HW2 8819   6.872   3.305   2.384
 2827SOL     OW 8820   7.003   4.176   4.010
 2827SOL    HW1 8821   7.003   4.254   3.954
 2827SOL    HW2 8822   6.912   4.166   4.038
 2828SOL     OW 8823   0.436   4.156   2.049
 2828SOL    HW1 8824   0.389   4.121   1.973
 2828SOL    HW2 8825   0.525   4.122   2.040
 2829SOL     OW 8826   2.516   5.216   1.260
 2829SOL    HW1 8827   2.520   5.140   1.318
 2829SOL    HW2 8828   2.434   5.206   1.211
 2830SOL     OW 8829   0.799   4.896   4.239
 2830SOL    HW1 8830   0.833   4.882   4.327
 2830SOL    HW2 8831   0.704   4.886   4.247
 2831SOL     OW 8832   0.139   3.040   2.714
 2831SOL    HW1 8833   0.159   3.025   2.806
 2831SOL    HW2 8834   0.183   3.122   2.692
 2832SOL     OW 8835   0.088   3.782   4.277
 2832SOL    HW1 8836   0.088   3.829   4.361
 2832SOL    HW2 8837   0.117   3.847   4.213
 2833SOL     OW 8838   0.898   2.862   3.387
 2833SOL    HW1 8839   0.961   2.856   3.459
 2833SOL    HW2 8840   0.897   2.955   3.364
 2834SOL     OW 8841   1.027   4.350   1.362
 2834SOL    HW1 8842   0.987   4.423   1.409
 2834SOL    HW2 8843   1.096   4.391   1.308
 2835SOL     OW 8844   0.108   4.296   2.756
 2835SOL    HW1 8845   0.149   4.260   2.678
 2835SOL    HW2 8846   0.112   4.224   2.820
 2836SOL     OW 8847   6.991   5.788   3.373
 2836SOL    HW1 8848   6.951   5.731   3.438
 2836SOL    HW2 8849   7.083   5.794   3.400
 2837SOL     OW 8850   1.896   1.630   1.380
 2837SOL    HW1 8851   1.858   1.708   1.340
 2837SOL    HW2 8852   1.915   1.572   1.306
 2838SOL     OW 8853   0.105   5.195   3.100
 2838SOL    HW1 8854   0.163   5.136   3.148
 2838SOL    HW2 8855   0.155   5.218   3.021
 2839SOL     OW 8856   0.696   5.550   3.136
 2839SOL    HW1 8857   0.692   5.461   3.171
 2839SOL    HW2 8858   0.655   5.604   3.204
 2840SOL     OW 8859   0.126   6.986   3.159
 2840SOL    HW1 8860   0.124   7.049   3.086
 2840SOL    HW2 8861   0.188   7.024   3.222
 2841SOL     OW 8862   6.125   5.425   3.388
 2841SOL    HW1 8863   6.031   5.430   3.400
 2841SOL    HW2 8864   6.157   5.511   3.416
 2842SOL     OW 8865   2.145   4.117   3.266
 2842SOL    HW1 8866   2.162   4.120   3.360
 2842SOL    HW2 8867   2.063   4.069   3.258
 2843SOL     OW 8868   0.354   4.264   3.357
 2843SOL    HW1 8869   0.374   4.173   3.378
 2843SOL    HW2 8870   0.265   4.277   3.391
 2844SOL     OW 8871   0.352   5.799   3.842
 2844SOL    HW1 8872   0.365   5.879   3.893
 2844SOL    HW2 8873   0.258   5.784   3.843
 2845SOL     OW 8874   0.612   4.653   1.063
 2845SOL    HW1 8875   0.540   4.600   1.097
 2845SOL    HW2 8876   0.689   4.621   1.109
 2846SOL     OW 8877   1.409   6.436   3.461
 2846SOL    HW1 8878   1.454   6.518   3.441
 2846SOL    HW2 8879   1.460   6.397   3.532
 2847SOL     OW 8880   0.398   5.113   4.792
 2847SOL    HW1 8881   0.340   5.047   4.831
 2847SOL    HW2 8882   0.396   5.095   4.698
 2848SOL     OW 8883   0.205   3.815   3.402
 2848SOL    HW1 8884   0.111   3.818   3.386
 2848SOL    HW2 8885   0.213   3.807   3.497
 2849SOL     OW 8886   1.335   4.502   4.535
 2849SOL    HW1 8887   1.369   4.514   4.624
 2849SOL    HW2 8888   1.300   4.413   4.534
[truncated: 817,922 more chars]
