# Supplementary material for: Determination of Ligand Binding Modes in Hydrated Viral Ion Channels to Foster Drug Design and Repositioning
Source: J Chem Inf Model. 2021 Jul 27;61(8):4011–22. doi: 10.1021/acs.jcim.1c00488 (PMC8389532; doi:10.1021/acs.jcim.1c00488)
Supplement: Supplementary file 2 — ci1c00488_si_002.zip [file ci1c00488_si_002.zip › supporting_data_05_05/supporting_data/minimization_examples_3_ligands/SA_M2A_dry_holo/minim/after_md.gro]

6bkk_maestro in water
27062
   21ACE    CH3    1   6.062   0.338   2.033 -0.0141 -0.0248  0.0989
   21ACE   HH31    2   5.958   0.360   2.057  0.0656 -1.2461  1.7759
   21ACE   HH32    3   6.123   0.420   1.996 -1.4841  0.8092 -0.5471
   21ACE   HH33    4   6.059   0.264   1.952 -0.2466 -0.6281  0.6477
   21ACE      C    5   6.140   0.274   2.148 -0.3740 -0.5401  0.0613
   21ACE      O    6   6.260   0.255   2.132 -0.1839  0.1245  0.6139
   22SER      N    7   6.072   0.235   2.256 -0.6372 -0.0416  0.0823
   22SER      H    8   5.975   0.255   2.239 -0.5504 -0.6153 -1.2219
   22SER     CA    9   6.122   0.156   2.367 -0.4337 -0.1297 -0.0702
   22SER     HA   10   6.203   0.091   2.335  0.4938 -0.3458  2.4485
   22SER     CB   11   6.185   0.251   2.468 -0.2757 -0.1662 -0.1355
   22SER    HB1   12   6.209   0.194   2.558  1.2320 -0.5337 -0.7396
   22SER    HB2   13   6.114   0.330   2.493 -0.4360  0.4610 -2.3595
   22SER     OG   14   6.299   0.316   2.416 -0.1821 -0.7224 -0.6395
   22SER     HG   15   6.351   0.277   2.346  2.4730  0.8207  0.3163
   22SER      C   16   6.019   0.066   2.436 -0.2979 -0.0671  0.2143
   22SER      O   17   5.902   0.077   2.403 -0.2071 -0.1826 -0.1505
   23SER      N   18   6.062  -0.026   2.522 -0.2653 -0.3254 -0.0740
   23SER      H   19   6.162  -0.038   2.536  0.6156  4.5571 -0.3224
   23SER     CA   20   5.978  -0.120   2.593 -0.5170 -0.0809 -0.0470
   23SER     HA   21   5.882  -0.074   2.615  0.2272  0.1931  3.1101
   23SER     CB   22   5.956  -0.244   2.507  0.0194 -0.1088 -0.1481
   23SER    HB1   23   5.897  -0.316   2.565  0.1754  0.8137  1.1980
   23SER    HB2   24   6.051  -0.280   2.468  0.7853  1.0233  0.6062
   23SER     OG   25   5.883  -0.206   2.393  0.2280 -0.0811 -0.2716
   23SER     HG   26   5.884  -0.111   2.377  0.4201  0.7222  3.6071
   23SER      C   27   6.024  -0.152   2.735  0.2380  0.2271 -0.2172
   23SER      O   28   6.134  -0.112   2.772 -0.0017  0.4046  0.3099
   24ASP      N   29   5.943  -0.211   2.822  0.6772 -0.1639 -0.0694
   24ASP      H   30   5.845  -0.225   2.801  0.6665  0.1917 -0.2456
   24ASP     CA   31   5.974  -0.242   2.961 -0.0357  0.1842  0.1739
   24ASP     HA   32   5.998  -0.151   3.016 -2.2571  1.0520 -0.1757
   24ASP     CB   33   5.850  -0.296   3.031 -0.0143  0.3337  0.3272
   24ASP    HB1   34   5.834  -0.403   3.025  3.2928 -0.4505  2.6397
   24ASP    HB2   35   5.769  -0.245   2.979  0.1059  1.5468  1.2831
   24ASP     CG   36   5.858  -0.257   3.178 -0.0493 -0.0679  0.4355
   24ASP    OD1   37   5.901  -0.347   3.254  0.0678 -0.0391  0.4045
   24ASP    OD2   38   5.809  -0.149   3.219  0.3254  0.2421  0.0698
   24ASP      C   39   6.088  -0.342   2.976 -0.0636  0.1255  0.0062
   24ASP      O   40   6.093  -0.442   2.906  0.1986  0.4214 -0.3975
   25PRO      N   41   6.175  -0.327   3.076  0.2969  0.2489 -0.3247
   25PRO     CD   42   6.196  -0.211   3.161  0.1636  0.1964 -0.2197
   25PRO    HD1   43   6.131  -0.198   3.247  1.5755 -0.9100  1.0605
   25PRO    HD2   44   6.200  -0.121   3.099  1.5808 -0.6090 -1.3821
   25PRO     CG   45   6.340  -0.220   3.209  0.1314  0.0368 -0.1543
   25PRO    HG1   46   6.360  -0.160   3.298  0.1837 -1.6948  1.0652
   25PRO    HG2   47   6.398  -0.177   3.127 -2.5350 -0.2141 -2.3097
   25PRO     CB   48   6.363  -0.370   3.223 -0.3194 -0.0004  0.2277
   25PRO    HB1   49   6.316  -0.404   3.315 -1.6461  0.4389 -0.2725
   25PRO    HB2   50   6.470  -0.389   3.214 -0.2054  0.1932  1.1024
   25PRO     CA   51   6.281  -0.422   3.105 -0.1556 -0.1154  0.1637
   25PRO     HA   52   6.349  -0.429   3.020 -0.1724 -0.8815  0.2084
   25PRO      C   53   6.244  -0.566   3.140 -0.2575 -0.1537 -0.1006
   25PRO      O   54   6.310  -0.663   3.102  0.0532  0.1755 -0.4158
   26LEU      N   55   6.132  -0.579   3.210  0.0817  0.0059  0.4770
   26LEU      H   56   6.082  -0.495   3.235 -0.1014 -0.5161  2.0219
   26LEU     CA   57   6.070  -0.706   3.246  0.3079 -0.2556 -0.0509
   26LEU     HA   58   6.150  -0.766   3.289  2.0631  2.0894  0.1975
   26LEU     CB   59   5.960  -0.686   3.349  0.4842 -0.2447  0.1358
   26LEU    HB1   60   5.888  -0.621   3.298  0.5504 -1.5650 -1.7472
   26LEU    HB2   61   5.993  -0.629   3.436  0.5623 -0.3555  0.1782
   26LEU     CG   62   5.875  -0.809   3.380 -0.0300  0.0971  0.1087
   26LEU     HG   63   5.822  -0.829   3.287  1.9813  0.5903 -1.2164
   26LEU    CD1   64   5.963  -0.921   3.435  0.3215  0.3016 -0.0303
   26LEU   HD11   65   6.041  -0.947   3.364  1.1766 -0.9002  1.2789
   26LEU   HD12   66   6.008  -0.892   3.530  3.4931 -3.8811  0.0246
   26LEU   HD13   67   5.906  -1.011   3.460  1.8149 -1.1750 -1.6851
   26LEU    CD2   68   5.773  -0.773   3.488  0.1593 -0.3670  0.4468
   26LEU   HD21   69   5.687  -0.839   3.482 -0.9347  0.9781  0.7773
   26LEU   HD22   70   5.810  -0.790   3.589 -0.5136 -1.2184  0.5553
   26LEU   HD23   71   5.729  -0.676   3.466  0.2770  0.5356  3.6530
   26LEU      C   72   6.016  -0.775   3.121  1.2658  0.3099 -0.7904
   26LEU      O   73   6.017  -0.898   3.116 -0.3097  0.2382  0.1722
   27VAL      N   74   5.963  -0.705   3.021  0.1491  0.4271 -0.1335
   27VAL      H   75   5.980  -0.606   3.036  0.3469  0.3160  0.3692
   27VAL     CA   76   5.924  -0.741   2.886 -0.0294 -0.5627  0.1819
   27VAL     HA   77   5.863  -0.832   2.892  1.3036 -1.4533  0.8375
   27VAL     CB   78   5.835  -0.637   2.820  0.0269 -0.4426  0.2964
   27VAL     HB   79   5.891  -0.543   2.819  0.8696 -0.9332  0.4410
   27VAL    CG1   80   5.796  -0.681   2.680 -0.4890 -0.0980  0.3261
   27VAL   HG11   81   5.721  -0.613   2.640 -0.5788 -0.9238 -0.9719
   27VAL   HG12   82   5.884  -0.676   2.616 -0.5461  0.4042  0.2874
   27VAL   HG13   83   5.758  -0.783   2.669 -1.1024  0.2485 -1.0133
   27VAL    CG2   84   5.706  -0.615   2.899 -0.0905  0.6842 -0.1842
   27VAL   HG21   85   5.662  -0.522   2.863  0.0209  1.4618  1.5735
   27VAL   HG22   86   5.629  -0.689   2.878  0.0824  0.4408  0.0432
   27VAL   HG23   87   5.722  -0.599   3.006 -0.2201 -0.1417 -0.0346
   27VAL      C   88   6.040  -0.794   2.803  0.0587  0.0626 -0.0982
   27VAL      O   89   6.026  -0.892   2.730 -0.4716  0.2575 -0.2588
   28VAL      N   90   6.158  -0.732   2.810  0.0638  0.0327  0.0996
   28VAL      H   91   6.160  -0.639   2.850 -1.5549  1.0491 -1.9804
   28VAL     CA   92   6.278  -0.786   2.750  0.1864  0.2393  0.1577
   28VAL     HA   93   6.257  -0.797   2.644 -0.7584  0.8884  0.2668
   28VAL     CB   94   6.402  -0.700   2.769 -0.0534  0.8691 -1.0406
   28VAL     HB   95   6.431  -0.696   2.874 -0.5390  1.4768 -0.9202
   28VAL    CG1   96   6.514  -0.761   2.686 -0.0597 -0.2375 -0.2590
   28VAL   HG11   97   6.603  -0.701   2.704  1.0063 -1.2748 -1.7618
   28VAL   HG12   98   6.538  -0.858   2.728  2.4847  0.0991 -0.7810
   28VAL   HG13   99   6.489  -0.760   2.580 -0.9851  2.0700 -0.0736
   28VAL    CG2  100   6.393  -0.553   2.726 -0.0751  0.8840 -0.9851
   28VAL   HG21  101   6.495  -0.514   2.723  1.0523 -1.7665 -0.5151
   28VAL   HG22  102   6.356  -0.548   2.624 -0.9731  1.9544 -0.6188
   28VAL   HG23  103   6.334  -0.497   2.798  1.3006  0.4666  0.5255
   28VAL      C  104   6.298  -0.924   2.811  0.3030  0.2001  0.0291
   28VAL      O  105   6.302  -1.020   2.734  0.3519  0.1595  0.0826
   29ALA      N  106   6.296  -0.945   2.942 -0.4825  0.1001  0.0070
   29ALA      H  107   6.296  -0.858   2.994  0.6819  2.0107 -2.9357
   29ALA     CA  108   6.330  -1.074   3.001  0.3968  0.0964 -0.4860
   29ALA     HA  109   6.419  -1.120   2.960  1.1463 -0.6518  1.8729
   29ALA     CB  110   6.348  -1.061   3.152 -0.2016 -0.2570 -0.3814
   29ALA    HB1  111   6.387  -1.155   3.191 -1.7744 -0.3683  1.0329
   29ALA    HB2  112   6.421  -0.982   3.169  2.3235 -1.7378 -3.2671
   29ALA    HB3  113   6.255  -1.033   3.200 -0.2141  2.0702 -1.6441
   29ALA      C  114   6.226  -1.180   2.965 -0.3216  0.3641  0.7245
   29ALA      O  115   6.267  -1.291   2.933 -0.2963  0.4075  0.6024
   30ALA      N  116   6.097  -1.148   2.960 -0.3275  0.2557 -0.0975
   30ALA      H  117   6.071  -1.053   2.982  0.5919  0.9869 -1.9578
   30ALA     CA  118   5.996  -1.239   2.909  0.0297 -0.0234 -0.3057
   30ALA     HA  119   6.014  -1.332   2.963 -0.2996  0.7606  1.1892
   30ALA     CB  120   5.857  -1.188   2.943  0.2451  0.1219  0.3660
   30ALA    HB1  121   5.783  -1.257   2.901  0.7113  0.0054 -0.2638
   30ALA    HB2  122   5.843  -1.191   3.051 -1.7253 -0.3739  0.1419
   30ALA    HB3  123   5.838  -1.091   2.897  1.7678 -0.3071 -1.2463
   30ALA      C  124   6.007  -1.270   2.760 -0.5411  0.3675 -0.4315
   30ALA      O  125   5.968  -1.377   2.714  0.2730 -0.0346 -0.1916
   31SER      N  126   6.061  -1.177   2.681 -0.3647  0.7943  0.1851
   31SER      H  127   6.090  -1.093   2.730  1.0037  1.2116 -1.2520
   31SER     CA  128   6.107  -1.195   2.545 -0.0373  0.6478  0.3111
   31SER     HA  129   6.020  -1.235   2.493 -2.6291  4.2038  1.4943
   31SER     CB  130   6.135  -1.062   2.475  0.8896  0.4570  0.3066
   31SER    HB1  131   6.171  -1.067   2.372 -0.0508 -0.8171  0.0177
   31SER    HB2  132   6.223  -1.017   2.520  1.6278  2.2342 -2.6238
   31SER     OG  133   6.026  -0.973   2.487  0.3916 -0.1510  0.3161
   31SER     HG  134   6.024  -0.931   2.573  0.5250  1.3285 -0.3857
   31SER      C  135   6.221  -1.294   2.528 -0.3139  0.3194  0.3527
   31SER      O  136   6.215  -1.384   2.444  0.3037  0.6358 -0.0409
   32ILE      N  137   6.322  -1.283   2.614  0.0862 -0.1238 -0.0576
   32ILE      H  138   6.320  -1.214   2.687  0.3351  0.3316 -0.4715
   32ILE     CA  139   6.431  -1.378   2.624  0.3033  0.0918 -0.3470
   32ILE     HA  140   6.476  -1.392   2.525  1.4565  2.7086 -0.2837
   32ILE     CB  141   6.542  -1.323   2.713  0.1168  0.0692 -0.0991
   32ILE     HB  142   6.499  -1.291   2.808 -2.1351  2.2309 -1.7212
   32ILE    CG2  143   6.646  -1.431   2.742  0.0072  0.0846  0.3613
   32ILE   HG21  144   6.701  -1.448   2.649  2.1791  0.8075  1.4483
   32ILE   HG22  145   6.705  -1.399   2.828  0.1142 -0.4731  0.5003
   32ILE   HG23  146   6.607  -1.527   2.775  3.6120 -0.9942  2.0474
   32ILE    CG1  147   6.609  -1.195   2.662  0.4759  0.1113  0.4619
   32ILE   HG11  148   6.540  -1.121   2.621  0.4406 -0.4809 -0.5852
   32ILE   HG12  149   6.681  -1.215   2.583  0.4839 -2.1993  0.9919
   32ILE     CD  150   6.676  -1.113   2.772 -0.3687  0.2479  0.8835
   32ILE    HD1  151   6.697  -1.013   2.734 -1.8769 -0.7713 -3.2235
   32ILE    HD2  152   6.601  -1.093   2.848 -0.6588  0.2444  0.6025
   32ILE    HD3  153   6.751  -1.169   2.827 -0.6083 -0.5416  0.4337
   32ILE      C  154   6.385  -1.513   2.676  0.0848  0.3860  0.2267
   32ILE      O  155   6.420  -1.613   2.614  0.0283  0.1937  0.4998
   33ILE      N  156   6.308  -1.531   2.784  0.1539 -0.2243  0.1801
   33ILE      H  157   6.280  -1.451   2.839 -2.4772 -1.6978  1.1766
   33ILE     CA  158   6.267  -1.658   2.840  0.0410 -0.1284  0.3157
   33ILE     HA  159   6.353  -1.724   2.842 -1.4960 -2.2180  1.5625
   33ILE     CB  160   6.212  -1.635   2.981 -0.2605  0.0345  0.1721
   33ILE     HB  161   6.138  -1.555   2.970 -2.4627 -1.6429  1.9924
   33ILE    CG2  162   6.136  -1.755   3.036 -0.0905 -0.0768  0.1660
   33ILE   HG21  163   6.105  -1.740   3.139  2.3776 -4.0310  1.7093
   33ILE   HG22  164   6.050  -1.793   2.981 -0.4181  0.9045 -0.0146
   33ILE   HG23  165   6.209  -1.833   3.054  0.0414 -0.1220 -0.5443
   33ILE    CG1  166   6.324  -1.592   3.076 -0.4074  0.0098  0.3575
   33ILE   HG11  167   6.401  -1.530   3.031 -1.0247  0.8075  0.3684
   33ILE   HG12  168   6.375  -1.686   3.099  0.0622  0.0866 -0.3267
   33ILE     CD  169   6.286  -1.523   3.206 -0.6602  0.2895  0.1397
   33ILE    HD1  170   6.208  -1.576   3.261 -2.1111  0.6907 -1.4756
   33ILE    HD2  171   6.376  -1.504   3.266  1.2153  1.4181 -2.8278
   33ILE    HD3  172   6.249  -1.423   3.185 -2.5791 -0.8287 -2.1387
   33ILE      C  173   6.168  -1.729   2.750 -0.1090  0.1267  0.2771
   33ILE      O  174   6.177  -1.851   2.731 -0.3423  0.1824 -0.2207
   34GLY      N  175   6.077  -1.653   2.689 -0.9119 -0.5491  0.6018
   34GLY      H  176   6.083  -1.555   2.715  0.4270 -0.7429  1.1094
   34GLY     CA  177   5.986  -1.713   2.594 -0.6141 -0.0531 -0.0057
   34GLY    HA1  178   5.919  -1.636   2.557 -0.1292  0.1324 -0.5153
   34GLY    HA2  179   5.929  -1.778   2.659  1.8358  0.6357  3.0811
   34GLY      C  180   6.054  -1.772   2.471 -0.3009 -0.0007  0.1417
   34GLY      O  181   6.012  -1.877   2.424  0.0103  0.0849 -0.3318
   35ILE      N  182   6.160  -1.711   2.417 -0.2509 -0.4776 -0.2980
   35ILE      H  183   6.202  -1.636   2.469  0.4607 -0.6816 -0.5650
   35ILE     CA  184   6.238  -1.766   2.307 -0.3472 -0.3726 -0.4189
   35ILE     HA  185   6.166  -1.793   2.229 -1.3750 -3.4800  1.3965
   35ILE     CB  186   6.328  -1.661   2.243 -0.4951 -0.1173 -0.2117
   35ILE     HB  187   6.395  -1.628   2.322  1.6946 -0.1744 -1.9298
   35ILE    CG2  188   6.418  -1.724   2.137  0.1844  0.0077  0.2853
   35ILE   HG21  189   6.479  -1.649   2.088 -1.9611  1.2264 -0.6764
   35ILE   HG22  190   6.489  -1.799   2.172 -0.0531 -0.1077  0.5193
   35ILE   HG23  191   6.355  -1.765   2.058  3.0031 -3.7185 -0.3138
   35ILE    CG1  192   6.245  -1.559   2.166 -0.5534 -0.2649 -0.3456
   35ILE   HG11  193   6.170  -1.523   2.236 -0.6134 -0.0429 -0.5193
   35ILE   HG12  194   6.189  -1.605   2.085  0.9612  0.0724 -1.6415
   35ILE     CD  195   6.330  -1.436   2.132 -0.9934 -0.0178 -0.5645
   35ILE    HD1  196   6.273  -1.352   2.092 -0.7675 -0.1066 -1.0700
   35ILE    HD2  197   6.383  -1.403   2.222 -2.8108  0.4218  0.4045
   35ILE    HD3  198   6.408  -1.450   2.057 -0.6779 -1.1534 -0.0518
   35ILE      C  199   6.307  -1.896   2.346  0.0849  0.0535  0.2499
   35ILE      O  200   6.292  -1.988   2.266  0.0166  0.5262 -0.2948
   36LEU      N  201   6.370  -1.899   2.464  0.1577  0.5408  0.2264
   36LEU      H  202   6.365  -1.820   2.526  0.3620  0.3855  0.4422
   36LEU     CA  203   6.427  -2.022   2.516  0.0154  0.3034 -0.1747
   36LEU     HA  204   6.492  -2.061   2.438 -0.6925  0.2217 -0.7357
   36LEU     CB  205   6.510  -1.988   2.639 -0.2429  0.6143 -0.0863
   36LEU    HB1  206   6.462  -1.907   2.694 -0.6584  0.0990  0.3194
   36LEU    HB2  207   6.602  -1.942   2.604  0.8099 -1.6435 -0.4342
   36LEU     CG  208   6.543  -2.095   2.742 -0.3940  0.2567 -0.4066
   36LEU     HG  209   6.449  -2.144   2.766 -0.5153  0.1690 -1.0393
   36LEU    CD1  210   6.649  -2.190   2.687  0.0431  0.5502 -0.0848
   36LEU   HD11  211   6.620  -2.206   2.583 -0.2402  0.6218 -0.0182
   36LEU   HD12  212   6.744  -2.140   2.671  0.3456  0.3064  0.9201
   36LEU   HD13  213   6.664  -2.289   2.729 -1.4382 -0.4670 -1.7798
   36LEU    CD2  214   6.591  -2.035   2.874 -0.1047  0.1119 -0.4452
   36LEU   HD21  215   6.522  -1.959   2.910 -0.3240 -1.0877  1.8311
   36LEU   HD22  216   6.599  -2.119   2.943 -1.8000  0.7422  0.5678
   36LEU   HD23  217   6.692  -1.994   2.871  0.2808 -0.4837  2.0062
   36LEU      C  218   6.327  -2.135   2.536  0.3944 -0.0294 -0.1667
   36LEU      O  219   6.359  -2.251   2.509  0.1817 -0.1990  0.3043
   37HIS      N  220   6.207  -2.102   2.583  0.4326  0.1653 -0.2084
   37HIS      H  221   6.192  -2.003   2.599  1.9190  0.3080  0.4975
   37HIS     CA  222   6.101  -2.198   2.602  0.5482  0.0993  0.0914
   37HIS     HA  223   6.141  -2.274   2.670  0.5555  0.7137  0.7756
   37HIS     CB  224   5.990  -2.130   2.681  0.0700  0.1842 -0.6453
   37HIS    HB1  225   5.936  -2.055   2.623 -0.9728  0.9991  1.2751
   37HIS    HB2  226   6.038  -2.073   2.762  0.3892  0.2959 -0.9130
   37HIS     CG  227   5.892  -2.218   2.753  0.0559  0.3599 -0.4492
   37HIS    ND1  228   5.772  -2.178   2.811  0.1250 -0.2664  0.1464
   37HIS    CE1  229   5.711  -2.290   2.851  0.2615 -0.0063  1.1095
   37HIS    HE1  230   5.618  -2.292   2.905  0.2505  1.6168  1.2089
   37HIS    NE2  231   5.786  -2.399   2.824  0.2524  0.2726 -0.1104
   37HIS    HE2  232   5.752  -2.492   2.841  0.5798  0.2077  0.2109
   37HIS    CD2  233   5.899  -2.355   2.757  0.1503  0.3713 -0.2180
   37HIS    HD2  234   5.976  -2.411   2.707  0.7350  2.3056 -1.5899
   37HIS      C  235   6.043  -2.262   2.477 -0.9830  0.4199  0.6076
   37HIS      O  236   6.011  -2.381   2.480  0.3578  0.0436  0.6942
   38LEU      N  237   6.057  -2.212   2.354  0.7345 -0.3560  0.4602
   38LEU      H  238   6.088  -2.116   2.348 -0.0083 -0.0240  1.6820
   38LEU     CA  239   6.025  -2.278   2.229 -0.4009 -0.2608  0.6981
   38LEU     HA  240   5.947  -2.353   2.242  0.4329 -1.4122 -0.7113
   38LEU     CB  241   5.967  -2.183   2.125  0.0955 -0.5833  0.1221
   38LEU    HB1  242   6.030  -2.095   2.109 -2.6806  1.8095  1.2966
   38LEU    HB2  243   5.872  -2.149   2.167  1.4902  0.5647  2.5646
   38LEU     CG  244   5.945  -2.255   1.992  0.3687 -0.3666 -0.0409
   38LEU     HG  245   6.040  -2.302   1.968  1.3421  0.2407  2.3322
   38LEU    CD1  246   5.833  -2.358   1.995  0.2532 -0.2434 -0.1183
   38LEU   HD11  247   5.833  -2.411   1.900  1.1667  1.2863 -1.0190
   38LEU   HD12  248   5.857  -2.438   2.065  1.9859 -0.7901 -1.2655
   38LEU   HD13  249   5.732  -2.318   2.008  0.3071 -0.2416  0.3220
   38LEU    CD2  250   5.900  -2.158   1.883  0.0444 -0.2535  0.1934
   38LEU   HD21  251   5.813  -2.102   1.918  0.8689  0.4660  1.1649
   38LEU   HD22  252   5.981  -2.090   1.860  0.0290 -0.6123 -0.9629
   38LEU   HD23  253   5.880  -2.214   1.792  0.3330 -1.6078  0.9289
   38LEU      C  254   6.142  -2.367   2.190 -0.0551  0.2976  0.4422
   38LEU      O  255   6.118  -2.477   2.140 -0.4944  0.4692  0.2722
   39ILE      N  256   6.264  -2.315   2.200  0.1042 -0.0080  0.1000
   39ILE      H  257   6.265  -2.219   2.233 -1.1496  0.3561 -0.8265
   39ILE     CA  258   6.386  -2.390   2.177 -0.1849 -0.3624 -0.2761
   39ILE     HA  259   6.390  -2.421   2.073  1.4715 -1.2785  0.0244
   39ILE     CB  260   6.513  -2.308   2.196 -0.2590 -0.3075 -0.0175
   39ILE     HB  261   6.504  -2.262   2.295 -0.8406  0.6078 -0.4910
   39ILE    CG2  262   6.639  -2.394   2.198 -0.1035 -0.0852 -0.3315
   39ILE   HG21  263   6.730  -2.335   2.187  0.4864 -1.0789 -0.9756
   39ILE   HG22  264   6.654  -2.456   2.286  2.3848 -1.6090 -1.6854
   39ILE   HG23  265   6.645  -2.463   2.113  0.5048 -0.1147 -0.2648
   39ILE    CG1  266   6.527  -2.195   2.096 -0.1593 -0.0254  0.3139
   39ILE   HG11  267   6.441  -2.129   2.089 -0.2840  0.0830  2.4119
   39ILE   HG12  268   6.546  -2.246   2.001 -0.2702  0.1631  0.1878
   39ILE     CD  269   6.639  -2.095   2.127 -0.2703 -0.0036  0.6445
   39ILE    HD1  270   6.741  -2.132   2.135 -0.6513 -0.9524  1.2841
   39ILE    HD2  271   6.650  -2.025   2.045 -1.6909 -0.1075  0.3293
   39ILE    HD3  272   6.603  -2.028   2.205  1.0550  0.2128  1.0941
   39ILE      C  273   6.388  -2.519   2.258 -0.4275 -0.0385  0.2481
   39ILE      O  274   6.412  -2.623   2.197  0.0367  0.3728 -0.2700
   40LEU      N  275   6.374  -2.515   2.391  0.2052  0.1573  0.3086
   40LEU      H  276   6.382  -2.421   2.427 -1.3789  1.2362 -1.9279
   40LEU     CA  277   6.356  -2.629   2.479 -0.0074  0.0281  0.0975
   40LEU     HA  278   6.447  -2.688   2.472 -1.8588 -2.8197 -3.2045
   40LEU     CB  279   6.326  -2.587   2.622 -0.3030  0.9261 -0.2186
   40LEU    HB1  280   6.308  -2.683   2.671  0.7632 -0.0178 -1.6009
   40LEU    HB2  281   6.229  -2.538   2.629 -2.3549 -2.8217  0.7670
   40LEU     CG  282   6.434  -2.515   2.703 -0.0463  0.4792 -0.1631
   40LEU     HG  283   6.460  -2.427   2.645  1.7826  0.0953  0.0023
   40LEU    CD1  284   6.368  -2.486   2.837 -0.1299  0.0811 -0.1173
   40LEU   HD11  285   6.441  -2.438   2.903  0.3265  0.2848 -0.7679
   40LEU   HD12  286   6.285  -2.417   2.819  0.3967  0.8157  0.2339
   40LEU   HD13  287   6.330  -2.575   2.889 -1.2117  0.8847  0.5148
   40LEU    CD2  288   6.560  -2.601   2.714 -0.3548  0.0891  0.4315
   40LEU   HD21  289   6.615  -2.581   2.805  0.5823 -1.3071  0.2053
   40LEU   HD22  290   6.537  -2.707   2.708 -0.5864  0.2030 -2.1773
   40LEU   HD23  291   6.629  -2.582   2.631 -0.9183 -1.8409 -0.5337
   40LEU      C  292   6.244  -2.724   2.439  0.2585 -0.3820  0.3223
   40LEU      O  293   6.259  -2.846   2.433 -0.3413 -0.4294 -0.2660
   41TRP      N  294   6.125  -2.671   2.410  0.5002 -0.1600 -0.2812
   41TRP      H  295   6.105  -2.574   2.430  1.1553 -0.3629  1.5998
   41TRP     CA  296   6.015  -2.747   2.353  0.2242  0.2433 -0.2894
   41TRP     HA  297   5.991  -2.820   2.430 -0.5990  0.0470 -0.7245
   41TRP     CB  298   5.891  -2.660   2.339 -0.0010 -0.0679 -0.2362
   41TRP    HB1  299   5.905  -2.596   2.251  0.6954 -1.1428 -0.9232
   41TRP    HB2  300   5.888  -2.604   2.433  2.4359 -0.4532  0.1298
   41TRP     CG  301   5.761  -2.728   2.309 -0.2548  0.3392 -0.0762
   41TRP    CD1  302   5.674  -2.770   2.404 -0.5842  1.0026 -0.0749
   41TRP    HD1  303   5.687  -2.773   2.511  1.0449  0.8799 -0.2421
   41TRP    NE1  304   5.560  -2.824   2.346 -0.1526  0.3336 -0.3203
   41TRP    HE1  305   5.506  -2.886   2.403 -0.5004  0.6729 -0.2761
   41TRP    CE2  306   5.570  -2.818   2.209  0.0740  0.4725 -0.2998
   41TRP    CZ2  307   5.488  -2.875   2.111  0.2560 -0.0850 -0.1307
   41TRP    HZ2  308   5.395  -2.921   2.142  0.6997 -0.4382  0.7085
   41TRP    CH2  309   5.528  -2.880   1.977  0.2638 -0.3030 -0.1210
   41TRP    HH2  310   5.463  -2.919   1.901  0.4235 -2.6520  0.8608
   41TRP    CZ3  311   5.652  -2.820   1.951  0.3804 -0.4893 -0.0038
   41TRP    HZ3  312   5.690  -2.815   1.850 -0.8493 -2.2977 -0.6052
   41TRP    CE3  313   5.735  -2.762   2.048  0.0690  0.4493 -0.2833
   41TRP    HE3  314   5.830  -2.724   2.014  1.1218 -1.6382  0.1318
   41TRP    CD2  315   5.696  -2.759   2.182  0.0779  0.4727 -0.2808
   41TRP      C  316   6.043  -2.822   2.224  0.6564 -0.4956  0.2270
   41TRP      O  317   5.995  -2.933   2.202  0.0452 -0.1624 -0.1505
   42ILE      N  318   6.133  -2.764   2.143  0.0466  0.6092  0.3310
   42ILE      H  319   6.162  -2.669   2.164 -0.7973  1.4478 -1.9438
   42ILE     CA  320   6.178  -2.835   2.026  0.2224  0.6879  0.3504
   42ILE     HA  321   6.093  -2.890   1.987 -0.0561  2.3709 -1.5465
   42ILE     CB  322   6.228  -2.737   1.921  0.2113 -0.0664 -0.3699
   42ILE     HB  323   6.286  -2.657   1.967 -2.7012  0.9782  1.8083
   42ILE    CG2  324   6.309  -2.807   1.812 -0.0510  0.0488 -0.6420
   42ILE   HG21  325   6.323  -2.740   1.728 -1.3804  0.0842 -0.8599
   42ILE   HG22  326   6.407  -2.845   1.843  0.4362  1.0477 -0.9362
   42ILE   HG23  327   6.263  -2.896   1.770 -1.1723  1.8148 -3.4051
   42ILE    CG1  328   6.102  -2.677   1.859 -0.0501  0.1469  0.3684
   42ILE   HG11  329   6.032  -2.640   1.935 -0.9201 -0.6086 -0.0523
   42ILE   HG12  330   6.043  -2.761   1.824  0.0708 -0.1483  0.8615
   42ILE     CD  331   6.115  -2.556   1.767  0.1908 -0.3843 -0.3003
   42ILE    HD1  332   6.157  -2.584   1.670 -1.8238 -1.2065 -0.9833
   42ILE    HD2  333   6.010  -2.539   1.741  0.0740 -2.0316 -1.0314
   42ILE    HD3  334   6.171  -2.473   1.810 -2.0604  1.2824 -0.3821
   42ILE      C  335   6.274  -2.944   2.073  0.3649  0.5716 -0.1971
   42ILE      O  336   6.271  -3.052   2.016  0.3109  0.4855 -0.0300
   43LEU      N  337   6.371  -2.919   2.162  0.5102 -0.5294 -0.0366
   43LEU      H  338   6.375  -2.825   2.200 -1.3953  0.5220 -2.1955
   43LEU     CA  339   6.468  -3.015   2.211  0.4367 -0.5463  0.0772
   43LEU     HA  340   6.518  -3.047   2.120  1.9899  0.0324  0.6852
   43LEU     CB  341   6.566  -2.935   2.297  0.1679 -0.1455  0.0161
   43LEU    HB1  342   6.629  -3.011   2.344 -1.8760 -1.8598  0.1586
   43LEU    HB2  343   6.514  -2.882   2.376  0.9487  0.2173  0.2909
   43LEU     CG  344   6.658  -2.844   2.216 -0.0704 -0.0230 -0.1179
   43LEU     HG  345   6.600  -2.762   2.172 -3.6877 -1.7800  0.9854
   43LEU    CD1  346   6.748  -2.777   2.320 -0.2021  0.6177 -0.4110
   43LEU   HD11  347   6.808  -2.703   2.267  0.4450  1.1564  0.9994
   43LEU   HD12  348   6.686  -2.726   2.394 -2.2416 -0.9247 -0.9642
   43LEU   HD13  349   6.810  -2.854   2.365  3.5528  2.4252 -2.0586
   43LEU    CD2  350   6.742  -2.917   2.113  0.4541 -0.0566  0.3253
   43LEU   HD21  351   6.775  -3.016   2.145 -1.8275 -1.0880 -0.3123
   43LEU   HD22  352   6.672  -2.936   2.031  1.3789  2.9810 -1.3365
   43LEU   HD23  353   6.827  -2.864   2.071 -0.7776 -0.2755 -2.6973
   43LEU      C  354   6.407  -3.137   2.277 -0.5533  0.0184  0.2339
   43LEU      O  355   6.467  -3.245   2.282  0.3931  0.4805 -0.6952
   44ASP      N  356   6.288  -3.121   2.336 -0.5485  0.3371  0.1579
   44ASP      H  357   6.252  -3.027   2.336  2.5076  1.6465  2.0189
   44ASP     CA  358   6.206  -3.228   2.390  0.0710 -0.2374 -0.0180
   44ASP     HA  359   6.261  -3.297   2.454 -0.5673 -0.4303  0.3302
   44ASP     CB  360   6.106  -3.148   2.473 -0.0442 -0.4166  0.0156
   44ASP    HB1  361   6.033  -3.097   2.409 -0.4803  0.5438  1.2262
   44ASP    HB2  362   6.164  -3.074   2.528 -1.4188 -0.3657  1.4522
   44ASP     CG  363   6.025  -3.230   2.572 -0.1283  0.0806  0.3654
   44ASP    OD1  364   5.912  -3.185   2.599 -0.3420 -0.4591  0.3800
   44ASP    OD2  365   6.077  -3.333   2.620  0.0571  0.1615  0.3420
   44ASP      C  366   6.125  -3.307   2.290 -0.1080  0.0667 -0.1140
   44ASP      O  367   6.090  -3.422   2.315  0.5570 -0.1329 -0.0797
   45ARG      N  368   6.103  -3.251   2.170 -0.4793 -0.3352 -0.2373
   45ARG      H  369   6.118  -3.153   2.154  0.5489 -1.0253 -5.4106
   45ARG     CA  370   6.014  -3.308   2.071 -0.4461 -0.9758  0.0900
   45ARG     HA  371   5.947  -3.370   2.130 -1.8103 -0.3997 -0.7759
   45ARG     CB  372   5.938  -3.191   2.009  0.5522 -0.4727 -0.2017
   45ARG    HB1  373   6.010  -3.143   1.942  0.3873 -2.2072 -1.7170
   45ARG    HB2  374   5.899  -3.119   2.081 -0.9416 -0.6701 -0.7636
   45ARG     CG  375   5.827  -3.232   1.912  0.2945  0.0321 -0.1282
   45ARG    HG1  376   5.862  -3.286   1.824  1.0141 -2.7836  1.7177
   45ARG    HG2  377   5.776  -3.141   1.883  0.0221 -0.7316 -2.2414
   45ARG     CD  378   5.726  -3.320   1.985  0.5358 -0.2920 -0.1824
   45ARG    HD1  379   5.671  -3.266   2.061  1.0580  0.0086 -0.0104
   45ARG    HD2  380   5.772  -3.409   2.028  1.1948 -1.1209 -2.4456
   45ARG     NE  381   5.619  -3.369   1.899 -0.1412 -0.4690  0.7438
   45ARG     HE  382   5.526  -3.335   1.919 -0.1012  0.7096 -0.8716
   45ARG     CZ  383   5.631  -3.469   1.811 -0.2395 -0.3992  0.6501
   45ARG    NH1  384   5.750  -3.530   1.795  0.1024  0.4009  0.1225
   45ARG   HH11  385   5.831  -3.501   1.847  0.5168  1.4292 -1.0374
   45ARG   HH12  386   5.759  -3.608   1.732  2.1722  2.4987 -2.4036
   45ARG    NH2  387   5.527  -3.504   1.734 -0.2190  0.1859  0.3549
   45ARG   HH21  388   5.439  -3.464   1.761  0.0327  1.3882 -0.4886
   45ARG   HH22  389   5.529  -3.596   1.692  0.3858 -0.2900  1.3916
   45ARG      C  390   6.088  -3.386   1.964  0.6426 -0.4308  0.4307
   45ARG      O  391   6.023  -3.468   1.898  0.2308  0.2247  0.0146
   46LEU      N  392   6.220  -3.369   1.954  0.5778 -0.3437 -0.2894
   46LEU      H  393   6.261  -3.300   2.015 -1.0998 -0.3814  0.9281
   46LEU     CA  394   6.291  -3.423   1.840  0.5577 -0.1013 -0.4180
   46LEU     HA  395   6.228  -3.458   1.758 -0.1319 -0.6002  0.3094
   46LEU     CB  396   6.388  -3.319   1.786  0.0380  0.4976 -0.2057
   46LEU    HB1  397   6.462  -3.367   1.722  1.4296  1.4949  0.5872
   46LEU    HB2  398   6.446  -3.268   1.863 -0.6590  1.5883 -0.3814
   46LEU     CG  399   6.328  -3.204   1.705 -0.2330  0.5568  0.0817
   46LEU     HG  400   6.250  -3.152   1.762 -0.2008  0.2818  0.3830
   46LEU    CD1  401   6.442  -3.116   1.655 -0.2511  0.0825 -0.8060
   46LEU   HD11  402   6.403  -3.029   1.601  1.8732  1.6709  0.0775
   46LEU   HD12  403   6.502  -3.083   1.739 -0.6601  0.0585 -0.4980
   46LEU   HD13  404   6.504  -3.175   1.588 -0.6986 -1.4898  0.1015
   46LEU    CD2  405   6.270  -3.257   1.574 -0.4610 -0.6932  0.6776
   46LEU   HD21  406   6.243  -3.174   1.510  0.7819  0.0701  1.1097
   46LEU   HD22  407   6.339  -3.322   1.520  1.6460  1.1842  0.9686
   46LEU   HD23  408   6.181  -3.316   1.593  0.7641 -2.6608  0.6421
   46LEU      C  409   6.365  -3.543   1.898  0.4251 -0.0340 -0.1088
   46LEU      O  410   6.455  -3.518   1.978  0.1970  0.3463  0.0335
   46NME      N  411   6.347  -3.666   1.849 -1.1377  0.0723  0.1387
   46NME      H  412   6.390  -3.739   1.904  0.1674  0.5810 -0.1589
   46NME    CH3  413   6.259  -3.707   1.742 -0.7165  0.3631 -0.3238
   46NME   HH31  414   6.299  -3.671   1.647 -0.7921 -0.1147 -0.5376
   46NME   HH32  415   6.248  -3.815   1.739  2.0228 -0.0157  0.2664
   46NME   HH33  416   6.159  -3.670   1.763 -0.9354  0.6457 -1.7568
  121ACE    CH3  417   6.081   0.237   2.816  0.2519 -0.5046 -0.1762
  121ACE   HH31  418   6.152   0.270   2.891 -1.3822  0.1158  1.1837
  121ACE   HH32  419   6.128   0.161   2.754  1.7948  1.7771 -1.9424
  121ACE   HH33  420   6.049   0.326   2.762 -2.8540 -1.9486 -0.9929
  121ACE      C  421   5.966   0.188   2.904 -0.1875  0.2534 -0.3134
  121ACE      O  422   5.978   0.153   3.021  0.2846  0.3463 -0.3327
  122SER      N  423   5.846   0.190   2.846 -0.2251 -0.1974 -0.2551
  122SER      H  424   5.848   0.233   2.755  1.2132 -0.1228 -0.2048
  122SER     CA  425   5.720   0.139   2.897 -0.2223 -0.0230 -0.0700
  122SER     HA  426   5.737   0.091   2.993 -0.0446  1.0919  0.4712
  122SER     CB  427   5.622   0.256   2.911 -0.1212  0.0718 -0.1498
  122SER    HB1  428   5.525   0.212   2.932 -0.3619  0.9964  0.7279
  122SER    HB2  429   5.611   0.304   2.813  1.4239 -1.5874 -1.2220
  122SER     OG  430   5.667   0.346   3.009 -0.4870 -0.1666  0.2367
  122SER     HG  431   5.592   0.401   3.032  1.7990  2.3070  2.4826
  122SER      C  432   5.654   0.040   2.802 -0.1149  0.1838 -0.3654
  122SER      O  433   5.674   0.031   2.681  0.4141 -0.3921 -0.2376
  123SER      N  434   5.558  -0.036   2.857 -0.0741 -0.0748 -0.6464
  123SER      H  435   5.538  -0.026   2.956 -1.7173 -1.4648 -0.7941
  123SER     CA  436   5.477  -0.126   2.779 -0.4733 -0.2438 -0.0484
  123SER     HA  437   5.493  -0.102   2.674  2.1285 -1.5700 -0.0403
  123SER     CB  438   5.539  -0.265   2.797 -0.3464 -0.2674 -0.6440
  123SER    HB1  439   5.467  -0.339   2.761 -2.3321 -0.1035  2.6046
  123SER    HB2  440   5.550  -0.291   2.902  2.0907  1.7233 -0.3045
  123SER     OG  441   5.648  -0.292   2.711  0.0716 -0.3781 -0.0793
  123SER     HG  442   5.626  -0.284   2.618  0.2533 -0.7003 -0.1519
  123SER      C  443   5.328  -0.121   2.808 -0.4316  0.3319  0.0795
  123SER      O  444   5.284  -0.068   2.909 -0.4215 -0.0116  0.2674
  124ASP      N  445   5.243  -0.182   2.725  0.2296 -0.3606 -0.0971
  124ASP      H  446   5.272  -0.228   2.639 -0.6124  0.5168 -0.8719
  124ASP     CA  447   5.104  -0.198   2.764  0.3008 -0.3038  0.1757
  124ASP     HA  448   5.060  -0.099   2.775  1.5706  0.1618  1.4977
  124ASP     CB  449   5.018  -0.260   2.655  0.4113 -0.0531 -0.0552
  124ASP    HB1  450   5.032  -0.368   2.642 -1.2050 -0.1244 -1.5778
  124ASP    HB2  451   5.039  -0.213   2.559  0.0117  1.6104  0.6382
  124ASP     CG  452   4.869  -0.245   2.678  0.3447 -0.1034 -0.4527
  124ASP    OD1  453   4.817  -0.139   2.634 -0.0633  0.0696  0.4206
  124ASP    OD2  454   4.810  -0.326   2.752  0.4466  0.0051 -0.2518
  124ASP      C  455   5.084  -0.276   2.894  0.1070 -0.1228  0.2527
  124ASP      O  456   5.155  -0.374   2.912  0.3164  0.0857  0.5593
  125PRO      N  457   4.997  -0.232   2.986 -0.0633  0.6734 -0.2722
  125PRO     CD  458   4.927  -0.106   2.985 -0.2730  0.5562 -0.4803
  125PRO    HD1  459   4.848  -0.119   2.911  0.3716 -1.4800 -0.8706
  125PRO    HD2  460   4.993  -0.021   2.970 -0.5214  1.1134  1.2853
  125PRO     CG  461   4.860  -0.088   3.121 -0.3227  0.0654 -0.4377
  125PRO    HG1  462   4.769  -0.030   3.109  0.0363  0.5448 -0.8710
  125PRO    HG2  463   4.935  -0.038   3.183 -0.3297 -0.7310  0.2333
  125PRO     CB  464   4.844  -0.232   3.170  0.0186  0.1906  0.0566
  125PRO    HB1  465   4.756  -0.277   3.125 -0.3106 -0.9480  1.7649
  125PRO    HB2  466   4.852  -0.236   3.278 -0.1434  0.0162  0.0620
  125PRO     CA  467   4.963  -0.304   3.107 -0.0779  0.4394 -0.4154
  125PRO     HA  468   5.053  -0.297   3.168  0.2780 -3.1765 -0.2875
  125PRO      C  469   4.924  -0.450   3.085 -0.1829  0.3991  0.0264
  125PRO      O  470   4.969  -0.531   3.166 -0.9877 -0.4179 -0.3270
  126LEU      N  471   4.864  -0.491   2.973  0.4866  0.0810 -0.2202
  126LEU      H  472   4.837  -0.420   2.907  0.4357  0.8827  0.6555
  126LEU     CA  473   4.834  -0.631   2.946 -0.0868  0.1451  0.0777
  126LEU     HA  474   4.791  -0.672   3.037  1.3454 -2.3007 -0.2553
  126LEU     CB  475   4.734  -0.629   2.831  0.0952  0.4401 -0.0783
  126LEU    HB1  476   4.789  -0.596   2.743  1.3975  1.5593  1.1051
  126LEU    HB2  477   4.656  -0.556   2.852  1.1615  1.7167 -0.4059
  126LEU     CG  478   4.680  -0.770   2.806 -0.0041  0.3946  0.3814
  126LEU     HG  479   4.762  -0.839   2.788  1.2587  2.2626 -1.5990
  126LEU    CD1  480   4.613  -0.825   2.932  0.1021  0.3868  0.4346
  126LEU   HD11  481   4.568  -0.919   2.901  0.5080  0.3836 -0.1635
  126LEU   HD12  482   4.692  -0.849   3.002  1.6547  0.3795 -1.2454
  126LEU   HD13  483   4.546  -0.751   2.975 -0.7927  0.4619 -0.9955
  126LEU    CD2  484   4.578  -0.775   2.693  0.2735 -0.0519  0.1489
  126LEU   HD21  485   4.530  -0.873   2.692  0.4188 -0.1237  0.2403
  126LEU   HD22  486   4.506  -0.696   2.717  0.5688  1.2458 -2.7697
  126LEU   HD23  487   4.621  -0.753   2.595 -0.4809 -0.3761 -0.2585
  126LEU      C  488   4.961  -0.703   2.904 -0.0645  0.3167 -0.1560
  126LEU      O  489   4.985  -0.820   2.935  0.3009  0.3033 -0.4782
  127VAL      N  490   5.046  -0.637   2.825  0.2868  0.0027 -0.0457
  127VAL      H  491   5.022  -0.542   2.803 -1.4282  0.0687  1.7737
  127VAL     CA  492   5.178  -0.676   2.781  0.1908 -0.1334 -0.2189
  127VAL     HA  493   5.168  -0.766   2.721  0.6638 -2.7297  3.2581
  127VAL     CB  494   5.247  -0.578   2.687 -0.0595  0.2604  0.0027
  127VAL     HB  495   5.249  -0.476   2.725  1.3274  0.2073  0.1264
  127VAL    CG1  496   5.393  -0.610   2.656 -0.0616  0.5770 -0.3464
  127VAL   HG11  497   5.449  -0.592   2.748  0.9573 -2.1360 -0.3386
  127VAL   HG12  498   5.408  -0.714   2.627 -1.1948  0.1613  0.5120
  127VAL   HG13  499   5.440  -0.550   2.578  0.0674 -0.4473 -1.0836
  127VAL    CG2  500   5.185  -0.580   2.547  0.0455  0.0027 -0.0409
  127VAL   HG21  501   5.232  -0.510   2.478  0.2611  0.1278  0.2310
  127VAL   HG22  502   5.180  -0.679   2.502 -1.0009 -0.2617  0.6082
  127VAL   HG23  503   5.086  -0.534   2.547  0.2417  0.4222 -0.2870
  127VAL      C  504   5.268  -0.700   2.902  0.1273 -0.0804 -0.1610
  127VAL      O  505   5.341  -0.798   2.898  0.5718  0.2439 -0.1053
  128VAL      N  506   5.267  -0.618   3.008 -0.1955 -0.2611 -0.0223
  128VAL      H  507   5.214  -0.532   3.011  2.7560  1.6883  2.6028
  128VAL     CA  508   5.336  -0.645   3.132 -0.1093 -0.0348 -0.0215
  128VAL     HA  509   5.432  -0.678   3.091 -0.6172  0.0720 -1.3398
  128VAL     CB  510   5.357  -0.524   3.223  0.0023 -0.1578  0.1173
  128VAL     HB  511   5.261  -0.502   3.269  0.4256  2.3076 -0.0272
  128VAL    CG1  512   5.456  -0.550   3.336  0.0262 -0.4507  0.0294
  128VAL   HG11  513   5.482  -0.462   3.395 -3.1655  0.1070  0.7690
  128VAL   HG12  514   5.409  -0.625   3.400 -1.3306  0.2755 -0.0980
  128VAL   HG13  515   5.544  -0.582   3.281 -1.0024  0.5081 -2.2969
  128VAL    CG2  516   5.410  -0.397   3.156 -0.9055 -0.3307 -0.9677
  128VAL   HG21  517   5.341  -0.366   3.079 -1.0716 -0.7956 -1.0113
  128VAL   HG22  518   5.398  -0.312   3.224  1.6314 -1.1747  0.6996
  128VAL   HG23  519   5.510  -0.417   3.118  0.0237  1.8289  0.1498
  128VAL      C  520   5.270  -0.761   3.204 -0.4919 -0.2273 -0.6779
  128VAL      O  521   5.342  -0.852   3.244 -0.1401  0.4491  0.2468
  129ALA      N  522   5.137  -0.773   3.218 -0.4806  0.2105 -0.1321
  129ALA      H  523   5.073  -0.704   3.182 -0.8228  0.3944  0.7946
  129ALA     CA  524   5.072  -0.889   3.276  0.0553  0.0202  0.0967
  129ALA     HA  525   5.098  -0.893   3.382  3.6732 -0.5240 -0.6908
  129ALA     CB  526   4.921  -0.872   3.265  0.0304 -0.6849 -0.7285
  129ALA    HB1  527   4.894  -0.873   3.160 -1.7764 -0.2319 -0.3106
  129ALA    HB2  528   4.868  -0.953   3.316 -0.1477  0.6306  1.2824
  129ALA    HB3  529   4.889  -0.777   3.308 -2.5360 -1.5958 -0.4594
  129ALA      C  530   5.115  -1.022   3.217  0.4660  0.1500  0.0954
  129ALA      O  531   5.145  -1.117   3.288 -0.0118 -0.1515 -0.0988
  130ALA      N  532   5.105  -1.026   3.084 -0.0719  0.0935  0.1316
  130ALA      H  533   5.085  -0.940   3.034  0.1430  0.9703  1.4972
  130ALA     CA  534   5.136  -1.146   3.008 -0.2711 -0.0509  0.2790
  130ALA     HA  535   5.074  -1.226   3.048  0.4580 -1.0623 -0.5750
  130ALA     CB  536   5.101  -1.107   2.865  0.5254 -0.2100  0.0368
  130ALA    HB1  537   5.089  -1.179   2.784  3.6927  0.9558 -1.6519
  130ALA    HB2  538   4.998  -1.071   2.868  0.5271 -0.2625  1.1117
  130ALA    HB3  539   5.171  -1.025   2.846  2.8238 -1.7697  1.3848
  130ALA      C  540   5.281  -1.190   3.020 -0.4081 -0.2767  1.1748
  130ALA      O  541   5.312  -1.308   3.010  0.3861  0.0291 -0.1513
  131SER      N  542   5.369  -1.096   3.055 -0.2895 -0.2182  0.7256
  131SER      H  543   5.340  -1.000   3.070 -0.4781 -0.2802  0.7659
  131SER     CA  544   5.508  -1.128   3.079 -0.0259  0.3066 -0.0483
  131SER     HA  545   5.547  -1.189   2.997  1.9097  1.8079 -0.3280
  131SER     CB  546   5.593  -1.002   3.091  0.0956  0.2040  0.1736
  131SER    HB1  547   5.695  -1.037   3.106  0.2491  1.1559  1.4316
  131SER    HB2  548   5.558  -0.945   3.176 -1.6984 -1.2327  0.4572
  131SER     OG  549   5.576  -0.922   2.976  0.0537  0.2390  0.2040
  131SER     HG  550   5.485  -0.930   2.948 -0.5150 -1.6213  2.2763
  131SER      C  551   5.540  -1.205   3.207  0.1906  0.1955 -0.1678
  131SER      O  552   5.610  -1.305   3.193  0.5378  0.3847  0.2211
  132ILE      N  553   5.475  -1.168   3.317  0.4495  0.3087 -0.0512
  132ILE      H  554   5.426  -1.079   3.319 -2.3957 -1.1147 -1.1619
  132ILE     CA  555   5.484  -1.238   3.444 -0.2293  0.3368  0.0169
  132ILE     HA  556   5.590  -1.241   3.471  0.2114  1.5110 -1.4405
  132ILE     CB  557   5.411  -1.164   3.556 -0.5401 -0.0642  0.0806
  132ILE     HB  558   5.311  -1.165   3.512  0.1361 -1.0353 -1.5490
  132ILE    CG2  559   5.416  -1.246   3.684  0.7797 -0.3236 -0.1210
  132ILE   HG21  560   5.521  -1.271   3.699  0.4711 -1.8804 -0.3882
  132ILE   HG22  561   5.366  -1.193   3.765  0.3491  1.0512 -1.2523
  132ILE   HG23  562   5.361  -1.339   3.669 -0.4429  0.3813 -0.0653
  132ILE    CG1  563   5.464  -1.023   3.580  0.5268 -0.4738  0.2086
  132ILE   HG11  564   5.479  -0.968   3.487  0.1364 -2.3632 -1.0239
  132ILE   HG12  565   5.553  -1.028   3.642 -0.1971  1.2354  1.4815
  132ILE     CD  566   5.363  -0.937   3.656  0.1217 -0.8499  0.1013
  132ILE    HD1  567   5.339  -0.983   3.752 -1.4619 -1.3297 -0.4834
  132ILE    HD2  568   5.399  -0.837   3.678  1.9846 -0.7307 -2.9951
  132ILE    HD3  569   5.277  -0.911   3.595 -0.1412 -2.1609 -0.1136
  132ILE      C  570   5.429  -1.379   3.427 -0.3131  0.3824 -0.0890
  132ILE      O  571   5.492  -1.479   3.459 -0.3372  0.3797 -0.0477
  133ILE      N  572   5.313  -1.390   3.361  0.0220 -0.0837 -0.6089
  133ILE      H  573   5.270  -1.304   3.329 -1.2774 -1.7342 -3.6191
  133ILE     CA  574   5.239  -1.508   3.322 -0.2432 -0.0398 -0.2436
  133ILE     HA  575   5.219  -1.576   3.405  0.4087  1.1377  0.9334
  133ILE     CB  576   5.108  -1.471   3.254 -0.3633 -0.4727 -0.2481
  133ILE     HB  577   5.126  -1.392   3.181 -1.2926 -1.3529 -1.4734
  133ILE    CG2  578   5.053  -1.586   3.170  0.1182 -0.1204 -1.0477
  133ILE   HG21  579   4.958  -1.557   3.127 -0.1088 -0.6344 -0.9048
  133ILE   HG22  580   5.123  -1.607   3.088  0.4183 -1.5178 -0.4667
  133ILE   HG23  581   5.042  -1.677   3.229  0.1921  0.9457  0.6661
  133ILE    CG1  582   5.015  -1.418   3.363  0.1614  0.1744 -0.1086
  133ILE   HG11  583   5.056  -1.334   3.419 -2.1968  2.4153 -1.5137
  133ILE   HG12  584   4.989  -1.502   3.428 -0.5778 -1.7698 -2.7543
  133ILE     CD  585   4.888  -1.347   3.315  0.0247  0.1691  0.2389
  133ILE    HD1  586   4.843  -1.291   3.396 -0.9857 -1.9017  1.2020
  133ILE    HD2  587   4.924  -1.279   3.238 -0.9213 -1.6541 -1.9254
  133ILE    HD3  588   4.820  -1.424   3.278 -0.4532 -0.2774  1.9401
  133ILE      C  589   5.332  -1.589   3.233  0.8736  0.2988  0.5893
  133ILE      O  590   5.329  -1.711   3.244 -0.1596  0.2196 -0.3485
  134GLY      N  591   5.418  -1.533   3.147 -0.2821  0.6785 -0.3531
  134GLY      H  592   5.435  -1.434   3.144  1.1052  0.5622  1.4661
  134GLY     CA  593   5.505  -1.614   3.063 -0.3415  0.0862  0.1454
  134GLY    HA1  594   5.554  -1.552   2.988  1.3615 -2.4076 -0.9281
  134GLY    HA2  595   5.456  -1.690   3.003  2.8496 -0.3373 -2.1414
  134GLY      C  596   5.628  -1.682   3.121 -0.6461  0.2316  0.9747
  134GLY      O  597   5.665  -1.796   3.094 -0.0070  0.4621  0.8562
  135ILE      N  598   5.691  -1.602   3.208 -0.4272  0.3263  0.7324
  135ILE      H  599   5.652  -1.509   3.214  1.3711  1.0640  1.5675
  135ILE     CA  600   5.794  -1.639   3.303  0.0995 -0.0661  0.0133
  135ILE     HA  601   5.877  -1.677   3.244  0.7110  0.2521  0.6554
  135ILE     CB  602   5.844  -1.510   3.367  0.1798  0.2590 -0.6925
  135ILE     HB  603   5.759  -1.460   3.414  0.5515 -0.7469  1.1494
  135ILE    CG2  604   5.931  -1.536   3.489  0.1927  0.3928 -0.6732
  135ILE   HG21  605   5.941  -1.449   3.554  0.3855 -0.4562  0.4767
  135ILE   HG22  606   5.888  -1.617   3.548 -0.6239  0.4187 -1.2240
  135ILE   HG23  607   6.027  -1.562   3.444 -0.3415 -1.6709 -0.7354
  135ILE    CG1  608   5.909  -1.416   3.266  0.9134 -0.0470 -0.5086
  135ILE   HG11  609   5.839  -1.396   3.185  1.7287 -1.5702 -1.6469
  135ILE   HG12  610   5.999  -1.462   3.224  1.7697 -0.7874  1.9544
  135ILE     CD  611   5.952  -1.281   3.322  0.2757 -0.1923  0.3392
  135ILE    HD1  612   5.883  -1.235   3.393  0.2971  1.5732 -0.7108
  135ILE    HD2  613   6.045  -1.298   3.375  0.5658 -0.2969 -0.1989
  135ILE    HD3  614   5.966  -1.213   3.238 -3.3166  2.0595  1.3098
  135ILE      C  615   5.753  -1.753   3.395  0.2966  0.0291  0.2189
  135ILE      O  616   5.831  -1.846   3.415  0.1185 -0.0870  0.3668
  136LEU      N  617   5.633  -1.745   3.452  0.2425  0.1734  0.0842
  136LEU      H  618   5.581  -1.658   3.454 -0.1673 -0.0301 -0.8267
  136LEU     CA  619   5.567  -1.858   3.514 -0.0718  0.0107 -0.5291
  136LEU     HA  620   5.628  -1.881   3.602 -0.4117  2.6382  0.4843
  136LEU     CB  621   5.436  -1.804   3.570 -0.0064  0.3242 -0.6710
  136LEU    HB1  622   5.364  -1.771   3.494 -1.2009 -0.6215  0.0061
  136LEU    HB2  623   5.457  -1.719   3.633  1.4895 -0.2270 -0.3979
  136LEU     CG  624   5.356  -1.903   3.655  0.5134  0.7598  0.3392
  136LEU     HG  625   5.338  -1.988   3.588 -0.5204  0.5488  0.8677
  136LEU    CD1  626   5.432  -1.942   3.782 -0.1725 -0.7022  0.3177
  136LEU   HD11  627   5.374  -2.006   3.848 -0.3244 -0.5881  0.2948
  136LEU   HD12  628   5.508  -2.012   3.746 -0.1564 -2.1858  2.9904
  136LEU   HD13  629   5.473  -1.859   3.838  0.7927 -2.3619  2.1648
  136LEU    CD2  630   5.218  -1.856   3.699  0.2502  1.0056 -0.7341
  136LEU   HD21  631   5.185  -1.934   3.767  2.1726  1.7936  1.2296
  136LEU   HD22  632   5.233  -1.771   3.765  0.2361 -0.0187  0.6187
  136LEU   HD23  633   5.149  -1.843   3.615 -1.3971 -0.3736  0.3416
  136LEU      C  634   5.559  -1.984   3.429 -0.8543 -0.3182  0.0174
  136LEU      O  635   5.576  -2.088   3.492 -0.1292 -0.1208  0.1584
  137HIS      N  636   5.517  -1.971   3.303  0.1811  0.4574 -0.2663
  137HIS      H  637   5.488  -1.880   3.271 -1.0724  0.4241  0.6945
  137HIS     CA  638   5.489  -2.082   3.213  0.1397  0.4304 -0.2202
  137HIS     HA  639   5.413  -2.138   3.268  0.1010 -0.1282 -0.8452
  137HIS     CB  640   5.431  -2.035   3.080 -0.3546  0.0992 -0.1236
  137HIS    HB1  641   5.519  -2.009   3.021 -0.8380  0.1001 -0.8582
  137HIS    HB2  642   5.379  -1.940   3.088  0.8066  0.7521 -0.1792
  137HIS     CG  643   5.344  -2.133   3.006 -0.4670 -0.1117  0.2847
  137HIS    ND1  644   5.283  -2.098   2.886  0.0400 -0.6089 -0.1264
  137HIS    CE1  645   5.215  -2.205   2.844  0.0570 -0.5819 -0.2236
  137HIS    HE1  646   5.171  -2.213   2.746  0.3363  1.6327 -0.5944
  137HIS    NE2  647   5.227  -2.303   2.935  0.0163 -0.2251  0.1688
  137HIS    HE2  648   5.191  -2.397   2.928  1.5734 -0.9024  0.7774
  137HIS    CD2  649   5.317  -2.265   3.033  0.2291 -0.3184  0.0130
  137HIS    HD2  650   5.354  -2.329   3.112  0.2504 -1.4248 -0.8679
  137HIS      C  651   5.607  -2.177   3.201 -0.2534 -0.0369 -0.4081
  137HIS      O  652   5.592  -2.298   3.188 -0.4978 -0.0817  0.2410
  138LEU      N  653   5.728  -2.122   3.197  0.0140 -0.5877 -0.0802
  138LEU      H  654   5.738  -2.021   3.202 -1.1271 -0.5196  1.2167
  138LEU     CA  655   5.851  -2.199   3.195  0.4579  0.0887  0.3942
  138LEU     HA  656   5.843  -2.290   3.135  2.0484  0.9627 -1.2403
  138LEU     CB  657   5.965  -2.119   3.133 -0.0823  0.3396 -0.2885
  138LEU    HB1  658   5.971  -2.028   3.194  0.3530 -0.6937  1.2718
  138LEU    HB2  659   5.941  -2.099   3.029  3.0102  2.0450 -0.7837
  138LEU     CG  660   6.103  -2.182   3.130 -0.1001  0.2890 -0.0716
  138LEU     HG  661   6.126  -2.212   3.233 -1.4520  2.2328  0.8533
  138LEU    CD1  662   6.110  -2.298   3.031 -0.5131  0.0726  0.1491
  138LEU   HD11  663   6.206  -2.344   3.056 -0.9218 -1.2697 -0.6593
  138LEU   HD12  664   6.039  -2.380   3.043  0.1189 -0.8271 -1.8203
  138LEU   HD13  665   6.127  -2.269   2.927 -1.6739  0.3717  0.0266
  138LEU    CD2  666   6.214  -2.091   3.079  0.5194 -0.6395 -0.4114
  138LEU   HD21  667   6.306  -2.146   3.057  1.9615  1.5049 -0.0749
  138LEU   HD22  668   6.188  -2.044   2.984 -0.7107  0.3265  0.3796
  138LEU   HD23  669   6.244  -2.018   3.154  0.8715  0.6152 -1.7308
  138LEU      C  670   5.884  -2.250   3.335  0.5053  0.3095  0.4643
  138LEU      O  671   5.919  -2.368   3.331 -0.0138  0.1572  0.3806
  139ILE      N  672   5.872  -2.181   3.448  0.2184  0.2813  0.4523
  139ILE      H  673   5.845  -2.084   3.454  0.7302  0.3408  3.0450
  139ILE     CA  674   5.890  -2.243   3.578 -0.5223  0.3346  0.5858
  139ILE     HA  675   5.996  -2.267   3.579 -0.9062 -1.7943 -1.0286
  139ILE     CB  676   5.864  -2.139   3.686 -0.5159  0.1567  0.7592
  139ILE     HB  677   5.769  -2.096   3.656 -0.7951 -0.7478  0.3111
  139ILE    CG2  678   5.853  -2.187   3.831 -0.2572 -0.0085  0.7255
  139ILE   HG21  679   5.949  -2.225   3.866 -0.2629  0.0772  0.8350
  139ILE   HG22  680   5.803  -2.116   3.896  0.0775  0.3044  0.6426
  139ILE   HG23  681   5.793  -2.278   3.830  1.3958 -1.1476 -0.5765
  139ILE    CG1  682   5.965  -2.024   3.678 -0.2418 -0.1212  0.1693
  139ILE   HG11  683   5.993  -2.005   3.574  0.4019 -1.2826  0.1164
  139ILE   HG12  684   6.058  -2.058   3.723  0.3429 -0.5072 -1.2894
  139ILE     CD  685   5.920  -1.890   3.735  0.5337  0.2466 -0.0752
  139ILE    HD1  686   5.978  -1.804   3.700 -2.8019  2.4280 -0.7913
  139ILE    HD2  687   5.817  -1.870   3.707  0.3928  0.4251  0.5420
  139ILE    HD3  688   5.933  -1.903   3.843  3.3874  0.5719 -0.2983
  139ILE      C  689   5.803  -2.368   3.589  0.1560 -0.1998 -0.0168
  139ILE      O  690   5.850  -2.480   3.605 -0.2957 -0.3460  0.3009
  140LEU      N  691   5.673  -2.356   3.562  0.1590  0.2585  0.1627
  140LEU      H  692   5.644  -2.262   3.537  0.5576  0.2377 -0.4111
  140LEU     CA  693   5.576  -2.462   3.548  0.4191  0.0477 -0.0410
  140LEU     HA  694   5.582  -2.519   3.641  2.0250 -2.8191 -1.7413
  140LEU     CB  695   5.437  -2.405   3.523  0.2329 -0.2268  0.3483
  140LEU    HB1  696   5.362  -2.483   3.509 -0.7271  0.6380  0.5433
  140LEU    HB2  697   5.437  -2.354   3.427  0.4225 -1.2363 -0.2001
  140LEU     CG  698   5.379  -2.312   3.629  0.0162 -0.1599  0.1726
  140LEU     HG  699   5.448  -2.228   3.639  0.5721 -0.7452  1.6400
  140LEU    CD1  700   5.241  -2.262   3.588  0.1244  0.0406  0.0520
  140LEU   HD11  701   5.215  -2.184   3.659  0.4832 -0.1072  0.3487
  140LEU   HD12  702   5.255  -2.213   3.491 -1.5353  1.2318  0.3773
  140LEU   HD13  703   5.178  -2.351   3.594 -0.2264  0.3819  2.1477
  140LEU    CD2  704   5.366  -2.371   3.770 -0.5511 -0.6242 -0.0705
  140LEU   HD21  705   5.307  -2.296   3.822 -0.6155 -0.9961  0.3926
  140LEU   HD22  706   5.313  -2.465   3.759  2.9896 -2.6392 -2.0418
  140LEU   HD23  707   5.462  -2.374   3.821 -1.2968  0.3487  1.4445
  140LEU      C  708   5.628  -2.569   3.452  0.1323 -0.0192 -0.1218
  140LEU      O  709   5.610  -2.688   3.475 -0.0388  0.0740  0.2419
  141TRP      N  710   5.681  -2.537   3.334  0.3776 -0.2879 -0.0856
  141TRP      H  711   5.702  -2.440   3.313 -0.5407  0.2258  1.2465
  141TRP     CA  712   5.709  -2.638   3.234  0.0230 -0.3725 -0.0988
  141TRP     HA  713   5.622  -2.702   3.216  0.7090 -1.5256  0.5439
  141TRP     CB  714   5.745  -2.583   3.097 -0.7087 -0.0039 -0.1491
  141TRP    HB1  715   5.840  -2.529   3.104 -0.0286 -1.1353 -0.3922
  141TRP    HB2  716   5.668  -2.511   3.070  0.7738  1.6643 -0.0934
  141TRP     CG  717   5.758  -2.667   2.974 -0.2369  0.3854 -0.3674
  141TRP    CD1  718   5.660  -2.717   2.896 -0.3567  0.2506 -0.1287
  141TRP    HD1  719   5.555  -2.706   2.915  0.0424  1.3669  1.6294
  141TRP    NE1  720   5.716  -2.801   2.802 -0.2544 -0.7574  0.8081
  141TRP    HE1  721   5.666  -2.856   2.733 -1.3080 -0.4363  1.3111
  141TRP    CE2  722   5.853  -2.809   2.821 -0.0852 -0.1150 -0.0806
  141TRP    CZ2  723   5.950  -2.876   2.746  0.1242 -0.0460  0.1280
  141TRP    HZ2  724   5.922  -2.942   2.665 -3.6880 -0.0092  1.2480
  141TRP    CH2  725   6.085  -2.861   2.780  0.2164 -0.5132 -0.0194
  141TRP    HH2  726   6.158  -2.918   2.725  0.0336  0.5049 -1.3615
  141TRP    CZ3  727   6.116  -2.767   2.879 -0.7783 -0.4181  0.2138
  141TRP    HZ3  728   6.220  -2.759   2.908 -1.2399  1.0586  1.6042
  141TRP    CE3  729   6.021  -2.699   2.956 -0.3916  0.1981  0.1496
  141TRP    HE3  730   6.048  -2.648   3.047 -0.8558 -1.6137  1.3651
  141TRP    CD2  731   5.886  -2.720   2.926 -0.3059 -0.0888 -0.0341
  141TRP      C  732   5.828  -2.719   3.284  0.3340  0.0617 -0.1367
  141TRP      O  733   5.831  -2.841   3.270  0.5799  0.0167  0.2661
  142ILE      N  734   5.921  -2.662   3.362 -0.1402  0.1120  0.4017
  142ILE      H  735   5.916  -2.561   3.357 -1.9082  0.0426 -0.2057
  142ILE     CA  736   6.039  -2.730   3.412 -0.1799  0.1817  0.5904
  142ILE     HA  737   6.092  -2.796   3.343 -1.4031  0.3370 -0.5464
  142ILE     CB  738   6.137  -2.621   3.452 -0.2927  0.6304 -0.3296
  142ILE     HB  739   6.075  -2.539   3.490 -0.2240  0.6443 -0.2468
  142ILE    CG2  740   6.246  -2.670   3.547 -0.1533  0.0212 -0.7985
  142ILE   HG21  741   6.197  -2.699   3.640  0.8976  0.9954  0.0901
  142ILE   HG22  742   6.294  -2.754   3.498 -3.1740 -1.7305 -0.9968
  142ILE   HG23  743   6.301  -2.578   3.563 -0.5347  0.1701 -0.3020
  142ILE    CG1  744   6.196  -2.569   3.321 -0.2867  0.3834 -0.4236
  142ILE   HG11  745   6.120  -2.548   3.246  0.1239  1.8534 -0.4522
  142ILE   HG12  746   6.250  -2.652   3.276 -0.1234  0.2859 -0.0522
  142ILE     CD  747   6.294  -2.452   3.323 -0.5093  0.5601  0.1011
  142ILE    HD1  748   6.348  -2.454   3.229  0.5839 -0.3540  0.7239
  142ILE    HD2  749   6.250  -2.357   3.352  0.3753  0.7574  0.8672
  142ILE    HD3  750   6.375  -2.474   3.393 -0.5186 -0.7154 -0.2654
  142ILE      C  751   5.995  -2.823   3.524  0.0577 -0.2841  0.3000
  142ILE      O  752   6.053  -2.931   3.538 -0.5419 -0.6268  0.1541
  143LEU      N  753   5.894  -2.786   3.603  0.0773  0.0065  0.1887
  143LEU      H  754   5.844  -2.705   3.569 -2.0631 -2.0657 -2.0657
  143LEU     CA  755   5.839  -2.866   3.710  0.4276  0.0313  0.3863
  143LEU     HA  756   5.923  -2.907   3.767  0.4699  0.3885  0.5840
  143LEU     CB  757   5.744  -2.788   3.800  0.1439  0.3770 -0.2096
  143LEU    HB1  758   5.694  -2.852   3.872  1.0598  0.9941  1.0182
  143LEU    HB2  759   5.678  -2.742   3.726  0.2925  0.2646 -0.4139
  143LEU     CG  760   5.823  -2.689   3.885  0.1139 -0.0487  0.3188
  143LEU     HG  761   5.902  -2.646   3.823 -0.1743  0.7961  0.5285
  143LEU    CD1  762   5.729  -2.575   3.923  0.2627  0.3225 -0.4140
  143LEU   HD11  763   5.782  -2.496   3.975 -0.1844 -0.1344  0.7593
  143LEU   HD12  764   5.678  -2.539   3.834 -2.8202  1.1945  1.5581
  143LEU   HD13  765   5.648  -2.614   3.984  1.6130 -3.0524 -0.5608
  143LEU    CD2  766   5.880  -2.760   4.008 -0.0962  0.3590  0.6564
  143LEU   HD21  767   5.925  -2.856   3.983  0.1305  0.4994  0.5187
  143LEU   HD22  768   5.945  -2.700   4.071 -0.4348 -0.8358  2.2144
  143LEU   HD23  769   5.796  -2.792   4.069 -0.2234 -2.1740 -0.7106
  143LEU      C  770   5.764  -2.982   3.646 -0.4016  0.6516  0.2237
  143LEU      O  771   5.755  -3.084   3.715  0.0101  0.0952 -0.5323
  144ASP      N  772   5.711  -2.974   3.524 -0.1175 -0.0708  0.0445
  144ASP      H  773   5.707  -2.878   3.492 -0.4553 -0.5446 -1.3876
  144ASP     CA  774   5.650  -3.075   3.441  0.2295  0.2245 -0.5710
  144ASP     HA  775   5.599  -3.131   3.519  0.9221  2.0410  1.2562
  144ASP     CB  776   5.544  -3.014   3.349  0.0856  0.5541 -0.1853
  144ASP    HB1  777   5.595  -2.977   3.260  1.6366 -0.2197  0.3469
  144ASP    HB2  778   5.502  -2.931   3.406  0.4759 -1.4828  3.3897
  144ASP     CG  779   5.442  -3.119   3.306  0.7536 -0.3188  0.3260
  144ASP    OD1  780   5.402  -3.135   3.189  0.0803 -0.2145  0.5384
  144ASP    OD2  781   5.385  -3.178   3.399 -0.0413 -0.7623 -0.4328
  144ASP      C  782   5.743  -3.167   3.364  0.2077 -0.2402 -0.0462
  144ASP      O  783   5.698  -3.272   3.319  0.4304 -0.2396 -0.2764
  145ARG      N  784   5.871  -3.130   3.353  0.2573 -0.3737  0.0865
  145ARG      H  785   5.888  -3.042   3.399 -0.7320 -0.9649  1.6489
  145ARG     CA  786   5.974  -3.206   3.284  0.3930  0.1603 -0.3059
  145ARG     HA  787   5.931  -3.293   3.234 -0.3909 -0.1877  0.9280
  145ARG     CB  788   6.037  -3.132   3.167  0.4028  0.2316 -0.2552
  145ARG    HB1  789   6.125  -3.183   3.127 -0.1461  0.4353 -1.8066
  145ARG    HB2  790   6.074  -3.038   3.208  0.3486 -0.5575  1.7276
  145ARG     CG  791   5.958  -3.099   3.040  0.3272 -0.0359 -0.2779
  145ARG    HG1  792   6.029  -3.055   2.970 -0.4071  3.1644  0.8182
  145ARG    HG2  793   5.881  -3.026   3.065 -0.3536 -0.7280 -0.3122
  145ARG     CD  794   5.902  -3.220   2.966  0.1175 -0.1253  0.0220
  145ARG    HD1  795   5.852  -3.286   3.037 -2.0461  1.6938  0.2961
  145ARG    HD2  796   5.980  -3.280   2.918 -0.0087  0.2673 -0.6835
  145ARG     NE  797   5.801  -3.185   2.867 -0.0216 -0.7059 -0.0448
  145ARG     HE  798   5.840  -3.164   2.776  1.2239  0.0438  0.6424
  145ARG     CZ  799   5.668  -3.179   2.886 -0.1228 -0.4578 -0.7676
  145ARG    NH1  800   5.613  -3.213   3.003  0.2715  0.2629 -0.3689
  145ARG   HH11  801   5.677  -3.259   3.066  0.6630  2.5168  1.0006
  145ARG   HH12  802   5.518  -3.193   3.033 -0.3627  2.8413 -3.5432
  145ARG    NH2  803   5.583  -3.156   2.785 -0.1966  0.9310 -0.4038
  145ARG   HH21  804   5.612  -3.117   2.697 -1.3434 -2.4207 -2.4647
  145ARG   HH22  805   5.485  -3.177   2.796 -0.0467  1.0918  1.5546
  145ARG      C  806   6.078  -3.275   3.370  0.1741  0.1360 -0.0598
  145ARG      O  807   6.117  -3.387   3.335 -0.5463 -0.0087 -0.4072
  146LEU      N  808   6.116  -3.220   3.486 -0.0549  0.2174 -0.0227
  146LEU      H  809   6.080  -3.129   3.511  1.8165  1.5651 -1.8740
  146LEU     CA  810   6.221  -3.273   3.571 -0.1791 -0.0547 -0.0377
  146LEU     HA  811   6.269  -3.357   3.521  0.1088  0.4962 -0.7048
  146LEU     CB  812   6.335  -3.175   3.596  0.1038 -0.4796  0.3437
  146LEU    HB1  813   6.419  -3.222   3.648  0.8982  1.3070  0.7393
  146LEU    HB2  814   6.294  -3.095   3.657  0.3238  0.6459 -0.9331
  146LEU     CG  815   6.382  -3.099   3.473  0.0386 -0.4722  0.3233
  146LEU     HG  816   6.297  -3.059   3.417 -0.2879 -1.3125  0.2104
  146LEU    CD1  817   6.479  -2.989   3.517  0.2366 -0.3238 -0.4662
  146LEU   HD11  818   6.505  -2.931   3.429 -0.8698 -1.3551 -1.5254
  146LEU   HD12  819   6.434  -2.921   3.589  0.2360 -1.5229  0.7081
  146LEU   HD13  820   6.569  -3.031   3.560  1.9838  3.3782 -0.1525
  146LEU    CD2  821   6.468  -3.190   3.386 -0.4007  0.2284 -0.8779
  146LEU   HD21  822   6.555  -3.231   3.437  0.5202 -0.5901 -3.0151
  146LEU   HD22  823   6.405  -3.273   3.354  0.7497 -0.4656 -1.4082
  146LEU   HD23  824   6.499  -3.139   3.295 -1.0284  1.0106 -0.6706
  146LEU      C  825   6.155  -3.327   3.697 -0.4145 -0.0948 -0.1771
  146LEU      O  826   6.119  -3.247   3.783 -0.7105 -0.2789 -0.1293
  146NME      N  827   6.129  -3.458   3.711  0.6014 -0.2583  0.2769
  146NME      H  828   6.071  -3.488   3.787 -0.0065 -0.0341 -0.0889
  146NME    CH3  829   6.178  -3.560   3.621  0.0282 -0.1240 -0.1912
  146NME   HH31  830   6.284  -3.556   3.595 -0.0203  0.1952 -0.3386
  146NME   HH32  831   6.142  -3.652   3.667 -1.0001  1.3380  2.0924
  146NME   HH33  832   6.113  -3.555   3.533  1.4883  0.2913 -1.2893
  221ACE    CH3  833   5.233   0.253   2.856 -0.1208 -0.0527  0.1397
  221ACE   HH31  834   5.319   0.187   2.872 -0.2119 -0.8344 -2.2002
  221ACE   HH32  835   5.260   0.355   2.830 -0.6085 -0.5053 -2.4869
  221ACE   HH33  836   5.170   0.276   2.942  1.3356  1.4220  0.8725
  221ACE      C  837   5.151   0.185   2.746 -0.0431  0.1388 -0.0372
  221ACE      O  838   5.034   0.152   2.760  0.0379 -0.1517 -0.0436
  222SER      N  839   5.206   0.160   2.627 -0.3340 -0.3951 -0.0621
  222SER      H  840   5.303   0.186   2.619 -0.7429  1.0139 -0.7752
  222SER     CA  841   5.147   0.107   2.506  0.0500 -0.2198 -0.3282
  222SER     HA  842   5.062   0.044   2.535 -0.5698  1.3597  1.4438
  222SER     CB  843   5.079   0.211   2.419 -0.1571  0.0594  0.1632
  222SER    HB1  844   4.994   0.246   2.477  0.2060 -0.9604  1.3342
  222SER    HB2  845   5.048   0.171   2.322 -0.8998  0.1266  0.3668
  222SER     OG  846   5.155   0.326   2.389 -0.7468  0.3380 -0.2859
  222SER     HG  847   5.132   0.356   2.301 -0.0266 -2.2189 -1.4416
  222SER      C  848   5.241   0.021   2.422  0.4346 -0.1083 -0.0138
  222SER      O  849   5.363   0.034   2.432  0.3880  0.0498  0.3751
  223SER      N  850   5.191  -0.067   2.336  0.5259 -0.3262  0.1549
  223SER      H  851   5.090  -0.077   2.328  0.6957 -1.4924 -0.7590
  223SER     CA  852   5.267  -0.156   2.250  0.4221 -0.2575 -0.0088
  223SER     HA  853   5.367  -0.115   2.236  1.1563 -0.6504  3.2531
  223SER     CB  854   5.292  -0.289   2.320  0.1884 -0.2475  0.0946
  223SER    HB1  855   5.353  -0.350   2.253 -0.4623 -1.2532  0.3904
  223SER    HB2  856   5.195  -0.338   2.322 -0.3103  0.7434  2.1591
  223SER     OG  857   5.336  -0.279   2.453 -0.4595  0.0918  0.2893
  223SER     HG  858   5.427  -0.255   2.435 -0.2538 -1.0677 -0.3052
  223SER      C  859   5.206  -0.185   2.114 -0.1890 -0.3823  0.2852
  223SER      O  860   5.085  -0.178   2.098 -0.0844  0.1770 -0.2935
  224ASP      N  861   5.294  -0.222   2.020  0.0615  0.5300  0.1435
  224ASP      H  862   5.391  -0.238   2.042  0.0022 -0.8750 -0.4573
  224ASP     CA  863   5.247  -0.275   1.893 -0.2000 -0.0596  0.4807
  224ASP     HA  864   5.221  -0.183   1.841 -0.8882 -1.1129 -1.1069
  224ASP     CB  865   5.357  -0.346   1.816 -0.5057  0.4091 -0.4087
  224ASP    HB1  866   5.317  -0.382   1.722 -0.2970 -2.9354  0.6477
  224ASP    HB2  867   5.391  -0.433   1.873 -0.8261 -0.8399 -2.0399
  224ASP     CG  868   5.471  -0.255   1.772 -0.0736  0.1244  0.1036
  224ASP    OD1  869   5.452  -0.132   1.764  0.0409  0.1280 -0.1191
  224ASP    OD2  870   5.580  -0.308   1.744  0.1404  0.7585 -0.2798
  224ASP      C  871   5.125  -0.365   1.899 -0.0010 -0.4014 -0.4202
  224ASP      O  872   5.122  -0.459   1.979  0.1793  0.0478  0.1250
  225PRO      N  873   5.032  -0.358   1.804 -0.1185 -0.2538 -0.2973
  225PRO     CD  874   5.018  -0.244   1.715 -0.5019  0.1307  0.2487
  225PRO    HD1  875   5.098  -0.238   1.641  0.9996  1.4745  1.8709
  225PRO    HD2  876   5.026  -0.151   1.772 -0.4858 -0.4537  1.2207
  225PRO     CG  877   4.883  -0.255   1.646  0.0686 -0.2827 -0.8227
  225PRO    HG1  878   4.890  -0.232   1.540 -1.9507 -2.2208 -1.4669
  225PRO    HG2  879   4.815  -0.190   1.700  0.3760 -1.4066  1.0461
  225PRO     CB  880   4.836  -0.396   1.681 -0.0835  0.0159  0.2132
  225PRO    HB1  881   4.848  -0.461   1.594  1.7575  0.2620  0.2457
  225PRO    HB2  882   4.731  -0.380   1.706 -0.7189 -0.4665 -1.9315
  225PRO     CA  883   4.922  -0.453   1.793 -0.3128 -0.1051  0.3300
  225PRO     HA  884   4.867  -0.452   1.887 -0.3853 -4.1986  0.5129
  225PRO      C  885   4.962  -0.597   1.767 -0.0468 -0.0398  0.3689
  225PRO      O  886   4.890  -0.688   1.807 -0.5959  0.1680 -0.1489
  226LEU      N  887   5.078  -0.623   1.705 -0.1269 -0.1882  0.2805
  226LEU      H  888   5.128  -0.546   1.663 -3.1953  0.1710 -3.3447
  226LEU     CA  889   5.128  -0.758   1.697 -0.2336 -0.2028 -0.1715
  226LEU     HA  890   5.052  -0.825   1.656 -0.2390 -0.2961 -0.0109
  226LEU     CB  891   5.248  -0.762   1.602 -0.2846 -0.0150 -0.2441
  226LEU    HB1  892   5.332  -0.705   1.639  1.0535 -0.1874 -2.7885
  226LEU    HB2  893   5.208  -0.722   1.509  0.1885  0.4282 -0.2540
  226LEU     CG  894   5.306  -0.900   1.569  0.2717  0.2642 -0.4372
  226LEU     HG  895   5.330  -0.944   1.666 -2.4091 -1.8237 -0.6112
  226LEU    CD1  896   5.200  -0.991   1.507 -0.4635  0.0968  1.0259
  226LEU   HD11  897   5.251  -1.080   1.469  1.2392  1.7396 -0.6855
  226LEU   HD12  898   5.129  -1.028   1.581 -0.1395  1.1841  1.9011
  226LEU   HD13  899   5.165  -0.955   1.411  0.3595  1.1401  1.0969
  226LEU    CD2  900   5.428  -0.887   1.479  0.5313 -0.3867 -0.1833
  226LEU   HD21  901   5.475  -0.982   1.457  2.8369  0.9444 -1.4596
  226LEU   HD22  902   5.392  -0.840   1.388 -2.9197 -0.6634  0.9095
  226LEU   HD23  903   5.504  -0.828   1.530 -2.0318  2.3477  0.7511
  226LEU      C  904   5.168  -0.811   1.834  0.0089 -0.2157 -0.2459
  226LEU      O  905   5.149  -0.928   1.869  0.6818 -0.2073  0.1618
  227VAL      N  906   5.224  -0.728   1.921 -0.0618 -0.3764 -0.0460
  227VAL      H  907   5.243  -0.634   1.889  0.2061  0.2857  1.9117
  227VAL     CA  908   5.272  -0.755   2.056 -0.0943 -0.2897 -0.0170
  227VAL     HA  909   5.326  -0.849   2.048 -3.3974 -2.2359 -1.1790
  227VAL     CB  910   5.368  -0.644   2.097 -0.0307 -0.3073 -0.1161
  227VAL     HB  911   5.320  -0.546   2.106 -0.2864 -0.6021  2.5181
  227VAL    CG1  912   5.430  -0.668   2.235 -0.0571  0.4606  0.0356
  227VAL   HG11  913   5.503  -0.589   2.252  2.4615 -1.8287  0.3710
  227VAL   HG12  914   5.351  -0.655   2.310 -2.0115  2.1796 -2.1436
  227VAL   HG13  915   5.478  -0.766   2.241  0.9606  0.9325 -0.1925
  227VAL    CG2  916   5.488  -0.636   2.004 -0.3601 -0.2092 -0.5368
  227VAL   HG21  917   5.530  -0.536   1.998  0.7837 -0.4897  1.7659
  227VAL   HG22  918   5.561  -0.706   2.046 -0.0334  0.4450  0.0167
  227VAL   HG23  919   5.468  -0.669   1.902  0.7253 -1.3630 -0.4086
  227VAL      C  920   5.155  -0.782   2.149 -0.1267  0.1452  0.0722
  227VAL      O  921   5.152  -0.876   2.229 -0.7485  0.1039  0.0052
  228VAL      N  922   5.043  -0.712   2.130 -0.0986  0.0863 -0.3146
  228VAL      H  923   5.059  -0.633   2.070  0.8139  0.8719  0.9157
  228VAL     CA  924   4.919  -0.722   2.204  0.1462  0.0438  0.0956
  228VAL     HA  925   4.952  -0.737   2.307  0.6597  0.7621  0.0431
  228VAL     CB  926   4.844  -0.590   2.185  0.2404  0.1260  0.2938
  228VAL     HB  927   4.829  -0.570   2.079  0.3083  0.3801  0.3331
  228VAL    CG1  928   4.701  -0.592   2.237  0.0617 -0.3566 -0.2021
  228VAL   HG11  929   4.663  -0.493   2.213 -1.0533 -0.5176  0.8189
  228VAL   HG12  930   4.644  -0.671   2.188 -1.7581  0.2848  0.7847
  228VAL   HG13  931   4.705  -0.619   2.343 -0.7643 -0.9127 -0.3077
  228VAL    CG2  932   4.919  -0.475   2.251  0.2243  0.1460  0.2777
  228VAL   HG21  933   5.012  -0.457   2.198  1.5662 -1.8141  1.8166
  228VAL   HG22  934   4.849  -0.392   2.238 -0.4665 -0.3163  0.9292
  228VAL   HG23  935   4.932  -0.477   2.359 -1.3561  0.7073  0.5199
  228VAL      C  936   4.837  -0.846   2.170  0.0410  0.0232  0.4174
  228VAL      O  937   4.786  -0.920   2.254  0.0599 -0.0514  0.3636
  229ALA      N  938   4.839  -0.886   2.042 -0.8690  0.7443  0.1637
  229ALA      H  939   4.872  -0.821   1.972  0.3445 -0.3964 -0.3482
  229ALA     CA  940   4.788  -1.012   1.993  0.3989  0.2494  0.1035
  229ALA     HA  941   4.683  -1.017   2.019  0.4482 -0.0553  0.2612
  229ALA     CB  942   4.800  -1.020   1.841 -0.3891  0.0014  0.0521
  229ALA    HB1  943   4.737  -1.098   1.798  1.6579 -3.1710  2.3730
  229ALA    HB2  944   4.770  -0.925   1.796  1.8020  0.1079 -1.3532
  229ALA    HB3  945   4.900  -1.044   1.805  0.5419  1.6573  1.3556
  229ALA      C  946   4.856  -1.134   2.055 -0.3111 -0.4565 -0.4774
  229ALA      O  947   4.786  -1.227   2.093  0.1344 -0.4413  0.4095
  230ALA      N  948   4.989  -1.128   2.052 -0.3068 -0.0513  0.1875
  230ALA      H  949   5.034  -1.050   2.006 -1.8765  2.0029  1.9459
  230ALA     CA  950   5.076  -1.224   2.117  0.0816  0.3271  0.2347
  230ALA     HA  951   5.053  -1.324   2.080  0.8752  0.2420 -0.0548
  230ALA     CB  952   5.220  -1.193   2.078  0.2837 -0.1459  0.5897
  230ALA    HB1  953   5.289  -1.262   2.126 -1.2316 -0.7139  2.0553
  230ALA    HB2  954   5.238  -1.201   1.971  0.1771  0.6496  0.5058
  230ALA    HB3  955   5.242  -1.088   2.099 -2.4171  0.6561 -0.2692
  230ALA      C  956   5.063  -1.232   2.269  0.9171  0.0256  0.2960
  230ALA      O  957   5.101  -1.329   2.333 -0.1223 -0.4798  0.1693
  231SER      N  958   5.014  -1.127   2.335  0.5234 -0.1807  0.3296
  231SER      H  959   4.975  -1.049   2.285  1.0924 -0.4107 -0.4913
  231SER     CA  960   4.985  -1.124   2.477 -0.1209 -0.0214  0.1996
  231SER     HA  961   5.075  -1.171   2.515  2.4848  0.0487 -4.9545
  231SER     CB  962   4.964  -0.981   2.527  0.1632  0.0982 -0.0168
  231SER    HB1  963   4.950  -0.985   2.635 -0.6674 -3.3881 -0.1152
  231SER    HB2  964   4.876  -0.936   2.483  1.1369  1.8400 -0.2620
  231SER     OG  965   5.086  -0.918   2.496  0.1674 -0.2301 -0.6862
  231SER     HG  966   5.119  -0.946   2.411  0.8423  1.4695 -1.0237
  231SER      C  967   4.869  -1.215   2.512 -0.0148 -0.1665  0.1763
  231SER      O  968   4.881  -1.307   2.593 -0.1738 -0.0476  0.3371
  232ILE      N  969   4.751  -1.196   2.452 -0.0719 -0.3170  0.2381
  232ILE      H  970   4.742  -1.122   2.385  3.5644 -0.6657 -0.8734
  232ILE     CA  971   4.629  -1.272   2.469 -0.0182 -0.3396  0.5336
  232ILE     HA  972   4.607  -1.266   2.576 -2.1602  0.2114  0.1177
  232ILE     CB  973   4.522  -1.204   2.384  0.2002 -0.4416  0.1784
  232ILE     HB  974   4.541  -1.204   2.276 -4.5766  2.3224 -0.9918
  232ILE    CG2  975   4.390  -1.279   2.396  0.1751 -0.4140  0.0778
  232ILE   HG21  976   4.310  -1.215   2.359 -0.6931  1.5237  4.5930
  232ILE   HG22  977   4.393  -1.369   2.334 -0.4062  0.1759 -0.8410
  232ILE   HG23  978   4.369  -1.290   2.503  0.8899  1.9785  0.5343
  232ILE    CG1  979   4.506  -1.057   2.423 -0.0796 -0.3008 -0.4474
  232ILE   HG11  980   4.605  -1.010   2.416 -0.8641  1.2190 -1.9496
  232ILE   HG12  981   4.472  -1.054   2.526  0.5097  0.9819 -0.2716
  232ILE     CD  982   4.418  -0.967   2.337  0.2328  0.0175 -0.4389
  232ILE    HD1  983   4.318  -0.987   2.375 -0.1000  1.2100 -0.6563
  232ILE    HD2  984   4.444  -0.862   2.348  0.4772  0.0883 -1.5457
  232ILE    HD3  985   4.426  -0.995   2.232  0.0567 -1.3380 -0.1103
  232ILE      C  986   4.648  -1.417   2.428 -0.4963 -0.2718  0.0601
  232ILE      O  987   4.604  -1.502   2.505 -0.6381 -0.3916 -0.1495
  233ILE      N  988   4.720  -1.439   2.318  0.0650  0.8094  0.1976
  233ILE      H  989   4.741  -1.363   2.256  3.2772  0.8081  1.0978
  233ILE     CA  990   4.760  -1.572   2.274  0.2910  0.9144  0.0821
  233ILE     HA  991   4.665  -1.624   2.260  0.3703  0.9874 -0.7530
  233ILE     CB  992   4.832  -1.566   2.140 -0.1481 -0.1416 -0.2094
  233ILE     HB  993   4.878  -1.467   2.142 -0.3892 -0.0135  2.1181
  233ILE    CG2  994   4.942  -1.671   2.121 -0.4662 -0.5225  0.0427
  233ILE   HG21  995   4.912  -1.767   2.162  0.6734 -0.8458  0.1302
  233ILE   HG22  996   4.964  -1.680   2.015  0.7911 -0.8250  0.3201
  233ILE   HG23  997   5.037  -1.641   2.166  0.0689 -2.2909  0.1765
  233ILE    CG1  998   4.733  -1.569   2.024 -0.3434  0.3017 -0.0571
  233ILE   HG11  999   4.653  -1.504   2.059 -0.2237  0.0250  0.7762
  233ILE   HG12 1000   4.702  -1.673   2.013  1.3458 -0.2555  0.0846
  233ILE     CD 1001   4.781  -1.524   1.887  0.4285  0.2610  0.1933
  233ILE    HD1 1002   4.852  -1.441   1.886 -0.1136  0.7639 -1.5548
  233ILE    HD2 1003   4.830  -1.609   1.839  0.9816  0.1817  0.8839
  233ILE    HD3 1004   4.689  -1.494   1.838 -0.4189  0.1945  1.6865
  233ILE      C 1005   4.843  -1.638   2.384 -0.2701  0.4349  0.2232
  233ILE      O 1006   4.821  -1.756   2.410  0.2880  0.2428 -0.1582
  234GLY      N 1007   4.938  -1.565   2.443 -0.1564  0.4490  0.0249
  234GLY      H 1008   4.958  -1.471   2.413  0.1552  1.3273  2.7253
  234GLY     CA 1009   5.022  -1.637   2.536  0.1076  0.0218 -0.5359
  234GLY    HA1 1010   5.119  -1.589   2.545  0.1748 -0.5010  3.3835
  234GLY    HA2 1011   5.043  -1.739   2.502 -0.1876 -0.7274  1.3948
  234GLY      C 1012   4.959  -1.659   2.673  0.3093  0.9091 -0.2983
  234GLY      O 1013   4.985  -1.758   2.741 -0.1707  0.9036 -0.1162
  235ILE      N 1014   4.862  -1.575   2.712  0.2033  0.5753  0.1617
  235ILE      H 1015   4.854  -1.488   2.663  0.4200  0.5772  0.1312
  235ILE     CA 1016   4.780  -1.596   2.830  0.4650 -0.0812  0.2338
  235ILE     HA 1017   4.838  -1.622   2.918 -0.4212  0.1099  0.8913
  235ILE     CB 1018   4.698  -1.472   2.863  0.1045 -0.3768  0.4624
  235ILE     HB 1019   4.661  -1.435   2.767  1.0508  3.0283  1.2587
  235ILE    CG2 1020   4.581  -1.498   2.957 -0.4417 -0.5082 -0.2388
  235ILE   HG21 1021   4.536  -1.410   3.003  1.3608  0.3301  0.0291
  235ILE   HG22 1022   4.500  -1.557   2.916 -0.3741 -0.2833 -0.6947
  235ILE   HG23 1023   4.611  -1.559   3.043  0.0788  0.0753  0.0061
  235ILE    CG1 1024   4.797  -1.367   2.913  0.2004 -0.2390 -0.0084
  235ILE   HG11 1025   4.882  -1.363   2.845 -0.1210 -2.1613 -0.5859
  235ILE   HG12 1026   4.828  -1.394   3.014  1.1568 -3.0725 -0.9523
  235ILE     CD 1027   4.734  -1.228   2.921  0.4820 -0.1237  0.2533
  235ILE    HD1 1028   4.803  -1.169   2.981  2.4013  1.1179 -2.9224
  235ILE    HD2 1029   4.741  -1.165   2.832 -1.5760  0.1685  0.2574
  235ILE    HD3 1030   4.631  -1.229   2.957  1.0064  0.1389  1.7912
  235ILE      C 1031   4.696  -1.720   2.801  0.1927  0.1546  0.0111
  235ILE      O 1032   4.680  -1.805   2.887  0.0815  0.1698  0.0062
  236LEU      N 1033   4.624  -1.723   2.688 -0.0731 -0.0144  0.1849
  236LEU      H 1034   4.636  -1.651   2.619 -1.5290 -0.2949 -0.4072
  236LEU     CA 1035   4.538  -1.836   2.657  0.3460 -0.1675 -0.4226
  236LEU     HA 1036   4.460  -1.837   2.733  0.5584  2.2362 -0.0802
  236LEU     CB 1037   4.473  -1.813   2.521 -0.6297  0.6791  0.1786
  236LEU    HB1 1038   4.552  -1.798   2.448 -0.5950 -1.0499 -0.1820
  236LEU    HB2 1039   4.419  -1.718   2.529  0.0592  1.0104  1.0993
  236LEU     CG 1040   4.384  -1.924   2.465 -0.0663  0.1594  0.3042
  236LEU     HG 1041   4.435  -2.018   2.450  0.8890  1.0229 -2.4040
  236LEU    CD1 1042   4.262  -1.932   2.557 -0.5969 -0.7430 -0.4557
  236LEU   HD11 1043   4.286  -1.960   2.660  1.1859 -1.0626 -0.9273
  236LEU   HD12 1044   4.205  -1.839   2.565 -1.6111 -1.3915  0.0937
  236LEU   HD13 1045   4.196  -2.011   2.522 -0.8172 -0.1522 -1.3927
  236LEU    CD2 1046   4.333  -1.875   2.330  0.2036  0.8249  0.4386
  236LEU   HD21 1047   4.251  -1.941   2.301 -0.3422  0.2804  3.0290
  236LEU   HD22 1048   4.295  -1.773   2.334  0.5122  0.9162  1.1234
  236LEU   HD23 1049   4.415  -1.881   2.258  1.5562 -0.3021  1.9919
  236LEU      C 1050   4.613  -1.968   2.662  0.3284 -0.1641 -0.0284
  236LEU      O 1051   4.563  -2.067   2.713 -0.0078 -0.0780 -0.1897
  237HIS      N 1052   4.737  -1.967   2.611  0.3126  0.2430 -0.0646
  237HIS      H 1053   4.757  -1.895   2.543  1.3119 -0.2015 -0.2530
  237HIS     CA 1054   4.826  -2.082   2.615 -0.2921 -0.2366 -0.3599
  237HIS     HA 1055   4.780  -2.165   2.561 -0.2691 -0.1231 -0.5573
  237HIS     CB 1056   4.964  -2.057   2.555 -0.0643 -0.3563  0.1110
  237HIS    HB1 1057   5.020  -1.981   2.609  1.5578 -2.5423  1.6714
  237HIS    HB2 1058   4.947  -2.001   2.463 -0.9004 -2.1582 -0.8964
  237HIS     CG 1059   5.058  -2.169   2.518  0.2264 -0.1150  0.1197
  237HIS    ND1 1060   5.176  -2.144   2.447  0.0568 -0.1218 -0.1684
  237HIS    CE1 1061   5.223  -2.262   2.405 -0.5494 -0.3219 -0.2952
  237HIS    HE1 1062   5.312  -2.282   2.348 -1.3855 -5.8063 -0.2343
  237HIS    NE2 1063   5.148  -2.363   2.453 -0.4613 -0.0849  0.3509
  237HIS    HE2 1064   5.172  -2.460   2.442 -2.1660 -0.6671  1.3001
  237HIS    CD2 1065   5.040  -2.305   2.517 -0.1393 -0.0768  0.8913
  237HIS    HD2 1066   4.947  -2.354   2.543  0.1133 -0.8751  0.2996
  237HIS      C 1067   4.847  -2.134   2.756 -0.3679  0.6970  0.0041
  237HIS      O 1068   4.838  -2.257   2.765  0.2017  0.6819  0.3671
  238LEU      N 1069   4.879  -2.055   2.858  0.0055  0.4388  0.0878
  238LEU      H 1070   4.880  -1.955   2.846  1.8567  0.4054 -0.3734
  238LEU     CA 1071   4.898  -2.115   2.989 -0.1724  0.4223  0.1065
  238LEU     HA 1072   4.976  -2.191   2.984  0.3010  0.9262 -0.5280
  238LEU     CB 1073   4.942  -2.008   3.089  0.1359  0.5729 -0.1848
  238LEU    HB1 1074   4.871  -1.926   3.096  0.9393  1.3210 -0.6595
  238LEU    HB2 1075   5.035  -1.961   3.058  1.3710 -1.2295  0.6033
  238LEU     CG 1076   4.961  -2.061   3.231 -0.1831  0.2012 -0.2788
  238LEU     HG 1077   4.863  -2.099   3.260 -0.4730  0.9752 -0.2208
  238LEU    CD1 1078   5.069  -2.167   3.242  0.0655  0.4494 -0.3178
  238LEU   HD11 1079   5.038  -2.254   3.184  0.5645 -0.2968  0.4953
  238LEU   HD12 1080   5.161  -2.123   3.204  0.7903 -0.9246 -0.2511
  238LEU   HD13 1081   5.075  -2.192   3.349 -1.9717 -2.0694 -0.6764
  238LEU    CD2 1082   5.007  -1.957   3.333  0.0571  0.3919 -0.5798
  238LEU   HD21 1083   4.942  -1.868   3.333 -0.4430  0.0329 -0.7018
  238LEU   HD22 1084   4.985  -1.991   3.434 -0.1143 -0.5142 -0.9127
  238LEU   HD23 1085   5.113  -1.936   3.322 -0.1234  1.6211 -0.1918
  238LEU      C 1086   4.765  -2.176   3.028 -0.0941  0.2326  0.0795
  238LEU      O 1087   4.766  -2.282   3.089  0.3130  0.1572 -0.0558
  239ILE      N 1088   4.652  -2.107   3.007 -0.1937 -0.2051 -0.8778
  239ILE      H 1089   4.652  -2.032   2.939  0.3274  1.3793  0.7936
  239ILE     CA 1090   4.530  -2.146   3.075  0.2285  0.2205  0.1459
  239ILE     HA 1091   4.541  -2.150   3.183 -0.3915  0.2932  0.2152
  239ILE     CB 1092   4.427  -2.036   3.052 -0.2289 -0.1799  0.2664
  239ILE     HB 1093   4.433  -2.007   2.947  1.0364  1.5930  0.7810
  239ILE    CG2 1094   4.290  -2.086   3.095 -0.2184 -0.1976  0.2782
  239ILE   HG21 1095   4.218  -2.010   3.065  1.9092  1.2827 -1.2897
  239ILE   HG22 1096   4.260  -2.173   3.037 -1.9251 -0.1166  0.9594
  239ILE   HG23 1097   4.275  -2.101   3.202  0.9684  0.9234  0.6160
  239ILE    CG1 1098   4.466  -1.904   3.118 -0.1022 -0.1419  0.1164
  239ILE   HG11 1099   4.574  -1.894   3.108  0.0748  0.5898  2.2613
  239ILE   HG12 1100   4.438  -1.905   3.223 -1.1364  1.3679 -0.1254
  239ILE     CD 1101   4.398  -1.777   3.066  0.6916 -0.0916 -0.8370
  239ILE    HD1 1102   4.423  -1.771   2.960  0.0355  2.2418 -0.8981
  239ILE    HD2 1103   4.290  -1.779   3.077  0.1781  1.5001 -4.3809
  239ILE    HD3 1104   4.432  -1.693   3.127  0.4631 -0.4097 -0.2590
  239ILE      C 1105   4.488  -2.286   3.032 -0.7671  0.5785 -0.0717
  239ILE      O 1106   4.441  -2.369   3.109  0.1662  0.5552  0.4813
  240LEU      N 1107   4.497  -2.308   2.900  0.3813 -0.5262  0.1766
  240LEU      H 1108   4.526  -2.227   2.847 -0.2600 -0.8083 -0.6122
  240LEU     CA 1109   4.483  -2.435   2.832 -0.3186 -0.4976  0.2619
  240LEU     HA 1110   4.386  -2.468   2.868 -0.3246 -0.6860  0.0710
  240LEU     CB 1111   4.477  -2.422   2.680  0.1958  0.0170  0.2825
  240LEU    HB1 1112   4.479  -2.525   2.646 -2.2632 -0.0495  0.1665
  240LEU    HB2 1113   4.571  -2.380   2.645 -0.1178  0.1799 -0.3816
  240LEU     CG 1114   4.351  -2.348   2.637  0.3738  0.3320  0.2951
  240LEU     HG 1115   4.337  -2.268   2.710 -0.4536  1.2457 -0.8282
  240LEU    CD1 1116   4.357  -2.298   2.493 -0.2474 -0.2173  0.0677
  240LEU   HD11 1117   4.268  -2.241   2.468  0.3061  0.5171 -0.2792
  240LEU   HD12 1118   4.446  -2.235   2.491 -0.1768 -0.3252 -1.4356
  240LEU   HD13 1119   4.363  -2.381   2.424 -0.5578  0.1799 -0.4458
  240LEU    CD2 1120   4.232  -2.443   2.653  0.5601  0.1547  0.6513
  240LEU   HD21 1121   4.140  -2.418   2.599 -0.0028 -0.7958  1.1495
  240LEU   HD22 1122   4.261  -2.540   2.614 -1.3576 -0.0766 -0.3205
  240LEU   HD23 1123   4.202  -2.443   2.758 -1.8439 -2.7819  0.1069
  240LEU      C 1124   4.588  -2.537   2.873  0.2775 -0.1743 -0.4399
  240LEU      O 1125   4.558  -2.656   2.878  0.2153 -0.1545 -0.3316
  241TRP      N 1126   4.712  -2.492   2.896  0.0854  0.2508 -0.2251
  241TRP      H 1127   4.750  -2.400   2.879  2.2169  0.5080  4.4575
  241TRP     CA 1128   4.812  -2.586   2.941 -0.0315  0.2074 -0.0553
  241TRP     HA 1129   4.816  -2.666   2.867 -1.6369  0.1413 -0.0950
  241TRP     CB 1130   4.945  -2.510   2.935  0.1014 -0.0362 -0.2287
  241TRP    HB1 1131   4.946  -2.437   3.016 -1.1271  0.7440 -0.8944
  241TRP    HB2 1132   4.944  -2.460   2.839  0.0934  0.1903 -0.1104
  241TRP     CG 1133   5.070  -2.591   2.940  0.0505 -0.0869  0.2958
  241TRP    CD1 1134   5.145  -2.645   2.841 -0.3056 -0.7459  0.3740
  241TRP    HD1 1135   5.121  -2.642   2.736  1.1292  1.5171  0.0243
  241TRP    NE1 1136   5.261  -2.695   2.897  0.4066  0.2692 -0.1545
  241TRP    HE1 1137   5.334  -2.736   2.841  0.7629 -0.7706  1.0184
  241TRP    CE2 1138   5.266  -2.681   3.034  0.2533  0.2371 -0.1459
  241TRP    CZ2 1139   5.354  -2.721   3.135 -0.2606 -0.4080  0.0576
  241TRP    HZ2 1140   5.446  -2.772   3.107 -0.1443 -0.4665  0.5335
  241TRP    CH2 1141   5.322  -2.697   3.269 -0.4290  0.5948 -0.1541
  241TRP    HH2 1142   5.387  -2.728   3.350 -0.5564 -1.1084 -0.6486
  241TRP    CZ3 1143   5.203  -2.631   3.303 -0.7991 -0.3598  0.4512
  241TRP    HZ3 1144   5.178  -2.624   3.408  0.1781 -1.3665  0.7818
  241TRP    CE3 1145   5.122  -2.585   3.199 -0.0937  0.1584  0.1226
  241TRP    HE3 1146   5.027  -2.539   3.223  0.7693  1.6725  0.7955
  241TRP    CD2 1147   5.143  -2.617   3.064  0.1391 -0.1526  0.2317
  241TRP      C 1148   4.783  -2.642   3.079 -0.4756  0.2108 -0.1483
  241TRP      O 1149   4.793  -2.764   3.096 -0.3212  0.3165  0.5690
  242ILE      N 1150   4.737  -2.557   3.172 -0.3555  0.2324 -0.1080
  242ILE      H 1151   4.730  -2.461   3.142 -1.9910 -0.1770 -1.1951
  242ILE     CA 1152   4.684  -2.600   3.300 -0.4469  0.4875 -0.0607
  242ILE     HA 1153   4.758  -2.663   3.349 -1.1376  1.1759  1.9868
  242ILE     CB 1154   4.671  -2.475   3.387 -0.3521  0.2304  0.3270
  242ILE     HB 1155   4.615  -2.399   3.332  0.6032 -0.0771 -1.1472
  242ILE    CG2 1156   4.596  -2.502   3.517 -0.6144  0.3331  0.1980
  242ILE   HG21 1157   4.569  -2.412   3.573  0.2278  0.4741  0.3905
  242ILE   HG22 1158   4.505  -2.559   3.504 -1.1193  1.2454 -0.4186
  242ILE   HG23 1159   4.659  -2.559   3.585  2.8304  0.8749 -2.2292
  242ILE    CG1 1160   4.801  -2.405   3.427 -0.1396 -0.0278  0.0981
  242ILE   HG11 1161   4.862  -2.382   3.340 -0.4044  2.3085  0.4555
  242ILE   HG12 1162   4.853  -2.482   3.483  2.1994  0.5062 -1.2209
  242ILE     CD 1163   4.791  -2.277   3.510  0.4766  0.0544  0.0459
  242ILE    HD1 1164   4.895  -2.256   3.536  0.8103 -0.6105 -0.7110
  242ILE    HD2 1165   4.756  -2.194   3.450 -1.4473  1.2583  2.6601
  242ILE    HD3 1166   4.734  -2.287   3.603 -0.9297 -0.1367 -0.8162
  242ILE      C 1167   4.556  -2.681   3.290 -0.0617 -0.1467  0.0930
  242ILE      O 1168   4.537  -2.781   3.359 -0.0576  0.1465  0.5251
  243LEU      N 1169   4.459  -2.639   3.208  0.2382 -0.2704 -0.3293
  243LEU      H 1170   4.474  -2.551   3.160 -0.5916  0.9802  1.5607
  243LEU     CA 1171   4.338  -2.717   3.199 -0.4031  0.6875 -0.1730
  243LEU     HA 1172   4.308  -2.747   3.299  0.4147  2.0404  0.5093
  243LEU     CB 1173   4.228  -2.628   3.142 -0.5012  0.1454 -0.8419
  243LEU    HB1 1174   4.152  -2.694   3.099 -0.1349  1.1257 -3.1663
  243LEU    HB2 1175   4.259  -2.570   3.055  0.0165 -0.2726 -0.9402
  243LEU     CG 1176   4.164  -2.535   3.245 -0.1498 -0.1362 -0.3663
  243LEU     HG 1177   4.246  -2.481   3.293 -0.5551 -0.1310  0.3250
  243LEU    CD1 1178   4.088  -2.436   3.158  0.3156 -0.0485 -0.6796
  243LEU   HD11 1179   4.031  -2.482   3.077  1.2379 -1.7625 -0.3814
  243LEU   HD12 1180   4.011  -2.394   3.223 -0.2263 -0.6806 -0.9069
  243LEU   HD13 1181   4.149  -2.348   3.137 -0.4111  0.8868  0.9536
  243LEU    CD2 1182   4.089  -2.611   3.354  1.0907 -0.2669  0.4135
  243LEU   HD21 1183   4.154  -2.646   3.435 -0.7875  0.6829  2.4278
  243LEU   HD22 1184   4.013  -2.542   3.390  0.0020 -0.3645 -1.5649
  243LEU   HD23 1185   4.031  -2.689   3.307 -1.5074  1.1120  1.1507
  243LEU      C 1186   4.352  -2.846   3.119 -0.1527  0.2894  0.5049
  243LEU      O 1187   4.262  -2.928   3.103  0.0197  0.1651  0.1708
  244ASP      N 1188   4.472  -2.879   3.070 -0.3598  0.2908 -0.0027
  244ASP      H 1189   4.541  -2.809   3.089 -0.5507  0.8799 -1.3768
  244ASP     CA 1190   4.506  -3.009   3.015 -0.0320  0.3796 -0.0085
  244ASP     HA 1191   4.416  -3.068   2.999 -1.2002  2.4593 -1.7908
  244ASP     CB 1192   4.587  -2.996   2.886  0.9544 -0.6530  0.4921
  244ASP    HB1 1193   4.688  -2.959   2.904  0.6995  0.2372  0.1495
  244ASP    HB2 1194   4.536  -2.928   2.818 -2.0449 -1.0414  2.1759
  244ASP     CG 1195   4.583  -3.129   2.812  0.0891 -0.0861 -0.4986
  244ASP    OD1 1196   4.693  -3.176   2.775  0.3455 -0.1431  0.3132
  244ASP    OD2 1197   4.472  -3.178   2.781 -0.1756 -0.0776  0.4294
  244ASP      C 1198   4.576  -3.095   3.118  0.5048  0.6291 -0.1606
  244ASP      O 1199   4.605  -3.212   3.093 -0.2388  0.3603  0.1916
  245ARG      N 1200   4.607  -3.048   3.239 -0.0461 -0.2792  0.3494
  245ARG      H 1201   4.569  -2.955   3.256 -1.2675 -0.0186 -3.1251
  245ARG     CA 1202   4.661  -3.126   3.349  0.5771 -0.1326  0.1502
  245ARG     HA 1203   4.689  -3.229   3.325  1.1890 -0.0807  0.6045
  245ARG     CB 1204   4.794  -3.066   3.395  0.3000  0.2449  0.4543
  245ARG    HB1 1205   4.840  -3.120   3.478  2.4047 -2.0405 -2.0241
  245ARG    HB2 1206   4.788  -2.962   3.429  1.0085  0.4834 -0.1288
  245ARG     CG 1207   4.901  -3.094   3.291 -0.2470  0.2994 -0.1345
  245ARG    HG1 1208   4.857  -3.081   3.193 -1.8203  1.0004  0.6384
  245ARG    HG2 1209   4.953  -3.189   3.307  1.5340  0.9141 -1.8851
  245ARG     CD 1210   5.019  -2.998   3.293  0.3226 -0.3884  0.1609
  245ARG    HD1 1211   5.064  -2.985   3.391 -1.1285 -0.2447  0.8232
  245ARG    HD2 1212   4.981  -2.898   3.272 -0.8015 -0.0918  3.1538
  245ARG     NE 1213   5.119  -3.035   3.192  0.2955  0.2074 -0.0935
  245ARG     HE 1214   5.201  -3.082   3.228 -0.4747 -1.5521 -0.4909
  245ARG     CZ 1215   5.116  -3.012   3.060 -0.3139 -0.2767 -0.1699
  245ARG    NH1 1216   5.013  -2.938   3.015  0.5278  1.1204  0.1355
  245ARG   HH11 1217   4.931  -2.923   3.073 -0.5598  0.1491 -1.0785
  245ARG   HH12 1218   5.023  -2.903   2.921 -1.0069  1.2169 -0.0199
  245ARG    NH2 1219   5.217  -3.055   2.983  0.1978 -0.1471  0.4255
  245ARG   HH21 1220   5.291  -3.095   3.038 -0.2298  0.3899  1.4233
  245ARG   HH22 1221   5.220  -3.034   2.884  0.6387 -0.1490  0.4364
  245ARG      C 1222   4.571  -3.127   3.471  0.3956  0.1495  0.0191
  245ARG      O 1223   4.583  -3.215   3.556  0.3835 -0.3768 -0.5168
  246LEU      N 1224   4.471  -3.039   3.473 -0.1903 -0.5031 -0.0430
  246LEU      H 1225   4.455  -2.985   3.389  0.9257 -0.1128 -0.0181
  246LEU     CA 1226   4.361  -3.039   3.568 -0.3921  0.1287 -0.2687
  246LEU     HA 1227   4.387  -3.111   3.645  0.5185  1.6677  0.9239
  246LEU     CB 1228   4.364  -2.898   3.626  0.3237 -0.0605  0.1707
  246LEU    HB1 1229   4.282  -2.887   3.697  0.4304  1.8737  0.0556
  246LEU    HB2 1230   4.317  -2.833   3.551 -0.2112  0.3022  0.8093
  246LEU     CG 1231   4.485  -2.838   3.696  0.3006  0.2971 -0.0890
  246LEU     HG 1232   4.570  -2.820   3.631  0.5204  1.7251  0.5471
  246LEU    CD1 1233   4.433  -2.710   3.761 -0.3723 -0.0410  0.0496
  246LEU   HD11 1234   4.510  -2.645   3.802 -2.2186  2.3154  0.0265
  246LEU   HD12 1235   4.387  -2.650   3.682 -0.2184 -0.6097 -0.4785
  246LEU   HD13 1236   4.356  -2.730   3.835  0.0303  1.0683  0.7951
  246LEU    CD2 1237   4.537  -2.931   3.805 -0.6759  0.1425  0.2586
  246LEU   HD21 1238   4.454  -2.960   3.869 -0.7402 -0.3953 -0.0682
  246LEU   HD22 1239   4.578  -3.020   3.758  2.7713  1.0140  1.3064
  246LEU   HD23 1240   4.618  -2.882   3.860  0.8199 -3.3779  1.4774
  246LEU      C 1241   4.231  -3.077   3.497 -0.4528  0.5837 -0.4105
  246LEU      O 1242   4.218  -3.079   3.375 -0.6338 -0.5496 -0.3855
  246NME      N 1243   4.125  -3.111   3.571 -0.0751  0.2427 -0.0132
  246NME      H 1244   4.051  -3.152   3.516 -0.4750 -1.4751  1.7197
  246NME    CH3 1245   4.125  -3.127   3.715  0.2630  0.0894 -0.0285
  246NME   HH31 1246   4.030  -3.162   3.755  0.9480 -0.0472  1.5650
  246NME   HH32 1247   4.201  -3.200   3.742 -1.0788 -0.7727  1.5343
  246NME   HH33 1248   4.153  -3.033   3.762 -0.3284 -0.6196  1.8210
  321ACE    CH3 1249   5.343   0.153   1.943  0.3056 -0.4377 -0.0288
  321ACE   HH31 1250   5.317   0.219   1.860 -2.1697 -1.8281 -0.4613
  321ACE   HH32 1251   5.313   0.050   1.921  2.7914 -1.3908  0.7642
  321ACE   HH33 1252   5.287   0.169   2.035 -3.0874  1.1284 -2.1714
  321ACE      C 1253   5.493   0.150   1.969  0.2807  0.6942  0.3129
  321ACE      O 1254   5.527   0.180   2.083 -0.1471  0.2693  0.5607
  322SER      N 1255   5.571   0.121   1.865  0.2059  1.0322  0.1602
  322SER      H 1256   5.522   0.097   1.779  0.0693  0.3923  0.4087
  322SER     CA 1257   5.714   0.108   1.848  0.1496  0.1180  0.3214
  322SER     HA 1258   5.737   0.061   1.753  1.4523 -1.8113  1.5149
  322SER     CB 1259   5.775   0.248   1.847  0.3589  0.0285 -0.3762
  322SER    HB1 1260   5.883   0.240   1.835  0.5909  0.0457  1.3646
  322SER    HB2 1261   5.762   0.297   1.944  1.5726  0.8037 -0.5799
  322SER     OG 1262   5.716   0.336   1.754 -0.3943 -0.0036  0.0598
  322SER     HG 1263   5.738   0.427   1.778 -0.4312  0.0738 -0.2016
  322SER      C 1264   5.762   0.020   1.963  0.6279 -0.2680 -0.1667
  322SER      O 1265   5.829   0.074   2.050  0.1771 -0.0300  0.0379
  323SER      N 1266   5.738  -0.112   1.963 -0.1144 -0.1422  0.3327
  323SER      H 1267   5.688  -0.149   1.884  0.4618 -2.1201  0.8406
  323SER     CA 1268   5.808  -0.208   2.046 -0.2879 -0.4966  0.0730
  323SER     HA 1269   5.826  -0.152   2.139  2.2162 -1.3521  0.1873
  323SER     CB 1270   5.719  -0.324   2.088 -0.1578 -0.3560  0.7506
  323SER    HB1 1271   5.776  -0.382   2.161  0.7406  0.4331  0.6911
  323SER    HB2 1272   5.696  -0.393   2.007 -2.0209 -0.1066  1.0192
  323SER     OG 1273   5.599  -0.266   2.134 -0.3523  0.2056 -0.4218
  323SER     HG 1274   5.632  -0.185   2.173 -1.1745  0.8827 -1.1108
  323SER      C 1275   5.944  -0.244   1.988 -0.1545  0.0176  0.0547
  323SER      O 1276   5.982  -0.220   1.874 -0.3895 -0.0868 -0.0473
  324ASP      N 1277   6.028  -0.288   2.083 -0.3691 -0.3787  0.0631
  324ASP      H 1278   5.994  -0.301   2.177 -2.2830 -3.0619 -0.8662
  324ASP     CA 1279   6.165  -0.321   2.052 -0.1822  0.0255  0.4516
  324ASP     HA 1280   6.206  -0.241   1.991  0.6828 -0.4103  0.4388
  324ASP     CB 1281   6.257  -0.325   2.173  0.1834 -0.2590  0.1687
  324ASP    HB1 1282   6.356  -0.361   2.144  0.0583 -0.3672 -0.1258
  324ASP    HB2 1283   6.217  -0.399   2.243 -2.3296  0.5066 -0.3797
  324ASP     CG 1284   6.284  -0.188   2.234  0.7363 -0.2489 -0.0942
  324ASP    OD1 1285   6.346  -0.106   2.162  0.1845  0.2002 -0.0569
  324ASP    OD2 1286   6.233  -0.164   2.345 -0.1792  0.1188 -0.5864
  324ASP      C 1287   6.180  -0.450   1.972  0.3304  0.2991  0.1018
  324ASP      O 1288   6.108  -0.543   2.007 -0.2178  0.2337 -1.1386
  325PRO      N 1289   6.261  -0.465   1.867 -0.2964 -0.0763 -0.3384
  325PRO     CD 1290   6.351  -0.360   1.821  0.0651 -0.1388  0.2154
  325PRO    HD1 1291   6.434  -0.347   1.890 -0.5612 -0.9639  1.1549
  325PRO    HD2 1292   6.289  -0.271   1.814  2.0256  1.2360 -0.6796
  325PRO     CG 1293   6.406  -0.403   1.685 -0.0639  0.1841  0.0595
  325PRO    HG1 1294   6.509  -0.370   1.673  0.6701 -2.0771 -0.2783
  325PRO    HG2 1295   6.350  -0.368   1.599 -2.8592 -2.7113  0.4951
  325PRO     CB 1296   6.392  -0.555   1.692 -0.1093  0.1744 -0.2420
  325PRO    HB1 1297   6.480  -0.599   1.739 -0.4173 -0.6352 -0.4084
  325PRO    HB2 1298   6.378  -0.589   1.589  0.1541  1.0425 -0.5715
  325PRO     CA 1299   6.269  -0.579   1.778 -0.3447  0.1169 -0.5927
  325PRO     HA 1300   6.186  -0.578   1.707 -1.5794  0.0264  0.7777
  325PRO      C 1301   6.277  -0.717   1.843  0.0140  0.3146 -0.2109
  325PRO      O 1302   6.228  -0.807   1.775  0.4979 -0.1309  0.0224
  326LEU      N 1303   6.340  -0.734   1.959 -0.1499 -0.7507 -0.2693
  326LEU      H 1304   6.384  -0.652   1.999 -1.2887 -0.4006  0.3416
  326LEU     CA 1305   6.341  -0.860   2.030  0.3692 -0.6006 -0.0029
  326LEU     HA 1306   6.378  -0.932   1.957  1.1620  0.8195 -1.0507
  326LEU     CB 1307   6.430  -0.862   2.153 -0.2536 -0.1091  0.4635
  326LEU    HB1 1308   6.378  -0.797   2.224 -1.1718 -1.8796  1.4900
  326LEU    HB2 1309   6.527  -0.820   2.127  0.1279  0.2301  2.3052
  326LEU     CG 1310   6.464  -0.995   2.221  0.6570 -0.2320 -0.2113
  326LEU     HG 1311   6.375  -1.054   2.244  0.1431  0.3796 -0.5705
  326LEU    CD1 1312   6.548  -1.087   2.132  0.6423 -0.1544 -0.3064
  326LEU   HD11 1313   6.560  -1.189   2.167  0.7251 -0.6900 -1.8165
  326LEU   HD12 1314   6.499  -1.105   2.036 -1.9887 -3.6902  1.4718
  326LEU   HD13 1315   6.648  -1.043   2.123  1.4126 -1.3841  1.6139
  326LEU    CD2 1316   6.536  -0.975   2.353  0.1119  0.0518  0.0478
  326LEU   HD21 1317   6.645  -0.978   2.343  0.0534 -0.8267 -0.4077
  326LEU   HD22 1318   6.505  -0.879   2.393 -2.6474 -0.1596 -1.3411
  326LEU   HD23 1319   6.506  -1.059   2.416  1.1327 -1.7639 -1.7367
  326LEU      C 1320   6.205  -0.908   2.078  0.0902  0.0627 -0.1204
  326LEU      O 1321   6.169  -1.025   2.065 -0.0321  0.0902 -0.0376
  327VAL      N 1322   6.135  -0.816   2.145 -0.1283 -0.1117 -0.1060
  327VAL      H 1323   6.186  -0.731   2.163  0.1593 -0.6211  1.6776
  327VAL     CA 1324   5.996  -0.819   2.187 -0.1650  0.9540 -0.1348
  327VAL     HA 1325   5.973  -0.904   2.251 -0.9283  0.5350 -0.9420
  327VAL     CB 1326   5.965  -0.686   2.255 -0.1785  0.8330  0.0966
  327VAL     HB 1327   5.967  -0.607   2.180  0.7059  0.0171 -0.7693
  327VAL    CG1 1328   5.829  -0.680   2.325 -0.4657 -0.0549 -0.3774
  327VAL   HG11 1329   5.801  -0.584   2.369  0.2674 -0.5696  1.3161
  327VAL   HG12 1330   5.755  -0.692   2.246 -0.5190 -0.0870 -0.3229
  327VAL   HG13 1331   5.823  -0.750   2.409  0.0938 -1.6846 -1.6271
  327VAL    CG2 1332   6.071  -0.649   2.358  0.0564  0.1319  0.1111
  327VAL   HG21 1333   6.047  -0.552   2.402  2.8364  1.5201 -1.2256
  327VAL   HG22 1334   6.073  -0.724   2.437  0.8307  0.6029  0.5532
  327VAL   HG23 1335   6.174  -0.651   2.323  0.3535  0.4092  0.9269
  327VAL      C 1336   5.908  -0.856   2.069  0.6540 -0.4372 -0.3266
  327VAL      O 1337   5.811  -0.930   2.083  0.0842  0.2538 -0.5861
  328VAL      N 1338   5.941  -0.823   1.943 -0.1955 -0.2063 -0.4959
  328VAL      H 1339   6.023  -0.763   1.938  0.9560 -1.7236 -0.6397
  328VAL     CA 1340   5.857  -0.846   1.828 -0.0030 -0.1293 -0.6519
  328VAL     HA 1341   5.755  -0.851   1.864  0.4594  3.9202  1.8493
  328VAL     CB 1342   5.879  -0.735   1.725 -0.2475  0.6044  0.0806
  328VAL     HB 1343   5.986  -0.727   1.705 -0.3147  3.4385  0.4921
  328VAL    CG1 1344   5.795  -0.762   1.601 -0.0120  0.0502  0.0357
  328VAL   HG11 1345   5.811  -0.672   1.541 -0.2829  0.2681  0.2831
  328VAL   HG12 1346   5.825  -0.854   1.551  0.3946  0.3233 -0.2210
  328VAL   HG13 1347   5.697  -0.762   1.649  0.3241 -0.8807  0.7357
  328VAL    CG2 1348   5.839  -0.601   1.787 -0.0552  0.5026  0.4302
  328VAL   HG21 1349   5.879  -0.520   1.726  0.0758  0.3912  0.3648
  328VAL   HG22 1350   5.736  -0.606   1.821 -0.0392  0.6406  0.5010
  328VAL   HG23 1351   5.894  -0.597   1.881  1.8338 -1.4863 -0.4813
  328VAL      C 1352   5.887  -0.986   1.775  0.0618 -0.3030 -0.1615
  328VAL      O 1353   5.794  -1.065   1.758 -0.3299  0.0634  0.2660
  329ALA      N 1354   6.015  -1.023   1.763  0.2555  0.3171 -0.0363
  329ALA      H 1355   6.082  -0.947   1.758 -1.0036  1.4631 -0.0510
  329ALA     CA 1356   6.055  -1.158   1.731 -0.0748  0.1816  0.1249
  329ALA     HA 1357   6.016  -1.176   1.630  1.1335  2.0471 -0.7152
  329ALA     CB 1358   6.206  -1.170   1.717 -0.0799  0.0402  0.1790
  329ALA    HB1 1359   6.243  -1.069   1.696 -0.1793 -0.2764 -1.6986
  329ALA    HB2 1360   6.243  -1.204   1.813  0.1541 -2.6939 -0.7947
  329ALA    HB3 1361   6.227  -1.237   1.633 -1.9056 -0.9319  0.4589
  329ALA      C 1362   5.999  -1.262   1.827  0.6749 -0.1375  0.2226
  329ALA      O 1363   5.950  -1.366   1.783 -0.3048  0.5763 -0.4180
  330ALA      N 1364   5.991  -1.233   1.957  0.1750 -0.1183  0.1899
  330ALA      H 1365   6.056  -1.166   1.995  0.3597  0.3243 -0.8804
  330ALA     CA 1366   5.923  -1.302   2.065  0.2957 -0.3282  0.1330
  330ALA     HA 1367   5.950  -1.408   2.067  0.5502 -0.2598  0.9249
  330ALA     CB 1368   5.966  -1.245   2.200  0.6988  0.4806 -0.3305
  330ALA    HB1 1369   5.928  -1.302   2.285 -0.5519  1.7433  0.0001
  330ALA    HB2 1370   6.074  -1.234   2.196  0.6399  0.8553 -1.0450
  330ALA    HB3 1371   5.936  -1.141   2.210 -1.0903  0.3619 -3.2284
  330ALA      C 1372   5.771  -1.302   2.069  0.2965 -0.2490  0.1664
  330ALA      O 1373   5.706  -1.400   2.104 -0.0121 -0.1347 -0.0756
  331SER      N 1374   5.711  -1.198   2.010  0.3495 -0.4060 -0.1641
  331SER      H 1375   5.767  -1.117   1.986 -0.5565  0.6892  1.2700
  331SER     CA 1376   5.573  -1.205   1.966  0.2029  0.4620  0.1316
  331SER     HA 1377   5.512  -1.226   2.054 -0.9494  0.9289 -0.5317
  331SER     CB 1378   5.522  -1.069   1.921  0.3727  0.3854 -0.3037
  331SER    HB1 1379   5.416  -1.067   1.895 -0.3995  0.2338  2.4723
  331SER    HB2 1380   5.571  -1.046   1.827  0.3231  0.2200 -0.3707
  331SER     OG 1381   5.539  -0.963   2.012  0.0446  0.3258 -0.1707
  331SER     HG 1382   5.629  -0.942   2.038 -1.1857  2.7336  2.7692
  331SER      C 1383   5.538  -1.308   1.859  0.0084 -0.1311  0.7563
  331SER      O 1384   5.457  -1.399   1.879  0.0323 -0.2085  0.5072
  332ILE      N 1385   5.620  -1.315   1.754  0.0568 -0.3089  0.8060
  332ILE      H 1386   5.683  -1.239   1.735  2.2173 -0.8661  4.8140
  332ILE     CA 1387   5.613  -1.416   1.650 -0.1940  0.4094  0.1116
  332ILE     HA 1388   5.516  -1.423   1.602  0.5678  0.7112 -1.5427
  332ILE     CB 1389   5.704  -1.385   1.531  0.0299 -0.4252  0.0568
  332ILE     HB 1390   5.807  -1.380   1.565 -0.3283  1.6223  1.0201
  332ILE    CG2 1391   5.690  -1.484   1.416 -0.6249 -0.4224  0.1307
  332ILE   HG21 1392   5.734  -1.578   1.451  1.3529 -0.3655 -2.0153
  332ILE   HG22 1393   5.584  -1.501   1.396 -1.1241  1.9022  0.5549
  332ILE   HG23 1394   5.743  -1.449   1.328  1.0151  2.9760  2.2411
  332ILE    CG1 1395   5.663  -1.248   1.477 -0.0016 -0.5747 -0.3017
  332ILE   HG11 1396   5.693  -1.180   1.557  0.4728  1.3463 -2.0228
  332ILE   HG12 1397   5.557  -1.236   1.453  0.2034 -1.1490 -1.5410
  332ILE     CD 1398   5.752  -1.200   1.363  0.3369  0.6623  0.4559
  332ILE    HD1 1399   5.727  -1.096   1.345 -2.4212 -0.0637 -0.4612
  332ILE    HD2 1400   5.856  -1.219   1.388  0.7823  0.2879 -1.5107
  332ILE    HD3 1401   5.722  -1.249   1.270  0.1127  0.5151  0.6027
  332ILE      C 1402   5.640  -1.553   1.711 -0.1720  0.3306 -0.0763
  332ILE      O 1403   5.570  -1.649   1.680  0.4765 -0.1614 -0.0480
  333ILE      N 1404   5.743  -1.569   1.795 -0.3649  0.6362  0.2187
  333ILE      H 1405   5.802  -1.487   1.794 -0.4256  0.6902 -0.7653
  333ILE     CA 1406   5.784  -1.697   1.849  0.0007  0.4714 -0.4260
  333ILE     HA 1407   5.788  -1.762   1.763 -0.2784  0.5279 -0.4821
  333ILE     CB 1408   5.925  -1.690   1.908 -0.1390  0.3498 -0.0720
  333ILE     HB 1409   5.941  -1.588   1.943  1.9743 -0.7371  2.4099
  333ILE    CG2 1410   5.951  -1.793   2.018  0.1853  0.2854 -0.2080
  333ILE   HG21 1411   5.891  -1.762   2.104  0.7801  1.4935 -0.2027
  333ILE   HG22 1412   5.915  -1.887   1.976 -0.3920  1.2041 -1.8935
  333ILE   HG23 1413   6.056  -1.796   2.045  0.5930 -0.6107 -1.7744
  333ILE    CG1 1414   6.017  -1.723   1.791  0.1229 -0.2383  0.2945
  333ILE   HG11 1415   6.001  -1.655   1.707  1.5663  2.9429  2.4256
  333ILE   HG12 1416   5.998  -1.821   1.748  2.3240 -1.1065  1.1419
  333ILE     CD 1417   6.167  -1.710   1.818  0.0150  0.4141  0.6002
  333ILE    HD1 1418   6.222  -1.705   1.724 -0.0962  0.7455  0.5516
  333ILE    HD2 1419   6.193  -1.621   1.876 -0.9153 -0.5537  2.6198
  333ILE    HD3 1420   6.190  -1.802   1.872 -2.0417 -2.3322 -2.7186
  333ILE      C 1421   5.684  -1.765   1.943  0.1847 -0.0214 -0.5855
  333ILE      O 1422   5.658  -1.884   1.933 -0.0607  0.0170 -0.4115
  334GLY      N 1423   5.616  -1.688   2.028  0.2862 -0.5620 -0.0095
  334GLY      H 1424   5.632  -1.589   2.022  0.1250 -0.4254  1.4513
  334GLY     CA 1425   5.516  -1.742   2.118 -0.3833  0.2755 -0.2273
  334GLY    HA1 1426   5.494  -1.664   2.191  0.5182  0.1701  0.1781
  334GLY    HA2 1427   5.561  -1.821   2.179 -1.7065 -3.6715 -3.9089
  334GLY      C 1428   5.382  -1.777   2.055 -0.1890 -0.1244 -0.4240
  334GLY      O 1429   5.323  -1.878   2.092  0.1626 -0.1338  0.1239
  335ILE      N 1430   5.354  -1.712   1.942 -0.2897  0.2894 -0.1645
  335ILE      H 1431   5.408  -1.629   1.919 -1.1188  1.7920  2.8798
  335ILE     CA 1432   5.245  -1.744   1.852 -0.0676 -0.6671 -0.1047
  335ILE     HA 1433   5.154  -1.756   1.911 -0.1249  1.3135  0.2959
  335ILE     CB 1434   5.213  -1.631   1.755 -0.3739 -0.2093  0.5173
  335ILE     HB 1435   5.301  -1.603   1.697 -2.2510  0.7192 -2.1170
  335ILE    CG2 1436   5.108  -1.681   1.655  0.0200 -0.0540  0.0226
  335ILE   HG21 1437   5.145  -1.752   1.581 -0.7064 -0.9452  0.4984
  335ILE   HG22 1438   5.033  -1.731   1.716  2.0786 -0.6640  2.1983
  335ILE   HG23 1439   5.063  -1.596   1.604 -0.1203  1.0299  1.8354
  335ILE    CG1 1440   5.162  -1.511   1.834 -0.0702  0.1169  0.2238
  335ILE   HG11 1441   5.234  -1.487   1.912 -0.3422  2.4973 -0.1909
  335ILE   HG12 1442   5.067  -1.536   1.882 -0.8789 -0.1088 -1.4336
  335ILE     CD 1443   5.149  -1.385   1.749 -0.0720 -0.0551 -0.0325
  335ILE    HD1 1444   5.234  -1.357   1.687  0.0975 -2.8318 -1.2110
  335ILE    HD2 1445   5.062  -1.401   1.685  1.0410 -2.0343 -1.1568
  335ILE    HD3 1446   5.118  -1.300   1.810  0.3018 -0.5049  0.8058
  335ILE      C 1447   5.265  -1.885   1.798  0.0947 -0.7713  0.2223
  335ILE      O 1448   5.175  -1.968   1.806 -0.0088 -0.6393  0.4260
  336LEU      N 1449   5.379  -1.904   1.731 -0.0560 -0.2062 -0.2105
  336LEU      H 1450   5.442  -1.826   1.719  0.0703 -0.4646 -1.3280
  336LEU     CA 1451   5.421  -2.036   1.688  0.2908  0.0760 -0.7404
  336LEU     HA 1452   5.352  -2.068   1.610  0.0325 -2.8900  0.5847
  336LEU     CB 1453   5.555  -2.013   1.617  0.4703  0.2412 -0.3487
  336LEU    HB1 1454   5.612  -1.955   1.690  0.0072  0.4720 -0.1610
  336LEU    HB2 1455   5.544  -1.950   1.529  0.9661  0.8282  0.0030
  336LEU     CG 1456   5.616  -2.141   1.562  0.2867 -0.0814  0.1845
  336LEU     HG 1457   5.607  -2.212   1.644  0.4418 -0.6110 -0.2476
  336LEU    CD1 1458   5.546  -2.213   1.447 -0.3933  0.1866  0.4287
  336LEU   HD11 1459   5.552  -2.169   1.347 -0.0346  0.2005  0.4556
  336LEU   HD12 1460   5.582  -2.315   1.434 -1.4054  0.0060 -1.4083
  336LEU   HD13 1461   5.445  -2.238   1.479 -0.3408 -0.0390  0.4205
  336LEU    CD2 1462   5.764  -2.116   1.533  0.0726  0.3245 -0.6022
  336LEU   HD21 1463   5.824  -2.206   1.550  1.7541  1.3090 -1.1295
  336LEU   HD22 1464   5.782  -2.084   1.430 -0.2326 -2.4422 -1.6290
  336LEU   HD23 1465   5.811  -2.046   1.602  0.3071  0.3093 -0.7478
  336LEU      C 1466   5.425  -2.138   1.801  0.4697  0.5192 -0.3455
  336LEU      O 1467   5.390  -2.254   1.782  0.5546  0.3732  0.3452
  337HIS      N 1468   5.454  -2.106   1.927  0.1452 -0.1552 -0.0944
  337HIS      H 1469   5.470  -2.007   1.940 -2.8765  0.4255 -0.2264
  337HIS     CA 1470   5.451  -2.199   2.038 -0.1104 -0.2342 -0.1658
  337HIS     HA 1471   5.501  -2.288   2.001  0.8950  0.2092  0.0651
  337HIS     CB 1472   5.520  -2.151   2.166  0.1981 -0.0595 -0.3939
  337HIS    HB1 1473   5.447  -2.094   2.225 -2.5508 -1.5503 -2.1230
  337HIS    HB2 1474   5.596  -2.077   2.141  1.3449 -0.6422  1.1852
  337HIS     CG 1475   5.575  -2.259   2.255 -0.0967 -0.0095 -0.1492
  337HIS    ND1 1476   5.653  -2.234   2.368 -0.0423  0.5180 -0.2978
  337HIS    CE1 1477   5.677  -2.351   2.429 -0.0322  0.3482 -0.6244
  337HIS    HE1 1478   5.755  -2.367   2.501  0.7596 -3.1874 -2.0819
  337HIS    NE2 1479   5.616  -2.446   2.356 -0.2034 -0.2049  0.2283
  337HIS    HE2 1480   5.631  -2.545   2.370  2.3319 -0.1930 -1.6868
  337HIS    CD2 1481   5.556  -2.394   2.243  0.2494 -0.0759  0.0441
  337HIS    HD2 1482   5.501  -2.448   2.168  1.1901 -1.6756  0.4559
  337HIS      C 1483   5.308  -2.244   2.064  0.0572 -0.7724 -0.1544
  337HIS      O 1484   5.289  -2.358   2.106 -0.4297 -0.7466 -0.3030
  338LEU      N 1485   5.204  -2.161   2.050  0.3118 -0.4054  0.0930
  338LEU      H 1486   5.220  -2.063   2.033 -0.4843  0.0702  1.8849
  338LEU     CA 1487   5.066  -2.201   2.066  0.1829  0.0147  0.0388
  338LEU     HA 1488   5.060  -2.270   2.150  0.6493  0.7224  0.6619
  338LEU     CB 1489   4.977  -2.079   2.089 -0.4193 -0.2862 -0.6352
  338LEU    HB1 1490   4.984  -1.999   2.015  0.7780  1.6356  1.4037
  338LEU    HB2 1491   5.008  -2.015   2.172 -1.3604 -0.9395  0.2458
  338LEU     CG 1492   4.835  -2.122   2.125 -0.4007 -0.1612 -0.4045
  338LEU     HG 1493   4.784  -2.172   2.042  0.1605 -1.0653 -0.2196
  338LEU    CD1 1494   4.834  -2.214   2.247  0.0616  0.4697  0.0785
  338LEU   HD11 1495   4.732  -2.236   2.279  0.1456  0.7767  0.5622
  338LEU   HD12 1496   4.881  -2.311   2.232  2.0143  1.6074 -1.7332
  338LEU   HD13 1497   4.885  -2.157   2.325 -0.8762  2.9173 -0.9940
  338LEU    CD2 1498   4.745  -2.008   2.169  0.2562  0.2140 -0.0196
  338LEU   HD21 1499   4.649  -2.054   2.191  1.1289 -1.6889 -0.0591
  338LEU   HD22 1500   4.789  -1.955   2.253 -1.0344  0.1633  0.7211
  338LEU   HD23 1501   4.732  -1.936   2.087 -1.2935  0.1364  0.1288
  338LEU      C 1502   5.019  -2.287   1.950  0.0307  0.0739  0.0552
  338LEU      O 1503   4.947  -2.384   1.970  0.0092  0.1893  0.5329
  339ILE      N 1504   5.054  -2.247   1.827 -0.4006  0.2064 -0.0259
  339ILE      H 1505   5.113  -2.165   1.824  0.4489 -0.4216 -1.5219
  339ILE     CA 1506   5.012  -2.315   1.707 -0.0409 -0.3480  0.1564
  339ILE     HA 1507   4.903  -2.310   1.707 -0.1913 -1.2298 -3.1823
  339ILE     CB 1508   5.059  -2.238   1.584 -0.2807 -0.2010  0.1549
  339ILE     HB 1509   5.166  -2.220   1.601 -0.0093 -0.5375 -1.0775
  339ILE    CG2 1510   5.027  -2.325   1.463  0.7071  0.2991 -0.4823
  339ILE   HG21 1511   4.919  -2.335   1.470  0.7236  0.0210 -0.5948
  339ILE   HG22 1512   5.044  -2.270   1.370 -0.8949  0.1085 -0.9066
  339ILE   HG23 1513   5.083  -2.419   1.466  0.6410  0.2838  0.5321
  339ILE    CG1 1514   4.991  -2.102   1.576 -0.1803 -0.1694 -0.2196
  339ILE   HG11 1515   4.995  -2.043   1.668  1.5115  0.1645 -0.4747
  339ILE   HG12 1516   4.882  -2.111   1.569 -0.2016 -0.4191  0.3711
  339ILE     CD 1517   5.053  -2.006   1.475  0.3267 -0.4229 -0.1489
  339ILE    HD1 1518   5.155  -1.978   1.504  1.5332 -1.9436 -2.6225
  339ILE    HD2 1519   5.047  -2.052   1.377 -0.5469  1.7247 -1.1628
  339ILE    HD3 1520   4.992  -1.918   1.455  0.0044 -0.4467  0.6748
  339ILE      C 1521   5.061  -2.459   1.715 -0.1691 -0.3803  0.3480
  339ILE      O 1522   4.985  -2.555   1.705  0.2388 -0.7220  0.5329
  340LEU      N 1523   5.188  -2.480   1.747 -0.1516 -0.3652  0.2878
  340LEU      H 1524   5.244  -2.398   1.764 -0.5578 -0.2122  0.8890
  340LEU     CA 1525   5.256  -2.608   1.754  0.4056 -0.1296 -0.6010
  340LEU     HA 1526   5.222  -2.662   1.665 -0.0749 -0.6541 -0.1084
  340LEU     CB 1527   5.407  -2.588   1.764  0.3013  0.3206  0.0684
  340LEU    HB1 1528   5.443  -2.690   1.772 -2.3102 -0.7497 -0.8030
  340LEU    HB2 1529   5.431  -2.542   1.861 -1.1070  0.1950  0.4996
  340LEU     CG 1530   5.486  -2.532   1.647  0.0322 -0.1604 -0.3454
  340LEU     HG 1531   5.458  -2.428   1.632  0.3814 -0.1893 -1.2702
  340LEU    CD1 1532   5.638  -2.542   1.659  0.0860  1.0200  0.1195
  340LEU   HD11 1533   5.684  -2.470   1.591  4.4776 -0.6498  1.0196
  340LEU   HD12 1534   5.661  -2.518   1.763 -0.1251  2.3912 -0.1385
  340LEU   HD13 1535   5.674  -2.644   1.641  0.3900  1.3589 -1.2983
  340LEU    CD2 1536   5.441  -2.595   1.515  0.6931 -0.1736 -0.5690
  340LEU   HD21 1537   5.503  -2.550   1.438 -2.1851 -0.2902 -3.1341
  340LEU   HD22 1538   5.446  -2.704   1.508  2.1328 -0.0373 -2.8093
  340LEU   HD23 1539   5.343  -2.554   1.490  1.2158  1.3849 -0.1608
  340LEU      C 1540   5.202  -2.688   1.872  0.1744  0.2465 -0.4509
  340LEU      O 1541   5.167  -2.805   1.857 -0.0072  0.1732  0.4787
  341TRP      N 1542   5.176  -2.624   1.986  0.6051 -0.2479 -0.0706
  341TRP      H 1543   5.193  -2.526   2.003  0.3850 -0.4397  1.4397
  341TRP     CA 1544   5.121  -2.697   2.099 -0.2789 -0.3298 -0.5451
  341TRP     HA 1545   5.190  -2.774   2.131  1.7915  0.8455 -1.9341
  341TRP     CB 1546   5.121  -2.601   2.218  0.4807 -0.7734 -0.1789
  341TRP    HB1 1547   5.051  -2.519   2.201  1.2511  0.2693  1.4467
  341TRP    HB2 1548   5.219  -2.558   2.236  0.0078  0.9096 -1.3639
  341TRP     CG 1549   5.090  -2.661   2.351  0.1277  0.3633  0.2587
  341TRP    CD1 1550   5.160  -2.761   2.407 -0.1535  0.1937  0.3113
  341TRP    HD1 1551   5.257  -2.788   2.367  0.7552  1.0504  1.8440
  341TRP    NE1 1552   5.089  -2.826   2.506  0.1103  0.1905  0.5010
  341TRP    HE1 1553   5.125  -2.896   2.569  1.0239  0.5559  0.4010
  341TRP    CE2 1554   4.963  -2.771   2.513 -0.1149 -0.2467 -0.0042
  341TRP    CZ2 1555   4.855  -2.790   2.600  0.1515  0.3338  0.4653
  341TRP    HZ2 1556   4.860  -2.870   2.673  0.2078  0.6742  0.8365
  341TRP    CH2 1557   4.745  -2.704   2.589  0.5216  0.7572  0.0403
  341TRP    HH2 1558   4.668  -2.731   2.660 -0.7875 -0.7840 -1.8740
  341TRP    CZ3 1559   4.740  -2.597   2.499 -0.0634  0.8028  0.1224
  341TRP    HZ3 1560   4.650  -2.540   2.482 -1.4950 -1.4428 -0.2024
  341TRP    CE3 1561   4.846  -2.585   2.408  0.2932  0.2463  0.4557
  341TRP    HE3 1562   4.847  -2.507   2.333 -2.5181 -0.4285 -0.4098
  341TRP    CD2 1563   4.961  -2.664   2.419  0.0830 -0.1042  0.1534
  341TRP      C 1564   4.981  -2.751   2.071 -0.4136 -0.0095 -0.4874
  341TRP      O 1565   4.960  -2.863   2.116  0.3885  0.3006  0.7218
  342ILE      N 1566   4.896  -2.674   2.003 -0.0460  0.5489 -0.3212
  342ILE      H 1567   4.917  -2.577   1.983  0.2029  0.1689 -1.9955
  342ILE     CA 1568   4.764  -2.723   1.968  0.1490  0.0071 -0.2943
  342ILE     HA 1569   4.715  -2.773   2.052 -2.5404 -0.5802 -2.0890
  342ILE     CB 1570   4.685  -2.603   1.918  0.0078  0.0277 -0.0241
  342ILE     HB 1571   4.747  -2.547   1.848 -0.4055  0.8961  0.2850
  342ILE    CG2 1572   4.557  -2.642   1.844 -0.2327  0.0062  0.4006
  342ILE   HG21 1573   4.498  -2.701   1.915 -0.1443  0.1008  0.5536
  342ILE   HG22 1574   4.491  -2.567   1.802 -0.6462 -0.6095 -0.0623
  342ILE   HG23 1575   4.584  -2.685   1.748  0.5552  0.8700  0.2179
  342ILE    CG1 1576   4.655  -2.505   2.031  0.2952  0.1221 -0.0281
  342ILE   HG11 1577   4.741  -2.485   2.094 -0.6008  0.2973  1.1854
  342ILE   HG12 1578   4.584  -2.548   2.102  0.2154 -0.4896 -0.4727
  342ILE     CD 1579   4.601  -2.373   1.977  0.1482  0.2643  0.4587
  342ILE    HD1 1580   4.503  -2.374   1.930  0.9357  0.2145 -1.2330
  342ILE    HD2 1581   4.589  -2.308   2.064 -1.4674  0.0479  0.4351
  342ILE    HD3 1582   4.681  -2.343   1.909  0.8098  2.0401  1.9323
  342ILE      C 1583   4.768  -2.839   1.870  0.4879 -0.4775  0.2829
  342ILE      O 1584   4.710  -2.945   1.894 -0.2848 -0.2808 -0.6556
  343LEU      N 1585   4.841  -2.819   1.760 -0.4238 -0.1306 -0.2610
  343LEU      H 1586   4.895  -2.734   1.750 -2.3503  1.4650  1.8263
  343LEU     CA 1587   4.861  -2.925   1.663 -0.0656 -0.1797 -0.1304
  343LEU     HA 1588   4.767  -2.953   1.616  0.3346 -2.1422  0.1232
  343LEU     CB 1589   4.945  -2.873   1.547 -0.3643  0.1818 -0.1851
  343LEU    HB1 1590   4.960  -2.951   1.471  1.5167 -0.9897  1.2917
  343LEU    HB2 1591   5.044  -2.851   1.587  1.2572 -2.5221 -2.2819
  343LEU     CG 1592   4.882  -2.755   1.474  0.1467  0.4662 -0.1731
  343LEU     HG 1593   4.832  -2.684   1.540 -0.7327 -1.6650  1.6124
  343LEU    CD1 1594   4.979  -2.684   1.380  0.3640  0.3377 -0.0458
  343LEU   HD11 1595   4.922  -2.605   1.332 -0.4623 -0.5924 -0.6588
  343LEU   HD12 1596   5.065  -2.642   1.431  1.6774 -1.0271 -1.0310
  343LEU   HD13 1597   5.006  -2.757   1.304  0.3040  0.4081 -0.1340
  343LEU    CD2 1598   4.776  -2.807   1.377 -0.2085 -0.1925  0.5529
  343LEU   HD21 1599   4.716  -2.728   1.332 -0.1321  0.3243  1.3449
  343LEU   HD22 1600   4.826  -2.853   1.292 -0.4823 -0.2002  0.3938
  343LEU   HD23 1601   4.717  -2.892   1.412  1.3643 -2.2123 -1.4409
  343LEU      C 1602   4.918  -3.055   1.720  0.2302  0.0511  0.1049
  343LEU      O 1603   4.873  -3.162   1.682 -0.9875  0.6169 -0.1054
  344ASP      N 1604   5.011  -3.053   1.816  0.3963 -0.3519 -0.0458
  344ASP      H 1605   5.036  -2.965   1.859  0.7434 -0.7987  0.6804
  344ASP     CA 1606   5.085  -3.164   1.872  0.7571  0.0771  0.3359
  344ASP     HA 1607   5.086  -3.239   1.793  1.6692 -0.3985  0.7829
  344ASP     CB 1608   5.225  -3.120   1.914  0.7191  0.2293  0.3029
  344ASP    HB1 1609   5.212  -3.058   2.003  0.5418 -0.0368  0.4624
  344ASP    HB2 1610   5.264  -3.056   1.834 -2.4648  1.4599 -0.4121
  344ASP     CG 1611   5.320  -3.235   1.945  0.2018 -0.2215  0.2153
  344ASP    OD1 1612   5.394  -3.233   2.045  0.0320 -0.5819  0.3520
  344ASP    OD2 1613   5.340  -3.330   1.866  0.2370 -0.2203  0.2231
  344ASP      C 1614   4.998  -3.223   1.981  0.1918  0.2718 -0.0071
  344ASP      O 1615   5.047  -3.313   2.049 -0.6310 -0.0586  0.1599
  345ARG      N 1616   4.874  -3.181   2.010 -0.1491 -0.6044 -0.1607
  345ARG      H 1617   4.851  -3.095   1.963 -0.4190 -1.1482 -1.0459
  345ARG     CA 1618   4.787  -3.218   2.120 -0.0479 -0.0305  0.1209
  345ARG     HA 1619   4.834  -3.312   2.149  3.3695  0.7125 -2.3775
  345ARG     CB 1620   4.795  -3.119   2.235 -0.0533 -0.2612  0.3202
  345ARG    HB1 1621   4.775  -3.016   2.207  0.0088  0.3743  2.4147
  345ARG    HB2 1622   4.897  -3.111   2.273  0.5192 -1.7024 -0.8185
  345ARG     CG 1623   4.710  -3.155   2.357  0.1017 -0.6352  0.3203
  345ARG    HG1 1624   4.604  -3.140   2.336 -0.3132 -0.9509  2.0296
  345ARG    HG2 1625   4.736  -3.084   2.436 -0.4373 -1.1647  0.9847
  345ARG     CD 1626   4.747  -3.295   2.406  1.0249 -0.3487  0.4590
  345ARG    HD1 1627   4.855  -3.304   2.423  1.2005 -1.1775 -0.9375
  345ARG    HD2 1628   4.735  -3.366   2.325  2.0683 -0.0518  0.0171
  345ARG     NE 1629   4.676  -3.337   2.526 -0.1874  0.4215  0.0285
  345ARG     HE 1630   4.708  -3.301   2.614  1.8303 -1.7394  0.2798
  345ARG     CZ 1631   4.558  -3.402   2.526  0.0824 -0.0788 -0.0459
  345ARG    NH1 1632   4.491  -3.432   2.414 -0.2294  0.4590 -0.0091
  345ARG   HH11 1633   4.521  -3.402   2.322  0.1453 -1.4967 -0.5682
  345ARG   HH12 1634   4.395  -3.458   2.428 -0.3250  0.7485 -0.1184
  345ARG    NH2 1635   4.485  -3.418   2.637  0.1461  0.3266  0.0570
  345ARG   HH21 1636   4.521  -3.384   2.725  0.4783 -2.7401  1.2364
  345ARG   HH22 1637   4.386  -3.439   2.634  0.0568  0.8400 -1.1490
  345ARG      C 1638   4.654  -3.267   2.063 -0.1974  0.2249  0.2489
  345ARG      O 1639   4.605  -3.367   2.115 -0.2541  0.2753  0.2936
  346LEU      N 1640   4.602  -3.214   1.953 -0.2641 -0.2416  0.0536
  346LEU      H 1641   4.648  -3.130   1.920 -1.4601  0.4439  0.0790
  346LEU     CA 1642   4.477  -3.244   1.886 -0.2153 -0.2259 -0.0453
  346LEU     HA 1643   4.393  -3.241   1.955 -2.2355 -0.6709 -2.3265
  346LEU     CB 1644   4.447  -3.151   1.768  0.2005 -0.0391 -0.0039
  346LEU    HB1 1645   4.370  -3.196   1.705 -1.6756  0.6028  1.7268
  346LEU    HB2 1646   4.538  -3.146   1.708 -0.3256  0.4592 -0.7652
  346LEU     CG 1647   4.403  -3.010   1.807 -0.7132 -0.1539 -0.5918
  346LEU     HG 1648   4.484  -2.969   1.867 -0.5760 -0.1805 -0.7578
  346LEU    CD1 1649   4.393  -2.932   1.676 -0.2043 -0.0035 -0.5446
  346LEU   HD11 1650   4.358  -2.830   1.693  1.0880  0.3205  0.2967
  346LEU   HD12 1651   4.491  -2.929   1.630 -0.6721 -0.9379 -1.6500
  346LEU   HD13 1652   4.325  -2.980   1.606  1.8856 -2.0353 -1.3187
  346LEU    CD2 1653   4.275  -3.008   1.890 -0.3998 -0.2376 -0.1026
  346LEU   HD21 1654   4.285  -3.070   1.979  1.8780  1.5453  0.9990
  346LEU   HD22 1655   4.259  -2.907   1.928  0.3388 -0.0040 -0.3873
  346LEU   HD23 1656   4.190  -3.042   1.831  0.5407  0.6553 -2.0757
  346LEU      C 1657   4.474  -3.387   1.833 -0.4956 -0.1982 -0.1102
  346LEU      O 1658   4.566  -3.426   1.762 -0.1459  0.2052  0.1146
  346NME      N 1659   4.362  -3.458   1.849 -0.3319 -0.4350 -0.0059
  346NME      H 1660   4.359  -3.542   1.794  1.2894 -0.9022  0.5384
  346NME    CH3 1661   4.237  -3.404   1.899 -0.0077  0.5993 -0.2733
  346NME   HH31 1662   4.237  -3.359   1.997 -1.3286 -0.4379  0.2400
  346NME   HH32 1663   4.191  -3.336   1.826 -2.6463 -2.1695 -1.4445
  346NME   HH33 1664   4.162  -3.483   1.895 -0.4144  0.9772 -0.1752
  455SPI     C1 1665   5.379   5.817   2.693  0.0562 -0.5629 -0.5132
  455SPI     H1 1666   5.387   5.748   2.609 -0.4342  0.6974 -1.6260
  455SPI     C2 1667   5.519   5.873   2.721 -0.4356  0.4283  0.0372
  455SPI    H21 1668   5.586   5.788   2.732  1.9923  1.6895 -3.2764
  455SPI    H22 1669   5.518   5.944   2.803  3.1028  0.6744  0.0316
  455SPI     C3 1670   5.584   5.949   2.605 -0.2750  0.5638  0.2163
  455SPI    H31 1671   5.609   5.876   2.528 -0.7005  2.1286 -1.4747
  455SPI    H32 1672   5.679   5.987   2.642 -0.6608  2.8015 -0.9646
  455SPI     C4 1673   5.503   6.059   2.537  0.0395  0.4003 -0.4257
  455SPI     C5 1674   5.372   5.985   2.510  0.5441 -0.5387 -0.3247
  455SPI    H51 1675   5.306   6.050   2.453 -0.1912 -0.4590  0.5981
  455SPI    H52 1676   5.385   5.904   2.438 -0.3523  1.1655 -2.5164
  455SPI     C6 1677   5.297   5.930   2.631  0.6411  0.1940  0.0697
  455SPI    H61 1678   5.291   6.001   2.714  2.5521 -2.3655  2.5762
  455SPI    H62 1679   5.202   5.892   2.594  1.8226 -0.4370 -2.5871
  455SPI    C14 1680   5.481   6.211   2.343  0.0276  0.4585  0.3512
  455SPI   H141 1681   5.526   6.253   2.252  0.9975  1.3637  1.2213
  455SPI   H142 1682   5.389   6.172   2.300  0.8973 -0.1920 -1.0077
  455SPI    C15 1683   5.394   6.290   2.568  0.1090 -0.7455 -0.3087
  455SPI   H151 1684   5.392   6.375   2.636  1.6124 -0.5942 -0.4141
  455SPI   H152 1685   5.293   6.251   2.556 -0.5394  1.1549 -1.5592
  455SPI    C12 1686   5.459   6.330   2.436  0.1892  0.6563  0.1384
  455SPI    H12 1687   5.391   6.400   2.389  0.3313 -0.3032 -1.5906
  455SPI    C11 1688   5.484   6.181   2.626  0.2094 -0.2382  0.5008
  455SPI    H11 1689   5.446   6.152   2.724  0.4014  0.1140  0.6849
  455SPI    C10 1690   5.617   6.250   2.656 -0.0754  0.4787  0.1383
  455SPI   H101 1691   5.688   6.187   2.709 -0.0853 -0.5549 -1.0351
  455SPI   H102 1692   5.605   6.335   2.723 -0.0323  0.5256  0.0861
  455SPI     C7 1693   5.569   6.104   2.407 -0.0798 -0.2916 -0.7292
  455SPI     H7 1694   5.577   6.012   2.349 -0.6326 -0.7723 -0.0703
  455SPI     C8 1695   5.704   6.169   2.433  0.0389 -0.9559  0.3652
  455SPI    H81 1696   5.747   6.199   2.338 -0.5630  0.7230  0.6046
  455SPI    H82 1697   5.767   6.099   2.488 -1.6888 -2.1055  0.9652
  455SPI     C9 1698   5.686   6.289   2.525  0.0996 -0.5889 -0.0967
  455SPI     H9 1699   5.779   6.337   2.556 -1.4935  1.6082  1.6314
  455SPI    C13 1700   5.595   6.395   2.464  0.3695  0.0753  0.6362
  455SPI   H131 1701   5.637   6.430   2.370  0.0751  2.2691  1.2719
  455SPI   H132 1702   5.577   6.492   2.511 -3.3661  0.5706 -1.4404
  455SPI     N1 1703   5.319   5.760   2.814  0.3449  0.1478 -0.0255
  455SPI    HN1 1704   5.362   5.669   2.824 -1.1592 -0.9968 -3.0265
  455SPI    HN2 1705   5.343   5.816   2.895 -0.7541  2.0178 -0.9269
  455SPI    HN3 1706   5.220   5.755   2.797  0.3684 -0.0725 -0.0984
  456SOL     OW 1707   6.116   6.832   2.658  0.0273 -0.5515  0.8384
  456SOL    HW1 1708   6.082   6.744   2.644 -0.4064 -0.3268  0.4443
  456SOL    HW2 1709   6.083   6.857   2.744 -0.2887 -0.5745  0.7253
  457SOL     OW 1710   5.603   7.072   2.441  0.3929 -0.2381 -0.0936
  457SOL    HW1 1711   5.573   7.134   2.374  1.1517 -0.8596 -1.0354
  457SOL    HW2 1712   5.694   7.054   2.418  0.2171 -1.6184  0.2126
  458SOL     OW 1713   5.714   4.286   2.583  0.3405  0.1630  0.0689
  458SOL    HW1 1714   5.789   4.237   2.615 -2.3127 -3.6081  1.2411
  458SOL    HW2 1715   5.706   4.261   2.491 -0.2158 -0.5004  0.2945
  459SOL     OW 1716   6.315   1.356   2.010  0.4064  0.1662 -0.4623
  459SOL    HW1 1717   6.248   1.292   1.984 -1.1026  1.6840 -0.5302
  459SOL    HW2 1718   6.322   1.415   1.935  0.3933  1.1258  0.2722
  460SOL     OW 1719   5.741   4.218   2.297 -0.2238 -0.2432 -0.8635
  460SOL    HW1 1720   5.679   4.264   2.240 -0.6685  3.3134  2.0892
  460SOL    HW2 1721   5.825   4.258   2.277 -0.4648  1.4457  1.1020
  461SOL     OW 1722   5.139   3.979   2.283  0.2872 -0.4376  0.3698
  461SOL    HW1 1723   5.192   3.900   2.287  1.2637 -0.1771 -3.2985
  461SOL    HW2 1724   5.105   3.980   2.193 -2.3987  1.6682  1.2715
  462SOL     OW 1725   5.402   4.512   2.661  0.0202 -0.2043  0.3157
  462SOL    HW1 1726   5.380   4.587   2.605 -1.5694 -0.9388 -0.0907
  462SOL    HW2 1727   5.409   4.438   2.601 -0.6800 -0.8077  0.9578
  463SOL     OW 1728   5.428   4.992   2.636 -0.2510 -0.2221  0.2666
  463SOL    HW1 1729   5.466   5.067   2.682  0.8678 -0.7459  0.2052
  463SOL    HW2 1730   5.367   5.032   2.573 -0.8389  0.5532  1.3069
  464SOL     OW 1731   5.784   6.933   3.495  0.1115  0.1162 -0.3643
  464SOL    HW1 1732   5.702   6.982   3.499  0.4822  0.7014  0.3727
  464SOL    HW2 1733   5.807   6.930   3.402  0.2526  1.6549 -0.4039
  465SOL     OW 1734   5.396   4.288   2.510  0.0906  0.0083 -0.1581
  465SOL    HW1 1735   5.346   4.243   2.578 -2.3107  2.7109  0.0426
  465SOL    HW2 1736   5.392   4.230   2.435  0.1575 -1.6396  1.0581
  466SOL     OW 1737   6.345   5.636   4.393  0.0376 -0.4979  0.3528
  466SOL    HW1 1738   6.269   5.601   4.346  0.2532  0.2927 -0.6191
  466SOL    HW2 1739   6.416   5.574   4.373  0.1114 -0.1998 -0.3280
  467SOL     OW 1740   6.191   3.740   2.521 -0.1953 -0.6652  0.7230
  467SOL    HW1 1741   6.145   3.815   2.559 -1.1146  0.2523 -1.9704
  467SOL    HW2 1742   6.207   3.765   2.429  3.6923 -1.8781  0.8588
  468SOL     OW 1743   3.658   0.135   0.947  0.5855 -0.3418  0.0569
  468SOL    HW1 1744   3.607   0.092   1.016 -0.8580 -0.1516 -0.8321
  468SOL    HW2 1745   3.697   0.063   0.898 -2.2611 -0.8329 -1.7593
  469SOL     OW 1746   3.978   4.361   2.910  0.2252 -0.3788  0.2069
  469SOL    HW1 1747   4.031   4.315   2.976  0.0362 -1.1529 -0.1753
  469SOL    HW2 1748   3.889   4.331   2.926 -0.3147  1.7493  1.5575
  470SOL     OW 1749   6.483   6.231   0.333  0.2725  0.0059  0.4865
  470SOL    HW1 1750   6.472   6.167   0.403  1.8253 -2.9206 -1.7108
  470SOL    HW2 1751   6.578   6.231   0.315  0.0780  1.6169 -0.7505
  471SOL     OW 1752   4.920   4.101   2.885 -0.2132 -0.5509  0.5029
  471SOL    HW1 1753   4.891   4.083   2.974 -1.5117  1.6877  0.5933
  471SOL    HW2 1754   4.840   4.113   2.835  0.5107 -0.8721 -0.7870
  472SOL     OW 1755   5.973   3.356   1.229 -0.0178  0.6962 -0.5083
  472SOL    HW1 1756   5.959   3.262   1.231  2.1246  0.2867  1.9974
  472SOL    HW2 1757   5.893   3.393   1.267 -0.3926 -0.2136 -0.3869
  473SOL     OW 1758   6.405   4.270   2.650  0.4932  0.3302  0.0101
  473SOL    HW1 1759   6.361   4.281   2.734  0.9396  0.6394  0.1983
  473SOL    HW2 1760   6.344   4.309   2.586 -0.1539 -0.4936  0.0987
  474SOL     OW 1761   5.162   5.444   2.329 -0.7377 -0.0398 -0.4754
  474SOL    HW1 1762   5.224   5.439   2.257  1.4647 -1.6490  1.3622
  474SOL    HW2 1763   5.141   5.352   2.349 -0.8153  0.3129  1.2433
  475SOL     OW 1764   5.549   5.244   2.627  0.1255 -0.1989  0.4192
  475SOL    HW1 1765   5.594   5.281   2.551 -0.4071 -0.7137 -0.1529
  475SOL    HW2 1766   5.620   5.225   2.689  0.3704  2.2183  0.9507
  476SOL     OW 1767   4.175   0.860   3.511 -0.2359 -0.1117 -0.9581
  476SOL    HW1 1768   4.198   0.941   3.556 -2.3410  0.2753 -0.5003
  476SOL    HW2 1769   4.080   0.851   3.522 -0.0798 -2.6497 -1.0017
  477SOL     OW 1770   5.222   5.521   2.909  0.7849 -0.0219  0.4879
  477SOL    HW1 1771   5.142   5.507   2.857 -0.4426  0.2021  2.2180
  477SOL    HW2 1772   5.275   5.443   2.894  1.0191  0.5182 -1.9562
  478SOL     OW 1773   4.619   6.628   1.808 -0.1929  0.7883 -0.2454
  478SOL    HW1 1774   4.587   6.568   1.741 -0.6217 -1.8122  2.0701
  478SOL    HW2 1775   4.714   6.619   1.806 -0.2535  0.0105  0.0662
  479SOL     OW 1776   5.612   7.273   2.268 -0.4197  0.0121  0.6368
  479SOL    HW1 1777   5.554   7.335   2.225  0.3185 -1.6508 -3.2324
  479SOL    HW2 1778   5.684   7.327   2.302 -0.8852  1.5162 -0.6374
  480SOL     OW 1779   5.833   5.730   2.888  0.7378 -0.2968  0.8725
  480SOL    HW1 1780   5.863   5.754   2.801 -1.7256  0.8929  0.2597
  480SOL    HW2 1781   5.850   5.636   2.895  1.2888 -0.3408 -0.7480
  481SOL     OW 1782   3.905   4.900   1.268  0.2943 -0.1057 -0.0529
  481SOL    HW1 1783   3.851   4.921   1.345 -1.5345 -0.6695 -1.1265
  481SOL    HW2 1784   3.937   4.811   1.285  0.1581 -0.1118  0.1863
  482SOL     OW 1785   5.593   2.147   4.344 -0.0135 -0.4092 -0.1094
  482SOL    HW1 1786   5.682   2.132   4.376 -0.2624 -1.1512  0.2509
  482SOL    HW2 1787   5.540   2.151   4.423  0.1459  3.6319 -0.0038
  483SOL     OW 1788   5.244   5.749   2.264 -0.2690  0.4003 -0.1798
  483SOL    HW1 1789   5.180   5.819   2.276 -0.2383  0.5008 -0.5966
  483SOL    HW2 1790   5.325   5.795   2.239 -0.1062  0.2553  0.0715
  484SOL     OW 1791   4.610   6.817   3.516 -0.3410  0.3905 -0.0729
  484SOL    HW1 1792   4.532   6.812   3.572  0.9052  0.8919  1.8029
  484SOL    HW2 1793   4.683   6.826   3.577  1.1273  0.8318 -1.8004
  485SOL     OW 1794   6.935   5.816   2.454  0.1702 -0.0854  0.0911
  485SOL    HW1 1795   6.973   5.735   2.487 -0.2016 -0.0035  0.7529
  485SOL    HW2 1796   6.871   5.788   2.389  1.1346 -0.2368 -0.8034
  486SOL     OW 1797   5.534   2.644   3.599 -0.3099 -0.5929 -0.1773
  486SOL    HW1 1798   5.560   2.732   3.571  1.1070 -1.3310 -1.2781
  486SOL    HW2 1799   5.514   2.654   3.692  0.5432  0.7561 -0.1084
  487SOL     OW 1800   4.300   1.469   4.118 -0.1831 -0.1039 -0.3670
  487SOL    HW1 1801   4.378   1.437   4.164 -0.9295 -1.2468  0.1404
  487SOL    HW2 1802   4.333   1.539   4.062  0.9649  0.5041  0.9819
  488SOL     OW 1803   4.963   3.633   1.899  0.3829  0.1233  0.2621
  488SOL    HW1 1804   4.891   3.687   1.865 -0.3406 -0.8239  0.2396
  488SOL    HW2 1805   4.966   3.558   1.839  0.7424 -0.3296  0.8383
  489SOL     OW 1806   5.451   5.872   2.176 -0.1194 -0.2751  0.3907
  489SOL    HW1 1807   5.448   5.841   2.085 -0.9679 -1.0800  0.6765
  489SOL    HW2 1808   5.541   5.902   2.188  0.3352 -1.2689 -0.3638
  490SOL     OW 1809   5.358   5.571   2.481 -0.3338 -0.3938 -0.0422
  490SOL    HW1 1810   5.347   5.483   2.518  1.1366 -0.4129  0.4293
  490SOL    HW2 1811   5.283   5.583   2.424 -0.9776 -1.6463  0.5043
  491SOL     OW 1812   5.968   3.076   0.431 -0.1585 -0.0084  0.1140
  491SOL    HW1 1813   5.950   3.145   0.495 -0.5819 -0.8240  0.9046
  491SOL    HW2 1814   6.062   3.064   0.434 -0.0673  0.6314 -0.1298
  492SOL     OW 1815   7.298   4.329   3.525  0.1972 -0.1311 -0.1762
  492SOL    HW1 1816   7.217   4.368   3.558 -0.3427 -2.0271  0.9228
  492SOL    HW2 1817   7.278   4.235   3.520  1.9334 -0.4826 -1.1054
  493SOL     OW 1818   4.883   1.041   2.785 -0.1393 -0.3115 -0.4309
  493SOL    HW1 1819   4.963   1.058   2.736 -0.6902  1.2819 -0.8550
  493SOL    HW2 1820   4.866   0.948   2.773  1.2581 -0.5160 -0.9187
  494SOL     OW 1821   5.739   5.337   2.383 -0.0168 -0.5836  0.2740
  494SOL    HW1 1822   5.831   5.341   2.357  0.3010 -0.4074  1.3781
  494SOL    HW2 1823   5.715   5.245   2.374  0.2487 -0.6220 -0.0604
  495SOL     OW 1824   6.339   7.013   2.544  0.0503 -0.0149 -0.7637
  495SOL    HW1 1825   6.295   7.048   2.466 -0.2389 -0.5795 -0.8605
  495SOL    HW2 1826   6.277   6.951   2.581  0.3023  0.0419 -0.2367
  496SOL     OW 1827   5.626   3.577   3.656  0.1347 -0.0641 -0.7738
  496SOL    HW1 1828   5.670   3.661   3.661  3.8438 -1.7707 -1.0468
  496SOL    HW2 1829   5.621   3.546   3.746  1.0965 -0.5701 -0.8823
  497SOL     OW 1830   5.976   3.651   2.184  0.2520  0.3345  0.4580
  497SOL    HW1 1831   5.908   3.638   2.251  0.7498 -0.5101  0.8216
  497SOL    HW2 1832   6.030   3.722   2.218 -0.7591  1.4087 -0.1039
  498SOL     OW 1833   6.821   4.250   3.432 -0.0435 -0.1892  0.0292
  498SOL    HW1 1834   6.762   4.324   3.422  1.5856  1.1313 -0.3475
  498SOL    HW2 1835   6.823   4.208   3.345 -0.9635 -0.6922  0.2422
  499SOL     OW 1836   7.092   3.301   4.307 -0.2028  0.5641  0.2295
  499SOL    HW1 1837   7.034   3.276   4.235 -0.2750  0.4776  0.3167
  499SOL    HW2 1838   7.032   3.331   4.376 -0.0905  1.7671 -0.1680
  500SOL     OW 1839   5.010   3.361   3.136  0.4396 -0.1137 -0.2344
  500SOL    HW1 1840   4.956   3.416   3.192 -0.4420 -0.2841 -0.8899
  500SOL    HW2 1841   5.038   3.419   3.065  0.9492 -0.0799 -0.0105
  501SOL     OW 1842   4.451   2.831   2.469 -0.5493 -0.7427 -0.1290
  501SOL    HW1 1843   4.385   2.880   2.517 -2.5124 -2.6069 -0.7313
  501SOL    HW2 1844   4.486   2.769   2.533 -1.6939 -1.8484 -0.5277
  502SOL     OW 1845   4.337   1.715   3.965  0.0551  0.0404  0.7415
  502SOL    HW1 1846   4.429   1.697   3.985 -0.2851 -0.4539  1.9224
  502SOL    HW2 1847   4.330   1.698   3.871  1.3277  0.7933  0.4885
  503SOL     OW 1848   5.006   2.968   4.496 -0.1289 -0.1005 -0.3308
  503SOL    HW1 1849   5.052   3.046   4.525 -0.1846 -0.2861  0.2728
  503SOL    HW2 1850   4.932   2.960   4.556 -1.6096  0.8059 -1.9279
  504SOL     OW 1851   4.411   7.147   4.256  0.2813  0.4180  0.1165
  504SOL    HW1 1852   4.498   7.126   4.223  0.3398  1.5014 -0.4713
  504SOL    HW2 1853   4.422   7.231   4.301 -0.8017  1.5519 -1.5966
  505SOL     OW 1854   5.886   2.531   0.458  0.4191  0.0942 -0.0415
  505SOL    HW1 1855   5.830   2.539   0.535  1.4533 -2.5900  1.1427
  505SOL    HW2 1856   5.935   2.613   0.455  2.3477 -0.6416  3.9246
  506SOL     OW 1857   6.080   7.086   1.234 -0.8281  0.2056 -0.0234
  506SOL    HW1 1858   6.138   7.010   1.226 -0.7314  0.4412 -2.1276
  506SOL    HW2 1859   6.056   7.088   1.327 -0.6061 -2.2040  0.1499
  507SOL     OW 1860   6.339   7.293   1.924  0.2339  0.2675  0.2276
  507SOL    HW1 1861   6.304   7.277   2.011  0.2166  0.6227  0.2849
  507SOL    HW2 1862   6.395   7.370   1.933  0.4578  0.1375 -0.0147
  508SOL     OW 1863   0.469   5.577   3.931  0.0568  0.0271 -0.3030
  508SOL    HW1 1864   0.408   5.514   3.893 -0.4782 -0.5822  1.4626
  508SOL    HW2 1865   0.427   5.662   3.919 -1.0450 -0.3570  0.6499
  509SOL     OW 1866   6.553   3.215   2.520  0.2421  0.2189  0.1108
  509SOL    HW1 1867   6.616   3.281   2.492 -1.1116  1.1122 -0.9296
  509SOL    HW2 1868   6.510   3.254   2.596  0.1496  0.0782  0.1304
  510SOL     OW 1869   0.777   6.622   2.725  0.1194 -0.5195  0.7054
  510SOL    HW1 1870   0.682   6.620   2.735  0.2846 -0.5598  2.6769
  510SOL    HW2 1871   0.801   6.714   2.735  0.3055 -0.5122  0.2359
  511SOL     OW 1872   4.332   2.953   2.712 -0.4714  0.0917 -0.1217
  511SOL    HW1 1873   4.277   3.022   2.748 -0.2989  0.1598  0.0118
  511SOL    HW2 1874   4.412   2.955   2.766 -0.5398 -0.3278 -0.0028
  512SOL     OW 1875   0.016   5.663   4.510  0.3680 -0.1057  0.6502
  512SOL    HW1 1876  -0.026   5.749   4.508 -0.1607 -0.3450  1.4131
  512SOL    HW2 1877   0.101   5.679   4.550  0.3082  0.0758  0.7056
  513SOL     OW 1878   5.401   4.764   2.521  0.1299 -0.1713 -0.0327
  513SOL    HW1 1879   5.375   4.830   2.585 -1.0351  0.3558 -1.0007
  513SOL    HW2 1880   5.460   4.810   2.461 -0.9921  0.1314 -0.9363
  514SOL     OW 1881   4.331   0.312   3.827  0.0962  0.0333  0.4614
  514SOL    HW1 1882   4.413   0.316   3.877  0.4101 -0.3451 -0.0128
  514SOL    HW2 1883   4.346   0.368   3.752 -0.1596  0.1295  0.4829
  515SOL     OW 1884   2.656   5.348   2.430 -0.2693 -0.1509 -0.0078
  515SOL    HW1 1885   2.693   5.374   2.514 -0.8840  1.5593 -0.2394
  515SOL    HW2 1886   2.602   5.272   2.450 -0.0348 -0.0457  1.0529
  516SOL     OW 1887   4.677   0.160   5.154 -0.1904  0.0176 -0.6568
  516SOL    HW1 1888   4.755   0.105   5.155 -1.2596 -1.5306  0.2235
  516SOL    HW2 1889   4.705   0.242   5.197  1.4259  0.2539 -2.0281
  517SOL     OW 1890   7.132   3.841   5.086  0.2659  0.5453  0.7345
  517SOL    HW1 1891   7.130   3.816   4.993  0.5308 -0.3613  0.9695
  517SOL    HW2 1892   7.217   3.811   5.117  0.4993  1.5304  1.0982
  518SOL     OW 1893   5.839   5.743   2.301 -0.3131 -0.1970 -0.2044
  518SOL    HW1 1894   5.792   5.791   2.233 -1.5211 -1.0742 -0.0262
  518SOL    HW2 1895   5.773   5.686   2.341  1.0899 -2.3494 -0.7255
  519SOL     OW 1896   4.692   2.802   1.898  0.4170 -0.3510  0.2842
  519SOL    HW1 1897   4.717   2.893   1.885  0.0443 -0.5631 -2.4436
  519SOL    HW2 1898   4.599   2.800   1.876  0.4453 -1.4067  0.2227
  520SOL     OW 1899   6.742   6.998   0.303  0.1420  0.5014  0.0692
  520SOL    HW1 1900   6.765   6.996   0.396  1.9005 -1.5566 -0.3203
  520SOL    HW2 1901   6.825   6.980   0.258 -1.3836 -3.0511 -1.6786
  521SOL     OW 1902   1.615   3.298   4.932  0.1233 -0.1165  0.4522
  521SOL    HW1 1903   1.628   3.300   5.027 -0.0152  0.8695  0.4626
  521SOL    HW2 1904   1.548   3.232   4.918 -0.4692  0.3240  1.1345
  522SOL     OW 1905   3.073   4.352   2.946 -0.1912 -0.3902  0.1081
  522SOL    HW1 1906   3.027   4.423   2.990  0.0074 -1.0059  1.3338
  522SOL    HW2 1907   3.116   4.304   3.016  1.3937 -0.5063 -0.9042
  523SOL     OW 1908   4.833   4.974   0.958  0.7556  0.2879 -0.3236
  523SOL    HW1 1909   4.913   4.945   1.003 -1.0617  1.1961  4.0488
  523SOL    HW2 1910   4.783   4.894   0.944 -0.0820  0.1612  2.7044
  524SOL     OW 1911   3.086   4.653   2.451 -0.0489 -0.6092  0.2928
  524SOL    HW1 1912   3.107   4.586   2.386 -1.2667  0.7853 -1.6393
  524SOL    HW2 1913   3.009   4.620   2.496 -1.2051 -0.2058 -1.2769
  525SOL     OW 1914   6.021   3.574   0.784 -0.9183 -0.3137  0.0503
  525SOL    HW1 1915   5.943   3.616   0.747 -1.1658 -0.2923  0.5803
  525SOL    HW2 1916   6.094   3.615   0.739 -1.2383 -0.9597 -1.0943
  526SOL     OW 1917   5.680   7.153   1.170 -0.0254 -0.4379  0.1875
  526SOL    HW1 1918   5.673   7.097   1.247 -0.0409 -0.4352  0.1879
  526SOL    HW2 1919   5.767   7.133   1.134 -0.0013 -0.4074  0.2298
  527SOL     OW 1920   7.089   0.303   2.237 -0.1790 -0.3215 -0.2686
  527SOL    HW1 1921   7.164   0.361   2.246  2.1157 -3.0001 -0.5245
  527SOL    HW2 1922   7.048   0.330   2.155 -0.3740  2.0907  0.5664
  528SOL     OW 1923   6.084   6.701   1.435  0.5468 -0.3370  0.8045
  528SOL    HW1 1924   6.099   6.608   1.452  1.8530 -0.3084 -0.0789
  528SOL    HW2 1925   6.167   6.733   1.400  0.0898  1.1490  1.0009
  529SOL     OW 1926   0.187   3.615   4.629  0.0268  0.3230  0.0759
  529SOL    HW1 1927   0.127   3.658   4.690 -1.7371 -1.8045 -0.0619
  529SOL    HW2 1928   0.265   3.596   4.681 -0.5547  0.5678  1.0545
  530SOL     OW 1929   3.597   5.599   2.286 -0.0906 -0.5254  0.1078
  530SOL    HW1 1930   3.553   5.526   2.329  0.3500  0.5957  2.6825
  530SOL    HW2 1931   3.608   5.571   2.195 -1.1524 -3.0533  0.6747
  531SOL     OW 1932   5.703   6.032   0.745 -0.0584  0.3905 -0.0304
  531SOL    HW1 1933   5.701   6.089   0.668  0.9074  0.3007 -0.1464
  531SOL    HW2 1934   5.678   6.088   0.818  2.8295  1.5756  0.1863
  532SOL     OW 1935   6.769   7.178   3.311 -0.3845 -0.0556 -0.7632
  532SOL    HW1 1936   6.683   7.220   3.312 -0.4076 -0.1092 -0.1184
  532SOL    HW2 1937   6.831   7.250   3.320 -0.4477 -0.1931  1.0820
  533SOL     OW 1938   5.744   3.969   2.375  0.2495  0.1701  0.4089
  533SOL    HW1 1939   5.734   4.049   2.322  0.6656 -0.2392 -0.3016
  533SOL    HW2 1940   5.830   3.979   2.417  1.8038 -1.2704 -2.1392
  534SOL     OW 1941   2.874   5.058   1.246  0.7537  0.2585  0.2709
  534SOL    HW1 1942   2.919   5.073   1.329  0.7954 -0.6195  0.4176
  534SOL    HW2 1943   2.803   4.997   1.268  0.2804  0.6329 -0.1933
  535SOL     OW 1944   5.895   3.335   4.459 -0.2306 -0.4419  0.1428
  535SOL    HW1 1945   5.964   3.364   4.399 -1.2722 -0.6814 -1.2426
  535SOL    HW2 1946   5.920   3.246   4.484 -0.0569 -0.5443 -0.3790
  536SOL     OW 1947   5.576   2.425   2.761 -0.1316  0.0295  0.2159
  536SOL    HW1 1948   5.523   2.347   2.778 -0.7588  0.2564 -0.6287
  536SOL    HW2 1949   5.615   2.409   2.675 -1.1989  1.1326 -0.4958
  537SOL     OW 1950   4.015   4.559   2.714 -0.5226  0.1162 -0.1314
  537SOL    HW1 1951   4.007   4.490   2.779  0.4186 -0.2858 -0.4279
  537SOL    HW2 1952   4.096   4.605   2.737  0.6512 -0.9556 -1.8357
  538SOL     OW 1953   3.740   6.994   2.831 -0.2401 -0.4972 -0.4635
  538SOL    HW1 1954   3.789   7.015   2.752  1.5862  0.4869  0.8344
  538SOL    HW2 1955   3.653   7.032   2.817  1.0259  2.6746 -0.7585
  539SOL     OW 1956   6.460   3.764   0.203 -0.4092 -0.8923  0.2337
  539SOL    HW1 1957   6.502   3.718   0.131 -0.4642 -2.5556  1.2104
  539SOL    HW2 1958   6.366   3.758   0.183 -0.3428  0.7815 -0.7554
  540SOL     OW 1959   5.670   5.684   4.265  0.1181 -0.1304 -0.7792
  540SOL    HW1 1960   5.620   5.603   4.254  0.1635 -0.1893 -0.5529
  540SOL    HW2 1961   5.606   5.754   4.251 -0.0662 -0.2050 -0.3352
  541SOL     OW 1962   5.596   1.060   2.563  0.2206 -0.6371  0.6216
  541SOL    HW1 1963   5.609   1.146   2.522  0.0118 -1.2832 -0.8738
  541SOL    HW2 1964   5.684   1.022   2.568  0.2146 -0.6618  0.5373
  542SOL     OW 1965   6.230   3.427   5.060 -0.3077 -0.0207 -0.3694
  542SOL    HW1 1966   6.292   3.353   5.063 -0.0223  0.2401  1.1165
  542SOL    HW2 1967   6.230   3.461   5.149 -1.2342  1.1349 -0.7899
  543SOL     OW 1968   6.072   5.650   3.855 -0.1745 -0.4103 -0.2342
  543SOL    HW1 1969   6.110   5.732   3.886  1.7688 -1.3057 -0.1305
  543SOL    HW2 1970   5.978   5.661   3.867  0.1309  1.3757  0.7853
  544SOL     OW 1971   0.084   7.087   2.634  0.2718 -0.3793  0.0182
  544SOL    HW1 1972   0.147   7.020   2.605 -0.9831 -1.5153 -0.1461
  544SOL    HW2 1973   0.021   7.093   2.562  0.1120  0.6846  0.2275
  545SOL     OW 1974   6.344   6.530   3.524  0.1909  0.0811  0.1238
  545SOL    HW1 1975   6.334   6.449   3.574 -1.1684  0.3460  0.3001
  545SOL    HW2 1976   6.273   6.587   3.554 -0.0404  0.6314 -1.3605
  546SOL     OW 1977   6.090   3.394   4.690  0.3325  0.3422  0.2069
  546SOL    HW1 1978   6.085   3.416   4.597 -2.0642 -0.4658  0.0779
  546SOL    HW2 1979   6.116   3.476   4.732 -0.1417  1.1642 -1.0300
  547SOL     OW 1980   3.656   4.406   0.193  0.3348  0.0690 -0.0655
  547SOL    HW1 1981   3.575   4.433   0.237  1.3126 -0.0664  1.8902
  547SOL    HW2 1982   3.626   4.348   0.123 -1.2001 -1.6519  1.8973
  548SOL     OW 1983   0.869   6.237   3.810 -0.5956  0.0777  0.1784
  548SOL    HW1 1984   0.948   6.222   3.757 -0.8182 -1.3042  0.1942
  548SOL    HW2 1985   0.889   6.195   3.894 -0.2153  2.3162  1.2589
  549SOL     OW 1986   5.808   7.092   1.659  0.1066  0.2995 -0.0348
  549SOL    HW1 1987   5.714   7.082   1.674  0.1466 -0.4525 -0.2346
  549SOL    HW2 1988   5.849   7.041   1.729  0.3765  0.7922  0.1734
  550SOL     OW 1989   6.380   0.840   3.034 -0.8644 -0.5731 -0.2121
  550SOL    HW1 1990   6.368   0.927   3.073 -0.8672 -1.3675  1.6381
  550SOL    HW2 1991   6.293   0.802   3.032 -0.7735 -0.7720 -0.5017
  551SOL     OW 1992   5.107   3.938   3.058 -0.0836 -0.1967  0.2458
  551SOL    HW1 1993   5.138   3.950   3.148 -0.5268  0.7011  0.2830
  551SOL    HW2 1994   5.012   3.930   3.065 -0.1880  0.5468 -0.1990
  552SOL     OW 1995   5.416   3.396   2.188 -0.2420  0.2627 -0.4312
  552SOL    HW1 1996   5.454   3.465   2.134 -1.3284  0.1992 -1.3247
  552SOL    HW2 1997   5.472   3.320   2.172  0.4728  0.7010 -0.0865
  553SOL     OW 1998   5.033   5.968   4.265  0.2099 -0.2024 -0.0497
  553SOL    HW1 1999   4.941   5.980   4.290 -0.7528 -1.3309 -2.6763
  553SOL    HW2 2000   5.067   5.907   4.330 -0.9502  0.0426  0.8308
  554SOL     OW 2001   0.112   5.123   1.044 -0.0823 -0.6881  0.1573
  554SOL    HW1 2002   0.139   5.129   1.136  1.6528 -1.2540 -0.2669
  554SOL    HW2 2003   0.180   5.069   1.003 -1.0598 -0.8083 -1.3719
  555SOL     OW 2004   7.232   6.880   3.954  0.0402  0.8187 -0.0510
  555SOL    HW1 2005   7.205   6.831   3.876 -0.2872  0.4012  0.3184
  555SOL    HW2 2006   7.299   6.940   3.922 -0.0632  0.6282 -0.6499
  556SOL     OW 2007   5.744   4.388   1.559 -0.0799  0.5368 -0.6719
  556SOL    HW1 2008   5.759   4.468   1.508 -1.5698  1.1872 -0.1469
  556SOL    HW2 2009   5.727   4.320   1.494  0.7201  0.7480 -1.1087
  557SOL     OW 2010   5.466   3.045   3.013 -0.2449 -0.2321  0.3384
  557SOL    HW1 2011   5.501   3.126   3.051 -0.5697  0.9304 -1.6891
  557SOL    HW2 2012   5.543   2.993   2.993 -0.0205 -0.3614  1.4709
  558SOL     OW 2013   2.819   3.429   1.655 -0.2633 -0.6396 -0.9583
  558SOL    HW1 2014   2.902   3.416   1.702 -1.5858 -2.1731  1.1200
  558SOL    HW2 2015   2.772   3.493   1.709 -0.2937  0.6188 -2.4045
  559SOL     OW 2016   4.565   6.859   1.927 -0.0623  0.5331 -0.0768
  559SOL    HW1 2017   4.517   6.828   2.004  0.5480  0.6352  0.3483
  559SOL    HW2 2018   4.587   6.780   1.879  1.1129  0.3205  0.7829
  560SOL     OW 2019   2.435   5.212   2.257  0.0367 -0.0292 -0.2214
  560SOL    HW1 2020   2.381   5.291   2.257  2.0717  1.4938  1.7562
  560SOL    HW2 2021   2.450   5.193   2.349 -1.1794 -3.4251 -0.5794
  561SOL     OW 2022   7.061   6.227   2.666 -0.7010  0.1823  0.4210
  561SOL    HW1 2023   6.992   6.281   2.704  0.7580  2.0825  0.5838
  561SOL    HW2 2024   7.122   6.212   2.739 -1.1324 -1.8927  0.4170
  562SOL     OW 2025   7.139   4.308   1.560 -0.5246 -0.7284 -0.3489
  562SOL    HW1 2026   7.098   4.361   1.629  0.5685 -0.9944  0.5321
  562SOL    HW2 2027   7.069   4.249   1.531 -2.0131  1.6062 -1.8625
  563SOL     OW 2028   7.294   1.184   2.399 -0.1835 -0.5122 -0.2924
  563SOL    HW1 2029   7.358   1.223   2.458 -0.1989 -2.1649  0.9013
  563SOL    HW2 2030   7.274   1.252   2.335  0.9285  0.8456  0.7645
  564SOL     OW 2031   6.718   1.649   0.929  0.3907 -0.2689 -0.0816
  564SOL    HW1 2032   6.802   1.617   0.897  0.2486 -0.8470  0.1102
  564SOL    HW2 2033   6.696   1.722   0.870 -0.0716 -1.5881 -1.6086
  565SOL     OW 2034   2.826   5.238   2.222  0.3376  0.3378 -0.2408
  565SOL    HW1 2035   2.793   5.250   2.311  0.3532  0.0934 -0.2007
  565SOL    HW2 2036   2.810   5.145   2.203  1.7515  0.0083  0.0770
  566SOL     OW 2037   4.217   6.637   0.829  0.3970  0.3015 -0.6816
  566SOL    HW1 2038   4.231   6.677   0.914 -0.4718  0.2992 -0.5256
  566SOL    HW2 2039   4.124   6.654   0.810  0.5852  0.3160 -1.6266
  567SOL     OW 2040   6.409   5.658   1.146  0.1134 -0.2582  0.3971
  567SOL    HW1 2041   6.368   5.670   1.232 -1.9168  1.7554 -0.7356
  567SOL    HW2 2042   6.470   5.585   1.158  0.5047  0.4680  3.7234
  568SOL     OW 2043   5.824   0.336   2.556 -0.5910  0.6946  0.1078
  568SOL    HW1 2044   5.746   0.370   2.513 -0.2808  1.7477  0.3492
  568SOL    HW2 2045   5.833   0.247   2.523 -0.0683  1.5981 -2.4685
  569SOL     OW 2046   5.932   0.140   3.688 -0.2064  0.0176  0.5654
  569SOL    HW1 2047   5.886   0.211   3.732 -0.1867 -0.2970  1.1083
  569SOL    HW2 2048   5.862   0.087   3.649 -0.2048  0.4901 -0.0904
  570SOL     OW 2049   5.138   0.977   1.553  0.5778 -0.2200 -0.4719
  570SOL    HW1 2050   5.088   1.008   1.478  1.2358 -0.1739 -0.8960
  570SOL    HW2 2051   5.072   0.935   1.610 -0.2947  1.6700 -0.0031
  571SOL     OW 2052   6.071   3.089   1.916 -0.0277  0.1517 -0.1909
  571SOL    HW1 2053   6.103   3.014   1.865  1.4275  1.8748 -1.9611
  571SOL    HW2 2054   6.140   3.107   1.979  0.5978  1.1957 -1.1274
  572SOL     OW 2055   6.881   5.349   0.995  0.0079  0.8208  0.2397
  572SOL    HW1 2056   6.819   5.321   0.928  2.0414  1.4079 -2.0232
  572SOL    HW2 2057   6.915   5.432   0.963  1.3034  0.9478  1.8373
  573SOL     OW 2058   6.990   6.992   4.381 -0.3884  0.0521  0.3765
  573SOL    HW1 2059   6.992   6.906   4.422 -2.1673  0.7739  2.1392
  573SOL    HW2 2060   6.921   6.986   4.315  0.7617 -0.3684 -0.8368
  574SOL     OW 2061   5.389   1.721   2.717  0.3687 -0.6156 -0.6836
  574SOL    HW1 2062   5.347   1.640   2.688 -0.2813 -0.6360  0.2995
  574SOL    HW2 2063   5.402   1.710   2.811 -0.7997  0.8688 -0.3001
  575SOL     OW 2064   4.406   3.664   3.254  0.5070 -0.1698  0.1739
  575SOL    HW1 2065   4.438   3.749   3.223  0.1989  0.3419  1.2183
  575SOL    HW2 2066   4.482   3.623   3.294  0.1625  0.5599  1.6296
  576SOL     OW 2067   2.627   4.604   1.330 -0.1256  0.1524 -0.1639
  576SOL    HW1 2068   2.693   4.615   1.398  0.5471 -0.7308 -0.6538
  576SOL    HW2 2069   2.545   4.595   1.378  0.1029  1.1673  0.4532
  577SOL     OW 2070   3.395   0.300   2.007 -0.7929 -0.1620 -0.2290
  577SOL    HW1 2071   3.468   0.356   1.979  0.3994 -0.8127  1.4577
  577SOL    HW2 2072   3.379   0.243   1.931  1.8182 -1.3564 -0.0015
  578SOL     OW 2073   0.456   4.249   4.563 -0.3405  0.3101 -0.3606
  578SOL    HW1 2074   0.511   4.238   4.485 -0.3680 -1.2924 -0.1866
  578SOL    HW2 2075   0.517   4.278   4.631 -0.2366  1.2807 -0.8493
  579SOL     OW 2076   5.678   1.361   3.801 -0.2832 -0.4927 -0.0106
  579SOL    HW1 2077   5.655   1.383   3.711 -0.4918 -0.6968 -0.0076
  579SOL    HW2 2078   5.772   1.382   3.807 -0.3762 -0.0234 -0.1306
  580SOL     OW 2079   7.193   3.323   1.711  0.0015 -0.4783  0.0175
  580SOL    HW1 2080   7.118   3.350   1.658 -0.3347  1.2799  1.3247
  580SOL    HW2 2081   7.258   3.295   1.646 -1.5482 -1.5389 -1.1637
  581SOL     OW 2082   7.145   3.481   0.532  0.0500 -0.0188  0.5325
  581SOL    HW1 2083   7.104   3.404   0.493 -0.1748  1.6434 -2.9009
  581SOL    HW2 2084   7.238   3.474   0.510  0.2806  0.0432  1.4275
  582SOL     OW 2085   2.151   2.183   4.800 -0.0385  0.4057 -0.5636
  582SOL    HW1 2086   2.095   2.106   4.808  0.8859 -0.2043  0.3058
  582SOL    HW2 2087   2.090   2.256   4.794 -0.9408 -0.1790  0.8914
  583SOL     OW 2088   4.476   2.975   4.345 -0.0686  0.0273 -0.1430
  583SOL    HW1 2089   4.416   2.920   4.396  0.3609 -0.0366  0.3082
  583SOL    HW2 2090   4.563   2.938   4.363  0.0390 -0.4001 -1.4370
  584SOL     OW 2091   6.496   2.597   0.722  0.0391 -0.0227  0.1389
  584SOL    HW1 2092   6.588   2.624   0.727  0.0567 -0.2178  4.2555
  584SOL    HW2 2093   6.481   2.549   0.803 -4.1148  1.4037  0.4442
  585SOL     OW 2094   6.652   3.988   2.465  0.1451 -0.2540 -0.3970
  585SOL    HW1 2095   6.604   4.007   2.384 -0.1174 -1.9367 -0.6887
  585SOL    HW2 2096   6.585   3.982   2.532  0.0735 -1.2352 -0.5390
  586SOL     OW 2097   0.400   6.144   1.809 -0.3900 -0.2777  0.0427
  586SOL    HW1 2098   0.437   6.232   1.797 -1.9512  0.6953  1.8139
  586SOL    HW2 2099   0.429   6.095   1.732 -0.2094  2.0313 -1.4610
  587SOL     OW 2100   3.815   0.739   1.789 -0.5656 -0.4523  0.5882
  587SOL    HW1 2101   3.855   0.771   1.707  0.2167 -0.5322  0.9257
  587SOL    HW2 2102   3.863   0.659   1.808 -0.6864 -0.3850  1.1755
  588SOL     OW 2103   4.152   5.765   1.230 -0.5028  0.3362  0.0680
  588SOL    HW1 2104   4.077   5.792   1.176  0.2532  2.2849 -0.1049
  588SOL    HW2 2105   4.228   5.787   1.176  0.2354 -2.3452 -0.0978
  589SOL     OW 2106   3.186   0.400   4.885 -0.0877 -0.4963 -0.1121
  589SOL    HW1 2107   3.217   0.452   4.812 -0.7303 -1.5291 -1.1481
  589SOL    HW2 2108   3.249   0.418   4.956  0.3480  0.7619 -0.7918
  590SOL     OW 2109   6.733   4.259   2.809 -0.0375  0.4463  0.5654
  590SOL    HW1 2110   6.715   4.204   2.886 -0.3245  0.1516  0.2927
  590SOL    HW2 2111   6.661   4.240   2.749 -0.6250  1.7862  0.8176
  591SOL     OW 2112   7.296   5.031   2.101 -0.0212 -0.4948  0.0740
  591SOL    HW1 2113   7.295   4.946   2.146 -0.1620  0.5599  2.1958
  591SOL    HW2 2114   7.374   5.028   2.046  0.8009 -1.4726  1.2386
  592SOL     OW 2115   1.221   0.030   4.889 -0.2877 -0.3763  0.1448
  592SOL    HW1 2116   1.246  -0.041   4.948 -2.3933 -1.7448 -0.4933
  592SOL    HW2 2117   1.125   0.035   4.897 -0.3054  1.5838 -0.7477
  593SOL     OW 2118   7.067   4.481   1.999  0.1390  0.1550 -1.0443
  593SOL    HW1 2119   7.062   4.388   1.976  0.9962  0.3073 -1.8986
  593SOL    HW2 2120   7.113   4.482   2.083 -0.3726 -0.2204 -0.7542
  594SOL     OW 2121   2.450   1.567   4.994 -0.1320 -0.1708  0.4637
  594SOL    HW1 2122   2.545   1.563   4.981  0.0783  1.9356  0.9341
  594SOL    HW2 2123   2.432   1.498   5.058  1.2880  0.1390  1.2533
  595SOL     OW 2124   4.416   3.421   5.002 -0.1537 -0.3016 -0.1719
  595SOL    HW1 2125   4.437   3.509   5.034  1.9115 -0.8083 -0.0285
  595SOL    HW2 2126   4.451   3.419   4.913  1.2695 -1.4676  0.3829
  596SOL     OW 2127   4.066   6.823   1.833 -0.4051  0.3445 -0.2176
  596SOL    HW1 2128   4.142   6.868   1.795  0.0308 -0.2430 -0.0522
  596SOL    HW2 2129   4.085   6.730   1.823 -1.3358  0.1799 -0.6283
  597SOL     OW 2130   4.200   4.036   3.136  0.0271  0.1382 -0.1739
  597SOL    HW1 2131   4.238   4.069   3.217  2.2969 -3.3026  0.3476
  597SOL    HW2 2132   4.112   4.008   3.161  0.9573 -1.6013  1.4250
  598SOL     OW 2133   6.423   3.773   2.270  0.0027 -0.4810  0.0924
  598SOL    HW1 2134   6.448   3.865   2.277  2.0669 -0.9867  0.0186
  598SOL    HW2 2135   6.396   3.762   2.179 -1.0301  0.2077  0.3014
  599SOL     OW 2136   4.040   1.892   3.000 -0.4740  0.7072  0.0346
  599SOL    HW1 2137   4.070   1.835   2.929 -1.0385  0.8865 -0.3562
  599SOL    HW2 2138   4.107   1.960   3.006  1.6440 -1.3710  2.2763
  600SOL     OW 2139   5.650   5.598   2.420 -0.5130  0.2082 -0.4033
  600SOL    HW1 2140   5.678   5.506   2.421 -0.2396  0.2744  1.5866
  600SOL    HW2 2141   5.579   5.602   2.484 -0.8626  1.2949 -0.8449
  601SOL     OW 2142   6.921   1.234   2.919 -0.4838  0.0748  0.2766
  601SOL    HW1 2143   6.890   1.166   2.859  3.2474 -1.3839 -0.2464
  601SOL    HW2 2144   6.969   1.186   2.986  0.3890  2.0948  1.1670
  602SOL     OW 2145   5.783   3.832   3.585  0.4558 -0.3257 -0.2760
  602SOL    HW1 2146   5.756   3.871   3.669  0.5466 -2.0446  0.5802
  602SOL    HW2 2147   5.759   3.898   3.520 -0.0781  0.8378  1.0487
  603SOL     OW 2148   3.096   4.324   3.620 -0.6660  0.2577 -0.3251
  603SOL    HW1 2149   3.125   4.302   3.708  1.1403 -1.3403 -1.2543
  603SOL    HW2 2150   3.055   4.411   3.629  0.8046  0.8056  1.8001
  604SOL     OW 2151   5.585   7.286   3.231  0.2308  0.6027  0.2110
  604SOL    HW1 2152   5.662   7.231   3.215  1.3260  1.7908  1.1229
  604SOL    HW2 2153   5.511   7.227   3.224  1.3927 -1.2136  2.0646
  605SOL     OW 2154   6.589   3.451   1.962 -0.6216 -0.2043  0.3769
  605SOL    HW1 2155   6.586   3.356   1.967 -1.0936 -0.2306 -0.3207
  605SOL    HW2 2156   6.586   3.480   2.054  0.5493 -0.8729  0.6469
  606SOL     OW 2157   0.010   4.706   0.391 -0.4049  0.2178  0.2507
  606SOL    HW1 2158   0.062   4.670   0.463  0.6028  0.1901 -0.4676
  606SOL    HW2 2159  -0.049   4.635   0.366  3.8617 -2.5545 -3.4880
  607SOL     OW 2160   5.696   4.480   0.170 -0.0612 -0.5105 -0.2149
  607SOL    HW1 2161   5.632   4.411   0.188 -1.0825  0.1615 -1.1345
  607SOL    HW2 2162   5.675   4.549   0.232  0.1552 -0.5248 -0.1259
  608SOL     OW 2163   6.367   5.279   1.159 -0.2829  0.0593 -0.4216
  608SOL    HW1 2164   6.306   5.307   1.091 -0.3937  0.6522 -0.0906
  608SOL    HW2 2165   6.361   5.348   1.225 -0.8056 -0.9325  0.5833
  609SOL     OW 2166   1.373   5.660   2.581  0.5512 -0.2326  0.1752
  609SOL    HW1 2167   1.354   5.572   2.548  1.0098  0.1554 -1.1693
  609SOL    HW2 2168   1.459   5.652   2.621  0.1670 -0.6153  0.9406
  610SOL     OW 2169   5.282   0.550   1.556 -0.3365  0.0984 -0.0326
  610SOL    HW1 2170   5.236   0.612   1.613 -0.9075 -0.1058 -0.2660
  610SOL    HW2 2171   5.356   0.520   1.608 -1.8217 -1.4557  1.3227
  611SOL     OW 2172   3.259   0.793   5.084  0.2031 -0.7807  0.0546
  611SOL    HW1 2173   3.283   0.877   5.124  1.9216 -1.5550  0.7731
  611SOL    HW2 2174   3.166   0.801   5.065  0.5472  1.7366 -1.0242
  612SOL     OW 2175   4.843   3.516   2.568  0.4213 -0.9960  0.4677
  612SOL    HW1 2176   4.889   3.511   2.484 -0.6322  2.5567 -0.4821
  612SOL    HW2 2177   4.752   3.535   2.544  0.2226  0.7591  2.3697
  613SOL     OW 2178   5.958   5.698   4.683 -0.1307  0.7031 -0.4138
  613SOL    HW1 2179   6.029   5.638   4.656 -0.3234  0.4272 -0.3095
  613SOL    HW2 2180   5.970   5.775   4.628  1.3108  1.3802  0.7800
  614SOL     OW 2181   5.907   5.342   4.394 -0.0424 -0.2154 -0.1175
  614SOL    HW1 2182   5.899   5.308   4.305 -0.6513 -0.2388 -0.0533
  614SOL    HW2 2183   6.001   5.342   4.410  0.0035 -1.3170 -0.3228
  615SOL     OW 2184   1.739   3.209   3.343  0.2668  0.0086 -0.2477
  615SOL    HW1 2185   1.644   3.198   3.340  0.1096  1.3302 -0.8574
  615SOL    HW2 2186   1.754   3.298   3.311  1.7911 -0.6015 -1.3850
  616SOL     OW 2187   5.698   6.647   4.954 -0.6049 -0.3086 -0.2653
  616SOL    HW1 2188   5.729   6.646   5.045  0.1708  2.4077 -0.3937
  616SOL    HW2 2189   5.725   6.563   4.918  0.1346 -0.9666  1.6970
  617SOL     OW 2190   5.144   4.024   4.757 -0.0874  0.1187 -0.0142
  617SOL    HW1 2191   5.123   4.103   4.708  0.2793  0.4943  0.4233
  617SOL    HW2 2192   5.062   3.974   4.759  0.3928 -1.0251 -2.9740
  618SOL     OW 2193   0.599   3.085   2.671 -0.0582  0.5669  0.1113
  618SOL    HW1 2194   0.584   3.119   2.583 -1.5130  0.3770  0.2482
  618SOL    HW2 2195   0.694   3.076   2.679  0.0814  0.4571 -1.4863
  619SOL     OW 2196   6.329   3.127   2.420 -0.0659 -0.2988 -0.2748
  619SOL    HW1 2197   6.412   3.155   2.459 -0.7661  1.9704 -0.2693
  619SOL    HW2 2198   6.353   3.096   2.333  0.6595  1.9299 -0.9281
  620SOL     OW 2199   4.882   6.879   3.658  0.2432  0.1506 -0.4255
  620SOL    HW1 2200   4.884   6.971   3.634  0.5751  0.1488 -0.4130
  620SOL    HW2 2201   4.922   6.834   3.583 -0.6211 -0.0591 -0.7708
  621SOL     OW 2202   4.262   3.769   0.880 -0.0071 -0.4345  0.0996
  621SOL    HW1 2203   4.241   3.693   0.935  0.0122 -0.8999 -0.5355
  621SOL    HW2 2204   4.186   3.780   0.824  0.4935 -0.7354 -0.6492
  622SOL     OW 2205   4.750   1.774   2.029 -0.3051  0.4857 -0.2608
  622SOL    HW1 2206   4.731   1.748   1.939  1.8454 -0.1948 -0.5783
  622SOL    HW2 2207   4.806   1.703   2.062  1.0943  1.9874  0.7225
  623SOL     OW 2208   4.147   5.834   4.267  0.1737  0.1129  0.0306
  623SOL    HW1 2209   4.111   5.917   4.298 -2.1219 -1.1089  0.8362
  623SOL    HW2 2210   4.071   5.786   4.234  1.3171 -1.9741  0.3000
  624SOL     OW 2211   0.555   4.846   1.017  0.0676  0.0593  0.3558
  624SOL    HW1 2212   0.603   4.850   1.099 -0.5090 -1.8499  0.8406
  624SOL    HW2 2213   0.565   4.755   0.988 -1.3151  0.2155 -0.7031
  625SOL     OW 2214   0.230   0.195   4.088 -0.1232 -0.7850  0.1474
  625SOL    HW1 2215   0.178   0.122   4.119 -2.6499 -0.0481 -1.9886
  625SOL    HW2 2216   0.178   0.234   4.017  1.6999  2.2543  0.2745
  626SOL     OW 2217   0.440   7.073   0.224  0.5752  0.6130 -0.3318
  626SOL    HW1 2218   0.469   7.000   0.279 -1.8493 -0.1351  0.0751
  626SOL    HW2 2219   0.517   7.130   0.217  0.9948  0.9192  4.0409
  627SOL     OW 2220   5.586   4.772   4.419  0.0718  0.2627 -0.3888
  627SOL    HW1 2221   5.525   4.805   4.353 -1.1440  1.6069  1.2870
  627SOL    HW2 2222   5.673   4.781   4.379 -0.6646  0.5405 -1.9734
  628SOL     OW 2223   4.395   6.751   2.114 -0.5573 -0.5291 -0.3262
  628SOL    HW1 2224   4.422   6.662   2.092 -1.4356 -0.8537 -0.1434
  628SOL    HW2 2225   4.413   6.759   2.207  1.4225  0.2035 -0.7322
  629SOL     OW 2226   0.849   6.248   2.008  0.1229  0.1491 -0.1554
  629SOL    HW1 2227   0.802   6.323   2.043  1.8185  1.3951 -0.4406
  629SOL    HW2 2228   0.815   6.238   1.919 -0.8841 -0.1320  0.2460
  630SOL     OW 2229   6.504   5.391   0.928  0.3772  0.3011  0.0945
  630SOL    HW1 2230   6.412   5.404   0.907  0.3004 -0.6962 -0.2018
  630SOL    HW2 2231   6.505   5.362   1.019  0.3245 -0.5772 -0.1776
  631SOL     OW 2232   5.346   3.538   4.025  0.1875  0.7902  0.4081
  631SOL    HW1 2233   5.289   3.555   3.950 -0.5376  1.8459  1.1873
  631SOL    HW2 2234   5.287   3.523   4.098  0.8378 -1.9418  0.4863
  632SOL     OW 2235   7.085   4.998   1.379  0.1515 -0.4539  0.2520
  632SOL    HW1 2236   7.095   5.027   1.288 -0.9189  2.3415  0.9135
  632SOL    HW2 2237   7.174   4.996   1.414  0.5154 -0.9428 -0.6476
  633SOL     OW 2238   5.469   6.808   1.336 -0.4536 -0.3511  0.0396
  633SOL    HW1 2239   5.531   6.772   1.272 -1.2922 -1.5690 -0.1172
  633SOL    HW2 2240   5.500   6.775   1.420 -1.0894 -1.2917 -0.0800
  634SOL     OW 2241   4.039   6.587   3.057 -0.6593 -0.1790 -0.5625
  634SOL    HW1 2242   4.004   6.676   3.052 -2.0369 -0.7146 -0.8282
  634SOL    HW2 2243   3.974   6.533   3.013 -0.4751 -1.5070  0.7215
  635SOL     OW 2244   7.268   4.700   1.953  0.1376  0.3236  0.0167
  635SOL    HW1 2245   7.212   4.626   1.928  0.2246  0.0421  0.6650
  635SOL    HW2 2246   7.267   4.701   2.048 -1.0741  2.0613  0.0404
  636SOL     OW 2247   4.617   7.094   2.219 -0.0825  0.1868 -0.0421
  636SOL    HW1 2248   4.540   7.146   2.194  0.8549  2.0624  0.7571
  636SOL    HW2 2249   4.606   7.079   2.313  0.2359 -0.0550 -0.0425
  637SOL     OW 2250   2.424   4.185   2.836  0.2615  0.4860  0.0764
  637SOL    HW1 2251   2.412   4.112   2.897 -1.1284  0.6097 -0.0174
  637SOL    HW2 2252   2.510   4.168   2.795  0.8540 -0.0107  1.4712
  638SOL     OW 2253   3.553   7.242   1.745  0.5620 -0.4253 -0.6651
  638SOL    HW1 2254   3.599   7.196   1.815  0.5020 -2.1886 -1.7399
  638SOL    HW2 2255   3.610   7.232   1.668  0.5084  1.2495 -0.9659
  639SOL     OW 2256   6.941   5.129   2.976 -0.5311  0.9787 -0.4002
  639SOL    HW1 2257   6.982   5.206   2.937  3.0343 -1.3033 -1.7213
  639SOL    HW2 2258   6.906   5.081   2.901 -1.7710  0.7779  0.2859
  640SOL     OW 2259   7.192   4.430   2.756  0.0822 -0.7240  0.2775
  640SOL    HW1 2260   7.231   4.495   2.814 -0.1778 -0.1859 -0.1456
  640SOL    HW2 2261   7.249   4.353   2.765  1.4815  0.1689 -0.6352
  641SOL     OW 2262   6.525   5.222   3.206  0.0475  0.2076 -0.7177
  641SOL    HW1 2263   6.575   5.304   3.209  0.4870 -0.0853  0.3767
  641SOL    HW2 2264   6.589   5.155   3.185 -0.4472  0.2136 -2.4028
  642SOL     OW 2265   4.487   3.477   4.010 -0.0429 -0.0742 -0.0853
  642SOL    HW1 2266   4.475   3.525   3.928 -1.3053  0.4968  0.4036
  642SOL    HW2 2267   4.417   3.411   4.008 -2.1119  1.8763  1.8413
  643SOL     OW 2268   4.275   4.807   0.879  0.0712 -0.0877  0.0591
  643SOL    HW1 2269   4.344   4.851   0.928  1.3142 -1.3402 -0.4761
  643SOL    HW2 2270   4.307   4.805   0.789 -0.3257 -1.2893 -0.0803
  644SOL     OW 2271   4.579   3.348   3.304  0.0019 -0.2147  0.4241
  644SOL    HW1 2272   4.659   3.297   3.319 -0.5553 -0.9008  1.0823
  644SOL    HW2 2273   4.514   3.283   3.278 -0.1779  0.4257 -0.7973
  645SOL     OW 2274   6.235   0.226   3.658 -0.2251 -0.0779 -0.0697
  645SOL    HW1 2275   6.186   0.150   3.690  0.5910 -1.3242 -1.6121
  645SOL    HW2 2276   6.249   0.280   3.735 -0.6773 -1.5948  1.1327
  646SOL     OW 2277   5.215   7.086   1.014  0.3318  0.0346  0.1106
  646SOL    HW1 2278   5.135   7.109   1.061 -0.4763  0.0194 -1.1956
  646SOL    HW2 2279   5.286   7.109   1.074 -0.6476 -1.0384  1.7851
  647SOL     OW 2280   6.152   0.679   3.204  0.0089  0.1261 -0.2494
  647SOL    HW1 2281   6.150   0.685   3.109  0.4035 -0.6025 -0.3127
  647SOL    HW2 2282   6.101   0.600   3.224 -0.3643  0.4667  0.1656
  648SOL     OW 2283   6.907   4.176   1.129 -0.3006  0.7153  0.5031
  648SOL    HW1 2284   6.851   4.164   1.206 -0.8124 -0.0136  0.0328
  648SOL    HW2 2285   6.993   4.145   1.157 -0.7874 -0.8346  0.4043
  649SOL     OW 2286   4.237   3.789   2.987 -0.1372  0.0474  0.0176
  649SOL    HW1 2287   4.323   3.800   3.028 -0.8720 -1.1198  2.0124
  649SOL    HW2 2288   4.210   3.878   2.964  2.3941  0.2751 -2.4833
  650SOL     OW 2289   4.286   0.343   0.593 -0.3660  0.0659  0.3862
  650SOL    HW1 2290   4.216   0.292   0.635  0.7244 -0.6176  1.4594
  650SOL    HW2 2291   4.305   0.296   0.512  0.9441 -1.5891  1.5831
  651SOL     OW 2292   3.054   4.130   4.956  0.2072  0.4124  0.8012
  651SOL    HW1 2293   2.990   4.202   4.958  0.7156  0.9163 -0.1891
  651SOL    HW2 2294   3.126   4.164   4.903  0.5061 -0.7960  0.4083
  652SOL     OW 2295   1.173   4.141   0.366  0.6959 -0.4507  0.1722
  652SOL    HW1 2296   1.192   4.088   0.443  0.0930  0.8983  1.2987
  652SOL    HW2 2297   1.105   4.202   0.395  1.8943  1.4683 -0.8003
  653SOL     OW 2298   6.104   7.029   4.088  0.1727  0.1998 -0.0297
  653SOL    HW1 2299   6.027   7.000   4.137 -0.7174  1.3314 -0.7068
  653SOL    HW2 2300   6.119   7.118   4.119 -0.4760  0.9884 -1.8385
  654SOL     OW 2301   5.763   5.891   4.443 -0.2944  1.2750  0.3069
  654SOL    HW1 2302   5.734   5.807   4.408  1.4379  0.9314 -0.4129
  654SOL    HW2 2303   5.701   5.911   4.513 -1.8683  0.3435 -0.7706
  655SOL     OW 2304   3.819   4.354   2.232 -0.3960 -0.7849 -0.2310
  655SOL    HW1 2305   3.819   4.374   2.326  0.2216  0.6935 -0.5174
  655SOL    HW2 2306   3.906   4.380   2.202 -0.7401 -0.8256 -1.3091
  656SOL     OW 2307   2.306   2.277   1.022 -1.1637 -0.2860  0.3699
  656SOL    HW1 2308   2.341   2.330   0.950  0.3469 -2.4062 -0.5704
  656SOL    HW2 2309   2.348   2.312   1.100 -0.4808  0.1383 -0.1708
  657SOL     OW 2310   4.981   4.455   3.604 -0.1389  0.2865  0.1949
  657SOL    HW1 2311   4.997   4.369   3.642 -0.4634  0.5785  1.0149
  657SOL    HW2 2312   4.924   4.499   3.668  0.6161  1.3657  0.1395
  658SOL     OW 2313   5.881   6.270   0.567 -0.1777  0.1657  0.3885
  658SOL    HW1 2314   5.858   6.290   0.477 -0.4466 -3.4335 -0.4981
  658SOL    HW2 2315   5.975   6.284   0.572 -0.0653 -0.1762 -0.6365
  659SOL     OW 2316   4.236   4.047   2.863 -0.1490  0.4856  0.5101
  659SOL    HW1 2317   4.328   4.070   2.851 -0.1974  0.4947  0.1223
  659SOL    HW2 2318   4.220   4.057   2.957  0.0504  1.2018  0.4735
  660SOL     OW 2319   4.840   3.205   2.723  0.0061  0.6044  0.3934
  660SOL    HW1 2320   4.814   3.296   2.737 -2.0193 -0.1674  2.4327
  660SOL    HW2 2321   4.762   3.163   2.686  1.0738 -0.2253 -1.0113
  661SOL     OW 2322   0.226   2.822   4.529  0.1508 -0.0143 -0.1347
  661SOL    HW1 2323   0.252   2.897   4.475 -0.3584  0.1433 -0.1689
  661SOL    HW2 2324   0.304   2.801   4.580  0.8657 -0.6309 -1.4460
  662SOL     OW 2325   5.676   0.206   3.406 -0.1375  0.2250  0.0176
  662SOL    HW1 2326   5.723   0.142   3.459 -2.2658 -1.3591  0.1379
  662SOL    HW2 2327   5.647   0.156   3.329  1.0401  1.9401 -1.6255
  663SOL     OW 2328   4.334   6.660   0.076  0.3170  0.0564 -0.0085
  663SOL    HW1 2329   4.325   6.565   0.087 -0.1009 -0.0261 -1.0231
  663SOL    HW2 2330   4.308   6.696   0.161  1.4728 -0.7809  0.7336
  664SOL     OW 2331   0.103   4.598   3.352  0.1821 -0.0147  0.0451
  664SOL    HW1 2332   0.141   4.667   3.405 -1.1640  0.5156  0.3717
  664SOL    HW2 2333   0.141   4.517   3.387  1.1362  0.4934  0.2046
  665SOL     OW 2334   4.844   3.598   4.932  0.0502  0.0810 -0.2365
  665SOL    HW1 2335   4.918   3.612   4.874 -0.1631  0.0049 -0.5325
  665SOL    HW2 2336   4.864   3.650   5.010 -0.8560  2.3317 -1.3992
  666SOL     OW 2337   6.102   0.007   1.768  0.0487  0.1049  0.3738
  666SOL    HW1 2338   6.054  -0.068   1.804 -0.3846  0.3467  0.3012
  666SOL    HW2 2339   6.191  -0.004   1.801 -0.1906 -0.0350  0.9784
  667SOL     OW 2340   2.705   0.446   4.946  0.3684  0.2000  0.0979
  667SOL    HW1 2341   2.654   0.371   4.976 -1.2864  2.5294  3.6816
  667SOL    HW2 2342   2.654   0.482   4.873 -1.5362  0.6155  1.5574
  668SOL     OW 2343   2.138   4.691   3.854 -0.2734  0.4627  0.3469
  668SOL    HW1 2344   2.117   4.743   3.776  0.0750  0.7029  0.4092
  668SOL    HW2 2345   2.166   4.756   3.919  0.8526  0.1437  0.2030
  669SOL     OW 2346   6.755   6.815   3.456  0.1993 -0.2096  0.4347
  669SOL    HW1 2347   6.677   6.792   3.506  0.8094  1.2722  2.2094
  669SOL    HW2 2348   6.725   6.821   3.366 -1.7146  0.2476  1.0511
  670SOL     OW 2349   4.152   6.196   3.424  0.5052  0.8538  0.0665
  670SOL    HW1 2350   4.165   6.274   3.371 -0.8610  1.5040  0.6461
  670SOL    HW2 2351   4.108   6.134   3.365  1.5276  0.5270 -0.3721
  671SOL     OW 2352   7.034   2.906   1.860  1.0136  0.0236  0.3248
  671SOL    HW1 2353   7.042   2.841   1.929 -0.1958  2.1661  2.6703
  671SOL    HW2 2354   7.055   2.989   1.903  0.0086  1.5088 -1.8480
  672SOL     OW 2355   4.701   4.746   0.902 -0.7730  0.2098  0.3413
  672SOL    HW1 2356   4.716   4.736   0.808 -1.0419  0.5771  0.2567
  672SOL    HW2 2357   4.656   4.666   0.928  0.3565 -0.4357  0.3963
  673SOL     OW 2358   0.484   1.342   1.744 -0.3097 -0.2681 -0.0660
  673SOL    HW1 2359   0.555   1.294   1.702 -0.4401  0.0274 -0.6239
  673SOL    HW2 2360   0.515   1.355   1.834  1.2540  1.5958 -0.7978
  674SOL     OW 2361   4.082   6.533   1.839 -0.3192 -1.3524 -0.6314
  674SOL    HW1 2362   4.125   6.467   1.786 -2.1732 -2.4806 -0.8250
  674SOL    HW2 2363   4.005   6.559   1.787  0.7227  1.5086 -0.8826
  675SOL     OW 2364   2.468   6.316   4.926  0.4939  0.4904 -0.2312
  675SOL    HW1 2365   2.551   6.271   4.912  0.3277  0.9917 -3.7667
  675SOL    HW2 2366   2.404   6.245   4.939  1.0499 -0.0196 -0.2470
  676SOL     OW 2367   6.108   5.677   0.835 -0.0719 -0.0616  0.3694
  676SOL    HW1 2368   6.114   5.661   0.929 -0.0559 -1.3951  0.1560
  676SOL    HW2 2369   6.198   5.691   0.807  0.2344 -2.1633  0.1599
  677SOL     OW 2370   0.559   6.508   0.233 -0.0540 -0.0416 -0.6136
  677SOL    HW1 2371   0.613   6.564   0.289 -0.5429  0.9084 -1.0733
  677SOL    HW2 2372   0.506   6.458   0.295  0.0787  0.3097 -0.2043
  678SOL     OW 2373   5.506   0.524   1.708  0.3690 -0.2155 -0.0811
  678SOL    HW1 2374   5.536   0.535   1.799 -0.9062 -1.8329  0.5926
  678SOL    HW2 2375   5.554   0.448   1.676 -0.1531 -0.4549 -0.3015
  679SOL     OW 2376   1.299   5.651   1.813 -0.1572 -0.6576 -0.4325
  679SOL    HW1 2377   1.257   5.587   1.756 -1.1211  0.4669 -1.0358
  679SOL    HW2 2378   1.340   5.713   1.753  1.0527 -0.8701  0.1489
  680SOL     OW 2379   3.563   7.203   2.685 -0.2936 -0.6828 -0.0248
  680SOL    HW1 2380   3.519   7.167   2.608 -1.1619  1.5554 -0.6518
  680SOL    HW2 2381   3.616   7.275   2.652 -0.5237  0.2014  1.4187
  681SOL     OW 2382   6.148   3.488   1.384 -0.1002 -0.2239  0.1285
  681SOL    HW1 2383   6.107   3.436   1.314 -0.4418  0.9449 -0.5732
  681SOL    HW2 2384   6.139   3.578   1.354  1.1256  0.1947  0.9753
  682SOL     OW 2385   6.220   4.549   1.412 -0.4797 -0.0731  0.6788
  682SOL    HW1 2386   6.218   4.582   1.322  0.8020 -0.5705  0.4450
  682SOL    HW2 2387   6.153   4.481   1.415 -1.2551  0.6658  0.4023
  683SOL     OW 2388   6.467   5.371   1.534 -0.4961  0.3648 -0.2224
  683SOL    HW1 2389   6.511   5.421   1.603  1.1209  0.2216 -1.0966
  683SOL    HW2 2390   6.503   5.282   1.543 -1.5713 -0.0782 -0.1703
  684SOL     OW 2391   5.190   0.486   3.185 -0.1415  0.1935  0.2238
  684SOL    HW1 2392   5.231   0.521   3.264 -0.0656 -1.5424  0.9965
  684SOL    HW2 2393   5.206   0.392   3.189 -1.5438 -0.1415 -1.0368
  685SOL     OW 2394   4.786   4.652   4.069 -0.5525  0.0419  0.2895
  685SOL    HW1 2395   4.788   4.559   4.047  2.9207  0.1199 -0.2798
  685SOL    HW2 2396   4.787   4.655   4.165  0.9340 -0.5891  0.3178
  686SOL     OW 2397   6.845   5.607   2.771  0.2955 -0.1678  0.0190
  686SOL    HW1 2398   6.893   5.679   2.812  0.6072  0.2579 -1.0435
  686SOL    HW2 2399   6.762   5.604   2.818  1.5335 -1.3115  2.3005
  687SOL     OW 2400   4.919   7.167   3.597  0.3346  0.4186 -0.2989
  687SOL    HW1 2401   4.982   7.120   3.544  0.2620  1.4137 -1.2937
  687SOL    HW2 2402   4.873   7.224   3.536 -1.2592  0.0173  0.4576
  688SOL     OW 2403   6.366   0.876   0.303 -0.0085 -0.3563 -0.4843
  688SOL    HW1 2404   6.380   0.814   0.232  0.7940  0.7151 -1.2920
  688SOL    HW2 2405   6.278   0.911   0.287 -0.2368 -0.8572 -0.3472
  689SOL     OW 2406   2.937   4.005   4.155  0.1302  0.2033  0.3382
  689SOL    HW1 2407   2.915   3.976   4.066 -1.5522  2.2399  0.0129
  689SOL    HW2 2408   2.863   3.976   4.209  0.0367  0.9757  0.6264
  690SOL     OW 2409   3.549   4.030   3.554  0.1254  0.4535 -1.0000
  690SOL    HW1 2410   3.463   4.050   3.591  0.7545  0.3506  0.6217
  690SOL    HW2 2411   3.536   3.949   3.505 -0.6720  0.3517 -0.6455
  691SOL     OW 2412   2.408   6.270   2.417  0.0078  0.3093 -0.7461
  691SOL    HW1 2413   2.352   6.341   2.385  0.2727  1.0551  0.4133
  691SOL    HW2 2414   2.497   6.301   2.402  0.1336 -0.2873 -1.2975
  692SOL     OW 2415   4.798   0.665   2.053  0.2116 -0.4009 -0.3062
  692SOL    HW1 2416   4.792   0.599   2.122 -0.0831 -0.2323 -0.1689
  692SOL    HW2 2417   4.892   0.685   2.048  0.0538  1.0303  1.4355
  693SOL     OW 2418   6.530   1.217   2.092 -0.0634 -0.1331 -0.0420
  693SOL    HW1 2419   6.450   1.269   2.095  0.7883  1.4247 -1.9838
  693SOL    HW2 2420   6.504   1.136   2.048 -0.8271 -0.1607  0.4515
  694SOL     OW 2421   2.078   5.262   1.381 -0.3664 -0.4839  0.3370
  694SOL    HW1 2422   2.145   5.230   1.442 -0.1293  1.1847  1.0276
  694SOL    HW2 2423   1.997   5.261   1.431 -0.3718 -0.1103  0.3388
  695SOL     OW 2424   6.407   7.244   2.866 -0.1293  0.3647 -0.5131
  695SOL    HW1 2425   6.321   7.252   2.823  0.2695  0.1070 -1.3851
  695SOL    HW2 2426   6.452   7.177   2.816  0.4335  0.1980  0.2062
  696SOL     OW 2427   4.331   1.532   1.195 -0.1760 -0.7900 -0.4640
  696SOL    HW1 2428   4.346   1.584   1.115  0.0733  0.8348  0.5930
  696SOL    HW2 2429   4.418   1.519   1.232 -0.4139 -0.2969  0.2855
  697SOL     OW 2430   6.893   1.735   2.873 -0.6636 -0.2834  0.4232
  697SOL    HW1 2431   6.935   1.654   2.900 -0.2364  0.0315  0.7179
  697SOL    HW2 2432   6.916   1.745   2.781  0.6173  0.3058  0.7850
  698SOL     OW 2433   3.994   1.207   1.250  0.4506 -0.2688 -0.3224
  698SOL    HW1 2434   3.978   1.216   1.156  1.5076 -1.7776 -0.6904
  698SOL    HW2 2435   3.914   1.169   1.285  0.2996 -0.3345 -0.7316
  699SOL     OW 2436   5.463   6.255   0.697  0.1158 -0.4963  0.3257
  699SOL    HW1 2437   5.433   6.345   0.710 -0.3608 -0.4910 -0.6907
  699SOL    HW2 2438   5.465   6.217   0.785 -0.8918  0.1374  0.6377
  700SOL     OW 2439   0.139   5.548   5.056  0.6992 -0.4644 -0.0717
  700SOL    HW1 2440   0.177   5.464   5.078 -2.5090 -1.9660  0.3347
  700SOL    HW2 2441   0.145   5.600   5.136 -0.4774 -1.6595  0.8255
  701SOL     OW 2442   6.819   4.381   0.715  0.2349 -0.5210  0.6142
  701SOL    HW1 2443   6.835   4.403   0.807 -1.6373  0.6461  0.7258
  701SOL    HW2 2444   6.794   4.288   0.717  0.5284 -0.5935  1.2355
  702SOL     OW 2445   5.379   3.332   1.479  0.5714 -0.7334 -0.1187
  702SOL    HW1 2446   5.300   3.347   1.426 -0.1930 -0.6945  0.9979
  702SOL    HW2 2447   5.355   3.259   1.537  1.7671 -1.4931 -0.5509
  703SOL     OW 2448   2.487   0.095   4.879  0.2584  0.1268 -0.3343
  703SOL    HW1 2449   2.450   0.024   4.932 -0.1957  1.5241  1.2924
  703SOL    HW2 2450   2.500   0.055   4.793  1.2904 -2.3301  0.8482
  704SOL     OW 2451   5.365   6.464   4.900  0.0237 -0.4183 -0.2236
  704SOL    HW1 2452   5.395   6.472   4.809  0.4092  1.8649  0.0373
  704SOL    HW2 2453   5.270   6.472   4.895 -0.0133 -0.9939 -0.4778
  705SOL     OW 2454   3.881   4.986   2.419  0.5654 -0.2600 -0.3436
  705SOL    HW1 2455   3.896   4.892   2.429 -0.2787 -0.4802 -1.0412
  705SOL    HW2 2456   3.943   5.013   2.351  2.2590  0.1148  1.2778
  706SOL     OW 2457   4.630   4.448   4.920 -0.3575 -0.0054 -0.1315
  706SOL    HW1 2458   4.648   4.377   4.982  4.3185 -0.4248 -1.5954
  706SOL    HW2 2459   4.636   4.527   4.974  0.1344 -0.4930  0.5552
  707SOL     OW 2460   5.861   4.900   0.196  0.2614  0.2535 -0.3155
  707SOL    HW1 2461   5.823   4.904   0.283 -2.0713 -0.2996 -1.2156
  707SOL    HW2 2462   5.916   4.822   0.197  0.2469  0.2510  0.6594
  708SOL     OW 2463   6.774   6.018   0.742  0.0949 -0.3114  0.3248
  708SOL    HW1 2464   6.753   6.094   0.687 -1.7791 -0.5364  0.6726
  708SOL    HW2 2465   6.767   5.943   0.682 -0.9621 -0.4597  0.6078
  709SOL     OW 2466   6.316   5.513   1.355  0.3728 -1.0488 -0.1229
  709SOL    HW1 2467   6.229   5.498   1.392 -0.0015 -0.5516 -0.7798
  709SOL    HW2 2468   6.377   5.493   1.427 -0.3038 -0.8399  0.5183
  710SOL     OW 2469   3.900   4.056   3.380  0.0831 -0.3136  0.4566
  710SOL    HW1 2470   3.887   4.012   3.464 -1.9849  0.7350  0.7432
  710SOL    HW2 2471   3.834   4.018   3.322  0.5948 -0.0630 -0.3053
  711SOL     OW 2472   3.125   6.021   3.105 -0.3674 -0.4877  0.8044
  711SOL    HW1 2473   3.199   5.993   3.052  0.9753  2.3117  1.0292
  711SOL    HW2 2474   3.132   5.970   3.186  0.4459 -1.3067  0.2233
  712SOL     OW 2475   1.984   3.974   4.489  0.4159  0.1115 -0.5080
  712SOL    HW1 2476   2.014   3.980   4.580  0.2750 -0.1893 -0.4415
  712SOL    HW2 2477   1.914   3.909   4.491  0.1960  0.3418 -0.7764
  713SOL     OW 2478   7.127   4.681   3.441  0.8534  0.1237  0.5671
  713SOL    HW1 2479   7.120   4.773   3.416  0.1062 -0.2568 -0.7145
  713SOL    HW2 2480   7.210   4.651   3.403  1.5227  0.4556  1.7071
  714SOL     OW 2481   6.670   4.944   3.255 -0.3735  0.3581 -0.0294
  714SOL    HW1 2482   6.659   4.860   3.212 -2.4618  0.4457  0.2461
  714SOL    HW2 2483   6.648   4.928   3.347  0.1045  1.0072  0.2086
  715SOL     OW 2484   4.986   7.089   0.667  0.2463 -0.9004 -0.1081
  715SOL    HW1 2485   4.931   7.021   0.629 -1.5233  0.3632  0.0939
  715SOL    HW2 2486   4.928   7.138   0.725  1.3423  1.0337 -0.5440
  716SOL     OW 2487   4.166   2.912   3.849  0.3866 -0.3007 -0.6543
  716SOL    HW1 2488   4.121   2.902   3.933  0.0907  0.4567 -0.7199
  716SOL    HW2 2489   4.257   2.887   3.868  0.0493 -1.3891 -0.4147
  717SOL     OW 2490   3.727   5.157   4.074  0.0593  0.0726 -0.1594
  717SOL    HW1 2491   3.672   5.146   3.997 -0.9256 -1.4707  0.7292
  717SOL    HW2 2492   3.695   5.093   4.137  1.4618  0.6314  1.2019
  718SOL     OW 2493   5.274   2.920   4.191 -0.3034  0.0958  0.0014
  718SOL    HW1 2494   5.368   2.931   4.203 -0.4046  0.2107  0.8073
  718SOL    HW2 2495   5.256   2.831   4.222 -0.4408  0.0316 -0.2635
  719SOL     OW 2496   4.785   2.622   1.720  0.2979 -0.4910  0.5367
  719SOL    HW1 2497   4.746   2.664   1.643  3.3832  0.5671 -0.6342
  719SOL    HW2 2498   4.761   2.679   1.793 -1.3600 -0.6193  0.1175
  720SOL     OW 2499   5.607   4.182   4.770 -0.0550  0.4665 -0.3693
  720SOL    HW1 2500   5.524   4.139   4.791  0.9983 -3.6949 -3.3758
  720SOL    HW2 2501   5.673   4.119   4.797  2.0187  2.3610 -0.7744
  721SOL     OW 2502   3.971   2.809   0.718 -0.2317 -0.0470 -0.1468
  721SOL    HW1 2503   4.016   2.876   0.666 -0.7466 -0.5228 -1.2259
  721SOL    HW2 2504   3.879   2.834   0.714 -0.1480  0.8427  1.9382
  722SOL     OW 2505   4.164   4.391   4.320  0.1498 -0.1955  0.3285
  722SOL    HW1 2506   4.245   4.348   4.295  0.3908 -0.4798  1.5476
  722SOL    HW2 2507   4.097   4.324   4.311  0.2369 -0.2987  0.4434
  723SOL     OW 2508   4.459   5.184   4.838  0.3973  0.0453 -0.2216
  723SOL    HW1 2509   4.488   5.130   4.764  0.7239 -0.0443 -0.0326
  723SOL    HW2 2510   4.529   5.175   4.903  0.4000  0.5983 -0.1383
  724SOL     OW 2511   6.581   4.930   3.542  0.1431  0.0165 -0.6588
  724SOL    HW1 2512   6.496   4.973   3.555 -0.3313 -0.3610 -2.2181
  724SOL    HW2 2513   6.559   4.836   3.542  0.5372 -0.0772 -1.1790
  725SOL     OW 2514   4.196   6.484   2.091 -0.2804 -0.0372 -0.4990
  725SOL    HW1 2515   4.281   6.490   2.048  0.5219  1.3051  1.1439
  725SOL    HW2 2516   4.133   6.501   2.020  0.8738  0.2995 -1.4899
  726SOL     OW 2517   5.514   0.709   3.174  0.4875 -0.2666  0.2217
  726SOL    HW1 2518   5.463   0.784   3.144  1.1931  0.9498  1.9064
  726SOL    HW2 2519   5.476   0.687   3.259  0.6942 -1.4394  0.0268
  727SOL     OW 2520   4.114   0.066   2.444  0.2206  0.2377  0.5266
  727SOL    HW1 2521   4.062   0.000   2.397  2.1850  0.8284 -2.7277
  727SOL    HW2 2522   4.102   0.146   2.394  1.7110  1.1616  1.5827
  728SOL     OW 2523   1.170   1.904   0.817  0.3954 -0.7358  0.7838
  728SOL    HW1 2524   1.106   1.894   0.746  0.6816  2.3560 -0.0700
  728SOL    HW2 2525   1.135   1.975   0.870  0.3935 -2.7015  3.6418
  729SOL     OW 2526   2.444   6.820   4.608  0.5200 -0.2076  0.5445
  729SOL    HW1 2527   2.453   6.874   4.687 -2.9598  0.0059  0.9336
  729SOL    HW2 2528   2.454   6.730   4.640 -1.3738 -0.1597  1.4348
  730SOL     OW 2529   4.593   3.096   4.118 -0.1752 -0.2252  0.4680
  730SOL    HW1 2530   4.555   3.028   4.173  0.6421 -0.9096  0.1984
  730SOL    HW2 2531   4.687   3.081   4.122 -0.0935 -0.2242 -1.0193
  731SOL     OW 2532   4.801   7.189   0.831 -0.0187 -0.0086 -0.1859
  731SOL    HW1 2533   4.801   7.135   0.910  0.2789  1.1806  0.6445
  731SOL    HW2 2534   4.802   7.279   0.863 -0.1582  0.4967 -1.5483
  732SOL     OW 2535   0.507   4.113   4.931 -0.1756 -0.3048  0.0449
  732SOL    HW1 2536   0.412   4.118   4.939 -0.0341  0.6988  1.3068
  732SOL    HW2 2537   0.531   4.194   4.886  0.0923 -0.6343 -0.4251
  733SOL     OW 2538   4.006   4.723   4.115  0.4811 -0.1991  0.2795
  733SOL    HW1 2539   4.079   4.727   4.178  0.9327  1.6444 -0.3062
  733SOL    HW2 2540   4.014   4.635   4.076  0.3137 -1.3233  2.5805
  734SOL     OW 2541   6.489   3.642   3.511 -0.2103  0.2409  0.8089
  734SOL    HW1 2542   6.493   3.549   3.491 -2.7422  0.3095 -0.3782
  734SOL    HW2 2543   6.448   3.647   3.597 -2.0788  0.2651 -0.0476
  735SOL     OW 2544   1.854   0.212   4.675  0.5904 -0.4751 -0.1985
  735SOL    HW1 2545   1.900   0.220   4.758  2.1178 -2.1144 -0.8273
  735SOL    HW2 2546   1.921   0.186   4.612  0.0332  3.0504 -2.5629
  736SOL     OW 2547   7.238   0.542   2.285  0.0518 -0.2661  0.5214
  736SOL    HW1 2548   7.301   0.519   2.216 -0.1749  1.7380 -0.4138
  736SOL    HW2 2549   7.293   0.565   2.360  0.3279 -1.3731  0.6798
  737SOL     OW 2550   1.896   4.758   4.884  0.3673  0.1273 -0.3055
  737SOL    HW1 2551   1.917   4.712   4.965  1.3646 -1.3786 -1.3683
  737SOL    HW2 2552   1.884   4.688   4.819  0.8810  1.3265 -1.7448
  738SOL     OW 2553   4.194   5.293   4.190  0.8779 -0.5320  0.2657
  738SOL    HW1 2554   4.149   5.339   4.120 -1.1752 -0.2313  1.7221
  738SOL    HW2 2555   4.153   5.323   4.271  2.9472 -1.1008  1.6297
  739SOL     OW 2556   0.186   2.683   0.104 -0.4511 -0.4384  0.6314
  739SOL    HW1 2557   0.203   2.591   0.124 -1.1539 -0.7681 -0.1918
  739SOL    HW2 2558   0.248   2.704   0.034 -2.0665 -1.1265 -1.1225
  740SOL     OW 2559   3.846   3.687   1.257 -0.8484 -0.3088 -0.0525
  740SOL    HW1 2560   3.755   3.717   1.264 -0.0425  2.0667  1.4241
  740SOL    HW2 2561   3.865   3.691   1.164 -1.5828  1.5299 -0.1806
  741SOL     OW 2562   5.070   2.239   1.340 -0.2381  0.1277  0.2313
  741SOL    HW1 2563   5.032   2.277   1.419 -0.1513 -1.3842  1.0144
  741SOL    HW2 2564   5.103   2.154   1.367  0.2257 -0.2161 -1.3307
  742SOL     OW 2565   5.165   0.167   0.929 -0.2288  0.2129 -0.0471
  742SOL    HW1 2566   5.117   0.228   0.985  0.0952 -0.8795  1.4625
  742SOL    HW2 2567   5.224   0.121   0.988  0.3393 -0.7730 -1.3384
  743SOL     OW 2568   4.371   6.285   1.836 -0.1343  0.2068 -0.2857
  743SOL    HW1 2569   4.292   6.237   1.810  0.5933 -0.8335 -0.6140
  743SOL    HW2 2570   4.425   6.287   1.756  0.4372  0.3712  0.0986
  744SOL     OW 2571   5.408   6.103   4.080  0.3345  0.1076  0.2068
  744SOL    HW1 2572   5.318   6.134   4.091  0.0391  1.4983 -4.2104
  744SOL    HW2 2573   5.460   6.183   4.073  1.0982 -0.4957 -1.7687
  745SOL     OW 2574   6.550   1.300   1.642  0.3771 -0.1823  0.3148
  745SOL    HW1 2575   6.615   1.356   1.598  0.3491 -0.9127 -0.6880
  745SOL    HW2 2576   6.596   1.266   1.718  0.7579  0.3093  0.3128
  746SOL     OW 2577   5.295   5.670   4.121  0.2585 -0.3672 -0.0281
  746SOL    HW1 2578   5.226   5.611   4.089  0.6785 -1.1735  0.5063
  746SOL    HW2 2579   5.251   5.726   4.186  0.0652 -0.7689  0.1896
  747SOL     OW 2580   6.491   6.936   1.063  0.0012 -0.0732 -0.1278
  747SOL    HW1 2581   6.555   6.982   1.009  0.6250  0.3351  0.9413
  747SOL    HW2 2582   6.524   6.846   1.068  0.5355  0.1544  0.4834
  748SOL     OW 2583   2.205   3.213   2.011  0.1635  0.0269 -0.5979
  748SOL    HW1 2584   2.227   3.228   1.919  1.0641 -2.7701 -0.9614
  748SOL    HW2 2585   2.284   3.238   2.059  0.2096  0.1537 -0.7398
  749SOL     OW 2586   1.799   0.546   4.382  1.1025 -0.0823  0.1957
  749SOL    HW1 2587   1.720   0.586   4.346  1.8495 -0.0008 -1.4259
  749SOL    HW2 2588   1.839   0.499   4.309  2.0217 -0.9906  1.2385
  750SOL     OW 2589   6.459   6.128   4.326  0.2972 -0.1413 -0.5876
  750SOL    HW1 2590   6.500   6.138   4.240  0.3069 -2.7014 -0.9585
  750SOL    HW2 2591   6.497   6.047   4.361  0.5881  1.0205  2.0404
  751SOL     OW 2592   5.675   3.010   2.388 -0.1017  0.1583 -0.0392
  751SOL    HW1 2593   5.677   3.045   2.477  0.1687  0.8715 -0.3195
  751SOL    HW2 2594   5.673   3.087   2.332 -3.3564 -0.2191 -0.6300
  752SOL     OW 2595   6.563   4.033   0.128 -0.1410  0.1371  0.4791
  752SOL    HW1 2596   6.520   3.961   0.174 -1.1842  0.3405 -0.1482
  752SOL    HW2 2597   6.604   3.991   0.052  1.0625 -0.1023  1.2273
  753SOL     OW 2598   4.797   5.772   0.708  0.0991  0.2240 -0.1181
  753SOL    HW1 2599   4.850   5.723   0.646 -0.8019 -0.0325 -0.7082
  753SOL    HW2 2600   4.854   5.786   0.784  1.5298  1.3185 -1.3360
  754SOL     OW 2601   6.185   5.541   4.610  0.0692 -0.2513 -0.1558
  754SOL    HW1 2602   6.215   5.451   4.621  3.7318  0.8804  0.6188
  754SOL    HW2 2603   6.233   5.573   4.533 -1.4294  0.9804 -0.6440
  755SOL     OW 2604   4.518   4.617   0.075 -0.6754  0.5970  0.1543
  755SOL    HW1 2605   4.551   4.695   0.120  0.3375 -0.6240  1.5991
  755SOL    HW2 2606   4.552   4.625  -0.014  5.2629 -1.2807  1.7604
  756SOL     OW 2607   1.991   7.280   2.905  0.3077 -0.7291  0.2310
  756SOL    HW1 2608   1.956   7.354   2.856 -0.3715 -0.9601  0.3597
  756SOL    HW2 2609   2.061   7.317   2.959  0.3920 -0.2987 -0.1685
  757SOL     OW 2610   2.759   4.366   0.665  0.6437  0.3910  0.2663
  757SOL    HW1 2611   2.818   4.421   0.614  1.4200 -2.1141 -1.7694
  757SOL    HW2 2612   2.674   4.376   0.621  0.6880  0.3097  0.1602
  758SOL     OW 2613   6.805   4.602   1.561  0.5353 -0.8020  0.1271
  758SOL    HW1 2614   6.842   4.688   1.543  0.9079 -0.5733  1.8849
  758SOL    HW2 2615   6.763   4.576   1.478  0.0448  1.2380 -0.3072
  759SOL     OW 2616   2.373   0.175   3.708  0.4688 -0.5292 -0.5428
  759SOL    HW1 2617   2.348   0.088   3.738 -1.6932  0.4329  0.7763
  759SOL    HW2 2618   2.293   0.210   3.667  1.1424  0.9689 -0.6634
  760SOL     OW 2619   6.486   4.021   2.734  0.0628 -0.1103 -0.3066
  760SOL    HW1 2620   6.470   4.106   2.692 -2.1244 -0.5357 -0.4358
  760SOL    HW2 2621   6.471   4.037   2.827  0.8671 -0.1167 -0.1607
  761SOL     OW 2622   2.360   5.367   1.815  0.2002  0.4808  0.4616
  761SOL    HW1 2623   2.301   5.403   1.881 -1.0230 -0.2434 -0.2122
  761SOL    HW2 2624   2.393   5.286   1.854 -0.7469 -0.0977  0.0937
  762SOL     OW 2625   4.012   0.943   1.075 -0.0990 -0.1854  0.6900
  762SOL    HW1 2626   3.978   1.022   1.033  0.1058 -0.6913 -0.4628
  762SOL    HW2 2627   4.103   0.964   1.095  0.3435 -0.5542 -0.8094
  763SOL     OW 2628   0.730   6.006   1.622  0.2521  0.5114  0.2231
  763SOL    HW1 2629   0.781   5.944   1.674 -0.0342  1.5136  1.7976
  763SOL    HW2 2630   0.734   6.088   1.673 -0.6918  1.3326 -0.9728
  764SOL     OW 2631   4.752   6.024   1.528  0.5972  0.3621 -0.1798
  764SOL    HW1 2632   4.689   5.968   1.484  1.0087 -0.0618 -0.2352
  764SOL    HW2 2633   4.699   6.080   1.584  0.1004  0.6506 -0.9288
  765SOL     OW 2634   6.429   6.395   4.458 -0.3324 -0.2719 -0.1233
  765SOL    HW1 2635   6.450   6.321   4.401  2.0831  1.2436 -1.3547
  765SOL    HW2 2636   6.504   6.402   4.516 -0.7486  0.9097  0.2922
  766SOL     OW 2637   0.558   6.133   3.280 -0.2370 -0.0521 -0.0924
  766SOL    HW1 2638   0.531   6.219   3.247  1.6359 -0.3377 -2.6234
  766SOL    HW2 2639   0.508   6.070   3.229  0.1856 -0.4862  0.0177
  767SOL     OW 2640   3.730   5.202   2.497 -0.4961 -0.1630 -0.1089
  767SOL    HW1 2641   3.798   5.255   2.539  0.0742 -0.6277 -0.4445
  767SOL    HW2 2642   3.777   5.130   2.456 -1.3931 -2.0438  1.9532
  768SOL     OW 2643   1.532   4.210   1.354  1.1240  0.3754 -0.2826
  768SOL    HW1 2644   1.540   4.267   1.431  0.9893  0.6637 -0.4816
  768SOL    HW2 2645   1.593   4.247   1.290  2.2196 -0.6236  0.1361
  769SOL     OW 2646   3.514   1.662   1.305  0.7997 -0.0979 -0.2071
  769SOL    HW1 2647   3.476   1.748   1.285  1.1233  0.1965  0.4151
  769SOL    HW2 2648   3.491   1.608   1.230  0.1833  0.4044 -0.3909
  770SOL     OW 2649   5.452   2.958   5.108 -0.3986  0.0218 -0.5659
  770SOL    HW1 2650   5.432   2.865   5.121 -0.1531  0.1765  1.2124
  770SOL    HW2 2651   5.546   2.961   5.091 -0.4134 -0.0741 -0.6595
  771SOL     OW 2652   1.099   0.801   1.521 -0.5364  0.0124  0.1814
  771SOL    HW1 2653   1.133   0.828   1.436 -1.7358  1.4964  0.1192
  771SOL    HW2 2654   1.175   0.773   1.571  0.3534  0.4181 -0.9278
  772SOL     OW 2655   3.647   5.002   3.116  0.2332 -0.0897 -0.1169
  772SOL    HW1 2656   3.566   5.011   3.065  1.8433  2.7979 -2.5229
  772SOL    HW2 2657   3.636   5.062   3.189 -0.0270 -0.1877 -0.0723
  773SOL     OW 2658   6.251   5.546   0.043 -0.3602  0.1105 -0.2943
  773SOL    HW1 2659   6.251   5.516  -0.048  0.9882  0.6467 -0.4897
  773SOL    HW2 2660   6.331   5.598   0.051 -0.1217 -0.4645  1.3812
  774SOL     OW 2661   6.170   5.105   4.318 -0.2408  0.3048 -0.6654
  774SOL    HW1 2662   6.204   5.028   4.363  0.6074  0.7551 -0.5306
  774SOL    HW2 2663   6.084   5.076   4.285 -1.2467  0.1797  1.8220
  775SOL     OW 2664   0.860   6.212   3.251  0.0148  0.0602  0.0788
  775SOL    HW1 2665   0.941   6.161   3.251  0.4346  0.6713 -1.4683
  775SOL    HW2 2666   0.793   6.150   3.277  0.5750 -1.2089 -1.3601
  776SOL     OW 2667   1.800   5.249   1.506 -0.0730 -0.0537  0.0245
  776SOL    HW1 2668   1.839   5.262   1.593  0.3726 -1.0626 -0.0095
  776SOL    HW2 2669   1.717   5.205   1.524 -0.5047  0.7206 -0.0064
  777SOL     OW 2670   6.257   3.597   4.463  0.2013 -0.3031  0.4070
  777SOL    HW1 2671   6.320   3.539   4.420 -0.6433  2.4667 -5.5790
  777SOL    HW2 2672   6.305   3.678   4.478 -0.9457  0.6657 -0.9264
  778SOL     OW 2673   0.107   4.092   3.045  0.0409  0.1152  0.0711
  778SOL    HW1 2674   0.177   4.027   3.054 -0.0932 -0.0064  0.2489
  778SOL    HW2 2675   0.040   4.048   2.992 -0.2107 -0.0264  0.5008
  779SOL     OW 2676   3.195   2.991   0.803  0.3545 -0.1310  0.1925
  779SOL    HW1 2677   3.110   2.947   0.814  1.0340 -1.0475  2.2470
  779SOL    HW2 2678   3.225   2.963   0.716 -0.6932 -1.1338  0.1261
  780SOL     OW 2679   4.392   4.804   4.539 -0.2528  0.4681  0.7388
  780SOL    HW1 2680   4.414   4.712   4.526  2.2293  1.3642 -2.7764
  780SOL    HW2 2681   4.301   4.811   4.510  0.3037 -0.5367 -1.4663
  781SOL     OW 2682   1.444   5.876   3.129 -0.5351 -0.1122  0.2693
  781SOL    HW1 2683   1.538   5.880   3.115 -0.9153  0.4603 -2.9024
  781SOL    HW2 2684   1.425   5.783   3.141  0.3945 -0.2183  1.0193
  782SOL     OW 2685   1.278   3.542   2.900 -0.0694 -0.0461 -0.1112
  782SOL    HW1 2686   1.197   3.491   2.895  0.5229 -0.9595 -1.0029
  782SOL    HW2 2687   1.304   3.553   2.808  1.8507 -1.5258  0.1903
  783SOL     OW 2688   5.842   0.199   4.135  0.2504  0.0836 -0.0465
  783SOL    HW1 2689   5.756   0.228   4.165  0.7675  1.6591  0.0041
  783SOL    HW2 2690   5.858   0.118   4.182 -1.1867 -0.2250 -0.0337
  784SOL     OW 2691   6.344   4.280   2.955  0.0716  0.9098  0.2659
  784SOL    HW1 2692   6.297   4.258   3.035  0.0824 -0.9465 -0.1806
  784SOL    HW2 2693   6.375   4.369   2.969 -1.4444  1.2868  1.5791
  785SOL     OW 2694   4.499   3.300   1.931 -0.5689  0.5262 -0.3505
  785SOL    HW1 2695   4.551   3.290   1.851  0.1155 -2.0022  0.2988
  785SOL    HW2 2696   4.557   3.343   1.993  0.3340 -1.0548 -0.0509
  786SOL     OW 2697   7.283   5.493   2.836 -0.4797  0.1251 -0.5928
  786SOL    HW1 2698   7.286   5.559   2.767 -0.1992  1.6107  0.7690
  786SOL    HW2 2699   7.375   5.466   2.847 -0.5366 -0.1787 -0.8619
  787SOL     OW 2700   6.385   5.839   1.617 -0.2649 -0.1661  0.3127
  787SOL    HW1 2701   6.293   5.818   1.600 -0.8541  1.5176  1.2384
  787SOL    HW2 2702   6.406   5.789   1.696 -0.3286 -0.6543  0.0290
  788SOL     OW 2703   0.420   1.306   0.894  0.0118 -0.1826  0.5114
  788SOL    HW1 2704   0.337   1.350   0.872 -0.0496 -0.0663  0.9760
  788SOL    HW2 2705   0.447   1.345   0.977 -0.5292 -1.7158  1.4300
  789SOL     OW 2706   5.370   3.146   2.547 -0.0939  0.0614 -0.1468
  789SOL    HW1 2707   5.340   3.232   2.520  0.4405  0.5660  0.7933
  789SOL    HW2 2708   5.293   3.105   2.586  0.2819  1.2415  2.0115
  790SOL     OW 2709   2.698   5.448   2.082 -0.3054  0.0928 -0.0446
  790SOL    HW1 2710   2.729   5.385   2.148  0.8230  0.6576 -0.0121
  790SOL    HW2 2711   2.628   5.496   2.126  0.2078  0.2382  0.6487
  791SOL     OW 2712   7.260   2.209   2.523 -0.3537 -0.2021  0.0524
  791SOL    HW1 2713   7.206   2.132   2.541 -0.5203 -0.7798 -2.5455
  791SOL    HW2 2714   7.218   2.280   2.571 -2.3582 -1.0167 -0.3986
  792SOL     OW 2715   5.774   1.621   2.397 -0.1270 -0.4073  0.4407
  792SOL    HW1 2716   5.868   1.640   2.391 -0.6292  2.4849  0.2816
  792SOL    HW2 2717   5.749   1.594   2.308  0.5925 -1.7466  0.6109
  793SOL     OW 2718   6.662   2.593   4.679 -0.1778 -0.5136  0.0037
  793SOL    HW1 2719   6.720   2.558   4.612 -0.5071 -1.3435  0.1493
  793SOL    HW2 2720   6.702   2.567   4.762 -0.7986 -1.1819  0.1039
  794SOL     OW 2721   5.771   0.270   0.831  0.5848 -0.3437 -0.0924
  794SOL    HW1 2722   5.780   0.177   0.850 -0.4704 -0.4176  0.1035
  794SOL    HW2 2723   5.683   0.279   0.795 -0.0171  0.8202  1.5316
  795SOL     OW 2724   4.339   3.172   3.331  0.5385 -0.6535 -0.0984
  795SOL    HW1 2725   4.378   3.141   3.250  0.5731  0.7744 -0.6625
  795SOL    HW2 2726   4.259   3.217   3.304  1.9239  2.3157  0.2465
  796SOL     OW 2727   6.602   0.283   1.498  0.0089  0.0633  0.0760
  796SOL    HW1 2728   6.672   0.345   1.480  0.2290  0.1215  1.0621
  796SOL    HW2 2729   6.643   0.214   1.550 -0.5539 -0.1339  0.2750
  797SOL     OW 2730   5.074   2.941   1.948  0.6695  0.5818  0.0236
  797SOL    HW1 2731   5.026   2.920   2.028 -0.7686  3.9515  0.1841
  797SOL    HW2 2732   5.068   2.861   1.896 -0.4400 -0.9143  2.2678
  798SOL     OW 2733   4.499   1.440   2.589 -0.1942 -0.7441  0.4466
  798SOL    HW1 2734   4.526   1.356   2.624  0.1832 -0.9453 -0.3086
  798SOL    HW2 2735   4.487   1.425   2.495 -0.4522 -0.0415  0.3561
  799SOL     OW 2736   7.172   6.020   1.345  0.2971 -0.0520  0.1467
  799SOL    HW1 2737   7.180   6.098   1.401  0.3497 -0.5375  0.8266
  799SOL    HW2 2738   7.078   6.003   1.340  0.3369 -0.4796  0.7575
  800SOL     OW 2739   5.857   0.762   2.402  0.1293  0.2369 -0.3386
  800SOL    HW1 2740   5.860   0.857   2.411 -1.1568  0.2097  0.6190
  800SOL    HW2 2741   5.885   0.728   2.487 -1.9002 -0.1746  0.2245
  801SOL     OW 2742   3.967   0.711   4.617  0.0550  0.8026 -0.2963
  801SOL    HW1 2743   4.054   0.674   4.605 -0.0989  0.2916  0.0780
  801SOL    HW2 2744   3.948   0.756   4.535  0.2057 -0.0666 -0.8265
  802SOL     OW 2745   4.425   0.761   1.435 -0.0560  0.3631 -0.0882
  802SOL    HW1 2746   4.451   0.764   1.343 -1.6403 -0.9315 -0.6348
  802SOL    HW2 2747   4.481   0.693   1.473  0.8742  1.1747  0.0159
  803SOL     OW 2748   5.387   5.074   0.534  0.8034 -0.2439 -0.2806
  803SOL    HW1 2749   5.330   5.150   0.544 -0.1096 -0.7250 -1.6397
  803SOL    HW2 2750   5.371   5.022   0.613 -0.0949 -0.0138 -0.3008
  804SOL     OW 2751   5.102   4.205   4.268  0.2702 -0.0230  0.4089
  804SOL    HW1 2752   5.173   4.267   4.252 -0.1914  0.5206  0.4339
  804SOL    HW2 2753   5.024   4.250   4.237  0.3020 -1.8899 -2.8406
  805SOL     OW 2754   5.966   0.039   3.249 -0.1859 -0.3090 -0.2006
  805SOL    HW1 2755   5.949   0.099   3.177 -0.6734 -0.6446 -0.3695
  805SOL    HW2 2756   5.911  -0.036   3.231  0.5907 -0.9130 -0.1120
  806SOL     OW 2757   3.991   5.964   2.613 -0.1231 -0.6203 -0.1883
  806SOL    HW1 2758   3.937   5.964   2.692 -2.4463 -0.4379 -1.6791
  806SOL    HW2 2759   4.030   6.051   2.610  0.5150 -0.8542  1.0907
  807SOL     OW 2760   5.535   2.968   4.257 -0.5788  0.2061 -0.1565
  807SOL    HW1 2761   5.556   2.880   4.288 -2.8433  0.0595  1.1731
  807SOL    HW2 2762   5.620   3.005   4.231  0.7100 -1.6139  1.1822
  808SOL     OW 2763   7.269   7.015   0.029  0.8849 -0.1417 -0.3274
  808SOL    HW1 2764   7.272   6.922   0.050 -0.2797 -0.5991 -2.0380
  808SOL    HW2 2765   7.312   7.057   0.104 -1.1691 -1.7750  1.9337
  809SOL     OW 2766   2.609   0.983   1.622 -0.1353  0.3493 -0.2705
  809SOL    HW1 2767   2.619   1.056   1.561 -2.2235  1.5730  0.7357
  809SOL    HW2 2768   2.663   1.007   1.697 -1.9851  1.7008  0.7041
  810SOL     OW 2769   5.348   4.690   1.198  0.0554  0.2154 -0.2714
  810SOL    HW1 2770   5.422   4.650   1.243  1.9669  0.6157 -2.8765
  810SOL    HW2 2771   5.360   4.784   1.210 -0.5263  0.2609 -0.0036
  811SOL     OW 2772   6.154   3.728   0.205 -0.2850  0.2485 -0.1414
  811SOL    HW1 2773   6.140   3.635   0.189  1.0322 -0.0247  0.1981
  811SOL    HW2 2774   6.109   3.746   0.287 -1.4213  0.1592 -0.7268
  812SOL     OW 2775   7.014   0.630   2.727  0.4859  0.1391  0.7750
  812SOL    HW1 2776   6.951   0.588   2.669  0.7483  3.3323 -2.1982
  812SOL    HW2 2777   6.964   0.654   2.805 -0.9908 -0.7454  0.1240
  813SOL     OW 2778   6.497   6.195   3.789  0.5738 -0.4281 -0.1261
  813SOL    HW1 2779   6.430   6.263   3.781  0.9711 -0.0859 -0.5816
  813SOL    HW2 2780   6.462   6.120   3.741  1.3032  0.3600 -1.9746
  814SOL     OW 2781   0.600   3.916   2.342  0.0341 -0.6420 -0.2445
  814SOL    HW1 2782   0.673   3.876   2.390  0.4441 -0.7494 -0.9463
  814SOL    HW2 2783   0.638   3.995   2.303 -0.5500 -0.0245  0.4091
  815SOL     OW 2784   4.855   4.079   1.369 -0.2125  0.0818  0.1934
  815SOL    HW1 2785   4.850   4.070   1.464  0.4972  2.0527  0.4466
  815SOL    HW2 2786   4.782   4.137   1.347  0.0982  0.2661 -0.3650
  816SOL     OW 2787   4.090   4.848   1.886 -0.1503 -0.0264 -0.2652
  816SOL    HW1 2788   4.038   4.928   1.885  0.2554  0.2380 -0.4306
  816SOL    HW2 2789   4.143   4.854   1.965 -0.2460 -0.2160 -0.1856
  817SOL     OW 2790   2.777   3.910   2.528 -0.0295 -0.4180  0.0291
  817SOL    HW1 2791   2.868   3.898   2.502  0.4349  1.7921  0.4268
  817SOL    HW2 2792   2.756   3.832   2.581  1.8123 -0.6693  0.4403
  818SOL     OW 2793   4.652   1.194   2.730 -0.7001  0.3910 -0.0520
  818SOL    HW1 2794   4.721   1.129   2.717  0.3347  1.3054  0.7460
  818SOL    HW2 2795   4.646   1.204   2.825 -0.5671  1.7413 -0.1684
  819SOL     OW 2796   4.335   0.158   2.241  0.1093 -0.1810 -0.2996
  819SOL    HW1 2797   4.334   0.067   2.212  0.1028 -0.4233  0.4315
  819SOL    HW2 2798   4.427   0.184   2.235  0.0791 -0.1625 -0.7211
  820SOL     OW 2799   4.341   1.811   0.543  0.2017 -0.2470 -0.8415
  820SOL    HW1 2800   4.255   1.851   0.530 -1.2402 -2.4578  1.0308
  820SOL    HW2 2801   4.403   1.880   0.520 -2.0735  2.1117 -0.4314
  821SOL     OW 2802   6.823   5.631   2.025 -0.4964  0.0062 -0.1781
  821SOL    HW1 2803   6.804   5.639   2.118  1.3134  1.5287  0.1274
  821SOL    HW2 2804   6.869   5.548   2.016  0.2178  0.3274  0.4666
  822SOL     OW 2805   5.489   5.224   1.044  0.4202  0.5737  0.3412
  822SOL    HW1 2806   5.559   5.286   1.066  1.5081 -0.4774 -0.0337
  822SOL    HW2 2807   5.508   5.198   0.954  0.6712 -1.1474  0.8528
  823SOL     OW 2808   4.179   0.500   1.278 -0.4642  0.6494 -0.5391
  823SOL    HW1 2809   4.127   0.511   1.358 -0.9747  0.5279 -0.8495
  823SOL    HW2 2810   4.141   0.562   1.216 -0.7725 -0.0226 -1.0308
  824SOL     OW 2811   6.597   5.138   1.259  0.9670  0.1779 -0.5824
  824SOL    HW1 2812   6.524   5.190   1.225 -0.6603 -0.8921  1.1040
  824SOL    HW2 2813   6.642   5.105   1.181 -0.1605  1.0998 -1.6572
  825SOL     OW 2814   1.213   0.316   4.510  0.2224 -0.1646  0.3381
  825SOL    HW1 2815   1.158   0.327   4.588 -0.4269 -3.2770  0.4482
  825SOL    HW2 2816   1.275   0.247   4.534  1.4629  0.3607 -1.1974
  826SOL     OW 2817   7.052   5.240   1.604  0.2540 -0.2657 -0.3967
  826SOL    HW1 2818   6.994   5.223   1.530 -2.4342  0.1262  1.4629
  826SOL    HW2 2819   7.053   5.157   1.653  1.2521 -0.2474 -0.3651
  827SOL     OW 2820   6.634   1.274   2.495  0.1196  0.0498 -0.3637
  827SOL    HW1 2821   6.667   1.199   2.445 -1.4244 -1.1404  0.3309
  827SOL    HW2 2822   6.705   1.295   2.556  0.6498 -0.7402 -0.6930
  828SOL     OW 2823   7.051   5.238   4.650  0.4002  0.3720 -0.8535
  828SOL    HW1 2824   6.966   5.212   4.616  0.4287 -0.4200 -0.3649
  828SOL    HW2 2825   7.044   5.332   4.665 -0.6421  0.1944 -0.1223
  829SOL     OW 2826   6.108   3.426   4.327  0.0244 -0.2704  0.3689
  829SOL    HW1 2827   6.153   3.410   4.244  0.0085 -4.4877  0.9501
  829SOL    HW2 2828   6.154   3.501   4.365 -0.5121  2.4435 -3.6637
  830SOL     OW 2829   5.753   2.939   0.720 -0.1205 -0.2010  0.0542
  830SOL    HW1 2830   5.676   2.912   0.670 -0.9525 -2.5846  2.3713
  830SOL    HW2 2831   5.785   3.016   0.675 -2.7341 -0.2418 -2.1316
  831SOL     OW 2832   6.752   5.979   1.789  0.9214  0.0831 -0.4053
  831SOL    HW1 2833   6.708   5.995   1.706  0.1885  0.9732  0.1310
  831SOL    HW2 2834   6.841   5.953   1.764  0.5688 -0.1560 -1.4708
  832SOL     OW 2835   3.900   6.411   2.930 -0.4018 -0.0883  0.2178
  832SOL    HW1 2836   3.966   6.359   2.884 -1.3947 -1.0672 -0.1564
  832SOL    HW2 2837   3.865   6.469   2.862 -1.3274 -0.9917 -0.0925
  833SOL     OW 2838   0.306   3.711   3.632 -0.0046 -0.4326  0.2983
  833SOL    HW1 2839   0.350   3.632   3.665  0.2605 -1.4713 -2.2630
  833SOL    HW2 2840   0.223   3.713   3.678  0.2696 -1.8361  0.9307
  834SOL     OW 2841   3.656   6.842   2.131 -0.2095  0.0368  0.6252
  834SOL    HW1 2842   3.592   6.902   2.168 -0.0440 -0.1028  1.1534
  834SOL    HW2 2843   3.708   6.814   2.207  0.2951 -0.0611  0.2437
  835SOL     OW 2844   0.153   2.585   3.657  0.2266 -0.2469  0.3133
  835SOL    HW1 2845   0.218   2.582   3.727  0.2123 -0.0262  0.3371
  835SOL    HW2 2846   0.205   2.580   3.577  0.1999 -1.1620  0.3452
  836SOL     OW 2847   6.167   3.799   5.090 -0.1595 -0.6207  0.7002
  836SOL    HW1 2848   6.262   3.800   5.081 -0.1392  2.5142 -0.0151
  836SOL    HW2 2849   6.151   3.781   5.182  1.1134 -1.1753  0.8318
  837SOL     OW 2850   3.943   6.242   1.258 -0.0239 -0.2045  0.6590
  837SOL    HW1 2851   3.930   6.154   1.222  2.1433 -0.5565  0.6142
  837SOL    HW2 2852   3.918   6.301   1.186  1.2714 -0.8558 -0.3674
  838SOL     OW 2853   6.887   3.720   1.057 -0.0881 -0.0826 -0.3074
  838SOL    HW1 2854   6.819   3.783   1.080 -1.7192 -0.9807 -2.3462
  838SOL    HW2 2855   6.866   3.642   1.108 -0.0846 -0.0793 -0.3010
  839SOL     OW 2856   2.925   3.908   1.815  0.0221  1.0051 -0.1864
  839SOL    HW1 2857   2.931   3.812   1.818 -0.7076  0.7913 -3.0486
  839SOL    HW2 2858   3.016   3.938   1.811  0.2302  0.2556 -1.7586
  840SOL     OW 2859   3.280   6.387   2.814 -0.7747  0.2338  0.0438
  840SOL    HW1 2860   3.193   6.356   2.790 -0.4495 -1.1932  0.5680
  840SOL    HW2 2861   3.338   6.313   2.794  0.0580  0.4977  1.3182
  841SOL     OW 2862   7.125   5.772   4.285  0.3503 -0.1839  0.0936
  841SOL    HW1 2863   7.217   5.748   4.276 -0.2649 -2.5846 -0.5637
  841SOL    HW2 2864   7.102   5.807   4.199  0.7209  0.7604  0.3706
  842SOL     OW 2865   1.784   0.681   0.162  0.2366  0.7249  0.6954
  842SOL    HW1 2866   1.789   0.771   0.129 -2.1957  0.0006 -2.1188
  842SOL    HW2 2867   1.873   0.648   0.157  0.6477  1.9782 -1.5990
  843SOL     OW 2868   6.531   7.033   2.723  0.1620 -0.4275  0.5606
  843SOL    HW1 2869   6.463   7.021   2.657  0.2755 -0.1345  0.3886
  843SOL    HW2 2870   6.613   7.012   2.678  0.1422 -1.2655  0.9070
  844SOL     OW 2871   0.410   0.147   0.009 -0.2805  0.1505 -0.1145
  844SOL    HW1 2872   0.416   0.191  -0.076  0.8946 -0.3885 -0.3324
  844SOL    HW2 2873   0.323   0.107   0.010  0.0616 -0.6707 -1.4784
  845SOL     OW 2874   3.805   3.250   2.642  0.1796  0.3760 -0.3252
  845SOL    HW1 2875   3.805   3.333   2.690  0.3826  0.1338  0.0996
  845SOL    HW2 2876   3.868   3.195   2.689  0.3880  0.1358 -0.8717
  846SOL     OW 2877   4.149   0.799   1.469  0.3600 -0.8782 -0.2690
  846SOL    HW1 2878   4.117   0.719   1.512  1.4093 -0.9538  0.4076
  846SOL    HW2 2879   4.235   0.775   1.435  0.3865 -0.2291 -0.6746
  847SOL     OW 2880   3.297   0.377   0.004 -0.6190  0.3377  0.2835
  847SOL    HW1 2881   3.360   0.306  -0.010 -1.0039 -0.0827  0.6746
  847SOL    HW2 2882   3.331   0.450  -0.049  0.1948  0.1155  0.4937
  848SOL     OW 2883   4.023   4.575   1.902  1.3298  0.0297 -0.4232
  848SOL    HW1 2884   4.088   4.646   1.903  1.4390 -0.0522 -1.3136
  848SOL    HW2 2885   3.988   4.576   1.813 -0.4123  0.5245  0.2380
  849SOL     OW 2886   5.298   3.017   4.732 -0.5209  0.5211  1.0059
  849SOL    HW1 2887   5.307   3.066   4.814  1.6421 -1.6370  2.2032
  849SOL    HW2 2888   5.339   2.933   4.750  1.2241  0.3889 -2.6978
  850SOL     OW 2889   7.100   1.834   0.797 -0.6874 -0.3773 -0.0687
  850SOL    HW1 2890   7.076   1.918   0.838 -0.1001  0.2733 -1.0211
  850SOL    HW2 2891   7.174   1.803   0.849 -0.2653  0.1952 -0.3131
  851SOL     OW 2892   5.475   3.859   2.534 -0.3108  0.1752 -0.4623
  851SOL    HW1 2893   5.424   3.805   2.473  0.9802 -1.7025  0.0046
  851SOL    HW2 2894   5.548   3.891   2.482 -0.4692  0.5369 -0.4632
  852SOL     OW 2895   6.051   5.514   1.479  0.8499 -0.1579 -0.1252
  852SOL    HW1 2896   5.995   5.590   1.495  0.2324 -0.4928 -0.6372
  852SOL    HW2 2897   6.007   5.467   1.408  1.4913 -0.7265 -0.1525
  853SOL     OW 2898   0.218   4.106   4.949 -0.2192 -0.0463  0.0425
  853SOL    HW1 2899   0.166   4.131   4.873  0.3204  0.8051 -0.0662
  853SOL    HW2 2900   0.208   4.178   5.010  0.1912 -0.2381  0.3449
  854SOL     OW 2901   4.212   3.740   1.505 -0.0202 -0.1931  0.3037
  854SOL    HW1 2902   4.165   3.819   1.534 -0.5878 -0.5065  0.2516
  854SOL    HW2 2903   4.210   3.745   1.410  0.5197  0.0625  0.3038
  855SOL     OW 2904   1.292   0.940   4.939  0.3460 -0.2660  0.0903
  855SOL    HW1 2905   1.311   0.910   5.028  0.7216  0.8745  0.4063
  855SOL    HW2 2906   1.251   1.026   4.951  0.3390 -0.1305 -0.8359
  856SOL     OW 2907   0.024   6.648   4.431  0.1966 -0.1502 -0.3945
  856SOL    HW1 2908  -0.056   6.595   4.432  0.8319 -1.2511  2.5768
  856SOL    HW2 2909   0.008   6.718   4.495  1.4975 -0.2744  0.0994
  857SOL     OW 2910   6.813   6.990   2.228  0.3833 -0.5845  0.1081
  857SOL    HW1 2911   6.724   6.956   2.229  0.5263 -0.9585  0.0312
  857SOL    HW2 2912   6.804   7.078   2.191 -0.3760  0.5733  2.8061
  858SOL     OW 2913   5.244   2.537   2.145  0.1946 -0.0042 -0.3326
  858SOL    HW1 2914   5.203   2.548   2.059  0.5555 -0.1475 -0.5250
  858SOL    HW2 2915   5.183   2.482   2.194 -0.1255  0.2724 -0.4168
  859SOL     OW 2916   2.131   6.025   3.566  0.5414 -0.5468  0.4098
  859SOL    HW1 2917   2.111   5.981   3.649  1.3285  0.3160  1.0644
  859SOL    HW2 2918   2.079   6.105   3.568 -0.3570 -1.0793 -0.4805
  860SOL     OW 2919   5.807   0.397   3.544 -0.2294  0.4745  0.1879
  860SOL    HW1 2920   5.724   0.357   3.569 -0.5758 -0.3470 -2.1069
  860SOL    HW2 2921   5.822   0.368   3.454  2.3075  1.0064  0.3681
  861SOL     OW 2922   2.144   6.833   5.064  0.3509  0.2114  0.4513
  861SOL    HW1 2923   2.220   6.777   5.048  0.7570  1.0452 -0.7255
  861SOL    HW2 2924   2.158   6.869   5.152  0.8237 -0.3827  0.6226
  862SOL     OW 2925   3.157   4.391   2.285 -0.1034 -0.1933 -0.3919
  862SOL    HW1 2926   3.163   4.327   2.213  2.0107 -0.4250 -0.0636
  862SOL    HW2 2927   3.179   4.340   2.363  1.8450  0.9352 -0.1541
  863SOL     OW 2928   5.805   1.599   2.675  0.6530  0.5217 -0.1208
  863SOL    HW1 2929   5.782   1.617   2.583  0.3533 -1.8092 -0.5898
  863SOL    HW2 2930   5.854   1.516   2.671  0.7356  0.4344  1.8188
  864SOL     OW 2931   1.804   4.401   3.350  0.1447  0.1548 -0.0788
  864SOL    HW1 2932   1.724   4.359   3.318  0.0224  0.5760 -0.3290
  864SOL    HW2 2933   1.834   4.454   3.277  0.4203  0.3316  0.1605
  865SOL     OW 2934   6.646   6.666   2.339  0.6051  0.5119 -0.3653
  865SOL    HW1 2935   6.645   6.751   2.384 -0.7192  0.7988 -0.8864
  865SOL    HW2 2936   6.605   6.684   2.255  0.6983 -0.5697 -0.6486
  866SOL     OW 2937   7.107   3.825   2.295  0.3162  0.0763 -0.2615
  866SOL    HW1 2938   7.169   3.850   2.363 -1.9333  2.2348  1.1364
  866SOL    HW2 2939   7.064   3.747   2.329  1.4166 -0.7754 -0.7476
  867SOL     OW 2940   4.488   1.975   3.849 -0.1742  0.7716 -0.5857
  867SOL    HW1 2941   4.462   1.911   3.915 -1.8477 -1.6931 -3.3566
  867SOL    HW2 2942   4.583   1.980   3.857 -0.2965  0.5734  1.8847
  868SOL     OW 2943   7.251   5.692   2.474  0.5106  1.0317  0.2866
  868SOL    HW1 2944   7.178   5.634   2.493  1.1750  0.1129  0.1273
  868SOL    HW2 2945   7.237   5.721   2.384  0.8830  0.0119 -0.1148
  869SOL     OW 2946   0.384   4.481   1.217 -0.2137 -0.3529  0.2588
  869SOL    HW1 2947   0.370   4.424   1.292  0.9912 -0.4040  0.4653
  869SOL    HW2 2948   0.328   4.557   1.233 -0.8752 -0.9071  0.6017
  870SOL     OW 2949   5.436   0.930   2.773  0.3080 -0.3713  0.1975
  870SOL    HW1 2950   5.515   0.921   2.719  0.7517 -0.6921  0.8804
  870SOL    HW2 2951   5.390   0.846   2.761  0.6442 -0.6264  0.6827
  871SOL     OW 2952   5.778   4.181   4.396  0.1898 -0.0685  0.3789
  871SOL    HW1 2953   5.715   4.188   4.324  2.8828  0.5304 -2.1310
  871SOL    HW2 2954   5.768   4.091   4.428 -1.3807 -0.2179 -0.4401
  872SOL     OW 2955   3.764   4.810   3.606 -0.1802  0.5766 -0.7406
  872SOL    HW1 2956   3.735   4.730   3.651  0.0558  0.7335 -0.2997
  872SOL    HW2 2957   3.761   4.787   3.513  1.5615 -0.5443 -0.5729
  873SOL     OW 2958   0.862   4.862   1.497 -0.1814 -0.0219 -0.1141
  873SOL    HW1 2959   0.784   4.884   1.447 -0.1397 -0.6619 -0.4687
  873SOL    HW2 2960   0.917   4.941   1.492 -0.6035  0.2677 -0.2346
  874SOL     OW 2961   6.307   5.257   3.480 -0.1576  0.2943  0.3354
  874SOL    HW1 2962   6.248   5.324   3.445 -0.8521 -0.7778 -0.6115
  874SOL    HW2 2963   6.375   5.247   3.413  0.2931  0.4762  0.7575
  875SOL     OW 2964   6.411   3.074   1.453  0.0502  0.0989 -0.0739
  875SOL    HW1 2965   6.404   2.998   1.395 -0.6969  0.3485 -0.3190
  875SOL    HW2 2966   6.505   3.092   1.457  0.2323 -0.8226 -0.0259
  876SOL     OW 2967   4.970   1.047   1.332  0.2132  0.3207  0.5494
  876SOL    HW1 2968   4.877   1.033   1.315  0.8279 -1.2627 -2.0137
  876SOL    HW2 2969   5.001   1.094   1.255  1.4745  1.3384  1.6338
  877SOL     OW 2970   5.938   2.461   2.163  0.0141  0.0205  0.1009
  877SOL    HW1 2971   5.901   2.409   2.093  1.1399  0.2074 -0.6670
  877SOL    HW2 2972   5.870   2.524   2.186 -1.7730 -2.3712  1.7634
  878SOL     OW 2973   3.920   3.194   2.398 -0.2888 -0.3421  0.0845
  878SOL    HW1 2974   3.853   3.239   2.347  0.1555 -0.5320 -0.6890
  878SOL    HW2 2975   3.896   3.210   2.489 -0.4559  0.9775 -0.1707
  879SOL     OW 2976   6.118   4.862   3.731 -0.4467 -0.5331  0.3467
  879SOL    HW1 2977   6.124   4.820   3.817 -0.8192 -2.0189 -0.3243
  879SOL    HW2 2978   6.052   4.811   3.684 -0.4437  0.4282 -0.7291
  880SOL     OW 2979   4.339   6.906   1.744 -0.6717  0.2630  0.3320
  880SOL    HW1 2980   4.405   6.902   1.813  1.0026  0.1533 -1.2055
  880SOL    HW2 2981   4.388   6.890   1.663 -2.3825  1.4616 -1.0046
  881SOL     OW 2982   4.575   2.468   1.015 -0.1020  0.0334 -0.1034
  881SOL    HW1 2983   4.558   2.554   0.976 -0.2338 -0.9182 -2.2856
  881SOL    HW2 2984   4.528   2.470   1.099 -1.2394  1.6007 -0.7217
  882SOL     OW 2985   5.659   1.276   0.267  0.0717  0.3819 -0.0458
  882SOL    HW1 2986   5.609   1.307   0.343  1.3435 -0.0877  1.0145
  882SOL    HW2 2987   5.734   1.230   0.304  1.3662  1.1343 -1.5664
  883SOL     OW 2988   4.161   5.979   1.486 -0.3187 -0.4102  0.3511
  883SOL    HW1 2989   4.220   5.911   1.453 -0.5937 -1.3186  1.6770
  883SOL    HW2 2990   4.165   5.972   1.581 -0.9521  0.9291  0.5077
  884SOL     OW 2991   6.016   3.155   3.480 -0.0547 -0.0983  0.5664
  884SOL    HW1 2992   6.064   3.088   3.530 -0.6137 -1.4863 -0.6877
  884SOL    HW2 2993   5.965   3.106   3.416 -0.0266  1.5707 -0.8185
  885SOL     OW 2994   4.869   4.961   0.663  0.0302  0.0196  0.3462
  885SOL    HW1 2995   4.789   4.965   0.610  1.6357 -1.0736 -2.3374
  885SOL    HW2 2996   4.844   5.001   0.747 -2.9274  0.9589 -0.8549
  886SOL     OW 2997   0.730   0.320   4.878  0.1792 -0.2618 -0.5952
  886SOL    HW1 2998   0.733   0.394   4.938  2.0474 -0.0916 -0.8653
  886SOL    HW2 2999   0.702   0.359   4.795 -1.1489 -0.2850 -0.1821
  887SOL     OW 3000   3.799   3.277   0.781 -0.0868  0.0105 -0.5131
  887SOL    HW1 3001   3.777   3.352   0.837 -1.0818 -2.0290  2.0173
  887SOL    HW2 3002   3.728   3.274   0.717 -0.4180  0.7817 -0.2002
  888SOL     OW 3003   6.687   5.623   2.536  0.7206  0.1163  0.6906
  888SOL    HW1 3004   6.595   5.623   2.561  0.0699 -0.5720 -1.4455
  888SOL    HW2 3005   6.735   5.634   2.618 -1.2718  1.7942  1.7226
  889SOL     OW 3006   6.452   0.257   1.939  0.2231  0.2061 -0.1310
  889SOL    HW1 3007   6.542   0.290   1.951  0.5137 -0.9457  1.0712
  889SOL    HW2 3008   6.411   0.269   2.025 -0.6592  0.3531 -0.5696
  890SOL     OW 3009   3.617   6.419   0.941  0.4327 -0.0407  0.0108
  890SOL    HW1 3010   3.536   6.368   0.939  0.8437 -0.8358  1.6828
  890SOL    HW2 3011   3.652   6.413   0.851 -2.3437  2.0498 -1.3238
  891SOL     OW 3012   3.947   5.766   1.512 -0.2139  0.1420 -0.4878
  891SOL    HW1 3013   3.919   5.751   1.421 -2.7340 -0.5822  0.3027
  891SOL    HW2 3014   3.996   5.847   1.509 -0.6277  0.3800 -2.4480
  892SOL     OW 3015   1.762   7.197   0.023 -0.1754 -0.0570 -0.2203
  892SOL    HW1 3016   1.668   7.206   0.039 -0.2224  0.9453 -0.9587
  892SOL    HW2 3017   1.769   7.154  -0.063  0.0507 -0.6342  0.0792
  893SOL     OW 3018   5.437   1.251   1.501  0.5614 -0.2841  0.8158
  893SOL    HW1 3019   5.429   1.283   1.411 -0.3453 -1.0380  0.6124
  893SOL    HW2 3020   5.387   1.169   1.502 -0.0386  0.0772  2.1862
  894SOL     OW 3021   3.005   7.088   3.030  0.4580 -0.1104 -0.0627
  894SOL    HW1 3022   3.006   7.031   2.952 -0.9691 -0.1249 -0.1057
  894SOL    HW2 3023   2.939   7.155   3.009  0.3108  0.0842  0.9958
  895SOL     OW 3024   2.625   4.105   1.576  0.1016  0.1120  0.0725
  895SOL    HW1 3025   2.568   4.172   1.539  0.1107 -0.0698 -0.2746
  895SOL    HW2 3026   2.653   4.052   1.501  1.1468  0.5130  0.1628
  896SOL     OW 3027   4.825   5.414   3.779  0.3021 -0.2114  0.2186
  896SOL    HW1 3028   4.797   5.368   3.858  0.4434 -0.3910  0.1638
  896SOL    HW2 3029   4.920   5.401   3.776  0.2059 -0.8180 -0.3733
  897SOL     OW 3030   3.612   5.397   3.261 -0.1213  0.5108  0.1155
  897SOL    HW1 3031   3.566   5.478   3.283 -0.4937  0.6689 -1.1663
  897SOL    HW2 3032   3.665   5.420   3.185  0.6307 -0.1762  0.4173
  898SOL     OW 3033   6.108   6.956   3.456 -0.2430 -0.1151 -0.6249
  898SOL    HW1 3034   6.025   6.943   3.411 -1.4159  0.0592  1.3751
  898SOL    HW2 3035   6.089   7.019   3.525  1.2858 -0.8567  0.5511
  899SOL     OW 3036   3.653   5.861   2.329  0.2215 -0.3735 -0.4514
  899SOL    HW1 3037   3.615   5.777   2.304 -0.3459  0.2031 -1.6366
  899SOL    HW2 3038   3.685   5.848   2.418 -0.2384 -1.7124 -0.4625
  900SOL     OW 3039   5.494   4.058   4.487 -0.2246  0.2136  0.1107
  900SOL    HW1 3040   5.567   3.996   4.485  0.5055  0.9774  1.7692
  900SOL    HW2 3041   5.495   4.096   4.575 -0.9449  2.2270 -0.6694
  901SOL     OW 3042   4.788   4.184   0.878 -0.7441  0.0940  0.3764
  901SOL    HW1 3043   4.734   4.163   0.954  0.3268  0.3947  1.2501
  901SOL    HW2 3044   4.842   4.258   0.907  0.1258 -0.1910 -0.4721
  902SOL     OW 3045   3.897   3.665   0.977 -0.4593  0.0058  0.3748
  902SOL    HW1 3046   3.971   3.663   0.916 -0.6565  0.2184  0.1244
  902SOL    HW2 3047   3.829   3.613   0.934 -0.3635 -0.4138  0.7276
  903SOL     OW 3048   6.771   3.592   1.551  0.3321  0.8437 -0.0668
  903SOL    HW1 3049   6.851   3.613   1.601  0.2583  1.2578 -0.1175
  903SOL    HW2 3050   6.712   3.554   1.616  0.6235  0.3931 -0.0578
  904SOL     OW 3051   5.553   2.480   0.402  0.3974 -0.2279 -0.0193
  904SOL    HW1 3052   5.466   2.441   0.396 -0.0555  0.7821 -0.0639
  904SOL    HW2 3053   5.545   2.549   0.467  1.3723 -0.6516  0.5720
  905SOL     OW 3054   6.644   5.910   5.038  0.6141 -0.0652 -0.4958
  905SOL    HW1 3055   6.590   5.908   4.958  0.9884 -3.0352 -0.7983
  905SOL    HW2 3056   6.590   5.957   5.102 -1.7143 -1.5626 -1.2297
  906SOL     OW 3057   6.017   0.100   1.218 -0.5355 -0.0313 -0.2459
  906SOL    HW1 3058   6.081   0.089   1.288 -0.8677  0.4487  0.1353
  906SOL    HW2 3059   6.018   0.015   1.172  0.7745  0.1470 -0.6056
  907SOL     OW 3060   6.471   4.499   3.059 -0.0023  0.3860  0.5358
  907SOL    HW1 3061   6.563   4.476   3.049 -0.4241 -1.4646  0.5266
  907SOL    HW2 3062   6.472   4.590   3.086  1.9230 -0.0578  2.1973
  908SOL     OW 3063   0.191   6.724   0.999 -0.6671 -0.1332  0.3042
  908SOL    HW1 3064   0.163   6.778   0.925 -2.5556 -1.6207 -0.1359
  908SOL    HW2 3065   0.260   6.668   0.962  1.0819  1.6558  0.6874
  909SOL     OW 3066   0.013   4.694   1.137  0.2124  0.4022 -0.9732
  909SOL    HW1 3067  -0.049   4.640   1.089  0.2836 -0.4636 -0.1170
  909SOL    HW2 3068  -0.009   4.679   1.229  0.1382  1.9483 -0.7141
  910SOL     OW 3069   5.000   6.757   3.445 -0.5675  0.2985 -0.3177
  910SOL    HW1 3070   5.069   6.823   3.460  0.7201 -1.0625 -0.0253
  910SOL    HW2 3071   4.996   6.749   3.350  0.5187 -0.4319 -0.3188
  911SOL     OW 3072   0.725   4.360   1.789 -0.0740  0.0360 -0.3673
  911SOL    HW1 3073   0.759   4.448   1.773  0.4057 -0.0791  0.0078
  911SOL    HW2 3074   0.741   4.344   1.882  1.0514 -0.9571 -0.7082
  912SOL     OW 3075   4.579   4.472   2.341  0.3433  0.2568  0.0101
  912SOL    HW1 3076   4.657   4.526   2.351 -0.7845  1.9357  0.3406
  912SOL    HW2 3077   4.514   4.514   2.399 -1.3247  0.0346 -1.6061
  913SOL     OW 3078   0.376   0.866   3.835 -0.2094  0.3572 -0.1028
  913SOL    HW1 3079   0.397   0.803   3.905 -0.3827 -0.3228 -0.6523
  913SOL    HW2 3080   0.371   0.813   3.756  2.5353  1.4366 -1.1293
  914SOL     OW 3081   6.103   5.997   0.126  0.2325  0.4357 -0.3298
  914SOL    HW1 3082   6.084   6.018   0.217 -0.7336 -0.9916 -0.1730
  914SOL    HW2 3083   6.167   6.063   0.098  1.6659  0.0421  1.7985
  915SOL     OW 3084   4.273   6.283   4.601 -0.2428 -0.1735  0.0688
  915SOL    HW1 3085   4.231   6.346   4.543 -0.0051 -1.2055 -1.2464
  915SOL    HW2 3086   4.367   6.293   4.584 -0.1768 -0.5758  0.1786
  916SOL     OW 3087   6.267   6.317   3.753 -0.0968  0.0342 -0.1560
  916SOL    HW1 3088   6.230   6.402   3.777 -0.1869  0.1449 -0.6610
  916SOL    HW2 3089   6.208   6.252   3.791 -1.2749  0.2022 -1.6087
  917SOL     OW 3090   2.923   3.597   3.075  0.0336 -0.2904  0.6988
  917SOL    HW1 3091   2.966   3.539   3.013 -0.2430  1.4046 -1.1876
  917SOL    HW2 3092   2.895   3.540   3.147 -1.2995 -2.7103 -1.5615
  918SOL     OW 3093   2.709   5.136   2.874 -0.2313 -0.3740 -0.1838
  918SOL    HW1 3094   2.786   5.147   2.818 -0.3242 -0.6696 -0.3730
  918SOL    HW2 3095   2.681   5.225   2.895  1.2286 -0.2474  1.3675
  919SOL     OW 3096   6.409   5.618   3.883 -0.4243  0.0415  0.3971
  919SOL    HW1 3097   6.458   5.545   3.921 -1.3216 -0.3506  0.8430
  919SOL    HW2 3098   6.319   5.585   3.877 -0.7267  0.9116  0.0596
  920SOL     OW 3099   4.004   3.489   5.127  0.7428  0.4353 -0.7796
  920SOL    HW1 3100   4.009   3.423   5.196  1.3607  0.8306 -0.4290
  920SOL    HW2 3101   3.916   3.526   5.134  0.8726  0.6232 -0.0479
  921SOL     OW 3102   2.641   6.306   2.826  0.3246 -0.4648 -0.2392
  921SOL    HW1 3103   2.700   6.369   2.868  1.4179 -2.6593  1.7260
  921SOL    HW2 3104   2.599   6.356   2.756  1.7125  2.2075  0.6905
  922SOL     OW 3105   5.144   3.562   0.526  0.7547  0.8244  0.4400
  922SOL    HW1 3106   5.117   3.471   0.536 -0.0866  1.1610  1.4540
  922SOL    HW2 3107   5.075   3.612   0.570  0.3115  2.0609 -1.5355
  923SOL     OW 3108   3.253   5.580   2.762 -0.3420 -0.5495 -0.7350
  923SOL    HW1 3109   3.219   5.650   2.818 -0.4225  2.0782 -3.7638
  923SOL    HW2 3110   3.177   5.552   2.710  0.1504 -1.4371 -1.0066
  924SOL     OW 3111   5.802   7.272   4.302 -0.2969  0.5362  0.3521
  924SOL    HW1 3112   5.876   7.273   4.363 -0.3423 -2.0127  0.5862
  924SOL    HW2 3113   5.771   7.181   4.304 -0.9474  0.5722 -2.6963
  925SOL     OW 3114   5.049   5.724   0.111 -0.2217 -0.1633  0.0603
  925SOL    HW1 3115   5.129   5.690   0.072  0.1500  0.6776  0.0650
  925SOL    HW2 3116   4.992   5.744   0.037 -0.5938 -1.1286  0.0709
  926SOL     OW 3117   1.350   3.843   2.495  0.1812  0.1161  0.0351
  926SOL    HW1 3118   1.391   3.799   2.569  0.1997  0.4847  0.2466
  926SOL    HW2 3119   1.418   3.846   2.428 -0.2127 -1.3488 -0.4774
  927SOL     OW 3120   5.540   2.669   2.157  0.1169 -0.1736  1.1009
  927SOL    HW1 3121   5.465   2.615   2.133  0.2591 -0.2023  0.7031
  927SOL    HW2 3122   5.503   2.742   2.207 -0.7053  1.8365 -2.1371
  928SOL     OW 3123   6.665   0.522   0.171  0.1920 -0.3402  0.4014
  928SOL    HW1 3124   6.582   0.475   0.172 -0.3356  0.5718  1.5234
  928SOL    HW2 3125   6.723   0.470   0.225 -0.0296 -0.3273  0.6532
  929SOL     OW 3126   4.166   0.943   2.051 -0.0662  0.4262  0.0569
  929SOL    HW1 3127   4.236   0.972   1.993 -0.7492 -0.5831 -1.3257
  929SOL    HW2 3128   4.087   0.985   2.016 -0.7629 -1.5421 -0.8215
  930SOL     OW 3129   3.817   0.638   2.084 -0.0584  0.6446  0.3563
  930SOL    HW1 3130   3.851   0.670   2.167 -2.3890  0.9888  1.2676
  930SOL    HW2 3131   3.867   0.685   2.017  1.1672  1.1235  1.5678
  931SOL     OW 3132   6.623   6.707   1.096 -0.2073 -0.8389 -0.1597
  931SOL    HW1 3133   6.623   6.615   1.068 -0.7517 -0.5307 -1.2649
  931SOL    HW2 3134   6.703   6.744   1.058 -1.6964 -0.0423 -2.8134
  932SOL     OW 3135   0.041   2.874   3.552  0.5220 -0.0001 -0.2073
  932SOL    HW1 3136   0.004   2.795   3.592  1.3040 -0.4155 -0.2772
  932SOL    HW2 3137  -0.035   2.925   3.524 -0.0864  0.4033  1.9735
  933SOL     OW 3138   6.781   7.008   2.582  0.2059 -0.0410 -0.5310
  933SOL    HW1 3139   6.835   6.937   2.618  2.1637  0.2936 -2.6038
  933SOL    HW2 3140   6.829   7.088   2.604  0.1350  0.3335 -1.6789
  934SOL     OW 3141   5.447   4.855   4.208 -0.0006 -0.4340  0.0477
  934SOL    HW1 3142   5.417   4.934   4.162  0.1068 -0.5662 -0.2494
  934SOL    HW2 3143   5.367   4.804   4.222 -0.3968  0.6408  2.0422
  935SOL     OW 3144   5.401   4.468   0.504  0.5675  0.4249 -0.1705
  935SOL    HW1 3145   5.313   4.485   0.538  0.0651  0.6072 -1.4964
  935SOL    HW2 3146   5.417   4.376   0.525 -0.0334  0.3323 -0.0995
  936SOL     OW 3147   7.296   4.850   3.621  0.2922  0.1115 -0.0691
  936SOL    HW1 3148   7.234   4.917   3.650 -1.1491 -0.1625 -2.3094
  936SOL    HW2 3149   7.254   4.767   3.643  0.6511 -0.0872 -0.1151
  937SOL     OW 3150   2.657   2.339   0.792 -0.0005 -0.1591 -0.0011
  937SOL    HW1 3151   2.571   2.380   0.804 -0.3726 -1.5440  3.5240
  937SOL    HW2 3152   2.638   2.250   0.764  0.1251 -0.8106  1.8425
  938SOL     OW 3153   4.877   4.296   0.613 -0.6020  0.1586  0.0627
  938SOL    HW1 3154   4.839   4.271   0.698  1.4640  0.1638  1.0589
  938SOL    HW2 3155   4.888   4.213   0.567 -0.0760 -0.0459  0.5481
  939SOL     OW 3156   1.580   2.216   0.118  0.0089  0.3933 -0.4364
  939SOL    HW1 3157   1.601   2.239   0.028 -0.9208 -0.2891 -0.8434
  939SOL    HW2 3158   1.663   2.223   0.165  0.3005  1.8133 -1.1110
  940SOL     OW 3159   6.366   5.225   4.151 -0.2759 -0.0699  0.2373
  940SOL    HW1 3160   6.315   5.285   4.097 -0.3224 -1.0266 -0.8168
  940SOL    HW2 3161   6.308   5.202   4.224  0.0469  1.7914  1.1214
  941SOL     OW 3162   5.071   4.190   3.685  0.5160 -0.3869  0.5015
  941SOL    HW1 3163   5.014   4.199   3.761 -0.7003  3.3692 -0.5979
  941SOL    HW2 3164   5.033   4.118   3.634 -2.4508  0.9760  0.5765
  942SOL     OW 3165   7.254   5.408   0.462  0.6396  0.2305 -0.5219
  942SOL    HW1 3166   7.304   5.340   0.419 -0.1731 -0.8797  0.2402
  942SOL    HW2 3167   7.313   5.444   0.529  0.3022 -1.4197  0.7224
  943SOL     OW 3168   3.804   1.432   0.077 -0.1281  0.1188  0.6188
  943SOL    HW1 3169   3.727   1.429   0.134 -1.2878  1.2348 -0.8272
  943SOL    HW2 3170   3.814   1.343   0.045 -1.8877  0.2981 -0.5211
  944SOL     OW 3171   7.184   5.750   1.797  0.2348  0.6438 -0.4694
  944SOL    HW1 3172   7.277   5.736   1.818  0.3542  1.6188 -0.2668
  944SOL    HW2 3173   7.157   5.671   1.751  0.7719 -0.2758  0.7546
  945SOL     OW 3174   7.286   4.657   1.493  0.5260  0.2978  0.0943
  945SOL    HW1 3175   7.228   4.600   1.543  1.1810 -0.4385  0.0324
  945SOL    HW2 3176   7.346   4.597   1.449 -0.5866  0.8312 -2.3250
  946SOL     OW 3177   4.598   0.049   2.382 -0.8474 -0.1494 -0.3614
  946SOL    HW1 3178   4.560   0.120   2.433  0.2839 -1.0099  1.7969
  946SOL    HW2 3179   4.592  -0.028   2.439 -0.2366 -1.3562 -1.8470
  947SOL     OW 3180   6.879   5.084   3.289 -0.0780  0.5453 -0.1325
  947SOL    HW1 3181   6.808   5.031   3.253  1.3976 -0.3410 -1.9779
  947SOL    HW2 3182   6.885   5.159   3.229 -1.7968  2.6514  2.1470
  948SOL     OW 3183   1.099   2.265   3.974 -0.1424  0.1306  0.0990
  948SOL    HW1 3184   1.011   2.256   3.938 -0.1806 -0.1822  0.2696
  948SOL    HW2 3185   1.132   2.176   3.979  1.4073  0.4075 -2.9601
  949SOL     OW 3186   3.285   4.098   2.855  0.2536 -0.2499  0.2547
  949SOL    HW1 3187   3.271   4.118   2.947  0.9057  3.1393 -0.2685
  949SOL    HW2 3188   3.198   4.099   2.816  0.1915  1.2405  0.3791
  950SOL     OW 3189   5.327   4.039   1.233 -0.3995 -0.0273 -0.3582
  950SOL    HW1 3190   5.387   3.973   1.265 -0.4037 -0.0568 -0.4100
  950SOL    HW2 3191   5.240   4.001   1.246 -0.4390  0.2765  0.3038
  951SOL     OW 3192   0.406   5.221   3.266  0.0907  0.7602 -0.4271
  951SOL    HW1 3193   0.357   5.298   3.295 -1.6602 -0.5595  0.2594
  951SOL    HW2 3194   0.340   5.162   3.229  1.4148 -0.3270 -1.1681
  952SOL     OW 3195   5.794   5.504   4.594  0.2262  0.0218 -0.1859
  952SOL    HW1 3196   5.839   5.587   4.601 -0.0914  0.1910 -0.1284
  952SOL    HW2 3197   5.840   5.457   4.524  0.2642  0.3327 -0.3678
  953SOL     OW 3198   6.470   4.156   4.442  0.1187  0.1080  0.4221
  953SOL    HW1 3199   6.497   4.154   4.534  3.2664 -0.8806 -0.4060
  953SOL    HW2 3200   6.544   4.195   4.396 -0.9190 -0.4085 -1.8351
  954SOL     OW 3201   3.971   2.414   0.561  0.4419  0.1449  0.4200
  954SOL    HW1 3202   3.985   2.340   0.502  1.5002  0.0727  0.7381
  954SOL    HW2 3203   4.054   2.423   0.608 -0.5292 -0.1465  2.2927
  955SOL     OW 3204   5.282   6.317   1.046 -0.1208 -0.3112  0.5212
  955SOL    HW1 3205   5.212   6.381   1.059 -0.2681 -0.1576 -0.8938
  955SOL    HW2 3206   5.240   6.246   0.998 -0.2126 -1.9870  2.9288
  956SOL     OW 3207   4.200   6.008   2.838  0.4742 -0.3417 -0.2410
  956SOL    HW1 3208   4.106   6.010   2.854  0.1248  0.2899 -2.0841
  956SOL    HW2 3209   4.208   5.979   2.747  2.0939 -0.8551  0.0267
  957SOL     OW 3210   6.125   3.287   3.783 -0.4368  0.0439 -0.6135
  957SOL    HW1 3211   6.140   3.194   3.800 -0.3463  0.0869 -0.4604
  957SOL    HW2 3212   6.208   3.318   3.748 -0.1572  0.2883  0.2559
  958SOL     OW 3213   3.124   6.884   1.781 -0.2784  0.3162  0.1361
  958SOL    HW1 3214   3.143   6.824   1.708 -1.3446  0.2178 -0.0781
  958SOL    HW2 3215   3.030   6.874   1.796 -0.7559  2.8073 -0.6975
  959SOL     OW 3216   6.147   0.680   2.952 -0.8139 -0.1564  0.4172
  959SOL    HW1 3217   6.208   0.629   2.900 -0.1566  0.1660  0.8578
  959SOL    HW2 3218   6.069   0.688   2.897 -0.2247 -0.0372 -0.4136
  960SOL     OW 3219   4.309   5.608   4.302 -0.5471  0.5594  0.0138
  960SOL    HW1 3220   4.256   5.688   4.308 -0.5952  0.5291 -0.0033
  960SOL    HW2 3221   4.399   5.638   4.312 -0.7018  0.2470  3.7043
  961SOL     OW 3222   4.569   5.009   4.625 -0.8115 -0.1368 -0.1394
  961SOL    HW1 3223   4.510   4.942   4.590  1.1399 -1.4625 -1.1006
  961SOL    HW2 3224   4.646   5.006   4.567  1.8075 -1.0927  3.0955
  962SOL     OW 3225   0.297   6.485   0.910  0.2635 -0.2763 -0.0316
  962SOL    HW1 3226   0.225   6.451   0.963  0.2766 -0.8440 -0.3801
  962SOL    HW2 3227   0.376   6.464   0.960  0.1414  1.3692  0.9241
  963SOL     OW 3228   5.048   5.924   0.298 -0.1195 -0.4232 -0.7472
  963SOL    HW1 3229   4.966   5.967   0.278  0.6545  0.7398 -1.5265
  963SOL    HW2 3230   5.048   5.845   0.243 -1.1376 -0.9842  0.0193
  964SOL     OW 3231   5.336   2.617   2.426 -0.0818 -0.3797 -0.3265
  964SOL    HW1 3232   5.307   2.536   2.466  1.7225 -2.2340 -2.5007
  964SOL    HW2 3233   5.263   2.643   2.369 -0.8807 -0.1364  0.7820
  965SOL     OW 3234   4.875   5.620   4.127  0.1356 -0.0936 -0.1259
  965SOL    HW1 3235   4.907   5.706   4.100 -0.1245  0.3586  0.9376
  965SOL    HW2 3236   4.947   5.583   4.179 -0.1521 -0.0597  0.3062
  966SOL     OW 3237   6.409   5.353   3.711  0.6005 -1.0767  0.1931
  966SOL    HW1 3238   6.412   5.415   3.638 -0.2692  1.1116  1.9098
  966SOL    HW2 3239   6.336   5.295   3.691 -0.0531 -0.0837 -0.3618
  967SOL     OW 3240   6.630   0.834   3.775 -0.3799 -0.3283  0.1397
  967SOL    HW1 3241   6.579   0.905   3.735 -0.4880  0.5651  1.7720
  967SOL    HW2 3242   6.572   0.758   3.773 -0.1554 -0.4957 -1.9149
  968SOL     OW 3243   7.277   6.623   2.101  0.0712  0.3486  0.1842
  968SOL    HW1 3244   7.319   6.572   2.031 -0.3133 -0.8157  0.7747
  968SOL    HW2 3245   7.281   6.566   2.177 -0.1168  1.3438  0.9505
  969SOL     OW 3246   4.117   6.840   2.097 -0.5036  0.2177 -0.2346
  969SOL    HW1 3247   4.210   6.818   2.095 -0.5919 -0.1767  0.0509
  969SOL    HW2 3248   4.091   6.840   2.005 -0.6038 -1.2932 -0.2195
  970SOL     OW 3249   6.741   3.095   1.465  0.2318 -0.3027  0.1456
  970SOL    HW1 3250   6.733   3.160   1.534  0.8608 -0.1769  0.1025
  970SOL    HW2 3251   6.796   3.027   1.502  0.3841 -0.3440 -0.1533
  971SOL     OW 3252   0.539   2.626   2.141 -0.0058 -0.4652 -0.0775
  971SOL    HW1 3253   0.611   2.684   2.168  0.1793 -0.4564 -0.5712
  971SOL    HW2 3254   0.580   2.566   2.079 -0.5085 -0.2006 -0.6745
  972SOL     OW 3255   5.334   4.297   1.553  0.6763  0.0937  0.0201
  972SOL    HW1 3256   5.269   4.364   1.575  1.0076  0.4601 -0.0920
  972SOL    HW2 3257   5.293   4.214   1.577  0.1612  0.3202 -0.0757
  973SOL     OW 3258   6.608   5.739   1.853 -0.0237 -0.2397  0.2571
  973SOL    HW1 3259   6.630   5.828   1.827  1.6951 -0.5581  0.5518
  973SOL    HW2 3260   6.663   5.722   1.929 -0.9593 -1.2637  0.7221
  974SOL     OW 3261   3.871   3.963   3.631  0.1027  0.3520  0.1525
  974SOL    HW1 3262   3.821   3.923   3.703  1.3439 -0.8677  0.3820
  974SOL    HW2 3263   3.954   3.917   3.632  0.5253  1.0290 -1.4409
  975SOL     OW 3264   6.702   4.834   3.786 -0.0693 -0.1531  0.6138
  975SOL    HW1 3265   6.650   4.772   3.735 -0.9141  1.1414 -0.1343
  975SOL    HW2 3266   6.645   4.909   3.799  1.4705  1.1664  0.0919
  976SOL     OW 3267   4.575   6.409   3.796 -0.2298  0.7442 -0.4615
  976SOL    HW1 3268   4.609   6.402   3.707  1.0806  0.5936  0.0364
  976SOL    HW2 3269   4.646   6.377   3.852 -2.4846 -3.3208  0.4756
  977SOL     OW 3270   3.056   4.965   2.939  0.1534 -0.3280  0.0784
  977SOL    HW1 3271   3.079   4.875   2.916  1.9377  0.0128  0.3707
  977SOL    HW2 3272   3.085   5.017   2.865 -0.4159  0.0728  0.1301
  978SOL     OW 3273   2.301   4.993   3.533  0.0268  0.7136 -0.3028
  978SOL    HW1 3274   2.311   4.899   3.522  1.5271  0.9689 -1.4357
  978SOL    HW2 3275   2.310   5.028   3.444  1.6008  2.0762  0.3481
  979SOL     OW 3276   6.638   3.865   0.446 -0.0666  0.1456  0.4151
  979SOL    HW1 3277   6.561   3.823   0.407  0.0470  1.1052 -0.9288
  979SOL    HW2 3278   6.712   3.830   0.397  0.2982 -0.2417  1.2304
  980SOL     OW 3279   4.368   4.236   2.548 -0.0202 -0.2698 -0.0940
  980SOL    HW1 3280   4.285   4.215   2.590  0.3484  0.7703  1.1967
  980SOL    HW2 3281   4.435   4.200   2.606  0.4735 -0.2606 -0.6386
  981SOL     OW 3282   3.255   5.026   2.054  0.6106 -0.4162  0.7525
  981SOL    HW1 3283   3.211   5.096   2.103  1.9299  0.5967  0.5483
  981SOL    HW2 3284   3.217   5.031   1.966  0.1676 -0.4668  0.9356
  982SOL     OW 3285   4.874   2.584   3.956  0.2696  0.4038  0.1983
  982SOL    HW1 3286   4.820   2.652   3.916 -0.8461  0.7946  2.2220
  982SOL    HW2 3287   4.882   2.611   4.048 -0.5209 -2.3668  1.1619
  983SOL     OW 3288   6.787   3.534   0.293 -0.0500  0.2281 -0.3856
  983SOL    HW1 3289   6.816   3.592   0.363  0.7907 -1.6077  0.8879
  983SOL    HW2 3290   6.822   3.572   0.213  1.7718  0.6766  0.5777
  984SOL     OW 3291   0.763   5.098   3.016 -0.2200 -0.1273 -0.5399
  984SOL    HW1 3292   0.809   5.144   3.086  1.2856 -0.5497 -1.2237
  984SOL    HW2 3293   0.698   5.044   3.061 -1.7148  2.1968  0.3305
  985SOL     OW 3294   4.729   5.220   0.970 -0.2144  0.2634 -0.5218
  985SOL    HW1 3295   4.756   5.128   0.961 -0.8857  0.1025 -0.9825
  985SOL    HW2 3296   4.742   5.257   0.882  1.1306  0.9223 -0.0725
  986SOL     OW 3297   0.219   5.713   2.968 -0.2686  0.3364 -0.5728
  986SOL    HW1 3298   0.281   5.758   2.911 -1.6580  0.2236 -2.2355
  986SOL    HW2 3299   0.170   5.784   3.010 -0.2642  0.3992 -0.6745
  987SOL     OW 3300   4.610   5.632   0.349  0.0425 -0.0252 -0.0335
  987SOL    HW1 3301   4.561   5.552   0.366  0.5857 -0.3957 -0.2233
  987SOL    HW2 3302   4.700   5.612   0.373 -0.2127  1.3031  2.4073
  988SOL     OW 3303   5.733   6.722   1.273 -0.7109  0.2357 -0.8913
  988SOL    HW1 3304   5.762   6.746   1.185  0.1547  0.0192 -0.6760
  988SOL    HW2 3305   5.796   6.765   1.331  0.6354 -2.1522 -0.4793
  989SOL     OW 3306   6.600   2.907   4.864 -0.3347  0.1375  0.5568
  989SOL    HW1 3307   6.543   2.866   4.799 -0.6522 -0.8473  1.4387
  989SOL    HW2 3308   6.563   2.995   4.875 -0.8449 -0.0135  0.1061
  990SOL     OW 3309   2.723   3.758   0.373 -0.3062  0.2587  0.6035
  990SOL    HW1 3310   2.690   3.706   0.300 -0.2772  0.3287  0.5413
  990SOL    HW2 3311   2.666   3.834   0.377  0.7279  1.1356 -0.4336
  991SOL     OW 3312   0.672   5.218   1.262 -0.0426 -0.2105 -0.6639
  991SOL    HW1 3313   0.669   5.125   1.286  2.2644 -0.4892 -1.1973
  991SOL    HW2 3314   0.761   5.245   1.283 -0.7866  2.0356 -0.1325
  992SOL     OW 3315   6.207   0.988   2.731 -0.5369 -1.0315 -0.3532
  992SOL    HW1 3316   6.279   0.926   2.727 -0.8228 -1.4642  0.7900
  992SOL    HW2 3317   6.145   0.958   2.664 -0.4884 -1.7452 -0.0860
  993SOL     OW 3318   6.208   1.341   3.397 -0.2960 -1.0555  0.9642
  993SOL    HW1 3319   6.211   1.436   3.384 -3.2027 -0.9094  0.6283
  993SOL    HW2 3320   6.299   1.314   3.402  0.6408  1.5682 -0.3056
  994SOL     OW 3321   5.340   3.959   2.923 -0.7100 -0.0850 -0.3775
  994SOL    HW1 3322   5.406   3.921   2.981  0.3880  0.2887 -1.3423
  994SOL    HW2 3323   5.260   3.962   2.976 -0.0484 -0.8755  0.7014
  995SOL     OW 3324   4.349   2.387   0.412 -0.2712 -0.0524 -0.4072
  995SOL    HW1 3325   4.413   2.448   0.450 -0.7141  0.1149  0.0699
  995SOL    HW2 3326   4.298   2.356   0.486 -1.3928  0.5681 -0.8943
  996SOL     OW 3327   5.734   2.768   4.223 -0.0357 -0.1343 -0.2472
  996SOL    HW1 3328   5.786   2.717   4.286  1.0462 -0.1539 -1.1356
  996SOL    HW2 3329   5.758   2.859   4.241  1.5182 -0.2277 -1.6719
  997SOL     OW 3330   7.175   3.014   2.631  0.1841  0.3330  0.2402
  997SOL    HW1 3331   7.230   3.053   2.699  1.5714 -1.9719  0.5325
  997SOL    HW2 3332   7.218   3.038   2.548  0.7317 -0.1124  0.3900
  998SOL     OW 3333   0.448   5.943   3.120 -0.1593 -0.1044  0.0612
  998SOL    HW1 3334   0.508   5.888   3.069 -0.1669 -0.3662  0.3345
  998SOL    HW2 3335   0.392   5.983   3.054  1.3442  1.4300 -0.3701
  999SOL     OW 3336   4.350   7.210   2.132 -0.0998 -0.4465 -0.4668
  999SOL    HW1 3337   4.267   7.175   2.100 -0.4048  0.1966 -0.4005
  999SOL    HW2 3338   4.413   7.191   2.063 -0.4839 -0.1827 -0.8888
 1000SOL     OW 3339   6.341   5.291   4.600  0.4213  0.2980  0.1236
 1000SOL    HW1 3340   6.373   5.287   4.690 -0.0325 -1.8871  0.2659
 1000SOL    HW2 3341   6.417   5.272   4.546  0.8066  2.1178 -0.0333
 1001SOL     OW 3342   1.886   4.645   1.628  0.2753  0.5126 -0.0854
 1001SOL    HW1 3343   1.915   4.594   1.703 -0.4505 -0.5737 -0.5180
 1001SOL    HW2 3344   1.921   4.599   1.552  0.1145  0.9930 -0.4540
 1002SOL     OW 3345   0.369   4.098   2.319 -0.2527 -0.0841 -0.2599
 1002SOL    HW1 3346   0.373   4.131   2.229 -0.1525 -1.0753 -0.6368
 1002SOL    HW2 3347   0.461   4.095   2.347 -0.1615 -1.0633 -0.6263
 1003SOL     OW 3348   4.835   3.864   1.766  0.3960 -0.3232  0.5115
 1003SOL    HW1 3349   4.740   3.872   1.760 -0.0225  1.4299  5.2893
 1003SOL    HW2 3350   4.867   3.954   1.762  1.7299 -0.7929  0.3111
 1004SOL     OW 3351   7.149   5.197   3.948 -0.6479  0.1077  0.8911
 1004SOL    HW1 3352   7.216   5.249   3.993  0.2688 -0.0522 -0.2275
 1004SOL    HW2 3353   7.181   5.107   3.954  0.5471  0.2752 -1.7013
 1005SOL     OW 3354   4.668   0.822   2.463  0.3260 -0.7779  0.4904
 1005SOL    HW1 3355   4.655   0.853   2.374  0.2546 -0.2246  0.6896
 1005SOL    HW2 3356   4.580   0.809   2.498  0.1916  2.5379  1.6880
 1006SOL     OW 3357   5.380   4.154   2.287  0.9715  0.2741 -0.3007
 1006SOL    HW1 3358   5.401   4.130   2.197  0.8946 -1.3774  0.0785
 1006SOL    HW2 3359   5.297   4.110   2.305  0.0464  2.0765  0.0178
 1007SOL     OW 3360   4.401   7.064   5.058  0.6962 -0.4848  0.0665
 1007SOL    HW1 3361   4.476   7.006   5.072  0.9923 -0.2088 -0.3529
 1007SOL    HW2 3362   4.407   7.127   5.130  0.6505 -0.6913  0.2503
 1008SOL     OW 3363   4.879   7.219   2.356 -0.0701 -0.1009 -0.1000
 1008SOL    HW1 3364   4.868   7.205   2.450 -0.2056  0.5222 -0.0167
 1008SOL    HW2 3365   4.797   7.258   2.328 -0.1164 -0.4951 -0.5267
 1009SOL     OW 3366   6.115   0.004   3.916 -0.3391  0.0263  0.2815
 1009SOL    HW1 3367   6.034   0.045   3.945 -0.5135 -0.1593  0.0591
 1009SOL    HW2 3368   6.171   0.003   3.993 -1.5028 -2.2635  1.1958
 1010SOL     OW 3369   7.117   5.814   4.689 -0.1338  0.0681 -0.2504
 1010SOL    HW1 3370   7.047   5.866   4.728 -0.9778 -0.7132 -0.6892
 1010SOL    HW2 3371   7.196   5.840   4.737 -0.6710  1.1472  0.0734
 1011SOL     OW 3372   4.892   3.139   2.133 -0.1960  0.0420 -0.1983
 1011SOL    HW1 3373   4.984   3.150   2.159 -0.4916 -0.0246  0.9175
 1011SOL    HW2 3374   4.894   3.145   2.037  0.9900 -0.1017 -0.2040
 1012SOL     OW 3375   1.456   6.793   1.535 -0.3836 -0.2706 -0.0720
 1012SOL    HW1 3376   1.535   6.746   1.508  0.3439  0.9468 -0.1281
 1012SOL    HW2 3377   1.384   6.738   1.505  0.4260 -0.5347 -1.6604
 1013SOL     OW 3378   5.851   0.514   2.802 -0.1688 -0.0842  0.1664
 1013SOL    HW1 3379   5.778   0.575   2.808  0.8041  1.0553  0.9471
 1013SOL    HW2 3380   5.827   0.456   2.730 -1.8763  0.1838  0.4712
 1014SOL     OW 3381   3.956   5.648   2.506  0.1810  0.0988  0.6217
 1014SOL    HW1 3382   3.994   5.642   2.593  0.9930  1.5241  0.3817
 1014SOL    HW2 3383   3.868   5.682   2.520  0.3774  0.5041  0.8720
 1015SOL     OW 3384   2.876   4.848   2.633 -0.5096 -0.1521  0.4057
 1015SOL    HW1 3385   2.875   4.756   2.605  0.2865 -0.0495  0.0195
 1015SOL    HW2 3386   2.959   4.858   2.680  0.0813  0.7197 -0.7785
 1016SOL     OW 3387   3.494   2.672   1.806 -0.6101 -0.1316 -0.0956
 1016SOL    HW1 3388   3.583   2.678   1.772 -0.9643  1.7606 -0.8021
 1016SOL    HW2 3389   3.506   2.656   1.900  0.4537 -0.3765 -0.2591
 1017SOL     OW 3390   5.572   3.707   1.342  0.1834 -0.2350  0.0673
 1017SOL    HW1 3391   5.479   3.715   1.320  0.4065  0.1169 -0.7467
 1017SOL    HW2 3392   5.598   3.795   1.369 -0.0677 -0.6283  1.7653
 1018SOL     OW 3393   5.264   3.725   2.324 -0.0767  0.4685 -0.1641
 1018SOL    HW1 3394   5.325   3.652   2.313  2.0668  2.0702  0.4164
 1018SOL    HW2 3395   5.183   3.695   2.281  0.6320 -2.2647  0.2047
 1019SOL     OW 3396   0.003   1.036   1.404  0.2342 -0.0317 -0.2959
 1019SOL    HW1 3397   0.053   1.082   1.337 -0.0859 -0.3248 -0.7409
 1019SOL    HW2 3398   0.001   0.945   1.374 -0.5085 -0.0331 -0.2440
 1020SOL     OW 3399   0.416   2.515   1.092  0.4102 -0.1239 -0.1022
 1020SOL    HW1 3400   0.390   2.464   1.169 -2.0978  1.8036  0.4511
 1020SOL    HW2 3401   0.477   2.581   1.126 -0.6167  0.6605  0.2694
 1021SOL     OW 3402   5.442   0.703   2.322 -0.3605  0.6023 -0.2974
 1021SOL    HW1 3403   5.470   0.726   2.233  1.0847  2.4894  0.5709
 1021SOL    HW2 3404   5.414   0.786   2.360 -1.5478 -0.2768  0.8493
 1022SOL     OW 3405   5.204   2.753   2.711  0.1311 -0.0133 -0.1549
 1022SOL    HW1 3406   5.298   2.758   2.696  1.2747 -3.2877  3.9364
 1022SOL    HW2 3407   5.178   2.669   2.672 -0.8613  0.3866 -0.3722
 1023SOL     OW 3408   5.553   3.544   1.584  1.0426  0.4990 -0.3993
 1023SOL    HW1 3409   5.518   3.456   1.571  0.2242  0.7896 -0.1954
 1023SOL    HW2 3410   5.594   3.566   1.501 -0.1205  0.5340 -0.9764
 1024SOL     OW 3411   4.853   2.654   0.715 -0.4049  0.0403  0.4771
 1024SOL    HW1 3412   4.807   2.612   0.788 -2.8038  1.3724 -0.1269
 1024SOL    HW2 3413   4.889   2.735   0.753 -1.7730  0.8035  0.2260
 1025SOL     OW 3414   4.198   3.656   4.085 -0.2601  0.0168  0.2757
 1025SOL    HW1 3415   4.290   3.682   4.093  0.8253 -2.4776 -2.4109
 1025SOL    HW2 3416   4.162   3.718   4.022  0.2389 -0.3884 -0.4209
 1026SOL     OW 3417   1.250   0.486   0.352  0.0294  0.2266 -0.4488
 1026SOL    HW1 3418   1.218   0.401   0.324 -0.2198  0.0780  0.2655
 1026SOL    HW2 3419   1.188   0.514   0.420  1.3912 -0.0851  0.9944
 1027SOL     OW 3420   5.192   3.218   4.559 -0.1887 -0.1276  0.1221
 1027SOL    HW1 3421   5.238   3.150   4.608  0.8669  1.0793  0.8779
 1027SOL    HW2 3422   5.251   3.240   4.486 -0.8255 -0.4687 -0.5150
 1028SOL     OW 3423   5.270   6.043   0.047  0.6615  0.1044 -0.8628
 1028SOL    HW1 3424   5.269   5.947   0.051  2.5146  0.0141 -1.7938
 1028SOL    HW2 3425   5.184   6.065   0.011 -0.8795 -0.9910  1.7910
 1029SOL     OW 3426   1.914   3.378   1.808 -0.0052  0.3646 -0.8501
 1029SOL    HW1 3427   1.913   3.439   1.735  0.0004 -0.6308 -1.7174
 1029SOL    HW2 3428   1.906   3.292   1.767 -0.7765 -0.1790  0.3756
 1030SOL     OW 3429   3.554   6.142   3.651  0.2187  0.0859  0.6340
 1030SOL    HW1 3430   3.614   6.113   3.582 -0.0757  0.9291  0.0087
 1030SOL    HW2 3431   3.480   6.082   3.645  0.5939 -0.4097  0.8319
 1031SOL     OW 3432   3.409   0.411   3.447  0.0352  0.3344  0.0141
 1031SOL    HW1 3433   3.440   0.324   3.422  0.5889  1.0666 -2.0951
 1031SOL    HW2 3434   3.314   0.409   3.432  0.0164  0.0359  0.1739
 1032SOL     OW 3435   6.828   5.610   2.308 -0.2840 -0.3818  0.5185
 1032SOL    HW1 3436   6.889   5.559   2.362 -2.0613 -2.5180  0.6487
 1032SOL    HW2 3437   6.749   5.617   2.362  0.0667  3.3199  0.8322
 1033SOL     OW 3438   7.039   5.351   2.866  0.6249  0.1073  0.3459
 1033SOL    HW1 3439   6.981   5.427   2.866  0.3800 -0.0406 -0.9746
 1033SOL    HW2 3440   7.126   5.386   2.849  1.1247  0.4221  3.2012
 1034SOL     OW 3441   6.894   4.737   3.570  0.2237 -0.8494 -0.0360
 1034SOL    HW1 3442   6.913   4.805   3.634 -0.1758 -0.6204 -0.1599
 1034SOL    HW2 3443   6.967   4.741   3.508 -1.3464  1.6654 -1.9098
 1035SOL     OW 3444   2.738   6.138   3.405 -0.2666 -0.3741  0.1098
 1035SOL    HW1 3445   2.755   6.058   3.455  1.5098  0.2722  0.5996
 1035SOL    HW2 3446   2.675   6.111   3.338 -0.8058 -1.8338  1.1475
 1036SOL     OW 3447   2.091   6.116   4.758 -0.4932 -0.6164  0.0156
 1036SOL    HW1 3448   2.125   6.191   4.806 -0.6363 -1.4209  1.4344
 1036SOL    HW2 3449   2.082   6.147   4.668 -0.2107  0.9447  0.4944
 1037SOL     OW 3450   4.744   5.262   0.693 -0.3357 -0.0672  0.8285
 1037SOL    HW1 3451   4.721   5.339   0.745  0.3032 -0.2649  1.4159
 1037SOL    HW2 3452   4.664   5.242   0.644 -0.7260  0.5475  1.1923
 1038SOL     OW 3453   5.278   0.185   3.514  0.8210 -0.1035 -0.0307
 1038SOL    HW1 3454   5.214   0.226   3.573  0.5760 -0.4813 -0.0330
 1038SOL    HW2 3455   5.349   0.249   3.508  0.2049  0.5510 -0.4457
 1039SOL     OW 3456   4.270   6.036   0.582 -0.1248  0.1899 -0.0549
 1039SOL    HW1 3457   4.267   5.949   0.542  0.7822  1.5886 -3.5333
 1039SOL    HW2 3458   4.180   6.068   0.575 -0.6902 -0.7404  2.1540
 1040SOL     OW 3459   0.084   6.282   2.728  0.1438  0.0934 -0.2790
 1040SOL    HW1 3460   0.101   6.254   2.638 -2.3473 -1.7279 -0.2942
 1040SOL    HW2 3461   0.093   6.202   2.780 -2.0529  0.2730  0.4930
 1041SOL     OW 3462   5.256   0.014   1.616  0.2291  0.2301 -0.3533
 1041SOL    HW1 3463   5.293   0.102   1.619  0.9869 -0.0397 -1.2169
 1041SOL    HW2 3464   5.307  -0.036   1.679  0.6853  0.1059 -0.8092
 1042SOL     OW 3465   3.902   5.956   2.319  0.7585 -0.3444  0.2814
 1042SOL    HW1 3466   3.939   5.959   2.407 -0.4042  1.6678  0.7571
 1042SOL    HW2 3467   3.812   5.925   2.332  0.7184 -0.4676 -0.2691
 1043SOL     OW 3468   4.051   1.688   4.977 -0.2201  0.4393 -0.1093
 1043SOL    HW1 3469   4.022   1.687   5.068 -0.6520 -1.2775 -0.2300
 1043SOL    HW2 3470   3.976   1.720   4.928  0.3707  2.4294  0.2079
 1044SOL     OW 3471   3.982   1.592   0.801 -0.1515  0.3183  0.3487
 1044SOL    HW1 3472   3.971   1.661   0.865 -1.5002  0.4372  0.0199
 1044SOL    HW2 3473   4.025   1.521   0.849  1.0924  1.2916  0.7279
 1045SOL     OW 3474   0.399   6.824   2.971 -0.3642 -0.9260 -0.3716
 1045SOL    HW1 3475   0.464   6.894   2.973  0.8941 -1.9923 -1.9717
 1045SOL    HW2 3476   0.336   6.848   3.039 -0.3039  2.0441 -1.2603
 1046SOL     OW 3477   3.371   7.094   0.074 -0.0733 -0.0338  0.0167
 1046SOL    HW1 3478   3.403   7.017   0.122  1.2580  0.1862 -0.4689
 1046SOL    HW2 3479   3.444   7.118   0.017 -0.6484  1.3121 -0.1791
 1047SOL     OW 3480   4.388   5.702   1.070  0.3104  0.1418  0.4315
 1047SOL    HW1 3481   4.323   5.683   1.002 -0.9741 -0.0494  1.6758
 1047SOL    HW2 3482   4.472   5.686   1.027 -0.4156  0.7861 -1.3475
 1048SOL     OW 3483   6.124   5.031   1.500 -0.6578  0.2310  0.3075
 1048SOL    HW1 3484   6.115   5.104   1.562 -1.1057 -0.1863  0.7502
 1048SOL    HW2 3485   6.202   4.984   1.530  1.4731  2.2191 -1.8020
 1049SOL     OW 3486   5.185   3.935   3.327  0.9728  0.1050 -0.1134
 1049SOL    HW1 3487   5.235   4.008   3.364  0.3082 -0.9439  3.2259
 1049SOL    HW2 3488   5.248   3.864   3.318  0.9091  0.0020  0.2227
 1050SOL     OW 3489   4.153   6.447   4.392  0.5840 -0.5366 -0.6321
 1050SOL    HW1 3490   4.214   6.415   4.327 -0.4544 -1.7473 -1.0342
 1050SOL    HW2 3491   4.107   6.519   4.349  0.6798 -0.5971 -0.8337
 1051SOL     OW 3492   3.823   6.062   1.953  0.3782  0.1444  0.0625
 1051SOL    HW1 3493   3.824   6.155   1.933  1.0343  0.9563  3.2289
 1051SOL    HW2 3494   3.895   6.051   2.016  0.7343 -2.6496 -0.7109
 1052SOL     OW 3495   1.300   0.995   4.411 -0.1434 -0.4023  0.5003
 1052SOL    HW1 3496   1.229   0.939   4.442 -0.9716  0.1683 -0.2986
 1052SOL    HW2 3497   1.322   1.050   4.486  0.6524 -1.7352  1.2816
 1053SOL     OW 3498   3.260   5.982   3.899  0.6590  0.1928 -0.1047
 1053SOL    HW1 3499   3.312   5.912   3.940  1.5939  0.4815 -0.7694
 1053SOL    HW2 3500   3.169   5.954   3.912  0.9339  0.0041  1.6600
 1054SOL     OW 3501   3.109   3.069   2.792 -0.1241  0.0479 -0.1935
 1054SOL    HW1 3502   3.060   3.098   2.869 -1.4104 -1.3675 -0.4469
 1054SOL    HW2 3503   3.042   3.042   2.729  0.9515 -0.5890 -1.1054
 1055SOL     OW 3504   5.364   4.987   1.134  0.3980 -0.3486 -0.3692
 1055SOL    HW1 3505   5.388   5.071   1.095  0.6816 -1.3906 -2.5521
 1055SOL    HW2 3506   5.447   4.948   1.160  0.2894 -0.1507  0.3212
 1056SOL     OW 3507   2.748   6.085   2.688  0.0917 -0.6823  0.3938
 1056SOL    HW1 3508   2.748   6.121   2.599  0.5755 -0.0261  0.6526
 1056SOL    HW2 3509   2.723   6.159   2.743  0.3725 -0.9340  0.8626
 1057SOL     OW 3510   0.532   3.549   2.871 -0.0300 -0.2448  0.1825
 1057SOL    HW1 3511   0.472   3.619   2.847 -1.1231 -1.1743  0.1639
 1057SOL    HW2 3512   0.486   3.500   2.939  0.8785 -0.7315  0.4652
 1058SOL     OW 3513   7.055   5.655   3.122  0.4511  0.2136  0.2266
 1058SOL    HW1 3514   7.023   5.698   3.043  0.7085  0.4847  0.2664
 1058SOL    HW2 3515   6.980   5.650   3.181  0.4807  0.8325  0.3168
 1059SOL     OW 3516   7.046   3.891   4.218  0.0808 -0.1470 -0.7055
 1059SOL    HW1 3517   7.101   3.818   4.190  1.3002  0.1693  0.7280
 1059SOL    HW2 3518   6.998   3.917   4.140  2.0373 -0.3849 -2.0534
 1060SOL     OW 3519   6.202   4.958   1.113 -0.7594 -0.7257  0.1977
 1060SOL    HW1 3520   6.276   5.010   1.144 -1.0371  0.3884 -0.9087
 1060SOL    HW2 3521   6.239   4.872   1.097 -0.0955 -0.6657  1.2841
 1061SOL     OW 3522   0.083   7.291   0.139 -0.2875 -0.0058  0.3180
 1061SOL    HW1 3523   0.071   7.239   0.218 -0.9776  0.8600  0.7982
 1061SOL    HW2 3524   0.060   7.380   0.165 -1.3935  0.1504 -1.0720
 1062SOL     OW 3525   4.403   0.596   1.010  0.4257 -0.3478  0.0578
 1062SOL    HW1 3526   4.451   0.628   0.934 -0.7146  1.9082  0.1912
 1062SOL    HW2 3527   4.434   0.650   1.082 -0.1766 -0.8775  0.7333
 1063SOL     OW 3528   6.303   2.527   3.070 -0.3995  0.9263  0.1069
 1063SOL    HW1 3529   6.344   2.453   3.024 -1.0745  0.7952 -0.2956
 1063SOL    HW2 3530   6.359   2.602   3.050 -0.2404  0.7093 -0.2692
 1064SOL     OW 3531   5.398   2.709   3.806 -0.2920 -0.0653 -0.0378
 1064SOL    HW1 3532   5.465   2.696   3.873 -1.0151  0.3786  0.7991
 1064SOL    HW2 3533   5.316   2.684   3.849 -0.9007  1.1964 -0.3990
 1065SOL     OW 3534   7.261   5.124   0.747  0.0134  0.2102  0.3983
 1065SOL    HW1 3535   7.228   5.206   0.711  0.0731 -0.1411 -0.4971
 1065SOL    HW2 3536   7.187   5.090   0.798 -1.1079 -0.5800 -1.6085
 1066SOL     OW 3537   0.392   3.251   3.552  0.2488 -0.4527  0.1452
 1066SOL    HW1 3538   0.472   3.199   3.544 -0.0262 -0.6352 -1.9101
 1066SOL    HW2 3539   0.337   3.202   3.612  1.5047 -0.5256  1.2736
 1067SOL     OW 3540   4.109   5.452   1.837  0.5317 -0.3463  0.4740
 1067SOL    HW1 3541   4.182   5.502   1.801 -0.7034  0.6847 -0.7116
 1067SOL    HW2 3542   4.089   5.493   1.921  0.2929  0.4060  0.0553
 1068SOL     OW 3543   5.595   6.232   0.948  0.0232  0.1105  0.4895
 1068SOL    HW1 3544   5.583   6.316   0.993  0.5519 -0.5625  1.9587
 1068SOL    HW2 3545   5.575   6.166   1.014 -1.1625 -0.9505 -0.8736
 1069SOL     OW 3546   7.068   3.436   2.589 -0.0646  0.2534 -0.0503
 1069SOL    HW1 3547   7.060   3.393   2.674 -0.6839 -0.2980 -0.3800
 1069SOL    HW2 3548   7.004   3.391   2.533  0.4551  0.4969 -0.8550
 1070SOL     OW 3549   4.058   5.250   0.959 -1.0645 -0.0560  0.4593
 1070SOL    HW1 3550   4.058   5.252   1.054 -0.1918 -1.0973  0.4916
 1070SOL    HW2 3551   4.023   5.163   0.936  0.2716 -0.4650 -0.1285
 1071SOL     OW 3552   2.924   7.211   2.079 -0.0973 -0.3607  0.4031
 1071SOL    HW1 3553   2.840   7.231   2.037 -0.1407  0.2083  0.7475
 1071SOL    HW2 3554   2.975   7.291   2.068  1.2703 -1.4183 -1.8280
 1072SOL     OW 3555   5.645   5.922   4.007 -0.7122 -0.1590  0.1864
 1072SOL    HW1 3556   5.591   5.988   4.049 -0.2767  2.3175 -2.8497
 1072SOL    HW2 3557   5.589   5.883   3.940 -0.4034 -1.6741  0.7585
 1073SOL     OW 3558   5.534   1.394   0.511  0.0426  0.1196 -0.1698
 1073SOL    HW1 3559   5.576   1.472   0.548  3.1091 -1.0731 -0.8115
 1073SOL    HW2 3560   5.519   1.337   0.587  1.5927 -0.2585 -0.1084
 1074SOL     OW 3561   0.313   3.212   4.044 -0.1424  0.1661  0.4005
 1074SOL    HW1 3562   0.353   3.267   4.111  1.2261 -2.2788  1.7278
 1074SOL    HW2 3563   0.258   3.150   4.092 -1.1593 -0.0729 -0.9820
 1075SOL     OW 3564   2.564   6.481   3.252  0.1895  0.2083 -0.4076
 1075SOL    HW1 3565   2.568   6.574   3.229  0.8376  0.1556 -0.5100
 1075SOL    HW2 3566   2.642   6.442   3.213  0.7597 -0.0867  0.9502
 1076SOL     OW 3567   4.463   2.616   4.245  0.2226  0.5754 -0.4457
 1076SOL    HW1 3568   4.468   2.700   4.290 -0.2379 -0.1361  0.9933
 1076SOL    HW2 3569   4.374   2.612   4.210 -0.5394 -0.1905  1.3979
 1077SOL     OW 3570   6.119   5.796   1.533 -0.4035  0.1875 -0.2697
 1077SOL    HW1 3571   6.129   5.833   1.445 -2.1628  1.3403 -0.0362
 1077SOL    HW2 3572   6.044   5.843   1.570 -0.6835 -1.3891  1.2725
 1078SOL     OW 3573   7.045   0.314   0.269  0.1310  0.2461  0.2042
 1078SOL    HW1 3574   7.024   0.367   0.192 -0.6423  2.2876  1.7168
 1078SOL    HW2 3575   7.138   0.292   0.258  0.6021  2.2804 -0.3589
 1079SOL     OW 3576   4.869   6.373   1.244  0.1064 -0.4917 -0.2347
 1079SOL    HW1 3577   4.815   6.349   1.320 -1.2121 -2.1049 -1.5970
 1079SOL    HW2 3578   4.940   6.310   1.244 -1.0770 -1.8942 -1.4857
 1080SOL     OW 3579   4.288   3.172   0.103 -0.2913 -0.1256 -0.2726
 1080SOL    HW1 3580   4.285   3.081   0.076  0.7978  0.1898 -1.5630
 1080SOL    HW2 3581   4.197   3.202   0.101 -0.5824 -1.0097 -0.4240
 1081SOL     OW 3582   3.624   0.849   3.404  0.2801  0.3234 -0.0355
 1081SOL    HW1 3583   3.564   0.821   3.473  0.3560 -0.6362 -0.3441
 1081SOL    HW2 3584   3.701   0.793   3.416  0.7071  0.8555 -0.2690
 1082SOL     OW 3585   4.943   1.050   1.797 -0.0662  0.0730  0.4902
 1082SOL    HW1 3586   4.967   1.037   1.889  1.5601 -1.6697 -0.1116
 1082SOL    HW2 3587   4.888   0.975   1.776 -0.0423  0.2093 -0.0723
 1083SOL     OW 3588   2.455   0.729   0.183  0.1915 -0.0932  0.2576
 1083SOL    HW1 3589   2.410   0.813   0.169 -0.0519 -0.5591 -2.4716
 1083SOL    HW2 3590   2.394   0.678   0.236  0.4168  1.4632  2.1222
 1084SOL     OW 3591   0.637   0.194   5.134 -0.1551 -0.4652 -0.1946
 1084SOL    HW1 3592   0.624   0.238   5.050  0.3861 -1.7989 -1.0104
 1084SOL    HW2 3593   0.612   0.103   5.118  1.8939 -1.2116  0.4915
 1085SOL     OW 3594   4.167   4.842   3.936 -0.3315 -0.8993  0.1517
 1085SOL    HW1 3595   4.174   4.768   3.876  0.4377 -0.2394 -0.6025
 1085SOL    HW2 3596   4.102   4.815   4.001  0.0197 -2.2685 -0.0449
 1086SOL     OW 3597   5.085   4.264   2.731 -0.1094 -0.3040  0.9937
 1086SOL    HW1 3598   5.019   4.204   2.768 -1.5379  0.4887 -0.1356
 1086SOL    HW2 3599   5.102   4.229   2.643  0.2126  0.0798  0.9010
 1087SOL     OW 3600   2.799   2.456   2.854  0.3704 -0.0436 -0.3295
 1087SOL    HW1 3601   2.749   2.501   2.785 -1.0829 -1.5693 -0.3469
 1087SOL    HW2 3602   2.819   2.525   2.917 -1.7666  0.6883 -0.3480
 1088SOL     OW 3603   5.532   5.231   4.769 -0.3644  0.1766  0.4409
 1088SOL    HW1 3604   5.564   5.281   4.695  0.3998  0.7978  1.1662
 1088SOL    HW2 3605   5.605   5.175   4.794 -0.8791 -0.5974  0.2467
 1089SOL     OW 3606   3.817   4.722   1.722  0.2015 -0.3078  0.5229
 1089SOL    HW1 3607   3.753   4.654   1.742 -2.0126  1.5024 -0.0999
 1089SOL    HW2 3608   3.768   4.804   1.724  2.3553  1.1202 -0.6086
 1090SOL     OW 3609   5.748   0.949   1.682 -0.2152  0.0155 -0.0530
 1090SOL    HW1 3610   5.671   1.001   1.706 -0.0641  0.5192 -0.6414
 1090SOL    HW2 3611   5.819   1.013   1.676  0.0952 -0.3425 -0.2360
 1091SOL     OW 3612   3.533   4.055   0.774  0.3040 -0.2608 -0.0400
 1091SOL    HW1 3613   3.448   4.018   0.749  0.2742 -0.8724  0.9386
 1091SOL    HW2 3614   3.558   4.109   0.699 -0.2923 -1.1831 -0.9228
 1092SOL     OW 3615   0.992   6.302   1.565 -0.1543 -0.2449  0.6233
 1092SOL    HW1 3616   1.053   6.316   1.637  1.6042 -0.5717 -0.7155
 1092SOL    HW2 3617   1.007   6.211   1.539 -0.9923 -0.2331  0.0621
 1093SOL     OW 3618   1.617   0.207   4.430  0.4734 -0.0998 -0.1121
 1093SOL    HW1 3619   1.583   0.241   4.513 -1.9423 -2.5831  0.0701
 1093SOL    HW2 3620   1.712   0.204   4.442  0.4779  2.5658  1.2969
 1094SOL     OW 3621   3.400   6.229   2.384  0.1510 -0.1658 -0.5348
 1094SOL    HW1 3622   3.459   6.267   2.320 -0.0984 -1.3265 -1.4885
 1094SOL    HW2 3623   3.321   6.209   2.334 -0.2538 -0.5804  0.2594
 1095SOL     OW 3624   6.353   6.980   3.597 -0.2694 -0.8355  0.5005
 1095SOL    HW1 3625   6.302   6.981   3.678 -0.9486  2.2503  0.1798
 1095SOL    HW2 3626   6.290   7.002   3.528  1.0799  1.4434 -0.1245
 1096SOL     OW 3627   3.865   5.442   4.250 -0.0181 -0.1599  0.0349
 1096SOL    HW1 3628   3.897   5.427   4.161  0.4224 -0.0429  0.1739
 1096SOL    HW2 3629   3.942   5.433   4.306  0.0777  1.5577  0.2375
 1097SOL     OW 3630   4.904   5.012   5.103 -0.4329 -0.4321  0.0108
 1097SOL    HW1 3631   4.971   4.967   5.052 -0.7529  0.4389 -1.2146
 1097SOL    HW2 3632   4.846   4.942   5.132 -0.7006 -0.8847 -1.5299
 1098SOL     OW 3633   7.124   0.139   3.818  0.1929  0.5785 -0.0774
 1098SOL    HW1 3634   7.125   0.047   3.844  3.9143  0.5959  0.3157
 1098SOL    HW2 3635   7.100   0.137   3.725  0.7500 -0.8795 -0.2186
 1099SOL     OW 3636   4.132   7.194   1.960  0.1237  0.3673 -0.5302
 1099SOL    HW1 3637   4.102   7.232   1.877 -0.0352  0.9502 -0.2113
 1099SOL    HW2 3638   4.052   7.183   2.011  0.0987 -0.8561 -0.7846
 1100SOL     OW 3639   4.421   6.216   1.067 -0.0562 -0.5894 -0.2802
 1100SOL    HW1 3640   4.330   6.247   1.066 -0.0143 -0.3624 -2.1855
 1100SOL    HW2 3641   4.471   6.289   1.030  0.5918 -1.4623 -1.1929
 1101SOL     OW 3642   0.754   5.837   3.341 -0.1968 -0.4501  0.5208
 1101SOL    HW1 3643   0.673   5.797   3.312 -0.2030  0.3413 -0.6237
 1101SOL    HW2 3644   0.727   5.916   3.388 -0.0903  0.2022 -0.4856
 1102SOL     OW 3645   4.436   5.260   3.564  1.0646  0.6762 -0.4621
 1102SOL    HW1 3646   4.405   5.183   3.516  0.7104  0.0452  0.7363
 1102SOL    HW2 3647   4.434   5.233   3.656 -1.9245  3.0399  0.3173
 1103SOL     OW 3648   4.640   3.330   3.672 -0.1702  0.0526  0.1243
 1103SOL    HW1 3649   4.674   3.415   3.700  1.4835 -1.2831  2.4974
 1103SOL    HW2 3650   4.706   3.267   3.701 -1.7167 -2.1306 -0.8386
 1104SOL     OW 3651   7.227   3.001   2.374  1.2911 -0.1110 -0.0557
 1104SOL    HW1 3652   7.267   3.035   2.294  2.2335 -0.3537  0.2941
 1104SOL    HW2 3653   7.134   2.995   2.354  0.5742  4.7600  0.5073
 1105SOL     OW 3654   5.182   0.704   1.768 -0.0670 -0.0001 -0.0264
 1105SOL    HW1 3655   5.255   0.765   1.778 -0.6001  0.7058 -0.3480
 1105SOL    HW2 3656   5.138   0.704   1.853 -0.9191  1.2003 -0.4389
 1106SOL     OW 3657   4.697   4.647   5.067  0.0315 -0.3699 -0.4767
 1106SOL    HW1 3658   4.790   4.627   5.053  0.1188  0.0093 -0.4490
 1106SOL    HW2 3659   4.684   4.730   5.023  0.2809  0.8034  1.5421
 1107SOL     OW 3660   5.279   6.914   0.368  0.3370  0.2325  0.4656
 1107SOL    HW1 3661   5.239   6.842   0.320  1.0114 -0.1290  0.4302
 1107SOL    HW2 3662   5.243   6.907   0.457 -1.0359  1.0026  0.0022
 1108SOL     OW 3663   6.877   2.399   1.073  0.1889 -0.2978  0.0822
 1108SOL    HW1 3664   6.907   2.359   1.155  0.6720  0.0632  0.0849
 1108SOL    HW2 3665   6.853   2.325   1.018  0.2687 -0.5595  0.3939
 1109SOL     OW 3666   6.806   0.090   3.008  0.1092 -0.0185 -0.2417
 1109SOL    HW1 3667   6.880   0.135   3.047 -0.1887 -0.5126  0.9550
 1109SOL    HW2 3668   6.831  -0.003   3.009  0.3589  0.0065 -1.8520
 1110SOL     OW 3669   2.957   2.973   3.880 -0.0527  0.1006  0.2260
 1110SOL    HW1 3670   3.022   2.907   3.856 -0.3043 -0.1966  0.3529
 1110SOL    HW2 3671   3.003   3.056   3.870  1.0662 -0.1734  2.4607
 1111SOL     OW 3672   7.018   6.906   3.182 -0.0942 -0.5135 -0.4368
 1111SOL    HW1 3673   7.047   6.839   3.244 -0.6341  0.3999  0.8482
 1111SOL    HW2 3674   6.927   6.923   3.206  0.0658  0.7590 -0.6463
 1112SOL     OW 3675   1.397   0.330   1.368 -0.1421 -0.1264 -0.1381
 1112SOL    HW1 3676   1.396   0.288   1.282 -0.7846  2.5050 -1.5262
 1112SOL    HW2 3677   1.315   0.379   1.372 -0.3373 -0.5497  2.2129
 1113SOL     OW 3678   1.218   2.783   1.020 -0.0806 -0.5043 -0.0717
 1113SOL    HW1 3679   1.133   2.739   1.032  0.1719 -1.3847 -1.3034
 1113SOL    HW2 3680   1.197   2.876   1.020 -0.7698 -0.6250  1.6246
 1114SOL     OW 3681   6.617   0.718   2.321 -0.2786 -0.2576 -0.0308
 1114SOL    HW1 3682   6.578   0.632   2.333  0.4012 -0.8581 -1.7379
 1114SOL    HW2 3683   6.696   0.702   2.268  1.0475  1.1745  1.3912
 1115SOL     OW 3684   6.931   6.489   2.726 -0.4415 -0.0500 -0.6413
 1115SOL    HW1 3685   7.011   6.489   2.675 -0.3468 -0.2781 -0.4951
 1115SOL    HW2 3686   6.863   6.516   2.665 -0.0007  1.8119 -0.3593
 1116SOL     OW 3687   3.601   4.803   4.409  0.0335  0.2539  0.8830
 1116SOL    HW1 3688   3.584   4.709   4.405 -1.3044  0.4922  0.5954
 1116SOL    HW2 3689   3.643   4.824   4.326  0.5981 -0.1219  1.0644
 1117SOL     OW 3690   4.774   3.849   1.151  0.2212 -0.7105 -0.5392
 1117SOL    HW1 3691   4.683   3.824   1.168  1.0186 -2.9786  0.8285
 1117SOL    HW2 3692   4.783   3.936   1.190 -1.1952 -0.7050 -0.1727
 1118SOL     OW 3693   4.242   3.565   2.828  0.5870 -0.0880  0.3652
 1118SOL    HW1 3694   4.218   3.657   2.841 -0.3087 -0.0038 -1.4544
 1118SOL    HW2 3695   4.260   3.531   2.915  0.9754  1.8256  1.0646
 1119SOL     OW 3696   4.840   3.946   3.130 -0.0455  0.1958 -0.1706
 1119SOL    HW1 3697   4.821   3.877   3.193 -1.4132 -0.8557 -1.6614
 1119SOL    HW2 3698   4.756   3.990   3.116  0.7337  2.0306  0.5426
 1120SOL     OW 3699   6.058   2.140   3.102 -0.4155  0.0811  0.8273
 1120SOL    HW1 3700   6.098   2.056   3.079 -0.8114  0.1032  0.0175
 1120SOL    HW2 3701   6.076   2.196   3.026  2.0157  1.5295  2.3267
 1121SOL     OW 3702   3.514   3.267   2.473 -0.2178 -0.0455  0.3271
 1121SOL    HW1 3703   3.506   3.182   2.517  0.1662 -0.2164  0.0703
 1121SOL    HW2 3704   3.608   3.279   2.461 -0.3475 -0.8512 -2.0598
 1122SOL     OW 3705   5.721   2.571   3.816  0.0823 -0.1365 -0.3051
 1122SOL    HW1 3706   5.729   2.644   3.754 -0.9359 -0.5535 -0.9442
 1122SOL    HW2 3707   5.694   2.613   3.898  0.8518  0.3471 -0.2819
 1123SOL     OW 3708   4.981   5.625   0.566 -0.2339 -0.1383  0.0463
 1123SOL    HW1 3709   4.975   5.600   0.473 -0.5095  0.8425 -0.2162
 1123SOL    HW2 3710   5.037   5.703   0.565 -0.3684 -0.0314  0.6914
 1124SOL     OW 3711   6.523   3.867   3.911 -0.3107 -0.3045  0.1883
 1124SOL    HW1 3712   6.476   3.943   3.876  0.8710  0.5296  0.3448
 1124SOL    HW2 3713   6.474   3.842   3.989 -1.1148 -0.1552 -0.2502
 1125SOL     OW 3714   4.598   4.121   1.101 -0.0418  0.0002 -0.2585
 1125SOL    HW1 3715   4.596   4.154   1.191 -0.4224  1.4149 -0.7631
 1125SOL    HW2 3716   4.510   4.085   1.086  0.2921 -1.0593  0.2027
 1126SOL     OW 3717   3.138   5.951   2.252 -0.1763 -0.1341  0.2503
 1126SOL    HW1 3718   3.228   5.938   2.283 -0.2138  2.7021  1.8737
 1126SOL    HW2 3719   3.148   5.992   2.166 -0.0228 -2.3070 -0.8363
 1127SOL     OW 3720   5.363   3.439   3.617 -0.3176 -0.3797 -0.1189
 1127SOL    HW1 3721   5.430   3.507   3.630  0.7907 -1.3061 -0.8563
 1127SOL    HW2 3722   5.373   3.381   3.692 -1.2273  0.2134  0.4799
 1128SOL     OW 3723   3.563   4.532   4.348  0.0901 -0.4160 -0.0490
 1128SOL    HW1 3724   3.623   4.465   4.380 -1.7208 -1.2140  1.8781
 1128SOL    HW2 3725   3.484   4.484   4.323 -0.6564  0.8440 -0.2080
 1129SOL     OW 3726   4.025   4.059   4.020  0.2560  0.2502 -0.2970
 1129SOL    HW1 3727   4.041   3.974   3.979  0.6205  0.9413 -1.6274
 1129SOL    HW2 3728   3.930   4.063   4.031  0.1090  0.2100 -1.4640
 1130SOL     OW 3729   1.711   6.182   4.978 -0.1186 -0.0679 -0.3559
 1130SOL    HW1 3730   1.682   6.213   4.893  0.5731  2.3500  0.2270
 1130SOL    HW2 3731   1.633   6.185   5.033 -0.9259 -2.9926 -1.1307
 1131SOL     OW 3732   4.914   6.015   4.931  0.3349  0.3795  0.2601
 1131SOL    HW1 3733   4.872   5.940   4.974  0.2816 -0.4170 -1.1325
 1131SOL    HW2 3734   4.954   6.064   5.003 -1.4871  0.2342  1.4356
 1132SOL     OW 3735   3.745   1.126   4.735  0.1198  0.0813  0.3144
 1132SOL    HW1 3736   3.729   1.199   4.674 -2.8100 -0.0543  0.7885
 1132SOL    HW2 3737   3.840   1.117   4.736  0.5150  2.8480 -0.9927
 1133SOL     OW 3738   0.864   3.006   2.862 -0.2562  0.0694 -0.5036
 1133SOL    HW1 3739   0.879   3.042   2.950  1.6654 -1.6009 -0.0647
 1133SOL    HW2 3740   0.888   3.077   2.802 -0.0611  0.7110  0.3156
 1134SOL     OW 3741   2.904   3.927   3.860  0.4544 -0.0048 -0.0128
 1134SOL    HW1 3742   2.983   3.968   3.825  0.9942 -0.5677  0.5050
 1134SOL    HW2 3743   2.915   3.834   3.841 -1.5488  0.1880 -2.7145
 1135SOL     OW 3744   3.356   0.542   5.039  0.3648  0.1578  0.1109
 1135SOL    HW1 3745   3.313   0.622   5.069  1.8205  1.3282 -0.7327
 1135SOL    HW2 3746   3.446   0.569   5.021  0.3176 -1.0829 -2.5060
 1136SOL     OW 3747   3.019   4.402   4.076 -0.3272 -0.2610 -0.1503
 1136SOL    HW1 3748   3.072   4.330   4.040  0.6928  0.4110 -0.0495
 1136SOL    HW2 3749   2.980   4.444   4.000 -0.9663 -0.9430 -0.2074
 1137SOL     OW 3750   4.131   5.600   5.080  0.2847  0.3927 -0.9174
 1137SOL    HW1 3751   4.082   5.682   5.069  0.1501  0.3118 -0.9226
 1137SOL    HW2 3752   4.214   5.616   5.035  1.0742  1.2341  0.7838
 1138SOL     OW 3753   3.508   6.358   2.185 -0.1069 -0.0510  0.3071
 1138SOL    HW1 3754   3.473   6.347   2.097  0.5106 -0.7434  0.1420
 1138SOL    HW2 3755   3.603   6.370   2.172  0.0055 -0.3056  0.8873
 1139SOL     OW 3756   1.545   3.606   2.049  0.4943 -0.2560  0.0831
 1139SOL    HW1 3757   1.515   3.664   1.979 -0.0322 -2.0258 -1.2185
 1139SOL    HW2 3758   1.471   3.547   2.064  0.4081  0.3625  2.5172
 1140SOL     OW 3759   4.763   6.552   0.888  0.0570  0.3404 -0.3327
 1140SOL    HW1 3760   4.735   6.501   0.812  1.7772  0.4632 -1.1058
 1140SOL    HW2 3761   4.728   6.505   0.964  0.6524 -1.3666 -1.0733
 1141SOL     OW 3762   4.118   4.190   2.653 -0.5569  0.1672 -0.4509
 1141SOL    HW1 3763   4.027   4.196   2.680 -0.9603 -0.7831 -1.4819
 1141SOL    HW2 3764   4.163   4.154   2.730 -1.2078 -0.1669 -0.2144
 1142SOL     OW 3765   5.987   0.946   3.260 -0.5613 -0.2167 -0.0992
 1142SOL    HW1 3766   6.035   1.006   3.203 -0.8148  0.4928  0.4180
 1142SOL    HW2 3767   6.005   0.859   3.225 -0.7659  0.2075 -1.2993
 1143SOL     OW 3768   5.090   3.383   1.052 -0.3745 -0.3651 -0.3546
 1143SOL    HW1 3769   5.118   3.306   1.004  0.8535 -0.0314 -0.1971
 1143SOL    HW2 3770   5.061   3.444   0.985 -0.2236 -0.5141 -0.5552
 1144SOL     OW 3771   5.071   5.120   4.194 -0.3067 -0.1520 -0.2344
 1144SOL    HW1 3772   5.053   5.029   4.218  0.2824  0.1185  1.4181
 1144SOL    HW2 3773   4.984   5.161   4.190 -0.4939 -0.4417  0.6123
 1145SOL     OW 3774   4.845   3.784   3.358  0.1338 -0.0596  0.8511
 1145SOL    HW1 3775   4.906   3.717   3.328  0.8409  0.3964  1.2357
 1145SOL    HW2 3776   4.763   3.738   3.371  0.2381 -0.5857 -0.2109
 1146SOL     OW 3777   5.002   6.515   3.583  0.3233  0.2757  0.4645
 1146SOL    HW1 3778   4.988   6.575   3.510 -0.4111  0.7608  0.9927
 1146SOL    HW2 3779   4.918   6.471   3.596  0.1332  0.9472  1.6715
 1147SOL     OW 3780   4.251   1.654   1.426  0.5361  0.1955 -0.5384
 1147SOL    HW1 3781   4.283   1.613   1.345  0.7869 -0.3723 -0.1589
 1147SOL    HW2 3782   4.310   1.728   1.440 -0.0941  0.8818 -1.3836
 1148SOL     OW 3783   3.767   4.614   2.863  0.4189  0.3289  0.4720
 1148SOL    HW1 3784   3.762   4.709   2.869  2.2848  0.6485 -1.6673
 1148SOL    HW2 3785   3.861   4.595   2.857  0.0164 -1.3128 -2.6211
 1149SOL     OW 3786   5.599   3.127   4.608  0.2270  0.1607  0.2744
 1149SOL    HW1 3787   5.600   3.093   4.698  1.1432 -1.4765 -0.2951
 1149SOL    HW2 3788   5.613   3.221   4.618 -0.5114  0.1375  1.8789
 1150SOL     OW 3789   5.246   5.935   0.832  0.0685 -0.0909  0.1418
 1150SOL    HW1 3790   5.230   5.968   0.744 -2.4257 -0.3246  0.4188
 1150SOL    HW2 3791   5.233   6.011   0.889  1.5090  0.0245  0.3319
 1151SOL     OW 3792   5.731   3.428   1.326 -0.5002 -0.2535 -0.1410
 1151SOL    HW1 3793   5.684   3.508   1.300  0.6245  1.2586  2.2195
 1151SOL    HW2 3794   5.663   3.361   1.328 -1.7471  0.9302 -0.8470
 1152SOL     OW 3795   4.654   4.266   5.127 -0.1658 -0.0705 -0.0834
 1152SOL    HW1 3796   4.619   4.219   5.203 -0.1138 -1.9301 -1.1545
 1152SOL    HW2 3797   4.745   4.285   5.149  0.5665 -2.7342 -0.5676
 1153SOL     OW 3798   2.701   1.558   2.736 -0.0547 -0.0804 -0.3560
 1153SOL    HW1 3799   2.793   1.560   2.761 -0.4885 -3.0960  1.9558
 1153SOL    HW2 3800   2.697   1.613   2.657  3.6447  0.2921 -0.4606
 1154SOL     OW 3801   3.700   2.382   4.196  0.0031 -0.3603  0.2747
 1154SOL    HW1 3802   3.612   2.347   4.186  0.4801 -1.0278 -2.1500
 1154SOL    HW2 3803   3.689   2.477   4.187 -0.3646 -0.5086 -0.9323
 1155SOL     OW 3804   3.097   3.539   4.349  0.7663  0.2730 -0.3074
 1155SOL    HW1 3805   3.184   3.556   4.314  1.1814  0.0580  0.5821
 1155SOL    HW2 3806   3.070   3.622   4.388  1.1661 -0.0222  0.6298
 1156SOL     OW 3807   3.786   4.338   4.087  0.0643 -0.2423  0.7817
 1156SOL    HW1 3808   3.771   4.410   4.025 -0.9993 -1.8936 -0.9707
 1156SOL    HW2 3809   3.709   4.282   4.078  0.6771 -1.4344  2.4036
 1157SOL     OW 3810   3.346   1.992   1.685 -0.0616  0.6471 -0.0739
 1157SOL    HW1 3811   3.370   2.011   1.776 -1.8280 -2.2794  1.1380
 1157SOL    HW2 3812   3.394   1.913   1.664 -2.1108 -0.5635 -0.4856
 1158SOL     OW 3813   5.176   3.126   0.974  0.1547 -0.1782  0.0481
 1158SOL    HW1 3814   5.252   3.069   0.984  0.0582 -0.4222 -0.5547
 1158SOL    HW2 3815   5.165   3.135   0.879 -1.2834 -1.1346  0.0864
 1159SOL     OW 3816   0.016   1.685   4.388  0.2263  0.3177  0.2096
 1159SOL    HW1 3817   0.092   1.634   4.418 -0.8964 -1.9050 -0.5274
 1159SOL    HW2 3818  -0.021   1.722   4.468  1.7465  0.9997  0.6361
 1160SOL     OW 3819   2.467   4.033   2.003  0.0283 -0.4630  0.3166
 1160SOL    HW1 3820   2.490   4.106   2.061  2.6291 -1.6936  0.9539
 1160SOL    HW2 3821   2.531   4.037   1.932  0.6902 -2.5030  0.7382
 1161SOL     OW 3822   6.363   4.623   4.308  0.3591  0.0498 -0.3926
 1161SOL    HW1 3823   6.374   4.564   4.233 -0.8129 -2.5875  1.3582
 1161SOL    HW2 3824   6.435   4.685   4.300  0.5056 -0.3420 -3.4528
 1162SOL     OW 3825   5.437   2.320   3.705  0.0366 -0.0503 -0.3966
 1162SOL    HW1 3826   5.376   2.340   3.776  0.1480  2.0099 -0.8138
 1162SOL    HW2 3827   5.418   2.386   3.638  0.5791 -1.3607 -1.8932
 1163SOL     OW 3828   6.720   0.048   1.504  0.0263  0.5073 -0.3767
 1163SOL    HW1 3829   6.657  -0.017   1.534 -0.8027  1.3762 -0.2011
 1163SOL    HW2 3830   6.805   0.004   1.511 -0.1566  0.4297  2.6379
 1164SOL     OW 3831   4.030   3.294   0.068 -0.1537  0.3409  0.5738
 1164SOL    HW1 3832   3.951   3.245   0.044  0.9802 -0.8535 -0.9099
 1164SOL    HW2 3833   4.019   3.311   0.162 -1.9254 -0.2528  0.5203
 1165SOL     OW 3834   3.997   4.389   2.487  0.1681 -0.4743  0.5718
 1165SOL    HW1 3835   4.034   4.303   2.508  1.2943  0.0291  0.6924
 1165SOL    HW2 3836   4.003   4.439   2.568  0.5308  0.0705  0.2169
 1166SOL     OW 3837   3.486   0.554   2.347 -0.1163  0.0536  0.2775
 1166SOL    HW1 3838   3.421   0.487   2.329 -0.3923  0.3353  0.2197
 1166SOL    HW2 3839   3.488   0.561   2.442  1.1549 -1.2514  0.3840
 1167SOL     OW 3840   2.865   5.085   3.284  0.4884  0.0562 -0.6096
 1167SOL    HW1 3841   2.805   5.140   3.333 -0.5025 -0.6677 -0.9758
 1167SOL    HW2 3842   2.896   5.139   3.212 -1.2720 -0.1561 -1.5673
 1168SOL     OW 3843   3.796   6.914   4.932  0.3123 -0.4105 -0.2241
 1168SOL    HW1 3844   3.849   6.977   4.980 -0.1473 -0.2028  0.0187
 1168SOL    HW2 3845   3.833   6.914   4.844  0.6686 -0.2177 -0.0770
 1169SOL     OW 3846   5.719   7.025   5.113 -0.5079 -0.9884 -0.0637
 1169SOL    HW1 3847   5.699   7.064   5.198 -0.1702 -0.4961 -0.2065
 1169SOL    HW2 3848   5.716   7.098   5.051 -0.4640 -1.2936 -0.4320
 1170SOL     OW 3849   3.664   7.075   1.941  0.5642 -0.1037  0.1544
 1170SOL    HW1 3850   3.661   7.020   1.863 -0.1376 -0.9574  0.7612
 1170SOL    HW2 3851   3.608   7.030   2.004 -1.4845  2.2158  0.0975
 1171SOL     OW 3852   3.389   5.043   0.053  0.1122 -0.0635 -0.5888
 1171SOL    HW1 3853   3.308   5.079   0.087 -0.3547 -1.4056 -0.2298
 1171SOL    HW2 3854   3.361   4.971  -0.004  1.0463 -0.4267 -0.6039
 1172SOL     OW 3855   3.161   6.423   0.363  0.0796  0.7633 -0.7294
 1172SOL    HW1 3856   3.201   6.337   0.346  0.1660  0.7949 -0.6806
 1172SOL    HW2 3857   3.101   6.407   0.436 -2.0394  0.0777 -2.4907
 1173SOL     OW 3858   1.767   2.776   0.172 -0.0783 -0.3136 -0.1592
 1173SOL    HW1 3859   1.855   2.753   0.203  0.1641 -0.5124 -0.9783
 1173SOL    HW2 3860   1.721   2.805   0.251  0.2459 -1.6585  0.5575
 1174SOL     OW 3861   0.099   5.097   4.375 -0.1922 -0.8634 -0.1832
 1174SOL    HW1 3862   0.110   5.045   4.455 -2.3470 -1.5742 -0.2723
 1174SOL    HW2 3863   0.051   5.174   4.403 -3.5682 -2.4565 -1.1103
 1175SOL     OW 3864   4.505   7.179   0.031  0.3731  0.0428 -0.0791
 1175SOL    HW1 3865   4.487   7.273   0.030  0.8769  0.1547  0.8181
 1175SOL    HW2 3866   4.455   7.145   0.105  2.5307  0.1169  1.4954
 1176SOL     OW 3867   4.581   1.704   2.551 -0.4357  0.4358 -0.2141
 1176SOL    HW1 3868   4.565   1.753   2.632 -2.3316 -0.1782 -0.1897
 1176SOL    HW2 3869   4.551   1.616   2.570  1.1244 -0.2783 -0.9139
 1177SOL     OW 3870   5.929   6.638   0.804  0.1639 -0.2995  0.0936
 1177SOL    HW1 3871   5.951   6.620   0.713  0.7864  0.2491  0.1295
 1177SOL    HW2 3872   5.884   6.559   0.834  1.5343 -1.2126 -0.1725
 1178SOL     OW 3873   1.144   6.532   3.499  0.6716 -0.3050  0.2038
 1178SOL    HW1 3874   1.192   6.492   3.427  2.1444  0.9045  0.4700
 1178SOL    HW2 3875   1.070   6.576   3.458 -0.1696 -2.0412 -0.2321
 1179SOL     OW 3876   6.113   0.766   4.968 -0.8265 -0.3919 -0.0427
 1179SOL    HW1 3877   6.078   0.687   4.927 -1.5116 -0.0821 -0.0584
 1179SOL    HW2 3878   6.066   0.774   5.051 -1.9217  0.8537 -0.7457
 1180SOL     OW 3879   6.258   5.025   4.678  0.3706 -1.1335  0.2890
 1180SOL    HW1 3880   6.278   5.106   4.631 -0.8117 -1.7813 -1.4561
 1180SOL    HW2 3881   6.309   4.958   4.633 -0.4985 -1.7099  0.1188
 1181SOL     OW 3882   2.267   5.481   0.552 -0.2906 -0.0613  1.1853
 1181SOL    HW1 3883   2.301   5.421   0.619 -1.0024 -0.1542  1.4759
 1181SOL    HW2 3884   2.239   5.558   0.602  0.3981  0.4261  0.8415
 1182SOL     OW 3885   2.942   4.578   3.025 -0.0250 -0.6493 -0.3175
 1182SOL    HW1 3886   2.981   4.638   3.089  2.5849 -2.1035 -0.4150
 1182SOL    HW2 3887   2.852   4.567   3.055 -0.0983  1.9368  0.6740
 1183SOL     OW 3888   1.399   2.029   0.088  0.0453 -0.1779  0.4471
 1183SOL    HW1 3889   1.428   1.987   0.006 -0.1718 -1.4083  0.9705
 1183SOL    HW2 3890   1.468   2.092   0.107  0.3993 -0.2852 -0.3850
 1184SOL     OW 3891   5.037   4.060   0.821 -0.8861  0.3692 -0.1127
 1184SOL    HW1 3892   4.956   4.105   0.846 -0.6555 -0.9257  3.6636
 1184SOL    HW2 3893   5.010   3.968   0.812 -0.0113  0.0609  0.3501
 1185SOL     OW 3894   3.844   5.600   1.238 -0.3833  0.7753 -0.0893
 1185SOL    HW1 3895   3.770   5.641   1.282 -1.6844  0.6407 -2.0570
 1185SOL    HW2 3896   3.866   5.660   1.166 -0.2679 -0.4179 -1.0829
 1186SOL     OW 3897   1.943   3.839   3.723 -0.0458  0.0078 -0.6436
 1186SOL    HW1 3898   1.926   3.832   3.629 -1.6590  2.5302 -0.6271
 1186SOL    HW2 3899   1.862   3.874   3.760  1.4905  1.8111  1.2571
 1187SOL     OW 3900   6.085   2.052   4.279  0.0712 -0.2723 -0.7132
 1187SOL    HW1 3901   6.062   2.122   4.218 -2.5564 -0.3059  0.1327
 1187SOL    HW2 3902   6.076   1.972   4.228  2.7085 -0.1165 -1.5734
 1188SOL     OW 3903   5.676   2.627   0.213  0.7200  0.0855  0.5300
 1188SOL    HW1 3904   5.715   2.702   0.260 -1.9247  0.2315  2.7410
 1188SOL    HW2 3905   5.634   2.575   0.281 -0.2861 -1.7016 -1.3359
 1189SOL     OW 3906   5.720   6.769   0.989 -0.2582  0.3478 -0.2844
 1189SOL    HW1 3907   5.733   6.851   0.942  2.4090 -0.8070 -1.7689
 1189SOL    HW2 3908   5.792   6.713   0.960 -1.2288 -2.0861  1.6644
 1190SOL     OW 3909   0.553   6.896   2.024 -0.3240  0.5327  0.1309
 1190SOL    HW1 3910   0.534   6.989   2.037 -1.0325  0.3048  0.8206
 1190SOL    HW2 3911   0.494   6.851   2.085 -0.1393 -0.3782 -0.3486
 1191SOL     OW 3912   5.128   0.618   4.065  0.4241 -0.1373 -0.4860
 1191SOL    HW1 3913   5.133   0.542   4.007 -0.3757 -0.3622 -0.2765
 1191SOL    HW2 3914   5.213   0.620   4.110  1.0867  0.0917 -1.7150
 1192SOL     OW 3915   5.810   3.947   0.512 -0.3485 -1.2327  0.0036
 1192SOL    HW1 3916   5.792   4.032   0.471 -0.9281 -2.1871 -1.8277
 1192SOL    HW2 3917   5.731   3.928   0.564  0.2530 -0.1705  1.3710
 1193SOL     OW 3918   5.013   0.792   3.318  0.1831 -0.0066 -0.1386
 1193SOL    HW1 3919   5.069   0.833   3.383  1.0325 -1.6327  0.2004
 1193SOL    HW2 3920   4.934   0.768   3.367  0.5682 -0.6815  0.1576
 1194SOL     OW 3921   6.577   5.439   4.032  0.3042  0.1344  0.2324
 1194SOL    HW1 3922   6.626   5.386   3.969  0.3365  0.3443  0.0788
 1194SOL    HW2 3923   6.519   5.377   4.077  0.5910 -0.0845  0.2959
 1195SOL     OW 3924   5.084   3.295   2.674 -1.0560 -0.1766  0.3997
 1195SOL    HW1 3925   5.064   3.335   2.589 -0.3008 -1.8290 -0.6030
 1195SOL    HW2 3926   5.003   3.251   2.699 -1.0269 -0.4016  0.1085
 1196SOL     OW 3927   5.058   4.888   1.098 -0.0183  0.0619 -0.1613
 1196SOL    HW1 3928   5.139   4.924   1.133  0.5673  0.4921 -1.8517
 1196SOL    HW2 3929   5.070   4.793   1.102  1.2617  0.1138 -1.8018
 1197SOL     OW 3930   2.654   3.736   2.754 -0.1033  0.8672  0.2848
 1197SOL    HW1 3931   2.607   3.803   2.803 -1.7250 -0.6540  0.9290
 1197SOL    HW2 3932   2.706   3.690   2.820  1.6147  1.9134 -0.2732
 1198SOL     OW 3933   5.685   2.416   1.234 -0.2559 -0.3396  0.3283
 1198SOL    HW1 3934   5.653   2.505   1.223  1.1162  0.1077 -0.3304
 1198SOL    HW2 3935   5.637   2.365   1.169  0.3960  0.3304 -0.7141
 1199SOL     OW 3936   5.410   2.032   2.066 -0.4009 -0.0774 -0.5147
 1199SOL    HW1 3937   5.461   1.964   2.110  4.1273  0.8002 -3.7836
 1199SOL    HW2 3938   5.362   1.986   1.997 -0.0515 -0.3529 -0.5751
 1200SOL     OW 3939   6.433   2.441   3.569  0.4376  0.0631  0.8766
 1200SOL    HW1 3940   6.342   2.415   3.583  0.2537 -0.0049 -0.3267
 1200SOL    HW2 3941   6.481   2.359   3.557  0.5024  0.1289  0.6721
 1201SOL     OW 3942   5.196   1.052   2.669 -0.2637 -0.2627 -0.1441
 1201SOL    HW1 3943   5.192   1.140   2.707  1.5396 -0.2417  0.0513
 1201SOL    HW2 3944   5.256   1.004   2.725 -1.6563 -1.8279  0.0817
 1202SOL     OW 3945   2.509   5.131   2.527  0.1233 -0.6085  0.0341
 1202SOL    HW1 3946   2.488   5.158   2.616  1.7831  0.6210  0.1022
 1202SOL    HW2 3947   2.558   5.049   2.538 -1.6684 -1.7277  0.0624
 1203SOL     OW 3948   5.186   0.724   1.212  0.9378  0.6252  0.5868
 1203SOL    HW1 3949   5.162   0.640   1.251  3.1022 -1.6162 -2.4799
 1203SOL    HW2 3950   5.265   0.706   1.161 -0.6838  3.5771 -3.4618
 1204SOL     OW 3951   6.974   3.780   0.368  0.1918 -0.6353 -0.2284
 1204SOL    HW1 3952   7.043   3.750   0.308  1.0186  1.5718 -0.4462
 1204SOL    HW2 3953   7.005   3.753   0.454  1.9545  1.2676 -0.1936
 1205SOL     OW 3954   3.539   3.921   2.566 -0.1687 -0.9164 -0.2695
 1205SOL    HW1 3955   3.538   3.904   2.661  2.7937 -1.4514 -0.2539
 1205SOL    HW2 3956   3.627   3.898   2.538 -0.1927  1.5166 -2.7825
 1206SOL     OW 3957   3.464   2.087   3.307  0.2753  0.4039 -0.4926
 1206SOL    HW1 3958   3.499   2.003   3.337 -0.5250  0.1294 -0.2927
 1206SOL    HW2 3959   3.451   2.137   3.387  2.5210  1.4637 -0.7257
 1207SOL     OW 3960   1.673   5.832   4.230 -0.1319 -0.0229 -0.1502
 1207SOL    HW1 3961   1.721   5.764   4.183  0.5067  0.9653 -0.9769
 1207SOL    HW2 3962   1.585   5.796   4.243 -0.5893 -0.0418 -2.8435
 1208SOL     OW 3963   1.645   6.041   2.665  0.3087  0.2067 -0.3498
 1208SOL    HW1 3964   1.645   6.127   2.621 -1.9591 -0.4506 -1.8478
 1208SOL    HW2 3965   1.558   6.005   2.646  0.6223 -1.7770  1.5803
 1209SOL     OW 3966   3.586   5.220   2.732  0.4200 -0.9611 -0.2284
 1209SOL    HW1 3967   3.668   5.267   2.747  0.6471 -1.1717 -0.7701
 1209SOL    HW2 3968   3.582   5.209   2.637 -0.9113  0.2583 -0.3500
 1210SOL     OW 3969   3.092   4.726   2.834 -0.2108  0.9058  0.0981
 1210SOL    HW1 3970   3.095   4.692   2.744  1.0952  1.6425 -0.1738
 1210SOL    HW2 3971   3.047   4.658   2.884  0.6750 -0.3606 -0.7615
 1211SOL     OW 3972   4.371   5.063   2.198  0.2077 -0.2154  0.3747
 1211SOL    HW1 3973   4.303   5.001   2.171  1.1876 -1.3665  0.4946
 1211SOL    HW2 3974   4.421   5.017   2.265  0.7758  0.8284  0.6965
 1212SOL     OW 3975   7.012   3.748   1.992  0.1597 -0.0744 -0.1271
 1212SOL    HW1 3976   7.037   3.789   2.075  0.7320  0.5359 -0.5885
 1212SOL    HW2 3977   6.951   3.679   2.017 -0.5948  0.8541  0.7175
 1213SOL     OW 3978   0.039   5.577   4.239 -0.4424  0.1429  0.2283
 1213SOL    HW1 3979   0.065   5.562   4.330 -2.9263 -0.1245  0.9862
 1213SOL    HW2 3980   0.075   5.663   4.217 -1.1947  0.9929  2.0896
 1214SOL     OW 3981   5.398   3.450   1.848  0.4237 -0.0227 -0.5738
 1214SOL    HW1 3982   5.365   3.536   1.875  1.1558  0.3131 -0.7369
 1214SOL    HW2 3983   5.359   3.389   1.911  0.3069  0.4884 -0.1421
 1215SOL     OW 3984   6.643   6.118   3.196 -0.0959 -0.4623 -0.0693
 1215SOL    HW1 3985   6.681   6.206   3.193  0.4779 -0.6625  0.8941
 1215SOL    HW2 3986   6.590   6.117   3.276 -0.5213 -0.8273 -0.3517
 1216SOL     OW 3987   5.934   4.840   1.402 -0.8514  0.1654  0.0256
 1216SOL    HW1 3988   5.919   4.863   1.310 -0.1845 -1.0646 -0.4160
 1216SOL    HW2 3989   5.983   4.914   1.437 -0.1970  0.1954 -0.8996
 1217SOL     OW 3990   5.593   4.718   0.764 -0.5535  0.3610  0.0657
 1217SOL    HW1 3991   5.646   4.639   0.772 -1.4195 -0.1353  1.2221
 1217SOL    HW2 3992   5.611   4.767   0.844  0.4042  1.6438 -0.8868
 1218SOL     OW 3993   6.648   0.352   2.582 -0.3911  0.6383  0.3516
 1218SOL    HW1 3994   6.707   0.303   2.639 -0.3886 -1.7155 -1.5259
 1218SOL    HW2 3995   6.560   0.323   2.608 -0.3899 -0.4572 -0.7825
 1219SOL     OW 3996   3.244   6.095   4.200 -0.5897  0.3080 -0.1857
 1219SOL    HW1 3997   3.242   6.130   4.111  0.9013  2.0973  0.4260
 1219SOL    HW2 3998   3.335   6.069   4.213 -1.1940 -1.7928  0.1930
 1220SOL     OW 3999   4.962   5.631   1.258  0.3205  0.4425  1.0081
 1220SOL    HW1 4000   4.950   5.541   1.227  3.7576 -0.7621  2.7011
 1220SOL    HW2 4001   4.939   5.685   1.183 -0.1948 -1.9087 -0.6506
 1221SOL     OW 4002   5.551   5.522   2.777  0.0045 -0.1492 -0.2767
 1221SOL    HW1 4003   5.635   5.492   2.810 -0.4146  0.6100  1.5997
 1221SOL    HW2 4004   5.547   5.489   2.687  2.5125  0.2542 -0.5969
 1222SOL     OW 4005   3.928   7.155   2.369 -0.2337  0.1641 -0.3652
 1222SOL    HW1 4006   3.959   7.066   2.357  1.0444  0.6067 -0.4735
 1222SOL    HW2 4007   3.901   7.183   2.281  0.6394  0.3353 -0.5858
 1223SOL     OW 4008   5.933   4.133   3.989  0.2181  0.1678 -0.0679
 1223SOL    HW1 4009   5.996   4.147   4.059  1.9221 -2.4430 -0.9258
 1223SOL    HW2 4010   5.987   4.108   3.913 -1.7545 -1.1905 -1.1137
 1224SOL     OW 4011   7.162   6.612   2.599  0.0411 -0.0479  0.8546
 1224SOL    HW1 4012   7.239   6.571   2.639 -0.8687 -2.3267  0.4108
 1224SOL    HW2 4013   7.183   6.619   2.506  0.0862  0.2365  0.8861
 1225SOL     OW 4014   0.554   5.302   4.206  0.4757  0.6231  0.2841
 1225SOL    HW1 4015   0.467   5.324   4.239  0.3817 -0.7571  1.0806
 1225SOL    HW2 4016   0.540   5.279   4.115  0.1798  1.3608  0.1346
 1226SOL     OW 4017   3.217   0.071   4.906 -0.2163  0.5100 -0.2172
 1226SOL    HW1 4018   3.177   0.002   4.854  0.8102 -0.0173 -0.3291
 1226SOL    HW2 4019   3.184   0.152   4.866 -1.7533  0.1084  0.1809
 1227SOL     OW 4020   7.122   5.292   2.487 -0.1733  0.0109 -1.3557
 1227SOL    HW1 4021   7.073   5.289   2.405 -0.8613  0.5187 -0.9714
 1227SOL    HW2 4022   7.213   5.299   2.460 -0.3098 -0.8719 -2.0837
 1228SOL     OW 4023   4.522   3.599   3.754  0.5367 -0.0537 -0.1963
 1228SOL    HW1 4024   4.615   3.620   3.759  0.5246 -0.1862  0.6982
 1228SOL    HW2 4025   4.479   3.683   3.740  0.6766  0.2230  0.9653
 1229SOL     OW 4026   3.810   5.723   4.358  0.1463  0.2195 -0.2685
 1229SOL    HW1 4027   3.790   5.699   4.268 -1.2935  1.1878 -0.2324
 1229SOL    HW2 4028   3.847   5.644   4.396  0.4928 -0.2954 -1.6080
 1230SOL     OW 4029   0.658   4.313   4.740 -0.2978  0.1130  0.0455
 1230SOL    HW1 4030   0.753   4.323   4.727 -0.5727 -0.1476 -2.9019
 1230SOL    HW2 4031   0.627   4.402   4.760  0.4556  0.3694  0.0996
 1231SOL     OW 4032   7.268   5.029   4.661  0.1594 -0.4258  0.4971
 1231SOL    HW1 4033   7.213   4.952   4.647  0.8930 -0.9807  0.6220
 1231SOL    HW2 4034   7.217   5.102   4.626 -0.1478 -1.0973 -0.4785
 1232SOL     OW 4035   3.227   1.727   0.891  0.4239  0.1644 -0.6178
 1232SOL    HW1 4036   3.217   1.634   0.910 -0.3503  0.6567  1.7575
 1232SOL    HW2 4037   3.145   1.751   0.846 -0.7029  0.2148  1.3346
 1233SOL     OW 4038   6.404   3.437   1.480 -0.6354 -0.4941  0.4813
 1233SOL    HW1 4039   6.314   3.433   1.447 -0.3286 -1.2723 -0.2868
 1233SOL    HW2 4040   6.433   3.526   1.459 -1.2567 -0.1999  0.8322
 1234SOL     OW 4041   4.443   0.377   0.830 -0.4375 -0.6678  0.3754
 1234SOL    HW1 4042   4.362   0.363   0.781 -0.2486 -3.5126  0.6909
 1234SOL    HW2 4043   4.419   0.435   0.901 -2.1848 -1.3521  0.3800
 1235SOL     OW 4044   3.403   6.558   4.586  0.4546  0.2270 -0.3270
 1235SOL    HW1 4045   3.408   6.479   4.641 -1.8211  0.0404 -0.2776
 1235SOL    HW2 4046   3.493   6.574   4.559  1.4612 -0.5685  2.1877
 1236SOL     OW 4047   2.149   5.152   2.500 -0.1894 -1.0617  0.2713
 1236SOL    HW1 4048   2.110   5.117   2.420  0.3270 -0.6927 -0.1505
 1236SOL    HW2 4049   2.241   5.164   2.478  0.1743 -1.9213  1.2464
 1237SOL     OW 4050   5.169   7.231   1.366 -0.0701  0.1228 -0.7626
 1237SOL    HW1 4051   5.261   7.224   1.340  0.5358  0.1784  1.1641
 1237SOL    HW2 4052   5.172   7.238   1.462 -2.1513 -0.8659 -0.5720
 1238SOL     OW 4053   7.019   5.868   1.956  1.2556 -0.0735  0.0349
 1238SOL    HW1 4054   6.952   5.800   1.956 -1.3537  2.2528 -1.9837
 1238SOL    HW2 4055   7.091   5.832   1.904  2.0088 -2.8084  2.6441
 1239SOL     OW 4056   5.697   6.640   4.398  0.3636  0.0313 -0.3147
 1239SOL    HW1 4057   5.702   6.667   4.306  0.6631  1.5145  0.1120
 1239SOL    HW2 4058   5.770   6.579   4.409 -0.2070 -0.8529 -1.2647
 1240SOL     OW 4059   5.978   0.588   0.631  0.1171 -0.3042  0.0838
 1240SOL    HW1 4060   6.013   0.516   0.683  1.2217 -1.5254 -2.2006
 1240SOL    HW2 4061   5.923   0.546   0.565 -0.8580  1.1259 -0.0566
 1241SOL     OW 4062   7.088   0.702   3.724 -0.1467  0.4247  0.4132
 1241SOL    HW1 4063   7.134   0.753   3.791 -0.1437  0.7380  0.1760
 1241SOL    HW2 4064   7.124   0.614   3.733 -0.9872  0.1756  1.6023
 1242SOL     OW 4065   1.250   1.529   5.066 -0.8103  0.4486  0.4052
 1242SOL    HW1 4066   1.329   1.532   5.012 -0.8171 -2.3358  0.1005
 1242SOL    HW2 4067   1.262   1.599   5.130  1.1413  1.1129 -0.6076
 1243SOL     OW 4068   0.159   5.172   4.772 -0.4358 -0.7684  0.0587
 1243SOL    HW1 4069   0.094   5.114   4.732 -1.2730  0.1461  0.0538
 1243SOL    HW2 4070   0.137   5.259   4.738  0.2213 -0.3126  0.7776
 1244SOL     OW 4071   6.460   3.310   4.071 -0.3022 -0.4030 -0.3303
 1244SOL    HW1 4072   6.454   3.290   3.977 -1.2458 -1.0427 -0.1353
 1244SOL    HW2 4073   6.542   3.270   4.098 -0.0255 -0.2265 -0.8697
 1245SOL     OW 4074   5.480   5.749   3.867 -0.0922  0.1882  0.1960
 1245SOL    HW1 4075   5.468   5.667   3.915 -0.3530  0.1287  0.0330
 1245SOL    HW2 4076   5.397   5.795   3.878 -0.9069 -0.6693 -1.7984
 1246SOL     OW 4077   0.537   5.809   2.356 -0.5424 -0.3015  0.1836
 1246SOL    HW1 4078   0.570   5.877   2.296  1.0697 -0.8400  0.4074
 1246SOL    HW2 4079   0.453   5.843   2.386 -0.6846  0.6936 -1.2007
 1247SOL     OW 4080   6.900   6.004   3.050  0.0430 -0.6662  0.2547
 1247SOL    HW1 4081   6.943   6.088   3.035  1.6317 -1.5084 -0.0850
 1247SOL    HW2 4082   6.812   6.027   3.081 -0.6453  1.1464 -2.6487
 1248SOL     OW 4083   4.144   7.043   3.655  0.0849 -0.2143 -0.2453
 1248SOL    HW1 4084   4.133   7.133   3.687 -3.3328 -1.0560  1.4437
 1248SOL    HW2 4085   4.203   7.002   3.718  0.4104  0.4144 -0.1273
 1249SOL     OW 4086   4.991   2.848   2.848 -0.0100 -0.3349  0.0670
 1249SOL    HW1 4087   5.029   2.884   2.928  0.3498  5.2694 -2.1450
 1249SOL    HW2 4088   5.066   2.825   2.794 -0.0284  0.8225 -0.4786
 1250SOL     OW 4089   3.483   5.628   1.043 -0.6888 -0.0958  0.2870
 1250SOL    HW1 4090   3.540   5.667   1.109 -0.2677  1.7171 -1.0628
 1250SOL    HW2 4091   3.537   5.563   0.999 -0.1223  0.5649 -0.0023
 1251SOL     OW 4092   5.858   3.226   3.184 -0.3672 -0.1288  0.1960
 1251SOL    HW1 4093   5.884   3.315   3.159 -2.0442  0.4209  0.2443
 1251SOL    HW2 4094   5.902   3.169   3.120 -1.2332  0.9342 -1.4200
 1252SOL     OW 4095   6.958   7.274   0.077  0.1719 -0.1927  0.7153
 1252SOL    HW1 4096   6.964   7.275   0.172 -1.3339  2.3563  0.8586
 1252SOL    HW2 4097   7.044   7.304   0.047  0.0560  0.7988  1.3479
 1253SOL     OW 4098   0.053   6.673   0.598 -0.2073 -0.4979 -0.1211
 1253SOL    HW1 4099   0.011   6.630   0.673  3.1127 -1.8000  1.1899
 1253SOL    HW2 4100   0.118   6.609   0.568  0.4127  1.1031 -2.3937
 1254SOL     OW 4101   6.177   5.293   1.616  0.3542 -0.0049 -0.3900
 1254SOL    HW1 4102   6.258   5.330   1.578  0.0934  1.7949  0.6645
 1254SOL    HW2 4103   6.119   5.369   1.626 -0.4918 -0.8265  1.2785
 1255SOL     OW 4104   0.338   0.148   1.363  0.4307 -0.6076  0.2627
 1255SOL    HW1 4105   0.303   0.108   1.442 -0.8136 -0.1587 -0.0383
 1255SOL    HW2 4106   0.263   0.190   1.321  1.1442 -0.4397 -0.9216
 1256SOL     OW 4107   1.354   2.006   1.468  0.9118  0.1412  0.1206
 1256SOL    HW1 4108   1.277   1.994   1.524  0.5856  0.6648 -0.2074
 1256SOL    HW2 4109   1.322   1.992   1.379  1.0278  1.0965 -0.0762
 1257SOL     OW 4110   6.934   4.300   5.023  0.2010 -0.3138  0.1364
 1257SOL    HW1 4111   6.924   4.287   4.928  0.6031 -0.2323  0.0843
 1257SOL    HW2 4112   6.905   4.390   5.037  0.1231 -0.3313  0.0959
 1258SOL     OW 4113   5.686   4.978   4.096  0.5420 -0.3048 -0.0552
 1258SOL    HW1 4114   5.614   4.970   4.159 -0.9712  1.2486 -1.4741
 1258SOL    HW2 4115   5.666   4.911   4.030 -1.7710  2.3530 -2.3199
 1259SOL     OW 4116   0.304   0.700   0.691  0.3144  0.0966 -0.4056
 1259SOL    HW1 4117   0.220   0.700   0.736  0.1029 -1.3703 -0.7494
 1259SOL    HW2 4118   0.288   0.749   0.610  0.2265  1.1978  0.2747
 1260SOL     OW 4119   2.705   4.293   3.985  0.3965 -0.2869 -0.4143
 1260SOL    HW1 4120   2.754   4.282   4.067  0.9285 -0.6418 -0.7749
 1260SOL    HW2 4121   2.744   4.371   3.945  0.3369 -0.2864 -0.4698
 1261SOL     OW 4122   1.974   2.608   1.800  0.3451 -0.0642  0.4516
 1261SOL    HW1 4123   1.992   2.516   1.783  1.9639  0.1084  1.1565
 1261SOL    HW2 4124   2.033   2.633   1.871 -2.3214  0.7009  2.5817
 1262SOL     OW 4125   1.190   0.039   2.836  0.4170  0.4271 -0.5840
 1262SOL    HW1 4126   1.136   0.104   2.791  0.0870 -1.4132 -3.0132
 1262SOL    HW2 4127   1.189   0.068   2.928 -4.3078  0.8235 -0.5084
 1263SOL     OW 4128   0.709   1.284   0.732 -0.4489 -0.1459  0.2336
 1263SOL    HW1 4129   0.645   1.322   0.672 -1.1409 -0.1318  0.9612
 1263SOL    HW2 4130   0.657   1.230   0.792  0.3211 -0.8440  0.2965
 1264SOL     OW 4131   0.083   0.463   1.381  0.0190  0.5139 -0.4394
 1264SOL    HW1 4132   0.154   0.459   1.316  0.9786 -2.3261  0.6105
 1264SOL    HW2 4133   0.123   0.507   1.456  0.7899 -1.1988  0.1994
 1265SOL     OW 4134   2.283   6.350   1.449  0.5074 -0.0327 -0.0262
 1265SOL    HW1 4135   2.189   6.355   1.467  0.2112 -4.6212  0.9849
 1265SOL    HW2 4136   2.324   6.378   1.530 -0.0690  0.4201  0.1153
 1266SOL     OW 4137   5.784   4.093   4.979  0.0784 -0.0083  0.4185
 1266SOL    HW1 4138   5.717   4.147   5.020 -0.4093 -0.1150 -0.2347
 1266SOL    HW2 4139   5.854   4.155   4.956 -0.8194  0.5034 -1.0657
 1267SOL     OW 4140   6.298   0.522   0.777 -0.1527 -0.2858  0.1962
 1267SOL    HW1 4141   6.229   0.460   0.752  0.2625 -0.9011  0.5598
 1267SOL    HW2 4142   6.314   0.573   0.698 -0.7609 -0.3920 -0.0002
 1268SOL     OW 4143   0.124   7.236   2.848 -0.0477  0.1471  0.5953
 1268SOL    HW1 4144   0.036   7.270   2.865 -0.3902 -0.9902  1.1377
 1268SOL    HW2 4145   0.114   7.180   2.771 -0.1264 -1.2248  1.5728
 1269SOL     OW 4146   0.642   0.714   1.088 -0.0058  0.1480  0.0841
 1269SOL    HW1 4147   0.568   0.717   1.028 -1.2248 -0.2968  1.5100
 1269SOL    HW2 4148   0.695   0.640   1.058 -1.5624 -1.2347  0.5821
 1270SOL     OW 4149   1.228   0.666   0.136  0.1838  0.5285 -0.2870
 1270SOL    HW1 4150   1.222   0.624   0.222 -0.0972  1.3904  0.1263
 1270SOL    HW2 4151   1.187   0.752   0.148 -0.3556  0.4512 -1.4237
 1271SOL     OW 4152   0.634   2.693   1.104 -0.3393  0.0272 -0.0447
 1271SOL    HW1 4153   0.651   2.778   1.146 -0.7881 -0.7402  1.7711
 1271SOL    HW2 4154   0.662   2.706   1.013  0.9185  1.6882  0.5181
 1272SOL     OW 4155   3.333   2.849   3.981  0.2832 -0.5115  0.4539
 1272SOL    HW1 4156   3.346   2.760   3.949 -0.6021 -0.7783  0.8033
 1272SOL    HW2 4157   3.307   2.900   3.904  0.7189 -0.5704  0.2677
 1273SOL     OW 4158   0.849   6.850   1.597  0.0620  0.3881  0.5344
 1273SOL    HW1 4159   0.885   6.897   1.672  1.5454  0.4037 -0.1595
 1273SOL    HW2 4160   0.755   6.871   1.598  0.5318  2.6790  0.7521
 1274SOL     OW 4161   0.387   6.941   1.436  0.1501 -0.0288  0.0666
 1274SOL    HW1 4162   0.365   6.865   1.383 -0.5746  0.2401 -0.0328
 1274SOL    HW2 4163   0.304   6.989   1.445  0.1720 -0.2226  1.6845
 1275SOL     OW 4164   1.309   0.668   1.641 -0.3058  0.2719  0.2835
 1275SOL    HW1 4165   1.359   0.735   1.688 -0.5983 -0.2219  1.3212
 1275SOL    HW2 4166   1.307   0.593   1.700 -2.7404  0.4524  0.5276
 1276SOL     OW 4167   0.217   2.622   0.718  0.8432 -0.4549  0.4107
 1276SOL    HW1 4168   0.170   2.686   0.664  2.5985 -0.8327 -1.6992
 1276SOL    HW2 4169   0.196   2.647   0.808 -0.8873  1.2417 -0.3870
 1277SOL     OW 4170   4.071   1.397   0.341 -0.1216 -0.1050  0.1715
 1277SOL    HW1 4171   4.018   1.367   0.267 -0.1376  0.8104 -0.2102
 1277SOL    HW2 4172   4.066   1.326   0.405 -0.6924 -0.6084 -0.4146
 1278SOL     OW 4173   2.841   1.079   0.073  0.0285 -0.0914  0.1321
 1278SOL    HW1 4174   2.929   1.045   0.093 -0.8883 -1.9084  1.3695
 1278SOL    HW2 4175   2.820   1.135   0.147 -0.2534 -0.5151  0.3795
 1279SOL     OW 4176   0.249   6.156   1.054  0.6293  0.4745  0.8556
 1279SOL    HW1 4177   0.181   6.217   1.025  0.3146 -0.8115 -1.3595
 1279SOL    HW2 4178   0.202   6.090   1.106 -0.0558 -0.8425 -1.3073
 1280SOL     OW 4179   6.832   6.379   0.770 -0.4730 -0.1723  0.5266
 1280SOL    HW1 4180   6.896   6.388   0.699  1.3913 -1.3237  1.9696
 1280SOL    HW2 4181   6.763   6.324   0.733  0.1668 -0.2627 -0.5778
 1281SOL     OW 4182   7.200   0.023   1.263 -0.1382 -0.0645 -0.1267
 1281SOL    HW1 4183   7.292   0.004   1.245 -0.2868 -1.1532  0.1910
 1281SOL    HW2 4184   7.156  -0.062   1.255 -0.8733  0.1722  1.2206
 1282SOL     OW 4185   4.843   5.026   3.913  0.3329 -0.4435 -0.0789
 1282SOL    HW1 4186   4.769   4.971   3.891  0.0050  0.4116 -1.2485
 1282SOL    HW2 4187   4.920   4.973   3.894  0.0353 -1.1283  0.5912
 1283SOL     OW 4188   1.280   0.932   1.343  0.1326  0.5535  0.2012
 1283SOL    HW1 4189   1.282   1.010   1.398 -2.1785  1.6368 -1.1153
 1283SOL    HW2 4190   1.279   0.965   1.254 -1.2588 -0.9305 -0.3916
 1284SOL     OW 4191   5.387   4.054   4.848  0.3843  0.1326 -0.3510
 1284SOL    HW1 4192   5.377   4.088   4.937  0.6976 -1.3130  0.2623
 1284SOL    HW2 4193   5.298   4.050   4.814  0.2840  0.9075 -0.1967
 1285SOL     OW 4194   3.798   0.113   2.161  0.1021 -0.0414 -0.0039
 1285SOL    HW1 4195   3.869   0.154   2.210  1.3290 -1.6978 -0.3185
 1285SOL    HW2 4196   3.720   0.133   2.212  1.2309 -1.0544  2.2599
 1286SOL     OW 4197   1.243   0.554   1.153  0.5601 -0.4451  0.3817
 1286SOL    HW1 4198   1.187   0.565   1.230  0.6457 -0.8643  0.5099
 1286SOL    HW2 4199   1.269   0.462   1.156  0.8105 -0.3881  0.0178
 1287SOL     OW 4200   2.370   1.606   1.390  0.5743  0.0648 -0.5423
 1287SOL    HW1 4201   2.275   1.605   1.401  0.7839 -0.5366  1.9170
 1287SOL    HW2 4202   2.384   1.633   1.300 -1.9618 -1.0713 -1.3713
 1288SOL     OW 4203   2.177   2.301   1.328 -0.2884 -0.4171  0.1652
 1288SOL    HW1 4204   2.128   2.234   1.280 -0.9127  0.3892 -0.3548
 1288SOL    HW2 4205   2.178   2.377   1.269  0.3439  0.0544  0.7670
 1289SOL     OW 4206   4.417   5.494   4.010 -0.1103 -0.2628  0.9927
 1289SOL    HW1 4207   4.384   5.512   4.098  1.3603 -1.1058  1.7579
 1289SOL    HW2 4208   4.512   5.497   4.019  0.0689 -0.1269 -0.6351
 1290SOL     OW 4209   0.673   0.617   3.287  0.3753 -0.0796  0.9934
 1290SOL    HW1 4210   0.660   0.707   3.258  0.8596 -0.9310 -2.2041
 1290SOL    HW2 4211   0.591   0.593   3.330 -0.7312  1.1181 -0.3503
 1291SOL     OW 4212   0.256   1.251   0.080  0.3178 -0.3231 -0.3963
 1291SOL    HW1 4213   0.336   1.206   0.107  0.6113  1.2208  1.6239
 1291SOL    HW2 4214   0.264   1.339   0.119 -2.1589  0.0313 -0.4980
 1292SOL     OW 4215   0.363   0.991   3.091  0.3838 -0.8545  0.1554
 1292SOL    HW1 4216   0.292   0.928   3.077 -1.4359  1.2539 -0.6320
 1292SOL    HW2 4217   0.414   0.988   3.010 -0.2544 -0.6560 -0.2576
 1293SOL     OW 4218   0.492   1.005   1.485  0.2242 -0.0150 -0.4558
 1293SOL    HW1 4219   0.424   0.968   1.541  1.7575  0.4412  1.8516
 1293SOL    HW2 4220   0.539   0.929   1.451  1.1284 -0.3503  1.3854
 1294SOL     OW 4221   2.200   5.079   4.726 -0.1344  0.4577  0.1823
 1294SOL    HW1 4222   2.236   5.157   4.767  1.0188 -0.5504  1.1926
 1294SOL    HW2 4223   2.125   5.055   4.779 -0.9890  1.3103 -0.6095
 1295SOL     OW 4224   1.446   7.256   1.585 -0.4574  0.1268  0.6772
 1295SOL    HW1 4225   1.357   7.232   1.561 -0.2798  0.3594 -0.2390
 1295SOL    HW2 4226   1.485   7.291   1.505 -0.0867  1.6730  1.4920
 1296SOL     OW 4227   5.048   3.316   4.224  0.5030 -0.1921  0.2989
 1296SOL    HW1 4228   5.067   3.408   4.245  0.0984 -0.3232  1.2872
 1296SOL    HW2 4229   5.006   3.319   4.138  0.9438  0.4982  0.0981
 1297SOL     OW 4230   7.040   5.548   0.381 -0.1410 -0.5861  0.8235
 1297SOL    HW1 4231   6.981   5.472   0.385  0.3702 -0.9911  0.7709
 1297SOL    HW2 4232   7.127   5.512   0.400  0.1363 -0.0449  0.5993
 1298SOL     OW 4233   0.557   7.175   0.748  0.2793 -0.0747 -0.6494
 1298SOL    HW1 4234   0.504   7.146   0.673  1.4739 -0.3706 -1.4071
 1298SOL    HW2 4235   0.642   7.133   0.735  0.6227  0.1599  0.6956
 1299SOL     OW 4236   1.841   6.869   0.041  0.1521 -0.2746  0.0582
 1299SOL    HW1 4237   1.909   6.902  -0.017 -0.7554 -0.8237 -1.3676
 1299SOL    HW2 4238   1.795   6.802  -0.011 -2.7305  1.4139  0.2230
 1300SOL     OW 4239   5.958   0.717   2.642 -0.0481 -0.0323  0.4341
 1300SOL    HW1 4240   5.908   0.783   2.690  1.5817  0.4807  1.5016
 1300SOL    HW2 4241   5.940   0.636   2.689 -1.0520 -0.1439 -0.1128
 1301SOL     OW 4242   4.398   2.271   4.138 -0.2340  0.1026  0.1752
 1301SOL    HW1 4243   4.311   2.261   4.178 -0.9670 -0.0684 -1.3739
 1301SOL    HW2 4244   4.383   2.257   4.045  1.5312 -0.2327 -0.0993
 1302SOL     OW 4245   2.608   1.619   1.541  0.7360 -0.0582 -0.3753
 1302SOL    HW1 4246   2.528   1.622   1.489 -0.8140 -0.2742  1.8452
 1302SOL    HW2 4247   2.663   1.688   1.505 -0.8738  0.8013 -1.3093
 1303SOL     OW 4248   6.677   3.614   1.222  0.0657  0.3743 -0.2544
 1303SOL    HW1 4249   6.625   3.572   1.153  0.0049  2.4329 -1.5684
 1303SOL    HW2 4250   6.746   3.551   1.243 -2.0552 -1.8413  0.5036
 1304SOL     OW 4251   1.670   7.174   0.941 -0.5607 -0.5670  0.2644
 1304SOL    HW1 4252   1.643   7.100   0.995  1.9703 -1.8398 -0.0952
 1304SOL    HW2 4253   1.761   7.191   0.965 -0.4685  1.1836 -1.0481
 1305SOL     OW 4254   2.247   0.299   0.737 -0.6326 -0.0394  0.1755
 1305SOL    HW1 4255   2.244   0.375   0.680  2.3397  0.3513  0.3826
 1305SOL    HW2 4256   2.223   0.332   0.823 -1.4436  0.1851 -0.1324
 1306SOL     OW 4257   4.933   4.321   4.759 -0.0331  0.1183  0.2347
 1306SOL    HW1 4258   4.997   4.275   4.703 -0.7884 -0.0635 -0.4981
 1306SOL    HW2 4259   4.987   4.370   4.821  0.8376  0.3297 -0.6521
 1307SOL     OW 4260   3.156   6.165   1.050 -0.4998  0.5156  0.1224
 1307SOL    HW1 4261   3.159   6.083   1.001  0.1464  0.4200  0.3062
 1307SOL    HW2 4262   3.094   6.220   1.003 -2.6823 -0.8512  1.2047
 1308SOL     OW 4263   6.902   2.230   0.541 -0.2593 -0.3177  0.6409
 1308SOL    HW1 4264   6.917   2.236   0.447 -0.3542 -0.6776  0.5979
 1308SOL    HW2 4265   6.869   2.141   0.554  0.4638 -0.5343  1.1071
 1309SOL     OW 4266   3.791   4.125   4.960 -0.4501  0.0838  0.4381
 1309SOL    HW1 4267   3.758   4.112   5.049  1.1966 -0.9757  0.9317
 1309SOL    HW2 4268   3.802   4.036   4.925  3.0115  0.2691  0.7847
 1310SOL     OW 4269   2.346   3.199   4.998  0.3793  0.1007  0.3395
 1310SOL    HW1 4270   2.320   3.142   4.926  0.8269 -1.8615  1.6508
 1310SOL    HW2 4271   2.276   3.265   5.003 -0.4844 -0.6858 -0.8305
 1311SOL     OW 4272   1.798   1.675   0.239  0.0541 -0.4025 -0.0003
 1311SOL    HW1 4273   1.784   1.721   0.157  0.5004  0.1543  0.2232
 1311SOL    HW2 4274   1.887   1.700   0.266 -0.8734  1.3025  1.7914
 1312SOL     OW 4275   7.228   1.267   2.091  0.4403 -0.3430 -0.0770
 1312SOL    HW1 4276   7.182   1.183   2.086 -1.0889  0.4049  0.7247
 1312SOL    HW2 4277   7.320   1.245   2.074  0.0462 -2.1429 -0.0867
 1313SOL     OW 4278   4.662   4.066   4.047  0.3336 -0.1436 -0.5328
 1313SOL    HW1 4279   4.674   4.002   4.117 -1.9328  0.0996  0.1528
 1313SOL    HW2 4280   4.653   4.149   4.092  1.2019  0.3891 -1.3016
 1314SOL     OW 4281   0.350   2.203   0.974 -0.0149  0.4063 -0.4251
 1314SOL    HW1 4282   0.350   2.276   1.035 -0.0223 -0.1019  0.1925
 1314SOL    HW2 4283   0.367   2.243   0.888  1.7482  0.9405  0.1287
 1315SOL     OW 4284   2.734   1.543   0.362 -0.2401 -0.0399 -0.4590
 1315SOL    HW1 4285   2.656   1.597   0.354  0.5851  0.9722 -2.2979
 1315SOL    HW2 4286   2.736   1.516   0.454 -2.4329  0.3403 -0.2572
 1316SOL     OW 4287   5.458   0.503   2.988  0.7438 -0.2271  0.5955
 1316SOL    HW1 4288   5.368   0.529   2.969  0.6277 -0.2537  1.0951
 1316SOL    HW2 4289   5.487   0.563   3.056  0.3630 -1.5680  1.9965
 1317SOL     OW 4290   2.345   0.475   2.117  0.1195  0.1443  0.0808
 1317SOL    HW1 4291   2.297   0.558   2.124  1.7245  1.0358  0.9500
 1317SOL    HW2 4292   2.356   0.446   2.208  2.0503  0.4671 -0.0265
 1318SOL     OW 4293   0.190   7.098   0.305 -0.0347 -0.1306 -0.4987
 1318SOL    HW1 4294   0.164   7.014   0.343  2.5756 -0.6932  0.2685
 1318SOL    HW2 4295   0.274   7.080   0.263  0.2947  1.9887 -0.8555
 1319SOL     OW 4296   7.244   6.150   2.128 -0.5451  0.8361  0.2591
 1319SOL    HW1 4297   7.191   6.147   2.048  1.0867 -2.3104 -0.8762
 1319SOL    HW2 4298   7.195   6.096   2.191  0.3897 -0.6393 -0.2322
 1320SOL     OW 4299   2.482   2.375   1.269 -0.5487  0.0645  0.2199
 1320SOL    HW1 4300   2.486   2.458   1.316  1.1407  0.2177 -0.1260
 1320SOL    HW2 4301   2.490   2.308   1.337  1.0622  0.2688  0.2662
 1321SOL     OW 4302   0.206   4.822   5.108  0.0379 -0.2491 -0.2917
 1321SOL    HW1 4303   0.124   4.773   5.117 -0.1490  0.2077  0.7345
 1321SOL    HW2 4304   0.217   4.834   5.014 -1.1501 -0.2195 -0.4466
 1322SOL     OW 4305   1.798   1.544   1.604  0.1227  0.1361  0.1008
 1322SOL    HW1 4306   1.749   1.464   1.588 -0.1130  0.0819  1.0454
 1322SOL    HW2 4307   1.811   1.582   1.517 -3.3262  1.1860 -0.0746
 1323SOL     OW 4308   4.801   3.250   5.001 -0.3657  0.0769 -0.7300
 1323SOL    HW1 4309   4.889   3.220   5.025 -0.7116 -0.3090  0.1365
 1323SOL    HW2 4310   4.788   3.330   5.052 -1.2359 -0.9288  0.7443
 1324SOL     OW 4311   3.025   3.822   4.762 -0.0903 -0.3483 -0.1676
 1324SOL    HW1 4312   2.946   3.860   4.802  1.6146 -0.4047  3.7819
 1324SOL    HW2 4313   3.065   3.894   4.714 -1.1879  0.4276  0.0545
 1325SOL     OW 4314   5.017   4.828   3.869 -0.6798  0.6583  0.2476
 1325SOL    HW1 4315   5.074   4.781   3.808 -3.0892 -0.7079 -1.1340
 1325SOL    HW2 4316   4.992   4.762   3.934 -1.9153  0.7228 -0.1241
 1326SOL     OW 4317   0.613   0.981   0.882 -0.4323 -0.1628 -0.1783
 1326SOL    HW1 4318   0.600   0.888   0.865  0.0993  0.2188 -3.4301
 1326SOL    HW2 4319   0.525   1.018   0.885 -0.6113 -0.5918 -0.1108
 1327SOL     OW 4320   5.587   3.703   4.323 -0.1911  0.1526 -0.3328
 1327SOL    HW1 4321   5.654   3.704   4.255 -0.7245  1.1987 -0.8648
 1327SOL    HW2 4322   5.525   3.771   4.297  0.3449  1.6354  1.9901
 1328SOL     OW 4323   0.091   6.395   3.026  0.3549 -0.2448  0.1339
 1328SOL    HW1 4324   0.142   6.398   2.945 -0.5244 -0.1912 -0.4312
 1328SOL    HW2 4325   0.008   6.436   3.003  0.7778  1.5284  1.5807
 1329SOL     OW 4326   1.079   0.593   0.509  0.1725 -0.2906  0.4362
 1329SOL    HW1 4327   1.063   0.685   0.531  0.1955 -0.2552  0.3032
 1329SOL    HW2 4328   1.023   0.544   0.569 -0.6600 -0.1621 -0.2097
 1330SOL     OW 4329   1.805   7.191   0.363  0.2796  0.0983 -0.1098
 1330SOL    HW1 4330   1.769   7.217   0.448  2.3681 -0.4538  1.0317
 1330SOL    HW2 4331   1.739   7.135   0.324  0.0589 -1.2617  2.0724
 1331SOL     OW 4332   0.225   1.864   1.229 -0.0366  0.4490 -0.1728
 1331SOL    HW1 4333   0.240   1.926   1.158 -1.0941 -0.8627 -1.6186
 1331SOL    HW2 4334   0.282   1.789   1.207  0.6754  0.5685  1.1414
 1332SOL     OW 4335   6.701   3.969   5.014 -0.4774  0.6107  0.0488
 1332SOL    HW1 4336   6.757   3.902   5.053  0.6680  0.5186 -1.6444
 1332SOL    HW2 4337   6.666   4.017   5.089 -0.3440 -1.0836  1.2549
 1333SOL     OW 4338   1.066   0.052   1.170 -0.5142  0.3302  0.2385
 1333SOL    HW1 4339   1.104  -0.015   1.227  0.5052  1.4017  0.8634
 1333SOL    HW2 4340   0.981   0.072   1.208 -1.3688 -1.4307 -0.6361
 1334SOL     OW 4341   7.237   2.114   1.971  0.0908  0.4389  0.3147
 1334SOL    HW1 4342   7.248   2.209   1.966 -0.5127  0.6054  1.7297
 1334SOL    HW2 4343   7.323   2.082   2.001  0.8773  0.3096 -1.8743
 1335SOL     OW 4344   3.401   2.591   5.030  0.5531 -0.3819  0.2237
 1335SOL    HW1 4345   3.316   2.619   4.999  0.1765  0.1532  1.6499
 1335SOL    HW2 4346   3.384   2.556   5.118  1.0660 -4.6368 -1.1333
 1336SOL     OW 4347   2.172   2.316   3.779  0.3274  0.3963 -0.5253
 1336SOL    HW1 4348   2.231   2.288   3.848 -0.0454 -1.7413 -1.0004
 1336SOL    HW2 4349   2.086   2.318   3.820 -0.2057 -2.7230 -1.2495
 1337SOL     OW 4350   0.881   2.488   0.969 -0.2268 -0.4036 -0.2825
 1337SOL    HW1 4351   0.876   2.581   0.991 -2.4094 -0.0167 -2.0736
 1337SOL    HW2 4352   0.972   2.464   0.987 -0.0421  1.5868  1.9147
 1338SOL     OW 4353   1.667   6.536   1.221 -0.1500 -0.2070  0.0589
 1338SOL    HW1 4354   1.601   6.481   1.179 -0.6896  0.0070  0.6019
 1338SOL    HW2 4355   1.691   6.599   1.153 -0.8202 -0.0262 -0.0236
 1339SOL     OW 4356   0.465   6.162   0.886  0.4379  0.1939  0.1995
 1339SOL    HW1 4357   0.404   6.154   0.959 -1.4131 -0.9080 -1.3424
 1339SOL    HW2 4358   0.519   6.238   0.907 -0.9302  0.7241  2.0526
 1340SOL     OW 4359   7.274   1.802   0.411  0.2539  0.3275 -0.4164
 1340SOL    HW1 4360   7.283   1.723   0.464 -0.6222  0.3520 -0.2225
 1340SOL    HW2 4361   7.362   1.840   0.410  0.4646 -0.1183  0.3192
 1341SOL     OW 4362   6.857   5.469   4.583 -0.4632 -0.2433 -0.3635
 1341SOL    HW1 4363   6.854   5.538   4.650  0.0485 -1.3589  0.8546
 1341SOL    HW2 4364   6.876   5.515   4.501  0.0269  1.0355  0.4481
 1342SOL     OW 4365   0.649   0.465   0.465  0.3042 -0.5623 -0.1932
 1342SOL    HW1 4366   0.666   0.404   0.393 -0.3035 -0.9922  0.0161
 1342SOL    HW2 4367   0.553   0.469   0.471  0.3398  0.3990 -0.1844
 1343SOL     OW 4368   4.458   3.142   3.574 -0.4283 -0.5648 -0.4237
 1343SOL    HW1 4369   4.406   3.154   3.495 -1.8454 -0.3412  0.4996
 1343SOL    HW2 4370   4.506   3.223   3.585  0.2971 -0.8484 -1.4024
 1344SOL     OW 4371   2.177   1.097   1.097  0.9222  0.2592 -0.6476
 1344SOL    HW1 4372   2.261   1.074   1.136  0.4920  1.7151  1.3074
 1344SOL    HW2 4373   2.126   1.015   1.099  0.9878  0.2097  1.8234
 1345SOL     OW 4374   3.335   0.283   1.438 -0.1049  0.9988  0.1690
 1345SOL    HW1 4375   3.422   0.322   1.448  0.6064 -0.6799  0.9856
 1345SOL    HW2 4376   3.282   0.352   1.400  1.7218  1.9106 -0.8707
 1346SOL     OW 4377   4.200   5.927   5.099 -0.2392 -0.2592 -0.0613
 1346SOL    HW1 4378   4.208   6.022   5.114  1.0598 -0.5436  1.2943
 1346SOL    HW2 4379   4.106   5.910   5.105 -0.2956  0.5172  2.9302
 1347SOL     OW 4380   6.080   4.597   4.601 -0.2219 -0.0669  0.0457
 1347SOL    HW1 4381   6.028   4.640   4.670 -0.7837 -0.0268 -0.3954
 1347SOL    HW2 4382   6.074   4.504   4.622  2.3740  0.0882  1.9767
 1348SOL     OW 4383   2.013   0.463   0.627 -0.1238  0.2040  0.6942
 1348SOL    HW1 4384   1.959   0.540   0.612 -1.3988 -0.7547  0.2483
 1348SOL    HW2 4385   1.977   0.422   0.706  0.9968  0.4278  1.3496
 1349SOL     OW 4386   2.050   0.631   0.201 -0.1046 -0.3322 -0.0383
 1349SOL    HW1 4387   2.130   0.588   0.229  1.0286  1.8397  0.3288
 1349SOL    HW2 4388   2.071   0.667   0.115 -0.7024  0.1827  0.0247
 1350SOL     OW 4389   3.079   4.441   4.635 -0.0418  0.3194  0.4804
 1350SOL    HW1 4390   3.002   4.465   4.687 -0.0976  2.1040 -0.3468
 1350SOL    HW2 4391   3.116   4.366   4.681 -2.3490 -0.7054  0.7973
 1351SOL     OW 4392   6.966   1.116   0.050 -0.0343 -0.1831 -0.3324
 1351SOL    HW1 4393   7.044   1.109  -0.005  0.3230  0.0706  0.1324
 1351SOL    HW2 4394   6.988   1.183   0.115 -0.1957 -0.9421  0.5317
 1352SOL     OW 4395   2.584   6.351   1.842 -0.3876  0.3322  0.0262
 1352SOL    HW1 4396   2.519   6.326   1.908 -0.8538  1.5789  0.0791
 1352SOL    HW2 4397   2.570   6.291   1.769 -0.5156 -0.4412  0.6810
 1353SOL     OW 4398   1.374   0.069   0.432  0.0185  0.1414 -0.0302
 1353SOL    HW1 4399   1.333   0.044   0.349  0.4152 -0.6726  0.0148
 1353SOL    HW2 4400   1.423   0.149   0.411  2.6619 -1.6574 -1.4111
 1354SOL     OW 4401   6.045   0.864   2.156 -0.4716 -0.6199  0.0483
 1354SOL    HW1 4402   6.135   0.835   2.143 -0.0566  0.9620 -1.0184
 1354SOL    HW2 4403   6.053   0.950   2.198 -1.4114  0.0615 -1.0867
 1355SOL     OW 4404   5.110   3.599   5.153 -0.5532 -0.0327  0.1098
 1355SOL    HW1 4405   5.026   3.640   5.172 -1.7656 -2.4531  0.2870
 1355SOL    HW2 4406   5.149   3.655   5.086 -1.1826  2.4469  1.7003
 1356SOL     OW 4407   1.146   5.039   4.277 -0.3100  0.3279 -0.3938
 1356SOL    HW1 4408   1.135   4.944   4.264  1.2234  0.2296 -1.2891
 1356SOL    HW2 4409   1.236   5.048   4.308 -1.3498  1.2842  2.6513
 1357SOL     OW 4410   5.439   4.443   4.885  0.5684 -0.0121  0.3971
 1357SOL    HW1 4411   5.472   4.505   4.951 -0.1101 -1.2492  1.9737
 1357SOL    HW2 4412   5.492   4.460   4.807  0.6886  2.2430  0.8917
 1358SOL     OW 4413   0.114   0.518   0.848  0.3116 -0.3729  0.1653
 1358SOL    HW1 4414   0.127   0.613   0.853 -1.0976 -0.0801 -0.8034
 1358SOL    HW2 4415   0.085   0.503   0.757  0.6656 -1.7526  0.2582
 1359SOL     OW 4416   1.539   1.925   0.836 -0.4881 -0.0454 -0.3745
 1359SOL    HW1 4417   1.547   1.979   0.758  0.9279  0.8554  0.3359
 1359SOL    HW2 4418   1.593   1.970   0.901 -1.2716 -1.0104  0.9882
 1360SOL     OW 4419   1.233   2.265   0.697  0.0452  0.2120  0.2724
 1360SOL    HW1 4420   1.288   2.337   0.728  0.9431 -0.8733  1.3234
 1360SOL    HW2 4421   1.192   2.231   0.777  0.5794 -1.1814 -0.0146
 1361SOL     OW 4422   5.557   7.008   0.420 -0.3901  0.0369  0.5785
 1361SOL    HW1 4423   5.600   6.976   0.499 -2.2050  1.4119  2.2212
 1361SOL    HW2 4424   5.475   6.959   0.416 -0.2729 -0.0830 -0.5253
 1362SOL     OW 4425   0.143   0.736   1.163  0.7016 -0.2016 -0.0135
 1362SOL    HW1 4426   0.186   0.799   1.105 -0.5375  0.1147 -0.6333
 1362SOL    HW2 4427   0.214   0.682   1.196  1.5714  0.2680 -1.0305
 1363SOL     OW 4428   0.851   0.320   1.776 -0.1119 -0.1902  0.4054
 1363SOL    HW1 4429   0.849   0.241   1.830 -0.8249 -0.2524  0.3004
 1363SOL    HW2 4430   0.856   0.392   1.838 -0.1608 -0.2929  0.5295
 1364SOL     OW 4431   6.660   6.415   1.827 -0.1437 -0.0321 -0.2275
 1364SOL    HW1 4432   6.619   6.388   1.744 -2.4956 -0.6402  1.0172
 1364SOL    HW2 4433   6.698   6.334   1.861  0.7418  0.1981 -0.6574
 1365SOL     OW 4434   2.265   0.173   1.537 -0.0623 -0.1227 -0.7932
 1365SOL    HW1 4435   2.352   0.211   1.545  0.1403 -0.5861 -0.7084
 1365SOL    HW2 4436   2.254   0.156   1.443 -0.2303  0.3230 -0.8521
 1366SOL     OW 4437   1.320   2.025   2.486  0.5656 -0.1378 -0.2691
 1366SOL    HW1 4438   1.360   2.062   2.565 -0.6083 -1.6364  1.0715
 1366SOL    HW2 4439   1.260   2.093   2.456 -0.7106 -0.4246  1.4987
 1367SOL     OW 4440   6.834   4.780   4.977 -0.1400 -0.4156 -0.0076
 1367SOL    HW1 4441   6.760   4.818   4.929  0.9414 -0.5359 -1.8896
 1367SOL    HW2 4442   6.888   4.855   5.000 -0.4939 -0.3902  0.7672
 1368SOL     OW 4443   6.224   7.296   0.388  0.3529 -0.1246  0.0959
 1368SOL    HW1 4444   6.197   7.282   0.479  0.3755  0.9195  0.2755
 1368SOL    HW2 4445   6.317   7.316   0.393  0.7744 -1.8398 -0.3456
 1369SOL     OW 4446   6.921   6.311   1.695  0.0160 -0.3763 -0.0665
 1369SOL    HW1 4447   6.859   6.280   1.761 -0.5664  0.6855 -0.0931
 1369SOL    HW2 4448   6.932   6.404   1.714  2.0741 -0.6436  0.2928
 1370SOL     OW 4449   1.770   1.006   0.831  0.6580 -0.2571  0.3107
 1370SOL    HW1 4450   1.712   0.962   0.892 -0.4411  0.2296 -0.3574
 1370SOL    HW2 4451   1.846   0.947   0.824  0.4114 -0.7347  1.4485
 1371SOL     OW 4452   2.006   7.238   2.461 -0.5893  0.0935 -0.0056
 1371SOL    HW1 4453   2.039   7.198   2.541  0.3950  1.9597  0.5827
 1371SOL    HW2 4454   1.918   7.268   2.483 -0.8045 -0.5015 -0.0334
 1372SOL     OW 4455   0.480   1.144   0.166 -0.3611 -0.3484  0.8929
 1372SOL    HW1 4456   0.548   1.125   0.102  1.0196  1.1715  1.8222
 1372SOL    HW2 4457   0.526   1.143   0.250 -1.2336  1.7805  1.4424
 1373SOL     OW 4458   1.087   6.432   0.867 -0.0803  0.1222  0.1137
 1373SOL    HW1 4459   1.074   6.374   0.793 -0.6354  0.9414 -0.4524
 1373SOL    HW2 4460   0.999   6.465   0.888  0.0336 -0.2327  1.2597
 1374SOL     OW 4461   0.552   1.655   0.785 -0.0695  0.2653 -0.7737
 1374SOL    HW1 4462   0.559   1.577   0.839  1.1208  1.1023  0.3355
 1374SOL    HW2 4463   0.634   1.656   0.734 -0.1204  0.7418 -0.8503
 1375SOL     OW 4464   1.936   1.903   2.444  0.2576  0.4444 -0.5040
 1375SOL    HW1 4465   1.895   1.852   2.375  0.7753 -0.1393 -0.3896
 1375SOL    HW2 4466   2.028   1.910   2.418 -0.0954  2.7978 -1.3944
 1376SOL     OW 4467   5.969   4.895   5.127 -0.3846  0.6679  0.0059
 1376SOL    HW1 4468   5.978   4.980   5.170  0.1438  1.6970 -2.0065
 1376SOL    HW2 4469   6.053   4.880   5.084 -1.4877  0.7004 -2.3203
 1377SOL     OW 4470   6.406   0.310   1.071 -0.7106 -0.5291 -0.3961
 1377SOL    HW1 4471   6.391   0.236   1.131 -0.8456 -0.2270 -0.0542
 1377SOL    HW2 4472   6.325   0.317   1.021 -0.6277 -0.7321 -0.5611
 1378SOL     OW 4473   2.966   7.213   0.343 -0.0992  0.4828 -0.7048
 1378SOL    HW1 4474   3.035   7.150   0.364 -0.3742  0.6226  0.7837
 1378SOL    HW2 4475   2.904   7.164   0.290  1.7714  0.7459 -3.2854
 1379SOL     OW 4476   0.506   6.197   0.606  0.4207 -0.8756  0.0769
 1379SOL    HW1 4477   0.506   6.120   0.550  0.6745 -0.5784 -0.3381
 1379SOL    HW2 4478   0.472   6.166   0.690  0.3287 -1.3903 -0.1478
 1380SOL     OW 4479   7.280   1.097   0.946  0.8589  0.1047  0.1492
 1380SOL    HW1 4480   7.263   1.186   0.975  0.6788 -0.2514  1.1698
 1380SOL    HW2 4481   7.279   1.102   0.850 -3.2595  0.4770  0.0347
 1381SOL     OW 4482   0.841   1.026   0.682 -0.1113 -0.8128  0.4109
 1381SOL    HW1 4483   0.807   1.112   0.658  0.6730 -1.2585 -2.7630
 1381SOL    HW2 4484   0.779   0.992   0.746 -1.7588  1.1394 -0.0517
 1382SOL     OW 4485   2.967   0.687   0.752  0.0574  0.4188 -0.0104
 1382SOL    HW1 4486   2.977   0.708   0.845 -0.0887 -0.4502  0.2068
 1382SOL    HW2 4487   2.937   0.596   0.750 -0.9895  0.7527 -0.8720
 1383SOL     OW 4488   0.363   0.418   2.971 -0.1572  0.1285 -0.2001
 1383SOL    HW1 4489   0.446   0.434   3.016  0.6398 -0.6440 -1.3584
 1383SOL    HW2 4490   0.320   0.504   2.970  0.8957  0.6705 -0.1202
 1384SOL     OW 4491   0.771   0.533   1.400 -1.1637  0.2139 -0.3243
 1384SOL    HW1 4492   0.686   0.489   1.398 -0.0597 -2.0786 -0.3344
 1384SOL    HW2 4493   0.830   0.470   1.442  0.4393  1.9605  0.2101
 1385SOL     OW 4494   3.021   6.668   4.170  0.2836  0.0837 -0.2926
 1385SOL    HW1 4495   3.113   6.688   4.188  0.6451  0.1991 -2.0691
 1385SOL    HW2 4496   3.023   6.582   4.129 -0.4225  0.0115 -0.1773
 1386SOL     OW 4497   6.897   1.974   1.778  0.1343  0.5728  0.3287
 1386SOL    HW1 4498   6.990   1.961   1.762  0.0017 -0.5429  0.3579
 1386SOL    HW2 4499   6.893   2.047   1.840  0.8785  1.8882 -1.1157
 1387SOL     OW 4500   1.506   3.578   0.371  0.5060  0.3145 -0.6760
 1387SOL    HW1 4501   1.465   3.623   0.297  0.3868 -1.2684 -1.6078
 1387SOL    HW2 4502   1.447   3.505   0.391  0.2605  1.0011  1.3579
 1388SOL     OW 4503   1.869   1.141   0.443  0.0335 -0.1376  0.0899
 1388SOL    HW1 4504   1.866   1.207   0.373  0.1481 -0.1781  0.0469
 1388SOL    HW2 4505   1.837   1.186   0.521 -0.6547 -0.2494 -0.1182
 1389SOL     OW 4506   0.038   0.091   0.477  0.4768  0.1888  0.0141
 1389SOL    HW1 4507  -0.036   0.031   0.491  0.6998  0.0560  0.6426
 1389SOL    HW2 4508   0.112   0.033   0.458  0.0042  0.3633 -2.8420
 1390SOL     OW 4509   7.056   0.637   0.648 -0.3016  0.3810  0.3858
 1390SOL    HW1 4510   7.101   0.597   0.574 -1.5298 -0.2009 -0.0747
 1390SOL    HW2 4511   6.985   0.576   0.669 -1.4289  1.6732  0.5032
 1391SOL     OW 4512   7.095   0.733   1.467 -0.1152  0.1183  0.2159
 1391SOL    HW1 4513   7.093   0.649   1.420 -0.9660 -0.3679  1.0781
 1391SOL    HW2 4514   7.048   0.793   1.409 -0.0269 -0.1489 -0.1379
 1392SOL     OW 4515   3.627   4.436   4.917 -0.3514  0.3441 -0.1264
 1392SOL    HW1 4516   3.571   4.514   4.917 -1.3323 -0.3290  0.8936
 1392SOL    HW2 4517   3.597   4.384   4.843  0.8057  1.2481 -1.2723
 1393SOL     OW 4518   1.654   6.625   1.471  0.6687  0.2009 -0.0768
 1393SOL    HW1 4519   1.656   6.550   1.411  0.0915 -2.1494  2.5790
 1393SOL    HW2 4520   1.716   6.600   1.541 -2.3550  0.2467  2.8718
 1394SOL     OW 4521   3.509   3.047   4.989  0.5875 -0.0494 -0.3088
 1394SOL    HW1 4522   3.445   3.091   4.933 -0.5137 -0.0412  0.9018
 1394SOL    HW2 4523   3.526   2.964   4.946 -0.3634 -0.1090 -0.5825
 1395SOL     OW 4524   7.072   0.226   4.785 -0.4226 -0.5086  0.2944
 1395SOL    HW1 4525   7.093   0.310   4.826  0.4923  0.7858 -2.6079
 1395SOL    HW2 4526   7.146   0.208   4.727 -2.1009 -1.6192 -1.6456
 1396SOL     OW 4527   1.874   3.079   1.758  0.1641  0.6965  0.2662
 1396SOL    HW1 4528   1.881   3.085   1.853  3.1507  0.4006  0.1543
 1396SOL    HW2 4529   1.887   2.986   1.739  0.1981  0.8463 -0.4707
 1397SOL     OW 4530   0.010   0.423   0.033 -0.1468 -0.4297 -0.1643
 1397SOL    HW1 4531   0.016   0.375   0.116 -2.2614 -0.0774  0.2668
 1397SOL    HW2 4532  -0.069   0.475   0.043  0.8516  1.4330 -1.5121
 1398SOL     OW 4533   2.148   6.392   2.037  0.2465 -0.1265  0.4447
 1398SOL    HW1 4534   2.067   6.358   2.075 -1.1404  0.9056 -1.4036
 1398SOL    HW2 4535   2.140   6.487   2.044  0.3494  0.0734 -1.4872
 1399SOL     OW 4536   1.647   1.168   2.451  1.1928 -0.2164  0.1173
 1399SOL    HW1 4537   1.704   1.133   2.382  2.7996  1.2853  0.6054
 1399SOL    HW2 4538   1.695   1.151   2.532  0.9406  1.0392  0.5526
 1400SOL     OW 4539   1.442   0.887   1.785  0.4563  0.2541 -0.7421
 1400SOL    HW1 4540   1.507   0.865   1.852  0.1230  0.7567 -0.2387
 1400SOL    HW2 4541   1.413   0.976   1.808 -0.4578  0.0120 -0.9148
 1401SOL     OW 4542   0.846   1.495   2.742 -0.3971 -0.2348  0.4016
 1401SOL    HW1 4543   0.896   1.458   2.670 -0.4918 -0.7012  0.5684
 1401SOL    HW2 4544   0.758   1.458   2.732 -0.3891 -0.3705  0.8009
 1402SOL     OW 4545   6.564   0.951   1.685 -0.8006  0.5258  0.0031
 1402SOL    HW1 4546   6.651   0.915   1.668 -0.2734  1.6525  0.2762
 1402SOL    HW2 4547   6.554   1.021   1.621 -0.6013  1.8701  1.3905
 1403SOL     OW 4548   2.379   3.555   4.925  0.0636 -0.0787 -0.4281
 1403SOL    HW1 4549   2.337   3.569   5.010 -0.3343 -0.1316 -0.6163
 1403SOL    HW2 4550   2.432   3.633   4.912  1.4190 -0.7717  0.6215
 1404SOL     OW 4551   7.192   2.269   3.385  0.3039  0.5339 -0.4764
 1404SOL    HW1 4552   7.269   2.223   3.352  0.5506 -0.1576  0.9852
 1404SOL    HW2 4553   7.121   2.205   3.380 -0.0095  0.9225 -1.0985
 1405SOL     OW 4554   3.086   7.143   0.078  0.1534  0.5146  0.2411
 1405SOL    HW1 4555   3.171   7.142   0.121  0.8545  1.6880 -1.0548
 1405SOL    HW2 4556   3.063   7.051   0.067  0.6994  0.1905  1.6316
 1406SOL     OW 4557   2.555   6.024   0.448 -0.6637  0.2417  0.3106
 1406SOL    HW1 4558   2.614   5.970   0.500  0.1058  0.6018 -0.1845
 1406SOL    HW2 4559   2.607   6.100   0.423 -1.1106  0.2113 -0.7505
 1407SOL     OW 4560   3.413   2.448   2.122  0.6616 -0.1183  0.5297
 1407SOL    HW1 4561   3.340   2.442   2.060 -0.0212 -0.5658  1.3648
 1407SOL    HW2 4562   3.445   2.538   2.112 -1.2403  0.7306  1.5002
 1408SOL     OW 4563   1.497   1.460   1.562  0.5576 -0.8813 -0.1023
 1408SOL    HW1 4564   1.513   1.539   1.613  1.3942 -0.1785 -1.3884
 1408SOL    HW2 4565   1.425   1.483   1.504  0.6744 -1.1143 -0.3448
 1409SOL     OW 4566   1.692   1.461   1.868  0.2512  0.0449  0.4806
 1409SOL    HW1 4567   1.747   1.470   1.789 -0.0866 -1.1077  0.0921
 1409SOL    HW2 4568   1.641   1.541   1.871  0.1750  0.0500 -0.5661
 1410SOL     OW 4569   2.721   6.196   1.216 -0.1672 -0.4305 -0.0148
 1410SOL    HW1 4570   2.637   6.194   1.263 -0.2922  2.4480  0.0618
 1410SOL    HW2 4571   2.721   6.280   1.170  2.1683 -0.9076 -1.0354
 1411SOL     OW 4572   4.149   6.798   5.092 -0.3378  0.4423 -0.8847
 1411SOL    HW1 4573   4.163   6.746   5.171 -0.2054  1.2106 -0.3907
 1411SOL    HW2 4574   4.056   6.788   5.072 -0.4930  0.7166 -0.2952
 1412SOL     OW 4575   0.018   3.095   1.164 -0.2061 -0.8335  0.5078
 1412SOL    HW1 4576  -0.027   3.124   1.243  1.5371 -0.1501  1.2808
 1412SOL    HW2 4577   0.079   3.028   1.194  2.8316  1.6852  0.3849
 1413SOL     OW 4578   2.451   0.246   1.150 -0.0920 -0.7537 -0.1746
 1413SOL    HW1 4579   2.520   0.274   1.089 -1.8013 -0.2801 -1.9824
 1413SOL    HW2 4580   2.411   0.170   1.108 -1.2273 -0.5023  0.4194
 1414SOL     OW 4581   4.215   3.622   4.972 -0.3432  0.1369  0.1274
 1414SOL    HW1 4582   4.135   3.619   5.025 -0.0128  0.8674  0.6792
 1414SOL    HW2 4583   4.270   3.553   5.010 -0.4756  0.0263  0.1217
 1415SOL     OW 4584   2.360   1.077   0.631  0.0040  0.1866  0.0883
 1415SOL    HW1 4585   2.379   1.116   0.546  1.5522  2.5315  1.4115
 1415SOL    HW2 4586   2.265   1.085   0.641 -0.0491  0.9462 -0.9333
 1416SOL     OW 4587   6.978   2.571   0.056 -0.0110 -0.1942  0.4753
 1416SOL    HW1 4588   6.974   2.580  -0.039 -0.0928  1.7848  0.6236
 1416SOL    HW2 4589   7.072   2.560   0.074 -0.1668 -2.4955  0.0645
 1417SOL     OW 4590   6.453   4.290   4.977 -0.6938  0.2374 -0.0153
 1417SOL    HW1 4591   6.362   4.261   4.981 -0.6681  0.2276  0.6495
 1417SOL    HW2 4592   6.502   4.218   5.018 -0.7133  1.5484  2.5068
 1418SOL     OW 4593   2.923   1.513   2.499 -0.1031  0.3458  0.3907
 1418SOL    HW1 4594   2.905   1.557   2.582 -2.3733 -0.1057  0.2167
 1418SOL    HW2 4595   2.837   1.482   2.469  1.0391 -2.2047 -0.6032
 1419SOL     OW 4596   7.295   0.812   1.661 -0.1757 -0.2561  0.2786
 1419SOL    HW1 4597   7.209   0.807   1.620  0.9872 -0.2951 -2.3776
 1419SOL    HW2 4598   7.284   0.874   1.733 -2.1493  0.6616 -0.7321
 1420SOL     OW 4599   5.278   3.906   4.424  0.3680  0.4004 -0.5443
 1420SOL    HW1 4600   5.338   3.892   4.350  2.0741 -1.2131  1.0430
 1420SOL    HW2 4601   5.322   3.972   4.478 -0.3801  0.8278 -0.4540
 1421SOL     OW 4602   0.313   3.455   2.538 -0.3920 -0.2557  0.4711
 1421SOL    HW1 4603   0.220   3.454   2.518 -0.3889  1.3221  0.2144
 1421SOL    HW2 4604   0.317   3.453   2.634 -0.6484 -1.0404  0.4719
 1422SOL     OW 4605   0.233   0.424   0.262 -0.2080  0.1619  0.4518
 1422SOL    HW1 4606   0.285   0.444   0.339 -0.6088 -1.0129  1.0551
 1422SOL    HW2 4607   0.205   0.509   0.229  2.0825  0.8272  0.0809
 1423SOL     OW 4608   3.805   5.304   4.969 -0.2023  0.9854  0.6964
 1423SOL    HW1 4609   3.825   5.361   4.894  0.3901  1.9471  1.5518
 1423SOL    HW2 4610   3.826   5.216   4.938  1.0574  1.4819  0.0656
 1424SOL     OW 4611   1.242   6.657   1.439 -0.1721 -0.1931 -0.0301
 1424SOL    HW1 4612   1.194   6.616   1.511 -0.3271 -0.1802 -0.1240
 1424SOL    HW2 4613   1.173   6.686   1.379 -0.2289  2.4106  1.1577
 1425SOL     OW 4614   2.044   6.177   4.152  0.1742  0.3412 -0.0557
 1425SOL    HW1 4615   2.069   6.250   4.095 -1.1344 -0.3884 -1.6570
 1425SOL    HW2 4616   1.950   6.187   4.164  0.0386 -0.8570  0.0062
 1426SOL     OW 4617   7.263   0.154   2.392  0.4631 -0.0837 -0.5003
 1426SOL    HW1 4618   7.194   0.212   2.358  0.0206  0.8063  1.7713
 1426SOL    HW2 4619   7.240   0.140   2.484  2.8353 -0.5060  0.0866
 1427SOL     OW 4620   0.177   1.191   1.287 -0.2480  0.4695 -0.2277
 1427SOL    HW1 4621   0.215   1.208   1.373  1.1744 -0.4145 -0.6516
 1427SOL    HW2 4622   0.207   1.264   1.233  1.9574 -0.8194 -0.8644
 1428SOL     OW 4623   6.303   5.276   0.103  0.2987 -0.3217  0.2387
 1428SOL    HW1 4624   6.247   5.346   0.070 -2.0292 -1.8138  0.7990
 1428SOL    HW2 4625   6.383   5.282   0.050  0.1479  2.6241  0.1919
 1429SOL     OW 4626   1.142   0.155   3.084 -0.2901  0.1199 -0.0126
 1429SOL    HW1 4627   1.084   0.220   3.122 -2.5272 -1.0137 -1.3017
 1429SOL    HW2 4628   1.183   0.111   3.159  0.2769  2.0793  0.8757
 1430SOL     OW 4629   3.402   2.855   3.574 -0.3370 -0.3956  0.3256
 1430SOL    HW1 4630   3.413   2.771   3.530 -0.8099 -0.8342  1.0287
 1430SOL    HW2 4631   3.336   2.901   3.522  1.3120  0.3553 -1.1922
 1431SOL     OW 4632   4.040   2.931   4.128 -0.0590 -0.3923  0.1352
 1431SOL    HW1 4633   3.967   2.941   4.189  0.0938 -0.4898  0.3331
 1431SOL    HW2 4634   4.107   2.992   4.160  0.0038 -0.4093  0.0391
 1432SOL     OW 4635   6.977   1.112   1.192  0.3738  0.4070 -0.8502
 1432SOL    HW1 4636   7.035   1.111   1.269  1.6963 -0.1125 -1.8172
 1432SOL    HW2 4637   7.015   1.177   1.134 -0.0337  0.0805 -1.4941
 1433SOL     OW 4638   2.286   1.837   1.232 -1.2328  0.9506 -0.3502
 1433SOL    HW1 4639   2.232   1.818   1.156 -1.7692 -1.2123  0.5009
 1433SOL    HW2 4640   2.223   1.847   1.304 -0.6086 -0.6086  0.4579
 1434SOL     OW 4641   0.669   0.567   2.232  0.3170  0.6367  0.1835
 1434SOL    HW1 4642   0.735   0.635   2.216 -1.0416  1.5061 -2.1842
 1434SOL    HW2 4643   0.634   0.587   2.319 -0.0684  3.0136 -0.4557
 1435SOL     OW 4644   1.992   2.719   1.558 -0.9435  0.0625 -0.0455
 1435SOL    HW1 4645   1.980   2.672   1.641  0.6264  1.2919  0.9327
 1435SOL    HW2 4646   2.085   2.740   1.556 -1.3152  1.7457 -1.2113
 1436SOL     OW 4647   0.429   2.246   2.370  0.6158  0.0169 -0.0816
 1436SOL    HW1 4648   0.355   2.241   2.431 -0.4994  2.6865 -1.0868
 1436SOL    HW2 4649   0.505   2.227   2.425 -0.6204 -1.0567  1.3740
 1437SOL     OW 4650   6.037   1.501   0.037  0.1020 -0.6693  0.2100
 1437SOL    HW1 4651   5.957   1.543   0.005 -0.0697 -1.0988  0.0632
 1437SOL    HW2 4652   6.043   1.527   0.129  0.7808  0.8534 -0.2266
 1438SOL     OW 4653   0.558   0.766   1.345 -0.3377  0.3487 -0.0963
 1438SOL    HW1 4654   0.647   0.750   1.374 -0.3767  0.4370  0.0753
 1438SOL    HW2 4655   0.564   0.772   1.249 -0.1319  0.5302 -0.0732
 1439SOL     OW 4656   0.881   7.258   1.404  0.1327 -0.4649 -0.2561
 1439SOL    HW1 4657   0.880   7.276   1.498  1.8303 -0.6751 -0.1637
 1439SOL    HW2 4658   0.791   7.276   1.375  0.5985  4.1618  0.5393
 1440SOL     OW 4659   2.642   2.435   2.177  0.1344  0.3936 -0.1464
 1440SOL    HW1 4660   2.683   2.421   2.092 -0.0380 -0.6303 -0.0694
 1440SOL    HW2 4661   2.552   2.461   2.157 -0.1121 -0.5257 -0.2828
 1441SOL     OW 4662   2.022   0.826   2.964 -0.6217 -0.6480 -0.1066
 1441SOL    HW1 4663   2.075   0.893   2.920  0.7906 -0.6572  1.4612
 1441SOL    HW2 4664   1.940   0.824   2.915  0.7443 -0.5140 -2.5624
 1442SOL     OW 4665   0.631   0.790   0.020 -0.2428  0.3824  0.4163
 1442SOL    HW1 4666   0.625   0.846  -0.058  0.6426  1.5153  1.1233
 1442SOL    HW2 4667   0.576   0.715  -0.000 -0.3157  0.8216 -1.1583
 1443SOL     OW 4668   4.861   4.197   3.832 -0.4436  0.4043  0.1668
 1443SOL    HW1 4669   4.771   4.207   3.801 -0.1370 -0.7394 -1.2033
 1443SOL    HW2 4670   4.864   4.109   3.869  0.5490 -0.3245 -1.5350
 1444SOL     OW 4671   6.556   0.157   0.156  0.8948  0.0570 -0.5086
 1444SOL    HW1 4672   6.635   0.168   0.103  0.3964 -0.2819 -1.3558
 1444SOL    HW2 4673   6.484   0.165   0.093  0.1892  1.5441  0.4235
 1445SOL     OW 4674   5.015   1.537   0.472  0.3954 -0.1877 -0.0640
 1445SOL    HW1 4675   4.957   1.504   0.541 -0.3852 -1.3125 -1.2110
 1445SOL    HW2 4676   4.959   1.541   0.394  0.9214  2.2494 -0.4050
 1446SOL     OW 4677   5.802   3.488   4.126  0.3110  0.3223  0.7097
 1446SOL    HW1 4678   5.762   3.425   4.186 -0.2457 -2.0776 -1.9630
 1446SOL    HW2 4679   5.861   3.435   4.072  2.1543  2.6687  0.2800
 1447SOL     OW 4680   0.398   0.297   3.425 -0.3259  0.2987  0.1255
 1447SOL    HW1 4681   0.402   0.371   3.365 -1.6403  0.0194 -0.3330
 1447SOL    HW2 4682   0.446   0.326   3.503  0.1618  1.1894 -0.5037
 1448SOL     OW 4683   1.745   1.662   0.525  0.7156 -0.1740 -0.3929
 1448SOL    HW1 4684   1.771   1.746   0.564  0.3658 -0.5063  0.6035
 1448SOL    HW2 4685   1.792   1.659   0.442  0.2717  1.2767 -0.7365
 1449SOL     OW 4686   0.339   0.581   1.337  0.3861  0.5488 -0.4156
 1449SOL    HW1 4687   0.402   0.653   1.335  0.5060  0.5280  1.4876
 1449SOL    HW2 4688   0.380   0.515   1.392 -0.9903  0.2429  0.2775
 1450SOL     OW 4689   2.660   6.617   0.956  0.5764  1.0302  0.5312
 1450SOL    HW1 4690   2.586   6.563   0.928 -0.2018  2.5943 -0.6399
 1450SOL    HW2 4691   2.717   6.621   0.879 -0.0463  2.8845  0.1092
 1451SOL     OW 4692   3.531   5.397   5.040 -0.4046  0.3475  0.1246
 1451SOL    HW1 4693   3.468   5.409   4.969 -0.1762  0.1637 -0.1105
 1451SOL    HW2 4694   3.615   5.386   4.996 -0.6042 -2.3800  0.2726
 1452SOL     OW 4695   1.849   0.698   0.615 -0.4264  0.3146 -0.0086
 1452SOL    HW1 4696   1.829   0.732   0.702 -0.4018  0.0910  0.0870
 1452SOL    HW2 4697   1.764   0.674   0.578 -0.3676 -0.3468  0.2755
 1453SOL     OW 4698   7.053   0.173   1.442 -0.2662  0.0534  0.2266
 1453SOL    HW1 4699   7.107   0.115   1.389  3.3121  2.2843  1.0863
 1453SOL    HW2 4700   7.011   0.231   1.379 -0.2547 -0.5804 -0.3760
 1454SOL     OW 4701   0.291   0.941   0.225 -0.2042 -0.1503 -0.8548
 1454SOL    HW1 4702   0.370   0.994   0.215 -1.5747  1.6621 -3.0073
 1454SOL    HW2 4703   0.219   1.005   0.221 -1.8412 -1.8382  0.0348
 1455SOL     OW 4704   7.200   6.581   0.784 -0.1308  0.0976 -0.1200
 1455SOL    HW1 4705   7.131   6.553   0.724 -0.4107  0.1639  0.1629
 1455SOL    HW2 4706   7.244   6.499   0.808 -0.6229 -0.0513  0.3108
 1456SOL     OW 4707   6.714   6.661   0.540  0.5670 -0.3978  0.3233
 1456SOL    HW1 4708   6.755   6.603   0.477 -0.6257 -0.7501 -0.1696
 1456SOL    HW2 4709   6.785   6.716   0.573  1.0694  0.5297 -2.1082
 1457SOL     OW 4710   0.431   1.146   0.648 -0.0450  0.2380 -0.7629
 1457SOL    HW1 4711   0.400   1.224   0.602  1.4888  0.9671 -0.6154
 1457SOL    HW2 4712   0.397   1.157   0.737  1.4141  1.5779 -0.3090
 1458SOL     OW 4713   1.661   1.013   1.527 -0.1259  0.1316 -0.1455
 1458SOL    HW1 4714   1.653   0.919   1.510 -0.7193  0.2261 -0.4379
 1458SOL    HW2 4715   1.574   1.038   1.559 -0.3631  0.8222 -1.2829
 1459SOL     OW 4716   3.765   3.679   5.053 -0.0236 -0.5176  0.3645
 1459SOL    HW1 4717   3.696   3.639   4.999 -0.5211  0.5394  0.1994
 1459SOL    HW2 4718   3.752   3.641   5.140  0.3126 -1.6640 -0.0597
 1460SOL     OW 4719   4.650   5.469   3.581  0.3285  0.4936 -0.0859
 1460SOL    HW1 4720   4.698   5.409   3.638  0.3550  1.0165  0.4628
 1460SOL    HW2 4721   4.573   5.420   3.553  0.2117  0.2888  0.5766
 1461SOL     OW 4722   1.048   0.233   0.482  0.0586 -0.4918  0.1648
 1461SOL    HW1 4723   1.089   0.177   0.548  1.2301 -0.1278 -0.2375
 1461SOL    HW2 4724   1.003   0.301   0.533  2.0012  0.5297  0.6271
 1462SOL     OW 4725   0.602   1.119   0.407  0.3134  0.8377 -0.2522
 1462SOL    HW1 4726   0.545   1.103   0.482 -1.3662  1.3289 -1.3701
 1462SOL    HW2 4727   0.629   1.031   0.379 -2.2719  0.3158 -1.4267
 1463SOL     OW 4728   4.289   5.572   3.776  0.0071  0.7191 -0.3692
 1463SOL    HW1 4729   4.297   5.664   3.802 -0.7336  0.2661  1.6598
 1463SOL    HW2 4730   4.308   5.523   3.856 -1.4613 -0.8339 -0.9145
 1464SOL     OW 4731   1.525   0.102   2.494  0.5314  0.0788  0.6034
 1464SOL    HW1 4732   1.543   0.123   2.585  1.9641 -0.9542  0.5946
 1464SOL    HW2 4733   1.602   0.133   2.446  0.7819 -1.2907  0.0649
 1465SOL     OW 4734   0.150   0.580   1.613  0.4222  0.2679  0.4638
 1465SOL    HW1 4735   0.128   0.671   1.630  0.8703  0.7000 -1.0613
 1465SOL    HW2 4736   0.245   0.580   1.602  0.3885 -0.3043  0.1027
 1466SOL     OW 4737   6.001   0.431   4.106  0.0393 -0.0147 -0.2001
 1466SOL    HW1 4738   5.939   0.503   4.091 -0.9706 -0.7319  0.4710
 1466SOL    HW2 4739   5.947   0.352   4.106  1.2786 -0.9559 -2.2249
 1467SOL     OW 4740   0.641   0.920   3.760 -0.5309 -0.1285  0.6794
 1467SOL    HW1 4741   0.549   0.925   3.787 -1.2624  0.8296 -1.7011
 1467SOL    HW2 4742   0.670   1.011   3.755  0.3685 -0.4000  0.7710
 1468SOL     OW 4743   6.900   0.688   2.963  0.4157  0.5742  0.3744
 1468SOL    HW1 4744   6.940   0.705   3.048  0.4118 -1.8106  0.9205
 1468SOL    HW2 4745   6.818   0.643   2.983 -1.5407  3.2888 -0.8098
 1469SOL     OW 4746   1.356   0.697   2.361 -0.9890 -0.2130  0.0243
 1469SOL    HW1 4747   1.344   0.722   2.270 -1.0718  0.1830  0.1377
 1469SOL    HW2 4748   1.404   0.614   2.359 -0.1209  0.2908 -0.3552
 1470SOL     OW 4749   1.157   6.490   2.620 -0.2641  0.6070  0.0987
 1470SOL    HW1 4750   1.197   6.481   2.707 -0.6165  0.2888  0.2282
 1470SOL    HW2 4751   1.194   6.419   2.569  0.1930  0.9905 -0.1095
 1471SOL     OW 4752   2.600   4.618   0.442 -0.2449 -0.2917 -0.0872
 1471SOL    HW1 4753   2.593   4.658   0.356 -0.2322 -1.5901 -0.7157
 1471SOL    HW2 4754   2.693   4.595   0.450 -0.9182 -4.6760 -1.9262
 1472SOL     OW 4755   0.898   0.012   3.949 -0.2614 -0.1035  0.1433
 1472SOL    HW1 4756   0.848  -0.064   3.977  1.3643 -0.8334  1.2318
 1472SOL    HW2 4757   0.905   0.067   4.028 -0.5171  0.6602 -0.3543
 1473SOL     OW 4758   1.323   1.136   1.815  0.0436  0.5353  0.3282
 1473SOL    HW1 4759   1.298   1.224   1.788 -1.9451 -0.4644 -1.3918
 1473SOL    HW2 4760   1.272   1.119   1.894 -2.2364 -0.1696 -1.1685
 1474SOL     OW 4761   5.921   1.011   3.888 -0.2530  0.0391  0.0457
 1474SOL    HW1 4762   5.946   1.095   3.926  0.5315  0.7356 -1.8910
 1474SOL    HW2 4763   5.966   0.946   3.942 -1.1156  0.7896  1.7614
 1475SOL     OW 4764   1.117   1.039   2.821  0.0824 -0.3290 -0.0264
 1475SOL    HW1 4765   1.157   0.981   2.886  0.2955 -0.9829 -0.7363
 1475SOL    HW2 4766   1.073   1.106   2.873  1.8044  0.2313  0.8075
 1476SOL     OW 4767   0.606   0.438   3.083  0.2757  0.2596 -0.0703
 1476SOL    HW1 4768   0.670   0.367   3.080  0.5822  0.5473 -0.5307
 1476SOL    HW2 4769   0.646   0.503   3.141  0.9596  0.9532 -1.2779
 1477SOL     OW 4770   1.330   6.209   4.211 -0.4077  0.2309  0.6023
 1477SOL    HW1 4771   1.406   6.264   4.195  1.0817 -1.4458  1.4552
 1477SOL    HW2 4772   1.366   6.120   4.218 -2.3866 -0.5770  1.4345
 1478SOL     OW 4773   2.156   0.831   3.493  0.3250  0.5945 -0.0845
 1478SOL    HW1 4774   2.246   0.800   3.506 -0.2489 -0.3029  2.4185
 1478SOL    HW2 4775   2.148   0.905   3.554 -0.9722 -0.1391  0.6676
 1479SOL     OW 4776   7.163   0.866   0.797  0.2842 -0.4215 -0.0137
 1479SOL    HW1 4777   7.132   0.792   0.744 -0.0999  1.8128 -3.1840
 1479SOL    HW2 4778   7.088   0.925   0.801  1.3335  0.9435  0.2190
 1480SOL     OW 4779   0.373   2.507   3.812 -0.2826  0.0160 -0.9506
 1480SOL    HW1 4780   0.414   2.531   3.895  1.4322 -1.2921 -1.3666
 1480SOL    HW2 4781   0.443   2.468   3.761 -1.5517 -0.1692 -2.6309
 1481SOL     OW 4782   7.129   7.027   1.584 -0.3255 -0.0792  0.5197
 1481SOL    HW1 4783   7.203   6.975   1.617 -1.2544 -0.9813  1.2293
 1481SOL    HW2 4784   7.155   7.117   1.601  0.1152 -0.4328  1.8595
 1482SOL     OW 4785   0.115   0.892   3.025  0.6035  0.1242  1.2164
 1482SOL    HW1 4786   0.155   0.816   2.983 -0.0075  0.6660 -0.4376
 1482SOL    HW2 4787   0.025   0.866   3.043 -0.3779  1.1742 -1.6429
 1483SOL     OW 4788   0.976   2.087   4.929 -0.0101 -0.1856  0.8634
 1483SOL    HW1 4789   0.970   2.149   4.856  0.7650  0.1876  1.1058
 1483SOL    HW2 4790   0.887   2.084   4.966 -0.7245 -1.3112 -0.8378
 1484SOL     OW 4791   6.582   1.683   2.843 -0.0845  0.7199 -0.3019
 1484SOL    HW1 4792   6.567   1.592   2.870 -1.4416  0.6236 -1.2390
 1484SOL    HW2 4793   6.671   1.684   2.809  0.1771 -0.1078  0.3364
 1485SOL     OW 4794   0.405   1.138   3.520 -0.7517  0.2851 -0.1415
 1485SOL    HW1 4795   0.341   1.191   3.472 -2.4902 -0.0079  1.7342
 1485SOL    HW2 4796   0.444   1.198   3.583 -0.7274 -0.0379  0.1521
 1486SOL     OW 4797   1.649   0.713   1.369  0.3386  0.5158  0.2594
 1486SOL    HW1 4798   1.573   0.719   1.311  0.7578 -1.6856 -0.6420
 1486SOL    HW2 4799   1.640   0.627   1.410  1.1375  1.2021  1.9636
 1487SOL     OW 4800   1.524   1.411   3.250  0.5390 -0.0544  0.2846
 1487SOL    HW1 4801   1.509   1.505   3.261 -0.5240 -0.3121  1.1918
 1487SOL    HW2 4802   1.498   1.393   3.159 -1.5724  0.1324  0.7947
 1488SOL     OW 4803   5.612   1.813   1.866  0.0050 -0.4457 -0.3648
 1488SOL    HW1 4804   5.654   1.865   1.934  0.1179 -0.1135 -0.6916
 1488SOL    HW2 4805   5.649   1.725   1.877  0.4545 -0.2586 -0.3732
 1489SOL     OW 4806   1.678   0.919   3.405  0.8076  0.1562 -0.0140
 1489SOL    HW1 4807   1.719   0.923   3.319  2.8582 -0.8831  0.8311
 1489SOL    HW2 4808   1.701   0.832   3.439  0.9310  0.8923  1.9406
 1490SOL     OW 4809   1.821   1.059   1.295 -0.6323  0.5595 -0.2675
 1490SOL    HW1 4810   1.899   1.006   1.309 -1.1659 -0.5695 -1.3565
 1490SOL    HW2 4811   1.771   1.051   1.376  0.0243  0.7009  0.1583
 1491SOL     OW 4812   0.196   1.354   2.970 -0.2365  0.0293  0.2164
 1491SOL    HW1 4813   0.291   1.343   2.963 -0.5156 -3.3735  0.0807
 1491SOL    HW2 4814   0.179   1.357   3.064 -0.0563 -0.5739  0.2734
 1492SOL     OW 4815   7.283   0.674   2.704 -0.1925  0.3841  0.0990
 1492SOL    HW1 4816   7.193   0.643   2.715  0.0665 -0.5368 -0.2640
 1492SOL    HW2 4817   7.287   0.755   2.755 -1.1136  0.2296  0.4384
 1493SOL     OW 4818   0.251   1.185   4.412  0.8368  0.4620 -0.5301
 1493SOL    HW1 4819   0.270   1.239   4.489  0.8996  0.5374 -0.5985
 1493SOL    HW2 4820   0.332   1.136   4.397  0.2792 -0.8675  0.5109
 1494SOL     OW 4821   1.662   1.124   1.090  0.3653 -0.1411  0.4772
 1494SOL    HW1 4822   1.719   1.145   1.164 -2.1232  1.5110  2.0508
 1494SOL    HW2 4823   1.660   1.028   1.088  0.0815 -0.2470  2.9371
 1495SOL     OW 4824   6.149   6.554   3.799 -0.5248 -0.1048 -0.0302
 1495SOL    HW1 4825   6.094   6.626   3.768  0.5814  1.0306  0.5514
 1495SOL    HW2 4826   6.114   6.534   3.886 -1.5143 -1.0322 -0.6155
 1496SOL     OW 4827   2.794   0.374   1.387  0.4780  0.1149 -0.0811
 1496SOL    HW1 4828   2.757   0.380   1.475 -0.8100  0.6431 -0.6318
 1496SOL    HW2 4829   2.793   0.281   1.366 -0.8552  0.1336 -0.1882
 1497SOL     OW 4830   3.177   2.114   4.221 -0.0685  0.0042 -0.0494
 1497SOL    HW1 4831   3.237   2.134   4.293  0.1448  1.0083 -0.5023
 1497SOL    HW2 4832   3.091   2.142   4.253 -0.6429 -2.8264  1.2178
 1498SOL     OW 4833   1.047   0.681   3.741  0.9322 -0.2208 -0.1870
 1498SOL    HW1 4834   1.030   0.668   3.648 -2.9443 -0.7025  0.4518
 1498SOL    HW2 4835   1.062   0.775   3.750 -1.1238  0.2346 -1.0323
 1499SOL     OW 4836   3.941   5.302   0.618 -0.1574 -0.0773  0.9428
 1499SOL    HW1 4837   3.902   5.229   0.569 -0.3393  0.8513 -0.3599
 1499SOL    HW2 4838   3.965   5.265   0.702  2.5708 -2.4842 -0.6976
 1500SOL     OW 4839   0.117   2.147   3.292  0.3661  0.2715  0.3028
 1500SOL    HW1 4840   0.166   2.065   3.289  0.4125  0.3132 -0.0704
 1500SOL    HW2 4841   0.083   2.158   3.203 -3.1731 -1.4718  1.2519
 1501SOL     OW 4842   0.135   6.745   3.152 -0.3344 -0.3343  0.0288
 1501SOL    HW1 4843   0.123   6.832   3.191 -2.2678 -0.6839  0.3014
 1501SOL    HW2 4844   0.162   6.690   3.225  1.3385  0.0771 -0.2261
 1502SOL     OW 4845   7.148   7.174   3.886 -0.1062  0.0531 -0.1907
 1502SOL    HW1 4846   7.071   7.137   3.842 -0.6743 -1.1656  1.6934
 1502SOL    HW2 4847   7.138   7.148   3.977  0.4759  3.3285  0.9351
 1503SOL     OW 4848   3.036   6.766   2.130  0.3358  0.4827  0.0497
 1503SOL    HW1 4849   3.013   6.798   2.217  0.6368  1.4661 -0.2257
 1503SOL    HW2 4850   3.072   6.678   2.145 -0.3593  0.3223  0.8262
 1504SOL     OW 4851   0.365   0.708   2.674 -0.2334  0.0536 -0.0852
 1504SOL    HW1 4852   0.451   0.750   2.674 -0.7070  1.0741  0.0068
 1504SOL    HW2 4853   0.383   0.614   2.672  0.8789  0.2441  0.4316
 1505SOL     OW 4854   2.707   7.112   3.801 -0.0981 -0.2393 -0.7799
 1505SOL    HW1 4855   2.752   7.032   3.830 -1.4755 -0.6621  0.2820
 1505SOL    HW2 4856   2.752   7.136   3.720  1.7526 -0.8618 -0.0061
 1506SOL     OW 4857   1.911   6.852   3.867 -0.7447 -0.5847 -0.5950
 1506SOL    HW1 4858   1.943   6.834   3.955 -0.2707  0.9007 -0.4389
 1506SOL    HW2 4859   1.823   6.888   3.880 -0.7836 -0.6178 -0.7550
 1507SOL     OW 4860   1.020   0.950   4.216  0.0237  0.5165  0.5681
 1507SOL    HW1 4861   1.115   0.958   4.206  0.0444  0.0612  0.3794
 1507SOL    HW2 4862   0.988   0.935   4.127 -0.2098  0.5100  0.6529
 1508SOL     OW 4863   0.174   1.348   3.520 -0.7641  0.3000 -0.0072
 1508SOL    HW1 4864   0.252   1.382   3.562  1.5575 -1.7976 -2.2235
 1508SOL    HW2 4865   0.140   1.282   3.581  1.0344 -0.8956 -0.2286
 1509SOL     OW 4866   6.599   0.122   1.238  0.5844 -0.3940  0.2904
 1509SOL    HW1 4867   6.625   0.129   1.330  0.4057  1.5058  0.2367
 1509SOL    HW2 4868   6.669   0.165   1.190 -0.2659  0.3943 -0.2754
 1510SOL     OW 4869   6.563   2.189   3.562 -0.1032 -0.2043 -0.3026
 1510SOL    HW1 4870   6.624   2.170   3.633 -1.2321 -0.7409  0.5363
 1510SOL    HW2 4871   6.618   2.186   3.483  0.9498 -0.6936  0.4244
 1511SOL     OW 4872   0.095   1.074   3.548  0.9821 -0.2288 -0.2081
 1511SOL    HW1 4873   0.046   1.119   3.479  0.8306  1.9143  1.1801
 1511SOL    HW2 4874   0.055   0.988   3.554 -1.2753  0.7164 -0.5254
 1512SOL     OW 4875   1.427   1.722   3.368 -0.0695  0.2287  0.1270
 1512SOL    HW1 4876   1.523   1.720   3.363 -0.0399 -0.1082  0.6371
 1512SOL    HW2 4877   1.402   1.806   3.331  0.2752 -0.5583 -2.0703
 1513SOL     OW 4878   1.560   2.288   3.094  0.2910 -0.0475  0.3579
 1513SOL    HW1 4879   1.518   2.216   3.047  1.4716 -1.0289  0.7482
 1513SOL    HW2 4880   1.644   2.300   3.051  0.3175  0.7821  0.6132
 1514SOL     OW 4881   0.772   6.933   0.768 -0.3482 -0.6781  0.3022
 1514SOL    HW1 4882   0.760   6.914   0.861  0.9675  0.0077  0.6443
 1514SOL    HW2 4883   0.856   6.891   0.745 -0.4153 -0.4244 -0.4538
 1515SOL     OW 4884   2.325   1.858   4.012  0.1643  0.8202  0.3799
 1515SOL    HW1 4885   2.349   1.930   3.954 -0.4263 -0.1142 -1.0743
 1515SOL    HW2 4886   2.236   1.834   3.985  0.4275 -0.5850  0.6816
 1516SOL     OW 4887   2.233   2.032   2.303 -0.6092  0.6088  0.2308
 1516SOL    HW1 4888   2.295   2.060   2.371  0.1749 -2.4366  0.9244
 1516SOL    HW2 4889   2.229   1.936   2.312 -2.7508  0.3681 -2.1262
 1517SOL     OW 4890   2.057   2.416   2.553  0.4271 -0.4561  0.4489
 1517SOL    HW1 4891   2.118   2.361   2.504 -0.8935 -1.1833 -0.4182
 1517SOL    HW2 4892   2.090   2.505   2.540  1.2578 -0.8241 -0.0566
 1518SOL     OW 4893   1.933   1.485   3.277  0.5786  0.6717 -0.0629
 1518SOL    HW1 4894   1.948   1.390   3.274  0.4362  0.6411  0.2370
 1518SOL    HW2 4895   1.889   1.504   3.194 -0.6388  0.2617  0.4716
 1519SOL     OW 4896   0.572   1.119   4.431 -0.4777  0.0424 -0.5162
 1519SOL    HW1 4897   0.592   1.099   4.339  0.0912 -2.6944  0.1179
 1519SOL    HW2 4898   0.634   1.188   4.454  1.0160 -0.8788 -1.5709
 1520SOL     OW 4899   0.703   0.710   2.965 -0.6401 -0.2710 -0.3325
 1520SOL    HW1 4900   0.654   0.652   3.024  0.9996 -1.5909 -0.1733
 1520SOL    HW2 4901   0.757   0.763   3.023  0.2642 -0.8923 -0.5915
 1521SOL     OW 4902   5.434   1.591   5.124  0.3564  0.0816  0.0792
 1521SOL    HW1 4903   5.372   1.608   5.195  0.9658  0.4794  0.5330
 1521SOL    HW2 4904   5.391   1.526   5.069 -0.1908 -0.1278  0.7357
 1522SOL     OW 4905   0.003   1.479   2.811  0.4460 -0.3927  0.0030
 1522SOL    HW1 4906   0.070   1.450   2.873  0.7162  0.1630 -0.0272
 1522SOL    HW2 4907  -0.080   1.455   2.853  0.6461 -0.6873  0.2380
 1523SOL     OW 4908   1.150   0.577   3.232 -0.2439 -0.1307 -0.6078
 1523SOL    HW1 4909   1.097   0.505   3.198 -2.4770  0.6508  1.0248
 1523SOL    HW2 4910   1.192   0.542   3.310  2.7677 -1.1042 -2.4880
 1524SOL     OW 4911   1.372   0.620   2.882 -0.1426  0.1409  0.2851
 1524SOL    HW1 4912   1.347   0.550   2.942  0.8139  0.3183  0.9097
 1524SOL    HW2 4913   1.318   0.606   2.805 -0.7110 -0.6567  0.8170
 1525SOL     OW 4914   1.805   2.108   0.252  0.4906 -0.1153  0.1251
 1525SOL    HW1 4915   1.802   2.045   0.324 -2.3954  0.3389  0.5238
 1525SOL    HW2 4916   1.776   2.058   0.176 -0.9744  0.4861  0.2671
 1526SOL     OW 4917   2.904   5.860   2.610  0.2353 -0.4471  0.2403
 1526SOL    HW1 4918   2.847   5.926   2.648  1.5113  0.4293  0.6964
 1526SOL    HW2 4919   2.925   5.801   2.682  0.1932 -0.5662  0.1561
 1527SOL     OW 4920   6.745   1.258   4.188 -0.0035 -0.6151 -0.1710
 1527SOL    HW1 4921   6.783   1.247   4.101 -2.3575 -0.7821 -1.2641
 1527SOL    HW2 4922   6.729   1.169   4.219  0.4427 -0.5493  0.2499
 1528SOL     OW 4923   0.379   7.278   3.634  0.4296 -0.7518  0.5084
 1528SOL    HW1 4924   0.290   7.263   3.665 -0.3617 -0.8323 -1.6457
 1528SOL    HW2 4925   0.430   7.206   3.671 -1.0502 -2.4924 -0.6718
 1529SOL     OW 4926   7.285   6.838   1.254  0.3873 -0.3165  0.8271
 1529SOL    HW1 4927   7.289   6.745   1.277  1.6850 -0.0976  1.6040
 1529SOL    HW2 4928   7.248   6.839   1.165  1.8654 -1.7122  0.1462
 1530SOL     OW 4929   1.316   0.837   4.706  0.6552 -0.1812  0.1963
 1530SOL    HW1 4930   1.299   0.742   4.706 -1.4751  0.1670  0.4271
 1530SOL    HW2 4931   1.319   0.861   4.799  0.3588  0.1095  0.1311
 1531SOL     OW 4932   2.384   7.069   1.592  0.7121  0.1224  0.0077
 1531SOL    HW1 4933   2.386   6.977   1.566  0.9210  0.0353  0.3217
 1531SOL    HW2 4934   2.327   7.070   1.669  1.2578  0.1392  0.4242
 1532SOL     OW 4935   6.599   1.313   3.789  0.2674  0.2633 -0.1045
 1532SOL    HW1 4936   6.512   1.275   3.803  0.1287  0.3807 -0.6184
 1532SOL    HW2 4937   6.601   1.389   3.847 -0.6318  1.2607 -1.3293
 1533SOL     OW 4938   3.342   4.420   0.651 -0.3783 -0.3902 -0.6808
 1533SOL    HW1 4939   3.365   4.512   0.638  0.4379 -0.3606  0.7932
 1533SOL    HW2 4940   3.423   4.379   0.680 -0.7144 -1.6146 -1.3863
 1534SOL     OW 4941   0.855   1.635   4.359  0.0351  0.6953 -0.3103
 1534SOL    HW1 4942   0.895   1.640   4.446  0.0364  2.5978 -0.3704
 1534SOL    HW2 4943   0.874   1.546   4.330  0.6641  0.2359  1.3328
 1535SOL     OW 4944   6.102   7.151   5.131  0.0103 -0.2818  0.7263
 1535SOL    HW1 4945   6.030   7.209   5.107  1.5778  0.7386 -1.7941
 1535SOL    HW2 4946   6.080   7.067   5.092 -0.3828 -0.3315  1.0450
 1536SOL     OW 4947   6.862   6.533   2.470  0.3520 -0.5861  0.6708
 1536SOL    HW1 4948   6.909   6.615   2.462  1.0674 -1.1051 -0.7844
 1536SOL    HW2 4949   6.783   6.545   2.417  1.6068 -1.6067 -1.5148
 1537SOL     OW 4950   1.813   7.177   2.009  0.4748  0.4510  0.0333
 1537SOL    HW1 4951   1.879   7.145   2.070 -0.0621  0.6516  0.7378
 1537SOL    HW2 4952   1.840   7.143   1.924  0.1819 -1.5195  0.6732
 1538SOL     OW 4953   1.603   0.575   1.798  0.8905  0.0264  0.2915
 1538SOL    HW1 4954   1.540   0.529   1.741  2.9691 -2.6081 -0.0816
 1538SOL    HW2 4955   1.667   0.612   1.737  1.5531 -0.3038  0.7755
 1539SOL     OW 4956   0.118   0.805   0.859 -0.7076  0.1293 -0.4117
 1539SOL    HW1 4957   0.151   0.873   0.919  0.8967 -0.0246 -1.0557
 1539SOL    HW2 4958   0.030   0.834   0.837 -0.6642  1.1449  0.5982
 1540SOL     OW 4959   1.867   0.775   2.088 -0.0982 -0.4028 -0.0690
 1540SOL    HW1 4960   1.854   0.681   2.081  2.7119 -0.7748 -2.4363
 1540SOL    HW2 4961   1.910   0.787   2.173  0.8666 -1.5147 -0.3688
 1541SOL     OW 4962   0.332   0.655   2.098 -0.7407 -0.8537 -0.0437
 1541SOL    HW1 4963   0.309   0.587   2.034  0.2332 -1.3858  0.1407
 1541SOL    HW2 4964   0.329   0.610   2.182  1.3371 -1.0986 -0.0429
 1542SOL     OW 4965   0.290   4.275   4.162  0.5702 -0.1138 -0.9471
 1542SOL    HW1 4966   0.367   4.325   4.191  1.0334 -0.5741 -1.3405
 1542SOL    HW2 4967   0.215   4.327   4.189  1.0363  0.5697 -0.9468
 1543SOL     OW 4968   6.760   0.987   2.390  0.0179  0.1410  0.3880
 1543SOL    HW1 4969   6.711   0.943   2.459  1.5901 -1.9242  0.2628
 1543SOL    HW2 4970   6.746   0.933   2.312  1.5817  0.0899  0.1041
 1544SOL     OW 4971   1.602   3.583   3.165 -0.4089  0.3517  0.1011
 1544SOL    HW1 4972   1.545   3.610   3.237 -1.4822  0.6911 -0.8519
 1544SOL    HW2 4973   1.557   3.508   3.125  0.1556  0.1844 -0.2369
 1545SOL     OW 4974   0.585   0.335   2.069 -0.5187  0.0689  0.8642
 1545SOL    HW1 4975   0.573   0.357   2.161  2.0840  1.7187  0.9020
 1545SOL    HW2 4976   0.576   0.418   2.023 -2.6390 -0.8684 -0.5274
 1546SOL     OW 4977   0.345   0.540   2.342  0.1765 -0.0633  0.2066
 1546SOL    HW1 4978   0.266   0.573   2.385 -0.9505  0.1808 -1.9394
 1546SOL    HW2 4979   0.342   0.445   2.356 -1.9972 -0.4139 -2.0978
 1547SOL     OW 4980   4.797   1.343   3.961  0.0608 -0.0467  0.4497
 1547SOL    HW1 4981   4.825   1.369   3.873  0.6213 -1.3084  0.2302
 1547SOL    HW2 4982   4.705   1.369   3.965 -0.5095 -1.5347 -1.2055
 1548SOL     OW 4983   0.525   0.943   2.558  0.3214 -0.2238  0.2716
 1548SOL    HW1 4984   0.504   0.904   2.473 -1.5311  1.7726 -0.2937
 1548SOL    HW2 4985   0.552   1.032   2.538  0.3050  0.1461  1.7378
 1549SOL     OW 4986   0.274   0.202   2.672  0.2753  0.0293 -0.2857
 1549SOL    HW1 4987   0.328   0.143   2.725  1.1991 -0.5641 -1.8076
 1549SOL    HW2 4988   0.186   0.164   2.676  0.2571  0.1656  1.0267
 1550SOL     OW 4989   2.564   1.396   4.663 -0.1468  0.1434 -0.5016
 1550SOL    HW1 4990   2.503   1.382   4.591 -0.6825  1.4740 -0.3408
 1550SOL    HW2 4991   2.525   1.468   4.713 -0.2023 -1.2684  1.5925
 1551SOL     OW 4992   0.076   6.570   3.641 -0.5712  0.2569  0.3815
 1551SOL    HW1 4993   0.011   6.518   3.594 -2.1998  0.9238  1.7864
 1551SOL    HW2 4994   0.132   6.505   3.683 -1.4394 -0.3722  0.6041
 1552SOL     OW 4995   0.668   6.456   2.022  0.4347 -0.0845  0.0725
 1552SOL    HW1 4996   0.694   6.539   1.982 -1.7077  0.0484 -1.1440
 1552SOL    HW2 4997   0.630   6.481   2.106  0.6588  0.0633  0.1315
 1553SOL     OW 4998   7.112   0.944   0.494 -0.0260 -0.1637 -0.1579
 1553SOL    HW1 4999   7.065   0.892   0.428 -0.7174  0.5023 -0.2056
 1553SOL    HW2 5000   7.060   0.934   0.574  0.8535 -1.0306  0.3235
 1554SOL     OW 5001   1.276   2.205   1.129  0.2103 -0.3687 -0.4516
 1554SOL    HW1 5002   1.221   2.250   1.194 -1.0135 -0.7250 -1.1944
 1554SOL    HW2 5003   1.269   2.112   1.153  0.0747 -0.4612 -0.8440
 1555SOL     OW 5004   1.866   6.549   1.626 -0.2707  0.1235  0.1568
 1555SOL    HW1 5005   1.950   6.552   1.671 -0.7104 -0.7823  1.0858
 1555SOL    HW2 5006   1.881   6.494   1.550  0.0639  0.2649  0.1197
 1556SOL     OW 5007   6.603   0.867   0.963  0.1887  0.2268 -0.0980
 1556SOL    HW1 5008   6.674   0.838   0.907  1.0688  2.0229 -0.0156
 1556SOL    HW2 5009   6.575   0.951   0.925 -0.6272  0.4430  0.9189
 1557SOL     OW 5010   0.355   4.027   3.334 -0.1401 -0.2236 -0.0458
 1557SOL    HW1 5011   0.429   4.000   3.280  0.7093 -1.7551  1.7733
 1557SOL    HW2 5012   0.308   3.946   3.353 -0.5282  0.2957  1.3343
 1558SOL     OW 5013   1.743   2.450   2.298 -0.4091  0.2842  0.1961
 1558SOL    HW1 5014   1.656   2.456   2.338 -0.2516  0.4890  0.5040
 1558SOL    HW2 5015   1.759   2.356   2.291 -1.2436  0.2077 -1.1431
 1559SOL     OW 5016   0.736   0.115   4.491 -0.6040 -0.0540  0.2619
 1559SOL    HW1 5017   0.745   0.107   4.396 -1.0792 -0.4762  0.2527
 1559SOL    HW2 5018   0.676   0.188   4.504 -0.5715 -0.0232  0.2400
 1560SOL     OW 5019   5.685   2.626   3.241 -0.0036 -0.3065  0.1843
 1560SOL    HW1 5020   5.688   2.534   3.213 -1.2465 -0.2347 -0.2423
 1560SOL    HW2 5021   5.637   2.624   3.324 -2.0583  0.1587 -0.9257
 1561SOL     OW 5022   1.723   0.517   3.942  0.3602  0.2193 -0.5599
 1561SOL    HW1 5023   1.659   0.482   3.880  0.0548 -0.7803  0.2877
 1561SOL    HW2 5024   1.678   0.588   3.986 -0.0774 -0.2795 -0.1878
 1562SOL     OW 5025   0.765   6.646   3.511 -0.1138 -0.0905  0.4885
 1562SOL    HW1 5026   0.808   6.595   3.442  3.2202  1.2607  1.3819
 1562SOL    HW2 5027   0.722   6.580   3.566 -0.2704 -1.4356 -1.1720
 1563SOL     OW 5028   3.472   5.271   0.605 -0.4420  0.1213  0.5610
 1563SOL    HW1 5029   3.395   5.252   0.659 -1.0553  1.7341  0.3018
 1563SOL    HW2 5030   3.545   5.231   0.653 -1.2195  0.0122  1.6902
 1564SOL     OW 5031   6.936   5.837   1.135  0.0576 -0.0392  0.3959
 1564SOL    HW1 5032   6.885   5.838   1.216 -0.7526 -2.6929 -0.0014
 1564SOL    HW2 5033   6.884   5.890   1.073  0.4814  1.6579  1.4291
 1565SOL     OW 5034   5.629   4.866   1.011  0.0654 -0.3145  0.1421
 1565SOL    HW1 5035   5.685   4.944   1.005 -1.8232  1.0295 -1.3141
 1565SOL    HW2 5036   5.645   4.832   1.099  1.0335  1.6484  0.7876
 1566SOL     OW 5037   2.522   1.384   2.631  0.1918  0.5259 -0.1020
 1566SOL    HW1 5038   2.432   1.404   2.657  0.4741 -1.4694  2.9330
 1566SOL    HW2 5039   2.576   1.444   2.683  0.6944 -0.0894  0.0878
 1567SOL     OW 5040   0.702   2.723   3.482 -0.6091  0.2226 -0.4394
 1567SOL    HW1 5041   0.763   2.780   3.435 -1.0316  0.8219 -0.2718
 1567SOL    HW2 5042   0.664   2.778   3.550 -1.6152 -0.0193 -0.7728
 1568SOL     OW 5043   7.195   0.523   1.648  0.5927 -0.4932 -0.3894
 1568SOL    HW1 5044   7.151   0.596   1.603  0.1997 -1.2478 -1.2535
 1568SOL    HW2 5045   7.288   0.543   1.639  0.4828  0.6999  0.7497
 1569SOL     OW 5046   6.054   0.647   1.510  0.3082  0.1772  0.1624
 1569SOL    HW1 5047   5.972   0.659   1.463  0.4442 -2.1410 -0.8049
 1569SOL    HW2 5048   6.110   0.720   1.482 -0.1816 -0.2380 -2.0281
 1570SOL     OW 5049   6.926   3.958   3.904 -0.4006 -0.6366  0.7368
 1570SOL    HW1 5050   6.927   4.044   3.947 -0.2807 -0.8072  1.0838
 1570SOL    HW2 5051   7.007   3.956   3.853 -0.5924 -0.3933  0.4200
 1571SOL     OW 5052   1.117   1.902   2.866  0.0259  0.0271 -0.4072
 1571SOL    HW1 5053   1.078   1.989   2.855  0.7080  0.4053  0.0899
 1571SOL    HW2 5054   1.051   1.853   2.916  0.1398  0.6308  0.3443
 1572SOL     OW 5055   0.841   7.250   2.514  0.3605  0.2242 -0.9593
 1572SOL    HW1 5056   0.803   7.277   2.598 -0.2662 -1.4743 -0.6462
 1572SOL    HW2 5057   0.884   7.167   2.534  1.5686  0.5731 -2.0047
 1573SOL     OW 5058   3.900   4.481   1.000 -0.0981 -0.1551 -0.3883
 1573SOL    HW1 5059   3.918   4.569   0.966 -0.5709  1.4382  3.0267
 1573SOL    HW2 5060   3.986   4.441   1.011  0.1360 -0.0543 -1.6963
 1574SOL     OW 5061   1.005   0.434   4.338 -0.0010  0.3600  0.3251
 1574SOL    HW1 5062   1.064   0.404   4.407  0.3518 -0.9196 -0.5040
 1574SOL    HW2 5063   0.996   0.359   4.280  1.6012  2.0994 -2.3612
 1575SOL     OW 5064   2.771   0.055   2.424  0.3518  0.0645  0.1443
 1575SOL    HW1 5065   2.677   0.056   2.404  0.2005 -0.4822  0.7872
 1575SOL    HW2 5066   2.807   0.126   2.371 -0.4895  0.5648  0.2175
 1576SOL     OW 5067   1.161   0.363   2.640  0.2289 -0.1127 -0.7561
 1576SOL    HW1 5068   1.175   0.285   2.586 -0.2136 -1.0770  0.4727
 1576SOL    HW2 5069   1.070   0.356   2.668  0.2212  0.7988 -0.5432
 1577SOL     OW 5070   2.381   0.417   3.244 -0.1077 -0.1448 -1.0060
 1577SOL    HW1 5071   2.407   0.326   3.229 -1.1336 -0.5676 -0.3306
 1577SOL    HW2 5072   2.374   0.455   3.157 -0.3194 -0.9074 -1.3305
 1578SOL     OW 5073   0.216   1.277   4.132  0.0039  0.3424  0.0717
 1578SOL    HW1 5074   0.232   1.271   4.226  1.6812  2.3251 -0.0089
 1578SOL    HW2 5075   0.124   1.302   4.125 -0.1642  0.0945  1.1559
 1579SOL     OW 5076   3.438   7.227   3.036 -0.1844  0.9185 -0.3734
 1579SOL    HW1 5077   3.351   7.267   3.039 -0.4594  0.2784  0.5712
 1579SOL    HW2 5078   3.429   7.155   2.973  0.0309  1.6742 -1.2824
 1580SOL     OW 5079   0.164   5.836   2.093 -0.0446 -0.3591 -0.1739
 1580SOL    HW1 5080   0.151   5.752   2.049  0.8917 -0.3912 -0.4069
 1580SOL    HW2 5081   0.149   5.902   2.026 -2.7659 -0.2127  0.4557
 1581SOL     OW 5082   6.312   1.226   3.851 -0.0370  0.3034  0.0442
 1581SOL    HW1 5083   6.262   1.219   3.770  0.3355 -2.5811 -0.0318
 1581SOL    HW2 5084   6.270   1.298   3.899 -3.5976 -1.2510 -0.4432
 1582SOL     OW 5085   0.460   0.693   4.027 -0.2020 -0.1282  0.5031
 1582SOL    HW1 5086   0.432   0.636   4.099 -0.1010 -0.2506  0.4454
 1582SOL    HW2 5087   0.555   0.688   4.028 -0.1260  1.0266  1.2987
 1583SOL     OW 5088   5.692   0.908   4.378 -0.5290 -0.2110  0.5089
 1583SOL    HW1 5089   5.628   0.917   4.448 -0.7989  2.1946  0.0041
 1583SOL    HW2 5090   5.688   0.990   4.329  0.3475 -1.4137 -1.7709
 1584SOL     OW 5091   6.234   1.604   4.535 -0.1884  1.0454  0.1574
 1584SOL    HW1 5092   6.307   1.614   4.595 -0.3551  2.6919  0.1334
 1584SOL    HW2 5093   6.194   1.691   4.531 -1.0145  0.6329 -1.2709
 1585SOL     OW 5094   1.169   7.199   2.416  0.0723  0.4260 -0.6886
 1585SOL    HW1 5095   1.171   7.133   2.485 -2.5667  1.5743  0.6264
 1585SOL    HW2 5096   1.114   7.160   2.347  1.3755 -0.0604 -1.5079
 1586SOL     OW 5097   0.431   1.440   2.491  0.2493 -0.3170 -0.4402
 1586SOL    HW1 5098   0.366   1.510   2.492  0.8154  0.2267 -0.2393
 1586SOL    HW2 5099   0.471   1.445   2.578 -1.3106 -2.4528  0.4740
 1587SOL     OW 5100   0.668   1.982   4.063 -0.7083  0.6153  0.4649
 1587SOL    HW1 5101   0.685   1.942   4.149 -0.1643  0.2690  0.2037
 1587SOL    HW2 5102   0.573   1.994   4.061 -0.7240  0.6481  1.1258
 1588SOL     OW 5103   1.780   3.591   4.708 -0.6234 -0.0302 -0.2970
 1588SOL    HW1 5104   1.773   3.664   4.769  0.4478  1.3877 -1.7997
 1588SOL    HW2 5105   1.778   3.631   4.621 -0.0718 -1.7878 -1.1750
 1589SOL     OW 5106   1.981   1.335   2.479  0.2020  0.2452 -0.1106
 1589SOL    HW1 5107   2.052   1.360   2.419  0.3585 -0.7471 -0.3586
 1589SOL    HW2 5108   1.901   1.367   2.437  0.3065 -0.4808 -0.8898
 1590SOL     OW 5109   3.623   4.387   0.693 -0.0456  0.1720 -0.3636
 1590SOL    HW1 5110   3.649   4.409   0.783 -0.0328  1.3968 -0.6527
 1590SOL    HW2 5111   3.645   4.464   0.642  2.3524 -1.4240 -1.9330
 1591SOL     OW 5112   1.535   0.787   0.573  0.7389 -0.5036 -0.5708
 1591SOL    HW1 5113   1.525   0.876   0.606  0.5498 -0.0479 -1.7905
 1591SOL    HW2 5114   1.466   0.778   0.507  0.4729 -1.7107 -0.1470
 1592SOL     OW 5115   6.046   0.578   2.309  0.2531  0.3281  0.0076
 1592SOL    HW1 5116   6.053   0.631   2.230  3.3027  1.2196  0.7212
 1592SOL    HW2 5117   5.995   0.632   2.370 -0.1635  0.6260 -0.5990
 1593SOL     OW 5118   1.695   1.966   4.196 -0.0016  0.0438  0.1405
 1593SOL    HW1 5119   1.773   1.914   4.178 -0.4139 -0.7433  0.5705
 1593SOL    HW2 5120   1.635   1.945   4.124 -0.0074  0.2701  0.0765
 1594SOL     OW 5121   5.156   1.081   2.991 -0.0181 -0.2669 -0.2427
 1594SOL    HW1 5122   5.116   1.156   2.946 -0.0165 -1.0762 -1.6569
 1594SOL    HW2 5123   5.083   1.020   3.004  0.0327 -0.1428  0.6676
 1595SOL     OW 5124   1.390   0.456   0.794  0.1200  0.6801  0.6451
 1595SOL    HW1 5125   1.407   0.430   0.703 -0.8487 -1.5289  1.0348
 1595SOL    HW2 5126   1.298   0.484   0.793  0.1520  0.7933  0.9209
 1596SOL     OW 5127   6.362   6.795   4.496  0.0263 -0.1051 -0.2800
 1596SOL    HW1 5128   6.385   6.752   4.414  0.1672 -0.3667 -0.1057
 1596SOL    HW2 5129   6.357   6.888   4.474  1.4623 -0.0127 -0.2911
 1597SOL     OW 5130   1.858   7.205   1.145  0.4433  0.0674  0.2842
 1597SOL    HW1 5131   1.866   7.177   1.236  0.7869 -0.1769  0.1800
 1597SOL    HW2 5132   1.899   7.135   1.094 -0.5033 -0.2093 -0.1170
 1598SOL     OW 5133   1.690   0.355   2.859 -0.7740  0.0963 -0.2007
 1598SOL    HW1 5134   1.710   0.406   2.938  0.0009  1.7918 -1.4351
 1598SOL    HW2 5135   1.605   0.315   2.878 -0.1523 -0.3752  1.8685
 1599SOL     OW 5136   5.980   1.684   3.287 -0.1364  0.3889 -0.5812
 1599SOL    HW1 5137   5.970   1.607   3.343 -0.7064  0.1575 -0.9904
 1599SOL    HW2 5138   6.002   1.755   3.347 -0.1921  0.0266 -0.1316
 1600SOL     OW 5139   7.120   3.178   1.942  0.8488  0.3648 -0.1203
 1600SOL    HW1 5140   7.039   3.214   1.977  0.6764  1.0597 -1.1754
 1600SOL    HW2 5141   7.136   3.228   1.862  1.0633 -1.3614 -1.2072
 1601SOL     OW 5142   2.022   6.752   3.630 -0.2814  0.0226 -0.1550
 1601SOL    HW1 5143   2.011   6.798   3.713 -0.8489  1.7683 -1.1431
 1601SOL    HW2 5144   2.089   6.686   3.648 -0.2561  0.4654  1.6245
 1602SOL     OW 5145   1.812   1.038   3.598 -0.3096  0.1900 -0.0670
 1602SOL    HW1 5146   1.756   1.014   3.524  0.8155 -0.6192 -0.6897
 1602SOL    HW2 5147   1.790   0.974   3.666 -0.5705  0.2567 -0.0859
 1603SOL     OW 5148   6.740   6.935   3.226  0.3734  0.6565 -0.2753
 1603SOL    HW1 5149   6.681   6.919   3.153 -1.9639 -0.2690  1.6827
 1603SOL    HW2 5150   6.753   7.030   3.226 -2.5354  1.1337  0.1843
 1604SOL     OW 5151   3.918   5.020   0.990  0.5273 -0.3247  0.7811
 1604SOL    HW1 5152   3.825   5.015   1.009  0.1961 -1.1713 -0.8377
 1604SOL    HW2 5153   3.961   4.980   1.066 -0.4980 -0.8189  1.1131
 1605SOL     OW 5154   1.981   0.805   0.874  0.1410  0.8561  0.1515
 1605SOL    HW1 5155   2.031   0.823   0.954  1.9761 -0.1121 -0.7328
 1605SOL    HW2 5156   2.042   0.823   0.803 -0.9564  0.1517 -1.0075
 1606SOL     OW 5157   2.305   5.549   2.313  0.2558 -0.3728 -0.1994
 1606SOL    HW1 5158   2.308   5.519   2.404  0.3310 -0.2776 -0.1718
 1606SOL    HW2 5159   2.251   5.628   2.315  1.2684  0.3161 -0.0564
 1607SOL     OW 5160   0.407   0.539   4.585  0.1958 -0.1176 -0.2413
 1607SOL    HW1 5161   0.407   0.595   4.662  1.4512 -1.3545  0.7107
 1607SOL    HW2 5162   0.315   0.537   4.557 -0.1788  0.8704  0.8206
 1608SOL     OW 5163   1.944   1.262   3.635  0.9315 -0.4735 -0.4019
 1608SOL    HW1 5164   2.012   1.240   3.700  1.3111 -1.2695 -1.0454
 1608SOL    HW2 5165   1.898   1.179   3.620 -1.2471  0.3505  1.1717
 1609SOL     OW 5166   0.299   0.976   4.076  0.1465 -0.2196  0.0162
 1609SOL    HW1 5167   0.309   0.991   3.982  2.2944  0.5057  0.3071
 1609SOL    HW2 5168   0.263   1.058   4.110  0.0846 -0.2136 -0.0628
 1610SOL     OW 5169   0.118   6.239   2.473  0.1847 -0.2906  0.0537
 1610SOL    HW1 5170   0.154   6.184   2.403 -1.3665 -0.0891 -0.9577
 1610SOL    HW2 5171   0.076   6.311   2.427 -1.7941 -0.7016  1.1316
 1611SOL     OW 5172   0.161   1.385   3.233 -0.2102 -0.2753 -0.4485
 1611SOL    HW1 5173   0.097   1.374   3.303 -0.8644  0.7115 -0.8686
 1611SOL    HW2 5174   0.246   1.374   3.276 -0.6371 -1.3204  0.1665
 1612SOL     OW 5175   0.148   2.045   3.874 -0.2601 -0.3806  0.4495
 1612SOL    HW1 5176   0.191   2.126   3.901 -0.4861 -0.4966  1.1717
 1612SOL    HW2 5177   0.206   1.975   3.904 -0.9383 -0.5389  1.4520
 1613SOL     OW 5178   1.299   6.946   0.784  0.3867 -0.3365  0.4239
 1613SOL    HW1 5179   1.311   7.031   0.826  0.4619  0.2755 -0.7944
 1613SOL    HW2 5180   1.361   6.889   0.830 -1.4216 -0.4277  2.9780
 1614SOL     OW 5181   1.856   2.169   1.787  0.1732  0.2752  0.2021
 1614SOL    HW1 5182   1.841   2.087   1.740  2.1237  1.3768 -2.5660
 1614SOL    HW2 5183   1.771   2.190   1.826 -1.4618 -1.0203 -2.4240
 1615SOL     OW 5184   0.168   7.142   0.661  0.0961  0.4294  0.2179
 1615SOL    HW1 5185   0.152   7.228   0.700  0.8769 -0.1470  1.8933
 1615SOL    HW2 5186   0.242   7.155   0.602 -0.3981  1.0907 -0.2716
 1616SOL     OW 5187   6.570   1.069   3.645  0.5267  0.2988 -0.1495
 1616SOL    HW1 5188   6.602   1.146   3.691  1.9224 -0.2238 -0.1904
 1616SOL    HW2 5189   6.549   1.100   3.557  0.4903  0.7452  0.0155
 1617SOL     OW 5190   6.958   1.428   4.229 -0.1757 -0.6051 -0.3114
 1617SOL    HW1 5191   6.961   1.461   4.139 -0.8190  0.9990  0.2061
 1617SOL    HW2 5192   6.882   1.370   4.230 -0.6718  0.0266 -0.6074
 1618SOL     OW 5193   1.417   6.953   2.895 -0.0744 -0.0654 -0.1216
 1618SOL    HW1 5194   1.476   7.023   2.919  0.2875 -0.3345 -0.2220
 1618SOL    HW2 5195   1.351   6.951   2.965  0.1369  0.1100  0.0815
 1619SOL     OW 5196   0.552   1.773   2.560  0.0150  0.3587 -0.7192
 1619SOL    HW1 5197   0.490   1.835   2.599  0.5478  0.4872 -0.0689
 1619SOL    HW2 5198   0.628   1.825   2.537  0.2290  0.0464 -0.7232
 1620SOL     OW 5199   4.894   5.592   0.306 -0.1413 -0.5084 -0.0425
 1620SOL    HW1 5200   4.979   5.631   0.284 -0.5407  0.3876 -0.0451
 1620SOL    HW2 5201   4.901   5.502   0.276  1.1520 -0.7235  0.8078
 1621SOL     OW 5202   4.052   4.521   0.154 -0.6612  0.1564 -0.0471
 1621SOL    HW1 5203   4.078   4.431   0.133 -0.7670  0.0482  0.2842
 1621SOL    HW2 5204   4.124   4.575   0.121 -1.1373  0.0454 -1.3186
 1622SOL     OW 5205   0.460   2.033   2.201 -0.0449 -0.7485 -0.0710
 1622SOL    HW1 5206   0.444   2.089   2.276 -1.9662 -1.2875 -0.0228
 1622SOL    HW2 5207   0.545   1.993   2.218 -0.1312 -0.3203  1.4636
 1623SOL     OW 5208   0.274   0.271   1.985  0.1701  0.1889  0.1057
 1623SOL    HW1 5209   0.335   0.219   1.934 -1.8742 -1.4189 -0.8347
 1623SOL    HW2 5210   0.258   0.218   2.064  0.9267  1.2073  0.9768
 1624SOL     OW 5211   0.500   0.234   3.676  0.5275 -0.1158 -0.4459
 1624SOL    HW1 5212   0.441   0.280   3.736  0.8161  1.8045 -1.5920
 1624SOL    HW2 5213   0.456   0.150   3.661 -0.7575  0.3412  0.5224
 1625SOL     OW 5214   7.104   5.511   3.973 -0.0699 -0.1155  0.2689
 1625SOL    HW1 5215   7.043   5.439   3.990 -0.2130  0.0832  0.6036
 1625SOL    HW2 5216   7.066   5.586   4.018  0.1084  0.1590 -0.0325
 1626SOL     OW 5217   2.490   7.106   2.654 -0.1465  0.0771  0.6668
 1626SOL    HW1 5218   2.426   7.129   2.721 -0.8550 -0.8525  0.3270
 1626SOL    HW2 5219   2.495   7.183   2.598  1.2676  1.3103  2.3525
 1627SOL     OW 5220   1.081   1.288   3.003  0.1299  0.5118 -0.1889
 1627SOL    HW1 5221   1.113   1.339   2.929  0.8622  0.2122 -0.0852
 1627SOL    HW2 5222   1.125   1.325   3.079 -0.6960  0.8848  0.1276
 1628SOL     OW 5223   0.521   2.188   2.912  0.8297 -0.1639 -0.5207
 1628SOL    HW1 5224   0.429   2.208   2.899  0.5206  0.3109  1.9452
 1628SOL    HW2 5225   0.568   2.258   2.867 -0.0662  0.7580 -0.0548
 1629SOL     OW 5226   0.807   0.695   4.092 -0.7330 -1.2167 -0.5239
 1629SOL    HW1 5227   0.820   0.605   4.060  2.0691 -0.4825 -1.7738
 1629SOL    HW2 5228   0.848   0.750   4.026 -1.3522  0.9272  0.7925
 1630SOL     OW 5229   1.064   7.047   2.946 -0.1386 -0.0097  0.2959
 1630SOL    HW1 5230   0.986   7.027   2.998  0.1557 -0.2119  0.6588
 1630SOL    HW2 5231   1.131   7.068   3.010 -0.0485  0.7417 -0.0316
 1631SOL     OW 5232   4.000   5.263   0.281  0.0458  0.0296  0.1660
 1631SOL    HW1 5233   3.967   5.351   0.261 -0.8068 -0.4650 -0.7023
 1631SOL    HW2 5234   4.058   5.242   0.207 -0.6204 -0.5550 -0.2119
 1632SOL     OW 5235   0.697   3.820   3.968 -0.5495  0.0147 -0.4237
 1632SOL    HW1 5236   0.764   3.778   4.023 -0.7628  0.6074  0.2937
 1632SOL    HW2 5237   0.740   3.833   3.884  0.6633  1.4930  0.3785
 1633SOL     OW 5238   3.076   0.261   4.123 -0.4181 -0.3635 -0.0696
 1633SOL    HW1 5239   3.163   0.264   4.082 -1.3655  1.9164 -2.2326
 1633SOL    HW2 5240   3.080   0.326   4.193 -0.2265 -0.6238  0.1592
 1634SOL     OW 5241   1.589   0.770   1.975 -0.0766  0.0262  0.0603
 1634SOL    HW1 5242   1.672   0.800   2.012  0.8650  0.8482 -2.5353
 1634SOL    HW2 5243   1.612   0.692   1.924 -1.1651 -0.5461  0.4069
 1635SOL     OW 5244   1.884   1.090   1.689 -0.3861 -0.1677  0.0296
 1635SOL    HW1 5245   1.970   1.062   1.658 -0.1655  1.4791 -0.9588
 1635SOL    HW2 5246   1.824   1.062   1.620 -0.2034  1.3819 -0.8123
 1636SOL     OW 5247   3.134   7.083   3.789  0.0778 -0.0714 -0.0049
 1636SOL    HW1 5248   3.077   7.157   3.804  0.3536  0.1911 -0.2245
 1636SOL    HW2 5249   3.113   7.054   3.700  2.4671  2.0281 -1.3859
 1637SOL     OW 5250   6.706   6.378   3.220  0.2475 -0.1545 -0.3591
 1637SOL    HW1 5251   6.669   6.444   3.279  1.4150 -0.2114  0.4629
 1637SOL    HW2 5252   6.737   6.428   3.145 -0.4601  0.0177 -0.5498
 1638SOL     OW 5253   7.046   1.468   2.008 -0.0702  0.6308 -0.2957
 1638SOL    HW1 5254   6.973   1.466   2.070 -0.8334  0.5133 -1.1822
 1638SOL    HW2 5255   7.098   1.390   2.028 -0.7213  0.1968 -0.2928
 1639SOL     OW 5256   0.972   6.487   3.869 -0.2021 -0.3106 -0.0827
 1639SOL    HW1 5257   1.034   6.438   3.923 -0.4920  1.0421  1.5648
 1639SOL    HW2 5258   0.898   6.428   3.857  1.1344 -1.7541 -1.6443
 1640SOL     OW 5259   0.752   0.360   1.157  0.0957 -0.0156 -0.5159
 1640SOL    HW1 5260   0.704   0.308   1.221  1.7821  0.1232  0.9504
 1640SOL    HW2 5261   0.802   0.423   1.209 -0.2373  1.6716 -2.1260
 1641SOL     OW 5262   0.925   1.402   2.498  0.0582 -0.4481  0.1094
 1641SOL    HW1 5263   0.994   1.412   2.432 -1.0411 -0.2671 -1.0678
 1641SOL    HW2 5264   0.868   1.333   2.462 -0.3666 -0.6140  1.0652
 1642SOL     OW 5265   1.353   0.702   3.661  0.1448 -0.4139 -0.1458
 1642SOL    HW1 5266   1.367   0.759   3.585 -0.3143  2.5452  1.8234
 1642SOL    HW2 5267   1.437   0.660   3.674  0.1272 -1.3360 -2.4815
 1643SOL     OW 5268   1.564   0.490   1.505 -0.3336 -0.6706 -0.1321
 1643SOL    HW1 5269   1.599   0.429   1.569 -0.6574  0.0946  0.7957
 1643SOL    HW2 5270   1.495   0.442   1.459 -0.6304 -0.9760  0.6328
 1644SOL     OW 5271   3.330   1.504   0.463  0.0620 -0.2804 -0.0614
 1644SOL    HW1 5272   3.326   1.597   0.486  1.7902 -0.1236 -0.2190
 1644SOL    HW2 5273   3.332   1.504   0.367 -0.9146 -0.5605 -0.0936
 1645SOL     OW 5274   2.037   2.762   3.256  0.1226 -0.0514 -0.7843
 1645SOL    HW1 5275   2.101   2.823   3.292  1.1207 -0.8369 -1.1563
 1645SOL    HW2 5276   2.067   2.676   3.286 -2.8429 -0.2718  2.2033
 1646SOL     OW 5277   0.517   0.303   4.605 -0.1938 -0.9843 -0.1653
 1646SOL    HW1 5278   0.450   0.372   4.608  0.0674 -0.7459  0.2811
 1646SOL    HW2 5279   0.475   0.227   4.646  0.0034 -0.6595  0.6583
 1647SOL     OW 5280   2.826   0.680   2.448  0.1711 -0.0292 -0.2838
 1647SOL    HW1 5281   2.777   0.758   2.471 -0.2256  0.0456 -1.3383
 1647SOL    HW2 5282   2.876   0.658   2.527 -0.2443  0.8804  0.2362
 1648SOL     OW 5283   4.969   6.523   0.310  0.3252  0.3135  0.4463
 1648SOL    HW1 5284   4.956   6.557   0.221  0.6843 -0.7201 -0.0192
 1648SOL    HW2 5285   5.035   6.455   0.300 -0.2454 -0.3942  1.3806
 1649SOL     OW 5286   2.328   0.815   3.169  0.0164  0.5486 -0.0549
 1649SOL    HW1 5287   2.278   0.892   3.196  1.5797  2.0714 -1.2290
 1649SOL    HW2 5288   2.388   0.798   3.242 -0.1706  0.5978  0.1092
 1650SOL     OW 5289   1.012   7.112   0.608 -0.3636  0.8542 -0.4088
 1650SOL    HW1 5290   0.948   7.151   0.668  0.0393  2.4311 -0.9642
 1650SOL    HW2 5291   1.088   7.170   0.613  1.8942 -1.9190  1.6779
 1651SOL     OW 5292   0.862   0.785   2.293 -0.3372  0.4067 -0.3746
 1651SOL    HW1 5293   0.848   0.861   2.236  1.8647  2.6102  1.7554
 1651SOL    HW2 5294   0.952   0.794   2.323  0.1103 -3.2651 -0.1642
 1652SOL     OW 5295   2.338   1.287   4.149 -0.0633 -0.6352  0.2888
 1652SOL    HW1 5296   2.421   1.260   4.111 -1.6612 -2.2225 -2.3612
 1652SOL    HW2 5297   2.308   1.359   4.093 -0.3406  0.2320  1.4888
 1653SOL     OW 5298   1.806   0.135   2.395 -0.6756  0.2396 -0.7968
 1653SOL    HW1 5299   1.846   0.206   2.444  0.4096 -0.5967 -0.4402
 1653SOL    HW2 5300   1.860   0.125   2.317 -0.8335 -0.1727 -0.8595
 1654SOL     OW 5301   7.187   1.204   3.367  0.1973 -0.4203 -0.3716
 1654SOL    HW1 5302   7.116   1.210   3.303 -0.3904 -1.0814  0.1921
 1654SOL    HW2 5303   7.173   1.279   3.425  0.4285 -0.1060 -0.7228
 1655SOL     OW 5304   0.380   0.651   5.110  0.0317 -0.0114 -0.4926
 1655SOL    HW1 5305   0.453   0.689   5.062 -1.0880  0.7303 -1.6699
 1655SOL    HW2 5306   0.325   0.611   5.043 -0.3194 -1.1582  0.4375
 1656SOL     OW 5307   2.448   6.576   2.103  0.0324  0.8805 -0.2325
 1656SOL    HW1 5308   2.451   6.619   2.018  0.6601  1.2237 -0.0425
 1656SOL    HW2 5309   2.491   6.492   2.090  0.5611  1.1337 -0.1461
 1657SOL     OW 5310   1.645   2.887   0.379 -0.1329  0.2029 -0.1700
 1657SOL    HW1 5311   1.670   2.876   0.471 -1.5248 -2.5522 -0.0231
 1657SOL    HW2 5312   1.577   2.954   0.381 -0.6060 -0.2851  0.9251
 1658SOL     OW 5313   2.132   1.302   2.234  0.3046  0.0539  0.3884
 1658SOL    HW1 5314   2.073   1.274   2.164  0.1730  0.0516  0.4981
 1658SOL    HW2 5315   2.218   1.269   2.208  0.8219  2.3769 -1.1328
 1659SOL     OW 5316   6.766   2.098   3.718  0.3579 -0.8981  0.2960
 1659SOL    HW1 5317   6.730   2.012   3.737 -0.3333 -0.1819  2.5122
 1659SOL    HW2 5318   6.861   2.083   3.710  0.3203 -1.7910  1.3129
 1660SOL     OW 5319   6.361   0.528   1.438 -0.3974 -0.0095  0.0314
 1660SOL    HW1 5320   6.399   0.607   1.398 -0.2656 -0.2160 -0.2631
 1660SOL    HW2 5321   6.435   0.467   1.443 -0.3800  0.0630  0.7370
 1661SOL     OW 5322   1.493   0.442   3.807 -0.1802  0.7471 -0.2197
 1661SOL    HW1 5323   1.423   0.423   3.869  0.7428 -0.9976  0.3662
 1661SOL    HW2 5324   1.490   0.369   3.745  1.0961  0.6481 -0.1839
 1662SOL     OW 5325   1.705   0.452   2.128 -0.4190  0.8504  0.2151
 1662SOL    HW1 5326   1.632   0.455   2.190 -1.8144  0.6662 -1.3667
 1662SOL    HW2 5327   1.783   0.454   2.184 -1.6034  1.2563  1.9464
 1663SOL     OW 5328   0.949   6.585   3.317 -0.5228  0.8154  0.4984
 1663SOL    HW1 5329   0.966   6.503   3.269  1.0709  0.5447  1.4575
 1663SOL    HW2 5330   0.968   6.654   3.253  0.3410  0.4439  0.3384
 1664SOL     OW 5331   1.761   0.455   3.122 -0.1023 -0.0326  0.5969
 1664SOL    HW1 5332   1.832   0.504   3.082 -0.4893 -0.7386 -1.0482
 1664SOL    HW2 5333   1.694   0.521   3.142 -1.3026  0.0905 -3.0628
 1665SOL     OW 5334   6.925   1.268   3.577  0.0334  0.2997 -0.0545
 1665SOL    HW1 5335   7.001   1.326   3.574 -0.3896  0.8635  0.0230
 1665SOL    HW2 5336   6.932   1.224   3.662  0.8232 -0.4190 -0.4704
 1666SOL     OW 5337   6.150   2.667   1.484  0.2221 -0.1368 -0.0889
 1666SOL    HW1 5338   6.193   2.618   1.414  1.5813  0.7479  0.0816
 1666SOL    HW2 5339   6.197   2.642   1.564 -0.0720  0.2759  0.2240
 1667SOL     OW 5340   3.521   6.700   3.697 -0.7990 -0.9792  0.1956
 1667SOL    HW1 5341   3.542   6.611   3.724 -1.5558 -1.1422  0.2616
 1667SOL    HW2 5342   3.433   6.694   3.660 -1.0065 -0.1963  0.5437
 1668SOL     OW 5343   0.370   0.005   2.858 -0.0686 -0.1733  0.2943
 1668SOL    HW1 5344   0.278  -0.019   2.866  0.2661 -1.2214  1.0582
 1668SOL    HW2 5345   0.404  -0.051   2.788  0.4082 -1.0549  1.2194
 1669SOL     OW 5346   0.978   1.034   3.406 -0.1841 -0.4318  0.7615
 1669SOL    HW1 5347   1.036   0.982   3.351 -1.3053  0.4068 -1.3395
 1669SOL    HW2 5348   0.895   0.986   3.406 -1.0127  0.8889 -0.6070
 1670SOL     OW 5349   0.202   0.866   2.496 -0.4567 -0.0057  0.6464
 1670SOL    HW1 5350   0.259   0.831   2.565  0.3387 -0.2092 -0.0962
 1670SOL    HW2 5351   0.124   0.896   2.543 -0.6099 -1.5739  1.4581
 1671SOL     OW 5352   4.904   0.518   0.926 -0.2944 -0.0699  0.3157
 1671SOL    HW1 5353   4.890   0.597   0.977 -0.9699  1.4717 -2.0766
 1671SOL    HW2 5354   4.975   0.541   0.865  0.2484 -1.6878  0.2762
 1672SOL     OW 5355   7.078   0.592   4.647  0.3178  0.1506  0.8247
 1672SOL    HW1 5356   6.999   0.585   4.701  0.8554 -1.4201  1.4668
 1672SOL    HW2 5357   7.064   0.671   4.595 -1.2807  0.3961  1.5516
 1673SOL     OW 5358   1.829   0.210   3.907 -0.2495 -0.6756 -0.2370
 1673SOL    HW1 5359   1.811   0.252   3.823 -1.2581  2.3201  1.3549
 1673SOL    HW2 5360   1.743   0.187   3.941 -0.2116  1.4199  1.4747
 1674SOL     OW 5361   6.564   6.256   1.086 -0.0411 -0.2149  0.0953
 1674SOL    HW1 5362   6.514   6.206   1.021 -0.4353  0.7790 -0.4022
 1674SOL    HW2 5363   6.583   6.339   1.042 -1.1373  0.8778  1.5511
 1675SOL     OW 5364   0.508   1.059   2.126  0.2185 -1.0004  0.0379
 1675SOL    HW1 5365   0.480   0.988   2.069 -0.9232 -0.1965 -0.4524
 1675SOL    HW2 5366   0.470   1.038   2.212  0.5942 -1.3981  0.1104
 1676SOL     OW 5367   6.699   6.364   3.520 -0.0066  0.3115  0.0443
 1676SOL    HW1 5368   6.787   6.392   3.494  0.1193 -0.1385 -0.0227
 1676SOL    HW2 5369   6.711   6.329   3.609  0.0128 -0.3855 -0.2283
 1677SOL     OW 5370   2.787   4.606   1.533 -0.0110  0.0631 -0.0507
 1677SOL    HW1 5371   2.745   4.578   1.614  0.0102 -1.0331 -0.4017
 1677SOL    HW2 5372   2.879   4.618   1.556 -0.2276  1.0272  0.3733
 1678SOL     OW 5373   2.937   4.991   2.235  0.3158 -0.2904  0.5699
 1678SOL    HW1 5374   3.027   4.969   2.210  1.1872  2.4901  0.9146
 1678SOL    HW2 5375   2.946   5.035   2.319 -1.6803 -1.9651  1.7604
 1679SOL     OW 5376   5.924   3.096   1.283  0.0169  0.4106 -0.0694
 1679SOL    HW1 5377   5.835   3.069   1.261 -0.5950  0.4153  2.1315
 1679SOL    HW2 5378   5.920   3.119   1.376  2.1465  1.1910 -0.1057
 1680SOL     OW 5379   1.491   1.509   4.907  0.2536 -0.2744 -0.0979
 1680SOL    HW1 5380   1.579   1.546   4.917 -0.1912  0.3968  1.8019
 1680SOL    HW2 5381   1.484   1.445   4.978 -0.3729 -1.2133 -0.9842
 1681SOL     OW 5382   7.099   7.246   1.787 -0.2531  0.3266  0.3765
 1681SOL    HW1 5383   7.153   7.325   1.791 -0.6233  0.5541  0.9287
 1681SOL    HW2 5384   7.128   7.192   1.860  0.4086 -0.3288 -0.3484
 1682SOL     OW 5385   1.289   0.379   2.994 -0.1876 -0.1405 -0.8181
 1682SOL    HW1 5386   1.331   0.399   3.077 -2.6205  0.9072  0.2665
 1682SOL    HW2 5387   1.240   0.299   3.010  0.5066 -0.7628 -1.7196
 1683SOL     OW 5388   0.385   0.163   4.902 -0.0697  0.0864  0.2705
 1683SOL    HW1 5389   0.382   0.091   4.839  2.2910  0.0795  0.0506
 1683SOL    HW2 5390   0.430   0.126   4.978 -1.9325  0.3981  1.5694
 1684SOL     OW 5391   3.347   4.193   1.343 -0.1241  0.0173 -0.1040
 1684SOL    HW1 5392   3.257   4.226   1.351 -0.3148 -0.7084  1.1871
 1684SOL    HW2 5393   3.402   4.271   1.352 -0.6156  0.3269  0.3318
 1685SOL     OW 5394   5.100   3.777   0.022 -0.1269  0.2301  0.4784
 1685SOL    HW1 5395   5.019   3.790   0.072 -0.3893 -2.5123  0.9423
 1685SOL    HW2 5396   5.164   3.749   0.088  0.4839 -0.1352 -0.2606
 1686SOL     OW 5397   2.184   1.630   5.035  0.4411  0.1480  0.9588
 1686SOL    HW1 5398   2.277   1.610   5.038  0.2831 -0.6317  0.8258
 1686SOL    HW2 5399   2.170   1.690   5.108  1.0996  0.5267  0.7833
 1687SOL     OW 5400   3.180   3.961   1.848  0.5279 -0.3688 -0.4003
 1687SOL    HW1 5401   3.221   4.047   1.841  0.2216 -0.1775  0.1063
 1687SOL    HW2 5402   3.215   3.925   1.930 -1.6539  0.5380  1.0096
 1688SOL     OW 5403   6.343   4.082   0.353 -0.2074  0.7613 -0.5480
 1688SOL    HW1 5404   6.339   4.162   0.301 -0.5100  0.3220 -1.2063
 1688SOL    HW2 5405   6.302   4.015   0.299  2.0016 -0.3628 -0.9755
 1689SOL     OW 5406   7.042   2.766   3.174  0.0195 -0.5993 -0.0238
 1689SOL    HW1 5407   6.957   2.725   3.185 -0.1392 -0.2847 -0.0713
 1689SOL    HW2 5408   7.103   2.708   3.221  0.1567 -2.0761 -1.9174
 1690SOL     OW 5409   5.410   6.515   0.776 -0.7342  0.1824 -0.1303
 1690SOL    HW1 5410   5.319   6.543   0.774 -1.0296 -0.6903  0.4594
 1690SOL    HW2 5411   5.460   6.591   0.746 -1.6074  0.8732  0.1477
 1691SOL     OW 5412   0.612   1.572   3.636  0.4211 -0.4892  0.0203
 1691SOL    HW1 5413   0.650   1.625   3.565  0.3313  0.5962  0.7644
 1691SOL    HW2 5414   0.610   1.631   3.711 -0.7522 -1.2059  0.5686
 1692SOL     OW 5415   4.257   3.670   0.263  0.3800 -0.2708 -0.3997
 1692SOL    HW1 5416   4.318   3.641   0.196 -0.0707  0.2701 -1.0543
 1692SOL    HW2 5417   4.171   3.667   0.221  0.3112  2.0350 -0.5232
 1693SOL     OW 5418   3.392   5.653   1.432 -0.4535 -0.7271  0.2907
 1693SOL    HW1 5419   3.405   5.639   1.526 -0.1030 -0.0223  0.3495
 1693SOL    HW2 5420   3.403   5.566   1.394  2.0453 -0.5948  0.6011
 1694SOL     OW 5421   5.082   3.785   1.586  0.1377 -0.2282  0.3203
 1694SOL    HW1 5422   5.125   3.703   1.611  1.4563  0.4297  0.3433
 1694SOL    HW2 5423   5.012   3.796   1.650  0.5859 -0.8428  0.9396
 1695SOL     OW 5424   4.892   4.049   0.490  0.3030 -0.0462  0.0765
 1695SOL    HW1 5425   4.894   3.957   0.515  0.5435  0.2953  1.3436
 1695SOL    HW2 5426   4.900   4.047   0.394  1.6204 -1.2837  0.1720
 1696SOL     OW 5427   3.056   3.520   0.018  0.1019 -0.0005  0.3319
 1696SOL    HW1 5428   2.976   3.511   0.070 -0.8897  1.0616 -0.9219
 1696SOL    HW2 5429   3.033   3.482  -0.067  0.5118  1.3544 -0.4195
 1697SOL     OW 5430   0.020   0.376   2.693  0.2734  0.0736 -0.5273
 1697SOL    HW1 5431   0.049   0.341   2.778 -0.0698 -0.4789 -0.6389
 1697SOL    HW2 5432   0.027   0.471   2.704 -2.9878  0.2423  1.3146
 1698SOL     OW 5433   0.732   1.879   4.293  0.1763 -0.0504  0.3703
 1698SOL    HW1 5434   0.733   1.916   4.381  2.1569 -0.5939  0.6212
 1698SOL    HW2 5435   0.741   1.785   4.306 -3.1876 -0.6252 -0.3265
 1699SOL     OW 5436   3.062   0.595   3.647 -0.0583 -0.3909 -0.3506
 1699SOL    HW1 5437   2.989   0.628   3.700 -1.4572 -1.9965 -1.1837
 1699SOL    HW2 5438   3.047   0.501   3.642  0.5043 -0.4060 -2.8470
 1700SOL     OW 5439   5.366   5.305   0.057 -0.2824  0.0004 -0.3286
 1700SOL    HW1 5440   5.319   5.347  -0.015 -1.2186 -1.0318 -0.3365
 1700SOL    HW2 5441   5.390   5.378   0.115 -0.2202  0.7519 -1.2677
 1701SOL     OW 5442   6.789   0.027   3.559  0.5454 -0.3297 -0.0266
 1701SOL    HW1 5443   6.713  -0.031   3.557  1.4513 -1.8190  3.0497
 1701SOL    HW2 5444   6.754   0.111   3.590  0.0879 -0.9594  1.2062
 1702SOL     OW 5445   4.859   6.021   0.578 -0.3028 -0.6915 -0.4390
 1702SOL    HW1 5446   4.853   6.073   0.658 -0.1729  0.3228 -1.0781
 1702SOL    HW2 5447   4.852   5.930   0.608  1.5771 -0.4428  0.9266
 1703SOL     OW 5448   4.974   3.504   0.823  0.1700 -0.0216  0.4311
 1703SOL    HW1 5449   4.920   3.445   0.770  0.5100 -0.9649  1.1084
 1703SOL    HW2 5450   4.934   3.590   0.811  0.6200 -0.0736 -1.8547
 1704SOL     OW 5451   2.900   4.672   1.115 -0.0632  0.6034  0.2437
 1704SOL    HW1 5452   2.874   4.669   1.208 -0.6163 -0.1152  0.0794
 1704SOL    HW2 5453   2.973   4.733   1.112  2.3097 -1.9038  1.7398
 1705SOL     OW 5454   3.923   5.530   0.931  0.0644  0.3635 -0.3104
 1705SOL    HW1 5455   3.985   5.600   0.950  0.7591  0.0607 -1.3996
 1705SOL    HW2 5456   3.970   5.449   0.952 -0.6564  0.1803  0.7221
 1706SOL     OW 5457   2.973   7.281   3.934  0.2420 -0.2891 -0.2557
 1706SOL    HW1 5458   2.962   7.230   4.014 -0.0277  0.2646  0.0711
 1706SOL    HW2 5459   2.892   7.330   3.926  1.2354  1.5893  0.5307
 1707SOL     OW 5460   7.196   1.477   4.644 -0.6119  0.0251 -0.1524
 1707SOL    HW1 5461   7.155   1.495   4.729 -0.8607 -1.1751 -0.0029
 1707SOL    HW2 5462   7.204   1.563   4.603  1.0098  0.8625  1.7320
 1708SOL     OW 5463   5.019   6.224   0.349  0.3821  0.0539  0.0033
 1708SOL    HW1 5464   5.072   6.269   0.415  0.4316 -1.6390  1.2006
 1708SOL    HW2 5465   4.987   6.146   0.394 -3.0364  0.8913 -0.7207
 1709SOL     OW 5466   0.985   1.015   4.970  0.4150  0.5160 -0.0322
 1709SOL    HW1 5467   0.924   1.004   4.896  1.7757 -3.0501 -0.7892
 1709SOL    HW2 5468   1.055   1.069   4.934  0.0506  0.5836 -0.6680
 1710SOL     OW 5469   7.003   0.397   3.038  0.3616  0.0382 -0.2663
 1710SOL    HW1 5470   7.063   0.469   3.057  0.7907 -0.3703 -0.0731
 1710SOL    HW2 5471   6.918   0.427   3.071  1.2438 -1.0781  3.3638
 1711SOL     OW 5472   7.154   0.619   5.115 -0.3918 -0.1676 -0.4427
 1711SOL    HW1 5473   7.237   0.581   5.085 -0.9205 -1.8097  0.0569
 1711SOL    HW2 5474   7.091   0.547   5.108 -1.2374  0.3123  1.5253
 1712SOL     OW 5475   2.685   1.036   2.981  0.5009 -0.2373  0.0107
 1712SOL    HW1 5476   2.715   1.089   2.907 -0.2187  0.9689  0.5586
 1712SOL    HW2 5477   2.645   0.959   2.940  0.4239  0.2442 -0.8554
 1713SOL     OW 5478   3.241   2.630   0.902  0.3500  0.1673  0.0989
 1713SOL    HW1 5479   3.200   2.680   0.973 -2.4593 -0.8178 -0.6954
 1713SOL    HW2 5480   3.249   2.693   0.830  0.9048  0.5317  0.4664
 1714SOL     OW 5481   5.269   5.705   1.245  0.4405 -0.2582  0.7488
 1714SOL    HW1 5482   5.179   5.675   1.255  0.4693 -0.1027  1.6122
 1714SOL    HW2 5483   5.321   5.625   1.244  0.2705 -0.3663 -0.1336
 1715SOL     OW 5484   3.333   4.678   1.542 -0.4503 -0.2868  0.2913
 1715SOL    HW1 5485   3.370   4.591   1.528  0.1273 -0.0044  0.0354
 1715SOL    HW2 5486   3.375   4.710   1.622  0.0130  0.1071 -0.0992
 1716SOL     OW 5487   4.454   3.505   1.165  0.6216 -0.3769  0.3428
 1716SOL    HW1 5488   4.533   3.453   1.149 -1.5254 -3.4004 -1.4797
 1716SOL    HW2 5489   4.429   3.482   1.255  0.5384 -1.3556  0.0836
 1717SOL     OW 5490   0.918   1.709   3.787  0.4224 -0.3318 -0.0766
 1717SOL    HW1 5491   0.945   1.660   3.710  0.7897  0.8132 -0.6955
 1717SOL    HW2 5492   0.929   1.647   3.860  0.4723 -1.2861 -0.8745
 1718SOL     OW 5493   6.350   6.698   5.144 -0.1352  0.7170  0.0128
 1718SOL    HW1 5494   6.408   6.724   5.072 -0.5623  0.8659 -0.2784
 1718SOL    HW2 5495   6.263   6.691   5.104 -0.2120 -0.1362  0.3118
 1719SOL     OW 5496   1.176   1.884   4.584 -0.0303 -0.5806 -0.8200
 1719SOL    HW1 5497   1.261   1.927   4.567 -0.8309  1.3886 -0.1329
 1719SOL    HW2 5498   1.141   1.866   4.497  0.3023  0.2924 -1.1512
 1720SOL     OW 5499   3.138   5.312   3.560  0.3709 -0.2661  0.1399
 1720SOL    HW1 5500   3.144   5.264   3.477  0.8942  0.2877 -0.1574
 1720SOL    HW2 5501   3.226   5.308   3.596  0.1367 -0.5208  0.6853
 1721SOL     OW 5502   1.933   0.760   4.179 -0.3892 -0.1073  0.0878
 1721SOL    HW1 5503   1.904   0.794   4.265  0.8542  0.0854  0.4477
 1721SOL    HW2 5504   2.028   0.766   4.182 -0.2737 -1.1775 -0.8835
 1722SOL     OW 5505   5.347   6.747   4.712  0.1838  0.4275  0.0299
 1722SOL    HW1 5506   5.386   6.771   4.796  0.4517  0.4025 -0.0852
 1722SOL    HW2 5507   5.261   6.788   4.713  0.0571  0.1515  0.4539
 1723SOL     OW 5508   0.870   1.919   3.168 -0.1629 -0.4573 -0.1458
 1723SOL    HW1 5509   0.833   1.883   3.088  0.4114 -0.5077 -0.3940
 1723SOL    HW2 5510   0.928   1.851   3.201  1.8614  0.6211 -1.2544
 1724SOL     OW 5511   1.035   1.858   4.338  0.0080 -0.4063  0.3525
 1724SOL    HW1 5512   0.949   1.828   4.311  0.1880 -0.4075 -0.2444
 1724SOL    HW2 5513   1.034   1.953   4.322 -0.1323 -0.2855  1.0447
 1725SOL     OW 5514   7.176   1.336   4.417  0.6055 -0.8990 -0.1239
 1725SOL    HW1 5515   7.106   1.389   4.379 -1.8134 -2.9953  1.0785
 1725SOL    HW2 5516   7.199   1.381   4.498  0.6865 -0.1722 -0.5450
 1726SOL     OW 5517   1.369   2.403   5.096  0.5036 -0.1515 -0.7946
 1726SOL    HW1 5518   1.292   2.429   5.147  0.7353 -2.0127  0.6282
 1726SOL    HW2 5519   1.334   2.377   5.011 -0.5855 -1.5480  0.0292
 1727SOL     OW 5520   5.167   7.053   4.495 -0.0657 -0.7827  0.0937
 1727SOL    HW1 5521   5.233   7.102   4.544 -0.2282  0.9082 -1.2850
 1727SOL    HW2 5522   5.141   6.982   4.554 -0.4883  1.3110  2.5820
 1728SOL     OW 5523   0.170   2.107   4.261 -0.3113  0.0226  0.3796
 1728SOL    HW1 5524   0.144   2.081   4.350 -3.9159  1.2505 -0.1333
 1728SOL    HW2 5525   0.174   2.025   4.212  0.3698 -0.5470  1.3712
 1729SOL     OW 5526   3.602   3.314   0.611  0.0077  0.4342 -0.3302
 1729SOL    HW1 5527   3.529   3.285   0.666  0.3364 -0.2522 -0.2429
 1729SOL    HW2 5528   3.581   3.405   0.590 -0.8992  0.2362 -0.3473
 1730SOL     OW 5529   2.674   1.356   3.383 -0.3200 -0.2650 -0.6817
 1730SOL    HW1 5530   2.685   1.395   3.470  1.0374 -0.9035 -0.5425
 1730SOL    HW2 5531   2.599   1.297   3.392  1.0800 -1.9177  0.6568
 1731SOL     OW 5532   6.311   0.694   3.786 -0.7819  0.0007 -0.1265
 1731SOL    HW1 5533   6.333   0.783   3.758  0.7813 -0.0733  0.7419
 1731SOL    HW2 5534   6.376   0.639   3.744  1.5893 -0.1373  3.2775
 1732SOL     OW 5535   3.027   1.273   3.865 -0.1559  0.8883  0.4104
 1732SOL    HW1 5536   3.057   1.303   3.779 -0.5678 -0.6242 -0.2927
 1732SOL    HW2 5537   3.104   1.283   3.922  0.7956 -0.0655 -0.6458
 1733SOL     OW 5538   3.391   2.251   4.344  0.3802 -0.2284  0.0394
 1733SOL    HW1 5539   3.456   2.207   4.289 -0.7068  0.4107 -1.8491
 1733SOL    HW2 5540   3.346   2.311   4.285 -1.8777 -0.5647  1.2851
 1734SOL     OW 5541   4.231   5.404   0.045 -0.1893  0.6184  0.4002
 1734SOL    HW1 5542   4.292   5.441  -0.019  0.2720 -2.2774 -0.9963
 1734SOL    HW2 5543   4.174   5.347  -0.007 -1.6073  0.2750  2.2393
 1735SOL     OW 5544   2.228   7.048   1.821 -0.1241 -0.0428 -0.2326
 1735SOL    HW1 5545   2.192   7.038   1.909 -0.4551  0.6169 -0.2790
 1735SOL    HW2 5546   2.187   6.979   1.770 -0.9352  0.3633 -0.1538
 1736SOL     OW 5547   1.228   0.687   3.944  0.0612 -0.0858 -0.1407
 1736SOL    HW1 5548   1.155   0.676   3.883 -0.2202  0.7371  0.0372
 1736SOL    HW2 5549   1.301   0.717   3.889 -0.4301  1.5031  0.0293
 1737SOL     OW 5550   3.827   4.256   0.340 -0.0134  0.2325  0.3382
 1737SOL    HW1 5551   3.813   4.343   0.302  0.0545 -0.1180 -0.4932
 1737SOL    HW2 5552   3.913   4.229   0.306  0.2137  0.0658  1.0338
 1738SOL     OW 5553   0.209   6.384   3.939 -0.5436 -0.2869 -0.1830
 1738SOL    HW1 5554   0.236   6.432   4.017 -0.9997  3.0367 -1.9034
 1738SOL    HW2 5555   0.124   6.346   3.963 -0.4428  0.2434  1.0886
 1739SOL     OW 5556   3.251   4.528   1.088  0.6578 -0.2499  0.4279
 1739SOL    HW1 5557   3.342   4.503   1.103  1.0802  1.4237  0.7742
 1739SOL    HW2 5558   3.221   4.564   1.171  1.0640  3.2013 -0.7563
 1740SOL     OW 5559   2.035   5.667   3.916  0.2596 -0.8266 -0.4074
 1740SOL    HW1 5560   2.058   5.651   4.008  1.2645 -1.1137 -0.6928
 1740SOL    HW2 5561   2.043   5.762   3.905 -0.8645 -0.6693  0.0507
 1741SOL     OW 5562   6.387   0.949   4.613 -0.1736  0.1328 -0.1370
 1741SOL    HW1 5563   6.326   0.925   4.683  0.8339 -0.4410  0.5715
 1741SOL    HW2 5564   6.469   0.967   4.658  0.2686  0.5885 -1.1058
 1742SOL     OW 5565   2.648   1.072   3.879  0.7612  0.3416 -0.4621
 1742SOL    HW1 5566   2.641   1.094   3.972 -0.4286  1.5802 -0.8170
 1742SOL    HW2 5567   2.563   1.034   3.857  1.6011 -1.5208 -0.6971
 1743SOL     OW 5568   3.808   4.070   0.827  0.1165  0.2294  0.2869
 1743SOL    HW1 5569   3.793   4.075   0.733  0.0023 -0.4400  0.2620
 1743SOL    HW2 5570   3.728   4.029   0.861  1.4666 -2.6290  0.2634
 1744SOL     OW 5571   0.734   2.114   3.318 -0.0267 -0.0310 -0.0803
 1744SOL    HW1 5572   0.800   2.184   3.321  1.0724 -1.0679  0.4197
 1744SOL    HW2 5573   0.782   2.037   3.288 -1.2424 -0.5827 -0.6779
 1745SOL     OW 5574   0.751   0.332   3.390  0.5190 -0.1256  0.2258
 1745SOL    HW1 5575   0.695   0.256   3.378  0.1651  0.0533  0.6786
 1745SOL    HW2 5576   0.704   0.386   3.455 -0.2471  1.4397 -1.5347
 1746SOL     OW 5577   0.506   0.907   2.863  0.3544 -0.0131 -0.0152
 1746SOL    HW1 5578   0.515   0.920   2.769  2.7194  1.6293  0.3639
 1746SOL    HW2 5579   0.588   0.864   2.889 -0.2497 -0.4065  1.3246
 1747SOL     OW 5580   3.453   5.307   1.589  0.0188  0.1173 -0.5984
 1747SOL    HW1 5581   3.371   5.290   1.543 -1.0060 -0.4560  1.3278
 1747SOL    HW2 5582   3.497   5.223   1.593 -0.6927 -0.2189  0.8632
 1748SOL     OW 5583   2.084   2.067   2.783  0.0421  0.3028  0.3706
 1748SOL    HW1 5584   2.112   2.138   2.840 -0.3670  0.5586  0.2514
 1748SOL    HW2 5585   2.023   2.107   2.722  1.4257  0.3203 -1.0772
 1749SOL     OW 5586   6.203   6.751   0.640  0.0382 -0.0581 -0.2305
 1749SOL    HW1 5587   6.232   6.797   0.719  0.9803 -2.1571  0.7234
 1749SOL    HW2 5588   6.245   6.799   0.568 -1.1329  2.1216  0.4370
 1750SOL     OW 5589   1.709   1.923   4.475 -0.0969  0.1854  0.2773
 1750SOL    HW1 5590   1.765   1.999   4.489 -1.0109  1.2267 -1.3990
 1750SOL    HW2 5591   1.683   1.929   4.383  1.2414 -3.1472 -0.4658
 1751SOL     OW 5592   6.669   7.279   2.369 -0.0514  0.4438 -0.1974
 1751SOL    HW1 5593   6.674   7.186   2.390 -0.5803  0.6047  0.6687
 1751SOL    HW2 5594   6.755   7.314   2.391 -0.4300  0.5084  1.2467
 1752SOL     OW 5595   6.178   0.959   4.796 -0.1999  0.1814  0.0887
 1752SOL    HW1 5596   6.165   1.049   4.827  0.2203  0.3004 -0.0701
 1752SOL    HW2 5597   6.154   0.904   4.871  4.0015  0.4979  1.9852
 1753SOL     OW 5598   5.127   6.323   4.498 -0.0875  0.2332  0.3962
 1753SOL    HW1 5599   5.124   6.252   4.562  1.2924  0.7538  1.0870
 1753SOL    HW2 5600   5.168   6.396   4.545  0.3951  0.8223 -0.8862
 1754SOL     OW 5601   0.974   1.375   4.285  0.3433 -0.4289 -0.4938
 1754SOL    HW1 5602   1.068   1.376   4.270  0.2901 -1.9224 -1.0819
 1754SOL    HW2 5603   0.957   1.292   4.330 -0.6500 -0.0180 -0.0687
 1755SOL     OW 5604   0.995   0.098   4.598 -0.3368  0.3925 -0.1716
 1755SOL    HW1 5605   0.911   0.113   4.554 -0.1043  0.4316 -0.6031
 1755SOL    HW2 5606   1.024   0.186   4.625 -0.3366  0.4020 -0.2026
 1756SOL     OW 5607   2.528   0.015   3.564  0.3324 -0.6079  0.2126
 1756SOL    HW1 5608   2.488  -0.066   3.595  2.3236 -0.3407  4.0897
 1756SOL    HW2 5609   2.472   0.084   3.599 -0.8658 -0.2078 -2.3265
 1757SOL     OW 5610   2.539   3.945   0.420  0.1444 -0.6094 -0.2152
 1757SOL    HW1 5611   2.480   3.990   0.360  0.0820 -1.6343 -0.9523
 1757SOL    HW2 5612   2.513   3.975   0.507  0.4995  1.2148 -0.6981
 1758SOL     OW 5613   1.870   2.181   4.347  0.5174 -0.3222 -0.0135
 1758SOL    HW1 5614   1.825   2.146   4.271  0.8593  2.0115 -1.3749
 1758SOL    HW2 5615   1.917   2.258   4.314  1.2424  0.3609  2.4142
 1759SOL     OW 5616   3.533   5.584   0.654 -0.2637 -0.4194 -0.8156
 1759SOL    HW1 5617   3.538   5.500   0.608  1.5716 -0.5943 -0.3911
 1759SOL    HW2 5618   3.541   5.560   0.747  0.2425  0.2005 -0.6904
 1760SOL     OW 5619   2.471   2.828   2.962 -0.0433 -0.1782  0.2012
 1760SOL    HW1 5620   2.445   2.806   3.052  0.9651 -1.7596  0.1458
 1760SOL    HW2 5621   2.429   2.913   2.945  0.3809  0.5547  2.4384
 1761SOL     OW 5622   7.290   1.349   5.082 -0.4379 -0.7380 -0.0906
 1761SOL    HW1 5623   7.240   1.270   5.103  1.1214 -1.4656  1.1210
 1761SOL    HW2 5624   7.277   1.406   5.158 -0.7598 -0.2428 -0.5170
 1762SOL     OW 5625   3.445   3.241   0.396 -0.4382  0.0636  0.1427
 1762SOL    HW1 5626   3.495   3.270   0.473 -0.3332  1.9184 -0.5557
 1762SOL    HW2 5627   3.508   3.191   0.344 -0.8156 -2.2232  1.7321
 1763SOL     OW 5628   2.881   1.463   4.004 -0.0570  0.5190 -0.3815
 1763SOL    HW1 5629   2.932   1.422   3.933  0.8439  1.6949 -0.4457
 1763SOL    HW2 5630   2.939   1.459   4.080 -0.3142  0.8625 -0.1665
 1764SOL     OW 5631   4.468   3.116   0.534 -0.0747  0.5252 -0.2417
 1764SOL    HW1 5632   4.431   3.032   0.559  3.4817 -1.4998 -1.0280
 1764SOL    HW2 5633   4.466   3.168   0.614 -1.9254 -0.4261  0.3847
 1765SOL     OW 5634   5.981   5.438   0.473 -0.7302  0.6748  0.0830
 1765SOL    HW1 5635   6.001   5.483   0.391  0.5703 -0.5190 -0.2956
 1765SOL    HW2 5636   5.948   5.507   0.531 -0.1207  1.8444 -0.9127
 1766SOL     OW 5637   0.624   1.397   4.894  0.1140 -0.4624 -0.3182
 1766SOL    HW1 5638   0.608   1.326   4.956 -1.4645 -1.6603 -2.0224
 1766SOL    HW2 5639   0.685   1.360   4.831 -0.0514 -0.0016 -0.7516
 1767SOL     OW 5640   4.531   7.284   2.751  0.3345 -1.1674 -0.1946
 1767SOL    HW1 5641   4.605   7.341   2.728 -0.0961 -0.8978 -0.9454
 1767SOL    HW2 5642   4.523   7.224   2.677 -0.3180 -1.0704 -0.2061
 1768SOL     OW 5643   4.553   3.631   0.571 -0.0117 -0.0077  0.0907
 1768SOL    HW1 5644   4.533   3.691   0.643  1.0616  0.5209 -0.0210
 1768SOL    HW2 5645   4.468   3.594   0.546 -0.7407  1.5850  0.0729
 1769SOL     OW 5646   3.700   3.692   0.284 -0.3579 -0.0458 -0.0979
 1769SOL    HW1 5647   3.762   3.634   0.330 -0.6982 -0.5036 -0.2021
 1769SOL    HW2 5648   3.650   3.734   0.354 -0.8082 -0.6686 -0.0343
 1770SOL     OW 5649   7.111   0.338   4.285 -0.3890  0.0908  0.1249
 1770SOL    HW1 5650   7.079   0.419   4.246 -0.1805 -0.1112 -0.4694
 1770SOL    HW2 5651   7.054   0.324   4.361 -0.0955  1.0686  0.5495
 1771SOL     OW 5652   6.860   0.885   3.962 -0.1702 -0.1512 -0.1230
 1771SOL    HW1 5653   6.881   0.899   4.055  1.1142  0.3852 -0.4601
 1771SOL    HW2 5654   6.767   0.864   3.961 -0.1058 -0.6337  1.3307
 1772SOL     OW 5655   2.939   5.112   0.343  0.5297  0.1501 -0.1817
 1772SOL    HW1 5656   3.005   5.050   0.373  0.7673  0.1789 -0.6419
 1772SOL    HW2 5657   2.936   5.179   0.412  0.5915 -0.1325  0.0990
 1773SOL     OW 5658   4.173   3.036   0.680 -0.2233  0.2289  0.1423
 1773SOL    HW1 5659   4.250   3.082   0.712 -0.6475  0.6402  0.5749
 1773SOL    HW2 5660   4.102   3.063   0.738 -0.9914  0.9396 -1.0806
 1774SOL     OW 5661   2.882   4.586   0.518 -0.2873  0.1255 -0.0403
 1774SOL    HW1 5662   2.963   4.548   0.551  0.2542  0.6565 -0.7126
 1774SOL    HW2 5663   2.908   4.634   0.439 -0.9268  1.8577  0.7465
 1775SOL     OW 5664   1.812   1.203   3.926 -0.9713 -0.3775 -0.6758
 1775SOL    HW1 5665   1.815   1.107   3.926  0.9719 -0.4126  1.5511
 1775SOL    HW2 5666   1.894   1.229   3.884 -0.5741  0.2293  0.4214
 1776SOL     OW 5667   3.070   4.446   0.877  0.4798 -0.0729 -0.0608
 1776SOL    HW1 5668   3.142   4.482   0.928  1.0521 -0.0801 -0.8374
 1776SOL    HW2 5669   3.045   4.366   0.922  0.6949  0.1332  0.4308
 1777SOL     OW 5670   2.541   1.712   4.493 -0.1704  0.1622  0.5430
 1777SOL    HW1 5671   2.493   1.681   4.570  0.2975 -1.8995  0.0662
 1777SOL    HW2 5672   2.475   1.757   4.440 -1.4715 -1.8455  0.3265
 1778SOL     OW 5673   3.416   0.848   4.302  0.7721 -0.2718  0.3176
 1778SOL    HW1 5674   3.396   0.893   4.384 -1.2795  0.6210 -0.5914
 1778SOL    HW2 5675   3.385   0.758   4.316  0.3318 -0.0945  0.5076
 1779SOL     OW 5676   2.853   3.472   0.195 -1.1905 -0.3677 -0.4122
 1779SOL    HW1 5677   2.882   3.501   0.281  1.5318 -0.8348 -1.0751
 1779SOL    HW2 5678   2.833   3.379   0.206 -0.7457 -0.4505 -0.2731
 1780SOL     OW 5679   3.371   3.211   0.689 -0.1775 -0.6185  0.0369
 1780SOL    HW1 5680   3.277   3.217   0.675 -0.1918 -0.6895  0.0990
 1780SOL    HW2 5681   3.384   3.123   0.726 -0.3792  0.2146  2.2673
 1781SOL     OW 5682   4.679   5.175   1.336 -0.2784  0.1606 -0.1272
 1781SOL    HW1 5683   4.729   5.254   1.312  1.8951 -0.9543  0.4835
 1781SOL    HW2 5684   4.616   5.206   1.401  1.9956  1.1125  1.7652
 1782SOL     OW 5685   4.786   3.746   0.851  0.0453 -0.3285  0.2360
 1782SOL    HW1 5686   4.785   3.722   0.944  0.9822 -0.2230  0.2815
 1782SOL    HW2 5687   4.695   3.768   0.831  0.0451  0.8419  1.4329
 1783SOL     OW 5688   5.422   3.544   0.610  0.1826  0.3133 -0.4974
 1783SOL    HW1 5689   5.332   3.570   0.589 -0.2088 -0.1882  0.4813
 1783SOL    HW2 5690   5.461   3.522   0.525 -0.9621 -0.4979 -0.8429
 1784SOL     OW 5691   0.540   1.633   4.779 -0.9891  0.1316 -0.3554
 1784SOL    HW1 5692   0.591   1.613   4.701  0.9577 -0.4447  0.9835
 1784SOL    HW2 5693   0.550   1.556   4.835 -1.7971  0.7876  0.7334
 1785SOL     OW 5694   6.665   0.552   1.683  0.0476 -0.3966  0.6313
 1785SOL    HW1 5695   6.707   0.638   1.680 -0.4528 -0.1754 -0.4222
 1785SOL    HW2 5696   6.574   0.569   1.660  0.2358 -1.3836 -1.0014
 1786SOL     OW 5697   0.598   6.550   5.102 -0.3329 -0.3626  0.2710
 1786SOL    HW1 5698   0.537   6.476   5.094 -0.3734 -0.4697  1.4870
 1786SOL    HW2 5699   0.620   6.572   5.011 -3.8447  1.0451 -0.4269
 1787SOL     OW 5700   7.129   6.510   3.966 -0.2941 -0.3737 -0.2885
 1787SOL    HW1 5701   7.109   6.448   4.036 -3.9804  2.9706  2.0939
 1787SOL    HW2 5702   7.198   6.566   4.003  0.3180 -0.7088 -0.8880
 1788SOL     OW 5703   6.862   2.462   4.513 -0.1821  0.1655 -0.5338
 1788SOL    HW1 5704   6.921   2.536   4.525 -2.0454  1.5216  0.7523
 1788SOL    HW2 5705   6.875   2.435   4.422  0.3464  2.2692 -1.1245
 1789SOL     OW 5706   1.530   0.051   4.054  0.1003  0.2103 -0.2083
 1789SOL    HW1 5707   1.551   0.143   4.068  2.3057 -0.2934  0.1337
 1789SOL    HW2 5708   1.435   0.049   4.046 -0.0517  2.4086  0.5037
 1790SOL     OW 5709   4.836   3.222   0.757 -0.5281 -0.3408 -0.3392
 1790SOL    HW1 5710   4.829   3.166   0.679 -1.8943  0.0395 -0.5133
 1790SOL    HW2 5711   4.820   3.310   0.724 -0.6372 -0.1180  0.3012
 1791SOL     OW 5712   6.887   2.484   0.641  0.4030  0.2979 -0.0567
 1791SOL    HW1 5713   6.911   2.391   0.638  0.8659  0.4203 -0.2527
 1791SOL    HW2 5714   6.969   2.530   0.625  0.2531  0.7518  0.4393
 1792SOL     OW 5715   6.016   5.086   1.248  0.6049 -0.7610 -0.1732
 1792SOL    HW1 5716   6.052   5.083   1.336  0.2609 -1.8237 -0.0453
 1792SOL    HW2 5717   6.079   5.038   1.194  0.3655 -0.9140 -0.3222
 1793SOL     OW 5718   1.766   0.488   4.659 -0.2811  0.1165  0.0204
 1793SOL    HW1 5719   1.751   0.516   4.568  0.9209  1.1636  0.1085
 1793SOL    HW2 5720   1.754   0.393   4.657 -1.5337  0.2718 -0.9473
 1794SOL     OW 5721   2.982   1.082   4.458  0.5773 -0.3991  0.7402
 1794SOL    HW1 5722   3.006   1.112   4.370  1.6714  1.0034  1.4839
 1794SOL    HW2 5723   3.066   1.068   4.502  0.0422 -1.5780  1.4275
 1795SOL     OW 5724   1.307   1.572   3.145  0.0630 -0.2350 -0.0185
 1795SOL    HW1 5725   1.336   1.645   3.199 -0.6930  0.7082 -0.8653
 1795SOL    HW2 5726   1.242   1.527   3.199  1.1458 -0.8047  0.8398
 1796SOL     OW 5727   1.260   2.784   4.601 -0.2480 -0.3959 -0.1263
 1796SOL    HW1 5728   1.305   2.843   4.540  0.6846 -0.9747 -0.0204
 1796SOL    HW2 5729   1.330   2.726   4.634 -0.9197 -0.7364  0.7265
 1797SOL     OW 5730   2.484   4.426   0.265 -0.0874  0.3173 -0.7485
 1797SOL    HW1 5731   2.483   4.468   0.351  0.2937 -0.4496 -0.3573
 1797SOL    HW2 5732   2.556   4.362   0.271 -2.5348 -2.6021 -0.2224
 1798SOL     OW 5733   5.778   3.059   4.208  0.5594  0.2821 -0.7378
 1798SOL    HW1 5734   5.784   3.153   4.226  0.7599  0.1265  0.0704
 1798SOL    HW2 5735   5.868   3.033   4.191  0.3996  0.3818 -1.7916
 1799SOL     OW 5736   4.170   3.930   0.241  0.2162 -0.5088 -0.2889
 1799SOL    HW1 5737   4.235   3.892   0.300 -0.0830 -0.9302 -0.2248
 1799SOL    HW2 5738   4.198   3.901   0.154  1.6555  1.5285 -0.5865
 1800SOL     OW 5739   0.282   6.690   4.714 -0.0686 -0.7479 -0.0481
 1800SOL    HW1 5740   0.221   6.761   4.696  1.1989 -0.2300 -2.6966
 1800SOL    HW2 5741   0.310   6.704   4.804 -2.1735  0.2466  0.5066
 1801SOL     OW 5742   1.562   1.260   4.579 -0.1557 -0.3446  0.3768
 1801SOL    HW1 5743   1.571   1.338   4.523  0.3970  1.3626  2.6879
 1801SOL    HW2 5744   1.606   1.190   4.531  0.7447  1.1579 -1.0814
 1802SOL     OW 5745   6.983   6.275   4.969 -0.6546  0.1392  0.4384
 1802SOL    HW1 5746   6.892   6.296   4.992 -1.3397 -1.0017 -1.0346
 1802SOL    HW2 5747   6.992   6.182   4.991  1.2724  0.9382  3.7279
 1803SOL     OW 5748   3.370   3.822   0.023 -0.6664  0.6805  0.4809
 1803SOL    HW1 5749   3.383   3.758  -0.047  0.2025  2.3943 -1.0048
 1803SOL    HW2 5750   3.458   3.840   0.056 -0.8874  1.1499  0.8287
 1804SOL     OW 5751   2.981   5.336   1.697  0.0750 -0.0636 -0.8128
 1804SOL    HW1 5752   3.046   5.403   1.716  1.0120 -1.2728  0.4356
 1804SOL    HW2 5753   2.898   5.374   1.726  0.6858  0.3160  0.5154
 1805SOL     OW 5754   5.381   1.043   4.367 -0.1052  0.3067 -0.7006
 1805SOL    HW1 5755   5.347   1.130   4.347 -2.3023 -0.1291  0.8163
 1805SOL    HW2 5756   5.407   1.048   4.459 -1.5864 -0.9550 -0.1617
 1806SOL     OW 5757   1.475   1.968   4.869 -0.6806 -0.1594 -0.4806
 1806SOL    HW1 5758   1.536   1.918   4.815  0.3174  1.9351 -1.4238
 1806SOL    HW2 5759   1.397   1.913   4.875  1.3678 -3.1589  1.1562
 1807SOL     OW 5760   2.823   4.288   1.684 -0.4748  0.2464 -0.2182
 1807SOL    HW1 5761   2.810   4.276   1.778 -1.0950  1.1138 -0.1780
 1807SOL    HW2 5762   2.771   4.218   1.644 -0.7555  0.2801  0.0772
 1808SOL     OW 5763   0.048   6.598   1.382 -0.4562 -0.5513 -0.4066
 1808SOL    HW1 5764   0.072   6.505   1.383 -0.1550 -0.4728 -0.2767
 1808SOL    HW2 5765  -0.010   6.609   1.457  2.3212  0.0972  1.8126
 1809SOL     OW 5766   4.674   3.370   1.072  0.0423 -0.7103 -0.4018
 1809SOL    HW1 5767   4.652   3.287   1.115 -3.3091  0.9885  1.6024
 1809SOL    HW2 5768   4.745   3.407   1.125 -1.5152 -0.3642  1.5970
 1810SOL     OW 5769   3.115   4.910   0.696  0.5571 -0.4670 -0.2974
 1810SOL    HW1 5770   3.194   4.964   0.694 -0.4286  1.0742 -0.0885
 1810SOL    HW2 5771   3.114   4.872   0.784  1.9036 -1.8898 -0.8542
 1811SOL     OW 5772   4.230   6.615   1.382  0.1767  0.0698  0.1697
 1811SOL    HW1 5773   4.134   6.619   1.381  0.1514 -0.3476  0.6573
 1811SOL    HW2 5774   4.256   6.641   1.294 -0.4540 -1.5045 -0.5095
 1812SOL     OW 5775   7.071   0.295   3.364  0.1469 -0.0298  0.1987
 1812SOL    HW1 5776   7.077   0.259   3.453  0.5088 -1.4800 -0.3851
 1812SOL    HW2 5777   7.052   0.388   3.377  0.9293 -0.0599  1.8073
 1813SOL     OW 5778   1.356   0.283   3.453  0.3312 -0.1209 -0.7169
 1813SOL    HW1 5779   1.414   0.273   3.529  0.3456  4.3945  0.1089
 1813SOL    HW2 5780   1.283   0.336   3.485 -0.5512  0.4753 -3.4818
 1814SOL     OW 5781   3.379   3.580   0.724  0.3311  0.4216  0.5126
 1814SOL    HW1 5782   3.392   3.617   0.811  1.3255 -1.9577  1.4561
 1814SOL    HW2 5783   3.467   3.573   0.686  0.5229 -2.7119  1.2311
 1815SOL     OW 5784   6.511   6.747   3.557  0.0700  0.4456 -0.0456
 1815SOL    HW1 5785   6.441   6.809   3.535  0.2568  0.9034  0.6366
 1815SOL    HW2 5786   6.473   6.661   3.539 -0.6507  0.6925  0.2596
 1816SOL     OW 5787   2.002   0.047   3.247 -0.7986  0.9599 -0.3703
 1816SOL    HW1 5788   2.056   0.058   3.168 -2.3652 -1.5140 -1.9211
 1816SOL    HW2 5789   1.912   0.060   3.217 -1.3769  0.8106  1.1981
 1817SOL     OW 5790   3.034   3.813   0.836  0.4686 -0.2009 -0.2021
 1817SOL    HW1 5791   3.070   3.882   0.892  0.6188 -0.8670  0.5480
 1817SOL    HW2 5792   2.958   3.853   0.793  0.2862  0.3007  0.5662
 1818SOL     OW 5793   6.445   2.615   4.062  0.0252 -0.2719 -0.2218
 1818SOL    HW1 5794   6.387   2.647   4.130  1.0130  2.2945 -0.4618
 1818SOL    HW2 5795   6.390   2.606   3.985 -0.9566 -2.5289  0.6778
 1819SOL     OW 5796   3.729   4.287   0.983 -0.3815  0.3392 -0.1353
[truncated: 1,467,446 more chars]
