# Supplementary material for: Determination of Ligand Binding Modes in Hydrated Viral Ion Channels to Foster Drug Design and Repositioning
Source: J Chem Inf Model. 2021 Jul 27;61(8):4011–22. doi: 10.1021/acs.jcim.1c00488 (PMC8389532; doi:10.1021/acs.jcim.1c00488)
Supplement: Supplementary file 2 — ci1c00488_si_002.zip [file ci1c00488_si_002.zip › supporting_data_05_05/supporting_data/minimization_examples_3_ligands/SA_M2A_dry_holo/minim/after_st1.gro]

6bkk_maestro in water
27062
   21ACE    CH3    1   6.035   0.262   2.021
   21ACE   HH31    2   5.985   0.173   1.984
   21ACE   HH32    3   5.961   0.338   2.047
   21ACE   HH33    4   6.100   0.298   1.942
   21ACE      C    5   6.116   0.224   2.144
   21ACE      O    6   6.238   0.231   2.139
   22SER      N    7   6.045   0.184   2.250
   22SER      H    8   5.945   0.181   2.240
   22SER     CA    9   6.101   0.138   2.376
   22SER     HA   10   6.182   0.068   2.355
   22SER     CB   11   6.158   0.255   2.456
   22SER    HB1   12   6.153   0.232   2.562
   22SER    HB2   13   6.100   0.345   2.437
   22SER     OG   14   6.294   0.276   2.424
   22SER     HG   15   6.316   0.367   2.445
   22SER      C   16   5.996   0.067   2.461
   22SER      O   17   5.892   0.124   2.492
   23SER      N   18   6.027   7.220   2.503
   23SER      H   19   6.115   7.182   2.471
   23SER     CA   20   5.941   7.131   2.578
   23SER     HA   21   5.844   7.179   2.593
   23SER     CB   22   5.919   7.004   2.497
   23SER    HB1   23   5.859   6.934   2.555
   23SER    HB2   24   6.015   6.960   2.474
   23SER     OG   25   5.852   7.031   2.375
   23SER     HG   26   5.769   7.074   2.398
   23SER      C   27   5.996   7.098   2.716
   23SER      O   28   6.116   7.111   2.741
   24ASP      N   29   5.910   7.053   2.808
   24ASP      H   30   5.813   7.042   2.781
   24ASP     CA   31   5.941   7.035   2.949
   24ASP     HA   32   5.979   7.132   2.983
   24ASP     CB   33   5.813   7.005   3.026
   24ASP    HB1   34   5.817   6.904   3.067
   24ASP    HB2   35   5.726   7.009   2.959
   24ASP     CG   36   5.790   7.104   3.139
   24ASP    OD1   37   5.800   7.066   3.257
   24ASP    OD2   38   5.765   7.223   3.110
   24ASP      C   39   6.046   6.929   2.979
   24ASP      O   40   6.047   6.825   2.912
   25PRO      N   41   6.130   6.942   3.082
   25PRO     CD   42   6.154   7.063   3.157
   25PRO    HD1   43   6.084   7.069   3.240
   25PRO    HD2   44   6.147   7.153   3.095
   25PRO     CG   45   6.297   7.052   3.210
   25PRO    HG1   46   6.309   7.107   3.304
   25PRO    HG2   47   6.367   7.087   3.135
   25PRO     CB   48   6.312   6.901   3.230
   25PRO    HB1   49   6.265   6.872   3.324
   25PRO    HB2   50   6.416   6.870   3.227
   25PRO     CA   51   6.233   6.844   3.112
   25PRO     HA   52   6.300   6.840   3.026
   25PRO      C   53   6.186   6.702   3.140
   25PRO      O   54   6.242   6.607   3.085
   26LEU      N   55   6.079   6.682   3.217
   26LEU      H   56   6.035   6.761   3.262
   26LEU     CA   57   6.023   6.551   3.243
   26LEU     HA   58   6.105   6.486   3.275
   26LEU     CB   59   5.923   6.563   3.358
   26LEU    HB1   60   5.839   6.623   3.323
   26LEU    HB2   61   5.971   6.616   3.440
   26LEU     CG   62   5.868   6.432   3.413
   26LEU     HG   63   5.814   6.378   3.335
   26LEU    CD1   64   5.978   6.342   3.470
   26LEU   HD11   65   5.933   6.257   3.522
   26LEU   HD12   66   6.040   6.304   3.390
   26LEU   HD13   67   6.040   6.398   3.541
   26LEU    CD2   68   5.770   6.463   3.526
   26LEU   HD21   69   5.731   6.370   3.568
   26LEU   HD22   70   5.819   6.519   3.605
   26LEU   HD23   71   5.686   6.522   3.487
   26LEU      C   72   5.962   6.487   3.119
   26LEU      O   73   5.960   6.365   3.105
   27VAL      N   74   5.921   6.570   3.022
   27VAL      H   75   5.932   6.669   3.038
   27VAL     CA   76   5.876   6.528   2.891
   27VAL     HA   77   5.811   6.441   2.903
   27VAL     CB   78   5.793   6.638   2.826
   27VAL     HB   79   5.855   6.728   2.814
   27VAL    CG1   80   5.742   6.602   2.687
   27VAL   HG11   81   5.686   6.685   2.644
   27VAL   HG12   82   5.826   6.581   2.620
   27VAL   HG13   83   5.678   6.514   2.694
   27VAL    CG2   84   5.673   6.680   2.911
   27VAL   HG21   85   5.624   6.766   2.865
   27VAL   HG22   86   5.602   6.598   2.919
   27VAL   HG23   87   5.704   6.709   3.011
   27VAL      C   88   5.994   6.481   2.806
   27VAL      O   89   5.978   6.386   2.730
   28VAL      N   90   6.114   6.536   2.824
   28VAL      H   91   6.121   6.613   2.889
   28VAL     CA   92   6.236   6.484   2.765
   28VAL     HA   93   6.218   6.470   2.658
   28VAL     CB   94   6.356   6.577   2.780
   28VAL     HB   95   6.384   6.587   2.885
   28VAL    CG1   96   6.478   6.522   2.706
   28VAL   HG11   97   6.562   6.592   2.713
   28VAL   HG12   98   6.510   6.428   2.751
   28VAL   HG13   99   6.454   6.506   2.601
   28VAL    CG2  100   6.332   6.716   2.722
   28VAL   HG21  101   6.424   6.773   2.723
   28VAL   HG22  102   6.295   6.708   2.620
   28VAL   HG23  103   6.260   6.769   2.785
   28VAL      C  104   6.270   6.348   2.824
   28VAL      O  105   6.294   6.254   2.749
   29ALA      N  106   6.264   6.334   2.957
   29ALA      H  107   6.246   6.416   3.013
   29ALA     CA  108   6.289   6.208   3.023
   29ALA     HA  109   6.391   6.177   3.001
   29ALA     CB  110   6.279   6.228   3.174
   29ALA    HB1  111   6.304   6.135   3.225
   29ALA    HB2  112   6.348   6.306   3.207
   29ALA    HB3  113   6.177   6.256   3.202
   29ALA      C  114   6.196   6.098   2.973
   29ALA      O  115   6.243   5.993   2.931
   30ALA      N  116   6.066   6.125   2.965
   30ALA      H  117   6.032   6.212   3.003
   30ALA     CA  118   5.968   6.033   2.911
   30ALA     HA  119   5.975   5.938   2.965
   30ALA     CB  120   5.829   6.091   2.937
   30ALA    HB1  121   5.753   6.022   2.901
   30ALA    HB2  122   5.816   6.104   3.045
   30ALA    HB3  123   5.818   6.187   2.887
   30ALA      C  124   5.987   6.002   2.763
   30ALA      O  125   5.959   5.890   2.720
   31SER      N  126   6.039   6.097   2.684
   31SER      H  127   6.057   6.188   2.724
   31SER     CA  128   6.074   6.075   2.545
   31SER     HA  129   5.988   6.033   2.493
   31SER     CB  130   6.108   6.207   2.475
   31SER    HB1  131   6.133   6.186   2.371
   31SER    HB2  132   6.195   6.253   2.522
   31SER     OG  133   5.999   6.296   2.478
   31SER     HG  134   5.987   6.326   2.569
   31SER      C  135   6.189   5.977   2.530
   31SER      O  136   6.178   5.879   2.456
   32ILE      N  137   6.297   5.996   2.607
   32ILE      H  138   6.299   6.077   2.667
   32ILE     CA  139   6.414   5.909   2.606
   32ILE     HA  140   6.449   5.899   2.504
   32ILE     CB  141   6.525   5.972   2.690
   32ILE     HB  142   6.485   5.994   2.789
   32ILE    CG2  143   6.644   5.878   2.706
   32ILE   HG21  144   6.718   5.920   2.774
   32ILE   HG22  145   6.613   5.783   2.750
   32ILE   HG23  146   6.690   5.858   2.609
   32ILE    CG1  147   6.573   6.103   2.627
   32ILE   HG11  148   6.488   6.164   2.599
   32ILE   HG12  149   6.628   6.080   2.536
   32ILE     CD  150   6.660   6.188   2.719
   32ILE    HD1  151   6.686   6.280   2.668
   32ILE    HD2  152   6.605   6.212   2.810
   32ILE    HD3  153   6.752   6.136   2.746
   32ILE      C  154   6.377   5.769   2.654
   32ILE      O  155   6.414   5.670   2.591
   33ILE      N  156   6.301   5.761   2.764
   33ILE      H  157   6.277   5.848   2.810
   33ILE     CA  158   6.260   5.637   2.828
   33ILE     HA  159   6.349   5.576   2.844
   33ILE     CB  160   6.199   5.671   2.963
   33ILE     HB  161   6.126   5.751   2.950
   33ILE    CG2  162   6.125   5.552   3.025
   33ILE   HG21  163   6.072   5.583   3.115
   33ILE   HG22  164   6.052   5.513   2.954
   33ILE   HG23  165   6.196   5.472   3.049
   33ILE    CG1  166   6.307   5.715   3.062
   33ILE   HG11  167   6.372   5.788   3.012
   33ILE   HG12  168   6.369   5.630   3.089
   33ILE     CD  169   6.256   5.780   3.190
   33ILE    HD1  170   6.342   5.812   3.250
   33ILE    HD2  171   6.196   5.868   3.167
   33ILE    HD3  172   6.198   5.709   3.249
   33ILE      C  173   6.168   5.556   2.738
   33ILE      O  174   6.183   5.434   2.731
   34GLY      N  175   6.076   5.618   2.664
   34GLY      H  176   6.067   5.719   2.672
   34GLY     CA  177   5.985   5.548   2.576
   34GLY    HA1  178   5.907   5.616   2.543
   34GLY    HA2  179   5.939   5.465   2.630
   34GLY      C  180   6.050   5.491   2.450
   34GLY      O  181   6.011   5.384   2.403
   35ILE      N  182   6.156   5.556   2.400
   35ILE      H  183   6.181   5.646   2.440
   35ILE     CA  184   6.238   5.502   2.293
   35ILE     HA  185   6.171   5.470   2.214
   35ILE     CB  186   6.330   5.609   2.235
   35ILE     HB  187   6.386   5.656   2.316
   35ILE    CG2  188   6.431   5.548   2.138
   35ILE   HG21  189   6.498   5.625   2.100
   35ILE   HG22  190   6.493   5.474   2.187
   35ILE   HG23  191   6.379   5.502   2.053
   35ILE    CG1  192   6.244   5.715   2.166
   35ILE   HG11  193   6.177   5.760   2.239
   35ILE   HG12  194   6.181   5.667   2.091
   35ILE     CD  195   6.319   5.829   2.098
   35ILE    HD1  196   6.248   5.905   2.067
   35ILE    HD2  197   6.391   5.874   2.167
   35ILE    HD3  198   6.371   5.792   2.009
   35ILE      C  199   6.308   5.376   2.341
   35ILE      O  200   6.302   5.275   2.269
   36LEU      N  201   6.364   5.374   2.462
   36LEU      H  202   6.365   5.459   2.516
   36LEU     CA  203   6.415   5.253   2.523
   36LEU     HA  204   6.489   5.211   2.454
   36LEU     CB  205   6.484   5.283   2.655
   36LEU    HB1  206   6.412   5.329   2.723
   36LEU    HB2  207   6.564   5.355   2.639
   36LEU     CG  208   6.541   5.159   2.724
   36LEU     HG  209   6.464   5.084   2.734
   36LEU    CD1  210   6.658   5.098   2.647
   36LEU   HD11  211   6.698   5.013   2.701
   36LEU   HD12  212   6.623   5.062   2.550
   36LEU   HD13  213   6.736   5.173   2.634
   36LEU    CD2  214   6.589   5.190   2.865
   36LEU   HD21  215   6.642   5.103   2.906
   36LEU   HD22  216   6.655   5.276   2.865
   36LEU   HD23  217   6.501   5.206   2.927
   36LEU      C  218   6.307   5.147   2.541
   36LEU      O  219   6.332   5.030   2.515
   37HIS      N  220   6.185   5.186   2.582
   37HIS      H  221   6.172   5.283   2.606
   37HIS     CA  222   6.079   5.091   2.609
   37HIS     HA  223   6.117   5.019   2.681
   37HIS     CB  224   5.962   5.165   2.674
   37HIS    HB1  225   5.910   5.225   2.599
   37HIS    HB2  226   6.001   5.233   2.750
   37HIS     CG  227   5.860   5.079   2.744
   37HIS    ND1  228   5.742   5.129   2.799
   37HIS    CE1  229   5.681   5.027   2.860
   37HIS    HE1  230   5.587   5.033   2.913
   37HIS    NE2  231   5.755   4.915   2.848
   37HIS    HE2  232   5.730   4.825   2.886
   37HIS    CD2  233   5.868   4.945   2.773
   37HIS    HD2  234   5.948   4.878   2.747
   37HIS      C  235   6.036   5.012   2.486
   37HIS      O  236   6.016   4.892   2.498
   38LEU      N  237   6.029   5.074   2.368
   38LEU      H  238   6.043   5.174   2.365
   38LEU     CA  239   6.003   5.001   2.246
   38LEU     HA  240   5.922   4.932   2.267
   38LEU     CB  241   5.954   5.095   2.135
   38LEU    HB1  242   6.031   5.169   2.115
   38LEU    HB2  243   5.865   5.147   2.171
   38LEU     CG  244   5.919   5.023   2.005
   38LEU     HG  245   6.010   4.979   1.963
   38LEU    CD1  246   5.814   4.913   2.018
   38LEU   HD11  247   5.800   4.864   1.921
   38LEU   HD12  248   5.846   4.837   2.088
   38LEU   HD13  249   5.720   4.956   2.051
   38LEU    CD2  250   5.864   5.122   1.902
   38LEU   HD21  251   5.822   5.069   1.816
   38LEU   HD22  252   5.785   5.182   1.947
   38LEU   HD23  253   5.944   5.187   1.867
   38LEU      C  254   6.122   4.916   2.202
   38LEU      O  255   6.101   4.805   2.154
   39ILE      N  256   6.246   4.961   2.223
   39ILE      H  257   6.258   5.053   2.264
   39ILE     CA  258   6.364   4.882   2.196
   39ILE     HA  259   6.360   4.849   2.092
   39ILE     CB  260   6.491   4.965   2.214
   39ILE     HB  261   6.486   5.016   2.310
   39ILE    CG2  262   6.616   4.878   2.213
   39ILE   HG21  263   6.706   4.939   2.215
   39ILE   HG22  264   6.618   4.814   2.301
   39ILE   HG23  265   6.618   4.816   2.123
   39ILE    CG1  266   6.499   5.071   2.104
   39ILE   HG11  267   6.402   5.120   2.093
   39ILE   HG12  268   6.520   5.022   2.008
   39ILE     CD  269   6.601   5.181   2.128
   39ILE    HD1  270   6.589   5.259   2.052
   39ILE    HD2  271   6.586   5.225   2.227
   39ILE    HD3  272   6.703   5.142   2.121
   39ILE      C  273   6.363   4.755   2.280
   39ILE      O  274   6.378   4.645   2.226
   40LEU      N  275   6.336   4.765   2.410
   40LEU      H  276   6.325   4.858   2.449
   40LEU     CA  277   6.325   4.651   2.500
   40LEU     HA  278   6.415   4.592   2.490
   40LEU     CB  279   6.312   4.701   2.643
   40LEU    HB1  280   6.287   4.616   2.707
   40LEU    HB2  281   6.229   4.772   2.648
   40LEU     CG  282   6.437   4.766   2.701
   40LEU     HG  283   6.472   4.846   2.635
   40LEU    CD1  284   6.404   4.827   2.837
   40LEU   HD11  285   6.494   4.874   2.879
   40LEU   HD12  286   6.327   4.904   2.825
   40LEU   HD13  287   6.369   4.750   2.906
   40LEU    CD2  288   6.550   4.666   2.721
   40LEU   HD21  289   6.637   4.717   2.764
   40LEU   HD22  290   6.519   4.586   2.789
   40LEU   HD23  291   6.581   4.623   2.626
   40LEU      C  292   6.210   4.558   2.463
   40LEU      O  293   6.226   4.437   2.474
   41TRP      N  294   6.097   4.611   2.416
   41TRP      H  295   6.089   4.712   2.414
   41TRP     CA  296   5.984   4.533   2.368
   41TRP     HA  297   5.957   4.460   2.444
   41TRP     CB  298   5.864   4.626   2.347
   41TRP    HB1  299   5.887   4.695   2.265
   41TRP    HB2  300   5.851   4.686   2.437
   41TRP     CG  301   5.734   4.559   2.317
   41TRP    CD1  302   5.643   4.519   2.408
   41TRP    HD1  303   5.655   4.527   2.515
   41TRP    NE1  304   5.533   4.463   2.345
   41TRP    HE1  305   5.457   4.419   2.395
   41TRP    CE2  306   5.552   4.459   2.208
   41TRP    CZ2  307   5.474   4.406   2.105
   41TRP    HZ2  308   5.378   4.360   2.125
   41TRP    CH2  309   5.523   4.413   1.974
   41TRP    HH2  310   5.463   4.374   1.892
   41TRP    CZ3  311   5.648   4.471   1.949
   41TRP    HZ3  312   5.686   4.476   1.848
   41TRP    CE3  313   5.723   4.524   2.054
   41TRP    HE3  314   5.820   4.569   2.035
   41TRP    CD2  315   5.678   4.520   2.187
   41TRP      C  316   6.014   4.457   2.240
   41TRP      O  317   5.967   4.344   2.224
   42ILE      N  318   6.094   4.513   2.149
   42ILE      H  319   6.126   4.608   2.167
   42ILE     CA  320   6.138   4.449   2.027
   42ILE     HA  321   6.053   4.397   1.983
   42ILE     CB  322   6.185   4.553   1.926
   42ILE     HB  323   6.249   4.625   1.976
   42ILE    CG2  324   6.265   4.492   1.811
   42ILE   HG21  325   6.298   4.570   1.742
   42ILE   HG22  326   6.355   4.445   1.849
   42ILE   HG23  327   6.205   4.419   1.757
   42ILE    CG1  328   6.061   4.625   1.872
   42ILE   HG11  329   6.005   4.666   1.955
   42ILE   HG12  330   5.997   4.553   1.820
   42ILE     CD  331   6.090   4.741   1.777
   42ILE    HD1  332   5.995   4.790   1.754
   42ILE    HD2  333   6.157   4.812   1.825
   42ILE    HD3  334   6.134   4.706   1.683
   42ILE      C  335   6.242   4.341   2.056
   42ILE      O  336   6.230   4.231   2.003
   43LEU      N  337   6.338   4.367   2.146
   43LEU      H  338   6.345   4.461   2.183
   43LEU     CA  339   6.433   4.267   2.191
   43LEU     HA  340   6.482   4.225   2.103
   43LEU     CB  341   6.539   4.335   2.278
   43LEU    HB1  342   6.599   4.258   2.326
   43LEU    HB2  343   6.487   4.390   2.357
   43LEU     CG  344   6.631   4.430   2.204
   43LEU     HG  345   6.573   4.501   2.144
   43LEU    CD1  346   6.715   4.510   2.303
   43LEU   HD11  347   6.778   4.581   2.249
   43LEU   HD12  348   6.649   4.565   2.370
   43LEU   HD13  349   6.778   4.442   2.362
   43LEU    CD2  350   6.727   4.357   2.110
   43LEU   HD21  351   6.793   4.429   2.062
   43LEU   HD22  352   6.787   4.284   2.166
   43LEU   HD23  353   6.671   4.305   2.032
   43LEU      C  354   6.366   4.151   2.263
   43LEU      O  355   6.407   4.036   2.245
   44ASP      N  356   6.257   4.176   2.336
   44ASP      H  357   6.232   4.273   2.351
   44ASP     CA  358   6.172   4.075   2.395
   44ASP     HA  359   6.235   4.007   2.453
   44ASP     CB  360   6.077   4.146   2.491
   44ASP    HB1  361   6.015   4.216   2.435
   44ASP    HB2  362   6.136   4.203   2.563
   44ASP     CG  363   5.987   4.052   2.570
   44ASP    OD1  364   5.863   4.068   2.567
   44ASP    OD2  365   6.041   3.963   2.640
   44ASP      C  366   6.098   3.991   2.292
   44ASP      O  367   6.060   3.877   2.321
   45ARG      N  368   6.078   4.043   2.171
   45ARG      H  369   6.116   4.135   2.154
   45ARG     CA  370   5.991   3.988   2.068
   45ARG     HA  371   5.932   3.909   2.115
   45ARG     CB  372   5.898   4.101   2.024
   45ARG    HB1  373   5.955   4.177   1.971
   45ARG    HB2  374   5.857   4.147   2.114
   45ARG     CG  375   5.778   4.062   1.938
   45ARG    HG1  376   5.813   4.037   1.837
   45ARG    HG2  377   5.712   4.148   1.929
   45ARG     CD  378   5.698   3.945   1.996
   45ARG    HD1  379   5.653   3.976   2.090
   45ARG    HD2  380   5.764   3.860   2.015
   45ARG     NE  381   5.594   3.901   1.904
   45ARG     HE  382   5.499   3.925   1.927
   45ARG     CZ  383   5.612   3.831   1.791
   45ARG    NH1  384   5.732   3.790   1.748
   45ARG   HH11  385   5.815   3.812   1.802
   45ARG   HH12  386   5.736   3.743   1.659
   45ARG    NH2  387   5.507   3.802   1.713
   45ARG   HH21  388   5.417   3.837   1.743
   45ARG   HH22  389   5.524   3.758   1.624
   45ARG      C  390   6.060   3.922   1.949
   45ARG      O  391   5.993   3.857   1.870
   46LEU      N  392   6.192   3.939   1.936
   46LEU      H  393   6.237   4.000   2.003
   46LEU     CA  394   6.274   3.883   1.830
   46LEU     HA  395   6.209   3.855   1.747
   46LEU     CB  396   6.370   3.990   1.779
   46LEU    HB1  397   6.449   3.941   1.721
   46LEU    HB2  398   6.418   4.038   1.864
   46LEU     CG  399   6.307   4.098   1.692
   46LEU     HG  400   6.224   4.145   1.744
   46LEU    CD1  401   6.413   4.204   1.661
   46LEU   HD11  402   6.369   4.284   1.601
   46LEU   HD12  403   6.450   4.246   1.755
   46LEU   HD13  404   6.496   4.160   1.606
   46LEU    CD2  405   6.257   4.044   1.558
   46LEU   HD21  406   6.220   4.126   1.497
   46LEU   HD22  407   6.337   3.992   1.506
   46LEU   HD23  408   6.174   3.975   1.574
   46LEU      C  409   6.348   3.759   1.877
   46LEU      O  410   6.452   3.768   1.942
   46NME      N  411   6.305   3.638   1.841
   46NME      H  412   6.356   3.560   1.880
   46NME    CH3  413   6.190   3.606   1.758
   46NME   HH31  414   6.186   3.498   1.742
   46NME   HH32  415   6.099   3.638   1.808
   46NME   HH33  416   6.199   3.655   1.661
  121ACE    CH3  417   6.041   0.274   2.792
  121ACE   HH31  418   6.010   0.325   2.701
  121ACE   HH32  419   6.097   0.342   2.855
  121ACE   HH33  420   6.101   0.186   2.769
  121ACE      C  421   5.918   0.227   2.869
  121ACE      O  422   5.925   0.215   2.991
  122SER      N  423   5.807   0.204   2.798
  122SER      H  424   5.812   0.214   2.697
  122SER     CA  425   5.684   0.155   2.855
  122SER     HA  426   5.708   0.095   2.943
  122SER     CB  427   5.591   0.267   2.901
  122SER    HB1  428   5.507   0.222   2.954
  122SER    HB2  429   5.551   0.318   2.813
  122SER     OG  430   5.651   0.363   2.985
  122SER     HG  431   5.579   0.412   3.024
  122SER      C  432   5.606   0.067   2.758
  122SER      O  433   5.596   0.099   2.639
  123SER      N  434   5.547   7.235   2.808
  123SER      H  435   5.563   7.214   2.905
  123SER     CA  436   5.459   7.146   2.736
  123SER     HA  437   5.457   7.173   2.630
  123SER     CB  438   5.509   7.002   2.745
  123SER    HB1  439   5.444   6.938   2.685
  123SER    HB2  440   5.504   6.968   2.848
  123SER     OG  441   5.641   6.989   2.698
  123SER     HG  442   5.656   6.897   2.676
  123SER      C  443   5.314   7.153   2.784
  123SER      O  444   5.285   7.205   2.891
  124ASP      N  445   5.222   7.096   2.706
  124ASP      H  446   5.252   7.055   2.619
  124ASP     CA  447   5.082   7.083   2.740
  124ASP     HA  448   5.040   7.183   2.753
  124ASP     CB  449   5.014   7.017   2.620
  124ASP    HB1  450   5.056   6.917   2.607
  124ASP    HB2  451   5.038   7.075   2.531
  124ASP     CG  452   4.863   7.006   2.632
  124ASP    OD1  453   4.791   7.070   2.552
  124ASP    OD2  454   4.814   6.930   2.719
  124ASP      C  455   5.061   7.002   2.868
  124ASP      O  456   5.129   6.901   2.886
  125PRO      N  457   4.968   7.036   2.957
  125PRO     CD  458   4.896   7.162   2.961
  125PRO    HD1  459   4.813   7.160   2.891
  125PRO    HD2  460   4.962   7.247   2.939
  125PRO     CG  461   4.844   7.177   3.104
  125PRO    HG1  462   4.750   7.233   3.107
  125PRO    HG2  463   4.919   7.224   3.167
  125PRO     CB  464   4.825   7.031   3.146
  125PRO    HB1  465   4.730   6.994   3.108
  125PRO    HB2  466   4.829   7.020   3.255
  125PRO     CA  467   4.941   6.960   3.078
  125PRO     HA  468   5.029   6.967   3.142
  125PRO      C  469   4.910   6.812   3.058
  125PRO      O  470   4.948   6.731   3.141
  126LEU      N  471   4.847   6.773   2.947
  126LEU      H  472   4.822   6.844   2.878
  126LEU     CA  473   4.819   6.635   2.912
  126LEU     HA  474   4.787   6.584   3.002
  126LEU     CB  475   4.702   6.634   2.814
  126LEU    HB1  476   4.730   6.693   2.726
  126LEU    HB2  477   4.618   6.684   2.861
  126LEU     CG  478   4.655   6.497   2.765
  126LEU     HG  479   4.737   6.442   2.719
  126LEU    CD1  480   4.597   6.411   2.877
  126LEU   HD11  481   4.560   6.317   2.836
  126LEU   HD12  482   4.675   6.388   2.950
  126LEU   HD13  483   4.515   6.464   2.925
  126LEU    CD2  484   4.546   6.517   2.661
  126LEU   HD21  485   4.506   6.420   2.629
  126LEU   HD22  486   4.464   6.576   2.703
  126LEU   HD23  487   4.585   6.569   2.573
  126LEU      C  488   4.944   6.563   2.861
  126LEU      O  489   4.958   6.444   2.887
  127VAL      N  490   5.039   6.634   2.801
  127VAL      H  491   5.023   6.734   2.790
  127VAL     CA  492   5.171   6.584   2.768
  127VAL     HA  493   5.160   6.487   2.718
  127VAL     CB  494   5.244   6.678   2.673
  127VAL     HB  495   5.240   6.780   2.712
  127VAL    CG1  496   5.392   6.646   2.652
  127VAL   HG11  497   5.435   6.715   2.580
  127VAL   HG12  498   5.446   6.658   2.746
  127VAL   HG13  499   5.404   6.544   2.616
  127VAL    CG2  500   5.181   6.680   2.534
  127VAL   HG21  501   5.232   6.753   2.471
  127VAL   HG22  502   5.189   6.582   2.487
  127VAL   HG23  503   5.075   6.708   2.541
  127VAL      C  504   5.252   6.557   2.894
  127VAL      O  505   5.318   6.454   2.904
  128VAL      N  506   5.242   6.644   2.995
  128VAL      H  507   5.188   6.728   2.979
  128VAL     CA  508   5.303   6.625   3.125
  128VAL     HA  509   5.410   6.606   3.111
  128VAL     CB  510   5.288   6.749   3.213
  128VAL     HB  511   5.183   6.775   3.222
  128VAL    CG1  512   5.345   6.730   3.353
  128VAL   HG11  513   5.336   6.823   3.409
  128VAL   HG12  514   5.288   6.654   3.407
  128VAL   HG13  515   5.450   6.700   3.348
  128VAL    CG2  516   5.361   6.869   3.152
  128VAL   HG21  517   5.344   6.955   3.216
  128VAL   HG22  518   5.468   6.848   3.146
  128VAL   HG23  519   5.322   6.890   3.053
  128VAL      C  520   5.245   6.504   3.196
  128VAL      O  521   5.319   6.416   3.239
  129ALA      N  522   5.112   6.494   3.203
  129ALA      H  523   5.055   6.569   3.167
  129ALA     CA  524   5.044   6.381   3.264
  129ALA     HA  525   5.074   6.373   3.368
  129ALA     CB  526   4.894   6.409   3.258
  129ALA    HB1  527   4.840   6.325   3.301
  129ALA    HB2  528   4.871   6.499   3.314
  129ALA    HB3  529   4.862   6.421   3.154
  129ALA      C  530   5.080   6.249   3.196
  129ALA      O  531   5.121   6.154   3.261
  130ALA      N  532   5.075   6.247   3.062
  130ALA      H  533   5.040   6.328   3.013
  130ALA     CA  534   5.111   6.130   2.984
  130ALA     HA  535   5.051   6.046   3.020
  130ALA     CB  536   5.073   6.155   2.839
  130ALA    HB1  537   5.071   6.060   2.785
  130ALA    HB2  538   4.973   6.197   2.833
  130ALA    HB3  539   5.143   6.224   2.792
  130ALA      C  540   5.258   6.091   2.999
  130ALA      O  541   5.288   5.972   2.992
  131SER      N  542   5.349   6.186   3.025
  131SER      H  543   5.317   6.282   3.027
  131SER     CA  544   5.488   6.159   3.053
  131SER     HA  545   5.531   6.099   2.973
  131SER     CB  546   5.569   6.289   3.061
  131SER    HB1  547   5.672   6.267   3.087
  131SER    HB2  548   5.528   6.355   3.138
  131SER     OG  549   5.565   6.354   2.935
  131SER     HG  550   5.476   6.385   2.920
  131SER      C  551   5.508   6.082   3.183
  131SER      O  552   5.582   5.984   3.184
  132ILE      N  553   5.438   6.120   3.290
  132ILE      H  554   5.379   6.201   3.282
  132ILE     CA  555   5.445   6.053   3.419
  132ILE     HA  556   5.550   6.044   3.448
  132ILE     CB  557   5.374   6.136   3.524
  132ILE     HB  558   5.270   6.150   3.492
  132ILE    CG2  559   5.374   6.065   3.659
  132ILE   HG21  560   5.322   6.125   3.735
  132ILE   HG22  561   5.323   5.969   3.653
  132ILE   HG23  562   5.476   6.048   3.693
  132ILE    CG1  563   5.437   6.274   3.541
  132ILE   HG11  564   5.460   6.318   3.444
  132ILE   HG12  565   5.531   6.264   3.596
  132ILE     CD  566   5.348   6.375   3.613
  132ILE    HD1  567   5.397   6.473   3.612
  132ILE    HD2  568   5.252   6.384   3.562
  132ILE    HD3  569   5.333   6.346   3.717
  132ILE      C  570   5.389   5.911   3.408
  132ILE      O  571   5.451   5.817   3.457
  133ILE      N  572   5.277   5.896   3.338
  133ILE      H  573   5.231   5.980   3.306
  133ILE     CA  574   5.215   5.769   3.303
  133ILE     HA  575   5.195   5.713   3.394
  133ILE     CB  576   5.082   5.797   3.234
  133ILE     HB  577   5.099   5.869   3.154
  133ILE    CG2  578   5.020   5.672   3.170
  133ILE   HG21  579   4.930   5.698   3.115
  133ILE   HG22  580   5.089   5.626   3.099
  133ILE   HG23  581   4.995   5.601   3.248
  133ILE    CG1  582   4.982   5.857   3.332
  133ILE   HG11  583   5.029   5.939   3.386
  133ILE   HG12  584   4.954   5.781   3.405
  133ILE     CD  585   4.854   5.913   3.272
  133ILE    HD1  586   4.792   5.954   3.352
  133ILE    HD2  587   4.878   5.993   3.201
  133ILE    HD3  588   4.796   5.835   3.222
  133ILE      C  589   5.308   5.683   3.219
  133ILE      O  590   5.320   5.563   3.241
  134GLY      N  591   5.381   5.746   3.126
  134GLY      H  592   5.368   5.846   3.116
  134GLY     CA  593   5.482   5.683   3.043
  134GLY    HA1  594   5.527   5.759   2.981
  134GLY    HA2  595   5.437   5.604   2.982
  134GLY      C  596   5.594   5.622   3.127
  134GLY      O  597   5.615   5.501   3.121
  135ILE      N  598   5.660   5.703   3.210
  135ILE      H  599   5.637   5.801   3.208
  135ILE     CA  600   5.770   5.661   3.295
  135ILE     HA  601   5.851   5.624   3.230
  135ILE     CB  602   5.825   5.782   3.370
  135ILE     HB  603   5.741   5.832   3.420
  135ILE    CG2  604   5.926   5.741   3.477
  135ILE   HG21  605   5.963   5.829   3.529
  135ILE   HG22  606   5.880   5.677   3.552
  135ILE   HG23  607   6.010   5.689   3.431
  135ILE    CG1  608   5.889   5.880   3.272
  135ILE   HG11  609   5.824   5.895   3.186
  135ILE   HG12  610   5.981   5.836   3.234
  135ILE     CD  611   5.920   6.018   3.329
  135ILE    HD1  612   5.958   6.082   3.250
  135ILE    HD2  613   5.829   6.062   3.370
  135ILE    HD3  614   5.996   6.012   3.407
  135ILE      C  615   5.730   5.545   3.385
  135ILE      O  616   5.808   5.451   3.400
  136LEU      N  617   5.607   5.545   3.435
  136LEU      H  618   5.548   5.625   3.417
  136LEU     CA  619   5.548   5.434   3.508
  136LEU     HA  620   5.614   5.410   3.592
  136LEU     CB  621   5.414   5.482   3.565
  136LEU    HB1  622   5.353   5.520   3.483
  136LEU    HB2  623   5.434   5.565   3.633
  136LEU     CG  624   5.332   5.376   3.638
  136LEU     HG  625   5.311   5.294   3.571
  136LEU    CD1  626   5.404   5.323   3.762
  136LEU   HD11  627   5.338   5.254   3.815
  136LEU   HD12  628   5.495   5.270   3.733
  136LEU   HD13  629   5.431   5.406   3.828
  136LEU    CD2  630   5.199   5.435   3.684
  136LEU   HD21  631   5.138   5.358   3.731
  136LEU   HD22  632   5.215   5.516   3.755
  136LEU   HD23  633   5.144   5.474   3.597
  136LEU      C  634   5.535   5.308   3.424
  136LEU      O  635   5.562   5.199   3.475
  137HIS      N  636   5.498   5.316   3.296
  137HIS      H  637   5.479   5.408   3.258
  137HIS     CA  638   5.474   5.202   3.211
  137HIS     HA  639   5.400   5.140   3.261
  137HIS     CB  640   5.415   5.249   3.078
  137HIS    HB1  641   5.494   5.292   3.017
  137HIS    HB2  642   5.342   5.327   3.099
  137HIS     CG  643   5.344   5.145   2.995
  137HIS    ND1  644   5.282   5.174   2.874
  137HIS    CE1  645   5.222   5.061   2.835
  137HIS    HE1  646   5.164   5.051   2.744
  137HIS    NE2  647   5.241   4.963   2.925
  137HIS    HE2  648   5.201   4.871   2.920
  137HIS    CD2  649   5.319   5.014   3.027
  137HIS    HD2  650   5.348   4.962   3.117
  137HIS      C  651   5.597   5.113   3.190
  137HIS      O  652   5.582   4.991   3.197
  138LEU      N  653   5.717   5.168   3.173
  138LEU      H  654   5.724   5.269   3.163
  138LEU     CA  655   5.838   5.088   3.169
  138LEU     HA  656   5.820   5.005   3.101
  138LEU     CB  657   5.957   5.167   3.114
  138LEU    HB1  658   5.970   5.255   3.177
  138LEU    HB2  659   5.933   5.198   3.012
  138LEU     CG  660   6.090   5.093   3.110
  138LEU     HG  661   6.114   5.057   3.211
  138LEU    CD1  662   6.091   4.973   3.015
  138LEU   HD11  663   6.184   4.919   3.026
  138LEU   HD12  664   6.009   4.906   3.039
  138LEU   HD13  665   6.082   5.009   2.913
  138LEU    CD2  666   6.203   5.186   3.066
  138LEU   HD21  667   6.296   5.130   3.062
  138LEU   HD22  668   6.180   5.227   2.968
  138LEU   HD23  669   6.213   5.266   3.139
  138LEU      C  670   5.870   5.026   3.304
  138LEU      O  671   5.908   4.909   3.308
  139ILE      N  672   5.849   5.098   3.415
  139ILE      H  673   5.813   5.192   3.406
  139ILE     CA  674   5.872   5.045   3.549
  139ILE     HA  675   5.976   5.012   3.555
  139ILE     CB  676   5.852   5.154   3.654
  139ILE     HB  677   5.756   5.204   3.634
  139ILE    CG2  678   5.846   5.099   3.796
  139ILE   HG21  679   5.827   5.180   3.867
  139ILE   HG22  680   5.764   5.028   3.807
  139ILE   HG23  681   5.939   5.050   3.822
  139ILE    CG1  682   5.963   5.258   3.642
  139ILE   HG11  683   5.974   5.287   3.538
  139ILE   HG12  684   6.057   5.214   3.674
  139ILE     CD  685   5.939   5.387   3.721
  139ILE    HD1  686   6.017   5.459   3.695
  139ILE    HD2  687   5.842   5.429   3.695
  139ILE    HD3  688   5.944   5.368   3.828
  139ILE      C  689   5.786   4.922   3.572
  139ILE      O  690   5.838   4.818   3.613
  140LEU      N  691   5.657   4.928   3.538
  140LEU      H  692   5.622   5.017   3.504
  140LEU     CA  693   5.564   4.818   3.549
  140LEU     HA  694   5.574   4.775   3.649
  140LEU     CB  695   5.421   4.868   3.532
  140LEU    HB1  696   5.354   4.782   3.539
  140LEU    HB2  697   5.411   4.909   3.431
  140LEU     CG  698   5.371   4.973   3.631
  140LEU     HG  699   5.436   5.061   3.628
  140LEU    CD1  700   5.230   5.017   3.592
  140LEU   HD11  701   5.193   5.090   3.664
  140LEU   HD12  702   5.234   5.063   3.494
  140LEU   HD13  703   5.163   4.931   3.590
  140LEU    CD2  704   5.367   4.927   3.777
  140LEU   HD21  705   5.327   5.006   3.840
  140LEU   HD22  706   5.302   4.840   3.785
  140LEU   HD23  707   5.467   4.901   3.811
  140LEU      C  708   5.593   4.705   3.452
  140LEU      O  709   5.574   4.588   3.486
  141TRP      N  710   5.643   4.734   3.331
  141TRP      H  711   5.652   4.832   3.306
  141TRP     CA  712   5.680   4.635   3.232
  141TRP     HA  713   5.601   4.560   3.226
  141TRP     CB  714   5.694   4.701   3.095
  141TRP    HB1  715   5.772   4.777   3.101
  141TRP    HB2  716   5.600   4.751   3.073
  141TRP     CG  717   5.723   4.609   2.981
  141TRP    CD1  718   5.634   4.543   2.904
  141TRP    HD1  719   5.527   4.551   2.919
  141TRP    NE1  720   5.700   4.467   2.809
  141TRP    HE1  721   5.649   4.408   2.745
  141TRP    CE2  722   5.837   4.482   2.822
  141TRP    CZ2  723   5.941   4.424   2.748
  141TRP    HZ2  724   5.923   4.356   2.665
  141TRP    CH2  725   6.072   4.454   2.787
  141TRP    HH2  726   6.156   4.409   2.735
  141TRP    CZ3  727   6.096   4.540   2.895
  141TRP    HZ3  728   6.197   4.562   2.927
  141TRP    CE3  729   5.989   4.597   2.964
  141TRP    HE3  730   6.007   4.662   3.048
  141TRP    CD2  731   5.855   4.570   2.931
  141TRP      C  732   5.807   4.559   3.269
  141TRP      O  733   5.814   4.438   3.251
  142ILE      N  734   5.907   4.627   3.328
  142ILE      H  735   5.897   4.727   3.338
  142ILE     CA  736   6.026   4.563   3.382
  142ILE     HA  737   6.069   4.500   3.304
  142ILE     CB  738   6.129   4.668   3.421
  142ILE     HB  739   6.081   4.743   3.484
  142ILE    CG2  740   6.246   4.608   3.499
  142ILE   HG21  741   6.312   4.687   3.536
  142ILE   HG22  742   6.209   4.555   3.587
  142ILE   HG23  743   6.302   4.540   3.436
  142ILE    CG1  744   6.186   4.737   3.296
  142ILE   HG11  745   6.104   4.774   3.235
  142ILE   HG12  746   6.241   4.664   3.236
  142ILE     CD  747   6.277   4.855   3.326
  142ILE    HD1  748   6.303   4.905   3.232
  142ILE    HD2  749   6.226   4.926   3.391
  142ILE    HD3  750   6.370   4.822   3.372
  142ILE      C  751   5.987   4.470   3.496
  142ILE      O  752   6.030   4.355   3.497
  143LEU      N  753   5.898   4.513   3.586
  143LEU      H  754   5.867   4.609   3.580
  143LEU     CA  755   5.844   4.431   3.692
  143LEU     HA  756   5.928   4.389   3.749
  143LEU     CB  757   5.760   4.519   3.785
  143LEU    HB1  758   5.701   4.455   3.851
  143LEU    HB2  759   5.691   4.576   3.724
  143LEU     CG  760   5.841   4.616   3.872
  143LEU     HG  761   5.918   4.664   3.812
  143LEU    CD1  762   5.751   4.724   3.931
  143LEU   HD11  763   5.811   4.792   3.992
  143LEU   HD12  764   5.705   4.781   3.850
  143LEU   HD13  765   5.674   4.679   3.993
  143LEU    CD2  766   5.907   4.544   3.989
  143LEU   HD21  767   5.974   4.614   4.040
  143LEU   HD22  768   5.832   4.508   4.059
  143LEU   HD23  769   5.967   4.460   3.954
  143LEU      C  770   5.765   4.312   3.641
  143LEU      O  771   5.773   4.204   3.700
  144ASP      N  772   5.693   4.325   3.529
  144ASP      H  773   5.685   4.418   3.489
  144ASP     CA  774   5.622   4.217   3.464
  144ASP     HA  775   5.562   4.165   3.540
  144ASP     CB  776   5.528   4.274   3.358
  144ASP    HB1  777   5.586   4.319   3.278
  144ASP    HB2  778   5.466   4.351   3.403
  144ASP     CG  779   5.434   4.169   3.299
  144ASP    OD1  780   5.414   4.167   3.176
  144ASP    OD2  781   5.376   4.088   3.374
  144ASP      C  782   5.715   4.114   3.401
  144ASP      O  783   5.691   3.994   3.411
  145ARG      N  784   5.825   4.159   3.339
  145ARG      H  785   5.837   4.259   3.334
  145ARG     CA  786   5.919   4.075   3.268
  145ARG     HA  787   5.864   3.994   3.220
  145ARG     CB  788   5.991   4.157   3.161
  145ARG    HB1  789   6.079   4.102   3.126
  145ARG    HB2  790   6.027   4.249   3.206
  145ARG     CG  791   5.904   4.190   3.041
  145ARG    HG1  792   5.953   4.270   2.985
  145ARG    HG2  793   5.808   4.228   3.075
  145ARG     CD  794   5.884   4.071   2.947
  145ARG    HD1  795   5.863   3.981   3.005
  145ARG    HD2  796   5.976   4.054   2.892
  145ARG     NE  797   5.775   4.094   2.853
  145ARG     HE  798   5.799   4.105   2.755
  145ARG     CZ  799   5.644   4.095   2.883
  145ARG    NH1  800   5.600   4.055   3.003
  145ARG   HH11  801   5.663   4.003   3.064
  145ARG   HH12  802   5.509   4.079   3.038
  145ARG    NH2  803   5.553   4.137   2.795
  145ARG   HH21  804   5.585   4.169   2.704
  145ARG   HH22  805   5.456   4.114   2.809
  145ARG      C  806   6.020   4.003   3.358
  145ARG      O  807   6.059   3.892   3.322
  146LEU      N  808   6.061   4.062   3.470
  146LEU      H  809   6.026   4.154   3.491
  146LEU     CA  810   6.168   4.011   3.554
  146LEU     HA  811   6.228   3.941   3.496
  146LEU     CB  812   6.260   4.127   3.594
  146LEU    HB1  813   6.334   4.088   3.664
  146LEU    HB2  814   6.201   4.202   3.647
  146LEU     CG  815   6.334   4.196   3.480
  146LEU     HG  816   6.263   4.245   3.413
  146LEU    CD1  817   6.426   4.303   3.540
  146LEU   HD11  818   6.475   4.360   3.461
  146LEU   HD12  819   6.368   4.370   3.603
  146LEU   HD13  820   6.501   4.254   3.602
  146LEU    CD2  821   6.420   4.101   3.398
  146LEU   HD21  822   6.482   4.157   3.328
  146LEU   HD22  823   6.485   4.043   3.464
  146LEU   HD23  824   6.357   4.033   3.341
  146LEU      C  825   6.118   3.938   3.678
  146LEU      O  826   6.092   4.001   3.781
  146NME      N  827   6.110   3.805   3.681
  146NME      H  828   6.080   3.767   3.770
  146NME    CH3  829   6.142   3.712   3.574
  146NME   HH31  830   6.140   3.610   3.612
  146NME   HH32  831   6.070   3.720   3.493
  146NME   HH33  832   6.242   3.733   3.536
  221ACE    CH3  833   5.236   0.267   2.837
  221ACE   HH31  834   5.323   0.309   2.787
  221ACE   HH32  835   5.181   0.347   2.885
  221ACE   HH33  836   5.268   0.194   2.912
  221ACE      C  837   5.146   0.197   2.737
  221ACE      O  838   5.028   0.178   2.764
  222SER      N  839   5.200   0.163   2.619
  222SER      H  840   5.298   0.184   2.604
  222SER     CA  841   5.130   0.101   2.509
  222SER     HA  842   5.057   0.031   2.549
  222SER     CB  843   5.053   0.206   2.429
  222SER    HB1  844   4.964   0.233   2.487
  222SER    HB2  845   5.019   0.164   2.334
  222SER     OG  846   5.125   0.324   2.406
  222SER     HG  847   5.068   0.384   2.357
  222SER      C  848   5.225   0.021   2.421
  222SER      O  849   5.347   0.038   2.431
  223SER      N  850   5.176   7.209   2.334
  223SER      H  851   5.076   7.202   2.325
  223SER     CA  852   5.256   7.120   2.252
  223SER     HA  853   5.354   7.165   2.235
  223SER     CB  854   5.278   6.988   2.326
  223SER    HB1  855   5.333   6.919   2.261
  223SER    HB2  856   5.181   6.944   2.349
  223SER     OG  857   5.351   7.007   2.445
  223SER     HG  858   5.429   7.059   2.426
  223SER      C  859   5.197   7.093   2.115
  223SER      O  860   5.080   7.123   2.090
  224ASP      N  861   5.276   7.039   2.022
  224ASP      H  862   5.374   7.025   2.044
  224ASP     CA  863   5.232   7.001   1.889
  224ASP     HA  864   5.203   7.093   1.838
  224ASP     CB  865   5.345   6.938   1.809
  224ASP    HB1  866   5.306   6.913   1.710
  224ASP    HB2  867   5.374   6.845   1.857
  224ASP     CG  868   5.469   7.024   1.789
  224ASP    OD1  869   5.458   7.148   1.781
  224ASP    OD2  870   5.579   6.968   1.771
  224ASP      C  871   5.115   6.903   1.890
  224ASP      O  872   5.115   6.810   1.970
  225PRO      N  873   5.018   6.913   1.797
  225PRO     CD  874   4.992   7.028   1.713
  225PRO    HD1  875   5.056   7.024   1.625
  225PRO    HD2  876   5.007   7.121   1.767
  225PRO     CG  877   4.845   7.018   1.672
  225PRO    HG1  878   4.827   7.064   1.575
  225PRO    HG2  879   4.782   7.063   1.749
  225PRO     CB  880   4.824   6.867   1.669
  225PRO    HB1  881   4.863   6.826   1.576
  225PRO    HB2  882   4.719   6.841   1.681
  225PRO     CA  883   4.908   6.820   1.788
  225PRO     HA  884   4.848   6.830   1.878
  225PRO      C  885   4.946   6.673   1.773
  225PRO      O  886   4.873   6.588   1.824
  226LEU      N  887   5.058   6.638   1.709
  226LEU      H  888   5.110   6.710   1.661
  226LEU     CA  889   5.106   6.502   1.701
  226LEU     HA  890   5.023   6.439   1.669
  226LEU     CB  891   5.217   6.494   1.596
  226LEU    HB1  892   5.297   6.561   1.625
  226LEU    HB2  893   5.176   6.528   1.501
  226LEU     CG  894   5.277   6.355   1.574
  226LEU     HG  895   5.328   6.323   1.665
  226LEU    CD1  896   5.172   6.250   1.538
  226LEU   HD11  897   5.221   6.156   1.512
  226LEU   HD12  898   5.107   6.232   1.623
  226LEU   HD13  899   5.113   6.284   1.452
  226LEU    CD2  900   5.379   6.360   1.461
  226LEU   HD21  901   5.425   6.262   1.448
  226LEU   HD22  902   5.330   6.389   1.368
  226LEU   HD23  903   5.456   6.433   1.484
  226LEU      C  904   5.153   6.451   1.837
  226LEU      O  905   5.128   6.335   1.872
  227VAL      N  906   5.215   6.538   1.916
  227VAL      H  907   5.222   6.633   1.883
  227VAL     CA  908   5.260   6.512   2.052
  227VAL     HA  909   5.315   6.418   2.054
  227VAL     CB  910   5.354   6.624   2.096
  227VAL     HB  911   5.301   6.720   2.091
  227VAL    CG1  912   5.405   6.611   2.240
  227VAL   HG11  913   5.454   6.704   2.270
  227VAL   HG12  914   5.323   6.591   2.308
  227VAL   HG13  915   5.477   6.530   2.244
  227VAL    CG2  916   5.479   6.634   2.009
  227VAL   HG21  917   5.535   6.723   2.035
  227VAL   HG22  918   5.543   6.547   2.025
  227VAL   HG23  919   5.453   6.639   1.904
  227VAL      C  920   5.139   6.493   2.143
  227VAL      O  921   5.136   6.397   2.220
  228VAL      N  922   5.035   6.574   2.127
  228VAL      H  923   5.045   6.652   2.063
  228VAL     CA  924   4.911   6.562   2.202
  228VAL     HA  925   4.938   6.554   2.307
  228VAL     CB  926   4.826   6.688   2.184
  228VAL     HB  927   4.813   6.706   2.077
  228VAL    CG1  928   4.687   6.677   2.247
  228VAL   HG11  929   4.634   6.771   2.233
  228VAL   HG12  930   4.629   6.599   2.198
  228VAL   HG13  931   4.693   6.656   2.354
  228VAL    CG2  932   4.895   6.809   2.246
  228VAL   HG21  933   4.834   6.898   2.227
  228VAL   HG22  934   4.907   6.796   2.353
  228VAL   HG23  935   4.992   6.825   2.200
  228VAL      C  936   4.834   6.435   2.167
  228VAL      O  937   4.784   6.368   2.256
  229ALA      N  938   4.828   6.397   2.039
  229ALA      H  939   4.867   6.458   1.968
  229ALA     CA  940   4.766   6.273   1.996
  229ALA     HA  941   4.664   6.271   2.033
  229ALA     CB  942   4.763   6.269   1.844
  229ALA    HB1  943   4.719   6.175   1.810
  229ALA    HB2  944   4.701   6.351   1.806
  229ALA    HB3  945   4.864   6.278   1.803
  229ALA      C  946   4.838   6.151   2.053
  229ALA      O  947   4.773   6.060   2.102
  230ALA      N  948   4.972   6.154   2.052
  230ALA      H  949   5.018   6.232   2.008
  230ALA     CA  950   5.056   6.049   2.107
  230ALA     HA  951   5.025   5.954   2.064
  230ALA     CB  952   5.200   6.075   2.064
  230ALA    HB1  953   5.263   5.993   2.098
  230ALA    HB2  954   5.205   6.081   1.956
  230ALA    HB3  955   5.236   6.169   2.107
  230ALA      C  956   5.043   6.036   2.259
  230ALA      O  957   5.047   5.924   2.308
  231SER      N  958   5.020   6.145   2.333
  231SER      H  959   5.031   6.236   2.290
  231SER     CA  960   4.987   6.140   2.474
  231SER     HA  961   5.071   6.099   2.530
  231SER     CB  962   4.954   6.279   2.529
  231SER    HB1  963   4.927   6.271   2.634
  231SER    HB2  964   4.868   6.319   2.476
  231SER     OG  965   5.062   6.369   2.517
  231SER     HG  966   5.023   6.457   2.524
  231SER      C  967   4.864   6.055   2.502
  231SER      O  968   4.869   5.965   2.586
  232ILE      N  969   4.755   6.081   2.430
  232ILE      H  970   4.761   6.156   2.362
  232ILE     CA  971   4.627   6.015   2.447
  232ILE     HA  972   4.598   6.021   2.552
  232ILE     CB  973   4.522   6.088   2.364
  232ILE     HB  974   4.558   6.094   2.262
  232ILE    CG2  975   4.389   6.013   2.363
  232ILE   HG21  976   4.315   6.067   2.303
  232ILE   HG22  977   4.400   5.914   2.320
  232ILE   HG23  978   4.350   6.003   2.465
  232ILE    CG1  979   4.500   6.230   2.417
  232ILE   HG11  980   4.596   6.277   2.439
  232ILE   HG12  981   4.445   6.225   2.511
  232ILE     CD  982   4.428   6.323   2.321
  232ILE    HD1  983   4.428   6.424   2.362
  232ILE    HD2  984   4.479   6.325   2.225
  232ILE    HD3  985   4.324   6.292   2.308
  232ILE      C  986   4.640   5.867   2.414
  232ILE      O  987   4.592   5.782   2.489
  233ILE      N  988   4.712   5.835   2.306
  233ILE      H  989   4.747   5.911   2.249
  233ILE     CA  990   4.745   5.700   2.266
  233ILE     HA  991   4.652   5.643   2.256
  233ILE     CB  992   4.810   5.706   2.128
  233ILE     HB  993   4.869   5.797   2.121
  233ILE    CG2  994   4.906   5.591   2.100
  233ILE   HG21  995   4.927   5.582   1.994
  233ILE   HG22  996   5.001   5.607   2.153
  233ILE   HG23  997   4.864   5.496   2.133
  233ILE    CG1  998   4.699   5.713   2.023
  233ILE   HG11  999   4.622   5.782   2.057
  233ILE   HG12 1000   4.653   5.615   2.012
  233ILE     CD 1001   4.743   5.763   1.885
  233ILE    HD1 1002   4.655   5.777   1.823
  233ILE    HD2 1003   4.796   5.858   1.895
  233ILE    HD3 1004   4.808   5.689   1.837
  233ILE      C 1005   4.826   5.626   2.372
  233ILE      O 1006   4.791   5.514   2.407
  234GLY      N 1007   4.928   5.688   2.430
  234GLY      H 1008   4.955   5.780   2.398
  234GLY     CA 1009   5.009   5.623   2.532
  234GLY    HA1 1010   5.102   5.680   2.545
  234GLY    HA2 1011   5.037   5.524   2.497
  234GLY      C 1012   4.941   5.609   2.667
  234GLY      O 1013   4.967   5.512   2.738
  235ILE      N 1014   4.851   5.700   2.704
  235ILE      H 1015   4.835   5.779   2.643
  235ILE     CA 1016   4.766   5.686   2.821
  235ILE     HA 1017   4.829   5.667   2.908
  235ILE     CB 1018   4.686   5.814   2.847
  235ILE     HB 1019   4.642   5.846   2.753
  235ILE    CG2 1020   4.574   5.790   2.947
  235ILE   HG21 1021   4.517   5.882   2.964
  235ILE   HG22 1022   4.502   5.717   2.910
  235ILE   HG23 1023   4.614   5.755   3.043
  235ILE    CG1 1024   4.779   5.923   2.898
  235ILE   HG11 1025   4.868   5.929   2.835
  235ILE   HG12 1026   4.814   5.896   2.998
  235ILE     CD 1027   4.717   6.063   2.903
  235ILE    HD1 1028   4.790   6.133   2.943
  235ILE    HD2 1029   4.688   6.094   2.803
  235ILE    HD3 1030   4.631   6.065   2.970
  235ILE      C 1031   4.676   5.564   2.805
  235ILE      O 1032   4.671   5.481   2.896
  236LEU      N 1033   4.613   5.549   2.689
  236LEU      H 1034   4.620   5.623   2.620
  236LEU     CA 1035   4.534   5.432   2.654
  236LEU     HA 1036   4.457   5.420   2.731
  236LEU     CB 1037   4.466   5.458   2.520
  236LEU    HB1 1038   4.543   5.470   2.444
  236LEU    HB2 1039   4.411   5.552   2.526
  236LEU     CG 1040   4.369   5.349   2.475
  236LEU     HG 1041   4.422   5.254   2.473
  236LEU    CD1 1042   4.248   5.337   2.566
  236LEU   HD11 1043   4.179   5.262   2.527
  236LEU   HD12 1044   4.278   5.304   2.666
  236LEU   HD13 1045   4.197   5.433   2.574
  236LEU    CD2 1046   4.321   5.379   2.334
  236LEU   HD21 1047   4.253   5.300   2.301
  236LEU   HD22 1048   4.269   5.475   2.331
  236LEU   HD23 1049   4.405   5.381   2.265
  236LEU      C 1050   4.618   5.305   2.654
  236LEU      O 1051   4.570   5.202   2.700
  237HIS      N 1052   4.744   5.312   2.610
  237HIS      H 1053   4.774   5.397   2.565
  237HIS     CA 1054   4.835   5.199   2.613
  237HIS     HA 1055   4.788   5.120   2.554
  237HIS     CB 1056   4.968   5.232   2.546
  237HIS    HB1 1057   5.029   5.291   2.614
  237HIS    HB2 1058   4.948   5.294   2.459
  237HIS     CG 1059   5.052   5.116   2.498
  237HIS    ND1 1060   5.154   5.128   2.404
  237HIS    CE1 1061   5.208   5.007   2.389
  237HIS    HE1 1062   5.292   4.983   2.325
  237HIS    NE2 1063   5.145   4.918   2.468
  237HIS    HE2 1064   5.172   4.821   2.478
  237HIS    CD2 1065   5.047   4.985   2.537
  237HIS    HD2 1066   4.982   4.941   2.612
  237HIS      C 1067   4.854   5.145   2.754
  237HIS      O 1068   4.835   5.025   2.773
  238LEU      N 1069   4.882   5.228   2.855
  238LEU      H 1070   4.893   5.326   2.836
  238LEU     CA 1071   4.895   5.177   2.990
  238LEU     HA 1072   4.963   5.093   2.985
  238LEU     CB 1073   4.957   5.280   3.086
  238LEU    HB1 1074   4.893   5.368   3.088
  238LEU    HB2 1075   5.055   5.308   3.047
  238LEU     CG 1076   4.973   5.227   3.228
  238LEU     HG 1077   4.876   5.195   3.266
  238LEU    CD1 1078   5.070   5.109   3.238
  238LEU   HD11 1079   5.071   5.071   3.340
  238LEU   HD12 1080   5.039   5.027   3.173
  238LEU   HD13 1081   5.170   5.143   3.211
  238LEU    CD2 1082   5.024   5.334   3.324
  238LEU   HD21 1083   5.044   5.290   3.422
  238LEU   HD22 1084   5.115   5.379   3.285
  238LEU   HD23 1085   4.947   5.410   3.336
  238LEU      C 1086   4.763   5.123   3.044
  238LEU      O 1087   4.763   5.016   3.104
  239ILE      N 1088   4.650   5.191   3.018
  239ILE      H 1089   4.657   5.276   2.965
  239ILE     CA 1090   4.519   5.146   3.062
  239ILE     HA 1091   4.520   5.140   3.171
  239ILE     CB 1092   4.411   5.246   3.022
  239ILE     HB 1093   4.422   5.269   2.916
  239ILE    CG2 1094   4.271   5.189   3.044
  239ILE   HG21 1095   4.194   5.263   3.019
  239ILE   HG22 1096   4.254   5.104   2.978
  239ILE   HG23 1097   4.257   5.158   3.148
  239ILE    CG1 1098   4.426   5.375   3.102
  239ILE   HG11 1099   4.530   5.407   3.098
  239ILE   HG12 1100   4.401   5.357   3.207
  239ILE     CD 1101   4.342   5.492   3.051
  239ILE    HD1 1102   4.370   5.582   3.106
  239ILE    HD2 1103   4.362   5.509   2.945
  239ILE    HD3 1104   4.236   5.474   3.066
  239ILE      C 1105   4.491   5.006   3.011
  239ILE      O 1106   4.466   4.916   3.091
  240LEU      N 1107   4.502   4.983   2.880
  240LEU      H 1108   4.525   5.060   2.820
  240LEU     CA 1109   4.476   4.854   2.820
  240LEU     HA 1110   4.383   4.815   2.862
  240LEU     CB 1111   4.455   4.875   2.670
  240LEU    HB1 1112   4.455   4.778   2.620
  240LEU    HB2 1113   4.538   4.934   2.632
  240LEU     CG 1114   4.328   4.950   2.631
  240LEU     HG 1115   4.325   5.046   2.682
  240LEU    CD1 1116   4.327   4.975   2.480
  240LEU   HD11 1117   4.238   5.032   2.452
  240LEU   HD12 1118   4.416   5.032   2.452
  240LEU   HD13 1119   4.328   4.880   2.426
  240LEU    CD2 1120   4.201   4.872   2.664
  240LEU   HD21 1121   4.115   4.924   2.621
  240LEU   HD22 1122   4.207   4.771   2.622
  240LEU   HD23 1123   4.189   4.866   2.772
  240LEU      C 1124   4.582   4.750   2.852
  240LEU      O 1125   4.550   4.631   2.860
  241TRP      N 1126   4.707   4.790   2.880
  241TRP      H 1127   4.728   4.889   2.873
  241TRP     CA 1128   4.812   4.701   2.923
  241TRP     HA 1129   4.815   4.614   2.856
  241TRP     CB 1130   4.946   4.773   2.911
  241TRP    HB1 1131   4.945   4.861   2.976
  241TRP    HB2 1132   4.956   4.808   2.808
  241TRP     CG 1133   5.070   4.694   2.939
  241TRP    CD1 1134   5.152   4.635   2.849
  241TRP    HD1 1135   5.134   4.640   2.743
  241TRP    NE1 1136   5.256   4.572   2.916
  241TRP    HE1 1137   5.324   4.520   2.863
  241TRP    CE2 1138   5.245   4.590   3.052
  241TRP    CZ2 1139   5.326   4.541   3.156
  241TRP    HZ2 1140   5.411   4.477   3.139
  241TRP    CH2 1141   5.291   4.577   3.287
  241TRP    HH2 1142   5.348   4.542   3.372
  241TRP    CZ3 1143   5.179   4.658   3.312
  241TRP    HZ3 1144   5.151   4.685   3.412
  241TRP    CE3 1145   5.101   4.703   3.204
  241TRP    HE3 1146   5.014   4.764   3.222
  241TRP    CD2 1147   5.129   4.669   3.071
  241TRP      C 1148   4.790   4.646   3.064
  241TRP      O 1149   4.815   4.528   3.087
  242ILE      N 1150   4.735   4.728   3.154
  242ILE      H 1151   4.721   4.824   3.128
  242ILE     CA 1152   4.691   4.688   3.287
  242ILE     HA 1153   4.767   4.625   3.332
  242ILE     CB 1154   4.672   4.811   3.375
  242ILE     HB 1155   4.614   4.885   3.320
  242ILE    CG2 1156   4.595   4.779   3.503
  242ILE   HG21 1157   4.582   4.868   3.565
  242ILE   HG22 1158   4.495   4.743   3.480
  242ILE   HG23 1159   4.649   4.703   3.561
  242ILE    CG1 1160   4.808   4.872   3.409
  242ILE   HG11 1161   4.860   4.896   3.317
  242ILE   HG12 1162   4.868   4.799   3.464
  242ILE     CD 1163   4.802   5.001   3.491
  242ILE    HD1 1164   4.902   5.044   3.497
  242ILE    HD2 1165   4.736   5.073   3.443
  242ILE    HD3 1166   4.768   4.981   3.592
  242ILE      C 1167   4.564   4.604   3.278
  242ILE      O 1168   4.554   4.499   3.342
  243LEU      N 1169   4.465   4.645   3.197
  243LEU      H 1170   4.476   4.733   3.148
  243LEU     CA 1171   4.340   4.573   3.185
  243LEU     HA 1172   4.306   4.549   3.286
  243LEU     CB 1173   4.234   4.660   3.118
  243LEU    HB1 1174   4.146   4.599   3.098
  243LEU    HB2 1175   4.273   4.694   3.022
  243LEU     CG 1176   4.190   4.781   3.200
  243LEU     HG 1177   4.278   4.841   3.226
  243LEU    CD1 1178   4.096   4.867   3.117
  243LEU   HD11 1179   4.069   4.957   3.174
  243LEU   HD12 1180   4.145   4.898   3.025
  243LEU   HD13 1181   4.005   4.811   3.093
  243LEU    CD2 1182   4.120   4.744   3.330
  243LEU   HD21 1183   4.098   4.835   3.386
  243LEU   HD22 1184   4.028   4.690   3.309
  243LEU   HD23 1185   4.185   4.684   3.394
  243LEU      C 1186   4.354   4.437   3.117
  243LEU      O 1187   4.267   4.352   3.134
  244ASP      N 1188   4.465   4.409   3.047
  244ASP      H 1189   4.529   4.484   3.026
  244ASP     CA 1190   4.495   4.275   2.999
  244ASP     HA 1191   4.401   4.229   2.969
  244ASP     CB 1192   4.585   4.284   2.876
  244ASP    HB1 1193   4.687   4.304   2.906
  244ASP    HB2 1194   4.551   4.366   2.813
  244ASP     CG 1195   4.578   4.157   2.792
  244ASP    OD1 1196   4.683   4.107   2.748
  244ASP    OD2 1197   4.466   4.108   2.766
  244ASP      C 1198   4.556   4.184   3.105
  244ASP      O 1199   4.583   4.067   3.078
  245ARG      N 1200   4.581   4.234   3.226
  245ARG      H 1201   4.561   4.332   3.240
  245ARG     CA 1202   4.646   4.165   3.336
  245ARG     HA 1203   4.672   4.063   3.308
  245ARG     CB 1204   4.774   4.240   3.371
  245ARG    HB1 1205   4.817   4.195   3.460
  245ARG    HB2 1206   4.752   4.344   3.392
  245ARG     CG 1207   4.878   4.229   3.260
  245ARG    HG1 1208   4.834   4.258   3.164
  245ARG    HG2 1209   4.911   4.125   3.254
  245ARG     CD 1210   4.999   4.319   3.287
  245ARG    HD1 1211   5.030   4.305   3.391
  245ARG    HD2 1212   4.971   4.423   3.273
  245ARG     NE 1213   5.110   4.283   3.200
  245ARG     HE 1214   5.184   4.229   3.242
  245ARG     CZ 1215   5.113   4.288   3.066
  245ARG    NH1 1216   5.018   4.345   2.991
  245ARG   HH11 1217   4.946   4.399   3.037
  245ARG   HH12 1218   5.032   4.348   2.891
  245ARG    NH2 1219   5.215   4.231   3.002
  245ARG   HH21 1220   5.289   4.191   3.058
  245ARG   HH22 1221   5.211   4.213   2.902
  245ARG      C 1222   4.558   4.150   3.460
  245ARG      O 1223   4.580   4.060   3.540
  246LEU      N 1224   4.461   4.240   3.477
  246LEU      H 1225   4.458   4.316   3.410
  246LEU     CA 1226   4.360   4.239   3.581
  246LEU     HA 1227   4.391   4.173   3.662
  246LEU     CB 1228   4.355   4.381   3.637
  246LEU    HB1 1229   4.282   4.388   3.717
  246LEU    HB2 1230   4.324   4.449   3.557
  246LEU     CG 1231   4.485   4.433   3.697
  246LEU     HG 1232   4.562   4.442   3.620
  246LEU    CD1 1233   4.461   4.571   3.758
  246LEU   HD11 1234   4.555   4.612   3.794
  246LEU   HD12 1235   4.420   4.638   3.683
  246LEU   HD13 1236   4.391   4.564   3.841
  246LEU    CD2 1237   4.537   4.344   3.810
  246LEU   HD21 1238   4.626   4.389   3.855
  246LEU   HD22 1239   4.461   4.332   3.887
  246LEU   HD23 1240   4.564   4.245   3.771
  246LEU      C 1241   4.232   4.178   3.527
  246LEU      O 1242   4.236   4.104   3.429
  246NME      N 1243   4.111   4.194   3.583
  246NME      H 1244   4.039   4.143   3.535
  246NME    CH3 1245   4.068   4.267   3.700
  246NME   HH31 1246   3.969   4.232   3.729
  246NME   HH32 1247   4.137   4.249   3.783
  246NME   HH33 1248   4.062   4.373   3.678
  321ACE    CH3 1249   5.317   0.127   1.934
  321ACE   HH31 1250   5.298   0.088   1.834
  321ACE   HH32 1251   5.295   0.047   2.006
  321ACE   HH33 1252   5.256   0.215   1.953
  321ACE      C 1253   5.464   0.165   1.947
  321ACE      O 1254   5.502   0.237   2.039
  322SER      N 1255   5.543   0.117   1.851
  322SER      H 1256   5.501   0.050   1.788
  322SER     CA 1257   5.688   0.119   1.853
  322SER     HA 1258   5.722   0.067   1.764
  322SER     CB 1259   5.742   0.261   1.841
  322SER    HB1 1260   5.849   0.257   1.817
  322SER    HB2 1261   5.729   0.316   1.934
  322SER     OG 1262   5.675   0.329   1.737
  322SER     HG 1263   5.714   0.417   1.728
  322SER      C 1264   5.739   0.040   1.973
  322SER      O 1265   5.776   0.095   2.076
  323SER      N 1266   5.729   7.183   1.965
  323SER      H 1267   5.691   7.144   1.881
  323SER     CA 1268   5.791   7.091   2.059
  323SER     HA 1269   5.804   7.141   2.155
  323SER     CB 1270   5.702   6.969   2.082
  323SER    HB1 1271   5.754   6.901   2.151
  323SER    HB2 1272   5.689   6.915   1.988
  323SER     OG 1273   5.577   7.002   2.137
  323SER     HG 1274   5.543   6.920   2.174
  323SER      C 1275   5.928   7.047   2.010
  323SER      O 1276   5.955   7.048   1.890
  324ASP      N 1277   6.017   7.005   2.101
  324ASP      H 1278   5.990   7.003   2.198
  324ASP     CA 1279   6.151   6.964   2.063
  324ASP     HA 1280   6.189   7.044   2.000
  324ASP     CB 1281   6.243   6.959   2.185
  324ASP    HB1 1282   6.342   6.925   2.153
  324ASP    HB2 1283   6.204   6.887   2.257
  324ASP     CG 1284   6.259   7.095   2.252
  324ASP    OD1 1285   6.275   7.195   2.179
  324ASP    OD2 1286   6.266   7.100   2.376
  324ASP      C 1287   6.156   6.836   1.980
  324ASP      O 1288   6.079   6.744   2.007
  325PRO      N 1289   6.244   6.823   1.880
  325PRO     CD 1290   6.338   6.924   1.834
  325PRO    HD1 1291   6.426   6.924   1.898
  325PRO    HD2 1292   6.293   7.023   1.831
  325PRO     CG 1293   6.377   6.884   1.692
  325PRO    HG1 1294   6.478   6.916   1.667
  325PRO    HG2 1295   6.304   6.924   1.621
  325PRO     CB 1296   6.364   6.732   1.697
  325PRO    HB1 1297   6.454   6.689   1.743
  325PRO    HB2 1298   6.348   6.689   1.598
  325PRO     CA 1299   6.243   6.712   1.787
  325PRO     HA 1300   6.153   6.720   1.726
  325PRO      C 1301   6.244   6.573   1.850
  325PRO      O 1302   6.172   6.485   1.804
  326LEU      N 1303   6.317   6.553   1.960
  326LEU      H 1304   6.374   6.630   1.994
  326LEU     CA 1305   6.322   6.428   2.033
  326LEU     HA 1306   6.354   6.350   1.964
  326LEU     CB 1307   6.425   6.442   2.144
  326LEU    HB1 1308   6.389   6.518   2.214
  326LEU    HB2 1309   6.518   6.477   2.100
  326LEU     CG 1310   6.455   6.315   2.223
  326LEU     HG 1311   6.365   6.277   2.270
  326LEU    CD1 1312   6.517   6.206   2.135
  326LEU   HD11 1313   6.547   6.121   2.197
  326LEU   HD12 1314   6.443   6.171   2.064
  326LEU   HD13 1315   6.604   6.245   2.083
  326LEU    CD2 1316   6.555   6.350   2.333
  326LEU   HD21 1317   6.586   6.259   2.386
  326LEU   HD22 1318   6.643   6.398   2.290
  326LEU   HD23 1319   6.509   6.418   2.405
  326LEU      C 1320   6.186   6.385   2.087
  326LEU      O 1321   6.155   6.267   2.093
  327VAL      N 1322   6.102   6.483   2.121
  327VAL      H 1323   6.132   6.578   2.104
  327VAL     CA 1324   5.965   6.466   2.168
  327VAL     HA 1325   5.963   6.388   2.244
  327VAL     CB 1326   5.918   6.597   2.232
  327VAL     HB 1327   5.906   6.673   2.154
  327VAL    CG1 1328   5.783   6.586   2.301
  327VAL   HG11 1329   5.753   6.683   2.341
  327VAL   HG12 1330   5.708   6.554   2.229
  327VAL   HG13 1331   5.791   6.515   2.383
  327VAL    CG2 1332   6.015   6.649   2.337
  327VAL   HG21 1333   5.976   6.741   2.382
  327VAL   HG22 1334   6.030   6.575   2.416
  327VAL   HG23 1335   6.112   6.674   2.293
  327VAL      C 1336   5.875   6.423   2.054
  327VAL      O 1337   5.787   6.339   2.071
  328VAL      N 1338   5.899   6.473   1.932
  328VAL      H 1339   5.975   6.539   1.923
  328VAL     CA 1340   5.828   6.435   1.811
  328VAL     HA 1341   5.722   6.430   1.835
  328VAL     CB 1342   5.846   6.541   1.703
  328VAL     HB 1343   5.949   6.541   1.668
  328VAL    CG1 1344   5.754   6.514   1.584
  328VAL   HG11 1345   5.767   6.592   1.509
  328VAL   HG12 1346   5.779   6.419   1.537
  328VAL   HG13 1347   5.650   6.513   1.615
  328VAL    CG2 1348   5.813   6.681   1.754
  328VAL   HG21 1349   5.826   6.754   1.674
  328VAL   HG22 1350   5.710   6.686   1.790
  328VAL   HG23 1351   5.880   6.710   1.835
  328VAL      C 1352   5.870   6.298   1.762
  328VAL      O 1353   5.785   6.218   1.722
  329ALA      N 1354   5.999   6.263   1.771
  329ALA      H 1355   6.065   6.334   1.799
  329ALA     CA 1356   6.050   6.130   1.747
  329ALA     HA 1357   6.025   6.100   1.645
  329ALA     CB 1358   6.202   6.135   1.760
  329ALA    HB1 1359   6.244   6.036   1.741
  329ALA    HB2 1360   6.242   6.205   1.688
  329ALA    HB3 1361   6.230   6.166   1.861
  329ALA      C 1362   5.986   6.027   1.840
  329ALA      O 1363   5.939   5.923   1.795
  330ALA      N 1364   5.977   6.059   1.969
  330ALA      H 1365   6.023   6.143   2.001
  330ALA     CA 1366   5.911   5.977   2.069
  330ALA     HA 1367   5.952   5.876   2.062
  330ALA     CB 1368   5.948   6.032   2.206
  330ALA    HB1 1369   5.896   5.975   2.283
  330ALA    HB2 1370   6.055   6.022   2.221
  330ALA    HB3 1371   5.920   6.137   2.213
  330ALA      C 1372   5.760   5.965   2.049
  330ALA      O 1373   5.704   5.860   2.080
  331SER      N 1374   5.693   6.065   1.992
  331SER      H 1375   5.740   6.154   1.981
  331SER     CA 1376   5.554   6.057   1.951
  331SER     HA 1377   5.492   6.035   2.038
  331SER     CB 1378   5.501   6.188   1.894
  331SER    HB1 1379   5.398   6.175   1.861
  331SER    HB2 1380   5.561   6.220   1.808
  331SER     OG 1381   5.503   6.289   1.993
  331SER     HG 1382   5.566   6.357   1.967
  331SER      C 1383   5.530   5.947   1.848
  331SER      O 1384   5.445   5.861   1.868
  332ILE      N 1385   5.609   5.946   1.740
  332ILE      H 1386   5.678   6.019   1.731
  332ILE     CA 1387   5.599   5.848   1.633
  332ILE     HA 1388   5.498   5.850   1.593
  332ILE     CB 1389   5.696   5.886   1.521
  332ILE     HB 1390   5.795   5.897   1.564
  332ILE    CG2 1391   5.703   5.777   1.414
  332ILE   HG21 1392   5.771   5.806   1.334
  332ILE   HG22 1393   5.741   5.684   1.456
  332ILE   HG23 1394   5.604   5.759   1.372
  332ILE    CG1 1395   5.655   6.019   1.457
  332ILE   HG11 1396   5.630   6.091   1.534
  332ILE   HG12 1397   5.567   6.004   1.395
  332ILE     CD 1398   5.765   6.082   1.373
  332ILE    HD1 1399   5.735   6.183   1.343
  332ILE    HD2 1400   5.857   6.089   1.432
  332ILE    HD3 1401   5.784   6.024   1.283
  332ILE      C 1402   5.623   5.708   1.688
  332ILE      O 1403   5.549   5.616   1.656
  333ILE      N 1404   5.721   5.694   1.777
  333ILE      H 1405   5.778   5.776   1.796
  333ILE     CA 1406   5.762   5.569   1.840
  333ILE     HA 1407   5.770   5.494   1.761
  333ILE     CB 1408   5.900   5.588   1.901
  333ILE     HB 1409   5.903   5.684   1.953
  333ILE    CG2 1410   5.937   5.480   2.002
  333ILE   HG21 1411   6.035   5.498   2.045
  333ILE   HG22 1412   5.866   5.478   2.086
  333ILE   HG23 1413   5.936   5.382   1.954
  333ILE    CG1 1414   6.001   5.590   1.787
  333ILE   HG11 1415   5.970   5.663   1.712
  333ILE   HG12 1416   5.998   5.492   1.739
  333ILE     CD 1417   6.146   5.620   1.822
  333ILE    HD1 1418   6.206   5.619   1.731
  333ILE    HD2 1419   6.153   5.720   1.867
  333ILE    HD3 1420   6.187   5.545   1.890
  333ILE      C 1421   5.658   5.515   1.937
  333ILE      O 1422   5.634   5.394   1.937
  334GLY      N 1423   5.591   5.598   2.017
  334GLY      H 1424   5.612   5.697   2.014
  334GLY     CA 1425   5.491   5.549   2.110
  334GLY    HA1 1426   5.473   5.623   2.189
  334GLY    HA2 1427   5.528   5.459   2.159
  334GLY      C 1428   5.358   5.514   2.044
  334GLY      O 1429   5.294   5.418   2.085
  335ILE      N 1430   5.321   5.583   1.936
  335ILE      H 1431   5.375   5.664   1.909
  335ILE     CA 1432   5.211   5.542   1.850
  335ILE     HA 1433   5.123   5.525   1.912
  335ILE     CB 1434   5.177   5.652   1.750
  335ILE     HB 1435   5.268   5.680   1.697
  335ILE    CG2 1436   5.077   5.603   1.645
  335ILE   HG21 1437   5.055   5.680   1.572
  335ILE   HG22 1438   5.117   5.517   1.590
  335ILE   HG23 1439   4.984   5.573   1.694
  335ILE    CG1 1440   5.123   5.774   1.823
  335ILE   HG11 1441   5.197   5.809   1.895
  335ILE   HG12 1442   5.034   5.746   1.880
  335ILE     CD 1443   5.086   5.893   1.735
  335ILE    HD1 1444   5.061   5.978   1.798
  335ILE    HD2 1445   5.171   5.920   1.671
  335ILE    HD3 1446   4.999   5.869   1.674
  335ILE      C 1447   5.243   5.407   1.786
  335ILE      O 1448   5.162   5.315   1.793
  336LEU      N 1449   5.365   5.389   1.736
  336LEU      H 1450   5.429   5.467   1.733
  336LEU     CA 1451   5.412   5.261   1.687
  336LEU     HA 1452   5.345   5.229   1.607
  336LEU     CB 1453   5.552   5.280   1.627
  336LEU    HB1 1454   5.616   5.325   1.701
  336LEU    HB2 1455   5.544   5.349   1.543
  336LEU     CG 1456   5.621   5.153   1.578
  336LEU     HG 1457   5.632   5.083   1.661
  336LEU    CD1 1458   5.545   5.084   1.465
  336LEU   HD11 1459   5.600   4.998   1.429
  336LEU   HD12 1460   5.448   5.050   1.502
  336LEU   HD13 1461   5.531   5.154   1.382
  336LEU    CD2 1462   5.761   5.186   1.526
  336LEU   HD21 1463   5.812   5.094   1.496
  336LEU   HD22 1464   5.754   5.252   1.440
  336LEU   HD23 1465   5.818   5.234   1.604
  336LEU      C 1466   5.408   5.152   1.794
  336LEU      O 1467   5.371   5.039   1.763
  337HIS      N 1468   5.438   5.184   1.920
  337HIS      H 1469   5.474   5.277   1.938
  337HIS     CA 1470   5.434   5.089   2.029
  337HIS     HA 1471   5.490   5.001   1.997
  337HIS     CB 1472   5.503   5.146   2.153
  337HIS    HB1 1473   5.434   5.213   2.205
  337HIS    HB2 1474   5.587   5.206   2.120
  337HIS     CG 1475   5.559   5.048   2.252
  337HIS    ND1 1476   5.646   5.082   2.354
  337HIS    CE1 1477   5.683   4.968   2.414
  337HIS    HE1 1478   5.752   4.961   2.497
  337HIS    NE2 1479   5.620   4.864   2.357
  337HIS    HE2 1480   5.631   4.768   2.386
  337HIS    CD2 1481   5.542   4.911   2.254
  337HIS    HD2 1482   5.483   4.852   2.186
  337HIS      C 1483   5.292   5.041   2.059
  337HIS      O 1484   5.275   4.921   2.080
  338LEU      N 1485   5.190   5.127   2.056
  338LEU      H 1486   5.208   5.224   2.035
  338LEU     CA 1487   5.053   5.084   2.074
  338LEU     HA 1488   5.049   5.023   2.165
  338LEU     CB 1489   4.958   5.202   2.093
  338LEU    HB1 1490   4.963   5.265   2.004
  338LEU    HB2 1491   4.991   5.261   2.178
  338LEU     CG 1492   4.813   5.160   2.114
  338LEU     HG 1493   4.779   5.101   2.029
  338LEU    CD1 1494   4.795   5.077   2.241
  338LEU   HD11 1495   4.689   5.074   2.267
  338LEU   HD12 1496   4.833   4.976   2.225
  338LEU   HD13 1497   4.849   5.124   2.323
  338LEU    CD2 1498   4.717   5.278   2.128
  338LEU   HD21 1499   4.614   5.241   2.130
  338LEU   HD22 1500   4.737   5.333   2.220
  338LEU   HD23 1501   4.726   5.343   2.042
  338LEU      C 1502   5.007   4.994   1.960
  338LEU      O 1503   4.951   4.887   1.984
  339ILE      N 1504   5.038   5.033   1.836
  339ILE      H 1505   5.081   5.123   1.824
  339ILE     CA 1506   5.003   4.957   1.717
  339ILE     HA 1507   4.894   4.943   1.717
  339ILE     CB 1508   5.039   5.036   1.591
  339ILE     HB 1509   5.144   5.065   1.599
  339ILE    CG2 1510   5.023   4.950   1.466
  339ILE   HG21 1511   5.038   5.010   1.376
  339ILE   HG22 1512   5.097   4.870   1.465
  339ILE   HG23 1513   4.923   4.907   1.463
  339ILE    CG1 1514   4.954   5.162   1.579
  339ILE   HG11 1515   4.952   5.214   1.675
  339ILE   HG12 1516   4.851   5.134   1.555
  339ILE     CD 1517   5.003   5.263   1.476
  339ILE    HD1 1518   4.944   5.354   1.485
  339ILE    HD2 1519   5.108   5.286   1.494
  339ILE    HD3 1520   4.991   5.225   1.375
  339ILE      C 1521   5.065   4.818   1.721
  339ILE      O 1522   4.995   4.719   1.702
  340LEU      N 1523   5.194   4.808   1.752
  340LEU      H 1524   5.246   4.893   1.768
  340LEU     CA 1525   5.264   4.681   1.764
  340LEU     HA 1526   5.246   4.623   1.673
  340LEU     CB 1527   5.414   4.706   1.779
  340LEU    HB1 1528   5.461   4.613   1.809
  340LEU    HB2 1529   5.429   4.778   1.859
  340LEU     CG 1530   5.486   4.754   1.653
  340LEU     HG 1531   5.435   4.841   1.612
  340LEU    CD1 1532   5.629   4.792   1.689
  340LEU   HD11 1533   5.681   4.828   1.600
  340LEU   HD12 1534   5.626   4.872   1.763
  340LEU   HD13 1535   5.682   4.706   1.730
  340LEU    CD2 1536   5.492   4.647   1.544
  340LEU   HD21 1537   5.549   4.685   1.459
  340LEU   HD22 1538   5.540   4.557   1.582
  340LEU   HD23 1539   5.392   4.622   1.509
  340LEU      C 1540   5.211   4.597   1.879
  340LEU      O 1541   5.201   4.475   1.863
  341TRP      N 1542   5.174   4.657   1.992
  341TRP      H 1543   5.186   4.758   2.000
  341TRP     CA 1544   5.116   4.587   2.105
  341TRP     HA 1545   5.186   4.508   2.134
  341TRP     CB 1546   5.100   4.681   2.225
  341TRP    HB1 1547   5.025   4.757   2.202
  341TRP    HB2 1548   5.195   4.731   2.241
  341TRP     CG 1549   5.064   4.612   2.353
  341TRP    CD1 1550   5.149   4.541   2.430
  341TRP    HD1 1551   5.254   4.531   2.407
  341TRP    NE1 1552   5.081   4.483   2.535
  341TRP    HE1 1553   5.125   4.418   2.598
  341TRP    CE2 1554   4.947   4.517   2.532
  341TRP    CZ2 1555   4.840   4.480   2.614
  341TRP    HZ2 1556   4.854   4.412   2.698
  341TRP    CH2 1557   4.712   4.528   2.584
  341TRP    HH2 1558   4.626   4.499   2.642
  341TRP    CZ3 1559   4.695   4.614   2.474
  341TRP    HZ3 1560   4.596   4.648   2.449
  341TRP    CE3 1561   4.805   4.652   2.396
  341TRP    HE3 1562   4.791   4.716   2.310
  341TRP    CD2 1563   4.934   4.603   2.419
  341TRP      C 1564   4.985   4.519   2.068
  341TRP      O 1565   4.974   4.398   2.086
  342ILE      N 1566   4.892   4.594   2.008
  342ILE      H 1567   4.913   4.691   1.993
  342ILE     CA 1568   4.762   4.545   1.964
  342ILE     HA 1569   4.713   4.498   2.049
  342ILE     CB 1570   4.675   4.661   1.918
  342ILE     HB 1571   4.733   4.720   1.847
  342ILE    CG2 1572   4.548   4.612   1.849
  342ILE   HG21 1573   4.486   4.695   1.816
  342ILE   HG22 1574   4.572   4.554   1.760
  342ILE   HG23 1575   4.490   4.550   1.917
  342ILE    CG1 1576   4.638   4.750   2.036
  342ILE   HG11 1577   4.728   4.775   2.093
  342ILE   HG12 1578   4.571   4.695   2.103
  342ILE     CD 1579   4.572   4.883   2.000
  342ILE    HD1 1580   4.550   4.940   2.090
  342ILE    HD2 1581   4.641   4.942   1.940
  342ILE    HD3 1582   4.479   4.868   1.946
  342ILE      C 1583   4.777   4.436   1.859
  342ILE      O 1584   4.716   4.330   1.871
  343LEU      N 1585   4.861   4.458   1.757
  343LEU      H 1586   4.908   4.547   1.752
  343LEU     CA 1587   4.884   4.362   1.650
  343LEU     HA 1588   4.787   4.337   1.607
  343LEU     CB 1589   4.973   4.424   1.543
  343LEU    HB1 1590   5.012   4.344   1.480
  343LEU    HB2 1591   5.059   4.470   1.592
  343LEU     CG 1592   4.905   4.527   1.453
  343LEU     HG 1593   4.856   4.603   1.514
  343LEU    CD1 1594   5.009   4.595   1.365
  343LEU   HD11 1595   4.961   4.672   1.305
  343LEU   HD12 1596   5.086   4.641   1.427
  343LEU   HD13 1597   5.056   4.522   1.298
  343LEU    CD2 1598   4.802   4.464   1.361
  343LEU   HD21 1599   4.756   4.540   1.298
  343LEU   HD22 1600   4.850   4.390   1.296
  343LEU   HD23 1601   4.724   4.414   1.419
  343LEU      C 1602   4.942   4.230   1.700
  343LEU      O 1603   4.915   4.128   1.637
  344ASP      N 1604   5.014   4.229   1.812
  344ASP      H 1605   5.031   4.317   1.859
  344ASP     CA 1606   5.073   4.110   1.870
  344ASP     HA 1607   5.088   4.038   1.789
  344ASP     CB 1608   5.211   4.145   1.927
  344ASP    HB1 1609   5.199   4.194   2.023
  344ASP    HB2 1610   5.261   4.215   1.859
  344ASP     CG 1611   5.300   4.022   1.940
  344ASP    OD1 1612   5.371   4.010   2.042
  344ASP    OD2 1613   5.307   3.942   1.844
  344ASP      C 1614   4.986   4.039   1.973
  344ASP      O 1615   5.034   3.951   2.045
  345ARG      N 1616   4.860   4.079   1.986
  345ARG      H 1617   4.832   4.158   1.929
  345ARG     CA 1618   4.767   4.030   2.086
  345ARG     HA 1619   4.805   3.938   2.130
  345ARG     CB 1620   4.757   4.139   2.192
  345ARG    HB1 1621   4.722   4.227   2.138
  345ARG    HB2 1622   4.857   4.160   2.231
  345ARG     CG 1623   4.664   4.115   2.310
  345ARG    HG1 1624   4.563   4.096   2.274
  345ARG    HG2 1625   4.659   4.205   2.372
  345ARG     CD 1626   4.709   4.001   2.401
  345ARG    HD1 1627   4.805   4.026   2.445
  345ARG    HD2 1628   4.723   3.911   2.342
  345ARG     NE 1629   4.609   3.979   2.506
  345ARG     HE 1630   4.620   4.029   2.593
  345ARG     CZ 1631   4.499   3.905   2.493
  345ARG    NH1 1632   4.476   3.826   2.388
  345ARG   HH11 1633   4.551   3.804   2.324
  345ARG   HH12 1634   4.396   3.764   2.394
  345ARG    NH2 1635   4.403   3.908   2.587
  345ARG   HH21 1636   4.414   3.969   2.666
  345ARG   HH22 1637   4.319   3.854   2.571
  345ARG      C 1638   4.628   3.998   2.032
  345ARG      O 1639   4.557   3.919   2.094
  346LEU      N 1640   4.586   4.058   1.920
  346LEU      H 1641   4.646   4.126   1.875
  346LEU     CA 1642   4.456   4.029   1.862
  346LEU     HA 1643   4.384   4.034   1.944
  346LEU     CB 1644   4.418   4.134   1.758
  346LEU    HB1 1645   4.337   4.094   1.696
  346LEU    HB2 1646   4.503   4.151   1.692
  346LEU     CG 1647   4.372   4.267   1.815
  346LEU     HG 1648   4.451   4.310   1.877
  346LEU    CD1 1649   4.343   4.363   1.700
  346LEU   HD11 1650   4.314   4.461   1.739
  346LEU   HD12 1651   4.433   4.374   1.639
  346LEU   HD13 1652   4.262   4.324   1.638
  346LEU    CD2 1653   4.245   4.257   1.899
  346LEU   HD21 1654   4.212   4.357   1.928
  346LEU   HD22 1655   4.165   4.209   1.842
  346LEU   HD23 1656   4.263   4.201   1.990
  346LEU      C 1657   4.448   3.887   1.807
  346LEU      O 1658   4.546   3.832   1.758
  346NME      N 1659   4.330   3.824   1.810
  346NME      H 1660   4.331   3.726   1.783
  346NME    CH3 1661   4.204   3.876   1.860
  346NME   HH31 1662   4.130   3.796   1.857
  346NME   HH32 1663   4.213   3.911   1.962
  346NME   HH33 1664   4.170   3.959   1.798
  455SPI     C1 1665   5.352   5.818   2.694
  455SPI     H1 1666   5.379   5.737   2.627
  455SPI     C2 1667   5.481   5.883   2.742
  455SPI    H21 1668   5.545   5.805   2.784
  455SPI    H22 1669   5.462   5.960   2.817
  455SPI     C3 1670   5.559   5.945   2.626
  455SPI    H31 1671   5.591   5.861   2.564
  455SPI    H32 1672   5.648   5.991   2.667
  455SPI     C4 1673   5.481   6.040   2.536
  455SPI     C5 1674   5.357   5.960   2.495
  455SPI    H51 1675   5.293   6.013   2.424
  455SPI    H52 1676   5.389   5.869   2.445
  455SPI     C6 1677   5.270   5.918   2.613
  455SPI    H61 1678   5.243   6.004   2.675
  455SPI    H62 1679   5.178   5.872   2.575
  455SPI    C14 1680   5.490   6.158   2.313
  455SPI   H141 1681   5.555   6.182   2.229
  455SPI   H142 1682   5.404   6.106   2.272
  455SPI    C15 1683   5.364   6.260   2.509
  455SPI   H151 1684   5.338   6.354   2.558
  455SPI   H152 1685   5.269   6.213   2.483
  455SPI    C12 1686   5.444   6.287   2.381
  455SPI    H12 1687   5.382   6.344   2.312
  455SPI    C11 1688   5.447   6.173   2.603
  455SPI    H11 1689   5.390   6.157   2.695
  455SPI    C10 1690   5.570   6.254   2.641
  455SPI   H101 1691   5.630   6.202   2.716
  455SPI   H102 1692   5.537   6.348   2.684
  455SPI     C7 1693   5.567   6.073   2.414
  455SPI     H7 1694   5.600   5.981   2.366
  455SPI     C8 1695   5.693   6.151   2.449
  455SPI    H81 1696   5.749   6.173   2.358
  455SPI    H82 1697   5.760   6.094   2.513
  455SPI     C9 1698   5.655   6.282   2.517
  455SPI     H9 1699   5.745   6.338   2.545
  455SPI    C13 1700   5.571   6.363   2.417
  455SPI   H131 1701   5.629   6.376   2.326
  455SPI   H132 1702   5.548   6.461   2.459
  455SPI     N1 1703   5.274   5.763   2.807
  455SPI    HN1 1704   5.176   5.758   2.786
  455SPI    HN2 1705   5.305   5.668   2.823
  455SPI    HN3 1706   5.290   5.818   2.891
  456SOL     OW 1707   6.039   6.780   2.648
  456SOL    HW1 1708   6.130   6.799   2.625
  456SOL    HW2 1709   6.034   6.797   2.742
  457SOL     OW 1710   5.620   7.162   2.440
  457SOL    HW1 1711   5.621   7.223   2.514
  457SOL    HW2 1712   5.597   7.216   2.365
  458SOL     OW 1713   5.681   4.255   2.572
  458SOL    HW1 1714   5.751   4.189   2.571
  458SOL    HW2 1715   5.664   4.273   2.479
  459SOL     OW 1716   5.414   0.077   3.177
  459SOL    HW1 1717   5.374   0.033   3.252
  459SOL    HW2 1718   5.456   0.007   3.128
  460SOL     OW 1719   5.331   4.285   2.453
  460SOL    HW1 1720   5.242   4.282   2.418
  460SOL    HW2 1721   5.377   4.215   2.409
  461SOL     OW 1722   5.106   4.247   2.281
  461SOL    HW1 1723   5.033   4.304   2.254
  461SOL    HW2 1724   5.157   4.235   2.201
  462SOL     OW 1725   5.452   4.984   2.613
  462SOL    HW1 1726   5.522   4.989   2.548
  462SOL    HW2 1727   5.410   5.070   2.609
  463SOL     OW 1728   5.692   5.430   2.368
  463SOL    HW1 1729   5.744   5.351   2.357
  463SOL    HW2 1730   5.740   5.498   2.320
  464SOL     OW 1731   5.931   6.877   3.370
  464SOL    HW1 1732   5.995   6.920   3.427
  464SOL    HW2 1733   5.884   6.949   3.329
  465SOL     OW 1734   5.347   4.731   2.570
  465SOL    HW1 1735   5.393   4.683   2.638
  465SOL    HW2 1736   5.384   4.820   2.574
  466SOL     OW 1737   5.635   5.795   3.676
  466SOL    HW1 1738   5.588   5.746   3.744
  466SOL    HW2 1739   5.574   5.797   3.602
  467SOL     OW 1740   5.713   4.207   2.301
  467SOL    HW1 1741   5.789   4.254   2.269
  467SOL    HW2 1742   5.744   4.117   2.312
  468SOL     OW 1743   4.862   6.578   2.534
  468SOL    HW1 1744   4.833   6.663   2.566
  468SOL    HW2 1745   4.786   6.541   2.489
  469SOL     OW 1746   4.308   4.548   2.776
  469SOL    HW1 1747   4.396   4.574   2.803
  469SOL    HW2 1748   4.321   4.470   2.722
  470SOL     OW 1749   5.385   5.547   1.430
  470SOL    HW1 1750   5.426   5.574   1.512
  470SOL    HW2 1751   5.458   5.516   1.376
  471SOL     OW 1752   5.374   4.406   2.706
  471SOL    HW1 1753   5.291   4.363   2.725
  471SOL    HW2 1754   5.397   4.376   2.618
  472SOL     OW 1755   5.337   4.351   1.651
  472SOL    HW1 1756   5.275   4.383   1.716
  472SOL    HW2 1757   5.304   4.264   1.628
  473SOL     OW 1758   6.420   4.287   2.623
  473SOL    HW1 1759   6.352   4.334   2.574
  473SOL    HW2 1760   6.384   4.278   2.712
  474SOL     OW 1761   5.200   5.391   2.335
  474SOL    HW1 1762   5.219   5.405   2.243
  474SOL    HW2 1763   5.163   5.303   2.339
  475SOL     OW 1764   5.742   5.488   2.797
  475SOL    HW1 1765   5.788   5.455   2.874
  475SOL    HW2 1766   5.677   5.420   2.777
  476SOL     OW 1767   4.601   6.991   2.865
  476SOL    HW1 1768   4.690   6.979   2.831
  476SOL    HW2 1769   4.544   6.972   2.791
  477SOL     OW 1770   5.187   5.500   2.892
  477SOL    HW1 1771   5.242   5.423   2.879
  477SOL    HW2 1772   5.108   5.482   2.842
  478SOL     OW 1773   5.183   6.815   1.499
  478SOL    HW1 1774   5.163   6.904   1.472
  478SOL    HW2 1775   5.122   6.760   1.449
  479SOL     OW 1776   5.562   0.016   2.217
  479SOL    HW1 1777   5.632   0.066   2.176
  479SOL    HW2 1778   5.562   7.208   2.171
  480SOL     OW 1779   5.783   5.744   2.882
  480SOL    HW1 1780   5.843   5.782   2.818
  480SOL    HW2 1781   5.768   5.655   2.850
  481SOL     OW 1782   4.756   4.881   2.553
  481SOL    HW1 1783   4.777   4.910   2.642
  481SOL    HW2 1784   4.772   4.787   2.554
  482SOL     OW 1785   5.387   4.416   3.644
  482SOL    HW1 1786   5.430   4.389   3.725
  482SOL    HW2 1787   5.449   4.476   3.602
  483SOL     OW 1788   5.235   5.733   2.268
  483SOL    HW1 1789   5.165   5.797   2.275
  483SOL    HW2 1790   5.308   5.781   2.230
  484SOL     OW 1791   4.355   5.793   2.683
  484SOL    HW1 1792   4.291   5.734   2.723
  484SOL    HW2 1793   4.359   5.765   2.591
  485SOL     OW 1794   6.655   5.639   2.436
  485SOL    HW1 1795   6.644   5.715   2.379
  485SOL    HW2 1796   6.578   5.641   2.493
  486SOL     OW 1797   5.137   4.263   2.721
  486SOL    HW1 1798   5.198   4.190   2.713
  486SOL    HW2 1799   5.053   4.226   2.693
  487SOL     OW 1800   4.884   7.210   2.352
  487SOL    HW1 1801   4.855   7.153   2.423
  487SOL    HW2 1802   4.832   0.013   2.362
  488SOL     OW 1803   5.447   4.115   2.277
  488SOL    HW1 1804   5.535   4.150   2.265
  488SOL    HW2 1805   5.424   4.079   2.191
  489SOL     OW 1806   5.462   5.858   2.201
  489SOL    HW1 1807   5.497   5.896   2.282
  489SOL    HW2 1808   5.537   5.853   2.142
  490SOL     OW 1809   5.335   5.579   2.468
  490SOL    HW1 1810   5.292   5.498   2.439
  490SOL    HW2 1811   5.313   5.643   2.401
  491SOL     OW 1812   6.592   3.973   2.050
  491SOL    HW1 1813   6.552   3.995   2.134
  491SOL    HW2 1814   6.544   3.896   2.019
  492SOL     OW 1815   6.374   3.762   2.245
  492SOL    HW1 1816   6.375   3.856   2.228
  492SOL    HW2 1817   6.401   3.754   2.336
  493SOL     OW 1818   4.530   6.888   2.623
  493SOL    HW1 1819   4.620   6.913   2.604
  493SOL    HW2 1820   4.501   6.842   2.544
  494SOL     OW 1821   5.806   5.668   2.262
  494SOL    HW1 1822   5.821   5.726   2.337
  494SOL    HW2 1823   5.771   5.726   2.194
  495SOL     OW 1824   6.333   7.016   2.614
  495SOL    HW1 1825   6.268   7.053   2.673
  495SOL    HW2 1826   6.305   7.042   2.527
  496SOL     OW 1827   5.785   3.921   3.653
  496SOL    HW1 1828   5.805   4.004   3.697
  496SOL    HW2 1829   5.746   3.948   3.570
  497SOL     OW 1830   5.284   4.042   2.780
  497SOL    HW1 1831   5.285   4.006   2.692
  497SOL    HW2 1832   5.247   3.973   2.835
  498SOL     OW 1833   5.734   3.940   2.361
  498SOL    HW1 1834   5.779   3.969   2.440
  498SOL    HW2 1835   5.644   3.922   2.389
  499SOL     OW 1836   6.279   3.986   2.755
  499SOL    HW1 1837   6.281   4.074   2.793
  499SOL    HW2 1838   6.190   3.976   2.721
  500SOL     OW 1839   4.873   3.823   1.761
  500SOL    HW1 1840   4.965   3.810   1.784
  500SOL    HW2 1841   4.865   3.787   1.673
  501SOL     OW 1842   4.313   3.934   2.899
  501SOL    HW1 1843   4.241   3.978   2.943
  501SOL    HW2 1844   4.367   4.004   2.864
  502SOL     OW 1845   5.687   0.362   2.196
  502SOL    HW1 1846   5.648   0.327   2.276
  502SOL    HW2 1847   5.637   0.321   2.125
  503SOL     OW 1848   5.225   4.209   3.562
  503SOL    HW1 1849   5.285   4.279   3.586
  503SOL    HW2 1850   5.275   4.155   3.501
  504SOL     OW 1851   5.920   0.468   2.279
  504SOL    HW1 1852   5.895   0.444   2.368
  504SOL    HW2 1853   5.845   0.443   2.225
  505SOL     OW 1854   6.171   3.748   2.541
  505SOL    HW1 1855   6.130   3.814   2.597
  505SOL    HW2 1856   6.133   3.763   2.455
  506SOL     OW 1857   5.639   6.884   1.529
  506SOL    HW1 1858   5.623   6.905   1.621
  506SOL    HW2 1859   5.576   6.816   1.509
  507SOL     OW 1860   6.169   0.001   1.939
  507SOL    HW1 1861   6.189   7.248   2.028
  507SOL    HW2 1862   6.221   0.081   1.928
  508SOL     OW 1863   6.082   5.434   3.342
  508SOL    HW1 1864   5.994   5.443   3.377
  508SOL    HW2 1865   6.112   5.349   3.373
  509SOL     OW 1866   6.046   3.655   2.131
  509SOL    HW1 1867   6.055   3.720   2.201
  509SOL    HW2 1868   6.133   3.618   2.121
  510SOL     OW 1869   6.523   6.745   2.078
  510SOL    HW1 1870   6.591   6.686   2.046
  510SOL    HW2 1871   6.522   6.731   2.173
  511SOL     OW 1872   4.756   3.857   2.816
  511SOL    HW1 1873   4.778   3.870   2.908
  511SOL    HW2 1874   4.716   3.940   2.789
  512SOL     OW 1875   6.530   6.603   3.195
  512SOL    HW1 1876   6.622   6.627   3.206
  512SOL    HW2 1877   6.531   6.531   3.132
  513SOL     OW 1878   5.395   5.243   2.519
  513SOL    HW1 1879   5.308   5.231   2.481
  513SOL    HW2 1880   5.445   5.289   2.451
  514SOL     OW 1881   5.664   0.109   3.282
  514SOL    HW1 1882   5.582   0.133   3.240
  514SOL    HW2 1883   5.708   0.053   3.218
  515SOL     OW 1884   4.060   4.425   3.358
  515SOL    HW1 1885   3.990   4.458   3.415
  515SOL    HW2 1886   4.130   4.401   3.418
  516SOL     OW 1887   5.967   0.078   3.238
  516SOL    HW1 1888   5.920   0.141   3.293
  516SOL    HW2 1889   5.901   0.048   3.175
  517SOL     OW 1890   4.597   6.585   1.884
  517SOL    HW1 1891   4.685   6.623   1.885
  517SOL    HW2 1892   4.542   6.651   1.842
  518SOL     OW 1893   5.818   5.828   2.482
  518SOL    HW1 1894   5.870   5.856   2.558
  518SOL    HW2 1895   5.756   5.764   2.517
  519SOL     OW 1896   4.917   4.137   2.642
  519SOL    HW1 1897   4.834   4.124   2.688
  519SOL    HW2 1898   4.892   4.168   2.555
  520SOL     OW 1899   6.131   5.847   1.599
  520SOL    HW1 1900   6.056   5.853   1.657
  520SOL    HW2 1901   6.099   5.798   1.523
  521SOL     OW 1902   6.253   6.431   1.460
  521SOL    HW1 1903   6.204   6.512   1.478
  521SOL    HW2 1904   6.186   6.363   1.455
  522SOL     OW 1905   4.689   3.985   1.580
  522SOL    HW1 1906   4.772   4.026   1.604
  522SOL    HW2 1907   4.667   3.929   1.654
  523SOL     OW 1908   4.497   6.020   1.994
  523SOL    HW1 1909   4.578   6.034   2.043
  523SOL    HW2 1910   4.438   6.089   2.025
  524SOL     OW 1911   4.036   4.582   2.771
  524SOL    HW1 1912   4.128   4.605   2.763
  524SOL    HW2 1913   4.037   4.492   2.804
  525SOL     OW 1914   5.874   3.764   2.676
  525SOL    HW1 1915   5.896   3.743   2.767
  525SOL    HW2 1916   5.924   3.842   2.656
  526SOL     OW 1917   4.670   7.264   2.689
  526SOL    HW1 1918   4.584   7.268   2.647
  526SOL    HW2 1919   4.716   7.193   2.643
  527SOL     OW 1920   6.332   0.047   2.607
  527SOL    HW1 1921   6.333   0.133   2.564
  527SOL    HW2 1922   6.334   7.261   2.535
  528SOL     OW 1923   5.994   6.996   1.627
  528SOL    HW1 1924   6.013   6.989   1.721
  528SOL    HW2 1925   5.909   7.040   1.623
  529SOL     OW 1926   5.813   4.059   3.921
  529SOL    HW1 1927   5.863   4.108   3.986
  529SOL    HW2 1928   5.797   4.121   3.851
  530SOL     OW 1929   4.628   7.048   2.350
  530SOL    HW1 1930   4.682   7.051   2.429
  530SOL    HW2 1931   4.682   7.087   2.282
  531SOL     OW 1932   5.313   5.890   1.386
  531SOL    HW1 1933   5.257   5.908   1.461
  531SOL    HW2 1934   5.298   5.964   1.327
  532SOL     OW 1935   6.091   4.239   3.902
  532SOL    HW1 1936   6.049   4.222   3.986
  532SOL    HW2 1937   6.092   4.154   3.858
  533SOL     OW 1938   5.350   3.781   2.171
  533SOL    HW1 1939   5.356   3.862   2.120
  533SOL    HW2 1940   5.392   3.715   2.117
  534SOL     OW 1941   4.331   4.310   2.654
  534SOL    HW1 1942   4.373   4.229   2.685
  534SOL    HW2 1943   4.249   4.280   2.614
  535SOL     OW 1944   4.141   4.126   3.178
  535SOL    HW1 1945   4.173   4.097   3.263
  535SOL    HW2 1946   4.193   4.204   3.157
  536SOL     OW 1947   5.554   0.234   2.403
  536SOL    HW1 1948   5.561   0.201   2.493
  536SOL    HW2 1949   5.535   0.156   2.351
  537SOL     OW 1950   4.216   4.587   2.419
  537SOL    HW1 1951   4.158   4.554   2.488
  537SOL    HW2 1952   4.182   4.673   2.398
  538SOL     OW 1953   4.950   6.803   3.403
  538SOL    HW1 1954   4.954   6.728   3.462
  538SOL    HW2 1955   4.940   6.765   3.316
  539SOL     OW 1956   6.611   4.668   1.911
  539SOL    HW1 1957   6.535   4.715   1.875
  539SOL    HW2 1958   6.606   4.581   1.870
  540SOL     OW 1959   6.139   4.891   3.747
  540SOL    HW1 1960   6.181   4.822   3.798
  540SOL    HW2 1961   6.057   4.852   3.717
  541SOL     OW 1962   5.298   0.207   2.210
  541SOL    HW1 1963   5.328   0.150   2.280
  541SOL    HW2 1964   5.372   0.213   2.150
  542SOL     OW 1965   5.310   4.448   3.990
  542SOL    HW1 1966   5.368   4.523   4.004
  542SOL    HW2 1967   5.364   4.383   3.946
  543SOL     OW 1968   5.400   5.781   3.850
  543SOL    HW1 1969   5.310   5.809   3.868
  543SOL    HW2 1970   5.454   5.851   3.887
  544SOL     OW 1971   6.207   0.146   3.127
  544SOL    HW1 1972   6.119   0.119   3.153
  544SOL    HW2 1973   6.219   0.111   3.039
  545SOL     OW 1974   5.598   7.146   3.407
  545SOL    HW1 1975   5.614   7.239   3.390
  545SOL    HW2 1976   5.663   7.100   3.353
  546SOL     OW 1977   5.847   3.664   3.602
  546SOL    HW1 1978   5.905   3.629   3.670
  546SOL    HW2 1979   5.839   3.757   3.624
  547SOL     OW 1980   6.310   0.045   2.887
  547SOL    HW1 1981   6.399   0.018   2.908
  547SOL    HW2 1982   6.300   0.025   2.794
  548SOL     OW 1983   6.813   5.527   2.752
  548SOL    HW1 1984   6.882   5.549   2.814
  548SOL    HW2 1985   6.856   5.472   2.686
  549SOL     OW 1986   5.759   7.125   1.655
  549SOL    HW1 1987   5.694   7.068   1.696
  549SOL    HW2 1988   5.721   7.149   1.571
  550SOL     OW 1989   5.766   6.829   3.588
  550SOL    HW1 1990   5.676   6.800   3.575
  550SOL    HW2 1991   5.805   6.827   3.501
  551SOL     OW 1992   5.445   3.870   3.204
  551SOL    HW1 1993   5.424   3.958   3.236
  551SOL    HW2 1994   5.372   3.816   3.233
  552SOL     OW 1995   5.269   3.978   2.518
  552SOL    HW1 1996   5.349   3.954   2.472
  552SOL    HW2 1997   5.200   3.975   2.451
  553SOL     OW 1998   5.742   6.051   3.677
  553SOL    HW1 1999   5.837   6.039   3.685
  553SOL    HW2 2000   5.708   5.961   3.670
  554SOL     OW 2001   5.329   4.335   1.281
  554SOL    HW1 2002   5.414   4.306   1.315
  554SOL    HW2 2003   5.272   4.259   1.292
  555SOL     OW 2004   6.581   5.925   3.060
  555SOL    HW1 2005   6.486   5.915   3.052
  555SOL    HW2 2006   6.616   5.841   3.032
  556SOL     OW 2007   5.305   4.083   1.609
  556SOL    HW1 2008   5.298   4.028   1.687
  556SOL    HW2 2009   5.321   4.021   1.537
  557SOL     OW 2010   5.073   3.975   2.322
  557SOL    HW1 2011   5.077   4.071   2.319
  557SOL    HW2 2012   5.058   3.949   2.231
  558SOL     OW 2013   5.321   7.198   3.375
  558SOL    HW1 2014   5.399   7.158   3.414
  558SOL    HW2 2015   5.249   7.144   3.405
  559SOL     OW 2016   4.809   7.141   2.055
  559SOL    HW1 2017   4.898   7.117   2.079
  559SOL    HW2 2018   4.799   7.231   2.088
  560SOL     OW 2019   4.365   6.054   2.751
  560SOL    HW1 2020   4.442   6.071   2.806
  560SOL    HW2 2021   4.374   5.962   2.725
  561SOL     OW 2022   6.668   5.863   2.274
  561SOL    HW1 2023   6.696   5.954   2.278
  561SOL    HW2 2024   6.656   5.846   2.180
  562SOL     OW 2025   5.957   4.243   1.671
  562SOL    HW1 2026   6.041   4.234   1.717
  562SOL    HW2 2027   5.945   4.157   1.629
  563SOL     OW 2028   6.298   0.444   1.980
  563SOL    HW1 2029   6.243   0.506   2.028
  563SOL    HW2 2030   6.297   0.365   2.034
  564SOL     OW 2031   5.980   3.439   1.909
  564SOL    HW1 2032   6.061   3.477   1.943
  564SOL    HW2 2033   5.955   3.373   1.974
  565SOL     OW 2034   4.129   3.865   1.562
  565SOL    HW1 2035   4.224   3.875   1.564
  565SOL    HW2 2036   4.096   3.954   1.578
  566SOL     OW 2037   5.010   0.082   1.955
  566SOL    HW1 2038   5.030   7.275   1.998
  566SOL    HW2 2039   4.966   0.057   1.874
  567SOL     OW 2040   6.451   0.027   2.004
  567SOL    HW1 2041   6.389   7.263   2.065
  567SOL    HW2 2042   6.421   7.275   1.918
  568SOL     OW 2043   5.790   0.390   2.519
  568SOL    HW1 2044   5.704   0.405   2.558
  568SOL    HW2 2045   5.791   0.296   2.500
  569SOL     OW 2046   6.562   6.854   2.965
  569SOL    HW1 2047   6.559   6.906   2.884
  569SOL    HW2 2048   6.504   6.780   2.947
  570SOL     OW 2049   4.778   0.263   2.687
  570SOL    HW1 2050   4.855   0.216   2.721
  570SOL    HW2 2051   4.706   0.202   2.699
  571SOL     OW 2052   5.898   3.590   2.454
  571SOL    HW1 2053   5.894   3.658   2.521
  571SOL    HW2 2054   5.835   3.618   2.387
  572SOL     OW 2055   6.125   6.007   1.328
  572SOL    HW1 2056   6.215   5.983   1.346
  572SOL    HW2 2057   6.088   5.933   1.281
  573SOL     OW 2058   4.922   6.393   3.627
  573SOL    HW1 2059   4.977   6.368   3.701
  573SOL    HW2 2060   4.922   6.489   3.629
  574SOL     OW 2061   6.123   3.419   2.390
  574SOL    HW1 2062   6.057   3.487   2.408
  574SOL    HW2 2063   6.092   3.376   2.311
  575SOL     OW 2064   5.095   3.877   2.941
  575SOL    HW1 2065   5.065   3.873   2.850
  575SOL    HW2 2066   5.051   3.804   2.984
  576SOL     OW 2067   5.584   4.249   1.683
  576SOL    HW1 2068   5.591   4.252   1.778
  576SOL    HW2 2069   5.497   4.286   1.665
  577SOL     OW 2070   5.384   0.334   1.687
  577SOL    HW1 2071   5.472   0.297   1.696
  577SOL    HW2 2072   5.395   0.427   1.706
  578SOL     OW 2073   6.007   6.005   3.734
  578SOL    HW1 2074   6.048   6.081   3.775
  578SOL    HW2 2075   6.072   5.976   3.669
  579SOL     OW 2076   4.852   6.164   3.509
  579SOL    HW1 2077   4.795   6.127   3.576
  579SOL    HW2 2078   4.877   6.249   3.543
  580SOL     OW 2079   5.963   3.729   1.567
  580SOL    HW1 2080   5.982   3.686   1.650
  580SOL    HW2 2081   5.924   3.661   1.512
  581SOL     OW 2082   5.290   0.479   2.570
  581SOL    HW1 2083   5.311   0.565   2.533
  581SOL    HW2 2084   5.267   0.426   2.494
  582SOL     OW 2085   3.985   4.438   3.938
  582SOL    HW1 2086   4.022   4.351   3.920
  582SOL    HW2 2087   3.911   4.445   3.877
  583SOL     OW 2088   4.819   3.933   3.070
  583SOL    HW1 2089   4.894   3.990   3.084
  583SOL    HW2 2090   4.743   3.991   3.078
  584SOL     OW 2091   5.133   3.744   1.800
  584SOL    HW1 2092   5.195   3.813   1.821
  584SOL    HW2 2093   5.177   3.691   1.733
  585SOL     OW 2094   5.707   3.813   3.123
  585SOL    HW1 2095   5.627   3.821   3.175
  585SOL    HW2 2096   5.676   3.780   3.038
  586SOL     OW 2097   6.530   6.727   2.360
  586SOL    HW1 2098   6.458   6.714   2.423
  586SOL    HW2 2099   6.602   6.675   2.395
  587SOL     OW 2100   4.567   6.874   1.957
  587SOL    HW1 2101   4.518   6.893   2.038
  587SOL    HW2 2102   4.499   6.850   1.894
  588SOL     OW 2103   5.888   6.833   1.426
  588SOL    HW1 2104   5.941   6.893   1.479
  588SOL    HW2 2105   5.798   6.850   1.455
  589SOL     OW 2106   5.658   3.698   1.484
  589SOL    HW1 2107   5.718   3.635   1.444
  589SOL    HW2 2108   5.632   3.754   1.411
  590SOL     OW 2109   6.721   4.306   2.659
  590SOL    HW1 2110   6.757   4.226   2.697
  590SOL    HW2 2111   6.630   4.285   2.641
  591SOL     OW 2112   6.247   5.278   1.939
  591SOL    HW1 2113   6.240   5.286   2.034
  591SOL    HW2 2114   6.171   5.326   1.906
  592SOL     OW 2115   4.269   4.513   2.163
  592SOL    HW1 2116   4.260   4.534   2.256
  592SOL    HW2 2117   4.356   4.473   2.156
  593SOL     OW 2118   6.323   3.851   3.109
  593SOL    HW1 2119   6.350   3.939   3.085
  593SOL    HW2 2120   6.325   3.802   3.027
  594SOL     OW 2121   6.073   5.672   1.395
  594SOL    HW1 2122   6.162   5.638   1.398
  594SOL    HW2 2123   6.019   5.603   1.432
  595SOL     OW 2124   4.310   5.027   3.423
  595SOL    HW1 2125   4.377   5.078   3.467
  595SOL    HW2 2126   4.354   4.991   3.345
  596SOL     OW 2127   4.385   6.478   2.003
  596SOL    HW1 2128   4.464   6.511   1.960
  596SOL    HW2 2129   4.414   6.400   2.050
  597SOL     OW 2130   4.331   3.832   3.481
  597SOL    HW1 2131   4.266   3.902   3.490
  597SOL    HW2 2132   4.387   3.861   3.409
  598SOL     OW 2133   6.557   3.564   2.131
  598SOL    HW1 2134   6.495   3.635   2.145
  598SOL    HW2 2135   6.546   3.540   2.039
  599SOL     OW 2136   5.950   3.809   3.947
  599SOL    HW1 2137   5.896   3.884   3.922
  599SOL    HW2 2138   5.902   3.733   3.914
  600SOL     OW 2139   5.663   5.620   2.568
  600SOL    HW1 2140   5.679   5.573   2.650
  600SOL    HW2 2141   5.652   5.550   2.503
  601SOL     OW 2142   5.901   7.205   3.466
  601SOL    HW1 2143   5.958   7.270   3.426
  601SOL    HW2 2144   5.863   7.158   3.392
  602SOL     OW 2145   5.144   3.992   3.287
  602SOL    HW1 2146   5.227   4.026   3.322
  602SOL    HW2 2147   5.154   3.897   3.290
  603SOL     OW 2148   4.206   3.732   2.471
  603SOL    HW1 2149   4.190   3.656   2.526
  603SOL    HW2 2150   4.133   3.732   2.408
  604SOL     OW 2151   5.135   0.119   3.185
  604SOL    HW1 2152   5.195   0.189   3.211
  604SOL    HW2 2153   5.187   0.063   3.128
  605SOL     OW 2154   5.702   3.664   2.274
  605SOL    HW1 2155   5.709   3.760   2.277
  605SOL    HW2 2156   5.713   3.641   2.182
  606SOL     OW 2157   6.325   4.245   2.885
  606SOL    HW1 2158   6.375   4.178   2.932
  606SOL    HW2 2159   6.310   4.313   2.950
  607SOL     OW 2160   5.634   4.048   1.502
  607SOL    HW1 2161   5.608   4.104   1.576
  607SOL    HW2 2162   5.613   4.100   1.424
  608SOL     OW 2163   5.601   5.455   1.296
  608SOL    HW1 2164   5.687   5.484   1.324
  608SOL    HW2 2165   5.619   5.385   1.232
  609SOL     OW 2166   4.119   5.681   2.801
  609SOL    HW1 2167   4.095   5.673   2.893
  609SOL    HW2 2168   4.103   5.773   2.780
  610SOL     OW 2169   5.184   7.264   1.630
  610SOL    HW1 2170   5.130   0.017   1.556
  610SOL    HW2 2171   5.274   7.270   1.599
  611SOL     OW 2172   6.463   4.848   1.771
  611SOL    HW1 2173   6.403   4.922   1.779
  611SOL    HW2 2174   6.481   4.842   1.678
  612SOL     OW 2175   5.607   3.836   2.659
  612SOL    HW1 2176   5.700   3.816   2.651
  612SOL    HW2 2177   5.575   3.841   2.569
  613SOL     OW 2178   6.197   6.669   3.670
  613SOL    HW1 2179   6.234   6.757   3.668
  613SOL    HW2 2180   6.106   6.683   3.699
  614SOL     OW 2181   5.675   5.584   3.895
  614SOL    HW1 2182   5.762   5.623   3.901
  614SOL    HW2 2183   5.678   5.509   3.955
  615SOL     OW 2184   6.712   4.087   1.822
  615SOL    HW1 2185   6.681   4.059   1.908
  615SOL    HW2 2186   6.767   4.163   1.840
  616SOL     OW 2187   5.080   7.045   3.421
  616SOL    HW1 2188   5.007   7.104   3.438
  616SOL    HW2 2189   5.040   6.959   3.408
  617SOL     OW 2190   4.105   4.031   3.906
  617SOL    HW1 2191   4.199   4.032   3.923
  617SOL    HW2 2192   4.097   4.000   3.816
  618SOL     OW 2193   6.791   5.486   2.249
  618SOL    HW1 2194   6.833   5.409   2.288
  618SOL    HW2 2195   6.741   5.526   2.321
  619SOL     OW 2196   6.527   4.634   3.215
  619SOL    HW1 2197   6.567   4.617   3.300
  619SOL    HW2 2198   6.530   4.729   3.205
  620SOL     OW 2199   4.863   0.232   2.981
  620SOL    HW1 2200   4.909   0.281   3.050
  620SOL    HW2 2201   4.931   0.214   2.915
  621SOL     OW 2202   6.361   4.424   3.141
  621SOL    HW1 2203   6.300   4.417   3.214
  621SOL    HW2 2204   6.411   4.504   3.159
  622SOL     OW 2205   4.763   3.693   1.975
  622SOL    HW1 2206   4.800   3.750   1.908
  622SOL    HW2 2207   4.705   3.634   1.926
  623SOL     OW 2208   4.715   5.517   3.232
  623SOL    HW1 2209   4.668   5.596   3.259
  623SOL    HW2 2210   4.703   5.514   3.137
  624SOL     OW 2211   6.030   6.151   1.111
  624SOL    HW1 2212   6.122   6.173   1.101
  624SOL    HW2 2213   6.029   6.086   1.182
  625SOL     OW 2214   6.110   7.000   3.530
  625SOL    HW1 2215   6.195   6.992   3.573
  625SOL    HW2 2216   6.081   7.089   3.550
  626SOL     OW 2217   5.114   7.111   1.297
  626SOL    HW1 2218   5.204   7.079   1.309
  626SOL    HW2 2219   5.065   7.033   1.269
  627SOL     OW 2220   5.504   6.769   3.627
  627SOL    HW1 2221   5.424   6.736   3.667
  627SOL    HW2 2222   5.494   6.864   3.628
  628SOL     OW 2223   4.291   6.206   2.050
  628SOL    HW1 2224   4.244   6.288   2.061
  628SOL    HW2 2225   4.232   6.139   2.085
  629SOL     OW 2226   6.224   5.209   3.413
  629SOL    HW1 2227   6.293   5.275   3.407
  629SOL    HW2 2228   6.270   5.125   3.406
  630SOL     OW 2229   6.406   5.818   1.607
  630SOL    HW1 2230   6.438   5.763   1.679
  630SOL    HW2 2231   6.312   5.827   1.624
  631SOL     OW 2232   5.077   4.320   3.762
  631SOL    HW1 2233   5.135   4.269   3.705
  631SOL    HW2 2234   4.989   4.291   3.738
  632SOL     OW 2235   6.807   6.111   2.288
  632SOL    HW1 2236   6.850   6.076   2.366
  632SOL    HW2 2237   6.867   6.089   2.216
  633SOL     OW 2238   5.440   6.725   1.445
  633SOL    HW1 2239   5.350   6.753   1.459
  633SOL    HW2 2240   5.461   6.754   1.356
  634SOL     OW 2241   4.206   5.737   2.443
  634SOL    HW1 2242   4.154   5.801   2.492
  634SOL    HW2 2243   4.147   5.661   2.434
  635SOL     OW 2244   6.288   4.721   3.903
  635SOL    HW1 2245   6.379   4.720   3.872
  635SOL    HW2 2246   6.252   4.637   3.876
  636SOL     OW 2247   4.407   6.872   3.027
  636SOL    HW1 2248   4.487   6.910   2.990
  636SOL    HW2 2249   4.374   6.939   3.087
  637SOL     OW 2250   3.892   4.067   3.441
  637SOL    HW1 2251   3.868   3.987   3.487
  637SOL    HW2 2252   3.900   4.041   3.349
  638SOL     OW 2253   4.740   6.512   1.580
  638SOL    HW1 2254   4.779   6.528   1.666
  638SOL    HW2 2255   4.651   6.484   1.599
  639SOL     OW 2256   6.358   5.048   3.661
  639SOL    HW1 2257   6.275   5.004   3.679
  639SOL    HW2 2258   6.347   5.137   3.696
  640SOL     OW 2259   6.902   4.520   2.602
  640SOL    HW1 2260   6.935   4.530   2.692
  640SOL    HW2 2261   6.840   4.447   2.608
  641SOL     OW 2262   6.741   6.294   1.777
  641SOL    HW1 2263   6.722   6.386   1.792
  641SOL    HW2 2264   6.707   6.276   1.689
  642SOL     OW 2265   5.155   4.603   3.735
  642SOL    HW1 2266   5.190   4.519   3.704
  642SOL    HW2 2267   5.115   4.583   3.819
  643SOL     OW 2268   4.923   4.095   1.366
  643SOL    HW1 2269   4.903   4.114   1.458
  643SOL    HW2 2270   4.840   4.108   1.320
  644SOL     OW 2271   5.419   3.890   3.539
  644SOL    HW1 2272   5.439   3.942   3.617
  644SOL    HW2 2273   5.412   3.954   3.468
  645SOL     OW 2274   4.902   5.910   3.805
  645SOL    HW1 2275   4.884   5.982   3.866
  645SOL    HW2 2276   4.951   5.952   3.734
  646SOL     OW 2277   4.557   5.850   1.548
  646SOL    HW1 2278   4.477   5.822   1.593
  646SOL    HW2 2279   4.596   5.769   1.515
  647SOL     OW 2280   5.825   0.571   2.906
  647SOL    HW1 2281   5.870   0.571   2.821
  647SOL    HW2 2282   5.785   0.484   2.912
  648SOL     OW 2283   6.376   3.591   1.491
  648SOL    HW1 2284   6.442   3.654   1.464
  648SOL    HW2 2285   6.293   3.629   1.463
  649SOL     OW 2286   4.468   3.887   3.255
  649SOL    HW1 2287   4.517   3.805   3.244
  649SOL    HW2 2288   4.499   3.943   3.185
  650SOL     OW 2289   5.817   6.649   1.224
  650SOL    HW1 2290   5.860   6.703   1.290
  650SOL    HW2 2291   5.869   6.568   1.222
  651SOL     OW 2292   4.222   4.893   3.680
  651SOL    HW1 2293   4.132   4.924   3.688
  651SOL    HW2 2294   4.251   4.926   3.595
  652SOL     OW 2295   5.400   0.458   3.070
  652SOL    HW1 2296   5.315   0.500   3.057
  652SOL    HW2 2297   5.381   0.380   3.122
  653SOL     OW 2298   6.976   4.812   2.307
  653SOL    HW1 2299   6.996   4.873   2.237
  653SOL    HW2 2300   7.048   4.749   2.306
  654SOL     OW 2301   6.745   6.144   3.051
  654SOL    HW1 2302   6.802   6.137   3.128
  654SOL    HW2 2303   6.697   6.061   3.049
  655SOL     OW 2304   4.588   3.639   1.572
  655SOL    HW1 2305   4.658   3.585   1.609
  655SOL    HW2 2306   4.569   3.703   1.640
  656SOL     OW 2307   4.694   3.695   2.245
  656SOL    HW1 2308   4.759   3.691   2.315
  656SOL    HW2 2309   4.745   3.696   2.165
  657SOL     OW 2310   5.216   5.273   4.167
  657SOL    HW1 2311   5.144   5.320   4.125
  657SOL    HW2 2312   5.271   5.243   4.095
  658SOL     OW 2313   6.095   6.650   1.439
  658SOL    HW1 2314   6.024   6.714   1.444
  658SOL    HW2 2315   6.123   6.652   1.348
  659SOL     OW 2316   4.293   4.213   2.258
  659SOL    HW1 2317   4.214   4.260   2.230
  659SOL    HW2 2318   4.261   4.130   2.293
  660SOL     OW 2319   4.105   4.343   2.887
  660SOL    HW1 2320   4.196   4.373   2.887
  660SOL    HW2 2321   4.076   4.354   2.978
  661SOL     OW 2322   6.244   3.963   4.024
  661SOL    HW1 2323   6.306   3.896   3.995
  661SOL    HW2 2324   6.171   3.957   3.962
  662SOL     OW 2325   6.580   6.983   2.732
  662SOL    HW1 2326   6.645   7.041   2.692
  662SOL    HW2 2327   6.499   7.002   2.685
  663SOL     OW 2328   6.048   4.893   4.119
  663SOL    HW1 2329   6.081   4.809   4.149
  663SOL    HW2 2330   6.122   4.935   4.076
  664SOL     OW 2331   6.429   3.654   3.702
  664SOL    HW1 2332   6.404   3.710   3.629
  664SOL    HW2 2333   6.490   3.591   3.665
  665SOL     OW 2334   5.496   4.274   3.886
  665SOL    HW1 2335   5.484   4.188   3.845
  665SOL    HW2 2336   5.555   4.257   3.959
  666SOL     OW 2337   5.981   0.020   1.732
  666SOL    HW1 2338   6.046   0.005   1.800
  666SOL    HW2 2339   5.925   7.219   1.734
  667SOL     OW 2340   4.814   5.404   1.806
  667SOL    HW1 2341   4.790   5.312   1.814
  667SOL    HW2 2342   4.764   5.435   1.730
  668SOL     OW 2343   4.467   3.659   2.042
  668SOL    HW1 2344   4.534   3.727   2.052
  668SOL    HW2 2345   4.497   3.607   1.968
  669SOL     OW 2346   6.645   5.636   2.954
  669SOL    HW1 2347   6.595   5.560   2.982
  669SOL    HW2 2348   6.696   5.606   2.879
  670SOL     OW 2349   4.400   6.735   2.435
  670SOL    HW1 2350   4.316   6.732   2.481
  670SOL    HW2 2351   4.379   6.711   2.345
  671SOL     OW 2352   6.554   4.047   2.572
  671SOL    HW1 2353   6.488   4.116   2.572
  671SOL    HW2 2354   6.514   3.975   2.523
  672SOL     OW 2355   4.314   5.770   2.087
  672SOL    HW1 2356   4.369   5.836   2.046
  672SOL    HW2 2357   4.338   5.773   2.180
  673SOL     OW 2358   6.355   0.539   2.470
  673SOL    HW1 2359   6.421   0.533   2.539
  673SOL    HW2 2360   6.398   0.587   2.400
  674SOL     OW 2361   4.362   6.158   3.087
  674SOL    HW1 2362   4.353   6.225   3.155
  674SOL    HW2 2363   4.419   6.092   3.125
  675SOL     OW 2364   5.088   3.699   2.138
  675SOL    HW1 2365   5.056   3.777   2.094
  675SOL    HW2 2366   5.179   3.719   2.159
  676SOL     OW 2367   6.551   6.208   1.562
  676SOL    HW1 2368   6.507   6.272   1.618
  676SOL    HW2 2369   6.509   6.219   1.477
  677SOL     OW 2370   6.452   0.065   2.329
  677SOL    HW1 2371   6.409   0.150   2.330
  677SOL    HW2 2372   6.396   0.010   2.275
  678SOL     OW 2373   5.924   0.392   1.514
  678SOL    HW1 2374   6.002   0.378   1.568
  678SOL    HW2 2375   5.866   0.444   1.569
  679SOL     OW 2376   6.555   6.087   1.845
  679SOL    HW1 2377   6.636   6.138   1.841
  679SOL    HW2 2378   6.488   6.144   1.807
  680SOL     OW 2379   4.315   6.815   2.777
  680SOL    HW1 2380   4.334   6.844   2.867
  680SOL    HW2 2381   4.388   6.848   2.725
  681SOL     OW 2382   6.696   3.698   1.833
  681SOL    HW1 2383   6.613   3.715   1.879
  681SOL    HW2 2384   6.698   3.761   1.762
  682SOL     OW 2385   5.274   5.342   1.200
  682SOL    HW1 2386   5.284   5.405   1.271
  682SOL    HW2 2387   5.279   5.256   1.243
  683SOL     OW 2388   6.197   5.082   1.447
  683SOL    HW1 2389   6.177   5.169   1.413
  683SOL    HW2 2390   6.115   5.033   1.436
  684SOL     OW 2391   6.175   0.139   3.503
  684SOL    HW1 2392   6.228   0.215   3.522
  684SOL    HW2 2393   6.092   0.175   3.471
  685SOL     OW 2394   4.867   4.512   3.622
  685SOL    HW1 2395   4.962   4.519   3.625
  685SOL    HW2 2396   4.836   4.584   3.678
  686SOL     OW 2397   6.641   6.998   2.057
  686SOL    HW1 2398   6.698   6.985   2.133
  686SOL    HW2 2399   6.585   6.920   2.056
  687SOL     OW 2400   4.632   6.666   3.289
  687SOL    HW1 2401   4.611   6.630   3.375
  687SOL    HW2 2402   4.586   6.750   3.286
  688SOL     OW 2403   6.470   6.853   1.320
  688SOL    HW1 2404   6.391   6.889   1.361
  688SOL    HW2 2405   6.464   6.759   1.335
  689SOL     OW 2406   4.488   7.217   2.973
  689SOL    HW1 2407   4.526   0.025   2.953
  689SOL    HW2 2408   4.544   7.153   2.928
  690SOL     OW 2409   4.092   3.885   3.675
  690SOL    HW1 2410   4.166   3.829   3.697
  690SOL    HW2 2411   4.030   3.826   3.630
  691SOL     OW 2412   4.658   5.363   3.455
  691SOL    HW1 2413   4.742   5.355   3.501
  691SOL    HW2 2414   4.679   5.406   3.372
  692SOL     OW 2415   5.441   7.263   1.546
  692SOL    HW1 2416   5.456   7.222   1.631
  692SOL    HW2 2417   5.528   7.272   1.507
  693SOL     OW 2418   6.442   0.163   3.250
  693SOL    HW1 2419   6.355   0.160   3.209
  693SOL    HW2 2420   6.479   0.246   3.220
  694SOL     OW 2421   5.088   6.397   1.184
  694SOL    HW1 2422   5.045   6.429   1.263
  694SOL    HW2 2423   5.051   6.310   1.169
  695SOL     OW 2424   6.519   5.993   3.343
  695SOL    HW1 2425   6.534   6.087   3.339
  695SOL    HW2 2426   6.570   5.957   3.270
  696SOL     OW 2427   6.135   7.101   1.416
  696SOL    HW1 2428   6.220   7.133   1.445
  696SOL    HW2 2429   6.088   7.081   1.497
  697SOL     OW 2430   6.784   3.926   2.299
  697SOL    HW1 2431   6.803   3.993   2.364
  697SOL    HW2 2432   6.794   3.970   2.214
  698SOL     OW 2433   5.062   0.309   2.102
  698SOL    HW1 2434   5.136   0.272   2.152
  698SOL    HW2 2435   5.024   0.234   2.057
  699SOL     OW 2436   5.016   6.666   1.353
  699SOL    HW1 2437   4.921   6.664   1.339
  699SOL    HW2 2438   5.052   6.684   1.266
  700SOL     OW 2439   5.882   5.776   3.823
  700SOL    HW1 2440   5.918   5.863   3.803
  700SOL    HW2 2441   5.800   5.772   3.773
  701SOL     OW 2442   6.315   5.073   1.772
  701SOL    HW1 2443   6.295   5.143   1.834
  701SOL    HW2 2444   6.231   5.054   1.729
  702SOL     OW 2445   5.881   3.958   1.265
  702SOL    HW1 2446   5.868   3.936   1.358
  702SOL    HW2 2447   5.888   4.053   1.265
  703SOL     OW 2448   6.736   3.895   1.640
  703SOL    HW1 2449   6.728   3.966   1.704
  703SOL    HW2 2450   6.682   3.922   1.566
  704SOL     OW 2451   5.636   6.213   3.866
  704SOL    HW1 2452   5.691   6.291   3.870
  704SOL    HW2 2453   5.670   6.163   3.792
  705SOL     OW 2454   5.258   6.095   1.221
  705SOL    HW1 2455   5.165   6.105   1.204
  705SOL    HW2 2456   5.300   6.159   1.163
  706SOL     OW 2457   4.977   5.110   3.877
  706SOL    HW1 2458   4.977   5.117   3.973
  706SOL    HW2 2459   5.003   5.020   3.860
  707SOL     OW 2460   5.882   5.441   1.209
  707SOL    HW1 2461   5.863   5.521   1.161
  707SOL    HW2 2462   5.829   5.374   1.167
  708SOL     OW 2463   5.943   6.407   1.218
  708SOL    HW1 2464   5.991   6.368   1.291
  708SOL    HW2 2465   5.945   6.341   1.149
  709SOL     OW 2466   6.675   6.565   1.885
  709SOL    HW1 2467   6.739   6.562   1.956
  709SOL    HW2 2468   6.695   6.645   1.837
  710SOL     OW 2469   4.824   3.711   2.499
  710SOL    HW1 2470   4.906   3.739   2.538
  710SOL    HW2 2471   4.772   3.678   2.572
  711SOL     OW 2472   4.226   3.544   1.795
  711SOL    HW1 2473   4.138   3.549   1.833
  711SOL    HW2 2474   4.212   3.504   1.709
  712SOL     OW 2475   4.291   3.809   2.167
  712SOL    HW1 2476   4.355   3.877   2.187
  712SOL    HW2 2477   4.335   3.752   2.104
  713SOL     OW 2478   6.352   3.691   3.328
  713SOL    HW1 2479   6.327   3.752   3.259
  713SOL    HW2 2480   6.309   3.609   3.305
  714SOL     OW 2481   5.367   4.717   4.070
  714SOL    HW1 2482   5.421   4.703   4.147
  714SOL    HW2 2483   5.293   4.770   4.102
  715SOL     OW 2484   4.458   6.713   1.400
  715SOL    HW1 2485   4.523   6.781   1.421
  715SOL    HW2 2486   4.392   6.760   1.349
  716SOL     OW 2487   4.494   4.323   1.333
  716SOL    HW1 2488   4.567   4.271   1.299
  716SOL    HW2 2489   4.422   4.260   1.344
  717SOL     OW 2490   3.712   4.828   3.199
  717SOL    HW1 2491   3.740   4.759   3.139
  717SOL    HW2 2492   3.641   4.873   3.152
  718SOL     OW 2493   4.627   3.974   3.790
  718SOL    HW1 2494   4.637   3.879   3.789
  718SOL    HW2 2495   4.621   3.998   3.698
  719SOL     OW 2496   6.016   3.472   2.745
  719SOL    HW1 2497   5.971   3.542   2.697
  719SOL    HW2 2498   6.088   3.447   2.688
  720SOL     OW 2499   5.142   5.828   3.924
  720SOL    HW1 2500   5.125   5.756   3.985
  720SOL    HW2 2501   5.058   5.842   3.880
  721SOL     OW 2502   6.163   5.223   4.173
  721SOL    HW1 2503   6.183   5.166   4.099
  721SOL    HW2 2504   6.110   5.294   4.135
  722SOL     OW 2505   4.264   5.866   3.176
  722SOL    HW1 2506   4.353   5.898   3.189
  722SOL    HW2 2507   4.259   5.788   3.232
  723SOL     OW 2508   4.478   5.186   3.563
  723SOL    HW1 2509   4.510   5.173   3.653
  723SOL    HW2 2510   4.541   5.245   3.523
  724SOL     OW 2511   7.169   4.301   2.406
  724SOL    HW1 2512   7.115   4.380   2.400
  724SOL    HW2 2513   7.137   4.245   2.335
  725SOL     OW 2514   4.911   6.927   1.241
  725SOL    HW1 2515   4.858   7.006   1.251
  725SOL    HW2 2516   4.848   6.856   1.235
  726SOL     OW 2517   5.577   0.492   1.480
  726SOL    HW1 2518   5.558   0.528   1.567
  726SOL    HW2 2519   5.492   0.459   1.449
  727SOL     OW 2520   4.731   0.146   2.411
  727SOL    HW1 2521   4.696   0.155   2.499
  727SOL    HW2 2522   4.732   0.235   2.376
  728SOL     OW 2523   5.275   6.061   4.004
  728SOL    HW1 2524   5.362   6.020   4.007
  728SOL    HW2 2525   5.215   5.990   3.981
  729SOL     OW 2526   5.910   4.599   1.480
  729SOL    HW1 2527   5.848   4.528   1.500
  729SOL    HW2 2528   5.913   4.651   1.560
  730SOL     OW 2529   4.430   3.559   2.745
  730SOL    HW1 2530   4.410   3.592   2.833
  730SOL    HW2 2531   4.525   3.548   2.745
  731SOL     OW 2532   4.213   6.564   2.793
  731SOL    HW1 2533   4.257   6.649   2.798
  731SOL    HW2 2534   4.219   6.539   2.701
  732SOL     OW 2535   5.389   7.054   1.372
  732SOL    HW1 2536   5.463   7.000   1.399
  732SOL    HW2 2537   5.396   7.133   1.425
  733SOL     OW 2538   4.513   4.481   4.126
  733SOL    HW1 2539   4.564   4.411   4.168
  733SOL    HW2 2540   4.578   4.542   4.093
  734SOL     OW 2541   5.681   3.711   3.396
  734SOL    HW1 2542   5.741   3.694   3.469
  734SOL    HW2 2543   5.674   3.807   3.393
  735SOL     OW 2544   5.693   5.260   1.114
  735SOL    HW1 2545   5.693   5.164   1.118
  735SOL    HW2 2546   5.620   5.281   1.056
  736SOL     OW 2547   6.744   6.809   1.771
  736SOL    HW1 2548   6.730   6.901   1.791
  736SOL    HW2 2549   6.717   6.799   1.679
  737SOL     OW 2550   6.610   4.899   3.180
  737SOL    HW1 2551   6.611   4.994   3.192
  737SOL    HW2 2552   6.670   4.884   3.107
  738SOL     OW 2553   4.567   5.721   3.341
  738SOL    HW1 2554   4.596   5.708   3.431
  738SOL    HW2 2555   4.472   5.706   3.345
  739SOL     OW 2556   4.616   6.180   3.341
  739SOL    HW1 2557   4.702   6.187   3.382
  739SOL    HW2 2558   4.604   6.263   3.297
  740SOL     OW 2559   3.888   4.927   2.756
  740SOL    HW1 2560   3.968   4.875   2.766
  740SOL    HW2 2561   3.819   4.873   2.795
  741SOL     OW 2562   4.680   0.173   1.519
  741SOL    HW1 2563   4.719   0.132   1.596
  741SOL    HW2 2564   4.719   0.261   1.517
  742SOL     OW 2565   6.399   7.248   1.739
  742SOL    HW1 2566   6.356   7.178   1.692
  742SOL    HW2 2567   6.483   7.259   1.694
  743SOL     OW 2568   4.371   7.097   3.191
  743SOL    HW1 2569   4.416   7.149   3.125
  743SOL    HW2 2570   4.442   7.059   3.244
  744SOL     OW 2571   5.148   6.717   3.661
  744SOL    HW1 2572   5.222   6.693   3.717
  744SOL    HW2 2573   5.071   6.685   3.708
  745SOL     OW 2574   5.805   0.567   1.696
  745SOL    HW1 2575   5.881   0.570   1.754
  745SOL    HW2 2576   5.810   0.648   1.646
  746SOL     OW 2577   6.719   5.178   3.171
  746SOL    HW1 2578   6.763   5.149   3.251
  746SOL    HW2 2579   6.767   5.137   3.100
  747SOL     OW 2580   5.707   5.918   0.987
  747SOL    HW1 2581   5.624   5.949   1.022
  747SOL    HW2 2582   5.756   5.997   0.968
  748SOL     OW 2583   4.191   4.673   1.895
  748SOL    HW1 2584   4.212   4.703   1.984
  748SOL    HW2 2585   4.097   4.659   1.897
  749SOL     OW 2586   6.061   4.388   1.388
  749SOL    HW1 2587   6.029   4.471   1.423
  749SOL    HW2 2588   6.156   4.396   1.391
  750SOL     OW 2589   6.774   6.544   2.936
  750SOL    HW1 2590   6.848   6.483   2.939
  750SOL    HW2 2591   6.700   6.494   2.969
  751SOL     OW 2592   5.943   3.682   3.187
  751SOL    HW1 2593   5.994   3.744   3.238
  751SOL    HW2 2594   5.857   3.723   3.178
  752SOL     OW 2595   6.343   4.546   1.417
  752SOL    HW1 2596   6.429   4.542   1.460
  752SOL    HW2 2597   6.337   4.464   1.368
  753SOL     OW 2598   4.909   5.848   1.372
  753SOL    HW1 2599   4.912   5.915   1.440
  753SOL    HW2 2600   4.863   5.890   1.299
  754SOL     OW 2601   6.898   6.382   2.251
  754SOL    HW1 2602   6.840   6.311   2.277
  754SOL    HW2 2603   6.915   6.367   2.158
  755SOL     OW 2604   4.666   4.806   1.432
  755SOL    HW1 2605   4.608   4.882   1.433
  755SOL    HW2 2606   4.702   4.805   1.343
  756SOL     OW 2607   4.191   6.290   2.819
  756SOL    HW1 2608   4.263   6.243   2.777
  756SOL    HW2 2609   4.209   6.382   2.802
  757SOL     OW 2610   5.331   3.917   1.379
  757SOL    HW1 2611   5.420   3.907   1.345
  757SOL    HW2 2612   5.290   3.982   1.321
  758SOL     OW 2613   6.122   5.313   1.314
  758SOL    HW1 2614   6.216   5.328   1.302
  758SOL    HW2 2615   6.080   5.381   1.262
  759SOL     OW 2616   4.062   5.129   3.478
  759SOL    HW1 2617   3.994   5.072   3.441
  759SOL    HW2 2618   4.144   5.091   3.448
  760SOL     OW 2619   6.440   3.783   2.514
  760SOL    HW1 2620   6.347   3.771   2.535
  760SOL    HW2 2621   6.486   3.723   2.572
  761SOL     OW 2622   4.044   5.154   2.803
  761SOL    HW1 2623   4.012   5.239   2.775
  761SOL    HW2 2624   3.974   5.093   2.782
  762SOL     OW 2625   4.432   6.940   2.192
  762SOL    HW1 2626   4.503   6.963   2.253
  762SOL    HW2 2627   4.353   6.965   2.239
  763SOL     OW 2628   6.868   4.122   2.477
  763SOL    HW1 2629   6.885   4.089   2.565
  763SOL    HW2 2630   6.809   4.196   2.491
  764SOL     OW 2631   4.298   6.677   2.184
  764SOL    HW1 2632   4.338   6.757   2.149
  764SOL    HW2 2633   4.317   6.610   2.119
  765SOL     OW 2634   6.402   6.587   3.429
  765SOL    HW1 2635   6.314   6.624   3.416
  765SOL    HW2 2636   6.444   6.596   3.343
  766SOL     OW 2637   6.700   6.934   3.177
  766SOL    HW1 2638   6.643   6.932   3.254
  766SOL    HW2 2639   6.643   6.908   3.104
  767SOL     OW 2640   4.823   5.687   3.657
  767SOL    HW1 2641   4.824   5.769   3.707
  767SOL    HW2 2642   4.910   5.682   3.618
  768SOL     OW 2643   6.633   4.445   1.766
  768SOL    HW1 2644   6.711   4.391   1.779
  768SOL    HW2 2645   6.607   4.430   1.676
  769SOL     OW 2646   4.383   6.966   1.611
  769SOL    HW1 2647   4.393   7.053   1.649
  769SOL    HW2 2648   4.294   6.966   1.577
  770SOL     OW 2649   5.447   3.585   3.335
  770SOL    HW1 2650   5.524   3.633   3.365
  770SOL    HW2 2651   5.473   3.550   3.250
  771SOL     OW 2652   6.671   6.781   1.505
  771SOL    HW1 2653   6.613   6.835   1.451
  771SOL    HW2 2654   6.759   6.800   1.472
  772SOL     OW 2655   3.796   4.486   3.444
  772SOL    HW1 2656   3.721   4.527   3.400
  772SOL    HW2 2657   3.766   4.398   3.465
  773SOL     OW 2658   5.990   4.888   1.451
  773SOL    HW1 2659   5.911   4.875   1.399
  773SOL    HW2 2660   6.053   4.827   1.415
  774SOL     OW 2661   6.308   5.560   3.618
  774SOL    HW1 2662   6.351   5.638   3.584
  774SOL    HW2 2663   6.241   5.593   3.677
  775SOL     OW 2664   7.072   6.341   2.692
  775SOL    HW1 2665   7.089   6.249   2.713
  775SOL    HW2 2666   7.076   6.345   2.597
  776SOL     OW 2667   4.293   4.831   1.707
  776SOL    HW1 2668   4.267   4.770   1.776
  776SOL    HW2 2669   4.242   4.803   1.631
  777SOL     OW 2670   6.561   4.869   3.586
  777SOL    HW1 2671   6.487   4.921   3.617
  777SOL    HW2 2672   6.581   4.905   3.499
  778SOL     OW 2673   6.231   3.443   2.059
  778SOL    HW1 2674   6.313   3.419   2.102
  778SOL    HW2 2675   6.165   3.388   2.101
  779SOL     OW 2676   5.816   5.026   4.157
  779SOL    HW1 2677   5.837   5.117   4.179
  779SOL    HW2 2678   5.900   4.988   4.130
  780SOL     OW 2679   3.787   4.581   3.059
  780SOL    HW1 2680   3.858   4.518   3.072
  780SOL    HW2 2681   3.708   4.532   3.080
  781SOL     OW 2682   3.992   5.432   2.804
  781SOL    HW1 2683   4.010   5.413   2.896
  781SOL    HW2 2684   4.044   5.510   2.785
  782SOL     OW 2685   6.880   4.705   1.907
  782SOL    HW1 2686   6.929   4.654   1.972
  782SOL    HW2 2687   6.789   4.680   1.920
  783SOL     OW 2688   6.810   6.773   2.790
  783SOL    HW1 2689   6.786   6.695   2.842
  783SOL    HW2 2690   6.755   6.843   2.825
  784SOL     OW 2691   6.459   4.137   4.001
  784SOL    HW1 2692   6.382   4.080   4.008
  784SOL    HW2 2693   6.520   4.088   3.947
  785SOL     OW 2694   4.061   4.047   2.570
  785SOL    HW1 2695   4.060   4.142   2.557
  785SOL    HW2 2696   4.097   4.012   2.489
  786SOL     OW 2697   6.580   7.267   2.944
  786SOL    HW1 2698   6.667   7.255   2.905
  786SOL    HW2 2699   6.592   7.248   3.037
  787SOL     OW 2700   5.585   6.463   1.174
  787SOL    HW1 2701   5.658   6.498   1.225
  787SOL    HW2 2702   5.539   6.540   1.141
  788SOL     OW 2703   5.057   6.298   3.842
  788SOL    HW1 2704   5.116   6.346   3.901
  788SOL    HW2 2705   5.017   6.231   3.897
  789SOL     OW 2706   5.575   3.730   2.904
  789SOL    HW1 2707   5.481   3.734   2.923
  789SOL    HW2 2708   5.583   3.770   2.817
  790SOL     OW 2709   3.908   4.654   2.436
  790SOL    HW1 2710   3.867   4.628   2.518
  790SOL    HW2 2711   3.892   4.580   2.377
  791SOL     OW 2712   6.509   3.434   1.887
  791SOL    HW1 2713   6.525   3.451   1.794
  791SOL    HW2 2714   6.509   3.338   1.894
  792SOL     OW 2715   6.034   0.553   1.836
  792SOL    HW1 2716   6.078   0.474   1.804
  792SOL    HW2 2717   6.067   0.564   1.925
  793SOL     OW 2718   6.621   3.823   3.164
  793SOL    HW1 2719   6.641   3.754   3.101
  793SOL    HW2 2720   6.529   3.845   3.146
  794SOL     OW 2721   5.478   0.599   1.706
  794SOL    HW1 2722   5.538   0.624   1.777
  794SOL    HW2 2723   5.415   0.670   1.702
  795SOL     OW 2724   4.839   3.751   3.278
  795SOL    HW1 2725   4.752   3.712   3.273
  795SOL    HW2 2726   4.845   3.808   3.201
  796SOL     OW 2727   6.634   5.862   1.988
  796SOL    HW1 2728   6.589   5.936   1.948
  796SOL    HW2 2729   6.608   5.786   1.935
  797SOL     OW 2730   5.561   0.492   2.638
  797SOL    HW1 2731   5.570   0.582   2.670
  797SOL    HW2 2732   5.468   0.481   2.621
  798SOL     OW 2733   4.847   7.204   3.516
  798SOL    HW1 2734   4.915   7.267   3.496
  798SOL    HW2 2735   4.768   7.257   3.528
  799SOL     OW 2736   6.753   6.603   2.453
  799SOL    HW1 2737   6.822   6.542   2.426
  799SOL    HW2 2738   6.799   6.681   2.483
  800SOL     OW 2739   5.266   0.686   2.142
  800SOL    HW1 2740   5.360   0.666   2.136
  800SOL    HW2 2741   5.227   0.640   2.068
  801SOL     OW 2742   5.527   4.786   1.137
  801SOL    HW1 2743   5.452   4.845   1.140
  801SOL    HW2 2744   5.604   4.843   1.139
  802SOL     OW 2745   4.001   6.321   2.436
  802SOL    HW1 2746   3.934   6.350   2.498
  802SOL    HW2 2747   3.987   6.227   2.428
  803SOL     OW 2748   4.651   5.469   1.597
  803SOL    HW1 2749   4.684   5.530   1.531
  803SOL    HW2 2750   4.577   5.514   1.637
  804SOL     OW 2751   4.817   4.715   3.798
  804SOL    HW1 2752   4.893   4.768   3.819
  804SOL    HW2 2753   4.742   4.773   3.811
  805SOL     OW 2754   6.265   0.492   3.101
  805SOL    HW1 2755   6.255   0.537   3.016
  805SOL    HW2 2756   6.179   0.454   3.118
  806SOL     OW 2757   4.147   5.475   3.362
  806SOL    HW1 2758   4.155   5.411   3.432
  806SOL    HW2 2759   4.084   5.436   3.301
  807SOL     OW 2760   4.611   4.873   3.871
  807SOL    HW1 2761   4.561   4.836   3.944
  807SOL    HW2 2762   4.563   4.952   3.846
  808SOL     OW 2763   3.802   4.740   3.565
  808SOL    HW1 2764   3.737   4.729   3.633
  808SOL    HW2 2765   3.815   4.652   3.530
  809SOL     OW 2766   4.045   5.799   2.157
  809SOL    HW1 2767   4.046   5.895   2.165
  809SOL    HW2 2768   4.129   5.778   2.117
  810SOL     OW 2769   4.931   5.516   1.196
  810SOL    HW1 2770   5.016   5.545   1.231
  810SOL    HW2 2771   4.953   5.470   1.116
  811SOL     OW 2772   6.877   4.315   1.808
  811SOL    HW1 2773   6.926   4.301   1.889
  811SOL    HW2 2774   6.930   4.377   1.759
  812SOL     OW 2775   5.930   0.578   2.656
  812SOL    HW1 2776   5.991   0.616   2.593
  812SOL    HW2 2777   5.887   0.508   2.607
  813SOL     OW 2778   6.367   5.447   3.380
  813SOL    HW1 2779   6.357   5.481   3.469
  813SOL    HW2 2780   6.284   5.467   3.337
  814SOL     OW 2781   6.855   5.193   1.863
  814SOL    HW1 2782   6.820   5.109   1.890
  814SOL    HW2 2783   6.831   5.201   1.771
  815SOL     OW 2784   4.945   4.217   0.979
  815SOL    HW1 2785   4.877   4.284   0.994
  815SOL    HW2 2786   4.897   4.134   0.977
  816SOL     OW 2787   5.159   5.623   1.298
  816SOL    HW1 2788   5.230   5.602   1.359
  816SOL    HW2 2789   5.118   5.700   1.335
  817SOL     OW 2790   4.446   3.913   1.469
  817SOL    HW1 2791   4.528   3.954   1.499
  817SOL    HW2 2792   4.469   3.821   1.457
  818SOL     OW 2793   6.013   0.391   3.176
  818SOL    HW1 2794   6.037   0.333   3.249
  818SOL    HW2 2795   5.976   0.332   3.110
  819SOL     OW 2796   4.485   6.444   1.629
  819SOL    HW1 2797   4.424   6.389   1.678
  819SOL    HW2 2798   4.460   6.534   1.649
  820SOL     OW 2799   6.733   4.441   2.908
  820SOL    HW1 2800   6.689   4.381   2.968
  820SOL    HW2 2801   6.726   4.399   2.823
  821SOL     OW 2802   6.992   5.136   2.777
  821SOL    HW1 2803   6.999   5.217   2.726
  821SOL    HW2 2804   6.997   5.066   2.712
  822SOL     OW 2805   6.460   5.394   1.799
  822SOL    HW1 2806   6.529   5.329   1.787
  822SOL    HW2 2807   6.395   5.350   1.853
  823SOL     OW 2808   4.076   6.073   2.165
  823SOL    HW1 2809   4.038   6.076   2.253
  823SOL    HW2 2810   4.015   6.123   2.111
  824SOL     OW 2811   5.771   4.942   1.131
  824SOL    HW1 2812   5.839   5.005   1.154
  824SOL    HW2 2813   5.799   4.861   1.172
  825SOL     OW 2814   4.968   3.649   1.548
  825SOL    HW1 2815   5.041   3.589   1.563
  825SOL    HW2 2816   5.010   3.733   1.530
  826SOL     OW 2817   5.371   5.738   1.157
  826SOL    HW1 2818   5.385   5.800   1.228
  826SOL    HW2 2819   5.299   5.683   1.187
  827SOL     OW 2820   6.243   0.627   2.867
  827SOL    HW1 2821   6.216   0.719   2.864
  827SOL    HW2 2822   6.235   0.597   2.777
  828SOL     OW 2823   6.221   4.458   4.249
  828SOL    HW1 2824   6.296   4.515   4.235
  828SOL    HW2 2825   6.148   4.518   4.263
  829SOL     OW 2826   5.448   4.018   3.783
  829SOL    HW1 2827   5.484   3.946   3.833
  829SOL    HW2 2828   5.354   4.019   3.805
  830SOL     OW 2829   5.467   3.586   2.020
  830SOL    HW1 2830   5.563   3.582   2.020
  830SOL    HW2 2831   5.440   3.517   1.960
  831SOL     OW 2832   5.552   6.144   1.084
  831SOL    HW1 2833   5.566   6.175   1.173
  831SOL    HW2 2834   5.482   6.200   1.049
  832SOL     OW 2835   4.303   5.683   3.407
  832SOL    HW1 2836   4.341   5.657   3.491
  832SOL    HW2 2837   4.248   5.609   3.382
  833SOL     OW 2838   6.534   0.295   2.056
  833SOL    HW1 2839   6.508   0.353   1.984
  833SOL    HW2 2840   6.484   0.215   2.041
  834SOL     OW 2841   4.093   5.949   2.626
  834SOL    HW1 2842   4.182   5.973   2.655
  834SOL    HW2 2843   4.035   5.993   2.688
  835SOL     OW 2844   7.066   4.299   2.014
  835SOL    HW1 2845   7.094   4.237   2.081
  835SOL    HW2 2846   7.141   4.307   1.955
  836SOL     OW 2847   4.843   3.801   3.625
  836SOL    HW1 2848   4.875   3.889   3.602
  836SOL    HW2 2849   4.893   3.742   3.569
  837SOL     OW 2850   4.091   6.409   2.068
  837SOL    HW1 2851   4.023   6.344   2.053
  837SOL    HW2 2852   4.087   6.466   1.991
  838SOL     OW 2853   6.778   5.447   1.972
  838SOL    HW1 2854   6.772   5.443   2.068
  838SOL    HW2 2855   6.799   5.358   1.945
  839SOL     OW 2856   4.900   6.069   1.528
  839SOL    HW1 2857   4.868   6.146   1.482
  839SOL    HW2 2858   4.949   6.104   1.602
  840SOL     OW 2859   4.582   6.549   3.536
  840SOL    HW1 2860   4.662   6.591   3.569
  840SOL    HW2 2861   4.511   6.595   3.580
  841SOL     OW 2862   5.589   6.577   3.826
  841SOL    HW1 2863   5.669   6.585   3.879
  841SOL    HW2 2864   5.605   6.633   3.750
  842SOL     OW 2865   4.104   4.630   3.674
  842SOL    HW1 2866   4.157   4.708   3.691
  842SOL    HW2 2867   4.014   4.661   3.680
  843SOL     OW 2868   6.599   6.368   3.063
  843SOL    HW1 2869   6.579   6.343   3.153
  843SOL    HW2 2870   6.651   6.296   3.029
  844SOL     OW 2871   5.535   4.459   4.195
  844SOL    HW1 2872   5.457   4.408   4.219
  844SOL    HW2 2873   5.597   4.393   4.164
  845SOL     OW 2874   3.970   4.008   2.105
  845SOL    HW1 2875   3.938   4.080   2.051
  845SOL    HW2 2876   3.945   3.929   2.058
  846SOL     OW 2877   3.864   5.311   2.459
  846SOL    HW1 2878   3.938   5.307   2.399
  846SOL    HW2 2879   3.843   5.220   2.478
  847SOL     OW 2880   7.039   5.358   2.615
  847SOL    HW1 2881   7.110   5.383   2.674
  847SOL    HW2 2882   7.075   5.370   2.527
  848SOL     OW 2883   4.002   4.509   1.602
  848SOL    HW1 2884   4.039   4.593   1.575
  848SOL    HW2 2885   4.042   4.445   1.543
  849SOL     OW 2886   5.630   3.771   3.821
  849SOL    HW1 2887   5.580   3.716   3.760
  849SOL    HW2 2888   5.686   3.824   3.765
  850SOL     OW 2889   3.801   5.168   3.249
  850SOL    HW1 2890   3.752   5.203   3.323
  850SOL    HW2 2891   3.838   5.086   3.281
  851SOL     OW 2892   6.477   4.060   3.014
  851SOL    HW1 2893   6.535   4.127   3.050
  851SOL    HW2 2894   6.530   4.015   2.948
  852SOL     OW 2895   4.271   4.814   2.130
  852SOL    HW1 2896   4.360   4.795   2.160
  852SOL    HW2 2897   4.217   4.799   2.208
  853SOL     OW 2898   6.221   3.609   3.889
  853SOL    HW1 2899   6.270   3.631   3.811
  853SOL    HW2 2900   6.178   3.526   3.868
  854SOL     OW 2901   4.303   4.118   1.351
  854SOL    HW1 2902   4.350   4.056   1.406
  854SOL    HW2 2903   4.293   4.074   1.267
  855SOL     OW 2904   4.758   5.044   1.263
  855SOL    HW1 2905   4.724   5.081   1.344
  855SOL    HW2 2906   4.747   5.113   1.198
  856SOL     OW 2907   6.911   5.743   2.500
  856SOL    HW1 2908   6.895   5.827   2.457
  856SOL    HW2 2909   6.830   5.693   2.485
  857SOL     OW 2910   7.074   6.253   2.433
  857SOL    HW1 2911   7.043   6.307   2.360
  857SOL    HW2 2912   7.012   6.181   2.438
  858SOL     OW 2913   4.791   0.602   2.521
  858SOL    HW1 2914   4.842   0.581   2.600
  858SOL    HW2 2915   4.707   0.556   2.534
  859SOL     OW 2916   6.380   6.337   3.549
  859SOL    HW1 2917   6.363   6.379   3.633
  859SOL    HW2 2918   6.383   6.409   3.486
  860SOL     OW 2919   5.491   0.274   3.440
  860SOL    HW1 2920   5.551   0.202   3.456
  860SOL    HW2 2921   5.418   0.234   3.392
  861SOL     OW 2922   6.571   7.077   3.412
  861SOL    HW1 2923   6.517   7.144   3.453
  861SOL    HW2 2924   6.601   7.118   3.330
  862SOL     OW 2925   4.230   5.070   1.815
  862SOL    HW1 2926   4.135   5.058   1.816
  862SOL    HW2 2927   4.264   4.990   1.776
  863SOL     OW 2928   4.659   0.067   1.819
  863SOL    HW1 2929   4.749   0.069   1.786
  863SOL    HW2 2930   4.669   0.058   1.914
  864SOL     OW 2931   3.932   5.415   3.188
  864SOL    HW1 2932   3.883   5.450   3.263
  864SOL    HW2 2933   3.898   5.326   3.178
  865SOL     OW 2934   6.611   0.409   2.285
  865SOL    HW1 2935   6.664   0.342   2.330
  865SOL    HW2 2936   6.573   0.364   2.210
  866SOL     OW 2937   6.789   4.272   1.514
  866SOL    HW1 2938   6.801   4.228   1.598
  866SOL    HW2 2939   6.723   4.221   1.468
  867SOL     OW 2940   5.161   0.572   3.056
  867SOL    HW1 2941   5.123   0.583   3.143
  867SOL    HW2 2942   5.088   0.588   2.996
  868SOL     OW 2943   6.396   6.226   1.335
  868SOL    HW1 2944   6.346   6.299   1.372
  868SOL    HW2 2945   6.358   6.212   1.249
  869SOL     OW 2946   6.602   4.477   1.484
  869SOL    HW1 2947   6.629   4.565   1.507
  869SOL    HW2 2948   6.683   4.427   1.479
  870SOL     OW 2949   6.354   0.333   2.754
  870SOL    HW1 2950   6.440   0.329   2.796
  870SOL    HW2 2951   6.302   0.266   2.798
  871SOL     OW 2952   6.764   4.313   3.321
  871SOL    HW1 2953   6.765   4.363   3.402
  871SOL    HW2 2954   6.838   4.347   3.270
  872SOL     OW 2955   4.811   5.243   3.703
  872SOL    HW1 2956   4.876   5.221   3.771
  872SOL    HW2 2957   4.819   5.171   3.640
  873SOL     OW 2958   6.348   5.389   1.544
  873SOL    HW1 2959   6.401   5.404   1.623
  873SOL    HW2 2960   6.359   5.469   1.493
  874SOL     OW 2961   6.737   4.696   3.015
  874SOL    HW1 2962   6.675   4.677   3.085
  874SOL    HW2 2963   6.747   4.613   2.969
  875SOL     OW 2964   6.604   4.172   1.334
  875SOL    HW1 2965   6.543   4.246   1.339
  875SOL    HW2 2966   6.553   4.101   1.295
  876SOL     OW 2967   4.743   0.206   3.336
  876SOL    HW1 2968   4.788   0.256   3.404
  876SOL    HW2 2969   4.722   0.270   3.268
  877SOL     OW 2970   6.601   3.722   3.425
  877SOL    HW1 2971   6.641   3.759   3.346
  877SOL    HW2 2972   6.509   3.708   3.401
  878SOL     OW 2973   4.045   4.112   1.609
  878SOL    HW1 2974   4.076   4.184   1.553
  878SOL    HW2 2975   3.973   4.151   1.659
  879SOL     OW 2976   6.751   4.112   3.517
  879SOL    HW1 2977   6.729   4.167   3.593
  879SOL    HW2 2978   6.752   4.173   3.444
  880SOL     OW 2979   4.496   4.702   1.196
  880SOL    HW1 2980   4.445   4.734   1.271
  880SOL    HW2 2981   4.498   4.775   1.135
  881SOL     OW 2982   5.755   3.596   2.008
  881SOL    HW1 2983   5.849   3.599   2.027
  881SOL    HW2 2984   5.749   3.553   1.923
  882SOL     OW 2985   6.405   7.136   1.461
  882SOL    HW1 2986   6.481   7.184   1.496
  882SOL    HW2 2987   6.416   7.140   1.366
  883SOL     OW 2988   4.431   6.083   1.735
  883SOL    HW1 2989   4.471   6.054   1.817
  883SOL    HW2 2990   4.502   6.081   1.671
  884SOL     OW 2991   6.800   4.428   3.572
  884SOL    HW1 2992   6.874   4.482   3.600
  884SOL    HW2 2993   6.778   4.376   3.649
  885SOL     OW 2994   4.317   5.832   1.707
  885SOL    HW1 2995   4.231   5.826   1.749
  885SOL    HW2 2996   4.347   5.921   1.725
  886SOL     OW 2997   4.647   4.292   0.995
  886SOL    HW1 2998   4.592   4.369   1.013
  886SOL    HW2 2999   4.624   4.266   0.906
  887SOL     OW 3000   5.346   4.569   1.142
  887SOL    HW1 3001   5.428   4.615   1.156
  887SOL    HW2 3002   5.350   4.494   1.201
  888SOL     OW 3003   6.546   5.660   1.788
  888SOL    HW1 3004   6.623   5.636   1.737
  888SOL    HW2 3005   6.508   5.576   1.814
  889SOL     OW 3006   7.039   5.307   2.190
  889SOL    HW1 3007   7.101   5.342   2.254
  889SOL    HW2 3008   7.052   5.359   2.111
  890SOL     OW 3009   5.945   4.194   4.133
  890SOL    HW1 3010   5.971   4.258   4.199
  890SOL    HW2 3011   5.951   4.110   4.178
  891SOL     OW 3012   4.080   4.819   2.321
  891SOL    HW1 3013   4.008   4.766   2.354
  891SOL    HW2 3014   4.037   4.885   2.266
  892SOL     OW 3015   5.621   5.382   4.077
  892SOL    HW1 3016   5.569   5.403   4.155
  892SOL    HW2 3017   5.583   5.301   4.044
  893SOL     OW 3018   5.171   6.658   1.120
  893SOL    HW1 3019   5.157   6.684   1.029
  893SOL    HW2 3020   5.141   6.567   1.124
  894SOL     OW 3021   4.451   7.212   2.514
  894SOL    HW1 3022   4.491   7.142   2.462
  894SOL    HW2 3023   4.382   7.247   2.458
  895SOL     OW 3024   6.145   5.691   3.795
  895SOL    HW1 3025   6.179   5.779   3.780
  895SOL    HW2 3026   6.050   5.702   3.793
  896SOL     OW 3027   4.754   4.615   4.055
  896SOL    HW1 3028   4.781   4.696   4.098
  896SOL    HW2 3029   4.777   4.628   3.963
  897SOL     OW 3030   4.474   6.015   3.519
  897SOL    HW1 3031   4.390   5.986   3.484
  897SOL    HW2 3032   4.509   6.074   3.452
  898SOL     OW 3033   4.977   0.342   3.204
  898SOL    HW1 3034   4.931   0.357   3.286
  898SOL    HW2 3035   5.011   0.253   3.210
  899SOL     OW 3036   4.367   6.603   3.093
  899SOL    HW1 3037   4.381   6.696   3.075
  899SOL    HW2 3038   4.283   6.584   3.052
  900SOL     OW 3039   5.221   3.729   3.313
  900SOL    HW1 3040   5.296   3.670   3.327
  900SOL    HW2 3041   5.150   3.689   3.362
  901SOL     OW 3042   4.269   4.520   1.358
  901SOL    HW1 3043   4.338   4.540   1.422
  901SOL    HW2 3044   4.316   4.498   1.278
  902SOL     OW 3045   4.068   3.524   2.064
  902SOL    HW1 3046   4.147   3.517   2.118
  902SOL    HW2 3047   4.024   3.440   2.075
  903SOL     OW 3048   6.434   3.988   1.240
  903SOL    HW1 3049   6.433   3.907   1.291
  903SOL    HW2 3050   6.342   4.014   1.234
  904SOL     OW 3051   5.992   3.721   2.918
  904SOL    HW1 3052   5.980   3.711   3.013
  904SOL    HW2 3053   6.063   3.661   2.897
  905SOL     OW 3054   5.558   4.954   4.197
  905SOL    HW1 3055   5.648   4.982   4.180
  905SOL    HW2 3056   5.566   4.861   4.218
  906SOL     OW 3057   5.893   0.119   1.489
  906SOL    HW1 3058   5.935   0.082   1.567
  906SOL    HW2 3059   5.897   0.214   1.502
  907SOL     OW 3060   6.780   3.649   2.282
  907SOL    HW1 3061   6.768   3.743   2.293
  907SOL    HW2 3062   6.704   3.620   2.232
  908SOL     OW 3063   6.624   7.254   1.594
  908SOL    HW1 3064   6.659   0.059   1.558
  908SOL    HW2 3065   6.683   7.186   1.561
  909SOL     OW 3066   6.417   4.934   1.490
  909SOL    HW1 3067   6.375   4.848   1.485
  909SOL    HW2 3068   6.344   4.996   1.482
  910SOL     OW 3069   5.544   0.630   2.201
  910SOL    HW1 3070   5.486   0.560   2.231
  910SOL    HW2 3071   5.618   0.628   2.262
  911SOL     OW 3072   5.807   5.672   1.060
  911SOL    HW1 3073   5.767   5.754   1.030
  911SOL    HW2 3074   5.849   5.636   0.982
  912SOL     OW 3075   4.045   5.421   2.029
  912SOL    HW1 3076   4.099   5.343   2.041
  912SOL    HW2 3077   4.028   5.452   2.118
  913SOL     OW 3078   5.943   6.706   3.757
  913SOL    HW1 3079   5.900   6.694   3.841
  913SOL    HW2 3080   5.880   6.755   3.705
  914SOL     OW 3081   6.457   6.583   1.360
  914SOL    HW1 3082   6.535   6.553   1.406
  914SOL    HW2 3083   6.386   6.528   1.393
  915SOL     OW 3084   5.206   6.982   3.653
  915SOL    HW1 3085   5.178   6.891   3.651
  915SOL    HW2 3086   5.168   7.021   3.574
  916SOL     OW 3087   6.895   5.400   3.082
  916SOL    HW1 3088   6.812   5.356   3.099
  916SOL    HW2 3089   6.961   5.341   3.120
  917SOL     OW 3090   5.366   3.619   1.392
  917SOL    HW1 3091   5.341   3.711   1.396
  917SOL    HW2 3092   5.407   3.609   1.306
  918SOL     OW 3093   4.135   3.749   2.790
  918SOL    HW1 3094   4.213   3.803   2.803
  918SOL    HW2 3095   4.074   3.780   2.858
  919SOL     OW 3096   5.992   5.479   4.127
  919SOL    HW1 3097   5.939   5.404   4.153
  919SOL    HW2 3098   5.965   5.549   4.186
  920SOL     OW 3099   4.045   4.690   4.018
  920SOL    HW1 3100   4.131   4.665   4.052
  920SOL    HW2 3101   4.010   4.609   3.979
  921SOL     OW 3102   4.008   5.549   2.265
  921SOL    HW1 3103   3.980   5.563   2.355
  921SOL    HW2 3104   4.021   5.637   2.230
  922SOL     OW 3105   5.634   3.426   1.765
  922SOL    HW1 3106   5.550   3.393   1.795
  922SOL    HW2 3107   5.694   3.353   1.776
  923SOL     OW 3108   3.996   3.729   2.285
  923SOL    HW1 3109   3.982   3.789   2.213
  923SOL    HW2 3110   4.014   3.645   2.243
  924SOL     OW 3111   5.205   6.479   4.002
  924SOL    HW1 3112   5.280   6.420   4.010
  924SOL    HW2 3113   5.196   6.519   4.088
  925SOL     OW 3114   4.622   5.248   1.433
  925SOL    HW1 3115   4.644   5.306   1.506
  925SOL    HW2 3116   4.596   5.307   1.362
  926SOL     OW 3117   6.889   4.031   2.064
  926SOL    HW1 3118   6.978   4.065   2.051
  926SOL    HW2 3119   6.889   3.947   2.018
  927SOL     OW 3120   5.045   3.519   1.939
  927SOL    HW1 3121   5.060   3.569   2.020
  927SOL    HW2 3122   5.053   3.584   1.869
  928SOL     OW 3123   6.059   6.253   1.417
  928SOL    HW1 3124   5.987   6.235   1.478
  928SOL    HW2 3125   6.087   6.167   1.386
  929SOL     OW 3126   4.198   6.482   2.538
  929SOL    HW1 3127   4.183   6.558   2.482
  929SOL    HW2 3128   4.143   6.413   2.501
  930SOL     OW 3129   4.966   0.541   2.327
  930SOL    HW1 3130   5.026   0.616   2.329
  930SOL    HW2 3131   4.902   0.559   2.395
  931SOL     OW 3132   6.109   0.591   2.112
  931SOL    HW1 3133   6.133   0.670   2.160
  931SOL    HW2 3134   6.039   0.551   2.164
  932SOL     OW 3135   6.642   3.994   3.822
  932SOL    HW1 3136   6.664   4.082   3.792
  932SOL    HW2 3137   6.696   3.936   3.768
  933SOL     OW 3138   6.422   0.018   3.478
  933SOL    HW1 3139   6.331   0.031   3.506
  933SOL    HW2 3140   6.431   0.070   3.399
  934SOL     OW 3141   6.607   5.539   3.284
  934SOL    HW1 3142   6.524   5.512   3.323
  934SOL    HW2 3143   6.599   5.519   3.191
  935SOL     OW 3144   5.082   3.882   1.493
  935SOL    HW1 3145   5.027   3.954   1.463
  935SOL    HW2 3146   5.167   3.898   1.453
  936SOL     OW 3147   6.505   5.110   3.431
  936SOL    HW1 3148   6.535   5.201   3.426
  936SOL    HW2 3149   6.460   5.103   3.515
  937SOL     OW 3150   5.540   5.978   3.982
  937SOL    HW1 3151   5.597   5.958   4.057
  937SOL    HW2 3152   5.579   6.057   3.944
  938SOL     OW 3153   5.845   4.707   1.235
  938SOL    HW1 3154   5.872   4.660   1.313
  938SOL    HW2 3155   5.849   4.642   1.165
  939SOL     OW 3156   5.832   4.821   4.335
  939SOL    HW1 3157   5.748   4.774   4.328
  939SOL    HW2 3158   5.824   4.893   4.272
  940SOL     OW 3159   5.838   4.417   4.347
  940SOL    HW1 3160   5.766   4.448   4.402
  940SOL    HW2 3161   5.888   4.358   4.403
  941SOL     OW 3162   4.485   4.130   4.118
  941SOL    HW1 3163   4.575   4.126   4.087
  941SOL    HW2 3164   4.436   4.072   4.059
  942SOL     OW 3165   5.764   4.374   1.523
  942SOL    HW1 3166   5.844   4.333   1.556
  942SOL    HW2 3167   5.694   4.339   1.578
  943SOL     OW 3168   6.363   5.311   3.747
  943SOL    HW1 3169   6.405   5.341   3.827
  943SOL    HW2 3170   6.342   5.392   3.699
  944SOL     OW 3171   6.541   7.031   2.381
  944SOL    HW1 3172   6.454   7.071   2.386
  944SOL    HW2 3173   6.528   6.941   2.409
  945SOL     OW 3174   6.163   3.718   1.376
  945SOL    HW1 3175   6.098   3.746   1.439
  945SOL    HW2 3176   6.145   3.769   1.297
  946SOL     OW 3177   4.529   7.167   2.053
  946SOL    HW1 3178   4.475   7.095   2.084
  946SOL    HW2 3179   4.612   7.126   2.029
  947SOL     OW 3180   6.640   4.622   3.458
  947SOL    HW1 3181   6.624   4.693   3.521
  947SOL    HW2 3182   6.695   4.560   3.506
  948SOL     OW 3183   4.980   4.967   1.113
  948SOL    HW1 3184   5.046   4.916   1.161
  948SOL    HW2 3185   4.912   4.984   1.177
  949SOL     OW 3186   3.862   4.300   1.701
  949SOL    HW1 3187   3.860   4.298   1.797
  949SOL    HW2 3188   3.904   4.384   1.680
  950SOL     OW 3189   4.153   3.640   3.165
  950SOL    HW1 3190   4.170   3.656   3.258
  950SOL    HW2 3191   4.238   3.652   3.123
  951SOL     OW 3192   6.938   3.775   1.937
  951SOL    HW1 3193   6.981   3.690   1.944
  951SOL    HW2 3194   6.848   3.755   1.909
  952SOL     OW 3195   4.461   4.786   4.102
  952SOL    HW1 3196   4.467   4.760   4.194
  952SOL    HW2 3197   4.381   4.745   4.070
  953SOL     OW 3198   4.972   4.314   4.015
  953SOL    HW1 3199   5.019   4.312   3.931
  953SOL    HW2 3200   4.987   4.227   4.053
  954SOL     OW 3201   5.618   3.939   4.077
  954SOL    HW1 3202   5.680   3.970   4.011
  954SOL    HW2 3203   5.545   4.001   4.070
  955SOL     OW 3204   4.494   5.024   1.497
  955SOL    HW1 3205   4.527   5.012   1.586
  955SOL    HW2 3206   4.527   5.110   1.471
  956SOL     OW 3207   5.049   4.840   3.873
  956SOL    HW1 3208   5.062   4.790   3.954
  956SOL    HW2 3209   5.100   4.793   3.807
  957SOL     OW 3210   6.577   3.450   1.621
  957SOL    HW1 3211   6.492   3.475   1.584
  957SOL    HW2 3212   6.638   3.515   1.587
  958SOL     OW 3213   4.694   0.111   2.125
  958SOL    HW1 3214   4.705   0.141   2.215
  958SOL    HW2 3215   4.616   0.055   2.128
  959SOL     OW 3216   6.369   6.963   3.626
  959SOL    HW1 3217   6.426   7.000   3.558
  959SOL    HW2 3218   6.416   6.887   3.658
  960SOL     OW 3219   5.130   5.626   4.115
  960SOL    HW1 3220   5.222   5.606   4.095
  960SOL    HW2 3221   5.082   5.546   4.093
  961SOL     OW 3222   4.256   4.283   4.077
  961SOL    HW1 3223   4.331   4.237   4.114
  961SOL    HW2 3224   4.290   4.324   3.997
  962SOL     OW 3225   6.140   0.351   1.673
  962SOL    HW1 3226   6.217   0.407   1.675
  962SOL    HW2 3227   6.172   0.268   1.636
  963SOL     OW 3228   4.991   6.138   1.151
  963SOL    HW1 3229   4.910   6.110   1.193
  963SOL    HW2 3230   5.001   6.079   1.076
  964SOL     OW 3231   6.028   3.372   3.601
  964SOL    HW1 3232   5.934   3.388   3.607
  964SOL    HW2 3233   6.036   3.282   3.570
  965SOL     OW 3234   5.975   6.402   3.828
  965SOL    HW1 3235   6.005   6.475   3.773
  965SOL    HW2 3236   6.037   6.332   3.810
  966SOL     OW 3237   7.110   4.584   2.420
  966SOL    HW1 3238   7.186   4.582   2.478
  966SOL    HW2 3239   7.035   4.570   2.479
  967SOL     OW 3240   6.497   0.652   2.264
  967SOL    HW1 3241   6.537   0.566   2.271
  967SOL    HW2 3242   6.510   0.678   2.173
  968SOL     OW 3243   5.928   0.256   3.455
  968SOL    HW1 3244   5.923   0.261   3.550
  968SOL    HW2 3245   5.854   0.310   3.425
  969SOL     OW 3246   4.881   5.574   3.908
  969SOL    HW1 3247   4.821   5.637   3.946
  969SOL    HW2 3248   4.871   5.585   3.813
  970SOL     OW 3249   5.333   3.378   1.843
  970SOL    HW1 3250   5.256   3.420   1.881
  970SOL    HW2 3251   5.311   3.285   1.843
  971SOL     OW 3252   6.303   3.386   3.531
  971SOL    HW1 3253   6.294   3.417   3.441
  971SOL    HW2 3254   6.213   3.387   3.566
  972SOL     OW 3255   4.763   3.681   1.359
  972SOL    HW1 3256   4.843   3.668   1.411
  972SOL    HW2 3257   4.692   3.669   1.422
  973SOL     OW 3258   6.829   6.625   2.105
  973SOL    HW1 3259   6.860   6.555   2.162
  973SOL    HW2 3260   6.821   6.701   2.162
  974SOL     OW 3261   4.702   3.433   2.424
  974SOL    HW1 3262   4.789   3.465   2.400
  974SOL    HW2 3263   4.661   3.414   2.340
  975SOL     OW 3264   6.948   4.775   2.831
  975SOL    HW1 3265   6.871   4.788   2.886
  975SOL    HW2 3266   6.939   4.840   2.761
  976SOL     OW 3267   4.665   6.082   3.697
  976SOL    HW1 3268   4.645   6.174   3.718
  976SOL    HW2 3269   4.593   6.055   3.640
  977SOL     OW 3270   4.011   5.646   3.053
  977SOL    HW1 3271   3.937   5.704   3.072
  977SOL    HW2 3272   3.992   5.566   3.101
  978SOL     OW 3273   3.694   4.041   3.769
  978SOL    HW1 3274   3.744   4.081   3.840
  978SOL    HW2 3275   3.607   4.026   3.806
  979SOL     OW 3276   7.035   4.565   2.079
  979SOL    HW1 3277   7.051   4.563   2.174
  979SOL    HW2 3278   7.043   4.473   2.052
  980SOL     OW 3279   3.998   4.539   2.112
  980SOL    HW1 3280   4.093   4.537   2.109
  980SOL    HW2 3281   3.971   4.551   2.021
  981SOL     OW 3282   3.913   3.751   1.727
  981SOL    HW1 3283   3.901   3.660   1.699
  981SOL    HW2 3284   3.983   3.785   1.671
  982SOL     OW 3285   5.688   0.798   2.954
  982SOL    HW1 3286   5.599   0.771   2.933
  982SOL    HW2 3287   5.741   0.719   2.937
  983SOL     OW 3288   6.324   4.309   1.287
  983SOL    HW1 3289   6.324   4.336   1.195
  983SOL    HW2 3290   6.280   4.224   1.287
  984SOL     OW 3291   7.047   5.786   2.731
  984SOL    HW1 3292   7.023   5.725   2.801
  984SOL    HW2 3293   6.997   5.756   2.656
  985SOL     OW 3294   4.864   4.539   0.957
  985SOL    HW1 3295   4.957   4.552   0.977
  985SOL    HW2 3296   4.823   4.621   0.984
  986SOL     OW 3297   6.609   6.261   3.325
  986SOL    HW1 3298   6.606   6.321   3.400
  986SOL    HW2 3299   6.702   6.239   3.316
  987SOL     OW 3300   4.432   5.245   1.766
  987SOL    HW1 3301   4.359   5.183   1.771
  987SOL    HW2 3302   4.400   5.314   1.707
  988SOL     OW 3303   4.775   7.151   1.322
  988SOL    HW1 3304   4.821   7.213   1.379
  988SOL    HW2 3305   4.726   7.096   1.382
  989SOL     OW 3306   6.458   3.824   3.921
  989SOL    HW1 3307   6.530   3.880   3.892
  989SOL    HW2 3308   6.446   3.761   3.850
  990SOL     OW 3309   5.040   5.245   1.059
  990SOL    HW1 3310   5.123   5.267   1.102
  990SOL    HW2 3311   5.033   5.150   1.068
  991SOL     OW 3312   6.557   3.764   1.389
  991SOL    HW1 3313   6.631   3.723   1.434
  991SOL    HW2 3314   6.581   3.761   1.296
  992SOL     OW 3315   5.050   0.086   3.446
  992SOL    HW1 3316   5.109   0.150   3.485
  992SOL    HW2 3317   5.079   0.079   3.355
  993SOL     OW 3318   5.719   0.421   3.376
  993SOL    HW1 3319   5.633   0.380   3.381
  993SOL    HW2 3320   5.718   0.469   3.293
  994SOL     OW 3321   5.688   4.730   2.631
  994SOL    HW1 3322   5.636   4.717   2.711
  994SOL    HW2 3323   5.778   4.716   2.659
  995SOL     OW 3324   5.209   4.311   0.970
  995SOL    HW1 3325   5.233   4.348   1.055
  995SOL    HW2 3326   5.115   4.291   0.978
  996SOL     OW 3327   5.863   3.948   4.234
  996SOL    HW1 3328   5.845   3.984   4.321
  996SOL    HW2 3329   5.776   3.936   4.195
  997SOL     OW 3330   6.375   3.750   2.864
  997SOL    HW1 3331   6.421   3.694   2.802
  997SOL    HW2 3332   6.344   3.824   2.812
  998SOL     OW 3333   6.738   5.786   3.289
  998SOL    HW1 3334   6.728   5.822   3.377
  998SOL    HW2 3335   6.690   5.703   3.291
  999SOL     OW 3336   5.224   0.705   2.753
  999SOL    HW1 3337   5.163   0.634   2.737
  999SOL    HW2 3338   5.263   0.723   2.668
 1000SOL     OW 3339   6.224   5.948   3.585
 1000SOL    HW1 3340   6.266   6.034   3.574
 1000SOL    HW2 3341   6.289   5.885   3.555
 1001SOL     OW 3342   4.098   5.024   2.115
 1001SOL    HW1 3343   4.150   5.105   2.108
 1001SOL    HW2 3344   4.163   4.954   2.108
 1002SOL     OW 3345   6.596   4.289   3.101
 1002SOL    HW1 3346   6.645   4.299   3.182
 1002SOL    HW2 3347   6.514   4.336   3.116
 1003SOL     OW 3348   4.272   3.537   2.253
 1003SOL    HW1 3349   4.326   3.535   2.332
 1003SOL    HW2 3350   4.280   3.626   2.220
 1004SOL     OW 3351   6.552   4.732   3.822
 1004SOL    HW1 3352   6.640   4.725   3.859
 1004SOL    HW2 3353   6.565   4.776   3.738
 1005SOL     OW 3354   4.452   0.181   3.217
 1005SOL    HW1 3355   4.459   0.132   3.299
 1005SOL    HW2 3356   4.437   0.271   3.244
 1006SOL     OW 3357   5.166   4.107   1.248
 1006SOL    HW1 3358   5.082   4.105   1.294
 1006SOL    HW2 3359   5.143   4.114   1.156
 1007SOL     OW 3360   5.396   5.583   4.033
 1007SOL    HW1 3361   5.399   5.646   3.961
 1007SOL    HW2 3362   5.476   5.531   4.022
 1008SOL     OW 3363   4.595   0.194   2.974
 1008SOL    HW1 3364   4.691   0.201   2.979
 1008SOL    HW2 3365   4.567   0.191   3.065
 1009SOL     OW 3366   6.891   5.046   3.009
 1009SOL    HW1 3367   6.966   5.060   3.067
 1009SOL    HW2 3368   6.921   5.078   2.924
 1010SOL     OW 3369   6.224   5.046   3.967
 1010SOL    HW1 3370   6.316   5.018   3.962
 1010SOL    HW2 3371   6.184   5.008   3.889
 1011SOL     OW 3372   4.166   3.519   2.652
 1011SOL    HW1 3373   4.140   3.594   2.705
 1011SOL    HW2 3374   4.257   3.502   2.679
 1012SOL     OW 3375   5.620   0.650   1.940
 1012SOL    HW1 3376   5.602   0.653   2.033
 1012SOL    HW2 3377   5.703   0.697   1.929
 1013SOL     OW 3378   4.951   0.608   2.890
 1013SOL    HW1 3379   4.876   0.666   2.872
 1013SOL    HW2 3380   4.965   0.561   2.807
 1014SOL     OW 3381   4.441   7.220   1.693
 1014SOL    HW1 3382   4.510   7.256   1.749
 1014SOL    HW2 3383   4.361   7.263   1.723
 1015SOL     OW 3384   3.890   4.035   3.165
 1015SOL    HW1 3385   3.982   4.063   3.160
 1015SOL    HW2 3386   3.857   4.047   3.076
 1016SOL     OW 3387   4.109   4.307   1.412
 1016SOL    HW1 3388   4.155   4.387   1.389
 1016SOL    HW2 3389   4.168   4.237   1.386
 1017SOL     OW 3390   5.262   3.732   2.717
 1017SOL    HW1 3391   5.177   3.758   2.681
 1017SOL    HW2 3392   5.315   3.714   2.640
 1018SOL     OW 3393   6.247   3.446   3.262
 1018SOL    HW1 3394   6.155   3.428   3.241
 1018SOL    HW2 3395   6.296   3.414   3.186
 1019SOL     OW 3396   4.989   0.040   1.429
 1019SOL    HW1 3397   4.987   0.118   1.374
 1019SOL    HW2 3398   5.032   7.250   1.375
 1020SOL     OW 3399   6.307   3.210   1.673
 1020SOL    HW1 3400   6.368   3.204   1.746
 1020SOL    HW2 3401   6.222   3.188   1.711
 1021SOL     OW 3402   5.679   7.244   1.416
 1021SOL    HW1 3403   5.754   0.023   1.441
 1021SOL    HW2 3404   5.689   7.232   1.322
 1022SOL     OW 3405   5.864   0.627   3.168
 1022SOL    HW1 3406   5.924   0.559   3.198
 1022SOL    HW2 3407   5.858   0.613   3.073
 1023SOL     OW 3408   5.461   5.054   1.075
 1023SOL    HW1 3409   5.405   5.075   1.150
 1023SOL    HW2 3410   5.460   5.133   1.022
 1024SOL     OW 3411   4.036   3.636   1.469
 1024SOL    HW1 3412   4.073   3.719   1.497
 1024SOL    HW2 3413   4.005   3.652   1.380
 1025SOL     OW 3414   4.652   3.699   3.789
 1025SOL    HW1 3415   4.733   3.726   3.746
 1025SOL    HW2 3416   4.604   3.652   3.721
 1026SOL     OW 3417   5.663   4.231   4.128
 1026SOL    HW1 3418   5.759   4.229   4.133
 1026SOL    HW2 3419   5.634   4.185   4.207
 1027SOL     OW 3420   4.968   4.039   3.601
 1027SOL    HW1 3421   5.054   4.078   3.585
 1027SOL    HW2 3422   4.915   4.112   3.635
 1028SOL     OW 3423   5.124   4.605   0.993
 1028SOL    HW1 3424   5.205   4.587   1.042
 1028SOL    HW2 3425   5.152   4.609   0.901
 1029SOL     OW 3426   4.683   4.140   1.217
 1029SOL    HW1 3427   4.669   4.050   1.187
 1029SOL    HW2 3428   4.678   4.193   1.137
 1030SOL     OW 3429   4.128   6.407   3.066
 1030SOL    HW1 3430   4.192   6.381   3.133
 1030SOL    HW2 3431   4.153   6.357   2.989
 1031SOL     OW 3432   4.762   6.946   3.540
 1031SOL    HW1 3433   4.795   7.036   3.543
 1031SOL    HW2 3434   4.828   6.897   3.490
 1032SOL     OW 3435   7.032   6.083   2.974
 1032SOL    HW1 3436   7.122   6.068   3.004
 1032SOL    HW2 3437   6.982   6.010   3.012
 1033SOL     OW 3438   6.906   6.306   1.993
 1033SOL    HW1 3439   6.935   6.218   2.016
 1033SOL    HW2 3440   6.853   6.294   1.914
 1034SOL     OW 3441   6.985   4.940   2.592
 1034SOL    HW1 3442   7.056   4.923   2.530
 1034SOL    HW2 3443   6.913   4.883   2.563
 1035SOL     OW 3444   4.293   5.526   1.957
 1035SOL    HW1 3445   4.203   5.498   1.972
 1035SOL    HW2 3446   4.301   5.609   2.005
 1036SOL     OW 3447   5.898   4.000   1.556
 1036SOL    HW1 3448   5.803   4.006   1.548
 1036SOL    HW2 3449   5.915   3.908   1.576
 1037SOL     OW 3450   4.765   5.614   1.389
 1037SOL    HW1 3451   4.810   5.698   1.398
 1037SOL    HW2 3452   4.820   5.563   1.330
 1038SOL     OW 3453   5.685   0.090   3.602
 1038SOL    HW1 3454   5.757   0.049   3.554
 1038SOL    HW2 3455   5.664   0.028   3.671
 1039SOL     OW 3456   4.585   6.973   1.435
 1039SOL    HW1 3457   4.527   6.961   1.510
 1039SOL    HW2 3458   4.553   7.053   1.392
 1040SOL     OW 3459   6.653   5.956   1.597
 1040SOL    HW1 3460   6.626   6.048   1.586
 1040SOL    HW2 3461   6.571   5.910   1.614
 1041SOL     OW 3462   5.680   0.339   1.279
 1041SOL    HW1 3463   5.667   0.375   1.367
 1041SOL    HW2 3464   5.666   0.414   1.221
 1042SOL     OW 3465   3.945   5.587   2.522
 1042SOL    HW1 3466   3.919   5.636   2.600
 1042SOL    HW2 3467   3.911   5.499   2.536
 1043SOL     OW 3468   4.382   3.979   3.906
 1043SOL    HW1 3469   4.469   3.994   3.870
 1043SOL    HW2 3470   4.352   3.897   3.865
 1044SOL     OW 3471   4.306   7.137   2.750
 1044SOL    HW1 3472   4.353   7.159   2.670
 1044SOL    HW2 3473   4.354   7.183   2.819
 1045SOL     OW 3474   6.718   7.076   1.811
 1045SOL    HW1 3475   6.691   7.066   1.902
 1045SOL    HW2 3476   6.678   7.158   1.783
 1046SOL     OW 3477   6.181   4.058   4.293
 1046SOL    HW1 3478   6.271   4.081   4.315
 1046SOL    HW2 3479   6.188   4.014   4.208
 1047SOL     OW 3480   4.421   5.576   1.716
 1047SOL    HW1 3481   4.394   5.537   1.799
 1047SOL    HW2 3482   4.384   5.665   1.718
 1048SOL     OW 3483   6.591   5.150   1.719
 1048SOL    HW1 3484   6.500   5.122   1.709
 1048SOL    HW2 3485   6.634   5.077   1.762
 1049SOL     OW 3486   4.636   3.651   2.974
 1049SOL    HW1 3487   4.687   3.691   2.903
 1049SOL    HW2 3488   4.652   3.557   2.964
 1050SOL     OW 3489   3.955   6.052   2.412
 1050SOL    HW1 3490   4.008   6.008   2.479
 1050SOL    HW2 3491   3.866   6.022   2.428
 1051SOL     OW 3492   3.835   5.031   2.511
 1051SOL    HW1 3493   3.853   4.998   2.599
 1051SOL    HW2 3494   3.873   4.965   2.453
 1052SOL     OW 3495   5.598   4.263   1.322
 1052SOL    HW1 3496   5.654   4.311   1.383
 1052SOL    HW2 3497   5.642   4.270   1.238
 1053SOL     OW 3498   5.409   6.299   4.002
 1053SOL    HW1 3499   5.355   6.221   4.011
 1053SOL    HW2 3500   5.479   6.274   3.943
 1054SOL     OW 3501   4.050   3.851   3.031
 1054SOL    HW1 3502   3.986   3.893   3.088
 1054SOL    HW2 3503   4.093   3.787   3.089
 1055SOL     OW 3504   6.106   5.299   1.631
 1055SOL    HW1 3505   6.193   5.323   1.597
 1055SOL    HW2 3506   6.108   5.204   1.634
 1056SOL     OW 3507   3.958   4.344   3.125
 1056SOL    HW1 3508   3.995   4.256   3.133
 1056SOL    HW2 3509   3.987   4.390   3.204
 1057SOL     OW 3510   6.441   3.321   2.194
 1057SOL    HW1 3511   6.449   3.304   2.288
 1057SOL    HW2 3512   6.497   3.397   2.178
 1058SOL     OW 3513   7.100   6.046   2.718
 1058SOL    HW1 3514   7.082   6.074   2.808
 1058SOL    HW2 3515   7.093   5.951   2.721
 1059SOL     OW 3516   6.550   4.458   3.829
 1059SOL    HW1 3517   6.488   4.435   3.899
 1059SOL    HW2 3518   6.542   4.553   3.822
 1060SOL     OW 3519   5.938   3.410   1.636
 1060SOL    HW1 3520   5.949   3.411   1.730
 1060SOL    HW2 3521   5.962   3.321   1.609
 1061SOL     OW 3522   3.778   4.458   3.770
 1061SOL    HW1 3523   3.728   4.540   3.769
 1061SOL    HW2 3524   3.714   4.391   3.745
 1062SOL     OW 3525   5.116   0.264   1.742
 1062SOL    HW1 3526   5.209   0.271   1.721
 1062SOL    HW2 3527   5.113   0.202   1.815
 1063SOL     OW 3528   5.747   3.416   3.641
 1063SOL    HW1 3529   5.704   3.424   3.726
 1063SOL    HW2 3530   5.765   3.506   3.615
 1064SOL     OW 3531   4.319   3.753   3.756
 1064SOL    HW1 3532   4.350   3.666   3.783
 1064SOL    HW2 3533   4.352   3.763   3.667
 1065SOL     OW 3534   6.745   7.197   2.299
 1065SOL    HW1 3535   6.670   7.145   2.326
 1065SOL    HW2 3536   6.716   7.242   2.220
 1066SOL     OW 3537   6.302   3.635   4.162
 1066SOL    HW1 3538   6.228   3.690   4.187
 1066SOL    HW2 3539   6.304   3.640   4.066
 1067SOL     OW 3540   3.974   4.109   2.838
 1067SOL    HW1 3541   4.030   4.187   2.841
 1067SOL    HW2 3542   4.001   4.064   2.758
 1068SOL     OW 3543   4.796   6.294   1.422
 1068SOL    HW1 3544   4.782   6.376   1.468
 1068SOL    HW2 3545   4.712   6.249   1.426
 1069SOL     OW 3546   6.269   3.152   2.004
 1069SOL    HW1 3547   6.321   3.175   2.081
 1069SOL    HW2 3548   6.246   3.237   1.966
 1070SOL     OW 3549   4.745   6.648   1.338
 1070SOL    HW1 3550   4.743   6.604   1.422
 1070SOL    HW2 3551   4.654   6.648   1.308
 1071SOL     OW 3552   4.574   0.034   3.450
 1071SOL    HW1 3553   4.572   7.223   3.410
 1071SOL    HW2 3554   4.638   0.083   3.398
 1072SOL     OW 3555   6.896   5.860   3.073
 1072SOL    HW1 3556   6.840   5.843   3.149
 1072SOL    HW2 3557   6.895   5.779   3.023
 1073SOL     OW 3558   4.900   0.092   1.691
 1073SOL    HW1 3559   4.950   0.173   1.702
 1073SOL    HW2 3560   4.929   0.056   1.608
 1074SOL     OW 3561   5.881   3.554   3.877
 1074SOL    HW1 3562   5.931   3.523   3.953
 1074SOL    HW2 3563   5.798   3.508   3.882
 1075SOL     OW 3564   4.173   5.939   2.930
 1075SOL    HW1 3565   4.198   5.904   3.016
 1075SOL    HW2 3566   4.249   5.990   2.902
 1076SOL     OW 3567   4.572   3.515   1.841
 1076SOL    HW1 3568   4.650   3.490   1.790
 1076SOL    HW2 3569   4.505   3.453   1.814
 1077SOL     OW 3570   5.967   5.128   1.181
 1077SOL    HW1 3571   6.002   5.188   1.247
 1077SOL    HW2 3572   5.968   5.179   1.100
 1078SOL     OW 3573   3.775   3.863   3.576
 1078SOL    HW1 3574   3.740   3.926   3.639
 1078SOL    HW2 3575   3.800   3.787   3.628
 1079SOL     OW 3576   5.611   6.832   1.228
 1079SOL    HW1 3577   5.653   6.916   1.213
 1079SOL    HW2 3578   5.683   6.768   1.228
 1080SOL     OW 3579   5.343   6.333   1.079
 1080SOL    HW1 3580   5.410   6.391   1.115
 1080SOL    HW2 3581   5.260   6.368   1.114
 1081SOL     OW 3582   4.544   6.962   3.370
 1081SOL    HW1 3583   4.621   6.946   3.425
 1081SOL    HW2 3584   4.475   6.986   3.432
 1082SOL     OW 3585   5.341   0.377   1.410
 1082SOL    HW1 3586   5.329   0.348   1.501
 1082SOL    HW2 3587   5.361   0.297   1.362
 1083SOL     OW 3588   6.178   6.214   3.795
 1083SOL    HW1 3589   6.189   6.233   3.889
 1083SOL    HW2 3590   6.242   6.271   3.752
 1084SOL     OW 3591   4.342   3.496   1.303
 1084SOL    HW1 3592   4.360   3.485   1.396
 1084SOL    HW2 3593   4.421   3.463   1.259
 1085SOL     OW 3594   4.774   4.382   4.195
 1085SOL    HW1 3595   4.767   4.467   4.153
 1085SOL    HW2 3596   4.832   4.332   4.138
 1086SOL     OW 3597   5.476   4.802   2.820
 1086SOL    HW1 3598   5.427   4.841   2.891
 1086SOL    HW2 3599   5.475   4.868   2.751
 1087SOL     OW 3600   5.524   3.388   1.502
 1087SOL    HW1 3601   5.578   3.418   1.575
 1087SOL    HW2 3602   5.488   3.468   1.464
 1088SOL     OW 3603   5.580   4.699   4.298
 1088SOL    HW1 3604   5.596   4.672   4.388
 1088SOL    HW2 3605   5.573   4.617   4.249
 1089SOL     OW 3606   4.444   3.543   2.465
 1089SOL    HW1 3607   4.431   3.549   2.560
 1089SOL    HW2 3608   4.533   3.509   2.455
 1090SOL     OW 3609   5.112   0.777   2.337
 1090SOL    HW1 3610   5.057   0.836   2.286
 1090SOL    HW2 3611   5.175   0.741   2.273
 1091SOL     OW 3612   5.234   4.847   1.155
 1091SOL    HW1 3613   5.232   4.862   1.061
 1091SOL    HW2 3614   5.237   4.751   1.164
 1092SOL     OW 3615   6.788   7.056   1.523
 1092SOL    HW1 3616   6.859   7.016   1.472
 1092SOL    HW2 3617   6.809   7.036   1.614
 1093SOL     OW 3618   4.781   4.804   1.002
 1093SOL    HW1 3619   4.865   4.840   1.033
 1093SOL    HW2 3620   4.731   4.881   0.976
 1094SOL     OW 3621   4.035   6.624   2.272
 1094SOL    HW1 3622   4.117   6.668   2.250
 1094SOL    HW2 3623   4.046   6.535   2.238
 1095SOL     OW 3624   6.644   7.265   3.223
 1095SOL    HW1 3625   6.563   0.038   3.226
 1095SOL    HW2 3626   6.711   0.049   3.255
 1096SOL     OW 3627   4.241   5.324   3.593
 1096SOL    HW1 3628   4.170   5.261   3.579
 1096SOL    HW2 3629   4.321   5.276   3.575
 1097SOL     OW 3630   6.429   5.788   3.514
 1097SOL    HW1 3631   6.462   5.854   3.453
 1097SOL    HW2 3632   6.507   5.752   3.555
 1098SOL     OW 3633   5.146   0.516   1.951
 1098SOL    HW1 3634   5.240   0.500   1.942
 1098SOL    HW2 3635   5.113   0.439   1.997
 1099SOL     OW 3636   4.803   6.672   3.632
 1099SOL    HW1 3637   4.848   6.658   3.715
 1099SOL    HW2 3638   4.776   6.764   3.634
 1100SOL     OW 3639   5.857   6.128   0.910
 1100SOL    HW1 3640   5.920   6.135   0.982
 1100SOL    HW2 3641   5.911   6.120   0.832
 1101SOL     OW 3642   6.964   5.047   2.148
 1101SOL    HW1 3643   6.901   5.050   2.220
 1101SOL    HW2 3644   7.001   5.135   2.145
 1102SOL     OW 3645   5.175   4.877   4.190
 1102SOL    HW1 3646   5.108   4.943   4.171
 1102SOL    HW2 3647   5.230   4.919   4.256
 1103SOL     OW 3648   4.555   3.592   3.564
 1103SOL    HW1 3649   4.610   3.635   3.498
 1103SOL    HW2 3650   4.479   3.562   3.516
 1104SOL     OW 3651   7.134   4.113   2.210
 1104SOL    HW1 3652   7.219   4.071   2.199
 1104SOL    HW2 3653   7.076   4.044   2.244
 1105SOL     OW 3654   4.737   0.380   2.289
 1105SOL    HW1 3655   4.816   0.433   2.279
 1105SOL    HW2 3656   4.665   0.442   2.279
 1106SOL     OW 3657   3.861   4.139   3.987
 1106SOL    HW1 3658   3.872   4.213   4.047
 1106SOL    HW2 3659   3.950   4.110   3.969
 1107SOL     OW 3660   4.053   3.617   3.442
 1107SOL    HW1 3661   4.006   3.551   3.493
 1107SOL    HW2 3662   3.984   3.668   3.400
 1108SOL     OW 3663   5.747   0.693   1.414
 1108SOL    HW1 3664   5.684   0.627   1.442
 1108SOL    HW2 3665   5.821   0.644   1.380
 1109SOL     OW 3666   5.831   7.072   3.692
 1109SOL    HW1 3667   5.857   7.122   3.615
 1109SOL    HW2 3668   5.808   6.985   3.657
 1110SOL     OW 3669   3.712   5.193   2.991
 1110SOL    HW1 3670   3.743   5.175   3.080
 1110SOL    HW2 3671   3.723   5.110   2.945
 1111SOL     OW 3672   6.815   6.874   2.535
 1111SOL    HW1 3673   6.811   6.837   2.623
 1111SOL    HW2 3674   6.814   6.968   2.549
 1112SOL     OW 3675   6.096   0.621   2.443
 1112SOL    HW1 3676   6.187   0.595   2.451
 1112SOL    HW2 3677   6.060   0.567   2.373
 1113SOL     OW 3678   6.230   5.531   4.007
 1113SOL    HW1 3679   6.146   5.503   4.043
 1113SOL    HW2 3680   6.208   5.577   3.926
 1114SOL     OW 3681   6.605   0.050   2.557
 1114SOL    HW1 3682   6.530   0.052   2.616
 1114SOL    HW2 3683   6.567   0.051   2.469
 1115SOL     OW 3684   6.970   6.354   2.954
 1115SOL    HW1 3685   7.011   6.362   2.868
 1115SOL    HW2 3686   6.964   6.260   2.970
 1116SOL     OW 3687   5.542   5.593   0.998
 1116SOL    HW1 3688   5.630   5.607   1.033
 1116SOL    HW2 3689   5.485   5.645   1.054
 1117SOL     OW 3690   4.115   4.734   1.505
 1117SOL    HW1 3691   4.182   4.698   1.446
 1117SOL    HW2 3692   4.113   4.827   1.486
 1118SOL     OW 3693   3.921   3.751   2.007
 1118SOL    HW1 3694   3.971   3.670   2.019
 1118SOL    HW2 3695   3.902   3.753   1.913
 1119SOL     OW 3696   4.993   3.863   2.687
 1119SOL    HW1 3697   4.908   3.847   2.728
 1119SOL    HW2 3698   4.988   3.952   2.652
 1120SOL     OW 3699   6.474   3.466   3.919
 1120SOL    HW1 3700   6.389   3.428   3.938
 1120SOL    HW2 3701   6.458   3.528   3.848
 1121SOL     OW 3702   4.145   3.991   2.315
 1121SOL    HW1 3703   4.077   4.011   2.250
 1121SOL    HW2 3704   4.185   3.910   2.283
 1122SOL     OW 3705   6.031   3.498   4.105
 1122SOL    HW1 3706   6.115   3.496   4.060
 1122SOL    HW2 3707   6.030   3.581   4.152
 1123SOL     OW 3708   4.764   5.274   1.115
 1123SOL    HW1 3709   4.858   5.274   1.099
 1123SOL    HW2 3710   4.725   5.294   1.030
 1124SOL     OW 3711   6.810   4.027   3.144
 1124SOL    HW1 3712   6.786   4.091   3.211
 1124SOL    HW2 3713   6.745   3.957   3.155
 1125SOL     OW 3714   4.784   3.481   1.678
 1125SOL    HW1 3715   4.814   3.391   1.694
 1125SOL    HW2 3716   4.857   3.523   1.633
 1126SOL     OW 3717   4.690   5.161   1.786
 1126SOL    HW1 3718   4.600   5.193   1.784
 1126SOL    HW2 3719   4.683   5.070   1.758
 1127SOL     OW 3720   5.117   3.673   2.456
 1127SOL    HW1 3721   5.105   3.756   2.409
 1127SOL    HW2 3722   5.208   3.650   2.440
 1128SOL     OW 3723   6.016   5.813   1.173
 1128SOL    HW1 3724   6.037   5.758   1.249
 1128SOL    HW2 3725   5.935   5.775   1.138
 1129SOL     OW 3726   4.374   3.695   3.015
 1129SOL    HW1 3727   4.469   3.687   3.006
 1129SOL    HW2 3728   4.353   3.781   2.978
 1130SOL     OW 3729   5.862   3.530   1.408
 1130SOL    HW1 3730   5.878   3.475   1.484
 1130SOL    HW2 3731   5.920   3.495   1.340
 1131SOL     OW 3732   4.306   6.366   3.273
 1131SOL    HW1 3733   4.265   6.420   3.340
 1131SOL    HW2 3734   4.391   6.408   3.256
 1132SOL     OW 3735   5.443   0.686   2.912
 1132SOL    HW1 3736   5.365   0.695   2.858
 1132SOL    HW2 3737   5.433   0.602   2.956
 1133SOL     OW 3738   6.765   3.860   3.608
 1133SOL    HW1 3739   6.755   3.945   3.565
 1133SOL    HW2 3740   6.712   3.801   3.554
 1134SOL     OW 3741   3.678   4.223   3.478
 1134SOL    HW1 3742   3.759   4.173   3.477
 1134SOL    HW2 3743   3.613   4.164   3.440
 1135SOL     OW 3744   6.654   4.728   1.571
 1135SOL    HW1 3745   6.687   4.731   1.661
 1135SOL    HW2 3746   6.703   4.798   1.527
 1136SOL     OW 3747   4.560   5.593   3.597
 1136SOL    HW1 3748   4.646   5.620   3.628
 1136SOL    HW2 3749   4.574   5.505   3.561
 1137SOL     OW 3750   5.450   5.425   4.279
 1137SOL    HW1 3751   5.424   5.365   4.348
 1137SOL    HW2 3752   5.371   5.436   4.226
 1138SOL     OW 3753   4.658   0.449   2.857
 1138SOL    HW1 3754   4.607   0.378   2.898
 1138SOL    HW2 3755   4.702   0.407   2.783
 1139SOL     OW 3756   4.026   4.294   2.222
 1139SOL    HW1 3757   4.008   4.381   2.189
 1139SOL    HW2 3758   3.973   4.236   2.167
 1140SOL     OW 3759   4.511   7.246   1.431
 1140SOL    HW1 3760   4.575   0.040   1.435
 1140SOL    HW2 3761   4.478   7.238   1.521
 1141SOL     OW 3762   4.732   4.090   4.022
 1141SOL    HW1 3763   4.820   4.074   4.055
 1141SOL    HW2 3764   4.728   4.041   3.939
 1142SOL     OW 3765   4.931   3.865   3.889
 1142SOL    HW1 3766   4.904   3.779   3.921
 1142SOL    HW2 3767   4.910   3.864   3.796
 1143SOL     OW 3768   4.343   3.361   1.957
 1143SOL    HW1 3769   4.268   3.312   1.990
 1143SOL    HW2 3770   4.305   3.435   1.910
 1144SOL     OW 3771   6.011   4.621   4.298
 1144SOL    HW1 3772   5.956   4.698   4.314
 1144SOL    HW2 3773   5.952   4.547   4.305
 1145SOL     OW 3774   5.186   3.778   3.638
 1145SOL    HW1 3775   5.252   3.817   3.581
 1145SOL    HW2 3776   5.122   3.739   3.579
 1146SOL     OW 3777   5.072   4.579   4.000
 1146SOL    HW1 3778   5.159   4.540   4.007
 1146SOL    HW2 3779   5.012   4.506   4.017
 1147SOL     OW 3780   4.928   0.630   2.057
 1147SOL    HW1 3781   4.927   0.589   2.144
 1147SOL    HW2 3782   5.005   0.594   2.014
 1148SOL     OW 3783   3.712   4.761   2.870
 1148SOL    HW1 3784   3.742   4.697   2.934
 1148SOL    HW2 3785   3.621   4.779   2.895
 1149SOL     OW 3786   6.058   3.759   4.187
 1149SOL    HW1 3787   6.006   3.822   4.238
 1149SOL    HW2 3788   6.035   3.776   4.096
 1150SOL     OW 3789   4.367   4.804   1.414
 1150SOL    HW1 3790   4.394   4.891   1.445
 1150SOL    HW2 3791   4.414   4.744   1.472
 1151SOL     OW 3792   6.798   3.439   1.797
 1151SOL    HW1 3793   6.770   3.527   1.824
 1151SOL    HW2 3794   6.720   3.401   1.756
 1152SOL     OW 3795   5.821   6.569   3.977
 1152SOL    HW1 3796   5.875   6.500   3.938
 1152SOL    HW2 3797   5.765   6.524   4.039
 1153SOL     OW 3798   5.235   3.554   1.626
 1153SOL    HW1 3799   5.278   3.483   1.673
 1153SOL    HW2 3800   5.289   3.568   1.548
 1154SOL     OW 3801   6.707   0.074   2.069
 1154SOL    HW1 3802   6.690   0.167   2.083
 1154SOL    HW2 3803   6.622   0.038   2.043
 1155SOL     OW 3804   3.857   3.778   3.326
 1155SOL    HW1 3805   3.807   3.800   3.405
 1155SOL    HW2 3806   3.813   3.826   3.256
 1156SOL     OW 3807   4.257   4.560   4.128
 1156SOL    HW1 3808   4.214   4.475   4.115
 1156SOL    HW2 3809   4.350   4.538   4.135
 1157SOL     OW 3810   4.194   3.431   1.554
 1157SOL    HW1 3811   4.134   3.498   1.520
 1157SOL    HW2 3812   4.149   3.348   1.539
 1158SOL     OW 3813   6.342   3.370   1.336
 1158SOL    HW1 3814   6.405   3.388   1.265
 1158SOL    HW2 3815   6.361   3.437   1.402
 1159SOL     OW 3816   6.647   0.607   2.558
 1159SOL    HW1 3817   6.736   0.636   2.578
 1159SOL    HW2 3818   6.613   0.673   2.498
 1160SOL     OW 3819   3.902   3.805   2.540
 1160SOL    HW1 3820   3.962   3.875   2.564
 1160SOL    HW2 3821   3.929   3.779   2.452
 1161SOL     OW 3822   4.989   5.389   4.073
 1161SOL    HW1 3823   4.915   5.350   4.120
 1161SOL    HW2 3824   4.948   5.441   4.003
 1162SOL     OW 3825   5.180   3.983   3.820
 1162SOL    HW1 3826   5.094   3.980   3.862
 1162SOL    HW2 3827   5.178   3.912   3.756
 1163SOL     OW 3828   5.408   0.479   1.968
 1163SOL    HW1 3829   5.480   0.536   1.942
 1163SOL    HW2 3830   5.450   0.398   1.996
 1164SOL     OW 3831   4.797   3.380   1.986
 1164SOL    HW1 3832   4.865   3.445   1.972
 1164SOL    HW2 3833   4.741   3.416   2.055
 1165SOL     OW 3834   4.113   4.307   2.483
 1165SOL    HW1 3835   4.194   4.345   2.449
 1165SOL    HW2 3836   4.056   4.299   2.406
 1166SOL     OW 3837   5.021   0.489   2.655
 1166SOL    HW1 3838   5.107   0.472   2.617
 1166SOL    HW2 3839   4.973   0.407   2.644
 1167SOL     OW 3840   3.973   4.990   3.711
 1167SOL    HW1 3841   3.893   4.999   3.762
 1167SOL    HW2 3842   3.971   5.064   3.650
 1168SOL     OW 3843   5.338   6.667   3.850
 1168SOL    HW1 3844   5.287   6.607   3.904
 1168SOL    HW2 3845   5.426   6.629   3.848
 1169SOL     OW 3846   6.695   0.336   2.639
 1169SOL    HW1 3847   6.666   0.418   2.599
 1169SOL    HW2 3848   6.701   0.274   2.566
 1170SOL     OW 3849   4.586   6.102   1.442
 1170SOL    HW1 3850   4.592   6.016   1.484
 1170SOL    HW2 3851   4.507   6.097   1.388
 1171SOL     OW 3852   4.579   4.864   2.338
 1171SOL    HW1 3853   4.632   4.876   2.417
 1171SOL    HW2 3854   4.621   4.920   2.272
 1172SOL     OW 3855   4.466   4.501   1.016
 1172SOL    HW1 3856   4.477   4.555   1.094
 1172SOL    HW2 3857   4.490   4.559   0.943
 1173SOL     OW 3858   5.496   5.149   4.016
 1173SOL    HW1 3859   5.508   5.080   4.082
 1173SOL    HW2 3860   5.499   5.103   3.932
 1174SOL     OW 3861   6.834   5.982   1.836
 1174SOL    HW1 3862   6.787   5.937   1.906
 1174SOL    HW2 3863   6.779   5.970   1.758
 1175SOL     OW 3864   6.649   6.522   1.564
 1175SOL    HW1 3865   6.650   6.617   1.548
 1175SOL    HW2 3866   6.740   6.500   1.584
 1176SOL     OW 3867   6.137   6.901   1.234
 1176SOL    HW1 3868   6.139   6.973   1.297
 1176SOL    HW2 3869   6.061   6.919   1.179
 1177SOL     OW 3870   6.347   5.625   1.399
 1177SOL    HW1 3871   6.375   5.695   1.458
 1177SOL    HW2 3872   6.400   5.637   1.321
 1178SOL     OW 3873   6.793   6.670   3.189
 1178SOL    HW1 3874   6.789   6.766   3.188
 1178SOL    HW2 3875   6.809   6.645   3.098
 1179SOL     OW 3876   5.521   7.037   3.640
 1179SOL    HW1 3877   5.535   7.104   3.707
 1179SOL    HW2 3878   5.552   7.078   3.559
 1180SOL     OW 3879   4.972   6.601   3.835
 1180SOL    HW1 3880   4.948   6.677   3.888
 1180SOL    HW2 3881   5.013   6.540   3.897
 1181SOL     OW 3882   3.853   4.228   1.979
 1181SOL    HW1 3883   3.774   4.263   2.020
 1181SOL    HW2 3884   3.822   4.154   1.927
 1182SOL     OW 3885   3.812   4.005   1.826
 1182SOL    HW1 3886   3.841   3.920   1.793
 1182SOL    HW2 3887   3.744   4.033   1.765
 1183SOL     OW 3888   4.566   5.178   3.824
 1183SOL    HW1 3889   4.564   5.153   3.917
 1183SOL    HW2 3890   4.655   5.210   3.809
 1184SOL     OW 3891   4.590   5.444   1.239
 1184SOL    HW1 3892   4.640   5.512   1.284
 1184SOL    HW2 3893   4.656   5.392   1.194
 1185SOL     OW 3894   5.443   6.676   1.085
 1185SOL    HW1 3895   5.351   6.688   1.107
 1185SOL    HW2 3896   5.488   6.749   1.127
 1186SOL     OW 3897   3.581   4.618   3.339
 1186SOL    HW1 3898   3.612   4.708   3.329
 1186SOL    HW2 3899   3.548   4.594   3.252
 1187SOL     OW 3900   5.730   3.445   3.303
 1187SOL    HW1 3901   5.721   3.538   3.325
 1187SOL    HW2 3902   5.822   3.434   3.282
 1188SOL     OW 3903   6.179   4.738   1.322
 1188SOL    HW1 3904   6.231   4.809   1.284
 1188SOL    HW2 3905   6.243   4.676   1.355
 1189SOL     OW 3906   6.237   6.651   1.194
 1189SOL    HW1 3907   6.323   6.646   1.236
 1189SOL    HW2 3908   6.214   6.744   1.197
 1190SOL     OW 3909   6.520   6.727   3.634
 1190SOL    HW1 3910   6.592   6.765   3.584
 1190SOL    HW2 3911   6.474   6.670   3.572
 1191SOL     OW 3912   4.592   3.637   3.246
 1191SOL    HW1 3913   4.522   3.573   3.260
 1191SOL    HW2 3914   4.613   3.630   3.153
 1192SOL     OW 3915   5.457   5.314   0.992
 1192SOL    HW1 3916   5.390   5.333   1.058
 1192SOL    HW2 3917   5.462   5.394   0.940
 1193SOL     OW 3918   5.413   0.563   3.332
 1193SOL    HW1 3919   5.477   0.632   3.349
 1193SOL    HW2 3920   5.417   0.549   3.238
 1194SOL     OW 3921   6.365   4.386   4.014
 1194SOL    HW1 3922   6.396   4.296   4.012
 1194SOL    HW2 3923   6.305   4.390   4.089
 1195SOL     OW 3924   4.964   3.497   2.300
 1195SOL    HW1 3925   5.003   3.543   2.374
 1195SOL    HW2 3926   4.989   3.549   2.223
 1196SOL     OW 3927   5.567   3.835   1.260
 1196SOL    HW1 3928   5.606   3.895   1.197
 1196SOL    HW2 3929   5.540   3.759   1.209
 1197SOL     OW 3930   4.464   3.382   1.578
 1197SOL    HW1 3931   4.369   3.395   1.588
 1197SOL    HW2 3932   4.500   3.471   1.576
 1198SOL     OW 3933   6.175   4.083   1.222
 1198SOL    HW1 3934   6.093   4.132   1.234
 1198SOL    HW2 3935   6.148   4.003   1.177
 1199SOL     OW 3936   5.310   3.690   2.981
 1199SOL    HW1 3937   5.260   3.762   3.020
 1199SOL    HW2 3938   5.283   3.690   2.889
 1200SOL     OW 3939   5.496   3.515   3.072
 1200SOL    HW1 3940   5.569   3.560   3.030
 1200SOL    HW2 3941   5.419   3.567   3.048
 1201SOL     OW 3942   5.333   0.742   2.501
 1201SOL    HW1 3943   5.408   0.793   2.470
 1201SOL    HW2 3944   5.261   0.768   2.444
 1202SOL     OW 3945   6.905   5.674   2.060
 1202SOL    HW1 3946   6.874   5.644   2.146
 1202SOL    HW2 3947   6.865   5.613   1.998
 1203SOL     OW 3948   4.410   6.742   1.759
 1203SOL    HW1 3949   4.317   6.741   1.780
 1203SOL    HW2 3950   4.420   6.814   1.697
 1204SOL     OW 3951   6.723   4.941   1.852
 1204SOL    HW1 3952   6.639   4.895   1.862
 1204SOL    HW2 3953   6.789   4.873   1.867
 1205SOL     OW 3954   3.918   4.609   1.857
 1205SOL    HW1 3955   3.823   4.624   1.860
 1205SOL    HW2 3956   3.935   4.581   1.767
 1206SOL     OW 3957   4.159   6.774   2.562
 1206SOL    HW1 3958   4.206   6.801   2.642
 1206SOL    HW2 3959   4.077   6.737   2.594
 1207SOL     OW 3960   6.526   6.126   3.652
 1207SOL    HW1 3961   6.582   6.184   3.703
 1207SOL    HW2 3962   6.470   6.184   3.601
 1208SOL     OW 3963   6.833   5.101   2.384
 1208SOL    HW1 3964   6.895   5.129   2.451
 1208SOL    HW2 3965   6.780   5.033   2.427
 1209SOL     OW 3966   4.252   5.000   3.935
 1209SOL    HW1 3967   4.162   5.020   3.960
 1209SOL    HW2 3968   4.245   4.955   3.851
 1210SOL     OW 3969   4.323   3.565   3.420
 1210SOL    HW1 3970   4.333   3.659   3.437
 1210SOL    HW2 3971   4.229   3.550   3.429
 1211SOL     OW 3972   3.734   5.470   2.731
 1211SOL    HW1 3973   3.711   5.418   2.655
 1211SOL    HW2 3974   3.823   5.442   2.754
 1212SOL     OW 3975   6.507   3.165   1.863
 1212SOL    HW1 3976   6.552   3.094   1.817
 1212SOL    HW2 3977   6.448   3.119   1.923
 1213SOL     OW 3978   6.719   6.838   3.494
 1213SOL    HW1 3979   6.813   6.822   3.486
 1213SOL    HW2 3980   6.707   6.929   3.467
 1214SOL     OW 3981   4.703   3.521   2.687
 1214SOL    HW1 3982   4.792   3.496   2.712
 1214SOL    HW2 3983   4.690   3.480   2.602
 1215SOL     OW 3984   7.038   4.525   1.713
 1215SOL    HW1 3985   6.996   4.597   1.760
 1215SOL    HW2 3986   7.033   4.552   1.621
 1216SOL     OW 3987   6.799   4.766   2.507
 1216SOL    HW1 3988   6.814   4.677   2.538
 1216SOL    HW2 3989   6.843   4.770   2.422
 1217SOL     OW 3990   4.253   5.237   2.032
 1217SOL    HW1 3991   4.320   5.303   2.016
 1217SOL    HW2 3992   4.260   5.178   1.956
 1218SOL     OW 3993   6.767   0.212   2.378
 1218SOL    HW1 3994   6.858   0.205   2.348
 1218SOL    HW2 3995   6.739   0.121   2.388
 1219SOL     OW 3996   5.100   5.756   3.625
 1219SOL    HW1 3997   5.184   5.738   3.667
 1219SOL    HW2 3998   5.097   5.851   3.616
 1220SOL     OW 3999   5.446   0.200   1.222
 1220SOL    HW1 4000   5.527   0.240   1.254
 1220SOL    HW2 4001   5.473   0.155   1.141
 1221SOL     OW 4002   5.419   5.535   2.727
 1221SOL    HW1 4003   5.468   5.454   2.736
 1221SOL    HW2 4004   5.404   5.544   2.633
 1222SOL     OW 4005   4.491   0.206   2.589
 1222SOL    HW1 4006   4.415   0.219   2.646
 1222SOL    HW2 4007   4.469   0.128   2.538
 1223SOL     OW 4008   6.411   4.644   4.165
 1223SOL    HW1 4009   6.381   4.702   4.235
 1223SOL    HW2 4010   6.371   4.679   4.086
 1224SOL     OW 4011   6.771   6.843   2.264
 1224SOL    HW1 4012   6.812   6.868   2.348
 1224SOL    HW2 4013   6.680   6.826   2.286
 1225SOL     OW 4014   7.026   4.563   2.990
 1225SOL    HW1 4015   7.028   4.483   2.938
 1225SOL    HW2 4016   6.989   4.629   2.930
 1226SOL     OW 4017   5.921   5.469   1.486
 1226SOL    HW1 4018   5.975   5.405   1.534
 1226SOL    HW2 4019   5.912   5.431   1.399
 1227SOL     OW 4020   6.387   5.945   1.364
 1227SOL    HW1 4021   6.409   5.912   1.451
 1227SOL    HW2 4022   6.418   6.036   1.365
 1228SOL     OW 4023   6.128   3.360   3.856
 1228SOL    HW1 4024   6.076   3.299   3.908
 1228SOL    HW2 4025   6.088   3.356   3.769
 1229SOL     OW 4026   4.571   6.416   3.197
 1229SOL    HW1 4027   4.604   6.500   3.227
 1229SOL    HW2 4028   4.527   6.436   3.114
 1230SOL     OW 4029   6.199   4.478   3.826
 1230SOL    HW1 4030   6.266   4.446   3.886
 1230SOL    HW2 4031   6.136   4.407   3.820
 1231SOL     OW 4032   6.506   5.420   3.053
 1231SOL    HW1 4033   6.547   5.335   3.073
 1231SOL    HW2 4034   6.416   5.398   3.030
 1232SOL     OW 4035   6.036   5.782   4.068
 1232SOL    HW1 4036   6.091   5.704   4.061
 1232SOL    HW2 4037   5.974   5.774   3.995
 1233SOL     OW 4038   6.084   3.835   1.138
 1233SOL    HW1 4039   6.003   3.867   1.179
 1233SOL    HW2 4040   6.055   3.797   1.055
 1234SOL     OW 4041   4.250   6.998   2.392
 1234SOL    HW1 4042   4.158   7.025   2.396
 1234SOL    HW2 4043   4.255   6.923   2.452
 1235SOL     OW 4044   4.664   6.358   3.723
 1235SOL    HW1 4045   4.617   6.410   3.658
 1235SOL    HW2 4046   4.756   6.369   3.701
 1236SOL     OW 4047   4.058   5.838   3.419
 1236SOL    HW1 4048   4.144   5.798   3.425
 1236SOL    HW2 4049   3.998   5.765   3.402
 1237SOL     OW 4050   6.265   0.141   1.561
 1237SOL    HW1 4051   6.304   0.085   1.629
 1237SOL    HW2 4052   6.329   0.141   1.490
 1238SOL     OW 4053   6.983   6.062   2.088
 1238SOL    HW1 4054   7.063   6.033   2.132
 1238SOL    HW2 4055   6.975   6.003   2.012
 1239SOL     OW 4056   5.626   6.896   3.886
 1239SOL    HW1 4057   5.535   6.921   3.897
 1239SOL    HW2 4058   5.644   6.911   3.793
 1240SOL     OW 4059   5.761   6.379   0.974
 1240SOL    HW1 4060   5.698   6.388   1.046
 1240SOL    HW2 4061   5.775   6.285   0.966
 1241SOL     OW 4062   5.624   0.721   3.251
 1241SOL    HW1 4063   5.600   0.795   3.196
 1241SOL    HW2 4064   5.709   0.692   3.218
 1242SOL     OW 4065   4.514   4.572   1.480
 1242SOL    HW1 4066   4.587   4.629   1.458
 1242SOL    HW2 4067   4.532   4.491   1.432
 1243SOL     OW 4068   6.332   6.456   3.784
 1243SOL    HW1 4069   6.383   6.479   3.861
 1243SOL    HW2 4070   6.291   6.538   3.757
 1244SOL     OW 4071   6.079   4.279   4.425
 1244SOL    HW1 4072   6.136   4.342   4.381
 1244SOL    HW2 4073   6.105   4.194   4.388
 1245SOL     OW 4074   5.828   5.289   4.232
 1245SOL    HW1 4075   5.804   5.307   4.323
 1245SOL    HW2 4076   5.755   5.325   4.180
 1246SOL     OW 4077   6.996   5.611   2.947
 1246SOL    HW1 4078   6.957   5.539   2.997
 1246SOL    HW2 4079   7.075   5.634   2.996
 1247SOL     OW 4080   7.054   6.630   2.769
 1247SOL    HW1 4081   6.965   6.667   2.766
 1247SOL    HW2 4082   7.045   6.543   2.729
 1248SOL     OW 4083   4.515   5.962   3.220
 1248SOL    HW1 4084   4.565   6.034   3.259
 1248SOL    HW2 4085   4.554   5.883   3.258
 1249SOL     OW 4086   5.249   0.347   3.286
 1249SOL    HW1 4087   5.303   0.414   3.329
 1249SOL    HW2 4088   5.167   0.392   3.268
 1250SOL     OW 4089   4.289   6.316   1.765
 1250SOL    HW1 4090   4.293   6.342   1.857
 1250SOL    HW2 4091   4.324   6.227   1.764
 1251SOL     OW 4092   5.459   3.648   3.655
 1251SOL    HW1 4093   5.370   3.631   3.687
 1251SOL    HW2 4094   5.449   3.725   3.598
 1252SOL     OW 4095   0.242   0.687   0.144
 1252SOL    HW1 4096   0.167   0.637   0.177
 1252SOL    HW2 4097   0.237   0.678   0.049
 1253SOL     OW 4098   0.227   0.277   0.982
 1253SOL    HW1 4099   0.259   0.213   1.045
 1253SOL    HW2 4100   0.135   0.254   0.967
 1254SOL     OW 4101   7.254   0.319   0.677
 1254SOL    HW1 4102   7.183   0.372   0.641
 1254SOL    HW2 4103   7.249   0.236   0.629
 1255SOL     OW 4104   0.580   1.314   1.212
 1255SOL    HW1 4105   0.497   1.318   1.163
 1255SOL    HW2 4106   0.596   1.404   1.240
 1256SOL     OW 4107   1.593   1.522   0.712
 1256SOL    HW1 4108   1.545   1.491   0.789
 1256SOL    HW2 4109   1.526   1.530   0.644
 1257SOL     OW 4110   1.142   0.704   0.699
 1257SOL    HW1 4111   1.188   0.787   0.683
 1257SOL    HW2 4112   1.094   0.718   0.780
 1258SOL     OW 4113   1.822   0.637   0.205
 1258SOL    HW1 4114   1.728   0.640   0.188
 1258SOL    HW2 4115   1.841   0.545   0.222
 1259SOL     OW 4116   0.729   1.135   1.055
 1259SOL    HW1 4117   0.673   1.175   1.122
 1259SOL    HW2 4118   0.768   1.210   1.009
 1260SOL     OW 4119   0.881   0.745   1.825
 1260SOL    HW1 4120   0.877   0.811   1.894
 1260SOL    HW2 4121   0.903   0.794   1.746
 1261SOL     OW 4122   0.681   0.989   0.653
 1261SOL    HW1 4123   0.749   0.989   0.721
 1261SOL    HW2 4124   0.613   1.047   0.688
 1262SOL     OW 4125   0.704   1.145   1.826
 1262SOL    HW1 4126   0.753   1.221   1.860
 1262SOL    HW2 4127   0.630   1.183   1.780
 1263SOL     OW 4128   0.347   1.417   1.082
 1263SOL    HW1 4129   0.273   1.376   1.037
 1263SOL    HW2 4130   0.388   1.472   1.015
 1264SOL     OW 4131   1.452   1.509   1.367
 1264SOL    HW1 4132   1.509   1.585   1.380
 1264SOL    HW2 4133   1.381   1.521   1.430
 1265SOL     OW 4134   0.456   0.381   1.444
 1265SOL    HW1 4135   0.531   0.324   1.460
 1265SOL    HW2 4136   0.381   0.332   1.478
 1266SOL     OW 4137   1.584   0.456   0.743
 1266SOL    HW1 4138   1.504   0.453   0.690
 1266SOL    HW2 4139   1.569   0.527   0.805
 1267SOL     OW 4140   0.211   1.724   0.481
 1267SOL    HW1 4141   0.242   1.799   0.531
 1267SOL    HW2 4142   0.279   1.708   0.416
 1268SOL     OW 4143   1.131   1.345   1.697
 1268SOL    HW1 4144   1.186   1.330   1.775
 1268SOL    HW2 4145   1.077   1.266   1.690
 1269SOL     OW 4146   0.241   1.445   0.513
 1269SOL    HW1 4147   0.220   1.536   0.535
 1269SOL    HW2 4148   0.204   1.393   0.585
 1270SOL     OW 4149   0.257   1.091   0.885
 1270SOL    HW1 4150   0.263   1.002   0.919
 1270SOL    HW2 4151   0.212   1.140   0.954
 1271SOL     OW 4152   0.581   1.804   1.442
 1271SOL    HW1 4153   0.504   1.790   1.498
 1271SOL    HW2 4154   0.611   1.892   1.464
 1272SOL     OW 4155   0.565   0.981   0.164
 1272SOL    HW1 4156   0.580   1.053   0.103
 1272SOL    HW2 4157   0.610   1.007   0.244
 1273SOL     OW 4158   1.577   0.113   1.451
 1273SOL    HW1 4159   1.640   0.175   1.416
 1273SOL    HW2 4160   1.557   0.146   1.539
 1274SOL     OW 4161   0.130   0.689   0.541
 1274SOL    HW1 4162   0.053   0.652   0.498
 1274SOL    HW2 4163   0.114   0.676   0.635
 1275SOL     OW 4164   1.854   1.743   0.340
 1275SOL    HW1 4165   1.927   1.718   0.397
 1275SOL    HW2 4166   1.867   1.836   0.322
 1276SOL     OW 4167   0.044   1.565   0.161
 1276SOL    HW1 4168   0.009   1.478   0.181
 1276SOL    HW2 4169   0.024   1.617   0.238
 1277SOL     OW 4170   1.697   0.925   0.658
 1277SOL    HW1 4171   1.784   0.888   0.641
 1277SOL    HW2 4172   1.678   0.978   0.581
 1278SOL     OW 4173   1.656   1.100   0.442
 1278SOL    HW1 4174   1.732   1.104   0.384
 1278SOL    HW2 4175   1.674   1.166   0.509
 1279SOL     OW 4176   0.188   0.741   1.562
 1279SOL    HW1 4177   0.284   0.741   1.566
 1279SOL    HW2 4178   0.164   0.833   1.565
 1280SOL     OW 4179   0.612   1.386   0.745
 1280SOL    HW1 4180   0.566   1.303   0.746
 1280SOL    HW2 4181   0.610   1.414   0.653
 1281SOL     OW 4182   1.270   1.228   1.418
 1281SOL    HW1 4183   1.297   1.159   1.357
 1281SOL    HW2 4184   1.334   1.223   1.489
 1282SOL     OW 4185   0.813   0.052   0.557
 1282SOL    HW1 4186   0.845   0.137   0.528
 1282SOL    HW2 4187   0.718   0.058   0.550
 1283SOL     OW 4188   0.180   0.969   1.281
 1283SOL    HW1 4189   0.266   0.928   1.273
 1283SOL    HW2 4190   0.139   0.955   1.195
 1284SOL     OW 4191   1.466   1.030   0.248
 1284SOL    HW1 4192   1.409   0.961   0.283
 1284SOL    HW2 4193   1.537   1.036   0.312
 1285SOL     OW 4194   1.177   1.819   1.633
 1285SOL    HW1 4195   1.180   1.882   1.561
 1285SOL    HW2 4196   1.196   1.735   1.592
 1286SOL     OW 4197   0.381   0.289   1.834
 1286SOL    HW1 4198   0.416   0.353   1.896
 1286SOL    HW2 4199   0.291   0.273   1.864
 1287SOL     OW 4200   1.471   1.419   0.935
 1287SOL    HW1 4201   1.406   1.437   1.003
 1287SOL    HW2 4202   1.454   1.328   0.910
 1288SOL     OW 4203   1.654   1.778   0.585
 1288SOL    HW1 4204   1.637   1.742   0.499
 1288SOL    HW2 4205   1.646   1.704   0.645
 1289SOL     OW 4206   0.594   0.714   0.281
 1289SOL    HW1 4207   0.590   0.800   0.240
 1289SOL    HW2 4208   0.529   0.717   0.350
 1290SOL     OW 4209   1.286   0.378   0.950
 1290SOL    HW1 4210   1.194   0.350   0.951
 1290SOL    HW2 4211   1.329   0.319   1.012
 1291SOL     OW 4212   1.588   1.675   0.334
 1291SOL    HW1 4213   1.682   1.691   0.324
 1291SOL    HW2 4214   1.556   1.661   0.245
 1292SOL     OW 4215   0.794   0.605   1.440
 1292SOL    HW1 4216   0.758   0.581   1.526
 1292SOL    HW2 4217   0.763   0.535   1.381
 1293SOL     OW 4218   1.399   0.482   1.675
 1293SOL    HW1 4219   1.403   0.525   1.760
 1293SOL    HW2 4220   1.458   0.407   1.683
 1294SOL     OW 4221   0.949   0.883   1.593
 1294SOL    HW1 4222   1.004   0.818   1.550
 1294SOL    HW2 4223   0.901   0.925   1.522
 1295SOL     OW 4224   0.998   0.408   1.216
 1295SOL    HW1 4225   0.906   0.416   1.240
 1295SOL    HW2 4226   0.998   0.374   1.127
 1296SOL     OW 4227   1.053   0.697   0.433
 1296SOL    HW1 4228   1.073   0.689   0.527
 1296SOL    HW2 4229   0.969   0.651   0.423
 1297SOL     OW 4230   0.069   0.794   0.805
 1297SOL    HW1 4231   0.149   0.805   0.856
 1297SOL    HW2 4232   0.066   0.871   0.748
 1298SOL     OW 4233   0.894   0.348   0.207
 1298SOL    HW1 4234   0.929   0.403   0.137
 1298SOL    HW2 4235   0.912   0.258   0.178
 1299SOL     OW 4236   1.699   0.565   1.831
 1299SOL    HW1 4237   1.668   0.640   1.779
 1299SOL    HW2 4238   1.725   0.500   1.767
 1300SOL     OW 4239   1.395   1.152   0.556
 1300SOL    HW1 4240   1.473   1.139   0.502
 1300SOL    HW2 4241   1.346   1.221   0.511
 1301SOL     OW 4242   0.551   0.175   0.887
 1301SOL    HW1 4243   0.556   0.201   0.979
 1301SOL    HW2 4244   0.548   0.257   0.839
 1302SOL     OW 4245   1.017   1.469   0.487
 1302SOL    HW1 4246   0.977   1.529   0.424
 1302SOL    HW2 4247   0.972   1.487   0.570
 1303SOL     OW 4248   0.359   1.825   0.874
 1303SOL    HW1 4249   0.399   1.739   0.885
 1303SOL    HW2 4250   0.429   1.887   0.896
 1304SOL     OW 4251   1.802   1.045   0.897
 1304SOL    HW1 4252   1.756   1.036   0.814
 1304SOL    HW2 4253   1.733   1.056   0.962
 1305SOL     OW 4254   1.218   1.546   1.515
 1305SOL    HW1 4255   1.205   1.474   1.577
 1305SOL    HW2 4256   1.147   1.535   1.451
 1306SOL     OW 4257   0.297   0.942   0.249
 1306SOL    HW1 4258   0.386   0.953   0.216
 1306SOL    HW2 4259   0.273   0.853   0.224
 1307SOL     OW 4260   1.485   0.766   0.722
 1307SOL    HW1 4261   1.485   0.727   0.809
 1307SOL    HW2 4262   1.563   0.821   0.720
 1308SOL     OW 4263   0.479   1.276   1.729
 1308SOL    HW1 4264   0.449   1.284   1.638
 1308SOL    HW2 4265   0.399   1.269   1.780
 1309SOL     OW 4266   1.085   1.788   0.199
 1309SOL    HW1 4267   1.027   1.737   0.257
 1309SOL    HW2 4268   1.130   1.721   0.147
 1310SOL     OW 4269   0.201   0.273   1.487
 1310SOL    HW1 4270   0.148   0.350   1.465
 1310SOL    HW2 4271   0.158   0.235   1.563
 1311SOL     OW 4272   1.638   1.386   0.095
 1311SOL    HW1 4273   1.595   1.472   0.095
 1311SOL    HW2 4274   1.566   1.324   0.087
 1312SOL     OW 4275   0.463   1.723   0.331
 1312SOL    HW1 4276   0.506   1.784   0.391
 1312SOL    HW2 4277   0.532   1.694   0.273
 1313SOL     OW 4278   1.363   0.125   0.417
 1313SOL    HW1 4279   1.332   0.090   0.333
 1313SOL    HW2 4280   1.458   0.113   0.415
 1314SOL     OW 4281   0.234   1.804   1.205
 1314SOL    HW1 4282   0.273   1.724   1.241
 1314SOL    HW2 4283   0.195   1.776   1.122
 1315SOL     OW 4284   0.950   1.701   0.892
 1315SOL    HW1 4285   1.035   1.658   0.898
 1315SOL    HW2 4286   0.903   1.653   0.824
 1316SOL     OW 4287   0.402   0.685   0.476
 1316SOL    HW1 4288   0.412   0.591   0.487
 1316SOL    HW2 4289   0.308   0.700   0.489
 1317SOL     OW 4290   1.519   0.221   1.711
 1317SOL    HW1 4291   1.539   0.239   1.803
 1317SOL    HW2 4292   1.437   0.172   1.713
 1318SOL     OW 4293   0.667   0.162   0.072
 1318SOL    HW1 4294   0.763   0.168   0.075
 1318SOL    HW2 4295   0.649   0.069   0.088
 1319SOL     OW 4296   0.755   0.308   1.746
 1319SOL    HW1 4297   0.839   0.262   1.747
 1319SOL    HW2 4298   0.706   0.271   1.819
 1320SOL     OW 4299   0.866   1.529   1.201
 1320SOL    HW1 4300   0.848   1.491   1.115
 1320SOL    HW2 4301   0.935   1.473   1.237
 1321SOL     OW 4302   1.330   0.590   1.432
 1321SOL    HW1 4303   1.364   0.562   1.517
 1321SOL    HW2 4304   1.366   0.678   1.420
 1322SOL     OW 4305   0.813   1.383   0.952
 1322SOL    HW1 4306   0.899   1.375   0.911
 1322SOL    HW2 4307   0.752   1.395   0.879
 1323SOL     OW 4308   0.925   0.525   0.895
 1323SOL    HW1 4309   0.898   0.518   0.803
 1323SOL    HW2 4310   0.954   0.437   0.919
 1324SOL     OW 4311   0.545   0.052   0.487
 1324SOL    HW1 4312   0.465   0.045   0.539
 1324SOL    HW2 4313   0.525   0.121   0.423
 1325SOL     OW 4314   1.426   1.226   0.067
 1325SOL    HW1 4315   1.444   1.147   0.118
 1325SOL    HW2 4316   1.340   1.255   0.097
 1326SOL     OW 4317   0.334   0.038   0.230
 1326SOL    HW1 4318   0.405   0.102   0.236
 1326SOL    HW2 4319   0.377   7.235   0.200
 1327SOL     OW 4320   0.938   0.277   0.468
 1327SOL    HW1 4321   0.914   0.304   0.379
 1327SOL    HW2 4322   1.033   0.290   0.473
 1328SOL     OW 4323   1.073   0.691   1.448
 1328SOL    HW1 4324   1.007   0.621   1.451
 1328SOL    HW2 4325   1.157   0.644   1.443
 1329SOL     OW 4326   1.204   1.587   0.805
 1329SOL    HW1 4327   1.217   1.647   0.732
 1329SOL    HW2 4328   1.282   1.597   0.859
 1330SOL     OW 4329   0.468   1.153   0.719
 1330SOL    HW1 4330   0.399   1.133   0.782
 1330SOL    HW2 4331   0.426   1.143   0.634
 1331SOL     OW 4332   1.248   1.796   0.621
 1331SOL    HW1 4333   1.299   1.858   0.568
 1331SOL    HW2 4334   1.179   1.849   0.660
 1332SOL     OW 4335   1.001   0.504   0.011
 1332SOL    HW1 4336   4.570   4.190   5.109
 1332SOL    HW2 4337   1.046   0.572   0.061
 1333SOL     OW 4338   0.110   0.536   1.389
 1333SOL    HW1 4339   0.194   0.543   1.344
 1333SOL    HW2 4340   0.110   0.609   1.451
 1334SOL     OW 4341   0.552   0.222   1.164
 1334SOL    HW1 4342   0.594   0.143   1.199
 1334SOL    HW2 4343   0.461   0.216   1.193
 1335SOL     OW 4344   0.858   0.479   0.639
 1335SOL    HW1 4345   0.808   0.532   0.577
 1335SOL    HW2 4346   0.884   0.402   0.588
 1336SOL     OW 4347   0.981   0.045   0.777
 1336SOL    HW1 4348   0.936   0.051   0.692
 1336SOL    HW2 4349   0.919   0.001   0.834
 1337SOL     OW 4350   1.433   1.157   0.855
 1337SOL    HW1 4351   1.362   1.093   0.861
 1337SOL    HW2 4352   1.452   1.164   0.762
 1338SOL     OW 4353   1.461   0.616   0.960
 1338SOL    HW1 4354   1.403   0.540   0.969
 1338SOL    HW2 4355   1.521   0.609   1.035
 1339SOL     OW 4356   1.841   0.812   0.411
 1339SOL    HW1 4357   1.901   0.762   0.467
 1339SOL    HW2 4358   1.833   0.759   0.332
 1340SOL     OW 4359   0.490   1.423   0.132
 1340SOL    HW1 4360   0.422   1.385   0.187
 1340SOL    HW2 4361   0.442   1.466   0.061
 1341SOL     OW 4362   1.706   1.266   0.645
 1341SOL    HW1 4363   1.800   1.257   0.662
 1341SOL    HW2 4364   1.686   1.357   0.667
 1342SOL     OW 4365   1.342   0.597   0.064
 1342SOL    HW1 4366   1.281   0.565   0.131
 1342SOL    HW2 4367   1.427   0.599   0.108
 1343SOL     OW 4368   0.513   0.251   0.286
 1343SOL    HW1 4369   0.578   0.227   0.219
 1343SOL    HW2 4370   0.480   0.336   0.257
 1344SOL     OW 4371   1.736   1.243   1.542
 1344SOL    HW1 4372   1.824   1.209   1.526
 1344SOL    HW2 4373   1.750   1.332   1.576
 1345SOL     OW 4374   1.044   1.356   1.331
 1345SOL    HW1 4375   0.966   1.321   1.375
 1345SOL    HW2 4376   1.117   1.312   1.373
 1346SOL     OW 4377   1.604   1.630   1.666
 1346SOL    HW1 4378   1.595   1.669   1.579
 1346SOL    HW2 4379   1.684   1.578   1.661
 1347SOL     OW 4380   1.143   1.232   1.101
 1347SOL    HW1 4381   1.083   1.270   1.166
 1347SOL    HW2 4382   1.112   1.266   1.017
 1348SOL     OW 4383   1.606   1.093   1.079
 1348SOL    HW1 4384   1.597   1.160   1.147
 1348SOL    HW2 4385   1.536   1.114   1.016
 1349SOL     OW 4386   0.897   0.106   1.394
 1349SOL    HW1 4387   0.921   0.100   1.302
 1349SOL    HW2 4388   0.978   0.128   1.440
 1350SOL     OW 4389   0.977   1.118   1.726
 1350SOL    HW1 4390   0.886   1.134   1.750
 1350SOL    HW2 4391   0.974   1.038   1.673
 1351SOL     OW 4392   0.704   1.057   0.384
 1351SOL    HW1 4393   0.688   1.038   0.477
 1351SOL    HW2 4394   0.781   1.005   0.362
 1352SOL     OW 4395   0.420   0.835   1.261
 1352SOL    HW1 4396   0.492   0.840   1.324
 1352SOL    HW2 4397   0.392   0.744   1.264
 1353SOL     OW 4398   1.254   0.364   1.297
 1353SOL    HW1 4399   1.285   0.444   1.340
 1353SOL    HW2 4400   1.165   0.385   1.269
 1354SOL     OW 4401   0.072   1.599   1.396
 1354SOL    HW1 4402   0.022   1.541   1.339
 1354SOL    HW2 4403   0.164   1.580   1.373
 1355SOL     OW 4404   0.336   1.118   0.478
 1355SOL    HW1 4405   0.329   1.189   0.414
 1355SOL    HW2 4406   0.329   1.038   0.426
 1356SOL     OW 4407   0.546   0.514   0.856
 1356SOL    HW1 4408   0.560   0.572   0.781
 1356SOL    HW2 4409   0.611   0.543   0.921
 1357SOL     OW 4410   1.265   1.366   0.434
 1357SOL    HW1 4411   1.319   1.439   0.466
 1357SOL    HW2 4412   1.176   1.391   0.455
 1358SOL     OW 4413   1.302   1.467   1.142
 1358SOL    HW1 4414   1.352   1.475   1.224
 1358SOL    HW2 4415   1.251   1.387   1.152
 1359SOL     OW 4416   1.594   0.649   0.486
 1359SOL    HW1 4417   1.540   0.682   0.557
 1359SOL    HW2 4418   1.665   0.713   0.478
 1360SOL     OW 4419   0.341   1.550   1.317
 1360SOL    HW1 4420   0.328   1.500   1.236
 1360SOL    HW2 4421   0.435   1.566   1.322
 1361SOL     OW 4422   0.461   0.730   1.620
 1361SOL    HW1 4423   0.512   0.774   1.552
 1361SOL    HW2 4424   0.520   0.662   1.654
 1362SOL     OW 4425   1.615   0.783   1.692
 1362SOL    HW1 4426   1.529   0.824   1.686
 1362SOL    HW2 4427   1.666   0.824   1.623
 1363SOL     OW 4428   0.975   0.155   1.772
 1363SOL    HW1 4429   1.052   0.205   1.744
 1363SOL    HW2 4430   0.992   0.067   1.738
 1364SOL     OW 4431   0.503   0.043   1.787
 1364SOL    HW1 4432   0.436   7.253   1.768
 1364SOL    HW2 4433   0.456   0.126   1.781
 1365SOL     OW 4434   0.583   0.880   1.037
 1365SOL    HW1 4435   0.624   0.967   1.039
 1365SOL    HW2 4436   0.528   0.878   1.115
 1366SOL     OW 4437   1.310   0.849   1.016
 1366SOL    HW1 4438   1.222   0.827   0.987
 1366SOL    HW2 4439   1.362   0.772   0.997
 1367SOL     OW 4440   1.176   0.523   0.262
 1367SOL    HW1 4441   1.192   0.448   0.320
 1367SOL    HW2 4442   1.132   0.587   0.317
 1368SOL     OW 4443   0.289   0.154   1.251
 1368SOL    HW1 4444   0.272   0.193   1.336
 1368SOL    HW2 4445   0.306   0.062   1.270
 1369SOL     OW 4446   0.012   1.345   1.287
 1369SOL    HW1 4447   0.044   1.282   1.352
 1369SOL    HW2 4448   7.200   1.368   1.316
 1370SOL     OW 4449   0.712   0.630   1.047
 1370SOL    HW1 4450   0.787   0.621   0.989
 1370SOL    HW2 4451   0.680   0.719   1.031
 1371SOL     OW 4452   1.749   0.957   1.867
 1371SOL    HW1 4453   1.706   0.887   1.819
 1371SOL    HW2 4454   1.688   0.981   1.936
 1372SOL     OW 4455   0.310   0.028   0.636
 1372SOL    HW1 4456   0.292   0.120   0.655
 1372SOL    HW2 4457   0.269   7.256   0.707
 1373SOL     OW 4458   1.598   0.356   0.419
 1373SOL    HW1 4459   1.653   0.298   0.472
 1373SOL    HW2 4460   1.604   0.441   0.462
 1374SOL     OW 4461   1.035   0.765   0.960
 1374SOL    HW1 4462   1.016   0.780   1.052
 1374SOL    HW2 4463   1.001   0.677   0.942
 1375SOL     OW 4464   0.976   1.569   1.727
 1375SOL    HW1 4465   0.963   1.610   1.642
 1375SOL    HW2 4466   1.016   1.485   1.707
 1376SOL     OW 4467   1.840   1.498   1.601
 1376SOL    HW1 4468   1.867   1.525   1.513
 1376SOL    HW2 4469   1.919   1.511   1.654
 1377SOL     OW 4470   0.359   0.910   1.803
 1377SOL    HW1 4471   0.428   0.934   1.864
 1377SOL    HW2 4472   0.400   0.848   1.743
 1378SOL     OW 4473   1.568   0.289   0.152
 1378SOL    HW1 4474   1.481   0.271   0.117
 1378SOL    HW2 4475   1.558   0.281   0.247
 1379SOL     OW 4476   1.275   0.852   0.007
 1379SOL    HW1 4477   1.299   0.760   0.017
 1379SOL    HW2 4478   4.995   4.535   5.132
 1380SOL     OW 4479   1.067   1.347   0.859
 1380SOL    HW1 4480   1.075   1.278   0.793
 1380SOL    HW2 4481   1.119   1.420   0.824
 1381SOL     OW 4482   0.309   0.815   0.951
 1381SOL    HW1 4483   0.403   0.833   0.949
 1381SOL    HW2 4484   0.304   0.722   0.974
 1382SOL     OW 4485   0.322   0.530   1.005
 1382SOL    HW1 4486   0.282   0.443   0.995
 1382SOL    HW2 4487   0.399   0.527   0.948
 1383SOL     OW 4488   1.150   0.362   1.693
 1383SOL    HW1 4489   1.100   0.413   1.757
 1383SOL    HW2 4490   1.232   0.410   1.683
 1384SOL     OW 4491   1.147   0.184   1.486
 1384SOL    HW1 4492   1.145   0.247   1.558
 1384SOL    HW2 4493   1.191   0.230   1.415
 1385SOL     OW 4494   7.246   1.300   0.215
 1385SOL    HW1 4495   7.235   1.243   0.139
 1385SOL    HW2 4496   7.272   1.240   0.286
 1386SOL     OW 4497   0.104   1.764   0.965
 1386SOL    HW1 4498   0.099   1.675   0.930
 1386SOL    HW2 4499   0.180   1.802   0.922
 1387SOL     OW 4500   0.492   1.577   0.908
 1387SOL    HW1 4501   0.562   1.638   0.927
 1387SOL    HW2 4502   0.531   1.512   0.849
 1388SOL     OW 4503   0.955   0.786   1.218
 1388SOL    HW1 4504   1.012   0.770   1.293
 1388SOL    HW2 4505   0.876   0.735   1.236
 1389SOL     OW 4506   7.267   0.549   1.125
 1389SOL    HW1 4507   0.073   0.554   1.078
 1389SOL    HW2 4508   0.015   0.533   1.216
 1390SOL     OW 4509   0.206   0.524   1.733
 1390SOL    HW1 4510   0.280   0.468   1.712
 1390SOL    HW2 4511   0.207   0.591   1.665
 1391SOL     OW 4512   1.385   0.927   1.650
 1391SOL    HW1 4513   1.404   1.021   1.644
 1391SOL    HW2 4514   1.379   0.898   1.559
 1392SOL     OW 4515   0.819   0.575   0.365
 1392SOL    HW1 4516   0.824   0.498   0.307
 1392SOL    HW2 4517   0.743   0.623   0.333
 1393SOL     OW 4518   1.642   0.603   1.168
 1393SOL    HW1 4519   1.631   0.546   1.244
 1393SOL    HW2 4520   1.732   0.590   1.140
 1394SOL     OW 4521   0.208   1.543   1.753
 1394SOL    HW1 4522   0.165   1.562   1.836
 1394SOL    HW2 4523   0.236   1.452   1.760
 1395SOL     OW 4524   0.721   0.436   1.238
 1395SOL    HW1 4525   0.659   0.365   1.219
 1395SOL    HW2 4526   0.706   0.501   1.170
 1396SOL     OW 4527   0.916   1.675   1.475
 1396SOL    HW1 4528   0.890   1.630   1.395
 1396SOL    HW2 4529   0.913   1.768   1.453
 1397SOL     OW 4530   0.448   0.498   0.188
 1397SOL    HW1 4531   0.517   0.560   0.211
 1397SOL    HW2 4532   0.368   0.551   0.183
 1398SOL     OW 4533   0.121   1.158   1.466
 1398SOL    HW1 4534   0.122   1.111   1.549
 1398SOL    HW2 4535   0.141   1.091   1.400
 1399SOL     OW 4536   1.304   1.039   1.212
 1399SOL    HW1 4537   1.314   0.973   1.143
 1399SOL    HW2 4538   1.248   1.106   1.172
 1400SOL     OW 4539   1.282   0.841   0.321
 1400SOL    HW1 4540   1.212   0.794   0.367
 1400SOL    HW2 4541   1.265   0.824   0.228
 1401SOL     OW 4542   1.785   1.729   1.167
 1401SOL    HW1 4543   1.847   1.755   1.099
 1401SOL    HW2 4544   1.755   1.642   1.141
 1402SOL     OW 4545   1.249   1.740   1.103
 1402SOL    HW1 4546   1.331   1.764   1.059
 1402SOL    HW2 4547   1.259   1.647   1.122
 1403SOL     OW 4548   0.101   1.277   1.034
 1403SOL    HW1 4549   0.084   1.316   1.120
 1403SOL    HW2 4550   0.030   1.213   1.023
 1404SOL     OW 4551   0.689   1.678   1.751
 1404SOL    HW1 4552   0.632   1.747   1.718
 1404SOL    HW2 4553   0.774   1.694   1.708
 1405SOL     OW 4554   0.943   0.094   0.120
 1405SOL    HW1 4555   1.009   0.049   0.068
 1405SOL    HW2 4556   0.924   0.034   0.193
 1406SOL     OW 4557   1.770   0.180   0.556
 1406SOL    HW1 4558   1.836   0.161   0.489
 1406SOL    HW2 4559   1.761   0.098   0.605
 1407SOL     OW 4560   1.405   1.584   0.518
 1407SOL    HW1 4561   1.461   1.618   0.448
 1407SOL    HW2 4562   1.350   1.659   0.543
 1408SOL     OW 4563   0.110   1.831   1.872
 1408SOL    HW1 4564   0.087   1.749   1.915
 1408SOL    HW2 4565   0.177   1.870   1.929
 1409SOL     OW 4566   1.279   0.939   0.675
 1409SOL    HW1 4567   1.352   0.879   0.687
 1409SOL    HW2 4568   1.314   1.010   0.622
 1410SOL     OW 4569   0.789   1.276   1.408
 1410SOL    HW1 4570   0.762   1.325   1.485
 1410SOL    HW2 4571   0.717   1.287   1.346
 1411SOL     OW 4572   0.669   1.625   0.169
 1411SOL    HW1 4573   0.689   1.649   0.079
 1411SOL    HW2 4574   0.620   1.543   0.163
 1412SOL     OW 4575   1.620   1.729   1.400
 1412SOL    HW1 4576   1.676   1.730   1.322
 1412SOL    HW2 4577   1.605   1.821   1.420
 1413SOL     OW 4578   1.856   0.145   0.956
 1413SOL    HW1 4579   1.858   0.061   0.909
 1413SOL    HW2 4580   1.772   0.184   0.932
 1414SOL     OW 4581   0.256   0.292   0.702
 1414SOL    HW1 4582   0.164   0.314   0.687
 1414SOL    HW2 4583   0.265   0.294   0.797
 1415SOL     OW 4584   1.219   1.608   0.049
 1415SOL    HW1 4585   1.219   1.522   0.093
 1415SOL    HW2 4586   4.833   5.227   5.104
 1416SOL     OW 4587   0.829   1.008   1.383
 1416SOL    HW1 4588   0.871   0.997   1.298
 1416SOL    HW2 4589   0.818   1.103   1.392
 1417SOL     OW 4590   0.915   0.908   0.316
 1417SOL    HW1 4591   0.967   0.925   0.238
 1417SOL    HW2 4592   0.961   0.837   0.360
 1418SOL     OW 4593   1.510   1.629   0.070
 1418SOL    HW1 4594   1.419   1.659   0.061
 1418SOL    HW2 4595   1.562   1.697   0.027
 1419SOL     OW 4596   0.351   1.315   1.495
 1419SOL    HW1 4597   0.348   1.387   1.431
 1419SOL    HW2 4598   0.272   1.264   1.477
 1420SOL     OW 4599   1.596   1.290   1.277
 1420SOL    HW1 4600   1.654   1.269   1.351
 1420SOL    HW2 4601   1.538   1.359   1.311
 1421SOL     OW 4602   1.064   1.117   0.710
 1421SOL    HW1 4603   0.992   1.069   0.750
 1421SOL    HW2 4604   1.131   1.051   0.694
 1422SOL     OW 4605   1.022   0.266   0.960
 1422SOL    HW1 4606   1.015   0.218   0.878
 1422SOL    HW2 4607   1.005   0.201   1.028
 1423SOL     OW 4608   0.625   1.481   0.488
 1423SOL    HW1 4609   0.673   1.433   0.421
 1423SOL    HW2 4610   0.546   1.512   0.443
 1424SOL     OW 4611   1.756   0.344   1.378
 1424SOL    HW1 4612   1.824   0.411   1.374
 1424SOL    HW2 4613   1.785   0.276   1.317
 1425SOL     OW 4614   0.277   1.324   0.279
 1425SOL    HW1 4615   0.190   1.330   0.240
 1425SOL    HW2 4616   0.270   1.373   0.361
 1426SOL     OW 4617   0.124   1.009   1.703
 1426SOL    HW1 4618   0.057   0.946   1.729
 1426SOL    HW2 4619   0.204   0.979   1.745
 1427SOL     OW 4620   0.666   0.210   1.497
 1427SOL    HW1 4621   0.748   0.180   1.459
 1427SOL    HW2 4622   0.691   0.243   1.583
 1428SOL     OW 4623   0.044   0.295   0.072
 1428SOL    HW1 4624   7.229   0.267   0.067
 1428SOL    HW2 4625   3.715   3.924   5.128
 1429SOL     OW 4626   1.414   0.854   1.388
 1429SOL    HW1 4627   1.362   0.913   1.335
 1429SOL    HW2 4628   1.502   0.858   1.350
 1430SOL     OW 4629   0.090   0.127   0.295
 1430SOL    HW1 4630   0.077   0.196   0.230
 1430SOL    HW2 4631   0.182   0.101   0.285
 1431SOL     OW 4632   1.200   1.355   0.164
 1431SOL    HW1 4633   1.125   1.304   0.194
 1431SOL    HW2 4634   1.251   1.371   0.244
 1432SOL     OW 4635   0.632   0.827   1.430
 1432SOL    HW1 4636   0.691   0.902   1.420
 1432SOL    HW2 4637   0.690   0.751   1.431
 1433SOL     OW 4638   1.489   1.796   0.980
 1433SOL    HW1 4639   1.513   1.872   0.928
 1433SOL    HW2 4640   1.572   1.754   1.002
 1434SOL     OW 4641   0.692   0.574   1.696
 1434SOL    HW1 4642   0.751   0.625   1.751
 1434SOL    HW2 4643   0.710   0.483   1.718
 1435SOL     OW 4644   1.467   1.190   1.619
 1435SOL    HW1 4645   1.461   1.209   1.712
 1435SOL    HW2 4646   1.557   1.211   1.595
 1436SOL     OW 4647   0.348   1.713   1.581
 1436SOL    HW1 4648   0.327   1.673   1.497
 1436SOL    HW2 4649   0.306   1.657   1.646
 1437SOL     OW 4650   1.654   0.878   1.253
 1437SOL    HW1 4651   1.655   0.795   1.205
 1437SOL    HW2 4652   1.641   0.945   1.185
 1438SOL     OW 4653   1.207   0.339   0.464
 1438SOL    HW1 4654   1.263   0.264   0.450
 1438SOL    HW2 4655   1.245   0.384   0.540
 1439SOL     OW 4656   0.591   0.723   0.676
 1439SOL    HW1 4657   0.627   0.811   0.665
 1439SOL    HW2 4658   0.526   0.714   0.606
 1440SOL     OW 4659   1.758   0.352   1.658
 1440SOL    HW1 4660   1.760   0.357   1.562
 1440SOL    HW2 4661   1.683   0.297   1.678
 1441SOL     OW 4662   1.751   0.924   1.504
 1441SOL    HW1 4663   1.740   1.018   1.519
 1441SOL    HW2 4664   1.726   0.911   1.413
 1442SOL     OW 4665   0.834   1.334   0.026
 1442SOL    HW1 4666   0.813   1.338   0.119
 1442SOL    HW2 4667   4.391   4.998   5.127
 1443SOL     OW 4668   0.672   1.777   0.934
 1443SOL    HW1 4669   0.655   1.870   0.917
 1443SOL    HW2 4670   0.767   1.769   0.929
 1444SOL     OW 4671   0.871   0.979   0.859
 1444SOL    HW1 4672   0.924   0.908   0.895
 1444SOL    HW2 4673   0.829   1.019   0.935
 1445SOL     OW 4674   1.065   0.992   0.108
 1445SOL    HW1 4675   1.020   1.027   0.031
 1445SOL    HW2 4676   1.145   0.952   0.073
 1446SOL     OW 4677   1.836   1.556   0.846
 1446SOL    HW1 4678   1.760   1.548   0.787
 1446SOL    HW2 4679   1.810   1.509   0.925
 1447SOL     OW 4680   0.240   1.278   1.855
 1447SOL    HW1 4681   0.182   1.206   1.832
 1447SOL    HW2 4682   0.230   1.287   1.950
 1448SOL     OW 4683   0.146   1.237   0.669
 1448SOL    HW1 4684   0.166   1.189   0.749
 1448SOL    HW2 4685   0.181   1.183   0.599
 1449SOL     OW 4686   0.691   1.417   1.619
 1449SOL    HW1 4687   0.617   1.374   1.663
 1449SOL    HW2 4688   0.697   1.503   1.661
 1450SOL     OW 4689   1.803   0.115   1.221
 1450SOL    HW1 4690   1.743   0.041   1.209
 1450SOL    HW2 4691   1.833   0.136   1.133
 1451SOL     OW 4692   0.423   0.419   0.518
 1451SOL    HW1 4693   0.452   0.351   0.458
 1451SOL    HW2 4694   0.370   0.374   0.583
 1452SOL     OW 4695   1.698   1.482   1.083
 1452SOL    HW1 4696   1.618   1.462   1.033
 1452SOL    HW2 4697   1.701   1.413   1.150
 1453SOL     OW 4698   0.353   0.571   1.277
 1453SOL    HW1 4699   0.403   0.506   1.326
 1453SOL    HW2 4700   0.360   0.542   1.186
 1454SOL     OW 4701   0.829   1.602   0.667
 1454SOL    HW1 4702   0.820   1.683   0.617
 1454SOL    HW2 4703   0.755   1.548   0.639
 1455SOL     OW 4704   1.409   0.211   1.137
 1455SOL    HW1 4705   1.494   0.201   1.179
 1455SOL    HW2 4706   1.356   0.260   1.201
 1456SOL     OW 4707   0.988   0.059   1.135
 1456SOL    HW1 4708   0.939   7.253   1.140
 1456SOL    HW2 4709   1.079   0.031   1.119
 1457SOL     OW 4710   0.773   1.317   0.308
 1457SOL    HW1 4711   0.734   1.234   0.334
 1457SOL    HW2 4712   0.867   1.304   0.319
 1458SOL     OW 4713   0.614   1.577   1.295
 1458SOL    HW1 4714   0.613   1.658   1.346
 1458SOL    HW2 4715   0.702   1.572   1.258
 1459SOL     OW 4716   1.303   0.035   0.172
 1459SOL    HW1 4717   1.303   0.116   0.121
 1459SOL    HW2 4718   1.246   7.252   0.123
 1460SOL     OW 4719   1.303   0.472   0.688
 1460SOL    HW1 4720   1.252   0.553   0.686
 1460SOL    HW2 4721   1.292   0.439   0.777
 1461SOL     OW 4722   1.608   0.232   0.900
 1461SOL    HW1 4723   1.518   0.216   0.926
 1461SOL    HW2 4724   1.602   0.304   0.837
 1462SOL     OW 4725   0.053   1.061   0.334
 1462SOL    HW1 4726   0.134   1.026   0.297
 1462SOL    HW2 4727   7.260   1.008   0.295
 1463SOL     OW 4728   0.885   1.664   0.341
 1463SOL    HW1 4729   0.809   1.647   0.287
 1463SOL    HW2 4730   0.858   1.734   0.400
 1464SOL     OW 4731   0.241   0.657   2.001
 1464SOL    HW1 4732   0.148   0.639   2.013
 1464SOL    HW2 4733   0.254   0.654   1.906
 1465SOL     OW 4734   0.220   0.269   2.843
 1465SOL    HW1 4735   0.250   0.208   2.910
 1465SOL    HW2 4736   0.128   0.247   2.830
 1466SOL     OW 4737   7.257   0.328   2.523
 1466SOL    HW1 4738   7.172   0.368   2.500
 1466SOL    HW2 4739   7.249   0.237   2.494
 1467SOL     OW 4740   0.580   1.308   3.071
 1467SOL    HW1 4741   0.497   1.312   3.022
 1467SOL    HW2 4742   0.594   1.397   3.101
 1468SOL     OW 4743   1.585   1.524   2.567
 1468SOL    HW1 4744   1.538   1.494   2.645
 1468SOL    HW2 4745   1.518   1.527   2.498
 1469SOL     OW 4746   1.139   0.704   2.553
 1469SOL    HW1 4747   1.185   0.787   2.540
 1469SOL    HW2 4748   1.090   0.717   2.634
 1470SOL     OW 4749   1.797   0.593   2.079
 1470SOL    HW1 4750   1.766   0.590   1.989
 1470SOL    HW2 4751   1.755   0.519   2.123
 1471SOL     OW 4752   0.730   1.133   2.914
 1471SOL    HW1 4753   0.674   1.171   2.982
 1471SOL    HW2 4754   0.770   1.208   2.870
 1472SOL     OW 4755   0.878   0.747   3.688
 1472SOL    HW1 4756   0.873   0.813   3.757
 1472SOL    HW2 4757   0.900   0.796   3.609
 1473SOL     OW 4758   0.687   0.989   2.508
 1473SOL    HW1 4759   0.754   0.986   2.577
 1473SOL    HW2 4760   0.621   1.050   2.543
 1474SOL     OW 4761   0.706   1.150   3.690
 1474SOL    HW1 4762   0.756   1.224   3.724
 1474SOL    HW2 4763   0.631   1.189   3.647
 1475SOL     OW 4764   0.354   1.408   2.933
 1475SOL    HW1 4765   0.275   1.376   2.890
 1475SOL    HW2 4766   0.393   1.469   2.869
 1476SOL     OW 4767   1.448   1.511   3.229
 1476SOL    HW1 4768   1.505   1.586   3.243
 1476SOL    HW2 4769   1.375   1.524   3.289
 1477SOL     OW 4770   0.456   0.382   3.306
 1477SOL    HW1 4771   0.530   0.324   3.325
 1477SOL    HW2 4772   0.380   0.335   3.338
 1478SOL     OW 4773   1.584   0.450   2.610
 1478SOL    HW1 4774   1.515   0.458   2.545
 1478SOL    HW2 4775   1.564   0.518   2.675
 1479SOL     OW 4776   0.214   1.721   2.341
 1479SOL    HW1 4777   0.244   1.795   2.395
 1479SOL    HW2 4778   0.284   1.709   2.277
 1480SOL     OW 4779   1.127   1.348   3.556
 1480SOL    HW1 4780   1.182   1.334   3.633
 1480SOL    HW2 4781   1.073   1.269   3.549
 1481SOL     OW 4782   0.230   1.446   2.385
 1481SOL    HW1 4783   0.218   1.541   2.389
 1481SOL    HW2 4784   0.190   1.413   2.465
 1482SOL     OW 4785   0.269   1.089   2.741
 1482SOL    HW1 4786   0.277   1.000   2.776
 1482SOL    HW2 4787   0.232   1.140   2.812
 1483SOL     OW 4788   0.593   1.801   3.290
 1483SOL    HW1 4789   0.514   1.782   3.341
 1483SOL    HW2 4790   0.620   1.888   3.318
 1484SOL     OW 4791   0.569   0.980   2.011
 1484SOL    HW1 4792   0.619   1.024   1.942
 1484SOL    HW2 4793   0.609   1.012   2.092
 1485SOL     OW 4794   1.564   0.116   3.284
 1485SOL    HW1 4795   1.631   0.178   3.257
 1485SOL    HW2 4796   1.540   0.144   3.373
 1486SOL     OW 4797   0.148   0.681   2.438
 1486SOL    HW1 4798   0.071   0.635   2.406
 1486SOL    HW2 4799   0.121   0.716   2.523
 1487SOL     OW 4800   1.848   1.744   2.183
 1487SOL    HW1 4801   1.920   1.729   2.244
 1487SOL    HW2 4802   1.856   1.837   2.160
 1488SOL     OW 4803   0.024   1.577   1.960
 1488SOL    HW1 4804   0.017   1.492   2.002
 1488SOL    HW2 4805   7.210   1.606   1.948
 1489SOL     OW 4806   1.693   0.926   2.507
 1489SOL    HW1 4807   1.774   0.882   2.481
 1489SOL    HW2 4808   1.671   0.983   2.434
 1490SOL     OW 4809   1.656   1.111   2.294
 1490SOL    HW1 4810   1.741   1.103   2.250
 1490SOL    HW2 4811   1.671   1.175   2.364
 1491SOL     OW 4812   0.186   0.738   3.432
 1491SOL    HW1 4813   0.282   0.739   3.433
 1491SOL    HW2 4814   0.161   0.827   3.455
 1492SOL     OW 4815   0.622   1.397   2.593
 1492SOL    HW1 4816   0.578   1.312   2.600
 1492SOL    HW2 4817   0.607   1.424   2.502
 1493SOL     OW 4818   1.271   1.227   3.279
 1493SOL    HW1 4819   1.299   1.158   3.219
 1493SOL    HW2 4820   1.332   1.223   3.352
 1494SOL     OW 4821   0.846   0.014   2.390
 1494SOL    HW1 4822   0.877   0.097   2.356
 1494SOL    HW2 4823   0.751   0.019   2.385
 1495SOL     OW 4824   0.181   0.962   3.131
 1495SOL    HW1 4825   0.268   0.922   3.129
 1495SOL    HW2 4826   0.143   0.940   3.046
 1496SOL     OW 4827   1.535   1.013   2.062
 1496SOL    HW1 4828   1.466   0.955   2.094
 1496SOL    HW2 4829   1.576   1.047   2.142
 1497SOL     OW 4830   1.188   1.824   3.498
 1497SOL    HW1 4831   1.187   1.887   3.426
 1497SOL    HW2 4832   1.210   1.741   3.457
 1498SOL     OW 4833   0.385   0.283   3.703
 1498SOL    HW1 4834   0.417   0.352   3.762
 1498SOL    HW2 4835   0.294   0.269   3.729
 1499SOL     OW 4836   1.471   1.418   2.796
 1499SOL    HW1 4837   1.406   1.437   2.863
 1499SOL    HW2 4838   1.454   1.327   2.771
 1500SOL     OW 4839   1.643   1.787   2.426
 1500SOL    HW1 4840   1.626   1.743   2.343
 1500SOL    HW2 4841   1.637   1.718   2.492
 1501SOL     OW 4842   0.594   0.702   2.131
 1501SOL    HW1 4843   0.595   0.790   2.092
 1501SOL    HW2 4844   0.530   0.708   2.202
 1502SOL     OW 4845   1.285   0.379   2.809
 1502SOL    HW1 4846   1.193   0.351   2.812
 1502SOL    HW2 4847   1.330   0.319   2.869
 1503SOL     OW 4848   1.582   1.669   2.179
 1503SOL    HW1 4849   1.675   1.687   2.168
 1503SOL    HW2 4850   1.550   1.653   2.090
 1504SOL     OW 4851   0.796   0.605   3.301
 1504SOL    HW1 4852   0.759   0.583   3.387
 1504SOL    HW2 4853   0.765   0.536   3.243
 1505SOL     OW 4854   1.400   0.481   3.544
 1505SOL    HW1 4855   1.404   0.520   3.631
 1505SOL    HW2 4856   1.449   0.399   3.553
 1506SOL     OW 4857   0.948   0.884   3.455
 1506SOL    HW1 4858   1.003   0.818   3.412
 1506SOL    HW2 4859   0.900   0.925   3.384
 1507SOL     OW 4860   1.001   0.410   3.075
 1507SOL    HW1 4861   0.909   0.418   3.100
 1507SOL    HW2 4862   0.999   0.371   2.987
 1508SOL     OW 4863   1.061   0.702   2.283
 1508SOL    HW1 4864   1.080   0.697   2.376
 1508SOL    HW2 4865   0.977   0.658   2.273
 1509SOL     OW 4866   0.057   0.839   2.663
 1509SOL    HW1 4867   0.143   0.823   2.701
 1509SOL    HW2 4868   0.017   0.905   2.721
 1510SOL     OW 4869   0.144   1.886   3.469
 1510SOL    HW1 4870   0.131   1.854   3.559
 1510SOL    HW2 4871   0.055   1.894   3.434
 1511SOL     OW 4872   0.867   0.355   2.064
 1511SOL    HW1 4873   0.919   0.392   1.993
 1511SOL    HW2 4874   0.810   0.291   2.021
 1512SOL     OW 4875   1.730   0.554   3.678
 1512SOL    HW1 4876   1.687   0.633   3.644
 1512SOL    HW2 4877   1.725   0.491   3.607
 1513SOL     OW 4878   1.391   1.153   2.409
 1513SOL    HW1 4879   1.471   1.144   2.358
 1513SOL    HW2 4880   1.337   1.215   2.359
 1514SOL     OW 4881   0.554   0.169   2.751
 1514SOL    HW1 4882   0.558   0.195   2.843
 1514SOL    HW2 4883   0.545   0.252   2.704
 1515SOL     OW 4884   0.996   1.458   2.330
 1515SOL    HW1 4885   0.971   1.531   2.274
 1515SOL    HW2 4886   0.966   1.483   2.417
 1516SOL     OW 4887   0.363   1.828   2.735
 1516SOL    HW1 4888   0.403   1.742   2.745
 1516SOL    HW2 4889   0.432   1.890   2.757
 1517SOL     OW 4890   1.800   1.041   2.751
 1517SOL    HW1 4891   1.753   1.031   2.668
 1517SOL    HW2 4892   1.732   1.053   2.817
 1518SOL     OW 4893   1.215   1.557   3.376
 1518SOL    HW1 4894   1.198   1.479   3.429
 1518SOL    HW2 4895   1.130   1.579   3.338
 1519SOL     OW 4896   0.307   0.937   2.124
 1519SOL    HW1 4897   0.391   0.955   2.080
 1519SOL    HW2 4898   0.290   0.845   2.104
 1520SOL     OW 4899   1.482   0.762   2.573
 1520SOL    HW1 4900   1.483   0.724   2.660
 1520SOL    HW2 4901   1.561   0.817   2.569
 1521SOL     OW 4902   0.475   1.280   3.597
 1521SOL    HW1 4903   0.448   1.281   3.505
 1521SOL    HW2 4904   0.393   1.284   3.646
 1522SOL     OW 4905   1.139   1.775   2.090
 1522SOL    HW1 4906   1.057   1.745   2.128
 1522SOL    HW2 4907   1.159   1.710   2.022
 1523SOL     OW 4908   0.201   0.282   3.336
 1523SOL    HW1 4909   0.152   0.361   3.313
 1523SOL    HW2 4910   0.134   0.220   3.368
 1524SOL     OW 4911   1.639   1.386   1.957
 1524SOL    HW1 4912   1.598   1.472   1.945
 1524SOL    HW2 4913   1.573   1.323   1.930
 1525SOL     OW 4914   0.456   1.724   2.188
 1525SOL    HW1 4915   0.504   1.779   2.250
 1525SOL    HW2 4916   0.524   1.691   2.129
 1526SOL     OW 4917   1.440   0.146   2.316
 1526SOL    HW1 4918   1.486   0.091   2.253
 1526SOL    HW2 4919   1.509   0.186   2.368
 1527SOL     OW 4920   0.205   1.788   3.087
 1527SOL    HW1 4921   0.257   1.713   3.116
 1527SOL    HW2 4922   0.177   1.765   2.999
 1528SOL     OW 4923   0.952   1.702   2.754
 1528SOL    HW1 4924   1.036   1.659   2.767
 1528SOL    HW2 4925   0.909   1.652   2.685
 1529SOL     OW 4926   0.405   0.682   2.333
 1529SOL    HW1 4927   0.417   0.588   2.346
 1529SOL    HW2 4928   0.315   0.699   2.362
 1530SOL     OW 4929   1.518   0.221   3.573
 1530SOL    HW1 4930   1.542   0.233   3.665
 1530SOL    HW2 4931   1.444   0.160   3.575
 1531SOL     OW 4932   0.674   0.159   1.970
 1531SOL    HW1 4933   0.724   0.079   1.987
 1531SOL    HW2 4934   0.604   0.131   1.911
 1532SOL     OW 4935   0.757   0.308   3.607
 1532SOL    HW1 4936   0.841   0.262   3.611
 1532SOL    HW2 4937   0.707   0.272   3.681
 1533SOL     OW 4938   0.868   1.524   3.060
 1533SOL    HW1 4939   0.847   1.487   2.975
 1533SOL    HW2 4940   0.934   1.464   3.096
 1534SOL     OW 4941   1.331   0.588   3.298
 1534SOL    HW1 4942   1.365   0.562   3.384
 1534SOL    HW2 4943   1.366   0.676   3.284
 1535SOL     OW 4944   0.814   1.381   2.812
 1535SOL    HW1 4945   0.901   1.376   2.774
 1535SOL    HW2 4946   0.756   1.395   2.737
 1536SOL     OW 4947   0.924   0.524   2.748
 1536SOL    HW1 4948   0.901   0.512   2.656
 1536SOL    HW2 4949   0.951   0.437   2.777
 1537SOL     OW 4950   0.559   0.041   2.357
 1537SOL    HW1 4951   0.483   0.031   2.415
 1537SOL    HW2 4952   0.536   0.115   2.301
 1538SOL     OW 4953   1.437   1.209   1.893
 1538SOL    HW1 4954   1.466   1.136   1.946
 1538SOL    HW2 4955   1.354   1.236   1.932
 1539SOL     OW 4956   0.317   0.049   2.079
 1539SOL    HW1 4957   0.384   0.108   2.113
 1539SOL    HW2 4958   0.364   7.246   2.055
 1540SOL     OW 4959   0.953   0.257   2.309
 1540SOL    HW1 4960   0.924   0.290   2.225
 1540SOL    HW2 4961   1.047   0.275   2.312
 1541SOL     OW 4962   1.073   0.691   3.311
 1541SOL    HW1 4963   1.006   0.623   3.313
 1541SOL    HW2 4964   1.156   0.642   3.307
 1542SOL     OW 4965   1.210   1.587   2.664
 1542SOL    HW1 4966   1.224   1.647   2.591
 1542SOL    HW2 4967   1.283   1.603   2.723
 1543SOL     OW 4968   0.479   1.159   2.576
 1543SOL    HW1 4969   0.413   1.135   2.640
 1543SOL    HW2 4970   0.436   1.149   2.491
 1544SOL     OW 4971   1.252   1.793   2.476
 1544SOL    HW1 4972   1.302   1.856   2.424
 1544SOL    HW2 4973   1.182   1.844   2.515
 1545SOL     OW 4974   1.027   0.513   1.890
 1545SOL    HW1 4975   0.984   0.596   1.872
 1545SOL    HW2 4976   1.088   0.533   1.962
 1546SOL     OW 4977   0.111   0.543   3.247
 1546SOL    HW1 4978   0.196   0.551   3.205
 1546SOL    HW2 4979   0.110   0.613   3.313
 1547SOL     OW 4980   0.552   0.223   3.026
 1547SOL    HW1 4981   0.597   0.149   3.068
 1547SOL    HW2 4982   0.461   0.213   3.051
 1548SOL     OW 4983   0.872   0.461   2.488
 1548SOL    HW1 4984   0.832   0.516   2.421
 1548SOL    HW2 4985   0.894   0.380   2.443
 1549SOL     OW 4986   0.976   0.049   2.634
 1549SOL    HW1 4987   0.939   0.043   2.545
 1549SOL    HW2 4988   0.907   0.015   2.691
 1550SOL     OW 4989   1.429   1.156   2.719
 1550SOL    HW1 4990   1.358   1.093   2.730
 1550SOL    HW2 4991   1.441   1.161   2.624
 1551SOL     OW 4992   1.458   0.613   2.815
 1551SOL    HW1 4993   1.397   0.540   2.826
 1551SOL    HW2 4994   1.515   0.609   2.892
 1552SOL     OW 4995   1.829   0.801   2.254
 1552SOL    HW1 4996   1.890   0.755   2.313
 1552SOL    HW2 4997   1.815   0.739   2.182
 1553SOL     OW 4998   0.494   1.418   2.027
 1553SOL    HW1 4999   0.409   1.394   2.065
 1553SOL    HW2 5000   0.502   1.363   1.950
 1554SOL     OW 5001   1.708   1.271   2.501
 1554SOL    HW1 5002   1.801   1.264   2.519
 1554SOL    HW2 5003   1.686   1.361   2.526
 1555SOL     OW 5004   1.395   0.580   1.930
 1555SOL    HW1 5005   1.336   0.556   2.001
 1555SOL    HW2 5006   1.483   0.561   1.964
 1556SOL     OW 5007   0.507   0.244   2.170
 1556SOL    HW1 5008   0.578   0.218   2.112
 1556SOL    HW2 5009   0.476   0.327   2.135
 1557SOL     OW 5010   1.732   1.248   3.404
 1557SOL    HW1 5011   1.818   1.211   3.386
 1557SOL    HW2 5012   1.749   1.336   3.437
 1558SOL     OW 5013   1.038   1.342   3.183
 1558SOL    HW1 5014   0.961   1.314   3.234
 1558SOL    HW2 5015   1.113   1.309   3.232
 1559SOL     OW 5016   1.605   1.630   3.528
 1559SOL    HW1 5017   1.596   1.668   3.441
 1559SOL    HW2 5018   1.686   1.578   3.523
 1560SOL     OW 5019   1.145   1.225   2.960
 1560SOL    HW1 5020   1.087   1.261   3.027
 1560SOL    HW2 5021   1.112   1.264   2.878
 1561SOL     OW 5022   1.610   1.094   2.941
 1561SOL    HW1 5023   1.602   1.160   3.010
 1561SOL    HW2 5024   1.538   1.114   2.881
 1562SOL     OW 5025   0.894   0.106   3.254
 1562SOL    HW1 5026   0.918   0.096   3.162
 1562SOL    HW2 5027   0.975   0.131   3.298
 1563SOL     OW 5028   0.978   1.117   3.589
 1563SOL    HW1 5029   0.887   1.134   3.614
 1563SOL    HW2 5030   0.974   1.038   3.536
 1564SOL     OW 5031   0.711   1.060   2.237
 1564SOL    HW1 5032   0.698   1.037   2.329
 1564SOL    HW2 5033   0.787   1.008   2.210
 1565SOL     OW 5034   0.422   0.831   3.118
 1565SOL    HW1 5035   0.492   0.839   3.183
 1565SOL    HW2 5036   0.394   0.740   3.123
 1566SOL     OW 5037   1.258   0.369   3.151
 1566SOL    HW1 5038   1.288   0.447   3.198
 1566SOL    HW2 5039   1.169   0.390   3.124
 1567SOL     OW 5040   0.043   1.598   3.253
 1567SOL    HW1 5041   0.054   1.684   3.212
 1567SOL    HW2 5042   0.131   1.560   3.250
 1568SOL     OW 5043   0.335   1.127   2.338
 1568SOL    HW1 5044   0.328   1.198   2.274
 1568SOL    HW2 5045   0.331   1.047   2.286
 1569SOL     OW 5046   0.534   0.523   2.722
 1569SOL    HW1 5047   0.550   0.581   2.647
 1569SOL    HW2 5048   0.601   0.547   2.785
 1570SOL     OW 5049   1.247   1.357   2.262
 1570SOL    HW1 5050   1.303   1.427   2.295
 1570SOL    HW2 5051   1.159   1.380   2.293
 1571SOL     OW 5052   1.301   1.467   3.002
 1571SOL    HW1 5053   1.349   1.476   3.085
 1571SOL    HW2 5054   1.248   1.388   3.015
 1572SOL     OW 5055   1.578   0.627   2.341
 1572SOL    HW1 5056   1.526   0.668   2.411
 1572SOL    HW2 5057   1.632   0.699   2.307
 1573SOL     OW 5058   0.330   1.537   3.171
 1573SOL    HW1 5059   0.327   1.486   3.090
 1573SOL    HW2 5060   0.423   1.558   3.183
 1574SOL     OW 5061   0.460   0.730   3.481
 1574SOL    HW1 5062   0.511   0.775   3.413
 1574SOL    HW2 5063   0.519   0.662   3.513
 1575SOL     OW 5064   1.618   0.776   3.566
 1575SOL    HW1 5065   1.532   0.817   3.557
 1575SOL    HW2 5066   1.669   0.810   3.492
 1576SOL     OW 5067   0.979   0.157   3.638
 1576SOL    HW1 5068   1.054   0.206   3.603
 1576SOL    HW2 5069   0.992   0.067   3.607
 1577SOL     OW 5070   0.507   0.041   3.646
 1577SOL    HW1 5071   0.439   7.252   3.627
 1577SOL    HW2 5072   0.461   0.125   3.643
 1578SOL     OW 5073   0.580   0.879   2.893
 1578SOL    HW1 5074   0.622   0.964   2.897
 1578SOL    HW2 5075   0.527   0.874   2.972
 1579SOL     OW 5076   1.310   0.850   2.872
 1579SOL    HW1 5077   1.221   0.827   2.846
 1579SOL    HW2 5078   1.361   0.772   2.851
 1580SOL     OW 5079   1.199   0.527   2.119
 1580SOL    HW1 5080   1.211   0.452   2.177
 1580SOL    HW2 5081   1.158   0.594   2.174
 1581SOL     OW 5082   0.286   0.151   3.105
 1581SOL    HW1 5083   0.271   0.195   3.189
 1581SOL    HW2 5084   0.301   0.060   3.127
 1582SOL     OW 5085   0.042   1.322   3.131
 1582SOL    HW1 5086   0.069   1.267   3.204
 1582SOL    HW2 5087   7.266   1.392   3.172
 1583SOL     OW 5088   0.712   0.629   2.904
 1583SOL    HW1 5089   0.786   0.619   2.844
 1583SOL    HW2 5090   0.681   0.718   2.888
 1584SOL     OW 5091   1.754   0.952   3.733
 1584SOL    HW1 5092   1.705   0.885   3.685
 1584SOL    HW2 5093   1.694   0.981   3.802
 1585SOL     OW 5094   0.321   0.024   2.507
 1585SOL    HW1 5095   0.299   0.116   2.523
 1585SOL    HW2 5096   0.275   7.253   2.576
 1586SOL     OW 5097   1.633   0.398   2.204
 1586SOL    HW1 5098   1.670   0.336   2.267
 1586SOL    HW2 5099   1.605   0.472   2.257
 1587SOL     OW 5100   1.035   0.762   2.820
 1587SOL    HW1 5101   1.016   0.777   2.912
 1587SOL    HW2 5102   1.001   0.675   2.801
 1588SOL     OW 5103   0.974   1.575   3.584
 1588SOL    HW1 5104   0.965   1.612   3.496
 1588SOL    HW2 5105   1.011   1.488   3.570
 1589SOL     OW 5106   1.842   1.498   3.462
 1589SOL    HW1 5107   1.866   1.526   3.373
 1589SOL    HW2 5108   1.921   1.512   3.514
 1590SOL     OW 5109   0.364   0.906   3.672
 1590SOL    HW1 5110   0.435   0.933   3.730
 1590SOL    HW2 5111   0.405   0.847   3.609
 1591SOL     OW 5112   1.546   0.273   1.972
 1591SOL    HW1 5113   1.479   0.214   2.005
 1591SOL    HW2 5114   1.580   0.317   2.049
 1592SOL     OW 5115   1.283   0.827   1.884
 1592SOL    HW1 5116   1.323   0.741   1.890
 1592SOL    HW2 5117   1.317   0.864   1.802
 1593SOL     OW 5118   1.068   1.353   2.723
 1593SOL    HW1 5119   1.078   1.281   2.661
 1593SOL    HW2 5120   1.123   1.423   2.688
 1594SOL     OW 5121   0.303   0.811   2.803
 1594SOL    HW1 5122   0.398   0.826   2.801
 1594SOL    HW2 5123   0.294   0.719   2.830
 1595SOL     OW 5124   0.306   0.525   2.864
 1595SOL    HW1 5125   0.271   0.436   2.855
 1595SOL    HW2 5126   0.384   0.526   2.809
 1596SOL     OW 5127   1.146   0.370   3.552
 1596SOL    HW1 5128   1.095   0.419   3.617
 1596SOL    HW2 5129   1.229   0.418   3.545
 1597SOL     OW 5130   1.139   0.196   3.343
 1597SOL    HW1 5131   1.138   0.260   3.414
 1597SOL    HW2 5132   1.187   0.240   3.272
 1598SOL     OW 5133   7.261   1.300   2.041
 1598SOL    HW1 5134   7.177   1.287   1.996
 1598SOL    HW2 5135   0.003   1.216   2.083
 1599SOL     OW 5136   0.111   1.758   2.830
 1599SOL    HW1 5137   0.108   1.672   2.787
 1599SOL    HW2 5138   0.187   1.801   2.790
 1600SOL     OW 5139   0.493   1.578   2.764
 1600SOL    HW1 5140   0.563   1.640   2.785
 1600SOL    HW2 5141   0.533   1.516   2.704
 1601SOL     OW 5142   0.957   0.784   3.078
 1601SOL    HW1 5143   1.015   0.769   3.153
 1601SOL    HW2 5144   0.878   0.735   3.099
 1602SOL     OW 5145   0.014   0.562   2.976
 1602SOL    HW1 5146   0.102   0.554   2.938
 1602SOL    HW2 5147   0.026   0.546   3.069
 1603SOL     OW 5148   0.196   0.514   3.592
 1603SOL    HW1 5149   0.267   0.457   3.561
 1603SOL    HW2 5150   0.194   0.586   3.529
 1604SOL     OW 5151   1.391   0.922   3.514
 1604SOL    HW1 5152   1.407   1.017   3.509
 1604SOL    HW2 5153   1.384   0.894   3.423
 1605SOL     OW 5154   0.824   0.576   2.229
 1605SOL    HW1 5155   0.830   0.500   2.171
 1605SOL    HW2 5156   0.747   0.624   2.198
 1606SOL     OW 5157   1.635   0.603   3.026
 1606SOL    HW1 5158   1.628   0.540   3.098
 1606SOL    HW2 5159   1.723   0.590   2.991
 1607SOL     OW 5160   0.225   1.555   3.578
 1607SOL    HW1 5161   0.209   1.624   3.643
 1607SOL    HW2 5162   0.235   1.476   3.631
 1608SOL     OW 5163   0.723   0.438   3.099
 1608SOL    HW1 5164   0.660   0.368   3.080
 1608SOL    HW2 5165   0.708   0.502   3.029
 1609SOL     OW 5166   0.949   1.664   3.318
 1609SOL    HW1 5167   0.910   1.622   3.242
 1609SOL    HW2 5168   0.933   1.757   3.306
 1610SOL     OW 5169   0.452   0.480   2.034
 1610SOL    HW1 5170   0.522   0.542   2.057
 1610SOL    HW2 5171   0.372   0.531   2.038
 1611SOL     OW 5172   0.139   1.148   3.325
 1611SOL    HW1 5173   0.132   1.100   3.407
 1611SOL    HW2 5174   0.153   1.081   3.258
 1612SOL     OW 5175   1.307   1.035   3.072
 1612SOL    HW1 5176   1.316   0.970   3.004
 1612SOL    HW2 5177   1.250   1.102   3.034
 1613SOL     OW 5178   1.322   0.864   2.156
 1613SOL    HW1 5179   1.250   0.828   2.209
 1613SOL    HW2 5180   1.295   0.849   2.066
 1614SOL     OW 5181   1.779   1.731   3.025
 1614SOL    HW1 5182   1.843   1.755   2.959
 1614SOL    HW2 5183   1.751   1.642   3.002
 1615SOL     OW 5184   1.247   1.738   2.958
 1615SOL    HW1 5185   1.331   1.762   2.919
 1615SOL    HW2 5186   1.257   1.645   2.980
 1616SOL     OW 5187   0.106   1.287   2.872
 1616SOL    HW1 5188   0.090   1.310   2.964
 1616SOL    HW2 5189   0.043   1.218   2.853
 1617SOL     OW 5190   0.688   1.676   3.618
 1617SOL    HW1 5191   0.633   1.750   3.592
 1617SOL    HW2 5192   0.774   1.697   3.584
 1618SOL     OW 5193   1.746   0.192   2.359
 1618SOL    HW1 5194   1.807   0.183   2.286
 1618SOL    HW2 5195   1.754   0.110   2.408
 1619SOL     OW 5196   1.396   1.572   2.362
 1619SOL    HW1 5197   1.452   1.606   2.292
 1619SOL    HW2 5198   1.342   1.646   2.388
 1620SOL     OW 5199   0.143   1.777   3.725
 1620SOL    HW1 5200   0.091   1.714   3.774
 1620SOL    HW2 5201   0.187   1.829   3.792
 1621SOL     OW 5202   1.277   0.937   2.525
 1621SOL    HW1 5203   1.351   0.878   2.538
 1621SOL    HW2 5204   1.313   1.010   2.475
 1622SOL     OW 5205   0.785   1.276   3.276
 1622SOL    HW1 5206   0.759   1.326   3.354
 1622SOL    HW2 5207   0.711   1.286   3.216
 1623SOL     OW 5208   0.664   1.632   2.022
 1623SOL    HW1 5209   0.677   1.645   1.928
 1623SOL    HW2 5210   0.614   1.551   2.028
 1624SOL     OW 5211   1.619   1.728   3.262
 1624SOL    HW1 5212   1.673   1.730   3.183
 1624SOL    HW2 5213   1.605   1.821   3.284
 1625SOL     OW 5214   1.852   0.136   2.838
 1625SOL    HW1 5215   1.856   0.051   2.793
 1625SOL    HW2 5216   1.768   0.173   2.811
 1626SOL     OW 5217   0.256   0.292   2.566
 1626SOL    HW1 5218   0.166   0.317   2.547
 1626SOL    HW2 5219   0.261   0.288   2.661
 1627SOL     OW 5220   1.207   1.587   1.900
 1627SOL    HW1 5221   1.196   1.496   1.926
 1627SOL    HW2 5222   1.139   1.601   1.834
 1628SOL     OW 5223   0.828   1.009   3.245
 1628SOL    HW1 5224   0.871   1.002   3.159
 1628SOL    HW2 5225   0.816   1.103   3.257
 1629SOL     OW 5226   0.919   0.912   2.155
 1629SOL    HW1 5227   0.977   0.945   2.087
 1629SOL    HW2 5228   0.972   0.846   2.201
 1630SOL     OW 5229   1.486   1.634   1.917
 1630SOL    HW1 5230   1.393   1.618   1.902
 1630SOL    HW2 5231   1.524   1.640   1.830
 1631SOL     OW 5232   0.364   1.308   3.352
 1631SOL    HW1 5233   0.349   1.385   3.298
 1631SOL    HW2 5234   0.286   1.253   3.339
 1632SOL     OW 5235   1.596   1.292   3.142
 1632SOL    HW1 5236   1.648   1.269   3.219
 1632SOL    HW2 5237   1.536   1.360   3.173
 1633SOL     OW 5238   1.070   1.119   2.584
 1633SOL    HW1 5239   0.996   1.069   2.620
 1633SOL    HW2 5240   1.133   1.052   2.557
 1634SOL     OW 5241   1.020   0.265   2.822
 1634SOL    HW1 5242   1.014   0.218   2.739
 1634SOL    HW2 5243   1.003   0.199   2.889
 1635SOL     OW 5244   0.604   1.482   2.337
 1635SOL    HW1 5245   0.658   1.434   2.274
 1635SOL    HW2 5246   0.527   1.509   2.287
 1636SOL     OW 5247   1.738   0.395   3.216
 1636SOL    HW1 5248   1.809   0.458   3.220
 1636SOL    HW2 5249   1.773   0.321   3.168
 1637SOL     OW 5250   0.246   1.341   2.139
 1637SOL    HW1 5251   0.153   1.332   2.119
 1637SOL    HW2 5252   0.249   1.384   2.224
 1638SOL     OW 5253   0.131   0.989   3.553
 1638SOL    HW1 5254   0.060   0.947   3.602
 1638SOL    HW2 5255   0.209   0.974   3.605
 1639SOL     OW 5256   0.665   0.211   3.359
 1639SOL    HW1 5257   0.746   0.179   3.320
 1639SOL    HW2 5258   0.691   0.244   3.445
 1640SOL     OW 5259   0.110   0.304   1.896
 1640SOL    HW1 5260   0.022   0.302   1.932
 1640SOL    HW2 5261   0.119   0.392   1.860
 1641SOL     OW 5262   1.416   0.852   3.251
 1641SOL    HW1 5263   1.363   0.911   3.198
 1641SOL    HW2 5264   1.504   0.857   3.213
 1642SOL     OW 5265   0.068   0.091   2.175
 1642SOL    HW1 5266   0.048   0.179   2.143
 1642SOL    HW2 5267   0.157   0.074   2.145
 1643SOL     OW 5268   1.192   1.317   1.990
 1643SOL    HW1 5269   1.112   1.265   1.992
 1643SOL    HW2 5270   1.216   1.329   2.082
 1644SOL     OW 5271   0.632   0.827   3.290
 1644SOL    HW1 5272   0.690   0.902   3.281
 1644SOL    HW2 5273   0.690   0.751   3.292
 1645SOL     OW 5274   1.492   1.796   2.846
 1645SOL    HW1 5275   1.515   1.873   2.794
 1645SOL    HW2 5276   1.575   1.763   2.878
 1646SOL     OW 5277   0.693   0.574   3.556
 1646SOL    HW1 5278   0.750   0.625   3.612
 1646SOL    HW2 5279   0.711   0.483   3.578
 1647SOL     OW 5280   1.465   1.187   3.482
 1647SOL    HW1 5281   1.458   1.208   3.575
 1647SOL    HW2 5282   1.554   1.212   3.459
 1648SOL     OW 5283   0.371   1.746   3.437
 1648SOL    HW1 5284   0.291   1.798   3.431
 1648SOL    HW2 5285   0.341   1.661   3.469
 1649SOL     OW 5286   1.657   0.875   3.117
 1649SOL    HW1 5287   1.653   0.793   3.068
 1649SOL    HW2 5288   1.645   0.943   3.051
 1650SOL     OW 5289   1.227   0.325   2.312
 1650SOL    HW1 5290   1.295   0.258   2.310
 1650SOL    HW2 5291   1.245   0.376   2.391
 1651SOL     OW 5292   0.585   0.727   2.540
 1651SOL    HW1 5293   0.625   0.813   2.526
 1651SOL    HW2 5294   0.525   0.717   2.466
 1652SOL     OW 5295   1.741   0.358   3.485
 1652SOL    HW1 5296   1.722   0.378   3.393
 1652SOL    HW2 5297   1.669   0.302   3.513
 1653SOL     OW 5298   1.765   0.896   3.371
 1653SOL    HW1 5299   1.763   0.990   3.386
 1653SOL    HW2 5300   1.738   0.886   3.280
 1654SOL     OW 5301   0.843   1.362   1.912
 1654SOL    HW1 5302   0.824   1.375   2.005
 1654SOL    HW2 5303   0.870   1.448   1.880
 1655SOL     OW 5304   0.675   1.777   2.787
 1655SOL    HW1 5305   0.658   1.871   2.777
 1655SOL    HW2 5306   0.770   1.770   2.789
 1656SOL     OW 5307   0.872   0.977   2.719
 1656SOL    HW1 5308   0.924   0.906   2.757
 1656SOL    HW2 5309   0.829   1.017   2.794
 1657SOL     OW 5310   1.073   0.989   1.949
 1657SOL    HW1 5311   1.049   1.039   1.871
 1657SOL    HW2 5312   1.147   0.935   1.921
 1658SOL     OW 5313   1.826   1.562   2.707
 1658SOL    HW1 5314   1.751   1.554   2.648
 1658SOL    HW2 5315   1.799   1.516   2.786
 1659SOL     OW 5316   0.240   1.317   3.730
 1659SOL    HW1 5317   0.158   1.271   3.713
 1659SOL    HW2 5318   0.241   1.330   3.825
 1660SOL     OW 5319   0.134   1.189   2.520
 1660SOL    HW1 5320   0.174   1.162   2.603
 1660SOL    HW2 5321   0.202   1.178   2.455
 1661SOL     OW 5322   0.690   1.419   3.490
 1661SOL    HW1 5323   0.612   1.377   3.527
 1661SOL    HW2 5324   0.692   1.506   3.528
 1662SOL     OW 5325   1.844   0.169   3.110
 1662SOL    HW1 5326   1.856   0.079   3.140
 1662SOL    HW2 5327   1.843   0.163   3.015
 1663SOL     OW 5328   0.423   0.418   2.382
 1663SOL    HW1 5329   0.456   0.343   2.331
 1663SOL    HW2 5330   0.370   0.378   2.451
 1664SOL     OW 5331   1.697   1.480   2.944
 1664SOL    HW1 5332   1.617   1.461   2.895
 1664SOL    HW2 5333   1.699   1.414   3.013
 1665SOL     OW 5334   0.355   0.569   3.137
 1665SOL    HW1 5335   0.404   0.505   3.189
 1665SOL    HW2 5336   0.359   0.535   3.047
 1666SOL     OW 5337   0.835   1.592   2.533
 1666SOL    HW1 5338   0.808   1.665   2.478
 1666SOL    HW2 5339   0.758   1.535   2.537
 1667SOL     OW 5340   1.417   0.212   2.998
 1667SOL    HW1 5341   1.483   0.172   3.055
 1667SOL    HW2 5342   1.363   0.265   3.057
 1668SOL     OW 5343   0.985   0.056   2.995
 1668SOL    HW1 5344   0.940   7.249   3.005
 1668SOL    HW2 5345   1.076   0.032   2.975
 1669SOL     OW 5346   0.784   1.331   2.186
 1669SOL    HW1 5347   0.760   1.239   2.201
 1669SOL    HW2 5348   0.861   1.344   2.241
 1670SOL     OW 5349   0.612   1.569   3.152
 1670SOL    HW1 5350   0.611   1.652   3.200
 1670SOL    HW2 5351   0.701   1.564   3.117
 1671SOL     OW 5352   1.353   0.081   2.020
 1671SOL    HW1 5353   1.304   0.020   1.965
 1671SOL    HW2 5354   1.289   0.113   2.083
 1672SOL     OW 5355   1.293   0.467   2.540
 1672SOL    HW1 5356   1.244   0.549   2.541
 1672SOL    HW2 5357   1.289   0.435   2.631
 1673SOL     OW 5358   1.609   0.227   2.771
 1673SOL    HW1 5359   1.530   0.226   2.825
 1673SOL    HW2 5360   1.595   0.300   2.710
 1674SOL     OW 5361   0.057   1.065   2.155
 1674SOL    HW1 5362   0.140   1.020   2.138
 1674SOL    HW2 5363   0.027   1.030   2.239
 1675SOL     OW 5364   0.893   1.673   2.190
 1675SOL    HW1 5365   0.814   1.658   2.137
 1675SOL    HW2 5366   0.867   1.741   2.252
 1676SOL     OW 5367   0.237   0.651   3.861
 1676SOL    HW1 5368   0.143   0.638   3.873
 1676SOL    HW2 5369   0.250   0.651   3.766
 1677SOL     OW 5370   0.230   0.271   4.710
 1677SOL    HW1 5371   0.257   0.219   4.785
 1677SOL    HW2 5372   0.138   0.247   4.696
 1678SOL     OW 5373   7.244   0.331   4.400
 1678SOL    HW1 5374   7.166   0.382   4.380
 1678SOL    HW2 5375   7.230   0.247   4.356
 1679SOL     OW 5376   0.584   1.306   4.933
 1679SOL    HW1 5377   0.503   1.310   4.883
 1679SOL    HW2 5378   0.600   1.396   4.960
 1680SOL     OW 5379   1.584   1.523   4.430
 1680SOL    HW1 5380   1.539   1.492   4.508
 1680SOL    HW2 5381   1.516   1.525   4.362
 1681SOL     OW 5382   1.138   0.703   4.417
 1681SOL    HW1 5383   1.183   0.786   4.402
 1681SOL    HW2 5384   1.090   0.715   4.499
 1682SOL     OW 5385   1.806   0.587   3.937
 1682SOL    HW1 5386   1.774   0.580   3.847
 1682SOL    HW2 5387   1.757   0.519   3.984
 1683SOL     OW 5388   0.726   1.132   4.763
 1683SOL    HW1 5389   0.678   1.165   4.839
 1683SOL    HW2 5390   0.763   1.210   4.722
 1684SOL     OW 5391   0.686   0.987   4.371
 1684SOL    HW1 5392   0.753   0.984   4.439
 1684SOL    HW2 5393   0.621   1.048   4.406
 1685SOL     OW 5394   0.360   1.402   4.792
 1685SOL    HW1 5395   0.276   1.374   4.754
 1685SOL    HW2 5396   0.395   1.464   4.728
 1686SOL     OW 5397   1.448   1.505   5.090
 1686SOL    HW1 5398   1.504   1.581   5.103
 1686SOL    HW2 5399   5.013   5.157   0.005
 1687SOL     OW 5400   4.100   4.011   0.033
 1687SOL    HW1 5401   4.166   3.947   0.061
 1687SOL    HW2 5402   4.017   3.965   0.043
 1688SOL     OW 5403   1.580   0.454   4.469
 1688SOL    HW1 5404   1.503   0.457   4.413
 1688SOL    HW2 5405   1.564   0.522   4.535
 1689SOL     OW 5406   0.213   1.722   4.202
 1689SOL    HW1 5407   0.245   1.795   4.255
 1689SOL    HW2 5408   0.276   1.717   4.129
 1690SOL     OW 5409   4.724   5.003   0.264
 1690SOL    HW1 5410   4.749   5.034   0.351
 1690SOL    HW2 5411   4.679   4.920   0.280
 1691SOL     OW 5412   0.233   1.452   4.255
 1691SOL    HW1 5413   0.221   1.547   4.250
 1691SOL    HW2 5414   0.195   1.428   4.340
 1692SOL     OW 5415   0.271   1.087   4.606
 1692SOL    HW1 5416   0.282   0.998   4.639
 1692SOL    HW2 5417   0.240   1.137   4.682
 1693SOL     OW 5418   0.580   1.821   5.099
 1693SOL    HW1 5419   4.142   5.434   0.006
 1693SOL    HW2 5420   0.613   1.900   5.142
 1694SOL     OW 5421   0.572   0.980   3.872
 1694SOL    HW1 5422   0.621   1.026   3.804
 1694SOL    HW2 5423   0.610   1.011   3.954
 1695SOL     OW 5424   5.226   3.721   0.072
 1695SOL    HW1 5425   5.180   3.785   0.018
 1695SOL    HW2 5426   5.295   3.771   0.115
 1696SOL     OW 5427   0.133   0.687   4.280
 1696SOL    HW1 5428   0.047   0.669   4.241
 1696SOL    HW2 5429   0.113   0.717   4.369
 1697SOL     OW 5430   1.846   1.745   4.047
 1697SOL    HW1 5431   1.919   1.729   4.107
 1697SOL    HW2 5432   1.854   1.838   4.024
 1698SOL     OW 5433   0.012   1.569   3.839
 1698SOL    HW1 5434   0.002   1.478   3.868
 1698SOL    HW2 5435   7.199   1.598   3.821
 1699SOL     OW 5436   1.691   0.923   4.370
 1699SOL    HW1 5437   1.780   0.888   4.357
 1699SOL    HW2 5438   1.677   0.979   4.293
 1700SOL     OW 5439   1.661   1.108   4.156
 1700SOL    HW1 5440   1.745   1.102   4.112
 1700SOL    HW2 5441   1.674   1.174   4.224
 1701SOL     OW 5442   3.779   4.377   0.152
 1701SOL    HW1 5443   3.874   4.386   0.152
 1701SOL    HW2 5444   3.746   4.466   0.162
 1702SOL     OW 5445   0.619   1.397   4.456
 1702SOL    HW1 5446   0.577   1.312   4.463
 1702SOL    HW2 5447   0.606   1.424   4.366
 1703SOL     OW 5448   1.291   1.227   5.139
 1703SOL    HW1 5449   1.342   1.187   5.069
 1703SOL    HW2 5450   4.990   4.872   0.067
 1704SOL     OW 5451   0.846   0.014   4.252
 1704SOL    HW1 5452   0.877   0.097   4.218
 1704SOL    HW2 5453   0.751   0.020   4.247
 1705SOL     OW 5454   0.162   0.942   4.973
 1705SOL    HW1 5455   0.250   0.904   4.973
 1705SOL    HW2 5456   0.130   0.927   4.884
 1706SOL     OW 5457   1.539   1.013   3.924
 1706SOL    HW1 5458   1.469   0.955   3.955
 1706SOL    HW2 5459   1.579   1.047   4.004
 1707SOL     OW 5460   4.897   5.454   0.214
 1707SOL    HW1 5461   4.858   5.515   0.151
 1707SOL    HW2 5462   4.888   5.368   0.172
 1708SOL     OW 5463   1.472   1.414   4.658
 1708SOL    HW1 5464   1.407   1.436   4.725
 1708SOL    HW2 5465   1.454   1.324   4.634
 1709SOL     OW 5466   1.644   1.785   4.289
 1709SOL    HW1 5467   1.625   1.741   4.207
 1709SOL    HW2 5468   1.636   1.717   4.356
 1710SOL     OW 5469   0.592   0.702   3.995
 1710SOL    HW1 5470   0.593   0.789   3.956
 1710SOL    HW2 5471   0.527   0.708   4.065
 1711SOL     OW 5472   1.284   0.380   4.667
 1711SOL    HW1 5473   1.193   0.351   4.672
 1711SOL    HW2 5474   1.331   0.321   4.727
 1712SOL     OW 5475   1.580   1.669   4.041
 1712SOL    HW1 5476   1.673   1.688   4.032
 1712SOL    HW2 5477   1.549   1.653   3.952
 1713SOL     OW 5478   0.790   0.614   5.145
 1713SOL    HW1 5479   4.466   4.202   0.071
 1713SOL    HW2 5480   0.759   0.548   5.082
 1714SOL     OW 5481   5.073   4.175   0.252
 1714SOL    HW1 5482   5.043   4.240   0.316
 1714SOL    HW2 5483   5.153   4.140   0.290
 1715SOL     OW 5484   4.610   4.537   0.189
 1715SOL    HW1 5485   4.655   4.458   0.160
 1715SOL    HW2 5486   4.536   4.546   0.130
 1716SOL     OW 5487   1.006   0.402   4.941
 1716SOL    HW1 5488   0.914   0.415   4.962
 1716SOL    HW2 5489   1.007   0.371   4.851
 1717SOL     OW 5490   1.057   0.702   4.147
 1717SOL    HW1 5491   1.076   0.698   4.241
 1717SOL    HW2 5492   0.972   0.658   4.138
 1718SOL     OW 5493   0.064   0.839   4.522
 1718SOL    HW1 5494   0.150   0.821   4.560
 1718SOL    HW2 5495   0.030   0.913   4.573
 1719SOL     OW 5496   3.760   5.503   0.132
 1719SOL    HW1 5497   3.720   5.433   0.183
 1719SOL    HW2 5498   3.688   5.561   0.108
 1720SOL     OW 5499   0.867   0.353   3.926
 1720SOL    HW1 5500   0.917   0.391   3.853
 1720SOL    HW2 5501   0.809   0.290   3.884
 1721SOL     OW 5502   1.390   1.154   4.274
 1721SOL    HW1 5503   1.471   1.148   4.224
 1721SOL    HW2 5504   1.336   1.215   4.224
 1722SOL     OW 5505   0.557   0.178   4.605
 1722SOL    HW1 5506   0.561   0.198   4.699
 1722SOL    HW2 5507   0.550   0.264   4.563
 1723SOL     OW 5508   0.995   1.457   4.193
 1723SOL    HW1 5509   0.971   1.530   4.137
 1723SOL    HW2 5510   0.965   1.482   4.280
 1724SOL     OW 5511   0.361   1.828   4.597
 1724SOL    HW1 5512   0.401   1.742   4.608
 1724SOL    HW2 5513   0.431   1.890   4.617
 1725SOL     OW 5514   1.801   1.047   4.609
 1725SOL    HW1 5515   1.748   1.039   4.530
 1725SOL    HW2 5516   1.737   1.060   4.679
 1726SOL     OW 5517   4.852   5.195   0.087
 1726SOL    HW1 5518   4.823   5.123   0.143
 1726SOL    HW2 5519   4.772   5.224   0.043
 1727SOL     OW 5520   0.309   0.937   3.990
 1727SOL    HW1 5521   0.389   0.956   3.942
 1727SOL    HW2 5522   0.291   0.845   3.970
 1728SOL     OW 5523   1.481   0.759   4.432
 1728SOL    HW1 5524   1.481   0.725   4.521
 1728SOL    HW2 5525   1.559   0.815   4.428
 1729SOL     OW 5526   4.092   4.931   0.337
 1729SOL    HW1 5527   4.059   4.946   0.249
 1729SOL    HW2 5528   4.050   4.999   0.391
 1730SOL     OW 5529   1.140   1.774   3.953
 1730SOL    HW1 5530   1.058   1.745   3.991
 1730SOL    HW2 5531   1.159   1.711   3.884
 1731SOL     OW 5532   3.838   3.917   0.038
 1731SOL    HW1 5533   3.787   3.993   0.012
 1731SOL    HW2 5534   3.804   3.893   0.125
 1732SOL     OW 5535   1.637   1.384   3.819
 1732SOL    HW1 5536   1.597   1.470   3.807
 1732SOL    HW2 5537   1.569   1.322   3.793
 1733SOL     OW 5538   0.459   1.736   4.044
 1733SOL    HW1 5539   0.505   1.788   4.110
 1733SOL    HW2 5540   0.528   1.699   3.990
 1734SOL     OW 5541   1.421   0.138   4.160
 1734SOL    HW1 5542   1.411   0.111   4.069
 1734SOL    HW2 5543   1.516   0.144   4.173
 1735SOL     OW 5544   0.214   1.793   4.939
 1735SOL    HW1 5545   0.272   1.722   4.965
 1735SOL    HW2 5546   0.182   1.768   4.853
 1736SOL     OW 5547   0.951   1.703   4.616
 1736SOL    HW1 5548   1.034   1.658   4.629
 1736SOL    HW2 5549   0.907   1.654   4.547
 1737SOL     OW 5550   0.399   0.679   4.194
 1737SOL    HW1 5551   0.410   0.585   4.209
 1737SOL    HW2 5552   0.308   0.697   4.216
 1738SOL     OW 5553   0.675   0.160   3.832
 1738SOL    HW1 5554   0.725   0.080   3.848
 1738SOL    HW2 5555   0.605   0.133   3.773
 1739SOL     OW 5556   0.879   1.521   4.916
 1739SOL    HW1 5557   0.855   1.483   4.831
 1739SOL    HW2 5558   0.938   1.456   4.954
 1740SOL     OW 5559   4.982   4.237   0.002
 1740SOL    HW1 5560   5.027   4.218   0.084
 1740SOL    HW2 5561   1.371   0.688   5.124
 1741SOL     OW 5562   0.811   1.384   4.672
 1741SOL    HW1 5563   0.898   1.376   4.632
 1741SOL    HW2 5564   0.752   1.397   4.597
 1742SOL     OW 5565   0.926   0.523   4.612
 1742SOL    HW1 5566   0.901   0.513   4.520
 1742SOL    HW2 5567   0.953   0.436   4.640
 1743SOL     OW 5568   0.559   0.042   4.220
 1743SOL    HW1 5569   0.483   0.033   4.277
 1743SOL    HW2 5570   0.538   0.116   4.163
 1744SOL     OW 5571   1.432   1.209   3.757
 1744SOL    HW1 5572   1.461   1.136   3.811
 1744SOL    HW2 5573   1.348   1.235   3.794
 1745SOL     OW 5574   0.328   0.033   3.946
 1745SOL    HW1 5575   0.395   0.097   3.973
 1745SOL    HW2 5576   0.379   7.234   3.917
 1746SOL     OW 5577   0.951   0.257   4.172
 1746SOL    HW1 5578   0.923   0.291   4.087
 1746SOL    HW2 5579   1.045   0.278   4.176
 1747SOL     OW 5580   4.725   4.328   0.054
 1747SOL    HW1 5581   4.671   4.250   0.043
 1747SOL    HW2 5582   4.815   4.297   0.040
 1748SOL     OW 5583   1.209   1.586   4.526
 1748SOL    HW1 5584   1.225   1.647   4.454
 1748SOL    HW2 5585   1.282   1.600   4.586
 1749SOL     OW 5586   0.479   1.159   4.437
 1749SOL    HW1 5587   0.413   1.135   4.502
 1749SOL    HW2 5588   0.434   1.150   4.353
 1750SOL     OW 5589   1.254   1.792   4.339
 1750SOL    HW1 5590   1.303   1.856   4.287
 1750SOL    HW2 5591   1.183   1.843   4.378
 1751SOL     OW 5592   1.024   0.516   3.752
 1751SOL    HW1 5593   0.978   0.598   3.734
 1751SOL    HW2 5594   1.080   0.535   3.827
 1752SOL     OW 5595   0.106   0.540   5.099
 1752SOL    HW1 5596   0.195   0.551   5.065
 1752SOL    HW2 5597   3.736   4.246   0.021
 1753SOL     OW 5598   0.564   0.210   4.884
 1753SOL    HW1 5599   0.601   0.125   4.909
 1753SOL    HW2 5600   0.472   0.203   4.909
 1754SOL     OW 5601   0.871   0.461   4.353
 1754SOL    HW1 5602   0.828   0.517   4.287
 1754SOL    HW2 5603   0.892   0.381   4.305
 1755SOL     OW 5604   0.975   0.049   4.497
 1755SOL    HW1 5605   0.940   0.043   4.408
 1755SOL    HW2 5606   0.904   0.017   4.552
 1756SOL     OW 5607   1.424   1.154   4.581
 1756SOL    HW1 5608   1.357   1.088   4.600
 1756SOL    HW2 5609   1.426   1.158   4.485
 1757SOL     OW 5610   1.461   0.617   4.678
 1757SOL    HW1 5611   1.399   0.544   4.692
 1757SOL    HW2 5612   1.518   0.614   4.755
 1758SOL     OW 5613   1.838   0.800   4.106
 1758SOL    HW1 5614   1.892   0.755   4.171
 1758SOL    HW2 5615   1.822   0.734   4.038
 1759SOL     OW 5616   0.495   1.418   3.894
 1759SOL    HW1 5617   0.413   1.395   3.937
 1759SOL    HW2 5618   0.495   1.367   3.813
 1760SOL     OW 5619   1.710   1.274   4.357
 1760SOL    HW1 5620   1.803   1.269   4.380
 1760SOL    HW2 5621   1.683   1.362   4.386
 1761SOL     OW 5622   1.393   0.574   3.802
 1761SOL    HW1 5623   1.322   0.554   3.864
 1761SOL    HW2 5624   1.473   0.568   3.854
 1762SOL     OW 5625   0.507   0.243   4.032
 1762SOL    HW1 5626   0.579   0.219   3.973
 1762SOL    HW2 5627   0.475   0.326   3.998
 1763SOL     OW 5628   5.402   4.867   0.121
 1763SOL    HW1 5629   5.491   4.832   0.114
 1763SOL    HW2 5630   5.414   4.955   0.156
 1764SOL     OW 5631   1.038   1.336   5.046
 1764SOL    HW1 5632   0.963   1.303   5.095
 1764SOL    HW2 5633   1.114   1.310   5.098
 1765SOL     OW 5634   5.254   5.258   0.232
 1765SOL    HW1 5635   5.244   5.296   0.145
 1765SOL    HW2 5636   5.334   5.206   0.227
 1766SOL     OW 5637   1.151   1.232   4.818
 1766SOL    HW1 5638   1.089   1.255   4.887
 1766SOL    HW2 5639   1.110   1.266   4.738
 1767SOL     OW 5640   1.620   1.100   4.804
 1767SOL    HW1 5641   1.612   1.162   4.876
 1767SOL    HW2 5642   1.540   1.113   4.753
 1768SOL     OW 5643   0.887   0.131   5.120
 1768SOL    HW1 5644   0.905   0.119   5.027
 1768SOL    HW2 5645   4.610   3.788   0.014
 1769SOL     OW 5646   4.576   4.767   0.332
 1769SOL    HW1 5647   4.554   4.743   0.422
 1769SOL    HW2 5648   4.599   4.684   0.291
 1770SOL     OW 5649   0.710   1.060   4.101
 1770SOL    HW1 5650   0.696   1.036   4.193
 1770SOL    HW2 5651   0.785   1.007   4.074
 1771SOL     OW 5652   0.412   0.828   4.976
 1771SOL    HW1 5653   0.482   0.840   5.040
 1771SOL    HW2 5654   0.388   0.736   4.983
 1772SOL     OW 5655   1.269   0.370   5.013
 1772SOL    HW1 5656   1.299   0.450   5.055
 1772SOL    HW2 5657   1.179   0.389   4.987
 1773SOL     OW 5658   0.082   1.604   5.105
 1773SOL    HW1 5659   0.095   1.691   5.069
 1773SOL    HW2 5660   0.166   1.560   5.094
 1774SOL     OW 5661   0.334   1.130   4.201
 1774SOL    HW1 5662   0.322   1.201   4.138
 1774SOL    HW2 5663   0.330   1.050   4.148
 1775SOL     OW 5664   0.538   0.512   4.575
 1775SOL    HW1 5665   0.553   0.571   4.501
 1775SOL    HW2 5666   0.602   0.540   4.641
 1776SOL     OW 5667   1.245   1.355   4.124
 1776SOL    HW1 5668   1.301   1.426   4.156
 1776SOL    HW2 5669   1.157   1.378   4.155
 1777SOL     OW 5670   1.300   1.470   4.861
 1777SOL    HW1 5671   1.346   1.475   4.945
 1777SOL    HW2 5672   1.246   1.391   4.868
 1778SOL     OW 5673   1.577   0.632   4.193
 1778SOL    HW1 5674   1.526   0.662   4.269
 1778SOL    HW2 5675   1.625   0.710   4.165
 1779SOL     OW 5676   0.346   1.537   5.027
 1779SOL    HW1 5677   0.341   1.483   4.948
 1779SOL    HW2 5678   0.439   1.555   5.038
 1780SOL     OW 5679   4.050   4.405   0.179
 1780SOL    HW1 5680   4.125   4.416   0.121
 1780SOL    HW2 5681   4.088   4.383   0.264
 1781SOL     OW 5682   5.273   4.445   0.287
 1781SOL    HW1 5683   5.186   4.483   0.275
 1781SOL    HW2 5684   5.324   4.477   0.212
 1782SOL     OW 5685   4.088   3.656   0.253
 1782SOL    HW1 5686   4.053   3.618   0.173
 1782SOL    HW2 5687   4.160   3.712   0.223
 1783SOL     OW 5688   0.578   0.876   4.753
 1783SOL    HW1 5689   0.624   0.960   4.756
 1783SOL    HW2 5690   0.527   0.873   4.834
 1784SOL     OW 5691   1.313   0.858   4.723
 1784SOL    HW1 5692   1.222   0.834   4.707
 1784SOL    HW2 5693   1.362   0.777   4.710
 1785SOL     OW 5694   1.191   0.529   3.982
 1785SOL    HW1 5695   1.204   0.455   4.042
 1785SOL    HW2 5696   1.151   0.597   4.036
 1786SOL     OW 5697   0.303   0.153   4.957
 1786SOL    HW1 5698   0.259   0.194   5.031
 1786SOL    HW2 5699   0.316   0.062   4.983
 1787SOL     OW 5700   0.043   1.320   5.003
 1787SOL    HW1 5701   0.082   1.260   5.067
 1787SOL    HW2 5702   7.277   1.387   5.056
 1788SOL     OW 5703   0.705   0.622   4.762
 1788SOL    HW1 5704   0.785   0.617   4.710
 1788SOL    HW2 5705   0.677   0.713   4.753
 1789SOL     OW 5706   0.317   0.023   4.366
 1789SOL    HW1 5707   0.296   0.115   4.385
 1789SOL    HW2 5708   0.277   7.251   4.438
 1790SOL     OW 5709   1.638   0.396   4.069
 1790SOL    HW1 5710   1.661   0.331   4.136
 1790SOL    HW2 5711   1.608   0.472   4.118
 1791SOL     OW 5712   1.038   0.762   4.684
 1791SOL    HW1 5713   1.023   0.774   4.778
 1791SOL    HW2 5714   1.002   0.675   4.665
 1792SOL     OW 5715   4.576   5.239   0.251
 1792SOL    HW1 5716   4.589   5.269   0.162
 1792SOL    HW2 5717   4.613   5.151   0.253
 1793SOL     OW 5718   5.492   5.127   0.180
 1793SOL    HW1 5719   5.513   5.159   0.092
 1793SOL    HW2 5720   5.572   5.141   0.230
 1794SOL     OW 5721   1.554   0.258   3.839
 1794SOL    HW1 5722   1.477   0.210   3.868
 1794SOL    HW2 5723   1.582   0.308   3.915
 1795SOL     OW 5724   1.285   0.824   3.746
 1795SOL    HW1 5725   1.324   0.737   3.752
 1795SOL    HW2 5726   1.319   0.860   3.664
 1796SOL     OW 5727   1.064   1.352   4.581
 1796SOL    HW1 5728   1.076   1.280   4.519
 1796SOL    HW2 5729   1.120   1.422   4.547
 1797SOL     OW 5730   0.307   0.810   4.665
 1797SOL    HW1 5731   0.402   0.827   4.668
 1797SOL    HW2 5732   0.299   0.718   4.691
 1798SOL     OW 5733   0.313   0.527   4.725
 1798SOL    HW1 5734   0.279   0.438   4.720
 1798SOL    HW2 5735   0.390   0.526   4.668
 1799SOL     OW 5736   4.833   4.038   0.248
 1799SOL    HW1 5737   4.850   4.020   0.340
 1799SOL    HW2 5738   4.905   4.096   0.222
 1800SOL     OW 5739   4.771   3.850   0.062
 1800SOL    HW1 5740   4.796   3.907   0.135
 1800SOL    HW2 5741   1.183   0.245   5.133
 1801SOL     OW 5742   7.261   1.291   3.894
 1801SOL    HW1 5743   7.176   1.277   3.854
 1801SOL    HW2 5744   0.005   1.209   3.938
 1802SOL     OW 5745   0.107   1.758   4.687
 1802SOL    HW1 5746   0.106   1.672   4.645
 1802SOL    HW2 5747   0.183   1.802   4.648
 1803SOL     OW 5748   0.493   1.579   4.627
 1803SOL    HW1 5749   0.563   1.641   4.648
 1803SOL    HW2 5750   0.533   1.517   4.566
 1804SOL     OW 5751   0.983   0.777   4.947
 1804SOL    HW1 5752   1.045   0.794   5.017
 1804SOL    HW2 5753   0.902   0.750   4.991
 1805SOL     OW 5754   0.006   0.549   4.832
 1805SOL    HW1 5755   0.094   0.547   4.794
 1805SOL    HW2 5756   0.020   0.539   4.926
 1806SOL     OW 5757   3.856   4.133   0.277
 1806SOL    HW1 5758   3.947   4.153   0.251
 1806SOL    HW2 5759   3.807   4.212   0.253
 1807SOL     OW 5760   5.044   4.570   0.215
 1807SOL    HW1 5761   5.052   4.665   0.211
 1807SOL    HW2 5762   5.029   4.543   0.125
 1808SOL     OW 5763   0.821   0.574   4.091
 1808SOL    HW1 5764   0.827   0.499   4.032
 1808SOL    HW2 5765   0.744   0.622   4.060
 1809SOL     OW 5766   1.642   0.610   4.886
 1809SOL    HW1 5767   1.637   0.552   4.962
 1809SOL    HW2 5768   1.732   0.599   4.854
 1810SOL     OW 5769   0.726   0.430   4.955
 1810SOL    HW1 5770   0.667   0.357   4.936
 1810SOL    HW2 5771   0.709   0.494   4.886
 1811SOL     OW 5772   0.968   1.673   5.138
 1811SOL    HW1 5773   0.936   1.630   5.059
 1811SOL    HW2 5774   0.945   1.765   5.126
 1812SOL     OW 5775   0.451   0.479   3.898
 1812SOL    HW1 5776   0.518   0.542   3.922
 1812SOL    HW2 5777   0.369   0.530   3.899
 1813SOL     OW 5778   3.815   4.773   0.018
 1813SOL    HW1 5779   3.867   4.732   0.087
 1813SOL    HW2 5780   0.167   1.067   5.096
 1814SOL     OW 5781   1.336   1.055   4.910
 1814SOL    HW1 5782   1.334   0.984   4.845
 1814SOL    HW2 5783   1.268   1.116   4.882
 1815SOL     OW 5784   1.327   0.863   4.018
 1815SOL    HW1 5785   1.255   0.836   4.075
 1815SOL    HW2 5786   1.294   0.850   3.929
 1816SOL     OW 5787   1.762   1.734   4.875
 1816SOL    HW1 5788   1.834   1.756   4.815
 1816SOL    HW2 5789   1.743   1.642   4.857
 1817SOL     OW 5790   1.249   1.742   4.822
 1817SOL    HW1 5791   1.334   1.764   4.783
 1817SOL    HW2 5792   1.256   1.649   4.843
 1818SOL     OW 5793   0.107   1.294   4.741
 1818SOL    HW1 5794   0.088   1.315   4.832
 1818SOL    HW2 5795   0.048   1.221   4.720
 1819SOL     OW 5796   4.310   5.303   0.276
 1819SOL    HW1 5797   4.287   5.395   0.267
 1819SOL    HW2 5798   4.405   5.300   0.263
 1820SOL     OW 5799   1.723   0.176   4.231
 1820SOL    HW1 5800   1.792   0.144   4.173
 1820SOL    HW2 5801   1.718   0.110   4.301
 1821SOL     OW 5802   1.394   1.570   4.224
 1821SOL    HW1 5803   1.451   1.605   4.155
 1821SOL    HW2 5804   1.341   1.645   4.251
 1822SOL     OW 5805   1.276   0.933   4.381
 1822SOL    HW1 5806   1.350   0.875   4.395
 1822SOL    HW2 5807   1.313   1.008   4.335
 1823SOL     OW 5808   0.781   1.264   5.135
 1823SOL    HW1 5809   4.393   4.953   0.067
 1823SOL    HW2 5810   0.711   1.278   5.072
 1824SOL     OW 5811   0.666   1.630   3.888
 1824SOL    HW1 5812   0.676   1.644   3.794
 1824SOL    HW2 5813   0.615   1.550   3.896
 1825SOL     OW 5814   1.618   1.722   5.118
 1825SOL    HW1 5815   1.668   1.728   5.036
 1825SOL    HW2 5816   1.603   1.813   5.144
 1826SOL     OW 5817   1.849   0.136   4.688
 1826SOL    HW1 5818   1.855   0.050   4.647
 1826SOL    HW2 5819   1.766   0.172   4.656
 1827SOL     OW 5820   0.250   0.288   4.430
 1827SOL    HW1 5821   0.160   0.318   4.418
 1827SOL    HW2 5822   0.262   0.287   4.525
 1828SOL     OW 5823   1.207   1.590   3.760
 1828SOL    HW1 5824   1.196   1.499   3.786
 1828SOL    HW2 5825   1.140   1.605   3.693
 1829SOL     OW 5826   0.831   0.998   5.100
 1829SOL    HW1 5827   0.923   0.995   5.076
 1829SOL    HW2 5828   0.812   1.090   5.113
 1830SOL     OW 5829   0.917   0.910   4.018
 1830SOL    HW1 5830   0.974   0.943   3.948
 1830SOL    HW2 5831   0.969   0.845   4.064
 1831SOL     OW 5832   1.487   1.632   3.779
 1831SOL    HW1 5833   1.393   1.619   3.764
 1831SOL    HW2 5834   1.525   1.639   3.692
 1832SOL     OW 5835   4.023   4.948   0.071
 1832SOL    HW1 5836   4.011   5.034   0.031
 1832SOL    HW2 5837   3.948   4.897   0.039
 1833SOL     OW 5838   1.600   1.288   5.009
 1833SOL    HW1 5839   1.659   1.269   5.083
 1833SOL    HW2 5840   1.544   1.358   5.042
 1834SOL     OW 5841   1.070   1.116   4.444
 1834SOL    HW1 5842   0.997   1.068   4.481
 1834SOL    HW2 5843   1.133   1.049   4.417
 1835SOL     OW 5844   1.023   0.266   4.683
 1835SOL    HW1 5845   1.015   0.217   4.601
 1835SOL    HW2 5846   1.005   0.201   4.751
 1836SOL     OW 5847   0.605   1.484   4.200
 1836SOL    HW1 5848   0.656   1.435   4.136
 1836SOL    HW2 5849   0.526   1.510   4.153
 1837SOL     OW 5850   1.722   0.406   5.077
 1837SOL    HW1 5851   1.806   0.453   5.083
 1837SOL    HW2 5852   1.742   0.326   5.028
 1838SOL     OW 5853   0.246   1.344   4.010
 1838SOL    HW1 5854   0.153   1.329   3.992
 1838SOL    HW2 5855   0.247   1.388   4.095
 1839SOL     OW 5856   4.295   3.813   0.126
 1839SOL    HW1 5857   4.369   3.801   0.067
 1839SOL    HW2 5858   4.334   3.827   0.212
 1840SOL     OW 5859   0.111   0.301   3.760
 1840SOL    HW1 5860   0.021   0.309   3.790
 1840SOL    HW2 5861   0.126   0.381   3.708
 1841SOL     OW 5862   1.414   0.861   5.095
 1841SOL    HW1 5863   1.365   0.924   5.042
 1841SOL    HW2 5864   1.504   0.868   5.064
 1842SOL     OW 5865   0.083   0.096   4.034
 1842SOL    HW1 5866   0.070   0.182   3.994
 1842SOL    HW2 5867   0.172   0.071   4.010
 1843SOL     OW 5868   1.185   1.323   3.848
 1843SOL    HW1 5869   1.095   1.289   3.847
 1843SOL    HW2 5870   1.207   1.329   3.941
 1844SOL     OW 5871   4.259   4.464   0.002
 1844SOL    HW1 5872   0.682   0.898   5.137
 1844SOL    HW2 5873   4.314   4.386   0.007
 1845SOL     OW 5874   1.497   1.799   4.718
 1845SOL    HW1 5875   1.522   1.872   4.662
 1845SOL    HW2 5876   1.579   1.772   4.761
 1846SOL     OW 5877   5.118   4.839   0.197
 1846SOL    HW1 5878   5.105   4.853   0.291
 1846SOL    HW2 5879   5.212   4.850   0.184
 1847SOL     OW 5880   4.010   5.402   0.118
 1847SOL    HW1 5881   3.923   5.442   0.114
 1847SOL    HW2 5882   3.995   5.315   0.155
 1848SOL     OW 5883   1.664   0.882   4.978
 1848SOL    HW1 5884   1.659   0.799   4.931
 1848SOL    HW2 5885   1.653   0.949   4.910
 1849SOL     OW 5886   1.223   0.330   4.177
 1849SOL    HW1 5887   1.288   0.260   4.175
 1849SOL    HW2 5888   1.245   0.381   4.255
 1850SOL     OW 5889   0.586   0.722   4.396
 1850SOL    HW1 5890   0.625   0.809   4.386
 1850SOL    HW2 5891   0.523   0.715   4.325
 1851SOL     OW 5892   5.395   3.922   0.177
 1851SOL    HW1 5893   5.376   3.976   0.101
 1851SOL    HW2 5894   5.368   3.976   0.252
 1852SOL     OW 5895   5.411   4.565   0.083
 1852SOL    HW1 5896   5.397   4.659   0.096
 1852SOL    HW2 5897   1.741   0.910   5.139
 1853SOL     OW 5898   0.860   1.358   3.783
 1853SOL    HW1 5899   0.829   1.368   3.873
 1853SOL    HW2 5900   0.868   1.448   3.750
 1854SOL     OW 5901   0.674   1.779   4.652
 1854SOL    HW1 5902   0.657   1.872   4.636
 1854SOL    HW2 5903   0.769   1.772   4.650
 1855SOL     OW 5904   0.873   0.975   4.580
 1855SOL    HW1 5905   0.924   0.905   4.622
 1855SOL    HW2 5906   0.829   1.018   4.653
 1856SOL     OW 5907   1.072   0.982   3.811
 1856SOL    HW1 5908   1.050   1.037   3.735
 1856SOL    HW2 5909   1.147   0.930   3.781
 1857SOL     OW 5910   1.826   1.563   4.568
 1857SOL    HW1 5911   1.750   1.555   4.510
 1857SOL    HW2 5912   1.800   1.516   4.648
 1858SOL     OW 5913   0.131   1.184   4.387
 1858SOL    HW1 5914   0.175   1.158   4.468
 1858SOL    HW2 5915   0.199   1.179   4.321
 1859SOL     OW 5916   4.319   5.028   0.209
 1859SOL    HW1 5917   4.249   4.988   0.260
 1859SOL    HW2 5918   4.304   5.123   0.217
 1860SOL     OW 5919   1.778   0.171   4.953
 1860SOL    HW1 5920   1.806   0.090   4.994
 1860SOL    HW2 5921   1.805   0.163   4.861
 1861SOL     OW 5922   0.417   0.415   4.244
 1861SOL    HW1 5923   0.454   0.341   4.196
 1861SOL    HW2 5924   0.365   0.374   4.314
 1862SOL     OW 5925   1.700   1.476   4.805
 1862SOL    HW1 5926   1.619   1.455   4.759
 1862SOL    HW2 5927   1.708   1.409   4.873
 1863SOL     OW 5928   0.358   0.562   5.004
 1863SOL    HW1 5929   0.410   0.500   5.056
 1863SOL    HW2 5930   0.366   0.530   4.914
 1864SOL     OW 5931   0.834   1.596   4.393
 1864SOL    HW1 5932   0.811   1.672   4.339
 1864SOL    HW2 5933   0.756   1.541   4.392
 1865SOL     OW 5934   1.428   0.221   4.847
 1865SOL    HW1 5935   1.517   0.218   4.883
 1865SOL    HW2 5936   1.378   0.270   4.913
 1866SOL     OW 5937   0.990   0.061   4.862
 1866SOL    HW1 5938   0.946   7.253   4.871
 1866SOL    HW2 5939   1.081   0.040   4.844
 1867SOL     OW 5940   0.783   1.329   4.049
 1867SOL    HW1 5941   0.757   1.238   4.065
 1867SOL    HW2 5942   0.859   1.343   4.106
 1868SOL     OW 5943   0.624   1.568   5.008
 1868SOL    HW1 5944   0.617   1.659   5.037
 1868SOL    HW2 5945   0.714   1.560   4.976
 1869SOL     OW 5946   1.331   0.110   3.897
 1869SOL    HW1 5947   1.304   0.032   3.848
 1869SOL    HW2 5948   1.249   0.156   3.916
 1870SOL     OW 5949   1.296   0.470   4.404
 1870SOL    HW1 5950   1.246   0.551   4.403
 1870SOL    HW2 5951   1.289   0.438   4.493
 1871SOL     OW 5952   1.608   0.222   4.610
 1871SOL    HW1 5953   1.525   0.213   4.658
 1871SOL    HW2 5954   1.596   0.299   4.555
 1872SOL     OW 5955   0.058   1.063   4.017
 1872SOL    HW1 5956   0.141   1.017   4.004
 1872SOL    HW2 5957   0.024   1.028   4.099
 1873SOL     OW 5958   0.894   1.673   4.052
 1873SOL    HW1 5959   0.815   1.657   4.001
 1873SOL    HW2 5960   0.869   1.741   4.115
 1874SOL     OW 5961   0.223   2.529   0.153
 1874SOL    HW1 5962   0.139   2.496   0.186
 1874SOL    HW2 5963   0.215   2.522   0.058
 1875SOL     OW 5964   0.217   2.155   0.991
 1875SOL    HW1 5965   0.243   2.114   1.074
 1875SOL    HW2 5966   0.125   2.129   0.981
 1876SOL     OW 5967   7.256   2.224   0.645
 1876SOL    HW1 5968   7.208   2.303   0.620
 1876SOL    HW2 5969   7.245   2.164   0.571
 1877SOL     OW 5970   0.580   3.170   1.209
 1877SOL    HW1 5971   0.499   3.174   1.159
 1877SOL    HW2 5972   0.594   3.260   1.240
 1878SOL     OW 5973   1.593   3.384   0.714
 1878SOL    HW1 5974   1.544   3.354   0.791
 1878SOL    HW2 5975   1.526   3.394   0.646
 1879SOL     OW 5976   1.141   2.565   0.693
 1879SOL    HW1 5977   1.187   2.647   0.680
 1879SOL    HW2 5978   1.094   2.576   0.775
 1880SOL     OW 5979   1.824   2.502   0.198
 1880SOL    HW1 5980   1.730   2.507   0.185
 1880SOL    HW2 5981   1.842   2.409   0.211
 1881SOL     OW 5982   0.732   2.996   1.054
 1881SOL    HW1 5983   0.676   3.035   1.121
 1881SOL    HW2 5984   0.771   3.070   1.009
 1882SOL     OW 5985   0.882   2.609   1.822
 1882SOL    HW1 5986   0.889   2.676   1.891
 1882SOL    HW2 5987   0.901   2.656   1.741
 1883SOL     OW 5988   0.684   2.851   0.654
 1883SOL    HW1 5989   0.752   2.849   0.721
 1883SOL    HW2 5990   0.617   2.909   0.689
 1884SOL     OW 5991   0.704   3.012   1.826
 1884SOL    HW1 5992   0.755   3.086   1.859
 1884SOL    HW2 5993   0.629   3.052   1.783
 1885SOL     OW 5994   0.355   3.269   1.070
 1885SOL    HW1 5995   0.274   3.239   1.027
 1885SOL    HW2 5996   0.394   3.330   1.007
 1886SOL     OW 5997   1.450   3.373   1.368
 1886SOL    HW1 5998   1.507   3.448   1.382
 1886SOL    HW2 5999   1.377   3.386   1.428
 1887SOL     OW 6000   0.474   2.250   1.459
 1887SOL    HW1 6001   0.546   2.187   1.468
 1887SOL    HW2 6002   0.395   2.198   1.474
 1888SOL     OW 6003   1.577   2.297   0.753
 1888SOL    HW1 6004   1.498   2.301   0.699
 1888SOL    HW2 6005   1.565   2.366   0.818
 1889SOL     OW 6006   0.225   3.585   0.477
 1889SOL    HW1 6007   0.251   3.661   0.529
 1889SOL    HW2 6008   0.295   3.575   0.413
 1890SOL     OW 6009   1.127   3.210   1.693
 1890SOL    HW1 6010   1.185   3.194   1.768
 1890SOL    HW2 6011   1.074   3.131   1.687
 1891SOL     OW 6012   0.250   3.306   0.516
 1891SOL    HW1 6013   0.231   3.399   0.533
 1891SOL    HW2 6014   0.208   3.259   0.587
 1892SOL     OW 6015   0.255   2.939   0.879
 1892SOL    HW1 6016   0.273   2.850   0.910
 1892SOL    HW2 6017   0.220   2.985   0.955
 1893SOL     OW 6018   0.590   3.666   1.424
 1893SOL    HW1 6019   0.511   3.647   1.476
 1893SOL    HW2 6020   0.618   3.752   1.455
 1894SOL     OW 6021   0.567   2.842   0.164
 1894SOL    HW1 6022   0.574   2.918   0.106
 1894SOL    HW2 6023   0.613   2.868   0.244
 1895SOL     OW 6024   1.594   1.992   1.462
 1895SOL    HW1 6025   1.633   2.067   1.417
 1895SOL    HW2 6026   1.564   2.027   1.546
 1896SOL     OW 6027   0.136   2.582   0.554
 1896SOL    HW1 6028   0.059   2.532   0.527
 1896SOL    HW2 6029   0.125   2.594   0.648
 1897SOL     OW 6030   1.857   3.613   0.322
 1897SOL    HW1 6031   1.928   3.590   0.382
 1897SOL    HW2 6032   1.870   3.706   0.304
 1898SOL     OW 6033   0.042   3.438   0.152
 1898SOL    HW1 6034   0.014   3.349   0.171
 1898SOL    HW2 6035   0.015   3.488   0.229
 1899SOL     OW 6036   1.697   2.784   0.656
 1899SOL    HW1 6037   1.786   2.751   0.644
 1899SOL    HW2 6038   1.680   2.837   0.578
 1900SOL     OW 6039   1.656   2.962   0.442
 1900SOL    HW1 6040   1.732   2.966   0.383
 1900SOL    HW2 6041   1.674   3.028   0.508
 1901SOL     OW 6042   0.176   2.625   1.557
 1901SOL    HW1 6043   0.271   2.630   1.540
 1901SOL    HW2 6044   0.155   2.710   1.597
 1902SOL     OW 6045   0.617   3.251   0.741
 1902SOL    HW1 6046   0.571   3.168   0.746
 1902SOL    HW2 6047   0.609   3.278   0.650
 1903SOL     OW 6048   1.271   3.091   1.416
 1903SOL    HW1 6049   1.299   3.022   1.356
 1903SOL    HW2 6050   1.334   3.087   1.488
 1904SOL     OW 6051   0.822   1.867   0.526
 1904SOL    HW1 6052   0.865   1.948   0.498
 1904SOL    HW2 6053   0.728   1.887   0.523
 1905SOL     OW 6054   0.171   2.829   1.269
 1905SOL    HW1 6055   0.255   2.786   1.253
 1905SOL    HW2 6056   0.125   2.825   1.184
 1906SOL     OW 6057   1.466   2.889   0.249
 1906SOL    HW1 6058   1.412   2.818   0.283
 1906SOL    HW2 6059   1.537   2.898   0.313
 1907SOL     OW 6060   1.186   3.684   1.635
 1907SOL    HW1 6061   1.187   3.747   1.563
 1907SOL    HW2 6062   1.209   3.601   1.595
 1908SOL     OW 6063   0.334   2.121   1.811
 1908SOL    HW1 6064   0.384   2.188   1.858
 1908SOL    HW2 6065   0.245   2.128   1.847
 1909SOL     OW 6066   1.470   3.280   0.937
 1909SOL    HW1 6067   1.405   3.298   1.005
 1909SOL    HW2 6068   1.453   3.189   0.912
 1910SOL     OW 6069   1.662   3.644   0.583
 1910SOL    HW1 6070   1.640   3.605   0.499
 1910SOL    HW2 6071   1.653   3.573   0.646
 1911SOL     OW 6072   0.598   2.575   0.283
 1911SOL    HW1 6073   0.598   2.662   0.242
 1911SOL    HW2 6074   0.533   2.581   0.352
 1912SOL     OW 6075   1.279   2.247   0.942
 1912SOL    HW1 6076   1.190   2.214   0.949
 1912SOL    HW2 6077   1.331   2.189   0.998
 1913SOL     OW 6078   1.594   3.538   0.336
 1913SOL    HW1 6079   1.687   3.558   0.324
 1913SOL    HW2 6080   1.561   3.521   0.248
 1914SOL     OW 6081   0.793   2.471   1.444
 1914SOL    HW1 6082   0.760   2.443   1.529
 1914SOL    HW2 6083   0.766   2.402   1.383
 1915SOL     OW 6084   1.392   2.337   1.675
 1915SOL    HW1 6085   1.397   2.381   1.759
 1915SOL    HW2 6086   1.444   2.258   1.685
 1916SOL     OW 6087   0.948   2.747   1.590
 1916SOL    HW1 6088   1.004   2.682   1.547
 1916SOL    HW2 6089   0.900   2.788   1.518
 1917SOL     OW 6090   1.005   2.262   1.212
 1917SOL    HW1 6091   0.913   2.277   1.234
 1917SOL    HW2 6092   1.002   2.217   1.128
 1918SOL     OW 6093   1.057   2.551   0.428
 1918SOL    HW1 6094   1.077   2.548   0.522
 1918SOL    HW2 6095   0.972   2.507   0.421
 1919SOL     OW 6096   0.074   2.675   0.806
 1919SOL    HW1 6097   0.152   2.669   0.860
 1919SOL    HW2 6098   0.056   2.769   0.800
 1920SOL     OW 6099   0.140   3.749   1.607
 1920SOL    HW1 6100   0.126   3.717   1.696
 1920SOL    HW2 6101   0.053   3.748   1.567
 1921SOL     OW 6102   0.877   2.202   0.213
 1921SOL    HW1 6103   0.919   2.256   0.146
 1921SOL    HW2 6104   0.868   2.116   0.173
 1922SOL     OW 6105   1.691   2.425   1.837
 1922SOL    HW1 6106   1.665   2.500   1.784
 1922SOL    HW2 6107   1.721   2.360   1.773
 1923SOL     OW 6108   1.395   3.015   0.559
 1923SOL    HW1 6109   1.474   3.003   0.506
 1923SOL    HW2 6110   1.346   3.083   0.513
 1924SOL     OW 6111   0.561   2.036   0.905
 1924SOL    HW1 6112   0.567   2.062   0.996
 1924SOL    HW2 6113   0.555   2.118   0.856
 1925SOL     OW 6114   1.011   3.327   0.481
 1925SOL    HW1 6115   0.977   3.392   0.420
 1925SOL    HW2 6116   0.969   3.347   0.565
 1926SOL     OW 6117   0.365   3.693   0.872
 1926SOL    HW1 6118   0.403   3.605   0.882
 1926SOL    HW2 6119   0.436   3.753   0.894
 1927SOL     OW 6120   1.802   2.908   0.896
 1927SOL    HW1 6121   1.753   2.898   0.814
 1927SOL    HW2 6122   1.734   2.918   0.962
 1928SOL     OW 6123   1.216   3.418   1.514
 1928SOL    HW1 6124   1.200   3.340   1.567
 1928SOL    HW2 6125   1.131   3.437   1.473
 1929SOL     OW 6126   0.299   2.797   0.253
 1929SOL    HW1 6127   0.387   2.806   0.217
 1929SOL    HW2 6128   0.274   2.707   0.234
 1930SOL     OW 6129   1.484   2.626   0.723
 1930SOL    HW1 6130   1.487   2.583   0.808
 1930SOL    HW2 6131   1.562   2.681   0.721
 1931SOL     OW 6132   0.472   3.142   1.734
 1931SOL    HW1 6133   0.443   3.143   1.643
 1931SOL    HW2 6134   0.391   3.149   1.785
 1932SOL     OW 6135   1.100   3.655   0.204
 1932SOL    HW1 6136   1.038   3.606   0.258
 1932SOL    HW2 6137   1.146   3.588   0.153
 1933SOL     OW 6138   0.208   2.168   1.489
 1933SOL    HW1 6139   0.154   2.238   1.452
 1933SOL    HW2 6140   0.202   2.180   1.584
 1934SOL     OW 6141   1.639   3.251   0.093
 1934SOL    HW1 6142   1.597   3.338   0.094
 1934SOL    HW2 6143   1.566   3.190   0.089
 1935SOL     OW 6144   0.460   3.593   0.318
 1935SOL    HW1 6145   0.503   3.652   0.380
 1935SOL    HW2 6146   0.531   3.557   0.265
 1936SOL     OW 6147   1.394   1.959   0.456
 1936SOL    HW1 6148   1.383   1.936   0.364
 1936SOL    HW2 6149   1.488   1.959   0.470
 1937SOL     OW 6150   0.211   3.654   1.223
 1937SOL    HW1 6151   0.264   3.579   1.249
 1937SOL    HW2 6152   0.181   3.633   1.135
 1938SOL     OW 6153   0.951   3.564   0.893
 1938SOL    HW1 6154   1.036   3.521   0.903
 1938SOL    HW2 6155   0.907   3.515   0.824
 1939SOL     OW 6156   0.402   2.558   0.476
 1939SOL    HW1 6157   0.408   2.463   0.488
 1939SOL    HW2 6158   0.311   2.579   0.494
 1940SOL     OW 6159   1.514   2.085   1.719
 1940SOL    HW1 6160   1.527   2.103   1.812
 1940SOL    HW2 6161   1.448   2.015   1.717
 1941SOL     OW 6162   0.635   1.977   0.118
 1941SOL    HW1 6163   0.729   1.962   0.106
 1941SOL    HW2 6164   0.594   1.929   0.046
 1942SOL     OW 6165   0.760   2.137   1.750
 1942SOL    HW1 6166   0.845   2.092   1.750
 1942SOL    HW2 6167   0.711   2.094   1.820
 1943SOL     OW 6168   0.867   3.386   1.199
 1943SOL    HW1 6169   0.847   3.350   1.113
 1943SOL    HW2 6170   0.934   3.328   1.234
 1944SOL     OW 6171   1.331   2.453   1.433
 1944SOL    HW1 6172   1.364   2.423   1.517
 1944SOL    HW2 6173   1.370   2.540   1.422
 1945SOL     OW 6174   0.815   3.243   0.951
 1945SOL    HW1 6175   0.901   3.237   0.910
 1945SOL    HW2 6176   0.754   3.255   0.878
 1946SOL     OW 6177   0.928   2.378   0.891
 1946SOL    HW1 6178   0.904   2.367   0.799
 1946SOL    HW2 6179   0.954   2.291   0.920
 1947SOL     OW 6180   0.557   1.927   0.492
 1947SOL    HW1 6181   0.480   1.927   0.549
 1947SOL    HW2 6182   0.544   2.001   0.434
 1948SOL     OW 6183   1.426   3.090   0.072
 1948SOL    HW1 6184   1.444   3.011   0.123
 1948SOL    HW2 6185   1.339   3.117   0.100
 1949SOL     OW 6186   0.300   1.927   0.231
 1949SOL    HW1 6187   0.362   1.998   0.250
 1949SOL    HW2 6188   0.348   1.847   0.251
 1950SOL     OW 6189   0.950   2.105   0.462
 1950SOL    HW1 6190   0.922   2.141   0.378
 1950SOL    HW2 6191   1.044   2.123   0.465
 1951SOL     OW 6192   1.076   2.554   1.448
 1951SOL    HW1 6193   1.012   2.483   1.454
 1951SOL    HW2 6194   1.161   2.510   1.444
 1952SOL     OW 6195   1.206   3.449   0.802
 1952SOL    HW1 6196   1.221   3.510   0.731
 1952SOL    HW2 6197   1.282   3.460   0.859
 1953SOL     OW 6198   0.473   3.016   0.721
 1953SOL    HW1 6199   0.403   2.993   0.783
 1953SOL    HW2 6200   0.432   3.007   0.635
 1954SOL     OW 6201   1.254   3.661   0.620
 1954SOL    HW1 6202   1.304   3.723   0.568
 1954SOL    HW2 6203   1.184   3.713   0.660
 1955SOL     OW 6204   1.014   2.355   0.032
 1955SOL    HW1 6205   4.612   6.070   5.136
 1955SOL    HW2 6206   1.069   2.391   0.101
 1956SOL     OW 6207   0.106   2.414   1.382
 1956SOL    HW1 6208   0.194   2.419   1.343
 1956SOL    HW2 6209   0.101   2.490   1.440
 1957SOL     OW 6210   0.572   2.087   1.175
 1957SOL    HW1 6211   0.611   2.021   1.232
 1957SOL    HW2 6212   0.480   2.087   1.199
 1958SOL     OW 6213   0.871   2.318   0.633
 1958SOL    HW1 6214   0.828   2.370   0.565
 1958SOL    HW2 6215   0.894   2.236   0.588
 1959SOL     OW 6216   1.019   1.923   0.746
 1959SOL    HW1 6217   0.957   1.919   0.673
 1959SOL    HW2 6218   0.996   1.848   0.801
 1960SOL     OW 6219   1.431   3.018   0.858
 1960SOL    HW1 6220   1.361   2.953   0.869
 1960SOL    HW2 6221   1.442   3.025   0.763
 1961SOL     OW 6222   1.463   2.473   0.959
 1961SOL    HW1 6223   1.400   2.402   0.970
 1961SOL    HW2 6224   1.519   2.467   1.036
 1962SOL     OW 6225   1.843   2.675   0.406
 1962SOL    HW1 6226   1.901   2.624   0.463
 1962SOL    HW2 6227   1.836   2.622   0.326
 1963SOL     OW 6228   0.493   3.282   0.132
 1963SOL    HW1 6229   0.420   3.249   0.185
 1963SOL    HW2 6230   0.450   3.326   0.058
 1964SOL     OW 6231   1.709   3.131   0.641
 1964SOL    HW1 6232   1.803   3.123   0.659
 1964SOL    HW2 6233   1.687   3.221   0.667
 1965SOL     OW 6234   1.343   2.458   0.067
 1965SOL    HW1 6235   1.285   2.423   0.135
 1965SOL    HW2 6236   1.429   2.463   0.109
 1966SOL     OW 6237   0.498   2.119   0.303
 1966SOL    HW1 6238   0.555   2.077   0.239
 1966SOL    HW2 6239   0.478   2.204   0.264
 1967SOL     OW 6240   1.735   3.106   1.541
 1967SOL    HW1 6241   1.823   3.071   1.524
 1967SOL    HW2 6242   1.750   3.193   1.576
 1968SOL     OW 6243   1.039   3.206   1.320
 1968SOL    HW1 6244   0.963   3.177   1.371
 1968SOL    HW2 6245   1.114   3.172   1.368
 1969SOL     OW 6246   1.604   3.493   1.666
 1969SOL    HW1 6247   1.596   3.531   1.579
 1969SOL    HW2 6248   1.684   3.440   1.661
 1970SOL     OW 6249   1.142   3.086   1.095
 1970SOL    HW1 6250   1.085   3.124   1.162
 1970SOL    HW2 6251   1.111   3.124   1.013
 1971SOL     OW 6252   1.608   2.956   1.080
 1971SOL    HW1 6253   1.600   3.022   1.150
 1971SOL    HW2 6254   1.537   2.977   1.019
 1972SOL     OW 6255   0.919   1.944   1.382
 1972SOL    HW1 6256   0.941   1.927   1.290
 1972SOL    HW2 6257   0.998   1.984   1.418
 1973SOL     OW 6258   0.977   2.980   1.725
 1973SOL    HW1 6259   0.886   2.997   1.750
 1973SOL    HW2 6260   0.973   2.901   1.671
 1974SOL     OW 6261   0.708   2.917   0.384
 1974SOL    HW1 6262   0.692   2.898   0.477
 1974SOL    HW2 6263   0.785   2.865   0.362
 1975SOL     OW 6264   0.418   2.697   1.257
 1975SOL    HW1 6265   0.488   2.706   1.321
 1975SOL    HW2 6266   0.391   2.605   1.263
 1976SOL     OW 6267   1.264   2.231   1.289
 1976SOL    HW1 6268   1.293   2.311   1.334
 1976SOL    HW2 6269   1.175   2.250   1.261
 1977SOL     OW 6270   0.052   3.465   1.379
 1977SOL    HW1 6271   0.065   3.555   1.349
 1977SOL    HW2 6272   0.139   3.425   1.372
 1978SOL     OW 6273   0.340   2.982   0.479
 1978SOL    HW1 6274   0.332   3.051   0.414
 1978SOL    HW2 6275   0.333   2.901   0.429
 1979SOL     OW 6276   0.551   2.369   0.856
 1979SOL    HW1 6277   0.561   2.427   0.781
 1979SOL    HW2 6278   0.614   2.401   0.920
 1980SOL     OW 6279   1.265   3.230   0.433
 1980SOL    HW1 6280   1.317   3.302   0.467
 1980SOL    HW2 6281   1.174   3.253   0.454
 1981SOL     OW 6282   1.300   3.329   1.144
 1981SOL    HW1 6283   1.350   3.339   1.225
 1981SOL    HW2 6284   1.246   3.252   1.158
 1982SOL     OW 6285   1.595   2.510   0.491
 1982SOL    HW1 6286   1.540   2.543   0.563
 1982SOL    HW2 6287   1.667   2.573   0.486
 1983SOL     OW 6288   0.331   3.397   1.308
 1983SOL    HW1 6289   0.330   3.348   1.226
 1983SOL    HW2 6290   0.423   3.418   1.322
 1984SOL     OW 6291   0.467   2.587   1.621
 1984SOL    HW1 6292   0.515   2.634   1.552
 1984SOL    HW2 6293   0.529   2.522   1.653
 1985SOL     OW 6294   1.617   2.643   1.694
 1985SOL    HW1 6295   1.531   2.685   1.687
 1985SOL    HW2 6296   1.669   2.683   1.624
 1986SOL     OW 6297   0.997   2.001   1.763
 1986SOL    HW1 6298   1.055   2.074   1.743
 1986SOL    HW2 6299   1.047   1.923   1.739
 1987SOL     OW 6300   0.482   1.895   1.742
 1987SOL    HW1 6301   0.426   1.835   1.694
 1987SOL    HW2 6302   0.428   1.973   1.757
 1988SOL     OW 6303   0.584   2.743   1.036
 1988SOL    HW1 6304   0.627   2.829   1.039
 1988SOL    HW2 6305   0.529   2.741   1.114
 1989SOL     OW 6306   1.312   2.711   1.013
 1989SOL    HW1 6307   1.224   2.686   0.985
 1989SOL    HW2 6308   1.365   2.633   0.995
 1990SOL     OW 6309   1.178   2.369   0.262
 1990SOL    HW1 6310   1.200   2.296   0.320
 1990SOL    HW2 6311   1.140   2.435   0.320
 1991SOL     OW 6312   0.312   2.062   1.245
 1991SOL    HW1 6313   0.265   2.092   1.323
 1991SOL    HW2 6314   0.290   1.969   1.237
 1992SOL     OW 6315   7.271   3.135   1.249
 1992SOL    HW1 6316   0.039   3.103   1.328
 1992SOL    HW2 6317   7.207   3.198   1.282
 1993SOL     OW 6318   0.713   2.493   1.042
 1993SOL    HW1 6319   0.789   2.486   0.985
 1993SOL    HW2 6320   0.681   2.582   1.028
 1994SOL     OW 6321   1.748   2.821   1.867
 1994SOL    HW1 6322   1.705   2.749   1.820
 1994SOL    HW2 6323   1.686   2.844   1.936
 1995SOL     OW 6324   0.320   1.928   0.627
 1995SOL    HW1 6325   0.289   2.016   0.646
 1995SOL    HW2 6326   0.328   1.886   0.713
 1996SOL     OW 6327   1.590   2.225   0.409
 1996SOL    HW1 6328   1.645   2.163   0.458
 1996SOL    HW2 6329   1.597   2.307   0.458
 1997SOL     OW 6330   1.036   2.620   0.957
 1997SOL    HW1 6331   1.017   2.635   1.050
 1997SOL    HW2 6332   1.004   2.531   0.941
 1998SOL     OW 6333   0.974   3.436   1.722
 1998SOL    HW1 6334   0.966   3.473   1.634
 1998SOL    HW2 6335   1.012   3.349   1.708
 1999SOL     OW 6336   1.840   3.360   1.601
 1999SOL    HW1 6337   1.867   3.387   1.513
 1999SOL    HW2 6338   1.918   3.373   1.655
 2000SOL     OW 6339   0.368   2.773   1.803
 2000SOL    HW1 6340   0.437   2.798   1.864
 2000SOL    HW2 6341   0.409   2.709   1.744
 2001SOL     OW 6342   1.575   2.143   0.147
 2001SOL    HW1 6343   1.486   2.126   0.117
 2001SOL    HW2 6344   1.568   2.149   0.242
 2002SOL     OW 6345   1.276   2.712   0.004
 2002SOL    HW1 6346   1.301   2.621   0.016
 2002SOL    HW2 6347   4.996   6.396   5.129
 2003SOL     OW 6348   1.068   3.210   0.856
 2003SOL    HW1 6349   1.076   3.141   0.790
 2003SOL    HW2 6350   1.121   3.282   0.822
 2004SOL     OW 6351   0.316   2.673   0.948
 2004SOL    HW1 6352   0.409   2.693   0.950
 2004SOL    HW2 6353   0.310   2.582   0.975
 2005SOL     OW 6354   0.330   2.397   1.009
 2005SOL    HW1 6355   0.285   2.313   1.000
 2005SOL    HW2 6356   0.406   2.390   0.951
 2006SOL     OW 6357   1.138   2.230   1.687
 2006SOL    HW1 6358   1.092   2.282   1.753
 2006SOL    HW2 6359   1.223   2.271   1.678
 2007SOL     OW 6360   1.155   2.053   1.474
 2007SOL    HW1 6361   1.144   2.115   1.546
 2007SOL    HW2 6362   1.202   2.102   1.407
 2008SOL     OW 6363   7.252   3.166   0.209
 2008SOL    HW1 6364   7.242   3.111   0.132
 2008SOL    HW2 6365   7.273   3.105   0.280
 2009SOL     OW 6366   0.113   3.628   0.969
 2009SOL    HW1 6367   0.107   3.545   0.923
 2009SOL    HW2 6368   0.189   3.671   0.929
 2010SOL     OW 6369   0.494   3.441   0.904
 2010SOL    HW1 6370   0.564   3.503   0.923
 2010SOL    HW2 6371   0.533   3.377   0.845
 2011SOL     OW 6372   0.958   2.645   1.216
 2011SOL    HW1 6373   1.017   2.631   1.290
 2011SOL    HW2 6374   0.877   2.601   1.240
 2012SOL     OW 6375   7.270   2.410   1.120
 2012SOL    HW1 6376   0.078   2.410   1.075
 2012SOL    HW2 6377   0.015   2.401   1.213
 2013SOL     OW 6378   0.231   2.399   1.698
 2013SOL    HW1 6379   0.319   2.373   1.672
 2013SOL    HW2 6380   0.212   2.477   1.645
 2014SOL     OW 6381   1.387   2.789   1.651
 2014SOL    HW1 6382   1.405   2.883   1.646
 2014SOL    HW2 6383   1.381   2.760   1.560
 2015SOL     OW 6384   0.819   2.429   0.372
 2015SOL    HW1 6385   0.819   2.351   0.316
 2015SOL    HW2 6386   0.744   2.480   0.342
 2016SOL     OW 6387   1.640   2.463   1.170
 2016SOL    HW1 6388   1.633   2.403   1.245
 2016SOL    HW2 6389   1.730   2.452   1.139
 2017SOL     OW 6390   0.223   3.422   1.718
 2017SOL    HW1 6391   0.206   3.491   1.782
 2017SOL    HW2 6392   0.237   3.343   1.771
 2018SOL     OW 6393   0.730   2.305   1.238
 2018SOL    HW1 6394   0.671   2.233   1.218
 2018SOL    HW2 6395   0.714   2.369   1.169
 2019SOL     OW 6396   0.946   3.526   1.457
 2019SOL    HW1 6397   0.906   3.485   1.381
 2019SOL    HW2 6398   0.931   3.620   1.444
 2020SOL     OW 6399   0.450   2.361   0.190
 2020SOL    HW1 6400   0.516   2.426   0.212
 2020SOL    HW2 6401   0.368   2.411   0.183
 2021SOL     OW 6402   0.130   3.012   1.463
 2021SOL    HW1 6403   0.126   2.965   1.546
 2021SOL    HW2 6404   0.147   2.944   1.398
 2022SOL     OW 6405   1.306   2.899   1.210
 2022SOL    HW1 6406   1.317   2.832   1.142
 2022SOL    HW2 6407   1.249   2.964   1.171
 2023SOL     OW 6408   1.284   2.696   0.317
 2023SOL    HW1 6409   1.213   2.650   0.363
 2023SOL    HW2 6410   1.260   2.690   0.224
 2024SOL     OW 6411   1.782   3.593   1.166
 2024SOL    HW1 6412   1.846   3.617   1.098
 2024SOL    HW2 6413   1.753   3.505   1.141
 2025SOL     OW 6414   1.248   3.601   1.099
 2025SOL    HW1 6415   1.331   3.625   1.057
 2025SOL    HW2 6416   1.258   3.508   1.120
 2026SOL     OW 6417   0.106   3.169   0.999
 2026SOL    HW1 6418   0.076   3.170   1.089
 2026SOL    HW2 6419   0.046   3.109   0.954
 2027SOL     OW 6420   0.691   3.534   1.757
 2027SOL    HW1 6421   0.639   3.611   1.733
 2027SOL    HW2 6422   0.779   3.553   1.724
 2028SOL     OW 6423   0.908   1.959   0.079
 2028SOL    HW1 6424   4.594   5.613   5.143
 2028SOL    HW2 6425   0.966   1.901   0.129
 2029SOL     OW 6426   1.748   2.032   0.529
 2029SOL    HW1 6427   1.814   2.013   0.462
 2029SOL    HW2 6428   1.722   1.946   0.562
 2030SOL     OW 6429   1.406   3.447   0.517
 2030SOL    HW1 6430   1.464   3.481   0.449
 2030SOL    HW2 6431   1.353   3.522   0.543
 2031SOL     OW 6432   0.141   3.642   1.865
 2031SOL    HW1 6433   0.092   3.578   1.916
 2031SOL    HW2 6434   0.184   3.697   1.931
 2032SOL     OW 6435   1.278   2.799   0.673
 2032SOL    HW1 6436   1.352   2.740   0.688
 2032SOL    HW2 6437   1.315   2.871   0.622
 2033SOL     OW 6438   0.786   3.139   1.413
 2033SOL    HW1 6439   0.760   3.187   1.491
 2033SOL    HW2 6440   0.713   3.149   1.352
 2034SOL     OW 6441   0.672   3.485   0.171
 2034SOL    HW1 6442   0.688   3.511   0.080
 2034SOL    HW2 6443   0.623   3.403   0.164
 2035SOL     OW 6444   1.620   3.592   1.401
 2035SOL    HW1 6445   1.675   3.593   1.322
 2035SOL    HW2 6446   1.605   3.684   1.421
 2036SOL     OW 6447   1.844   2.026   0.963
 2036SOL    HW1 6448   1.873   1.938   0.941
 2036SOL    HW2 6449   1.756   2.032   0.925
 2037SOL     OW 6450   0.244   2.175   0.712
 2037SOL    HW1 6451   0.155   2.201   0.691
 2037SOL    HW2 6452   0.247   2.172   0.808
 2038SOL     OW 6453   1.236   3.476   0.048
 2038SOL    HW1 6454   1.224   3.389   0.086
 2038SOL    HW2 6455   4.848   7.105   5.102
 2039SOL     OW 6456   0.827   2.872   1.379
 2039SOL    HW1 6457   0.871   2.866   1.294
 2039SOL    HW2 6458   0.816   2.966   1.393
 2040SOL     OW 6459   0.917   2.765   0.316
 2040SOL    HW1 6460   0.968   2.783   0.237
 2040SOL    HW2 6461   0.965   2.693   0.359
 2041SOL     OW 6462   1.516   3.499   0.076
 2041SOL    HW1 6463   1.422   3.506   0.057
 2041SOL    HW2 6464   1.554   3.578   0.038
 2042SOL     OW 6465   0.357   3.170   1.491
 2042SOL    HW1 6466   0.346   3.247   1.436
 2042SOL    HW2 6467   0.278   3.118   1.477
 2043SOL     OW 6468   1.596   3.153   1.280
 2043SOL    HW1 6469   1.651   3.131   1.356
 2043SOL    HW2 6470   1.537   3.221   1.312
 2044SOL     OW 6471   1.064   2.978   0.707
 2044SOL    HW1 6472   0.993   2.930   0.750
 2044SOL    HW2 6473   1.132   2.912   0.693
 2045SOL     OW 6474   1.028   2.111   0.964
 2045SOL    HW1 6475   1.027   2.069   0.878
 2045SOL    HW2 6476   1.023   2.038   1.027
 2046SOL     OW 6477   0.615   3.340   0.485
 2046SOL    HW1 6478   0.667   3.294   0.419
 2046SOL    HW2 6479   0.534   3.364   0.440
 2047SOL     OW 6480   1.745   2.242   1.388
 2047SOL    HW1 6481   1.816   2.306   1.385
 2047SOL    HW2 6482   1.772   2.173   1.327
 2048SOL     OW 6483   0.275   3.189   0.278
 2048SOL    HW1 6484   0.184   3.190   0.246
 2048SOL    HW2 6485   0.271   3.237   0.361
 2049SOL     OW 6486   0.130   2.857   1.700
 2049SOL    HW1 6487   0.067   2.847   1.771
 2049SOL    HW2 6488   0.215   2.844   1.741
 2050SOL     OW 6489   0.684   2.057   1.491
 2050SOL    HW1 6490   0.767   2.028   1.453
 2050SOL    HW2 6491   0.707   2.089   1.578
 2051SOL     OW 6492   0.047   2.183   0.043
 2051SOL    HW1 6493   7.235   2.146   0.049
 2051SOL    HW2 6494   3.715   5.799   5.100
 2052SOL     OW 6495   1.417   2.717   1.390
 2052SOL    HW1 6496   1.364   2.776   1.335
 2052SOL    HW2 6497   1.504   2.721   1.352
 2053SOL     OW 6498   0.081   2.086   0.304
 2053SOL    HW1 6499   0.078   2.116   0.213
 2053SOL    HW2 6500   0.147   2.016   0.303
 2054SOL     OW 6501   1.197   3.223   0.162
 2054SOL    HW1 6502   1.124   3.169   0.191
 2054SOL    HW2 6503   1.248   3.240   0.241
 2055SOL     OW 6504   0.630   2.691   1.427
 2055SOL    HW1 6505   0.688   2.767   1.416
 2055SOL    HW2 6506   0.689   2.616   1.431
 2056SOL     OW 6507   1.490   3.660   0.981
 2056SOL    HW1 6508   1.513   3.737   0.928
 2056SOL    HW2 6509   1.574   3.623   1.008
 2057SOL     OW 6510   0.699   2.422   1.700
 2057SOL    HW1 6511   0.756   2.476   1.755
 2057SOL    HW2 6512   0.718   2.332   1.727
 2058SOL     OW 6513   1.465   3.053   1.619
 2058SOL    HW1 6514   1.459   3.071   1.713
 2058SOL    HW2 6515   1.556   3.074   1.597
 2059SOL     OW 6516   0.369   3.611   1.574
 2059SOL    HW1 6517   0.289   3.664   1.569
 2059SOL    HW2 6518   0.340   3.526   1.606
 2060SOL     OW 6519   1.656   2.739   1.255
 2060SOL    HW1 6520   1.656   2.656   1.208
 2060SOL    HW2 6521   1.644   2.805   1.186
 2061SOL     OW 6522   1.222   2.179   0.460
 2061SOL    HW1 6523   1.283   2.105   0.456
 2061SOL    HW2 6524   1.252   2.231   0.535
 2062SOL     OW 6525   0.588   2.585   0.680
 2062SOL    HW1 6526   0.627   2.672   0.670
 2062SOL    HW2 6527   0.525   2.578   0.609
 2063SOL     OW 6528   1.755   2.212   1.663
 2063SOL    HW1 6529   1.750   2.228   1.569
 2063SOL    HW2 6530   1.677   2.160   1.683
 2064SOL     OW 6531   1.754   2.786   1.507
 2064SOL    HW1 6532   1.740   2.880   1.521
 2064SOL    HW2 6533   1.729   2.772   1.416
 2065SOL     OW 6534   0.834   3.195   0.034
 2065SOL    HW1 6535   0.824   3.195   0.129
 2065SOL    HW2 6536   0.749   3.221   0.001
 2066SOL     OW 6537   0.675   3.641   0.928
 2066SOL    HW1 6538   0.659   3.735   0.915
 2066SOL    HW2 6539   0.770   3.632   0.927
 2067SOL     OW 6540   0.874   2.839   0.859
 2067SOL    HW1 6541   0.926   2.767   0.895
 2067SOL    HW2 6542   0.833   2.879   0.935
 2068SOL     OW 6543   1.065   2.848   0.106
 2068SOL    HW1 6544   1.020   2.886   0.030
 2068SOL    HW2 6545   1.144   2.809   0.069
 2069SOL     OW 6546   1.834   3.420   0.849
 2069SOL    HW1 6547   1.759   3.411   0.790
 2069SOL    HW2 6548   1.809   3.373   0.928
 2070SOL     OW 6549   0.240   3.187   1.872
 2070SOL    HW1 6550   0.151   3.153   1.862
 2070SOL    HW2 6551   0.250   3.199   1.967
 2071SOL     OW 6552   0.154   3.090   0.665
 2071SOL    HW1 6553   0.177   3.039   0.743
 2071SOL    HW2 6554   0.202   3.048   0.594
 2072SOL     OW 6555   0.688   3.279   1.626
 2072SOL    HW1 6556   0.610   3.239   1.664
 2072SOL    HW2 6557   0.692   3.366   1.666
 2073SOL     OW 6558   1.811   2.032   1.233
 2073SOL    HW1 6559   1.812   1.937   1.243
 2073SOL    HW2 6560   1.824   2.046   1.139
 2074SOL     OW 6561   0.412   2.293   0.521
 2074SOL    HW1 6562   0.434   2.222   0.460
 2074SOL    HW2 6563   0.360   2.250   0.589
 2075SOL     OW 6564   1.698   3.343   1.084
 2075SOL    HW1 6565   1.618   3.323   1.036
 2075SOL    HW2 6566   1.701   3.275   1.152
 2076SOL     OW 6567   0.357   2.431   1.285
 2076SOL    HW1 6568   0.412   2.370   1.335
 2076SOL    HW2 6569   0.366   2.402   1.195
 2077SOL     OW 6570   0.832   3.460   0.670
 2077SOL    HW1 6571   0.815   3.538   0.618
 2077SOL    HW2 6572   0.755   3.405   0.657
 2078SOL     OW 6573   1.419   2.089   1.115
 2078SOL    HW1 6574   1.427   1.999   1.149
 2078SOL    HW2 6575   1.375   2.137   1.185
 2079SOL     OW 6576   1.013   1.878   1.122
 2079SOL    HW1 6577   0.964   1.814   1.070
 2079SOL    HW2 6578   1.101   1.841   1.129
 2080SOL     OW 6579   0.775   3.181   0.315
 2080SOL    HW1 6580   0.742   3.094   0.338
 2080SOL    HW2 6581   0.868   3.178   0.337
 2081SOL     OW 6582   0.612   3.432   1.291
 2081SOL    HW1 6583   0.610   3.516   1.337
 2081SOL    HW2 6584   0.700   3.426   1.255
 2082SOL     OW 6585   1.333   1.910   0.199
 2082SOL    HW1 6586   1.320   1.984   0.140
 2082SOL    HW2 6587   1.248   1.866   0.202
 2083SOL     OW 6588   1.300   2.329   0.680
 2083SOL    HW1 6589   1.252   2.412   0.676
 2083SOL    HW2 6590   1.289   2.298   0.769
 2084SOL     OW 6591   1.581   2.051   0.892
 2084SOL    HW1 6592   1.528   2.079   0.967
 2084SOL    HW2 6593   1.579   2.126   0.832
 2085SOL     OW 6594   0.066   2.932   0.334
 2085SOL    HW1 6595   0.145   2.890   0.302
 2085SOL    HW2 6596   7.271   2.875   0.305
 2086SOL     OW 6597   0.893   3.530   0.337
 2086SOL    HW1 6598   0.815   3.512   0.284
 2086SOL    HW2 6599   0.864   3.598   0.398
 2087SOL     OW 6600   0.247   2.504   1.982
 2087SOL    HW1 6601   0.153   2.489   1.990
 2087SOL    HW2 6602   0.263   2.508   1.888
 2088SOL     OW 6603   0.219   2.146   2.846
 2088SOL    HW1 6604   0.250   2.104   2.926
 2088SOL    HW2 6605   0.127   2.120   2.840
 2089SOL     OW 6606   7.243   2.223   2.533
 2089SOL    HW1 6607   7.203   2.307   2.509
 2089SOL    HW2 6608   7.205   2.160   2.472
 2090SOL     OW 6609   0.580   3.169   3.070
 2090SOL    HW1 6610   0.497   3.174   3.021
 2090SOL    HW2 6611   0.594   3.259   3.101
 2091SOL     OW 6612   1.584   3.386   2.567
 2091SOL    HW1 6613   1.538   3.355   2.645
 2091SOL    HW2 6614   1.518   3.388   2.498
 2092SOL     OW 6615   1.138   2.566   2.552
 2092SOL    HW1 6616   1.184   2.649   2.539
 2092SOL    HW2 6617   1.090   2.578   2.635
 2093SOL     OW 6618   1.797   2.447   2.082
 2093SOL    HW1 6619   1.761   2.444   1.994
 2093SOL    HW2 6620   1.754   2.375   2.128
 2094SOL     OW 6621   0.731   2.994   2.914
 2094SOL    HW1 6622   0.675   3.033   2.982
 2094SOL    HW2 6623   0.770   3.069   2.870
 2095SOL     OW 6624   0.882   2.606   3.687
 2095SOL    HW1 6625   0.881   2.673   3.756
 2095SOL    HW2 6626   0.902   2.656   3.607
 2096SOL     OW 6627   0.685   2.848   2.511
 2096SOL    HW1 6628   0.753   2.846   2.578
 2096SOL    HW2 6629   0.620   2.910   2.544
 2097SOL     OW 6630   0.706   3.012   3.689
 2097SOL    HW1 6631   0.756   3.087   3.723
 2097SOL    HW2 6632   0.630   3.051   3.646
 2098SOL     OW 6633   0.355   3.269   2.931
 2098SOL    HW1 6634   0.273   3.241   2.890
 2098SOL    HW2 6635   0.394   3.329   2.869
 2099SOL     OW 6636   1.449   3.373   3.229
 2099SOL    HW1 6637   1.506   3.448   3.244
 2099SOL    HW2 6638   1.376   3.386   3.289
 2100SOL     OW 6639   0.468   2.242   3.310
 2100SOL    HW1 6640   0.541   2.182   3.327
 2100SOL    HW2 6641   0.390   2.192   3.336
 2101SOL     OW 6642   1.581   2.295   2.617
 2101SOL    HW1 6643   1.511   2.304   2.552
 2101SOL    HW2 6644   1.565   2.365   2.680
 2102SOL     OW 6645   0.214   3.585   2.337
 2102SOL    HW1 6646   0.245   3.658   2.391
 2102SOL    HW2 6647   0.278   3.581   2.265
 2103SOL     OW 6648   1.127   3.210   3.555
 2103SOL    HW1 6649   1.183   3.195   3.631
 2103SOL    HW2 6650   1.074   3.131   3.549
 2104SOL     OW 6651   0.231   3.317   2.396
 2104SOL    HW1 6652   0.220   3.412   2.386
 2104SOL    HW2 6653   0.196   3.297   2.482
 2105SOL     OW 6654   0.271   2.953   2.746
 2105SOL    HW1 6655   0.280   2.864   2.780
 2105SOL    HW2 6656   0.237   3.004   2.819
 2106SOL     OW 6657   0.595   3.664   3.287
 2106SOL    HW1 6658   0.517   3.644   3.337
 2106SOL    HW2 6659   0.622   3.751   3.317
 2107SOL     OW 6660   0.573   2.844   2.011
 2107SOL    HW1 6661   0.622   2.889   1.942
 2107SOL    HW2 6662   0.613   2.875   2.092
 2108SOL     OW 6663   1.597   1.991   3.327
 2108SOL    HW1 6664   1.633   2.068   3.284
 2108SOL    HW2 6665   1.564   2.024   3.411
 2109SOL     OW 6666   0.141   2.554   2.428
 2109SOL    HW1 6667   0.056   2.528   2.393
 2109SOL    HW2 6668   0.121   2.590   2.515
 2110SOL     OW 6669   1.848   3.606   2.182
 2110SOL    HW1 6670   1.920   3.591   2.243
 2110SOL    HW2 6671   1.856   3.699   2.160
 2111SOL     OW 6672   0.019   3.431   1.985
 2111SOL    HW1 6673   0.012   3.340   2.015
 2111SOL    HW2 6674   7.207   3.454   1.957
 2112SOL     OW 6675   1.694   2.786   2.510
 2112SOL    HW1 6676   1.779   2.745   2.492
 2112SOL    HW2 6677   1.676   2.840   2.433
 2113SOL     OW 6678   1.657   2.971   2.295
 2113SOL    HW1 6679   1.742   2.963   2.251
 2113SOL    HW2 6680   1.672   3.035   2.364
 2114SOL     OW 6681   0.181   2.618   3.421
 2114SOL    HW1 6682   0.276   2.618   3.423
 2114SOL    HW2 6683   0.156   2.704   3.454
 2115SOL     OW 6684   0.622   3.259   2.593
 2115SOL    HW1 6685   0.579   3.174   2.601
 2115SOL    HW2 6686   0.607   3.286   2.502
 2116SOL     OW 6687   1.271   3.091   3.278
 2116SOL    HW1 6688   1.300   3.021   3.218
 2116SOL    HW2 6689   1.333   3.086   3.351
 2117SOL     OW 6690   0.827   1.869   2.379
 2117SOL    HW1 6691   0.869   1.951   2.353
 2117SOL    HW2 6692   0.733   1.889   2.379
 2118SOL     OW 6693   0.181   2.827   3.129
 2118SOL    HW1 6694   0.267   2.785   3.129
 2118SOL    HW2 6695   0.143   2.805   3.044
 2119SOL     OW 6696   1.534   2.877   2.062
 2119SOL    HW1 6697   1.465   2.818   2.094
 2119SOL    HW2 6698   1.576   2.909   2.142
 2120SOL     OW 6699   1.191   3.685   3.497
 2120SOL    HW1 6700   1.190   3.747   3.424
 2120SOL    HW2 6701   1.212   3.601   3.457
 2121SOL     OW 6702   0.354   2.120   3.728
 2121SOL    HW1 6703   0.395   2.197   3.766
 2121SOL    HW2 6704   0.260   2.136   3.737
 2122SOL     OW 6705   1.470   3.280   2.796
 2122SOL    HW1 6706   1.406   3.299   2.864
 2122SOL    HW2 6707   1.453   3.189   2.771
 2123SOL     OW 6708   1.640   3.651   2.424
 2123SOL    HW1 6709   1.624   3.605   2.342
 2123SOL    HW2 6710   1.636   3.583   2.491
 2124SOL     OW 6711   0.599   2.564   2.134
 2124SOL    HW1 6712   0.603   2.652   2.096
 2124SOL    HW2 6713   0.534   2.572   2.204
 2125SOL     OW 6714   1.281   2.250   2.804
 2125SOL    HW1 6715   1.191   2.217   2.810
 2125SOL    HW2 6716   1.332   2.191   2.859
 2126SOL     OW 6717   1.581   3.531   2.179
 2126SOL    HW1 6718   1.675   3.548   2.168
 2126SOL    HW2 6719   1.550   3.515   2.089
 2127SOL     OW 6720   0.799   2.471   3.302
 2127SOL    HW1 6721   0.767   2.444   3.388
 2127SOL    HW2 6722   0.770   2.403   3.243
 2128SOL     OW 6723   1.392   2.338   3.538
 2128SOL    HW1 6724   1.397   2.382   3.623
 2128SOL    HW2 6725   1.444   2.259   3.549
 2129SOL     OW 6726   0.947   2.747   3.454
 2129SOL    HW1 6727   1.004   2.683   3.411
 2129SOL    HW2 6728   0.899   2.788   3.382
 2130SOL     OW 6729   1.006   2.261   3.073
 2130SOL    HW1 6730   0.914   2.278   3.095
 2130SOL    HW2 6731   1.003   2.217   2.988
 2131SOL     OW 6732   1.061   2.560   2.283
 2131SOL    HW1 6733   1.080   2.557   2.377
 2131SOL    HW2 6734   0.977   2.514   2.274
 2132SOL     OW 6735   0.063   2.706   2.666
 2132SOL    HW1 6736   0.149   2.688   2.705
 2132SOL    HW2 6737   0.029   2.780   2.718
 2133SOL     OW 6738   0.150   3.747   3.469
 2133SOL    HW1 6739   0.136   3.714   3.558
 2133SOL    HW2 6740   0.063   3.763   3.435
 2134SOL     OW 6741   0.888   2.208   2.058
 2134SOL    HW1 6742   0.938   2.266   2.000
 2134SOL    HW2 6743   0.874   2.128   2.008
 2135SOL     OW 6744   1.694   2.426   3.699
 2135SOL    HW1 6745   1.666   2.500   3.646
 2135SOL    HW2 6746   1.721   2.360   3.635
 2136SOL     OW 6747   1.391   3.015   2.410
 2136SOL    HW1 6748   1.471   3.005   2.359
 2136SOL    HW2 6749   1.337   3.075   2.359
 2137SOL     OW 6750   0.564   2.036   2.769
 2137SOL    HW1 6751   0.571   2.060   2.861
 2137SOL    HW2 6752   0.558   2.120   2.723
 2138SOL     OW 6753   0.995   3.319   2.330
 2138SOL    HW1 6754   0.972   3.393   2.274
 2138SOL    HW2 6755   0.965   3.345   2.418
 2139SOL     OW 6756   0.365   3.689   2.735
 2139SOL    HW1 6757   0.406   3.603   2.746
 2139SOL    HW2 6758   0.435   3.751   2.757
 2140SOL     OW 6759   1.800   2.907   2.751
 2140SOL    HW1 6760   1.752   2.896   2.669
 2140SOL    HW2 6761   1.733   2.918   2.818
 2141SOL     OW 6762   1.215   3.419   3.376
 2141SOL    HW1 6763   1.199   3.341   3.429
 2141SOL    HW2 6764   1.130   3.440   3.338
 2142SOL     OW 6765   0.315   2.801   2.131
 2142SOL    HW1 6766   0.396   2.821   2.082
 2142SOL    HW2 6767   0.302   2.707   2.118
 2143SOL     OW 6768   1.482   2.622   2.574
 2143SOL    HW1 6769   1.486   2.581   2.660
 2143SOL    HW2 6770   1.561   2.677   2.570
 2144SOL     OW 6771   0.475   3.142   3.596
 2144SOL    HW1 6772   0.447   3.143   3.504
 2144SOL    HW2 6773   0.393   3.145   3.646
 2145SOL     OW 6774   1.141   3.637   2.090
 2145SOL    HW1 6775   1.058   3.607   2.129
 2145SOL    HW2 6776   1.160   3.572   2.022
 2146SOL     OW 6777   0.220   2.126   3.348
 2146SOL    HW1 6778   0.136   2.169   3.331
 2146SOL    HW2 6779   0.197   2.046   3.396
 2147SOL     OW 6780   1.639   3.248   1.956
 2147SOL    HW1 6781   1.597   3.334   1.945
 2147SOL    HW2 6782   1.571   3.185   1.930
 2148SOL     OW 6783   0.455   3.603   2.179
 2148SOL    HW1 6784   0.502   3.653   2.245
 2148SOL    HW2 6785   0.524   3.564   2.124
 2149SOL     OW 6786   1.399   1.969   2.320
 2149SOL    HW1 6787   1.400   1.944   2.228
 2149SOL    HW2 6788   1.491   1.960   2.348
 2150SOL     OW 6789   0.206   3.651   3.089
 2150SOL    HW1 6790   0.259   3.576   3.118
 2150SOL    HW2 6791   0.178   3.627   3.000
 2151SOL     OW 6792   0.953   3.564   2.754
 2151SOL    HW1 6793   1.037   3.520   2.766
 2151SOL    HW2 6794   0.910   3.514   2.684
 2152SOL     OW 6795   0.403   2.546   2.332
 2152SOL    HW1 6796   0.413   2.451   2.342
 2152SOL    HW2 6797   0.313   2.563   2.359
 2153SOL     OW 6798   1.511   2.084   3.581
 2153SOL    HW1 6799   1.526   2.102   3.674
 2153SOL    HW2 6800   1.441   2.019   3.580
 2154SOL     OW 6801   0.645   1.964   1.950
 2154SOL    HW1 6802   0.693   1.885   1.973
 2154SOL    HW2 6803   0.585   1.936   1.880
 2155SOL     OW 6804   0.764   2.136   3.610
 2155SOL    HW1 6805   0.848   2.090   3.611
 2155SOL    HW2 6806   0.713   2.094   3.680
 2156SOL     OW 6807   0.869   3.385   3.059
 2156SOL    HW1 6808   0.847   3.348   2.974
 2156SOL    HW2 6809   0.935   3.326   3.096
 2157SOL     OW 6810   1.332   2.453   3.295
 2157SOL    HW1 6811   1.364   2.423   3.380
 2157SOL    HW2 6812   1.370   2.540   3.284
 2158SOL     OW 6813   0.814   3.242   2.812
 2158SOL    HW1 6814   0.901   3.237   2.773
 2158SOL    HW2 6815   0.756   3.256   2.737
 2159SOL     OW 6816   0.927   2.377   2.750
 2159SOL    HW1 6817   0.903   2.366   2.658
 2159SOL    HW2 6818   0.954   2.290   2.779
 2160SOL     OW 6819   0.560   1.923   2.348
 2160SOL    HW1 6820   0.484   1.926   2.407
 2160SOL    HW2 6821   0.544   1.994   2.286
 2161SOL     OW 6822   1.434   3.073   1.894
 2161SOL    HW1 6823   1.463   2.999   1.948
 2161SOL    HW2 6824   1.350   3.099   1.932
 2162SOL     OW 6825   0.297   1.912   2.063
 2162SOL    HW1 6826   0.356   1.985   2.081
 2162SOL    HW2 6827   0.344   1.835   2.097
 2163SOL     OW 6828   0.951   2.108   2.312
 2163SOL    HW1 6829   0.926   2.144   2.227
 2163SOL    HW2 6830   1.044   2.126   2.319
 2164SOL     OW 6831   1.077   2.557   3.310
 2164SOL    HW1 6832   1.011   2.488   3.316
 2164SOL    HW2 6833   1.161   2.510   3.306
 2165SOL     OW 6834   1.210   3.448   2.664
 2165SOL    HW1 6835   1.224   3.509   2.591
 2165SOL    HW2 6836   1.285   3.463   2.722
 2166SOL     OW 6837   0.480   3.022   2.577
 2166SOL    HW1 6838   0.413   2.999   2.642
 2166SOL    HW2 6839   0.435   3.013   2.493
 2167SOL     OW 6840   1.252   3.654   2.476
 2167SOL    HW1 6841   1.301   3.717   2.424
 2167SOL    HW2 6842   1.181   3.705   2.515
 2168SOL     OW 6843   1.029   2.381   1.892
 2168SOL    HW1 6844   0.987   2.464   1.873
 2168SOL    HW2 6845   1.093   2.401   1.960
 2169SOL     OW 6846   0.097   2.433   3.231
 2169SOL    HW1 6847   0.187   2.423   3.199
 2169SOL    HW2 6848   0.103   2.501   3.298
 2170SOL     OW 6849   0.576   2.084   3.040
 2170SOL    HW1 6850   0.616   2.027   3.105
 2170SOL    HW2 6851   0.482   2.078   3.058
 2171SOL     OW 6852   0.871   2.315   2.491
 2171SOL    HW1 6853   0.833   2.372   2.423
 2171SOL    HW2 6854   0.895   2.235   2.444
 2172SOL     OW 6855   1.023   1.919   2.602
 2172SOL    HW1 6856   0.960   1.914   2.530
 2172SOL    HW2 6857   0.999   1.846   2.660
 2173SOL     OW 6858   1.428   3.018   2.719
 2173SOL    HW1 6859   1.358   2.954   2.732
 2173SOL    HW2 6860   1.438   3.023   2.624
 2174SOL     OW 6861   1.463   2.475   2.816
 2174SOL    HW1 6862   1.400   2.404   2.827
 2174SOL    HW2 6863   1.520   2.470   2.893
 2175SOL     OW 6864   1.832   2.662   2.248
 2175SOL    HW1 6865   1.891   2.617   2.309
 2175SOL    HW2 6866   1.817   2.598   2.179
 2176SOL     OW 6867   0.498   3.280   2.036
 2176SOL    HW1 6868   0.417   3.254   2.080
 2176SOL    HW2 6869   0.500   3.227   1.956
 2177SOL     OW 6870   1.709   3.134   2.499
 2177SOL    HW1 6871   1.802   3.126   2.519
 2177SOL    HW2 6872   1.686   3.223   2.525
 2178SOL     OW 6873   1.394   2.439   1.928
 2178SOL    HW1 6874   1.338   2.413   2.000
 2178SOL    HW2 6875   1.483   2.417   1.957
 2179SOL     OW 6876   0.501   2.099   2.144
 2179SOL    HW1 6877   0.562   2.061   2.081
 2179SOL    HW2 6878   0.487   2.188   2.113
 2180SOL     OW 6879   1.735   3.105   3.402
 2180SOL    HW1 6880   1.823   3.071   3.386
 2180SOL    HW2 6881   1.749   3.193   3.437
 2181SOL     OW 6882   1.038   3.204   3.183
 2181SOL    HW1 6883   0.962   3.176   3.234
 2181SOL    HW2 6884   1.113   3.171   3.232
 2182SOL     OW 6885   1.605   3.493   3.529
 2182SOL    HW1 6886   1.596   3.531   3.441
 2182SOL    HW2 6887   1.684   3.439   3.523
 2183SOL     OW 6888   1.144   3.087   2.959
 2183SOL    HW1 6889   1.087   3.123   3.027
 2183SOL    HW2 6890   1.112   3.126   2.878
 2184SOL     OW 6891   1.609   2.957   2.940
 2184SOL    HW1 6892   1.601   3.023   3.009
 2184SOL    HW2 6893   1.537   2.978   2.880
 2185SOL     OW 6894   0.924   1.941   3.246
 2185SOL    HW1 6895   0.945   1.928   3.154
 2185SOL    HW2 6896   1.002   1.983   3.283
 2186SOL     OW 6897   0.977   2.980   3.588
 2186SOL    HW1 6898   0.887   2.997   3.613
 2186SOL    HW2 6899   0.973   2.900   3.535
 2187SOL     OW 6900   0.712   2.922   2.240
 2187SOL    HW1 6901   0.696   2.898   2.332
 2187SOL    HW2 6902   0.787   2.869   2.214
 2188SOL     OW 6903   0.421   2.691   3.120
 2188SOL    HW1 6904   0.491   2.699   3.184
 2188SOL    HW2 6905   0.392   2.600   3.127
 2189SOL     OW 6906   1.265   2.232   3.151
 2189SOL    HW1 6907   1.293   2.311   3.196
 2189SOL    HW2 6908   1.175   2.251   3.123
 2190SOL     OW 6909   0.047   3.467   3.257
 2190SOL    HW1 6910   0.065   3.555   3.224
 2190SOL    HW2 6911   0.129   3.419   3.245
 2191SOL     OW 6912   0.336   2.994   2.341
 2191SOL    HW1 6913   0.326   3.065   2.278
 2191SOL    HW2 6914   0.335   2.914   2.287
 2192SOL     OW 6915   0.544   2.372   2.719
 2192SOL    HW1 6916   0.556   2.430   2.644
 2192SOL    HW2 6917   0.608   2.403   2.783
 2193SOL     OW 6918   1.245   3.217   2.261
 2193SOL    HW1 6919   1.302   3.287   2.293
 2193SOL    HW2 6920   1.158   3.241   2.292
 2194SOL     OW 6921   1.301   3.328   3.003
 2194SOL    HW1 6922   1.350   3.338   3.085
 2194SOL    HW2 6923   1.248   3.250   3.016
 2195SOL     OW 6924   1.579   2.484   2.344
 2195SOL    HW1 6925   1.527   2.523   2.415
 2195SOL    HW2 6926   1.631   2.557   2.310
 2196SOL     OW 6927   0.331   3.398   3.170
 2196SOL    HW1 6928   0.329   3.347   3.089
 2196SOL    HW2 6929   0.424   3.419   3.183
 2197SOL     OW 6930   0.454   2.595   3.476
 2197SOL    HW1 6931   0.511   2.638   3.413
 2197SOL    HW2 6932   0.505   2.520   3.507
 2198SOL     OW 6933   1.617   2.643   3.555
 2198SOL    HW1 6934   1.531   2.685   3.549
 2198SOL    HW2 6935   1.668   2.684   3.485
 2199SOL     OW 6936   0.999   1.997   3.620
 2199SOL    HW1 6937   1.056   2.073   3.604
 2199SOL    HW2 6938   1.053   1.922   3.598
 2200SOL     OW 6939   0.498   1.905   3.623
 2200SOL    HW1 6940   0.447   1.852   3.562
 2200SOL    HW2 6941   0.441   1.979   3.644
 2201SOL     OW 6942   0.579   2.742   2.895
 2201SOL    HW1 6943   0.622   2.827   2.900
 2201SOL    HW2 6944   0.527   2.737   2.975
 2202SOL     OW 6945   1.312   2.712   2.872
 2202SOL    HW1 6946   1.223   2.687   2.845
 2202SOL    HW2 6947   1.366   2.636   2.851
 2203SOL     OW 6948   1.200   2.386   2.120
 2203SOL    HW1 6949   1.211   2.309   2.176
 2203SOL    HW2 6950   1.160   2.451   2.176
 2204SOL     OW 6951   0.312   2.044   3.092
 2204SOL    HW1 6952   0.278   2.082   3.173
 2204SOL    HW2 6953   0.286   1.952   3.095
 2205SOL     OW 6954   0.021   3.180   3.131
 2205SOL    HW1 6955   0.056   3.130   3.205
 2205SOL    HW2 6956   7.230   3.236   3.169
 2206SOL     OW 6957   0.711   2.492   2.901
 2206SOL    HW1 6958   0.787   2.485   2.844
 2206SOL    HW2 6959   0.679   2.581   2.888
 2207SOL     OW 6960   1.748   2.820   3.729
 2207SOL    HW1 6961   1.705   2.749   3.682
 2207SOL    HW2 6962   1.687   2.844   3.798
 2208SOL     OW 6963   0.322   1.927   2.486
 2208SOL    HW1 6964   0.289   2.015   2.503
 2208SOL    HW2 6965   0.331   1.887   2.572
 2209SOL     OW 6966   1.631   2.251   2.210
 2209SOL    HW1 6967   1.663   2.187   2.273
 2209SOL    HW2 6968   1.603   2.326   2.263
 2210SOL     OW 6969   1.035   2.620   2.818
 2210SOL    HW1 6970   1.016   2.634   2.911
 2210SOL    HW2 6971   1.003   2.531   2.802
 2211SOL     OW 6972   0.976   3.437   3.585
 2211SOL    HW1 6973   0.966   3.473   3.497
 2211SOL    HW2 6974   1.012   3.349   3.570
 2212SOL     OW 6975   1.841   3.359   3.463
 2212SOL    HW1 6976   1.867   3.387   3.375
 2212SOL    HW2 6977   1.919   3.373   3.517
 2213SOL     OW 6978   0.366   2.779   3.666
 2213SOL    HW1 6979   0.437   2.799   3.727
 2213SOL    HW2 6980   0.403   2.714   3.606
 2214SOL     OW 6981   1.526   2.129   1.983
 2214SOL    HW1 6982   1.473   2.058   2.020
 2214SOL    HW2 6983   1.564   2.173   2.059
 2215SOL     OW 6984   1.284   2.687   1.883
 2215SOL    HW1 6985   1.324   2.600   1.889
 2215SOL    HW2 6986   1.318   2.724   1.802
 2216SOL     OW 6987   1.068   3.214   2.723
 2216SOL    HW1 6988   1.078   3.142   2.660
 2216SOL    HW2 6989   1.123   3.284   2.688
 2217SOL     OW 6990   0.308   2.676   2.805
 2217SOL    HW1 6991   0.402   2.693   2.806
 2217SOL    HW2 6992   0.300   2.584   2.832
 2218SOL     OW 6993   0.317   2.396   2.863
 2218SOL    HW1 6994   0.277   2.310   2.855
 2218SOL    HW2 6995   0.395   2.392   2.808
 2219SOL     OW 6996   1.138   2.229   3.550
 2219SOL    HW1 6997   1.092   2.280   3.616
 2219SOL    HW2 6998   1.223   2.272   3.541
 2220SOL     OW 6999   1.159   2.054   3.337
 2220SOL    HW1 7000   1.146   2.115   3.409
 2220SOL    HW2 7001   1.204   2.105   3.269
 2221SOL     OW 7002   7.271   3.149   2.032
 2221SOL    HW1 7003   7.186   3.135   1.990
 2221SOL    HW2 7004   0.013   3.067   2.077
 2222SOL     OW 7005   0.117   3.613   2.830
 2222SOL    HW1 7006   0.113   3.530   2.783
 2222SOL    HW2 7007   0.193   3.658   2.791
 2223SOL     OW 7008   0.495   3.439   2.765
 2223SOL    HW1 7009   0.565   3.501   2.786
 2223SOL    HW2 7010   0.534   3.377   2.704
 2224SOL     OW 7011   0.958   2.645   3.077
 2224SOL    HW1 7012   1.018   2.632   3.151
 2224SOL    HW2 7013   0.877   2.601   3.104
 2225SOL     OW 7014   0.000   2.415   2.969
 2225SOL    HW1 7015   0.089   2.414   2.932
 2225SOL    HW2 7016   0.014   2.414   3.064
 2226SOL     OW 7017   0.212   2.392   3.575
 2226SOL    HW1 7018   0.256   2.322   3.528
 2226SOL    HW2 7019   0.206   2.464   3.512
 2227SOL     OW 7020   1.387   2.788   3.513
 2227SOL    HW1 7021   1.404   2.882   3.508
 2227SOL    HW2 7022   1.381   2.760   3.422
 2228SOL     OW 7023   0.825   2.428   2.229
 2228SOL    HW1 7024   0.831   2.354   2.169
 2228SOL    HW2 7025   0.749   2.478   2.198
 2229SOL     OW 7026   1.639   2.465   3.029
 2229SOL    HW1 7027   1.630   2.406   3.104
 2229SOL    HW2 7028   1.729   2.452   3.000
 2230SOL     OW 7029   0.235   3.417   3.581
 2230SOL    HW1 7030   0.216   3.487   3.644
 2230SOL    HW2 7031   0.242   3.338   3.634
 2231SOL     OW 7032   0.732   2.305   3.098
 2231SOL    HW1 7033   0.672   2.233   3.080
 2231SOL    HW2 7034   0.714   2.370   3.029
 2232SOL     OW 7035   0.949   3.526   3.319
 2232SOL    HW1 7036   0.908   3.484   3.244
 2232SOL    HW2 7037   0.933   3.619   3.306
 2233SOL     OW 7038   0.462   2.342   2.030
 2233SOL    HW1 7039   0.528   2.406   2.058
 2233SOL    HW2 7040   0.381   2.392   2.025
 2234SOL     OW 7041   0.135   3.013   3.324
 2234SOL    HW1 7042   0.128   2.965   3.406
 2234SOL    HW2 7043   0.151   2.945   3.258
 2235SOL     OW 7044   1.307   2.898   3.072
 2235SOL    HW1 7045   1.317   2.832   3.003
 2235SOL    HW2 7046   1.250   2.964   3.033
 2236SOL     OW 7047   1.322   2.726   2.156
 2236SOL    HW1 7048   1.252   2.688   2.209
 2236SOL    HW2 7049   1.295   2.710   2.065
 2237SOL     OW 7050   1.781   3.592   3.027
 2237SOL    HW1 7051   1.845   3.616   2.960
 2237SOL    HW2 7052   1.752   3.504   3.003
 2238SOL     OW 7053   1.248   3.600   2.960
 2238SOL    HW1 7054   1.331   3.624   2.919
 2238SOL    HW2 7055   1.257   3.508   2.981
 2239SOL     OW 7056   0.103   3.157   2.873
 2239SOL    HW1 7057   0.082   3.179   2.964
 2239SOL    HW2 7058   0.045   3.084   2.852
 2240SOL     OW 7059   0.689   3.536   3.619
 2240SOL    HW1 7060   0.632   3.610   3.596
 2240SOL    HW2 7061   0.774   3.560   3.583
 2241SOL     OW 7062   1.743   2.041   2.361
 2241SOL    HW1 7063   1.804   2.024   2.289
 2241SOL    HW2 7064   1.720   1.955   2.394
 2242SOL     OW 7065   1.395   3.432   2.361
 2242SOL    HW1 7066   1.451   3.467   2.292
 2242SOL    HW2 7067   1.341   3.507   2.388
 2243SOL     OW 7068   0.147   3.636   3.725
 2243SOL    HW1 7069   0.096   3.572   3.774
 2243SOL    HW2 7070   0.187   3.692   3.792
 2244SOL     OW 7071   1.278   2.798   2.527
 2244SOL    HW1 7072   1.352   2.739   2.540
 2244SOL    HW2 7073   1.314   2.871   2.476
 2245SOL     OW 7074   0.785   3.138   3.276
 2245SOL    HW1 7075   0.759   3.188   3.354
 2245SOL    HW2 7076   0.711   3.148   3.216
 2246SOL     OW 7077   0.666   3.494   2.027
 2246SOL    HW1 7078   0.676   3.507   1.933
 2246SOL    HW2 7079   0.616   3.413   2.035
 2247SOL     OW 7080   1.620   3.591   3.263
 2247SOL    HW1 7081   1.674   3.593   3.184
 2247SOL    HW2 7082   1.605   3.683   3.283
 2248SOL     OW 7083   1.845   2.026   2.825
 2248SOL    HW1 7084   1.873   1.938   2.803
 2248SOL    HW2 7085   1.757   2.033   2.788
 2249SOL     OW 7086   0.242   2.174   2.567
 2249SOL    HW1 7087   0.151   2.201   2.551
 2249SOL    HW2 7088   0.249   2.170   2.662
 2250SOL     OW 7089   1.207   3.452   1.898
 2250SOL    HW1 7090   1.196   3.360   1.924
 2250SOL    HW2 7091   1.140   3.466   1.831
 2251SOL     OW 7092   0.827   2.872   3.243
 2251SOL    HW1 7093   0.871   2.867   3.158
 2251SOL    HW2 7094   0.815   2.966   3.258
 2252SOL     OW 7095   0.919   2.772   2.162
 2252SOL    HW1 7096   0.972   2.800   2.088
 2252SOL    HW2 7097   0.972   2.705   2.206
 2253SOL     OW 7098   1.486   3.496   1.917
 2253SOL    HW1 7099   1.393   3.482   1.902
 2253SOL    HW2 7100   1.524   3.503   1.830
 2254SOL     OW 7101   0.363   3.169   3.351
 2254SOL    HW1 7102   0.348   3.248   3.299
 2254SOL    HW2 7103   0.284   3.117   3.339
 2255SOL     OW 7104   1.597   3.154   3.141
 2255SOL    HW1 7105   1.650   3.131   3.217
 2255SOL    HW2 7106   1.537   3.221   3.173
 2256SOL     OW 7107   1.070   2.980   2.583
 2256SOL    HW1 7108   0.997   2.930   2.619
 2256SOL    HW2 7109   1.134   2.913   2.557
 2257SOL     OW 7110   1.030   2.111   2.824
 2257SOL    HW1 7111   1.030   2.068   2.738
 2257SOL    HW2 7112   1.025   2.039   2.886
 2258SOL     OW 7113   0.605   3.344   2.337
 2258SOL    HW1 7114   0.658   3.296   2.273
 2258SOL    HW2 7115   0.526   3.369   2.288
 2259SOL     OW 7116   1.745   2.240   3.252
 2259SOL    HW1 7117   1.815   2.305   3.249
 2259SOL    HW2 7118   1.773   2.172   3.191
 2260SOL     OW 7119   0.252   3.205   2.153
 2260SOL    HW1 7120   0.160   3.186   2.133
 2260SOL    HW2 7121   0.250   3.251   2.237
 2261SOL     OW 7122   0.128   2.856   3.556
 2261SOL    HW1 7123   0.061   2.820   3.615
 2261SOL    HW2 7124   0.210   2.844   3.603
 2262SOL     OW 7125   0.686   2.055   3.351
 2262SOL    HW1 7126   0.770   2.026   3.316
 2262SOL    HW2 7127   0.707   2.089   3.438
 2263SOL     OW 7128   0.078   2.166   1.913
 2263SOL    HW1 7129   7.269   2.127   1.934
 2263SOL    HW2 7130   0.059   2.258   1.898
 2264SOL     OW 7131   1.417   2.716   3.251
 2264SOL    HW1 7132   1.365   2.775   3.197
 2264SOL    HW2 7133   1.505   2.721   3.213
 2265SOL     OW 7134   0.095   2.082   2.183
 2265SOL    HW1 7135   0.108   2.113   2.093
 2265SOL    HW2 7136   0.145   2.000   2.187
 2266SOL     OW 7137   1.186   3.185   1.987
 2266SOL    HW1 7138   1.098   3.149   1.986
 2266SOL    HW2 7139   1.209   3.191   2.079
 2267SOL     OW 7140   0.632   2.689   3.291
 2267SOL    HW1 7141   0.689   2.765   3.281
 2267SOL    HW2 7142   0.691   2.614   3.295
 2268SOL     OW 7143   1.491   3.657   2.844
 2268SOL    HW1 7144   1.515   3.734   2.793
 2268SOL    HW2 7145   1.574   3.621   2.875
 2269SOL     OW 7146   0.709   2.416   3.555
 2269SOL    HW1 7147   0.761   2.471   3.615
 2269SOL    HW2 7148   0.726   2.327   3.584
 2270SOL     OW 7149   1.465   3.052   3.482
 2270SOL    HW1 7150   1.458   3.071   3.575
 2270SOL    HW2 7151   1.556   3.074   3.459
 2271SOL     OW 7152   0.374   3.605   3.432
 2271SOL    HW1 7153   0.295   3.658   3.428
 2271SOL    HW2 7154   0.345   3.520   3.467
 2272SOL     OW 7155   1.656   2.740   3.115
 2272SOL    HW1 7156   1.656   2.657   3.068
 2272SOL    HW2 7157   1.644   2.806   3.046
 2273SOL     OW 7158   1.220   2.185   2.319
 2273SOL    HW1 7159   1.281   2.111   2.317
 2273SOL    HW2 7160   1.247   2.236   2.394
 2274SOL     OW 7161   0.584   2.584   2.540
 2274SOL    HW1 7162   0.624   2.670   2.529
 2274SOL    HW2 7163   0.523   2.576   2.467
 2275SOL     OW 7164   1.753   2.211   3.527
 2275SOL    HW1 7165   1.749   2.227   3.432
 2275SOL    HW2 7166   1.674   2.160   3.546
 2276SOL     OW 7167   1.753   2.787   3.368
 2276SOL    HW1 7168   1.738   2.880   3.382
 2276SOL    HW2 7169   1.728   2.772   3.276
 2277SOL     OW 7170   0.856   3.221   1.918
 2277SOL    HW1 7171   0.829   3.232   2.009
 2277SOL    HW2 7172   0.868   3.310   1.886
 2278SOL     OW 7173   0.676   3.638   2.788
 2278SOL    HW1 7174   0.659   3.731   2.777
 2278SOL    HW2 7175   0.771   3.631   2.789
 2279SOL     OW 7176   0.872   2.836   2.719
 2279SOL    HW1 7177   0.924   2.765   2.757
 2279SOL    HW2 7178   0.830   2.878   2.795
 2280SOL     OW 7179   1.061   2.832   1.942
 2280SOL    HW1 7180   1.045   2.893   1.870
 2280SOL    HW2 7181   1.140   2.785   1.917
 2281SOL     OW 7182   1.825   3.425   2.706
 2281SOL    HW1 7183   1.750   3.416   2.647
 2281SOL    HW2 7184   1.800   3.377   2.785
 2282SOL     OW 7185   0.241   3.179   3.732
 2282SOL    HW1 7186   0.157   3.137   3.715
 2282SOL    HW2 7187   0.243   3.191   3.827
 2283SOL     OW 7188   0.131   3.045   2.525
 2283SOL    HW1 7189   0.175   3.021   2.607
 2283SOL    HW2 7190   0.200   3.044   2.459
 2284SOL     OW 7191   0.690   3.281   3.489
 2284SOL    HW1 7192   0.612   3.239   3.527
 2284SOL    HW2 7193   0.692   3.368   3.529
 2285SOL     OW 7194   1.812   2.032   3.095
 2285SOL    HW1 7195   1.809   1.937   3.104
 2285SOL    HW2 7196   1.826   2.047   3.002
 2286SOL     OW 7197   0.416   2.280   2.373
 2286SOL    HW1 7198   0.431   2.204   2.317
 2286SOL    HW2 7199   0.361   2.246   2.444
 2287SOL     OW 7200   1.696   3.343   2.944
 2287SOL    HW1 7201   1.617   3.323   2.895
 2287SOL    HW2 7202   1.700   3.276   3.012
 2288SOL     OW 7203   0.354   2.426   3.143
 2288SOL    HW1 7204   0.405   2.364   3.194
 2288SOL    HW2 7205   0.362   2.396   3.052
 2289SOL     OW 7206   0.835   3.454   2.533
 2289SOL    HW1 7207   0.809   3.529   2.479
 2289SOL    HW2 7208   0.758   3.398   2.536
 2290SOL     OW 7209   1.419   2.089   2.977
 2290SOL    HW1 7210   1.424   2.000   3.012
 2290SOL    HW2 7211   1.375   2.139   3.046
 2291SOL     OW 7212   1.014   1.880   2.984
 2291SOL    HW1 7213   0.962   1.816   2.935
 2291SOL    HW2 7214   1.101   1.842   2.988
 2292SOL     OW 7215   0.785   3.191   2.187
 2292SOL    HW1 7216   0.760   3.100   2.203
 2292SOL    HW2 7217   0.861   3.206   2.243
 2293SOL     OW 7218   0.613   3.431   3.151
 2293SOL    HW1 7219   0.611   3.514   3.198
 2293SOL    HW2 7220   0.702   3.425   3.116
 2294SOL     OW 7221   1.380   1.900   2.054
 2294SOL    HW1 7222   1.421   1.827   2.009
 2294SOL    HW2 7223   1.289   1.873   2.066
 2295SOL     OW 7224   1.296   2.331   2.540
 2295SOL    HW1 7225   1.247   2.413   2.538
 2295SOL    HW2 7226   1.290   2.301   2.630
 2296SOL     OW 7227   1.582   2.051   2.755
 2296SOL    HW1 7228   1.529   2.078   2.830
 2296SOL    HW2 7229   1.581   2.127   2.697
 2297SOL     OW 7230   0.062   2.920   2.154
 2297SOL    HW1 7231   0.146   2.876   2.144
 2297SOL    HW2 7232   0.027   2.887   2.237
 2298SOL     OW 7233   0.894   3.536   2.191
 2298SOL    HW1 7234   0.815   3.520   2.140
 2298SOL    HW2 7235   0.870   3.603   2.254
 2299SOL     OW 7236   0.247   2.503   3.841
 2299SOL    HW1 7237   0.153   2.497   3.857
 2299SOL    HW2 7238   0.255   2.485   3.747
 2300SOL     OW 7239   0.219   2.149   4.705
 2300SOL    HW1 7240   0.246   2.109   4.787
 2300SOL    HW2 7241   0.128   2.122   4.694
 2301SOL     OW 7242   7.247   2.217   4.389
 2301SOL    HW1 7243   7.208   2.300   4.362
 2301SOL    HW2 7244   7.218   2.154   4.324
 2302SOL     OW 7245   0.585   3.170   4.932
 2302SOL    HW1 7246   0.505   3.174   4.880
 2302SOL    HW2 7247   0.600   3.259   4.962
 2303SOL     OW 7248   1.585   3.386   4.428
 2303SOL    HW1 7249   1.540   3.355   4.506
 2303SOL    HW2 7250   1.517   3.389   4.360
 2304SOL     OW 7251   1.137   2.565   4.416
 2304SOL    HW1 7252   1.182   2.648   4.403
 2304SOL    HW2 7253   1.089   2.576   4.498
 2305SOL     OW 7254   1.798   2.447   3.945
 2305SOL    HW1 7255   1.762   2.445   3.856
 2305SOL    HW2 7256   1.753   2.376   3.991
 2306SOL     OW 7257   0.728   2.993   4.766
 2306SOL    HW1 7258   0.678   3.028   4.840
 2306SOL    HW2 7259   0.764   3.071   4.723
 2307SOL     OW 7260   0.686   2.848   4.372
 2307SOL    HW1 7261   0.754   2.845   4.440
 2307SOL    HW2 7262   0.621   2.909   4.406
 2308SOL     OW 7263   0.360   3.263   4.789
 2308SOL    HW1 7264   0.277   3.235   4.751
 2308SOL    HW2 7265   0.396   3.325   4.725
 2309SOL     OW 7266   1.449   3.361   5.086
 2309SOL    HW1 7267   1.502   3.440   5.096
 2309SOL    HW2 7268   1.375   3.374   5.145
 2310SOL     OW 7269   4.112   5.885   0.021
 2310SOL    HW1 7270   4.179   5.818   0.032
 2310SOL    HW2 7271   4.030   5.840   0.042
 2311SOL     OW 7272   1.580   2.296   4.479
 2311SOL    HW1 7273   1.508   2.304   4.417
 2311SOL    HW2 7274   1.565   2.366   4.542
 2312SOL     OW 7275   0.213   3.585   4.200
 2312SOL    HW1 7276   0.246   3.658   4.253
 2312SOL    HW2 7277   0.271   3.583   4.125
 2313SOL     OW 7278   4.731   6.874   0.271
 2313SOL    HW1 7279   4.741   6.910   0.359
 2313SOL    HW2 7280   4.685   6.791   0.284
 2314SOL     OW 7281   0.233   3.316   4.256
 2314SOL    HW1 7282   0.221   3.411   4.248
 2314SOL    HW2 7283   0.195   3.294   4.341
 2315SOL     OW 7284   0.273   2.951   4.605
 2315SOL    HW1 7285   0.283   2.862   4.639
 2315SOL    HW2 7286   0.240   3.001   4.680
 2316SOL     OW 7287   0.571   3.679   5.118
 2316SOL    HW1 7288   4.134   0.021   0.029
 2316SOL    HW2 7289   4.245   0.122   0.007
 2317SOL     OW 7290   0.574   2.843   3.872
 2317SOL    HW1 7291   0.622   2.889   3.804
 2317SOL    HW2 7292   0.613   2.874   3.954
 2318SOL     OW 7293   5.241   5.622   0.037
 2318SOL    HW1 7294   1.578   2.051   5.119
 2318SOL    HW2 7295   5.291   5.669   0.103
 2319SOL     OW 7296   0.146   2.553   4.295
 2319SOL    HW1 7297   0.063   2.520   4.262
 2319SOL    HW2 7298   0.125   2.588   4.382
 2320SOL     OW 7299   1.848   3.606   4.043
 2320SOL    HW1 7300   1.919   3.590   4.105
 2320SOL    HW2 7301   1.855   3.699   4.021
 2321SOL     OW 7302   0.022   3.427   3.843
 2321SOL    HW1 7303   0.008   3.336   3.869
 2321SOL    HW2 7304   7.210   3.460   3.825
 2322SOL     OW 7305   1.693   2.786   4.368
 2322SOL    HW1 7306   1.776   2.745   4.345
 2322SOL    HW2 7307   1.672   2.843   4.294
 2323SOL     OW 7308   1.657   2.972   4.155
 2323SOL    HW1 7309   1.741   2.964   4.111
 2323SOL    HW2 7310   1.671   3.037   4.224
 2324SOL     OW 7311   3.781   6.242   0.148
 2324SOL    HW1 7312   3.876   6.254   0.151
 2324SOL    HW2 7313   3.746   6.331   0.149
 2325SOL     OW 7314   0.620   3.259   4.455
 2325SOL    HW1 7315   0.577   3.174   4.461
 2325SOL    HW2 7316   0.606   3.286   4.364
 2326SOL     OW 7317   1.284   3.079   5.139
 2326SOL    HW1 7318   1.336   3.041   5.068
 2326SOL    HW2 7319   4.984   6.728   0.066
 2327SOL     OW 7320   0.829   1.869   4.242
 2327SOL    HW1 7321   0.870   1.951   4.215
 2327SOL    HW2 7322   0.735   1.888   4.243
 2328SOL     OW 7323   0.168   2.801   4.971
 2328SOL    HW1 7324   0.257   2.765   4.970
 2328SOL    HW2 7325   0.134   2.783   4.883
 2329SOL     OW 7326   1.534   2.876   3.924
 2329SOL    HW1 7327   1.465   2.817   3.955
 2329SOL    HW2 7328   1.575   2.909   4.003
 2330SOL     OW 7329   4.846   0.033   0.174
 2330SOL    HW1 7330   4.813   0.093   0.107
 2330SOL    HW2 7331   4.828   7.222   0.139
 2331SOL     OW 7332   1.476   3.274   4.655
 2331SOL    HW1 7333   1.409   3.297   4.720
 2331SOL    HW2 7334   1.456   3.184   4.631
 2332SOL     OW 7335   1.639   3.653   4.285
 2332SOL    HW1 7336   1.623   3.605   4.204
 2332SOL    HW2 7337   1.633   3.586   4.354
 2333SOL     OW 7338   0.598   2.564   3.994
 2333SOL    HW1 7339   0.600   2.651   3.954
 2333SOL    HW2 7340   0.533   2.571   4.063
 2334SOL     OW 7341   1.282   2.252   4.666
 2334SOL    HW1 7342   1.192   2.219   4.671
 2334SOL    HW2 7343   1.332   2.192   4.721
 2335SOL     OW 7344   1.581   3.531   4.040
 2335SOL    HW1 7345   1.674   3.548   4.030
 2335SOL    HW2 7346   1.549   3.515   3.951
 2336SOL     OW 7347   4.444   6.119   0.001
 2336SOL    HW1 7348   4.472   6.068   0.077
 2336SOL    HW2 7349   0.772   2.415   5.085
 2337SOL     OW 7350   5.062   6.043   0.256
 2337SOL    HW1 7351   5.020   6.099   0.321
 2337SOL    HW2 7352   5.142   6.013   0.299
 2338SOL     OW 7353   4.612   6.401   0.185
 2338SOL    HW1 7354   4.652   6.316   0.166
 2338SOL    HW2 7355   4.534   6.403   0.129
 2339SOL     OW 7356   1.005   2.257   4.942
 2339SOL    HW1 7357   0.913   2.275   4.957
 2339SOL    HW2 7358   1.008   2.220   4.853
 2340SOL     OW 7359   1.061   2.561   4.146
 2340SOL    HW1 7360   1.080   2.557   4.240
 2340SOL    HW2 7361   0.977   2.516   4.137
 2341SOL     OW 7362   0.063   2.707   4.529
 2341SOL    HW1 7363   0.149   2.690   4.568
 2341SOL    HW2 7364   0.029   2.782   4.579
 2342SOL     OW 7365   3.716   0.131   0.133
 2342SOL    HW1 7366   3.691   0.042   0.158
 2342SOL    HW2 7367   3.632   0.176   0.121
 2343SOL     OW 7368   0.877   2.211   3.925
 2343SOL    HW1 7369   0.931   2.259   3.863
 2343SOL    HW2 7370   0.837   2.141   3.874
 2344SOL     OW 7371   1.390   3.015   4.273
 2344SOL    HW1 7372   1.471   3.006   4.222
 2344SOL    HW2 7373   1.336   3.075   4.223
 2345SOL     OW 7374   0.563   2.038   4.623
 2345SOL    HW1 7375   0.568   2.062   4.716
 2345SOL    HW2 7376   0.557   2.121   4.577
 2346SOL     OW 7377   0.996   3.319   4.193
 2346SOL    HW1 7378   0.972   3.393   4.137
 2346SOL    HW2 7379   0.966   3.345   4.280
 2347SOL     OW 7380   0.363   3.690   4.597
 2347SOL    HW1 7381   0.403   3.603   4.606
 2347SOL    HW2 7382   0.433   3.751   4.618
 2348SOL     OW 7383   1.804   2.907   4.606
 2348SOL    HW1 7384   1.754   2.895   4.526
 2348SOL    HW2 7385   1.738   2.920   4.674
 2349SOL     OW 7386   4.849   7.039   0.077
 2349SOL    HW1 7387   4.824   6.976   0.144
 2349SOL    HW2 7388   4.770   7.052   0.025
 2350SOL     OW 7389   0.313   2.801   3.989
 2350SOL    HW1 7390   0.393   2.822   3.942
 2350SOL    HW2 7391   0.298   2.709   3.972
 2351SOL     OW 7392   1.483   2.622   4.434
 2351SOL    HW1 7393   1.485   2.582   4.521
 2351SOL    HW2 7394   1.561   2.677   4.431
 2352SOL     OW 7395   4.088   6.800   0.320
 2352SOL    HW1 7396   4.058   6.804   0.229
 2352SOL    HW2 7397   4.061   6.883   0.358
 2353SOL     OW 7398   1.142   3.636   3.953
 2353SOL    HW1 7399   1.059   3.607   3.991
 2353SOL    HW2 7400   1.161   3.572   3.885
 2354SOL     OW 7401   3.853   5.789   0.049
 2354SOL    HW1 7402   3.795   5.864   0.036
 2354SOL    HW2 7403   3.817   5.744   0.125
 2355SOL     OW 7404   1.639   3.248   3.818
 2355SOL    HW1 7405   1.597   3.334   3.806
 2355SOL    HW2 7406   1.571   3.185   3.793
 2356SOL     OW 7407   0.460   3.604   4.040
 2356SOL    HW1 7408   0.506   3.654   4.108
 2356SOL    HW2 7409   0.529   3.564   3.988
 2357SOL     OW 7410   1.399   1.970   4.183
 2357SOL    HW1 7411   1.399   1.945   4.090
 2357SOL    HW2 7412   1.491   1.963   4.209
 2358SOL     OW 7413   0.229   3.662   4.936
 2358SOL    HW1 7414   0.289   3.592   4.962
 2358SOL    HW2 7415   0.201   3.639   4.847
 2359SOL     OW 7416   0.952   3.564   4.615
 2359SOL    HW1 7417   1.036   3.520   4.627
 2359SOL    HW2 7418   0.908   3.515   4.545
 2360SOL     OW 7419   0.404   2.547   4.192
 2360SOL    HW1 7420   0.415   2.453   4.204
 2360SOL    HW2 7421   0.315   2.564   4.221
 2361SOL     OW 7422   0.664   1.974   3.825
 2361SOL    HW1 7423   0.710   1.894   3.852
 2361SOL    HW2 7424   0.602   1.945   3.758
 2362SOL     OW 7425   0.876   3.382   4.915
 2362SOL    HW1 7426   0.851   3.345   4.830
 2362SOL    HW2 7427   0.936   3.318   4.952
 2363SOL     OW 7428   4.982   6.099   0.001
 2363SOL    HW1 7429   5.024   6.082   0.085
 2363SOL    HW2 7430   1.372   2.549   5.123
 2364SOL     OW 7431   0.811   3.244   4.670
 2364SOL    HW1 7432   0.899   3.238   4.631
 2364SOL    HW2 7433   0.753   3.257   4.596
 2365SOL     OW 7434   0.929   2.377   4.615
 2365SOL    HW1 7435   0.905   2.367   4.523
 2365SOL    HW2 7436   0.955   2.289   4.643
 2366SOL     OW 7437   0.563   1.923   4.216
 2366SOL    HW1 7438   0.485   1.924   4.272
 2366SOL    HW2 7439   0.551   1.997   4.157
 2367SOL     OW 7440   1.433   3.073   3.756
 2367SOL    HW1 7441   1.462   2.999   3.810
 2367SOL    HW2 7442   1.349   3.099   3.794
 2368SOL     OW 7443   0.284   1.906   3.918
 2368SOL    HW1 7444   0.336   1.977   3.879
 2368SOL    HW2 7445   0.349   1.849   3.959
 2369SOL     OW 7446   0.950   2.108   4.175
 2369SOL    HW1 7447   0.923   2.144   4.091
 2369SOL    HW2 7448   1.044   2.128   4.180
 2370SOL     OW 7449   4.725   6.180   0.070
 2370SOL    HW1 7450   4.671   6.127   0.011
 2370SOL    HW2 7451   4.815   6.156   0.048
 2371SOL     OW 7452   1.211   3.451   4.528
 2371SOL    HW1 7453   1.226   3.510   4.454
 2371SOL    HW2 7454   1.281   3.472   4.590
 2372SOL     OW 7455   0.480   3.022   4.436
 2372SOL    HW1 7456   0.413   2.998   4.501
 2372SOL    HW2 7457   0.435   3.013   4.352
 2373SOL     OW 7458   1.251   3.654   4.336
 2373SOL    HW1 7459   1.300   3.718   4.285
 2373SOL    HW2 7460   1.180   3.705   4.376
 2374SOL     OW 7461   1.027   2.376   3.755
 2374SOL    HW1 7462   0.985   2.460   3.736
 2374SOL    HW2 7463   1.090   2.396   3.825
 2375SOL     OW 7464   0.102   2.406   5.102
 2375SOL    HW1 7465   0.190   2.415   5.066
 2375SOL    HW2 7466   3.734   6.111   0.024
 2376SOL     OW 7467   0.569   2.076   4.896
 2376SOL    HW1 7468   0.600   1.997   4.940
 2376SOL    HW2 7469   0.475   2.079   4.916
 2377SOL     OW 7470   0.872   2.316   4.355
 2377SOL    HW1 7471   0.832   2.373   4.290
 2377SOL    HW2 7472   0.895   2.236   4.307
 2378SOL     OW 7473   1.025   1.920   4.465
 2378SOL    HW1 7474   0.962   1.916   4.393
 2378SOL    HW2 7475   1.000   1.847   4.522
 2379SOL     OW 7476   1.426   3.014   4.578
 2379SOL    HW1 7477   1.360   2.947   4.594
 2379SOL    HW2 7478   1.431   3.020   4.483
 2380SOL     OW 7479   1.463   2.478   4.677
 2380SOL    HW1 7480   1.400   2.407   4.690
 2380SOL    HW2 7481   1.520   2.473   4.754
 2381SOL     OW 7482   1.835   2.663   4.110
 2381SOL    HW1 7483   1.892   2.617   4.171
 2381SOL    HW2 7484   1.818   2.599   4.041
 2382SOL     OW 7485   0.496   3.280   3.896
 2382SOL    HW1 7486   0.413   3.256   3.939
 2382SOL    HW2 7487   0.495   3.231   3.814
 2383SOL     OW 7488   1.710   3.137   4.357
 2383SOL    HW1 7489   1.803   3.131   4.378
 2383SOL    HW2 7490   1.684   3.225   4.385
 2384SOL     OW 7491   1.393   2.439   3.791
 2384SOL    HW1 7492   1.335   2.414   3.863
 2384SOL    HW2 7493   1.481   2.419   3.823
 2385SOL     OW 7494   0.525   2.112   4.024
 2385SOL    HW1 7495   0.579   2.070   3.957
 2385SOL    HW2 7496   0.498   2.195   3.985
 2386SOL     OW 7497   5.404   6.730   0.118
 2386SOL    HW1 7498   5.491   6.694   0.103
 2386SOL    HW2 7499   5.420   6.816   0.157
 2387SOL     OW 7500   1.041   3.201   5.046
 2387SOL    HW1 7501   0.965   3.168   5.093
 2387SOL    HW2 7502   1.116   3.169   5.097
 2388SOL     OW 7503   5.266   7.121   0.215
 2388SOL    HW1 7504   5.268   7.148   0.123
 2388SOL    HW2 7505   5.344   7.067   0.226
 2389SOL     OW 7506   1.150   3.094   4.817
 2389SOL    HW1 7507   1.090   3.121   4.887
 2389SOL    HW2 7508   1.111   3.129   4.737
 2390SOL     OW 7509   1.620   2.959   4.798
 2390SOL    HW1 7510   1.611   3.020   4.872
 2390SOL    HW2 7511   1.542   2.974   4.745
 2391SOL     OW 7512   0.923   1.953   5.104
 2391SOL    HW1 7513   0.943   1.943   5.011
 2391SOL    HW2 7514   1.005   1.985   5.142
 2392SOL     OW 7515   4.586   6.632   0.325
 2392SOL    HW1 7516   4.573   6.608   0.417
 2392SOL    HW2 7517   4.606   6.549   0.282
 2393SOL     OW 7518   0.712   2.922   4.102
 2393SOL    HW1 7519   0.697   2.897   4.193
 2393SOL    HW2 7520   0.787   2.869   4.075
 2394SOL     OW 7521   0.417   2.690   4.975
 2394SOL    HW1 7522   0.486   2.699   5.041
 2394SOL    HW2 7523   0.389   2.599   4.982
 2395SOL     OW 7524   1.267   2.229   5.017
 2395SOL    HW1 7525   1.299   2.310   5.057
 2395SOL    HW2 7526   1.177   2.249   4.991
 2396SOL     OW 7527   0.078   3.462   5.072
 2396SOL    HW1 7528   0.083   3.540   5.016
 2396SOL    HW2 7529   0.164   3.421   5.063
 2397SOL     OW 7530   0.334   2.993   4.201
 2397SOL    HW1 7531   0.322   3.064   4.137
 2397SOL    HW2 7532   0.332   2.913   4.148
 2398SOL     OW 7533   0.544   2.368   4.576
 2398SOL    HW1 7534   0.556   2.426   4.501
 2398SOL    HW2 7535   0.606   2.400   4.641
 2399SOL     OW 7536   1.245   3.217   4.123
 2399SOL    HW1 7537   1.301   3.287   4.156
 2399SOL    HW2 7538   1.157   3.240   4.154
 2400SOL     OW 7539   1.302   3.330   4.857
 2400SOL    HW1 7540   1.349   3.333   4.940
 2400SOL    HW2 7541   1.249   3.250   4.862
 2401SOL     OW 7542   1.577   2.484   4.205
 2401SOL    HW1 7543   1.526   2.522   4.276
 2401SOL    HW2 7544   1.625   2.559   4.168
 2402SOL     OW 7545   0.346   3.400   5.021
 2402SOL    HW1 7546   0.344   3.347   4.941
 2402SOL    HW2 7547   0.439   3.419   5.035
 2403SOL     OW 7548   4.051   6.268   0.183
 2403SOL    HW1 7549   4.126   6.276   0.123
 2403SOL    HW2 7550   4.091   6.251   0.269
 2404SOL     OW 7551   5.279   6.318   0.290
 2404SOL    HW1 7552   5.189   6.349   0.278
 2404SOL    HW2 7553   5.324   6.344   0.210
 2405SOL     OW 7554   4.143   5.557   0.291
 2405SOL    HW1 7555   4.101   5.496   0.229
 2405SOL    HW2 7556   4.092   5.638   0.283
 2406SOL     OW 7557   0.579   2.740   4.753
 2406SOL    HW1 7558   0.625   2.824   4.757
 2406SOL    HW2 7559   0.529   2.736   4.834
 2407SOL     OW 7560   1.315   2.718   4.726
 2407SOL    HW1 7561   1.225   2.693   4.707
 2407SOL    HW2 7562   1.366   2.639   4.710
 2408SOL     OW 7563   1.198   2.386   3.982
 2408SOL    HW1 7564   1.209   2.309   4.039
 2408SOL    HW2 7565   1.158   2.452   4.038
 2409SOL     OW 7566   0.304   2.052   4.953
 2409SOL    HW1 7567   0.268   2.089   5.034
 2409SOL    HW2 7568   0.280   1.959   4.957
 2410SOL     OW 7569   0.044   3.154   4.997
 2410SOL    HW1 7570   0.090   3.094   5.057
 2410SOL    HW2 7571   7.267   3.208   5.055
 2411SOL     OW 7572   0.707   2.486   4.761
 2411SOL    HW1 7573   0.787   2.481   4.709
 2411SOL    HW2 7574   0.677   2.577   4.752
 2412SOL     OW 7575   0.322   1.925   4.347
 2412SOL    HW1 7576   0.290   2.014   4.363
 2412SOL    HW2 7577   0.330   1.886   4.434
 2413SOL     OW 7578   1.632   2.251   4.072
 2413SOL    HW1 7579   1.662   2.187   4.136
 2413SOL    HW2 7580   1.603   2.326   4.124
 2414SOL     OW 7581   1.036   2.621   4.685
 2414SOL    HW1 7582   1.026   2.635   4.779
 2414SOL    HW2 7583   1.004   2.532   4.671
 2415SOL     OW 7584   4.571   7.106   0.247
 2415SOL    HW1 7585   4.591   7.128   0.156
 2415SOL    HW2 7586   4.622   7.026   0.264
 2416SOL     OW 7587   5.510   6.985   0.188
 2416SOL    HW1 7588   5.531   7.019   0.101
 2416SOL    HW2 7589   5.592   6.992   0.237
 2417SOL     OW 7590   1.528   2.127   3.845
 2417SOL    HW1 7591   1.474   2.058   3.882
 2417SOL    HW2 7592   1.565   2.172   3.921
 2418SOL     OW 7593   1.284   2.688   3.745
 2418SOL    HW1 7594   1.324   2.601   3.752
 2418SOL    HW2 7595   1.318   2.724   3.664
 2419SOL     OW 7596   1.065   3.216   4.581
 2419SOL    HW1 7597   1.077   3.143   4.520
 2419SOL    HW2 7598   1.122   3.285   4.548
 2420SOL     OW 7599   0.308   2.676   4.667
 2420SOL    HW1 7600   0.402   2.694   4.668
 2420SOL    HW2 7601   0.301   2.584   4.690
 2421SOL     OW 7602   0.318   2.397   4.722
 2421SOL    HW1 7603   0.277   2.311   4.714
 2421SOL    HW2 7604   0.396   2.392   4.667
 2422SOL     OW 7605   4.832   5.890   0.243
 2422SOL    HW1 7606   4.854   5.873   0.335
 2422SOL    HW2 7607   4.899   5.951   0.213
 2423SOL     OW 7608   4.797   5.688   0.059
 2423SOL    HW1 7609   4.810   5.743   0.136
 2423SOL    HW2 7610   1.205   2.095   5.133
 2424SOL     OW 7611   7.262   3.151   3.894
 2424SOL    HW1 7612   7.176   3.137   3.854
 2424SOL    HW2 7613   0.006   3.068   3.938
 2425SOL     OW 7614   0.110   3.622   4.688
 2425SOL    HW1 7615   0.106   3.536   4.647
 2425SOL    HW2 7616   0.184   3.666   4.645
 2426SOL     OW 7617   0.493   3.440   4.626
 2426SOL    HW1 7618   0.564   3.502   4.647
 2426SOL    HW2 7619   0.533   3.379   4.564
 2427SOL     OW 7620   1.001   2.658   4.950
 2427SOL    HW1 7621   1.057   2.712   5.006
 2427SOL    HW2 7622   0.932   2.626   5.009
 2428SOL     OW 7623   0.005   2.413   4.835
 2428SOL    HW1 7624   0.093   2.413   4.798
 2428SOL    HW2 7625   0.017   2.403   4.929
 2429SOL     OW 7626   3.865   6.012   0.285
 2429SOL    HW1 7627   3.957   6.038   0.280
 2429SOL    HW2 7628   3.817   6.087   0.251
 2430SOL     OW 7629   5.045   6.433   0.216
 2430SOL    HW1 7630   5.051   6.529   0.208
 2430SOL    HW2 7631   5.029   6.402   0.127
 2431SOL     OW 7632   0.824   2.432   4.093
 2431SOL    HW1 7633   0.829   2.356   4.035
 2431SOL    HW2 7634   0.748   2.481   4.062
 2432SOL     OW 7635   1.643   2.470   4.887
 2432SOL    HW1 7636   1.638   2.409   4.960
 2432SOL    HW2 7637   1.733   2.461   4.855
 2433SOL     OW 7638   0.732   2.298   4.957
 2433SOL    HW1 7639   0.671   2.226   4.941
 2433SOL    HW2 7640   0.712   2.362   4.889
 2434SOL     OW 7641   0.967   3.537   5.131
 2434SOL    HW1 7642   0.933   3.493   5.053
 2434SOL    HW2 7643   0.940   3.628   5.121
 2435SOL     OW 7644   0.461   2.341   3.889
 2435SOL    HW1 7645   0.528   2.405   3.916
 2435SOL    HW2 7646   0.380   2.392   3.884
 2436SOL     OW 7647   3.819   6.625   0.021
 2436SOL    HW1 7648   3.874   6.588   0.090
 2436SOL    HW2 7649   0.174   2.917   5.101
 2437SOL     OW 7650   1.337   2.918   4.909
 2437SOL    HW1 7651   1.336   2.847   4.845
 2437SOL    HW2 7652   1.269   2.979   4.878
 2438SOL     OW 7653   1.323   2.725   4.018
 2438SOL    HW1 7654   1.252   2.690   4.072
 2438SOL    HW2 7655   1.294   2.710   3.928
 2439SOL     OW 7656   1.773   3.586   4.874
 2439SOL    HW1 7657   1.840   3.613   4.812
 2439SOL    HW2 7658   1.751   3.496   4.850
 2440SOL     OW 7659   1.243   3.599   4.819
 2440SOL    HW1 7660   1.327   3.626   4.781
 2440SOL    HW2 7661   1.255   3.506   4.839
 2441SOL     OW 7662   0.108   3.154   4.735
 2441SOL    HW1 7663   0.089   3.168   4.828
 2441SOL    HW2 7664   0.049   3.083   4.710
 2442SOL     OW 7665   4.309   7.155   0.246
 2442SOL    HW1 7666   4.286   7.247   0.255
 2442SOL    HW2 7667   4.404   7.153   0.250
 2443SOL     OW 7668   1.741   2.040   4.224
 2443SOL    HW1 7669   1.802   2.023   4.152
 2443SOL    HW2 7670   1.719   1.953   4.258
 2444SOL     OW 7671   1.394   3.432   4.223
 2444SOL    HW1 7672   1.450   3.467   4.154
 2444SOL    HW2 7673   1.340   3.507   4.250
 2445SOL     OW 7674   1.277   2.796   4.387
 2445SOL    HW1 7675   1.351   2.737   4.400
 2445SOL    HW2 7676   1.313   2.869   4.337
 2446SOL     OW 7677   0.787   3.125   5.127
 2446SOL    HW1 7678   4.397   6.812   0.059
 2446SOL    HW2 7679   0.717   3.139   5.063
 2447SOL     OW 7680   0.668   3.492   3.889
 2447SOL    HW1 7681   0.677   3.505   3.794
 2447SOL    HW2 7682   0.616   3.412   3.897
 2448SOL     OW 7683   1.623   3.581   5.104
 2448SOL    HW1 7684   1.676   3.579   5.024
 2448SOL    HW2 7685   1.598   3.673   5.113
 2449SOL     OW 7686   1.847   2.023   4.683
 2449SOL    HW1 7687   1.874   1.933   4.662
 2449SOL    HW2 7688   1.759   2.030   4.647
 2450SOL     OW 7689   0.246   2.173   4.426
 2450SOL    HW1 7690   0.156   2.199   4.409
 2450SOL    HW2 7691   0.252   2.171   4.522
 2451SOL     OW 7692   1.207   3.452   3.760
 2451SOL    HW1 7693   1.196   3.360   3.787
 2451SOL    HW2 7694   1.139   3.466   3.694
 2452SOL     OW 7695   0.824   2.857   5.096
 2452SOL    HW1 7696   0.910   2.854   5.054
 2452SOL    HW2 7697   0.809   2.950   5.113
 2453SOL     OW 7698   0.919   2.772   4.021
 2453SOL    HW1 7699   0.975   2.803   3.950
 2453SOL    HW2 7700   0.972   2.706   4.066
 2454SOL     OW 7701   1.486   3.496   3.779
 2454SOL    HW1 7702   1.392   3.482   3.764
 2454SOL    HW2 7703   1.524   3.503   3.692
 2455SOL     OW 7704   4.010   6.819   0.063
 2455SOL    HW1 7705   4.000   6.899   0.013
 2455SOL    HW2 7706   3.939   6.762   0.034
 2456SOL     OW 7707   1.603   3.146   5.006
 2456SOL    HW1 7708   1.660   3.128   5.080
 2456SOL    HW2 7709   1.545   3.216   5.037
 2457SOL     OW 7710   1.070   2.979   4.446
 2457SOL    HW1 7711   0.997   2.929   4.482
 2457SOL    HW2 7712   1.134   2.913   4.419
 2458SOL     OW 7713   1.032   2.113   4.686
 2458SOL    HW1 7714   1.032   2.070   4.600
 2458SOL    HW2 7715   1.025   2.040   4.748
 2459SOL     OW 7716   0.606   3.346   4.199
 2459SOL    HW1 7717   0.658   3.297   4.136
 2459SOL    HW2 7718   0.526   3.370   4.151
 2460SOL     OW 7719   1.727   2.268   5.078
 2460SOL    HW1 7720   1.808   2.319   5.087
 2460SOL    HW2 7721   1.752   2.190   5.029
 2461SOL     OW 7722   0.247   3.204   4.012
 2461SOL    HW1 7723   0.155   3.188   3.994
 2461SOL    HW2 7724   0.247   3.250   4.096
 2462SOL     OW 7725   4.322   5.686   0.065
 2462SOL    HW1 7726   4.406   5.662   0.024
 2462SOL    HW2 7727   4.341   5.686   0.159
 2463SOL     OW 7728   0.088   2.177   3.787
 2463SOL    HW1 7729   0.006   2.128   3.788
 2463SOL    HW2 7730   0.061   2.268   3.776
 2464SOL     OW 7731   1.415   2.723   5.096
 2464SOL    HW1 7732   1.365   2.785   5.043
 2464SOL    HW2 7733   1.505   2.729   5.062
 2465SOL     OW 7734   0.098   2.082   4.049
 2465SOL    HW1 7735   0.108   2.120   3.961
 2465SOL    HW2 7736   0.149   2.002   4.046
 2466SOL     OW 7737   1.186   3.185   3.848
 2466SOL    HW1 7738   1.097   3.149   3.847
 2466SOL    HW2 7739   1.208   3.190   3.941
 2467SOL     OW 7740   4.259   6.321   0.006
 2467SOL    HW1 7741   0.679   2.757   5.139
 2467SOL    HW2 7742   4.318   6.245   0.010
 2468SOL     OW 7743   1.488   3.648   4.699
 2468SOL    HW1 7744   1.510   3.730   4.655
 2468SOL    HW2 7745   1.570   3.620   4.740
 2469SOL     OW 7746   5.116   6.702   0.197
 2469SOL    HW1 7747   5.102   6.716   0.290
 2469SOL    HW2 7748   5.210   6.714   0.185
 2470SOL     OW 7749   3.997   0.010   0.146
 2470SOL    HW1 7750   3.907   0.042   0.133
 2470SOL    HW2 7751   3.986   7.200   0.185
 2471SOL     OW 7752   1.663   2.742   4.975
 2471SOL    HW1 7753   1.659   2.658   4.930
 2471SOL    HW2 7754   1.653   2.807   4.905
 2472SOL     OW 7755   1.220   2.185   4.181
 2472SOL    HW1 7756   1.280   2.111   4.180
 2472SOL    HW2 7757   1.247   2.237   4.256
 2473SOL     OW 7758   0.586   2.583   4.400
 2473SOL    HW1 7759   0.626   2.670   4.390
 2473SOL    HW2 7760   0.525   2.576   4.327
 2474SOL     OW 7761   5.391   5.798   0.185
 2474SOL    HW1 7762   5.380   5.850   0.105
 2474SOL    HW2 7763   5.362   5.856   0.255
 2475SOL     OW 7764   5.410   6.428   0.078
 2475SOL    HW1 7765   5.395   6.522   0.090
 2475SOL    HW2 7766   1.741   2.771   5.135
 2476SOL     OW 7767   0.859   3.221   3.782
 2476SOL    HW1 7768   0.829   3.231   3.872
 2476SOL    HW2 7769   0.868   3.311   3.750
 2477SOL     OW 7770   0.675   3.639   4.653
 2477SOL    HW1 7771   0.657   3.732   4.638
 2477SOL    HW2 7772   0.770   3.631   4.650
 2478SOL     OW 7773   0.874   2.835   4.581
 2478SOL    HW1 7774   0.924   2.765   4.621
 2478SOL    HW2 7775   0.830   2.878   4.654
 2479SOL     OW 7776   1.067   2.840   3.808
 2479SOL    HW1 7777   1.048   2.897   3.733
 2479SOL    HW2 7778   1.144   2.790   3.781
 2480SOL     OW 7779   1.827   3.425   4.565
 2480SOL    HW1 7780   1.752   3.417   4.507
 2480SOL    HW2 7781   1.803   3.374   4.643
 2481SOL     OW 7782   0.130   3.046   4.387
 2481SOL    HW1 7783   0.175   3.020   4.467
 2481SOL    HW2 7784   0.198   3.042   4.319
 2482SOL     OW 7785   4.319   6.884   0.196
 2482SOL    HW1 7786   4.247   6.851   0.250
 2482SOL    HW2 7787   4.310   6.979   0.200
 2483SOL     OW 7788   1.805   2.044   4.951
 2483SOL    HW1 7789   1.797   1.950   4.968
 2483SOL    HW2 7790   1.823   2.050   4.857
 2484SOL     OW 7791   0.423   2.283   4.237
 2484SOL    HW1 7792   0.448   2.209   4.183
 2484SOL    HW2 7793   0.366   2.245   4.305
 2485SOL     OW 7794   1.703   3.333   4.801
 2485SOL    HW1 7795   1.622   3.312   4.753
 2485SOL    HW2 7796   1.708   3.265   4.869
 2486SOL     OW 7797   0.351   2.428   5.001
 2486SOL    HW1 7798   0.406   2.369   5.052
 2486SOL    HW2 7799   0.361   2.398   4.910
 2487SOL     OW 7800   0.834   3.458   4.393
 2487SOL    HW1 7801   0.810   3.532   4.338
 2487SOL    HW2 7802   0.756   3.402   4.392
 2488SOL     OW 7803   1.412   2.084   4.837
 2488SOL    HW1 7804   1.401   1.992   4.862
 2488SOL    HW2 7805   1.372   2.133   4.908
 2489SOL     OW 7806   1.013   1.881   4.844
 2489SOL    HW1 7807   0.963   1.819   4.792
 2489SOL    HW2 7808   1.100   1.842   4.850
 2490SOL     OW 7809   0.784   3.191   4.049
 2490SOL    HW1 7810   0.758   3.100   4.065
 2490SOL    HW2 7811   0.860   3.205   4.105
 2491SOL     OW 7812   0.621   3.432   5.011
 2491SOL    HW1 7813   0.614   3.519   5.050
 2491SOL    HW2 7814   0.711   3.427   4.979
 2492SOL     OW 7815   1.380   1.901   3.916
 2492SOL    HW1 7816   1.421   1.828   3.870
 2492SOL    HW2 7817   1.289   1.874   3.929
 2493SOL     OW 7818   1.297   2.332   4.402
 2493SOL    HW1 7819   1.248   2.414   4.399
 2493SOL    HW2 7820   1.290   2.303   4.492
 2494SOL     OW 7821   1.584   2.052   4.619
 2494SOL    HW1 7822   1.529   2.078   4.694
 2494SOL    HW2 7823   1.581   2.128   4.561
 2495SOL     OW 7824   0.059   2.923   4.016
 2495SOL    HW1 7825   0.143   2.879   4.003
 2495SOL    HW2 7826   0.026   2.887   4.099
 2496SOL     OW 7827   0.895   3.535   4.053
 2496SOL    HW1 7828   0.817   3.519   4.001
 2496SOL    HW2 7829   0.870   3.604   4.115
 2497SOL     OW 7830   0.195   4.327   0.127
 2497SOL    HW1 7831   0.137   4.403   0.121
 2497SOL    HW2 7832   0.150   4.259   0.077
 2498SOL     OW 7833   0.219   4.009   0.988
 2498SOL    HW1 7834   0.248   3.966   1.068
 2498SOL    HW2 7835   0.127   3.983   0.978
 2499SOL     OW 7836   7.246   4.080   0.662
 2499SOL    HW1 7837   7.224   4.168   0.632
 2499SOL    HW2 7838   7.205   4.022   0.597
 2500SOL     OW 7839   0.580   5.032   1.210
 2500SOL    HW1 7840   0.498   5.036   1.161
 2500SOL    HW2 7841   0.595   5.121   1.240
 2501SOL     OW 7842   1.588   5.245   0.705
 2501SOL    HW1 7843   1.541   5.213   0.782
 2501SOL    HW2 7844   1.521   5.251   0.637
 2502SOL     OW 7845   1.130   4.434   0.692
 2502SOL    HW1 7846   1.178   4.516   0.679
 2502SOL    HW2 7847   1.084   4.447   0.775
 2503SOL     OW 7848   1.734   4.327   0.256
 2503SOL    HW1 7849   1.769   4.321   0.167
 2503SOL    HW2 7850   1.711   4.237   0.279
 2504SOL     OW 7851   0.732   4.855   1.058
 2504SOL    HW1 7852   0.675   4.894   1.124
 2504SOL    HW2 7853   0.773   4.930   1.015
 2505SOL     OW 7854   0.885   4.468   1.827
 2505SOL    HW1 7855   0.884   4.535   1.895
 2505SOL    HW2 7856   0.904   4.516   1.746
 2506SOL     OW 7857   0.682   4.700   0.663
 2506SOL    HW1 7858   0.752   4.701   0.728
 2506SOL    HW2 7859   0.618   4.762   0.696
 2507SOL     OW 7860   0.707   4.873   1.827
 2507SOL    HW1 7861   0.757   4.948   1.861
 2507SOL    HW2 7862   0.632   4.912   1.783
 2508SOL     OW 7863   0.356   5.130   1.072
 2508SOL    HW1 7864   0.275   5.099   1.031
 2508SOL    HW2 7865   0.392   5.192   1.008
 2509SOL     OW 7866   1.450   5.233   1.366
 2509SOL    HW1 7867   1.507   5.308   1.381
 2509SOL    HW2 7868   1.378   5.245   1.427
 2510SOL     OW 7869   0.466   4.105   1.451
 2510SOL    HW1 7870   0.540   4.046   1.466
 2510SOL    HW2 7871   0.389   4.055   1.479
 2511SOL     OW 7872   1.598   4.167   0.753
 2511SOL    HW1 7873   1.572   4.202   0.668
 2511SOL    HW2 7874   1.560   4.227   0.816
 2512SOL     OW 7875   0.248   5.423   0.461
 2512SOL    HW1 7876   0.221   5.489   0.524
 2512SOL    HW2 7877   0.344   5.427   0.462
 2513SOL     OW 7878   1.130   5.069   1.694
 2513SOL    HW1 7879   1.184   5.055   1.771
 2513SOL    HW2 7880   1.076   4.991   1.687
 2514SOL     OW 7881   0.210   5.158   0.524
 2514SOL    HW1 7882   0.215   5.252   0.507
 2514SOL    HW2 7883   0.168   5.151   0.610
 2515SOL     OW 7884   0.267   4.808   0.896
 2515SOL    HW1 7885   0.277   4.719   0.930
 2515SOL    HW2 7886   0.231   4.858   0.969
 2516SOL     OW 7887   0.594   5.528   1.424
 2516SOL    HW1 7888   0.515   5.509   1.474
 2516SOL    HW2 7889   0.620   5.615   1.455
 2517SOL     OW 7890   0.553   4.672   0.174
 2517SOL    HW1 7891   0.607   4.637   0.103
 2517SOL    HW2 7892   0.617   4.703   0.239
 2518SOL     OW 7893   1.594   3.855   1.463
 2518SOL    HW1 7894   1.632   3.931   1.419
 2518SOL    HW2 7895   1.563   3.888   1.547
 2519SOL     OW 7896   0.137   4.450   0.576
 2519SOL    HW1 7897   0.063   4.394   0.551
 2519SOL    HW2 7898   0.119   4.474   0.667
 2520SOL     OW 7899   1.814   5.520   0.299
 2520SOL    HW1 7900   1.856   5.458   0.359
 2520SOL    HW2 7901   1.864   5.601   0.309
 2521SOL     OW 7902   0.033   5.290   0.124
 2521SOL    HW1 7903   0.025   5.200   0.156
 2521SOL    HW2 7904   7.221   5.325   0.128
 2522SOL     OW 7905   1.694   4.651   0.643
 2522SOL    HW1 7906   1.768   4.601   0.607
 2522SOL    HW2 7907   1.667   4.708   0.572
 2523SOL     OW 7908   1.651   4.831   0.427
 2523SOL    HW1 7909   1.733   4.818   0.378
 2523SOL    HW2 7910   1.673   4.897   0.493
 2524SOL     OW 7911   0.168   4.471   1.575
 2524SOL    HW1 7912   0.263   4.479   1.577
 2524SOL    HW2 7913   0.136   4.556   1.604
 2525SOL     OW 7914   0.622   5.109   0.753
 2525SOL    HW1 7915   0.578   5.024   0.761
 2525SOL    HW2 7916   0.603   5.138   0.664
 2526SOL     OW 7917   1.271   4.952   1.417
 2526SOL    HW1 7918   1.299   4.883   1.357
 2526SOL    HW2 7919   1.333   4.947   1.490
 2527SOL     OW 7920   0.821   3.726   0.523
 2527SOL    HW1 7921   0.865   3.807   0.497
 2527SOL    HW2 7922   0.727   3.747   0.518
 2528SOL     OW 7923   0.186   4.692   1.266
 2528SOL    HW1 7924   0.271   4.650   1.264
 2528SOL    HW2 7925   0.140   4.656   1.190
 2529SOL     OW 7926   1.478   4.757   0.219
 2529SOL    HW1 7927   1.423   4.689   0.257
 2529SOL    HW2 7928   1.541   4.778   0.289
 2530SOL     OW 7929   1.190   5.544   1.634
 2530SOL    HW1 7930   1.189   5.605   1.561
 2530SOL    HW2 7931   1.209   5.459   1.594
 2531SOL     OW 7932   0.380   3.977   1.868
 2531SOL    HW1 7933   0.421   4.055   1.904
 2531SOL    HW2 7934   0.286   3.996   1.871
 2532SOL     OW 7935   1.471   5.141   0.931
 2532SOL    HW1 7936   1.407   5.160   1.000
 2532SOL    HW2 7937   1.453   5.050   0.907
 2533SOL     OW 7938   1.664   5.498   0.580
 2533SOL    HW1 7939   1.621   5.474   0.497
 2533SOL    HW2 7940   1.653   5.421   0.636
 2534SOL     OW 7941   0.589   4.417   0.291
 2534SOL    HW1 7942   0.581   4.503   0.249
 2534SOL    HW2 7943   0.526   4.420   0.363
 2535SOL     OW 7944   1.282   4.116   0.947
 2535SOL    HW1 7945   1.193   4.081   0.951
 2535SOL    HW2 7946   1.334   4.056   1.000
 2536SOL     OW 7947   1.547   5.457   0.329
 2536SOL    HW1 7948   1.639   5.476   0.312
 2536SOL    HW2 7949   1.518   5.411   0.250
 2537SOL     OW 7950   0.796   4.336   1.440
 2537SOL    HW1 7951   0.767   4.307   1.526
 2537SOL    HW2 7952   0.769   4.266   1.381
 2538SOL     OW 7953   1.392   4.199   1.675
 2538SOL    HW1 7954   1.397   4.243   1.760
 2538SOL    HW2 7955   1.444   4.120   1.686
 2539SOL     OW 7956   0.948   4.607   1.593
 2539SOL    HW1 7957   1.005   4.542   1.550
 2539SOL    HW2 7958   0.899   4.647   1.521
 2540SOL     OW 7959   1.007   4.124   1.212
 2540SOL    HW1 7960   0.915   4.140   1.234
 2540SOL    HW2 7961   1.004   4.080   1.128
 2541SOL     OW 7962   1.074   4.420   0.418
 2541SOL    HW1 7963   1.086   4.419   0.513
 2541SOL    HW2 7964   0.988   4.381   0.404
 2542SOL     OW 7965   0.065   4.559   0.822
 2542SOL    HW1 7966   0.150   4.543   0.863
 2542SOL    HW2 7967   0.032   4.638   0.865
 2543SOL     OW 7968   0.148   5.613   1.609
 2543SOL    HW1 7969   0.130   5.578   1.696
 2543SOL    HW2 7970   0.062   5.622   1.568
 2544SOL     OW 7971   0.878   4.069   0.215
 2544SOL    HW1 7972   0.927   4.123   0.153
 2544SOL    HW2 7973   0.873   3.983   0.173
 2545SOL     OW 7974   1.693   4.287   1.837
 2545SOL    HW1 7975   1.666   4.362   1.783
 2545SOL    HW2 7976   1.721   4.221   1.773
 2546SOL     OW 7977   1.393   4.880   0.556
 2546SOL    HW1 7978   1.472   4.870   0.503
 2546SOL    HW2 7979   1.338   4.941   0.506
 2547SOL     OW 7980   0.567   3.902   0.907
 2547SOL    HW1 7981   0.574   3.922   1.000
 2547SOL    HW2 7982   0.560   3.987   0.864
 2548SOL     OW 7983   1.002   5.185   0.490
 2548SOL    HW1 7984   0.980   5.258   0.432
 2548SOL    HW2 7985   0.966   5.210   0.575
 2549SOL     OW 7986   0.360   5.552   0.872
 2549SOL    HW1 7987   0.399   5.466   0.883
 2549SOL    HW2 7988   0.430   5.614   0.892
 2550SOL     OW 7989   1.802   4.767   0.883
 2550SOL    HW1 7990   1.755   4.750   0.801
 2550SOL    HW2 7991   1.732   4.777   0.948
 2551SOL     OW 7992   1.217   5.276   1.515
 2551SOL    HW1 7993   1.203   5.199   1.570
 2551SOL    HW2 7994   1.135   5.288   1.468
 2552SOL     OW 7995   0.296   4.670   0.278
 2552SOL    HW1 7996   0.377   4.684   0.228
 2552SOL    HW2 7997   0.295   4.576   0.296
 2553SOL     OW 7998   1.481   4.491   0.716
 2553SOL    HW1 7999   1.486   4.447   0.801
 2553SOL    HW2 8000   1.561   4.542   0.711
 2554SOL     OW 8001   0.476   5.006   1.735
 2554SOL    HW1 8002   0.451   5.005   1.643
 2554SOL    HW2 8003   0.393   5.008   1.782
 2555SOL     OW 8004   1.102   5.511   0.187
 2555SOL    HW1 8005   1.047   5.463   0.248
 2555SOL    HW2 8006   1.142   5.443   0.132
 2556SOL     OW 8007   0.213   3.994   1.493
 2556SOL    HW1 8008   0.130   4.025   1.458
 2556SOL    HW2 8009   0.191   3.912   1.537
 2557SOL     OW 8010   1.637   5.066   0.042
 2557SOL    HW1 8011   1.608   5.158   0.045
 2557SOL    HW2 8012   1.555   5.016   0.043
 2558SOL     OW 8013   0.518   5.429   0.386
 2558SOL    HW1 8014   0.543   5.516   0.418
 2558SOL    HW2 8015   0.506   5.441   0.292
 2559SOL     OW 8016   1.399   3.827   0.454
 2559SOL    HW1 8017   1.389   3.813   0.360
 2559SOL    HW2 8018   1.493   3.829   0.468
 2560SOL     OW 8019   0.211   5.515   1.221
 2560SOL    HW1 8020   0.265   5.441   1.248
 2560SOL    HW2 8021   0.181   5.492   1.133
 2561SOL     OW 8022   0.952   5.427   0.894
 2561SOL    HW1 8023   1.036   5.383   0.904
 2561SOL    HW2 8024   0.906   5.376   0.827
 2562SOL     OW 8025   0.388   4.415   0.476
 2562SOL    HW1 8026   0.391   4.320   0.486
 2562SOL    HW2 8027   0.302   4.440   0.509
 2563SOL     OW 8028   1.513   3.946   1.720
 2563SOL    HW1 8029   1.526   3.965   1.812
 2563SOL    HW2 8030   1.446   3.878   1.718
 2564SOL     OW 8031   0.655   3.879   0.071
 2564SOL    HW1 8032   0.741   3.840   0.081
 2564SOL    HW2 8033   4.304   0.303   5.145
 2565SOL     OW 8034   0.765   3.996   1.751
 2565SOL    HW1 8035   0.849   3.949   1.750
 2565SOL    HW2 8036   0.714   3.953   1.820
 2566SOL     OW 8037   0.869   5.249   1.201
 2566SOL    HW1 8038   0.848   5.210   1.116
 2566SOL    HW2 8039   0.935   5.192   1.238
 2567SOL     OW 8040   1.333   4.315   1.433
 2567SOL    HW1 8041   1.366   4.285   1.518
 2567SOL    HW2 8042   1.372   4.402   1.422
 2568SOL     OW 8043   0.816   5.104   0.959
 2568SOL    HW1 8044   0.902   5.099   0.917
 2568SOL    HW2 8045   0.755   5.114   0.887
 2569SOL     OW 8046   0.928   4.239   0.892
 2569SOL    HW1 8047   0.904   4.228   0.800
 2569SOL    HW2 8048   0.956   4.152   0.920
 2570SOL     OW 8049   0.558   3.791   0.481
 2570SOL    HW1 8050   0.481   3.795   0.538
 2570SOL    HW2 8051   0.543   3.860   0.417
 2571SOL     OW 8052   1.404   4.937   0.029
 2571SOL    HW1 8053   1.428   4.863   0.084
 2571SOL    HW2 8054   1.329   4.977   0.073
 2572SOL     OW 8055   0.318   3.788   0.169
 2572SOL    HW1 8056   0.375   3.856   0.203
 2572SOL    HW2 8057   0.352   3.707   0.206
 2573SOL     OW 8058   0.947   3.965   0.462
 2573SOL    HW1 8059   0.919   4.002   0.379
 2573SOL    HW2 8060   1.041   3.982   0.467
 2574SOL     OW 8061   1.079   4.417   1.450
 2574SOL    HW1 8062   1.014   4.346   1.455
 2574SOL    HW2 8063   1.163   4.372   1.445
 2575SOL     OW 8064   1.208   5.312   0.804
 2575SOL    HW1 8065   1.221   5.377   0.735
 2575SOL    HW2 8066   1.285   5.323   0.861
 2576SOL     OW 8067   0.478   4.873   0.734
 2576SOL    HW1 8068   0.412   4.854   0.801
 2576SOL    HW2 8069   0.431   4.862   0.651
 2577SOL     OW 8070   1.248   5.521   0.619
 2577SOL    HW1 8071   1.296   5.583   0.565
 2577SOL    HW2 8072   1.179   5.574   0.660
 2578SOL     OW 8073   1.042   4.214   0.049
 2578SOL    HW1 8074   1.016   4.305   0.064
 2578SOL    HW2 8075   1.117   4.201   0.107
 2579SOL     OW 8076   0.093   4.296   1.370
 2579SOL    HW1 8077   0.184   4.291   1.341
 2579SOL    HW2 8078   0.094   4.362   1.440
 2580SOL     OW 8079   0.580   3.943   1.178
 2580SOL    HW1 8080   0.620   3.882   1.240
 2580SOL    HW2 8081   0.487   3.939   1.197
 2581SOL     OW 8082   0.871   4.178   0.633
 2581SOL    HW1 8083   0.844   4.236   0.561
 2581SOL    HW2 8084   0.894   4.096   0.590
 2582SOL     OW 8085   1.023   3.784   0.745
 2582SOL    HW1 8086   0.960   3.781   0.673
 2582SOL    HW2 8087   1.000   3.710   0.801
 2583SOL     OW 8088   1.425   4.880   0.855
 2583SOL    HW1 8089   1.357   4.814   0.871
 2583SOL    HW2 8090   1.431   4.885   0.760
 2584SOL     OW 8091   1.464   4.336   0.952
 2584SOL    HW1 8092   1.400   4.266   0.964
 2584SOL    HW2 8093   1.520   4.330   1.029
 2585SOL     OW 8094   1.842   4.528   0.404
 2585SOL    HW1 8095   1.899   4.475   0.460
 2585SOL    HW2 8096   1.800   4.464   0.346
 2586SOL     OW 8097   0.474   5.132   0.138
 2586SOL    HW1 8098   0.395   5.110   0.186
 2586SOL    HW2 8099   0.452   5.118   0.046
 2587SOL     OW 8100   1.713   4.998   0.624
 2587SOL    HW1 8101   1.805   4.990   0.649
 2587SOL    HW2 8102   1.688   5.086   0.652
 2588SOL     OW 8103   1.365   4.275   0.031
 2588SOL    HW1 8104   1.346   4.252   0.122
 2588SOL    HW2 8105   1.452   4.315   0.035
 2589SOL     OW 8106   0.507   3.971   0.279
 2589SOL    HW1 8107   0.567   3.937   0.213
 2589SOL    HW2 8108   0.483   4.058   0.247
 2590SOL     OW 8109   1.735   4.967   1.540
 2590SOL    HW1 8110   1.823   4.933   1.524
 2590SOL    HW2 8111   1.750   5.055   1.576
 2591SOL     OW 8112   1.040   5.071   1.326
 2591SOL    HW1 8113   0.964   5.039   1.374
 2591SOL    HW2 8114   1.115   5.034   1.372
 2592SOL     OW 8115   1.604   5.355   1.667
 2592SOL    HW1 8116   1.595   5.392   1.580
 2592SOL    HW2 8117   1.684   5.301   1.662
 2593SOL     OW 8118   1.145   4.953   1.100
 2593SOL    HW1 8119   1.088   4.989   1.167
 2593SOL    HW2 8120   1.112   4.990   1.018
 2594SOL     OW 8121   1.610   4.819   1.074
 2594SOL    HW1 8122   1.602   4.883   1.144
 2594SOL    HW2 8123   1.538   4.839   1.014
 2595SOL     OW 8124   0.922   3.804   1.384
 2595SOL    HW1 8125   0.943   3.789   1.292
 2595SOL    HW2 8126   1.000   3.845   1.421
 2596SOL     OW 8127   0.978   4.841   1.725
 2596SOL    HW1 8128   0.887   4.858   1.750
 2596SOL    HW2 8129   0.974   4.761   1.673
 2597SOL     OW 8130   0.704   4.744   0.389
 2597SOL    HW1 8131   0.697   4.724   0.483
 2597SOL    HW2 8132   0.794   4.723   0.367
 2598SOL     OW 8133   0.424   4.553   1.258
 2598SOL    HW1 8134   0.491   4.562   1.325
 2598SOL    HW2 8135   0.393   4.463   1.267
 2599SOL     OW 8136   1.266   4.093   1.290
 2599SOL    HW1 8137   1.295   4.173   1.334
 2599SOL    HW2 8138   1.176   4.112   1.262
 2600SOL     OW 8139   0.063   5.308   1.378
 2600SOL    HW1 8140   0.056   5.395   1.339
 2600SOL    HW2 8141   0.156   5.287   1.373
 2601SOL     OW 8142   0.336   4.842   0.500
 2601SOL    HW1 8143   0.392   4.903   0.452
 2601SOL    HW2 8144   0.311   4.776   0.434
 2602SOL     OW 8145   0.549   4.226   0.855
 2602SOL    HW1 8146   0.558   4.288   0.782
 2602SOL    HW2 8147   0.611   4.256   0.921
 2603SOL     OW 8148   1.251   5.086   0.414
 2603SOL    HW1 8149   1.305   5.159   0.445
 2603SOL    HW2 8150   1.163   5.105   0.447
 2604SOL     OW 8151   1.303   5.191   1.140
 2604SOL    HW1 8152   1.351   5.199   1.222
 2604SOL    HW2 8153   1.251   5.112   1.150
 2605SOL     OW 8154   1.561   4.316   0.512
 2605SOL    HW1 8155   1.513   4.379   0.565
 2605SOL    HW2 8156   1.594   4.367   0.438
 2606SOL     OW 8157   0.334   5.260   1.309
 2606SOL    HW1 8158   0.332   5.209   1.227
 2606SOL    HW2 8159   0.427   5.280   1.322
 2607SOL     OW 8160   0.444   4.459   1.617
 2607SOL    HW1 8161   0.503   4.502   1.554
 2607SOL    HW2 8162   0.491   4.380   1.643
 2608SOL     OW 8163   1.618   4.505   1.693
 2608SOL    HW1 8164   1.532   4.547   1.686
 2608SOL    HW2 8165   1.669   4.545   1.623
 2609SOL     OW 8166   1.000   3.858   1.758
 2609SOL    HW1 8167   1.056   3.933   1.742
 2609SOL    HW2 8168   1.053   3.782   1.735
 2610SOL     OW 8169   0.510   3.760   1.758
 2610SOL    HW1 8170   0.455   3.710   1.697
 2610SOL    HW2 8171   0.457   3.836   1.780
 2611SOL     OW 8172   0.582   4.602   1.034
 2611SOL    HW1 8173   0.624   4.688   1.039
 2611SOL    HW2 8174   0.530   4.597   1.114
 2612SOL     OW 8175   1.312   4.574   1.011
 2612SOL    HW1 8176   1.223   4.548   0.986
 2612SOL    HW2 8177   1.366   4.498   0.990
 2613SOL     OW 8178   1.216   4.229   0.267
 2613SOL    HW1 8179   1.223   4.155   0.328
 2613SOL    HW2 8180   1.174   4.298   0.318
 2614SOL     OW 8181   0.318   3.908   1.234
 2614SOL    HW1 8182   0.279   3.947   1.313
 2614SOL    HW2 8183   0.290   3.817   1.236
 2615SOL     OW 8184   0.038   5.045   1.276
 2615SOL    HW1 8185   0.066   4.989   1.349
 2615SOL    HW2 8186   0.023   5.131   1.317
 2616SOL     OW 8187   0.710   4.351   1.039
 2616SOL    HW1 8188   0.788   4.343   0.984
 2616SOL    HW2 8189   0.679   4.440   1.026
 2617SOL     OW 8190   1.747   4.683   1.867
 2617SOL    HW1 8191   1.705   4.611   1.820
 2617SOL    HW2 8192   1.686   4.705   1.936
 2618SOL     OW 8193   0.324   3.795   0.624
 2618SOL    HW1 8194   0.288   3.881   0.644
 2618SOL    HW2 8195   0.334   3.752   0.709
 2619SOL     OW 8196   1.621   4.092   0.363
 2619SOL    HW1 8197   1.666   4.029   0.419
 2619SOL    HW2 8198   1.589   4.159   0.424
 2620SOL     OW 8199   1.035   4.481   0.962
 2620SOL    HW1 8200   1.015   4.495   1.055
 2620SOL    HW2 8201   1.005   4.392   0.944
 2621SOL     OW 8202   0.978   5.296   1.725
 2621SOL    HW1 8203   0.965   5.334   1.638
 2621SOL    HW2 8204   1.015   5.209   1.708
 2622SOL     OW 8205   1.840   5.221   1.603
 2622SOL    HW1 8206   1.867   5.248   1.515
 2622SOL    HW2 8207   1.919   5.234   1.657
 2623SOL     OW 8208   0.365   4.647   1.805
 2623SOL    HW1 8209   0.438   4.666   1.864
 2623SOL    HW2 8210   0.398   4.580   1.746
 2624SOL     OW 8211   1.550   3.970   0.129
 2624SOL    HW1 8212   1.464   3.937   0.157
 2624SOL    HW2 8213   1.582   4.020   0.205
 2625SOL     OW 8214   1.267   4.537   0.029
 2625SOL    HW1 8215   1.315   4.455   0.028
 2625SOL    HW2 8216   4.946   0.951   5.105
 2626SOL     OW 8217   1.067   5.077   0.862
 2626SOL    HW1 8218   1.076   5.004   0.800
 2626SOL    HW2 8219   1.122   5.146   0.826
 2627SOL     OW 8220   0.311   4.533   0.952
 2627SOL    HW1 8221   0.405   4.552   0.952
 2627SOL    HW2 8222   0.306   4.441   0.977
 2628SOL     OW 8223   0.326   4.255   1.007
 2628SOL    HW1 8224   0.283   4.170   0.999
 2628SOL    HW2 8225   0.402   4.248   0.950
 2629SOL     OW 8226   1.138   4.091   1.687
 2629SOL    HW1 8227   1.092   4.141   1.753
 2629SOL    HW2 8228   1.223   4.133   1.679
 2630SOL     OW 8229   1.158   3.914   1.474
 2630SOL    HW1 8230   1.146   3.976   1.546
 2630SOL    HW2 8231   1.204   3.965   1.407
 2631SOL     OW 8232   7.261   5.020   0.187
 2631SOL    HW1 8233   7.166   5.015   0.176
 2631SOL    HW2 8234   0.010   4.930   0.210
 2632SOL     OW 8235   0.109   5.482   0.969
 2632SOL    HW1 8236   0.107   5.396   0.928
 2632SOL    HW2 8237   0.181   5.528   0.926
 2633SOL     OW 8238   0.493   5.304   0.907
 2633SOL    HW1 8239   0.563   5.367   0.924
 2633SOL    HW2 8240   0.534   5.237   0.852
 2634SOL     OW 8241   0.956   4.506   1.220
 2634SOL    HW1 8242   1.017   4.493   1.293
 2634SOL    HW2 8243   0.876   4.462   1.249
 2635SOL     OW 8244   7.273   4.280   1.109
 2635SOL    HW1 8245   0.083   4.270   1.070
 2635SOL    HW2 8246   0.012   4.279   1.204
 2636SOL     OW 8247   0.194   4.229   1.695
 2636SOL    HW1 8248   0.228   4.162   1.636
 2636SOL    HW2 8249   0.194   4.309   1.643
 2637SOL     OW 8250   1.388   4.650   1.651
 2637SOL    HW1 8251   1.405   4.744   1.646
 2637SOL    HW2 8252   1.382   4.621   1.560
 2638SOL     OW 8253   0.828   4.295   0.375
 2638SOL    HW1 8254   0.831   4.217   0.319
 2638SOL    HW2 8255   0.748   4.340   0.349
 2639SOL     OW 8256   1.638   4.327   1.167
 2639SOL    HW1 8257   1.629   4.267   1.241
 2639SOL    HW2 8258   1.729   4.315   1.137
 2640SOL     OW 8259   0.229   5.281   1.714
 2640SOL    HW1 8260   0.213   5.349   1.779
 2640SOL    HW2 8261   0.241   5.201   1.765
 2641SOL     OW 8262   0.732   4.166   1.238
 2641SOL    HW1 8263   0.674   4.093   1.220
 2641SOL    HW2 8264   0.714   4.229   1.168
 2642SOL     OW 8265   0.936   5.391   1.465
 2642SOL    HW1 8266   0.898   5.348   1.388
 2642SOL    HW2 8267   0.924   5.485   1.448
 2643SOL     OW 8268   0.453   4.214   0.159
 2643SOL    HW1 8269   0.507   4.283   0.198
 2643SOL    HW2 8270   0.370   4.258   0.139
 2644SOL     OW 8271   0.141   4.871   1.466
 2644SOL    HW1 8272   0.129   4.821   1.547
 2644SOL    HW2 8273   0.155   4.805   1.398
 2645SOL     OW 8274   1.308   4.761   1.210
 2645SOL    HW1 8275   1.317   4.695   1.141
 2645SOL    HW2 8276   1.251   4.828   1.171
 2646SOL     OW 8277   1.305   4.563   0.311
 2646SOL    HW1 8278   1.234   4.521   0.359
 2646SOL    HW2 8279   1.288   4.540   0.219
 2647SOL     OW 8280   1.785   5.451   1.169
 2647SOL    HW1 8281   1.846   5.477   1.100
 2647SOL    HW2 8282   1.753   5.365   1.142
 2648SOL     OW 8283   1.249   5.464   1.101
 2648SOL    HW1 8284   1.331   5.488   1.057
 2648SOL    HW2 8285   1.258   5.371   1.121
 2649SOL     OW 8286   0.105   5.016   1.018
 2649SOL    HW1 8287   0.086   5.036   1.109
 2649SOL    HW2 8288   0.047   4.943   0.997
 2650SOL     OW 8289   0.690   5.402   1.752
 2650SOL    HW1 8290   0.631   5.474   1.730
 2650SOL    HW2 8291   0.773   5.425   1.710
 2651SOL     OW 8292   0.924   3.827   0.082
 2651SOL    HW1 8293   4.604   0.198   5.141
 2651SOL    HW2 8294   0.984   3.770   0.131
 2652SOL     OW 8295   1.751   3.898   0.510
 2652SOL    HW1 8296   1.817   3.879   0.444
 2652SOL    HW2 8297   1.728   3.812   0.547
 2653SOL     OW 8298   1.393   5.309   0.507
 2653SOL    HW1 8299   1.444   5.355   0.440
 2653SOL    HW2 8300   1.335   5.376   0.544
 2654SOL     OW 8301   0.146   5.496   1.865
 2654SOL    HW1 8302   0.101   5.433   1.921
 2654SOL    HW2 8303   0.196   5.551   1.925
 2655SOL     OW 8304   1.275   4.663   0.669
 2655SOL    HW1 8305   1.349   4.603   0.682
 2655SOL    HW2 8306   1.312   4.734   0.617
 2656SOL     OW 8307   0.786   5.000   1.414
 2656SOL    HW1 8308   0.760   5.049   1.491
 2656SOL    HW2 8309   0.713   5.010   1.353
 2657SOL     OW 8310   0.719   5.316   0.137
 2657SOL    HW1 8311   0.646   5.375   0.121
 2657SOL    HW2 8312   0.679   5.238   0.175
 2658SOL     OW 8313   1.620   5.452   1.401
 2658SOL    HW1 8314   1.675   5.453   1.323
 2658SOL    HW2 8315   1.604   5.544   1.421
 2659SOL     OW 8316   1.844   3.889   0.962
 2659SOL    HW1 8317   1.872   3.800   0.940
 2659SOL    HW2 8318   1.756   3.896   0.923
 2660SOL     OW 8319   0.240   4.039   0.711
 2660SOL    HW1 8320   0.148   4.058   0.694
 2660SOL    HW2 8321   0.246   4.032   0.806
 2661SOL     OW 8322   1.227   5.326   0.022
 2661SOL    HW1 8323   1.212   5.235   0.047
 2661SOL    HW2 8324   4.865   1.687   5.072
 2662SOL     OW 8325   0.825   4.732   1.383
 2662SOL    HW1 8326   0.868   4.725   1.298
 2662SOL    HW2 8327   0.814   4.827   1.396
 2663SOL     OW 8328   0.950   4.669   0.321
 2663SOL    HW1 8329   1.008   4.712   0.258
 2663SOL    HW2 8330   0.996   4.587   0.343
 2664SOL     OW 8331   1.495   5.308   0.099
 2664SOL    HW1 8332   1.405   5.321   0.071
 2664SOL    HW2 8333   1.548   5.349   0.031
 2665SOL     OW 8334   0.366   5.030   1.490
 2665SOL    HW1 8335   0.351   5.106   1.435
 2665SOL    HW2 8336   0.288   4.975   1.479
 2666SOL     OW 8337   1.597   5.014   1.277
 2666SOL    HW1 8338   1.652   4.991   1.352
 2666SOL    HW2 8339   1.537   5.081   1.310
 2667SOL     OW 8340   1.067   4.842   0.725
 2667SOL    HW1 8341   0.995   4.792   0.761
 2667SOL    HW2 8342   1.131   4.777   0.697
 2668SOL     OW 8343   1.031   3.974   0.964
 2668SOL    HW1 8344   1.032   3.932   0.878
 2668SOL    HW2 8345   1.026   3.902   1.027
 2669SOL     OW 8346   0.585   5.195   0.505
 2669SOL    HW1 8347   0.548   5.125   0.451
 2669SOL    HW2 8348   0.556   5.276   0.462
 2670SOL     OW 8349   1.745   4.103   1.389
 2670SOL    HW1 8350   1.815   4.167   1.386
 2670SOL    HW2 8351   1.772   4.034   1.328
 2671SOL     OW 8352   0.249   5.073   0.269
 2671SOL    HW1 8353   0.160   5.055   0.239
 2671SOL    HW2 8354   0.239   5.096   0.361
 2672SOL     OW 8355   0.123   4.718   1.702
 2672SOL    HW1 8356   0.061   4.716   1.774
 2672SOL    HW2 8357   0.209   4.705   1.743
 2673SOL     OW 8358   0.685   3.918   1.492
 2673SOL    HW1 8359   0.769   3.889   1.455
 2673SOL    HW2 8360   0.707   3.951   1.579
 2674SOL     OW 8361   0.064   4.118   0.005
 2674SOL    HW1 8362   0.055   4.032   0.046
 2674SOL    HW2 8363   3.726   0.460   5.059
 2675SOL     OW 8364   1.418   4.579   1.389
 2675SOL    HW1 8365   1.366   4.638   1.335
 2675SOL    HW2 8366   1.506   4.583   1.351
 2676SOL     OW 8367   0.073   3.908   0.217
 2676SOL    HW1 8368   0.114   3.985   0.256
 2676SOL    HW2 8369   0.145   3.848   0.198
 2677SOL     OW 8370   1.191   5.073   0.137
 2677SOL    HW1 8371   1.095   5.077   0.137
 2677SOL    HW2 8372   1.214   5.068   0.230
 2678SOL     OW 8373   0.628   4.552   1.436
 2678SOL    HW1 8374   0.686   4.628   1.425
 2678SOL    HW2 8375   0.687   4.477   1.438
 2679SOL     OW 8376   1.488   5.522   0.977
 2679SOL    HW1 8377   1.513   5.598   0.925
 2679SOL    HW2 8378   1.571   5.479   0.998
 2680SOL     OW 8379   0.716   4.274   1.693
 2680SOL    HW1 8380   0.766   4.329   1.754
 2680SOL    HW2 8381   0.731   4.185   1.723
 2681SOL     OW 8382   1.466   4.914   1.620
 2681SOL    HW1 8383   1.460   4.933   1.713
 2681SOL    HW2 8384   1.556   4.935   1.597
 2682SOL     OW 8385   0.372   5.470   1.569
 2682SOL    HW1 8386   0.293   5.524   1.566
 2682SOL    HW2 8387   0.342   5.385   1.601
 2683SOL     OW 8388   1.657   4.602   1.252
 2683SOL    HW1 8389   1.656   4.518   1.206
 2683SOL    HW2 8390   1.646   4.667   1.182
 2684SOL     OW 8391   1.215   4.035   0.465
 2684SOL    HW1 8392   1.280   3.966   0.465
 2684SOL    HW2 8393   1.237   4.089   0.541
 2685SOL     OW 8394   0.578   4.440   0.680
 2685SOL    HW1 8395   0.620   4.526   0.676
 2685SOL    HW2 8396   0.513   4.442   0.609
 2686SOL     OW 8397   1.754   4.074   1.664
 2686SOL    HW1 8398   1.749   4.089   1.570
 2686SOL    HW2 8399   1.676   4.022   1.684
 2687SOL     OW 8400   1.754   4.648   1.505
 2687SOL    HW1 8401   1.739   4.742   1.519
 2687SOL    HW2 8402   1.730   4.633   1.414
 2688SOL     OW 8403   0.920   5.119   0.098
 2688SOL    HW1 8404   0.882   5.090   0.181
 2688SOL    HW2 8405   0.889   5.209   0.088
 2689SOL     OW 8406   0.674   5.503   0.925
 2689SOL    HW1 8407   0.655   5.596   0.913
 2689SOL    HW2 8408   0.770   5.498   0.928
 2690SOL     OW 8409   0.874   4.697   0.865
 2690SOL    HW1 8410   0.927   4.626   0.902
 2690SOL    HW2 8411   0.833   4.739   0.940
 2691SOL     OW 8412   1.104   4.759   0.107
 2691SOL    HW1 8413   1.047   4.736   0.034
 2691SOL    HW2 8414   1.184   4.709   0.092
 2692SOL     OW 8415   1.828   5.287   0.847
 2692SOL    HW1 8416   1.755   5.274   0.787
 2692SOL    HW2 8417   1.804   5.237   0.925
 2693SOL     OW 8418   0.239   5.044   1.862
 2693SOL    HW1 8419   0.152   5.007   1.853
 2693SOL    HW2 8420   0.253   5.052   1.956
 2694SOL     OW 8421   0.118   4.889   0.673
 2694SOL    HW1 8422   0.166   4.869   0.753
 2694SOL    HW2 8423   0.186   4.901   0.606
 2695SOL     OW 8424   0.691   5.143   1.626
 2695SOL    HW1 8425   0.614   5.103   1.665
 2695SOL    HW2 8426   0.694   5.231   1.665
 2696SOL     OW 8427   1.812   3.894   1.232
 2696SOL    HW1 8428   1.811   3.799   1.242
 2696SOL    HW2 8429   1.824   3.908   1.139
 2697SOL     OW 8430   0.391   4.147   0.507
 2697SOL    HW1 8431   0.457   4.082   0.483
 2697SOL    HW2 8432   0.349   4.112   0.586
 2698SOL     OW 8433   1.695   5.205   1.083
 2698SOL    HW1 8434   1.616   5.184   1.032
 2698SOL    HW2 8435   1.698   5.137   1.151
 2699SOL     OW 8436   0.351   4.290   1.285
 2699SOL    HW1 8437   0.402   4.227   1.336
 2699SOL    HW2 8438   0.360   4.260   1.195
 2700SOL     OW 8439   0.828   5.312   0.679
 2700SOL    HW1 8440   0.798   5.385   0.625
 2700SOL    HW2 8441   0.753   5.252   0.683
 2701SOL     OW 8442   1.421   3.952   1.115
 2701SOL    HW1 8443   1.428   3.862   1.148
 2701SOL    HW2 8444   1.376   3.999   1.185
 2702SOL     OW 8445   1.014   3.742   1.122
 2702SOL    HW1 8446   0.963   3.678   1.072
 2702SOL    HW2 8447   1.101   3.704   1.128
 2703SOL     OW 8448   0.806   5.063   0.328
 2703SOL    HW1 8449   0.726   5.033   0.372
 2703SOL    HW2 8450   0.868   5.080   0.399
 2704SOL     OW 8451   0.613   5.294   1.291
 2704SOL    HW1 8452   0.612   5.378   1.337
 2704SOL    HW2 8453   0.702   5.288   1.255
 2705SOL     OW 8454   1.337   3.796   0.187
 2705SOL    HW1 8455   1.359   3.769   0.098
 2705SOL    HW2 8456   1.250   3.760   0.202
 2706SOL     OW 8457   1.270   4.191   0.679
 2706SOL    HW1 8458   1.225   4.276   0.682
 2706SOL    HW2 8459   1.281   4.167   0.771
 2707SOL     OW 8460   1.581   3.917   0.889
 2707SOL    HW1 8461   1.529   3.945   0.964
 2707SOL    HW2 8462   1.581   3.993   0.830
 2708SOL     OW 8463   0.034   4.760   0.262
 2708SOL    HW1 8464   0.127   4.740   0.260
 2708SOL    HW2 8465   0.007   4.740   0.352
 2709SOL     OW 8466   0.906   5.394   0.340
 2709SOL    HW1 8467   0.833   5.376   0.281
 2709SOL    HW2 8468   0.872   5.462   0.399
 2710SOL     OW 8469   0.238   4.352   1.956
 2710SOL    HW1 8470   0.146   4.376   1.967
 2710SOL    HW2 8471   0.243   4.318   1.866
 2711SOL     OW 8472   0.222   4.004   2.848
 2711SOL    HW1 8473   0.251   3.965   2.930
 2711SOL    HW2 8474   0.130   3.978   2.840
 2712SOL     OW 8475   7.251   4.071   2.542
 2712SOL    HW1 8476   7.225   4.158   2.514
 2712SOL    HW2 8477   7.215   4.012   2.476
 2713SOL     OW 8478   0.582   5.032   3.072
 2713SOL    HW1 8479   0.498   5.033   3.025
 2713SOL    HW2 8480   0.595   5.122   3.100
 2714SOL     OW 8481   1.586   5.249   2.566
 2714SOL    HW1 8482   1.540   5.217   2.643
 2714SOL    HW2 8483   1.520   5.251   2.497
 2715SOL     OW 8484   1.138   4.428   2.552
 2715SOL    HW1 8485   1.184   4.511   2.540
 2715SOL    HW2 8486   1.090   4.439   2.633
 2716SOL     OW 8487   1.797   4.310   2.083
 2716SOL    HW1 8488   1.762   4.307   1.994
 2716SOL    HW2 8489   1.754   4.237   2.128
 2717SOL     OW 8490   0.731   4.856   2.914
 2717SOL    HW1 8491   0.675   4.894   2.982
 2717SOL    HW2 8492   0.769   4.932   2.869
 2718SOL     OW 8493   0.887   4.467   3.693
 2718SOL    HW1 8494   0.871   4.534   3.760
 2718SOL    HW2 8495   0.904   4.517   3.613
 2719SOL     OW 8496   0.683   4.712   2.510
 2719SOL    HW1 8497   0.751   4.709   2.578
 2719SOL    HW2 8498   0.615   4.769   2.547
 2720SOL     OW 8499   0.706   4.871   3.689
 2720SOL    HW1 8500   0.754   4.946   3.723
 2720SOL    HW2 8501   0.630   4.909   3.645
 2721SOL     OW 8502   0.351   5.130   2.936
 2721SOL    HW1 8503   0.271   5.098   2.894
 2721SOL    HW2 8504   0.392   5.187   2.871
 2722SOL     OW 8505   1.451   5.233   3.228
 2722SOL    HW1 8506   1.507   5.309   3.243
 2722SOL    HW2 8507   1.379   5.244   3.290
 2723SOL     OW 8508   0.470   4.102   3.304
 2723SOL    HW1 8509   0.543   4.043   3.325
 2723SOL    HW2 8510   0.393   4.057   3.339
 2724SOL     OW 8511   1.581   4.157   2.617
 2724SOL    HW1 8512   1.510   4.165   2.553
 2724SOL    HW2 8513   1.564   4.227   2.680
 2725SOL     OW 8514   0.212   5.430   2.351
 2725SOL    HW1 8515   0.244   5.507   2.397
 2725SOL    HW2 8516   0.264   5.426   2.271
 2726SOL     OW 8517   1.129   5.070   3.560
 2726SOL    HW1 8518   1.181   5.055   3.638
 2726SOL    HW2 8519   1.075   4.992   3.552
 2727SOL     OW 8520   0.278   5.164   2.382
 2727SOL    HW1 8521   0.244   5.252   2.390
 2727SOL    HW2 8522   0.226   5.111   2.443
 2728SOL     OW 8523   0.252   4.811   2.748
 2728SOL    HW1 8524   0.265   4.718   2.766
 2728SOL    HW2 8525   0.200   4.844   2.821
 2729SOL     OW 8526   0.583   5.533   3.282
 2729SOL    HW1 8527   0.507   5.511   3.337
 2729SOL    HW2 8528   0.613   5.617   3.316
 2730SOL     OW 8529   0.575   4.705   2.011
 2730SOL    HW1 8530   0.624   4.751   1.942
 2730SOL    HW2 8531   0.614   4.737   2.092
 2731SOL     OW 8532   1.595   3.854   3.326
 2731SOL    HW1 8533   1.631   3.931   3.282
 2731SOL    HW2 8534   1.563   3.887   3.410
 2732SOL     OW 8535   0.140   4.428   2.407
 2732SOL    HW1 8536   0.065   4.368   2.396
 2732SOL    HW2 8537   0.122   4.473   2.490
 2733SOL     OW 8538   1.849   5.468   2.181
 2733SOL    HW1 8539   1.920   5.452   2.242
 2733SOL    HW2 8540   1.856   5.561   2.158
 2734SOL     OW 8541   0.041   5.289   2.009
 2734SOL    HW1 8542   0.034   5.198   2.036
 2734SOL    HW2 8543   7.232   5.309   1.970
 2735SOL     OW 8544   1.695   4.648   2.511
 2735SOL    HW1 8545   1.779   4.606   2.492
 2735SOL    HW2 8546   1.676   4.701   2.434
 2736SOL     OW 8547   1.657   4.832   2.295
 2736SOL    HW1 8548   1.741   4.824   2.250
 2736SOL    HW2 8549   1.672   4.897   2.364
 2737SOL     OW 8550   0.161   4.445   3.429
 2737SOL    HW1 8551   0.251   4.476   3.437
 2737SOL    HW2 8552   0.108   4.515   3.468
 2738SOL     OW 8553   0.617   5.103   2.613
 2738SOL    HW1 8554   0.569   5.020   2.609
 2738SOL    HW2 8555   0.617   5.135   2.522
 2739SOL     OW 8556   1.270   4.952   3.279
 2739SOL    HW1 8557   1.298   4.882   3.219
 2739SOL    HW2 8558   1.332   4.947   3.352
 2740SOL     OW 8559   0.829   3.731   2.380
 2740SOL    HW1 8560   0.870   3.813   2.354
 2740SOL    HW2 8561   0.735   3.750   2.381
 2741SOL     OW 8562   0.186   4.684   3.135
 2741SOL    HW1 8563   0.273   4.646   3.131
 2741SOL    HW2 8564   0.136   4.638   3.067
 2742SOL     OW 8565   1.534   4.738   2.063
 2742SOL    HW1 8566   1.464   4.680   2.093
 2742SOL    HW2 8567   1.576   4.770   2.143
 2743SOL     OW 8568   1.187   5.543   3.495
 2743SOL    HW1 8569   1.186   5.604   3.421
 2743SOL    HW2 8570   1.203   5.457   3.455
 2744SOL     OW 8571   0.351   3.969   3.721
 2744SOL    HW1 8572   0.393   4.053   3.735
 2744SOL    HW2 8573   0.258   3.987   3.727
 2745SOL     OW 8574   1.471   5.142   2.793
 2745SOL    HW1 8575   1.407   5.161   2.861
 2745SOL    HW2 8576   1.454   5.051   2.768
 2746SOL     OW 8577   1.638   5.516   2.421
 2746SOL    HW1 8578   1.623   5.470   2.339
 2746SOL    HW2 8579   1.636   5.448   2.488
 2747SOL     OW 8580   0.597   4.426   2.130
 2747SOL    HW1 8581   0.600   4.514   2.092
 2747SOL    HW2 8582   0.533   4.434   2.201
 2748SOL     OW 8583   1.281   4.112   2.804
 2748SOL    HW1 8584   1.191   4.079   2.810
 2748SOL    HW2 8585   1.332   4.053   2.859
 2749SOL     OW 8586   1.581   5.393   2.178
 2749SOL    HW1 8587   1.675   5.409   2.167
 2749SOL    HW2 8588   1.549   5.378   2.089
 2750SOL     OW 8589   0.803   4.332   3.300
 2750SOL    HW1 8590   0.775   4.303   3.387
 2750SOL    HW2 8591   0.772   4.263   3.241
 2751SOL     OW 8592   1.392   4.200   3.538
 2751SOL    HW1 8593   1.397   4.244   3.623
 2751SOL    HW2 8594   1.443   4.120   3.549
 2752SOL     OW 8595   0.949   4.607   3.458
 2752SOL    HW1 8596   1.005   4.543   3.415
 2752SOL    HW2 8597   0.899   4.647   3.387
 2753SOL     OW 8598   1.007   4.124   3.071
 2753SOL    HW1 8599   0.915   4.139   3.094
 2753SOL    HW2 8600   1.004   4.078   2.987
 2754SOL     OW 8601   1.061   4.423   2.282
 2754SOL    HW1 8602   1.080   4.419   2.376
 2754SOL    HW2 8603   0.977   4.378   2.273
 2755SOL     OW 8604   0.062   4.551   2.641
 2755SOL    HW1 8605   0.148   4.552   2.683
 2755SOL    HW2 8606   7.276   4.551   2.713
 2756SOL     OW 8607   0.139   5.615   3.467
 2756SOL    HW1 8608   0.129   5.582   3.557
 2756SOL    HW2 8609   0.049   5.620   3.435
 2757SOL     OW 8610   0.876   4.074   2.063
 2757SOL    HW1 8611   0.931   4.121   2.000
 2757SOL    HW2 8612   0.835   4.004   2.012
 2758SOL     OW 8613   1.695   4.288   3.699
 2758SOL    HW1 8614   1.667   4.362   3.646
 2758SOL    HW2 8615   1.722   4.221   3.635
 2759SOL     OW 8616   1.392   4.877   2.411
 2759SOL    HW1 8617   1.472   4.865   2.360
 2759SOL    HW2 8618   1.338   4.936   2.359
 2760SOL     OW 8619   0.565   3.897   2.769
 2760SOL    HW1 8620   0.571   3.920   2.862
 2760SOL    HW2 8621   0.558   3.980   2.723
 2761SOL     OW 8622   0.999   5.181   2.329
 2761SOL    HW1 8623   0.974   5.254   2.272
 2761SOL    HW2 8624   0.967   5.207   2.415
 2762SOL     OW 8625   0.387   5.552   2.723
 2762SOL    HW1 8626   0.426   5.466   2.736
 2762SOL    HW2 8627   0.457   5.614   2.744
 2763SOL     OW 8628   1.801   4.771   2.750
 2763SOL    HW1 8629   1.753   4.756   2.669
 2763SOL    HW2 8630   1.733   4.780   2.817
 2764SOL     OW 8631   1.218   5.272   3.378
 2764SOL    HW1 8632   1.204   5.198   3.438
 2764SOL    HW2 8633   1.142   5.270   3.320
 2765SOL     OW 8634   0.317   4.661   2.126
 2765SOL    HW1 8635   0.396   4.683   2.078
 2765SOL    HW2 8636   0.306   4.567   2.113
 2766SOL     OW 8637   1.482   4.485   2.575
 2766SOL    HW1 8638   1.486   4.443   2.661
 2766SOL    HW2 8639   1.562   4.539   2.571
 2767SOL     OW 8640   0.480   5.004   3.596
 2767SOL    HW1 8641   0.454   5.004   3.504
 2767SOL    HW2 8642   0.397   5.007   3.644
 2768SOL     OW 8643   1.143   5.498   2.091
 2768SOL    HW1 8644   1.060   5.468   2.129
 2768SOL    HW2 8645   1.162   5.434   2.023
 2769SOL     OW 8646   0.218   3.997   3.360
 2769SOL    HW1 8647   0.134   4.031   3.330
 2769SOL    HW2 8648   0.196   3.914   3.403
 2770SOL     OW 8649   1.639   5.112   1.956
 2770SOL    HW1 8650   1.596   5.197   1.944
 2770SOL    HW2 8651   1.572   5.048   1.931
 2771SOL     OW 8652   0.464   5.455   2.182
 2771SOL    HW1 8653   0.510   5.508   2.247
 2771SOL    HW2 8654   0.534   5.416   2.130
 2772SOL     OW 8655   1.399   3.830   2.320
 2772SOL    HW1 8656   1.400   3.806   2.228
 2772SOL    HW2 8657   1.490   3.816   2.349
 2773SOL     OW 8658   0.216   5.517   3.095
 2773SOL    HW1 8659   0.268   5.440   3.118
 2773SOL    HW2 8660   0.195   5.506   3.003
 2774SOL     OW 8661   0.946   5.421   2.746
 2774SOL    HW1 8662   1.030   5.375   2.756
 2774SOL    HW2 8663   0.902   5.374   2.675
 2775SOL     OW 8664   0.402   4.411   2.327
 2775SOL    HW1 8665   0.413   4.317   2.341
 2775SOL    HW2 8666   0.311   4.429   2.350
 2776SOL     OW 8667   1.512   3.946   3.582
 2776SOL    HW1 8668   1.525   3.965   3.675
 2776SOL    HW2 8669   1.444   3.878   3.580
 2777SOL     OW 8670   0.666   3.835   1.968
 2777SOL    HW1 8671   0.713   3.757   1.997
 2777SOL    HW2 8672   0.607   3.803   1.900
 2778SOL     OW 8673   0.767   3.992   3.615
 2778SOL    HW1 8674   0.850   3.945   3.614
 2778SOL    HW2 8675   0.716   3.948   3.683
 2779SOL     OW 8676   0.867   5.251   3.060
 2779SOL    HW1 8677   0.847   5.211   2.976
 2779SOL    HW2 8678   0.934   5.194   3.099
 2780SOL     OW 8679   1.332   4.314   3.295
 2780SOL    HW1 8680   1.364   4.284   3.380
 2780SOL    HW2 8681   1.369   4.402   3.285
 2781SOL     OW 8682   0.813   5.108   2.816
 2781SOL    HW1 8683   0.899   5.100   2.774
 2781SOL    HW2 8684   0.751   5.114   2.742
 2782SOL     OW 8685   0.928   4.241   2.749
 2782SOL    HW1 8686   0.905   4.229   2.657
 2782SOL    HW2 8687   0.953   4.153   2.779
 2783SOL     OW 8688   0.563   3.785   2.353
 2783SOL    HW1 8689   0.485   3.786   2.409
 2783SOL    HW2 8690   0.552   3.860   2.295
 2784SOL     OW 8691   1.435   4.935   1.894
 2784SOL    HW1 8692   1.464   4.861   1.947
 2784SOL    HW2 8693   1.351   4.960   1.932
 2785SOL     OW 8694   0.282   3.778   2.055
 2785SOL    HW1 8695   0.338   3.844   2.013
 2785SOL    HW2 8696   0.344   3.718   2.098
 2786SOL     OW 8697   0.951   3.970   2.312
 2786SOL    HW1 8698   0.924   4.005   2.227
 2786SOL    HW2 8699   1.045   3.989   2.317
 2787SOL     OW 8700   1.077   4.419   3.310
 2787SOL    HW1 8701   1.009   4.352   3.315
 2787SOL    HW2 8702   1.159   4.370   3.306
 2788SOL     OW 8703   1.206   5.310   2.663
 2788SOL    HW1 8704   1.222   5.371   2.591
 2788SOL    HW2 8705   1.282   5.321   2.721
 2789SOL     OW 8706   0.469   4.873   2.584
 2789SOL    HW1 8707   0.401   4.855   2.649
 2789SOL    HW2 8708   0.425   4.862   2.500
 2790SOL     OW 8709   1.250   5.516   2.476
 2790SOL    HW1 8710   1.299   5.579   2.423
 2790SOL    HW2 8711   1.181   5.567   2.517
 2791SOL     OW 8712   1.028   4.237   1.893
 2791SOL    HW1 8713   0.987   4.322   1.875
 2791SOL    HW2 8714   1.091   4.256   1.963
 2792SOL     OW 8715   0.100   4.273   3.226
 2792SOL    HW1 8716   0.191   4.274   3.197
 2792SOL    HW2 8717   0.099   4.333   3.301
 2793SOL     OW 8718   0.575   3.944   3.039
 2793SOL    HW1 8719   0.616   3.885   3.102
 2793SOL    HW2 8720   0.482   3.940   3.060
 2794SOL     OW 8721   0.872   4.178   2.490
 2794SOL    HW1 8722   0.834   4.234   2.422
 2794SOL    HW2 8723   0.896   4.098   2.444
 2795SOL     OW 8724   1.023   3.781   2.603
 2795SOL    HW1 8725   0.960   3.775   2.530
 2795SOL    HW2 8726   1.000   3.708   2.660
 2796SOL     OW 8727   1.427   4.880   2.717
 2796SOL    HW1 8728   1.359   4.814   2.731
 2796SOL    HW2 8729   1.437   4.885   2.622
 2797SOL     OW 8730   1.462   4.338   2.816
 2797SOL    HW1 8731   1.399   4.267   2.827
 2797SOL    HW2 8732   1.519   4.332   2.893
 2798SOL     OW 8733   1.832   4.525   2.248
 2798SOL    HW1 8734   1.890   4.480   2.310
 2798SOL    HW2 8735   1.816   4.461   2.179
 2799SOL     OW 8736   0.511   5.137   2.012
 2799SOL    HW1 8737   0.433   5.107   2.059
 2799SOL    HW2 8738   0.508   5.090   1.929
 2800SOL     OW 8739   1.710   4.997   2.497
 2800SOL    HW1 8740   1.804   4.990   2.517
 2800SOL    HW2 8741   1.688   5.087   2.523
 2801SOL     OW 8742   1.394   4.301   1.929
 2801SOL    HW1 8743   1.336   4.274   2.000
 2801SOL    HW2 8744   1.481   4.277   1.958
 2802SOL     OW 8745   0.527   3.978   2.165
 2802SOL    HW1 8746   0.580   3.935   2.098
 2802SOL    HW2 8747   0.500   4.061   2.125
 2803SOL     OW 8748   1.735   4.967   3.401
 2803SOL    HW1 8749   1.823   4.933   3.386
 2803SOL    HW2 8750   1.750   5.055   3.437
 2804SOL     OW 8751   1.041   5.077   3.191
 2804SOL    HW1 8752   0.964   5.043   3.237
 2804SOL    HW2 8753   1.115   5.035   3.235
 2805SOL     OW 8754   1.604   5.355   3.529
 2805SOL    HW1 8755   1.595   5.393   3.442
 2805SOL    HW2 8756   1.684   5.301   3.524
 2806SOL     OW 8757   1.145   4.956   2.964
 2806SOL    HW1 8758   1.087   4.992   3.030
 2806SOL    HW2 8759   1.111   4.990   2.881
 2807SOL     OW 8760   1.609   4.818   2.939
 2807SOL    HW1 8761   1.601   4.884   3.009
 2807SOL    HW2 8762   1.537   4.839   2.879
 2808SOL     OW 8763   0.924   3.803   3.247
 2808SOL    HW1 8764   0.945   3.789   3.154
 2808SOL    HW2 8765   1.002   3.844   3.283
 2809SOL     OW 8766   0.977   4.842   3.589
 2809SOL    HW1 8767   0.886   4.858   3.614
 2809SOL    HW2 8768   0.974   4.762   3.537
 2810SOL     OW 8769   0.712   4.785   2.240
 2810SOL    HW1 8770   0.696   4.761   2.332
 2810SOL    HW2 8771   0.788   4.732   2.214
 2811SOL     OW 8772   0.427   4.552   3.119
 2811SOL    HW1 8773   0.494   4.559   3.186
 2811SOL    HW2 8774   0.396   4.461   3.126
 2812SOL     OW 8775   1.266   4.094   3.150
 2812SOL    HW1 8776   1.294   4.173   3.195
 2812SOL    HW2 8777   1.176   4.112   3.122
 2813SOL     OW 8778   0.061   5.292   3.233
 2813SOL    HW1 8779   0.054   5.381   3.199
 2813SOL    HW2 8780   0.155   5.278   3.244
 2814SOL     OW 8781   0.333   4.841   2.345
 2814SOL    HW1 8782   0.335   4.912   2.280
 2814SOL    HW2 8783   0.332   4.761   2.292
 2815SOL     OW 8784   0.541   4.237   2.720
 2815SOL    HW1 8785   0.554   4.295   2.644
 2815SOL    HW2 8786   0.606   4.267   2.784
 2816SOL     OW 8787   1.247   5.078   2.260
 2816SOL    HW1 8788   1.304   5.148   2.293
 2816SOL    HW2 8789   1.160   5.102   2.291
 2817SOL     OW 8790   1.304   5.191   3.001
 2817SOL    HW1 8791   1.352   5.199   3.084
 2817SOL    HW2 8792   1.252   5.111   3.010
 2818SOL     OW 8793   1.576   4.346   2.345
 2818SOL    HW1 8794   1.525   4.385   2.415
 2818SOL    HW2 8795   1.626   4.419   2.308
 2819SOL     OW 8796   0.336   5.258   3.174
 2819SOL    HW1 8797   0.333   5.208   3.092
 2819SOL    HW2 8798   0.429   5.278   3.186
 2820SOL     OW 8799   0.434   4.475   3.475
 2820SOL    HW1 8800   0.502   4.507   3.416
 2820SOL    HW2 8801   0.463   4.387   3.498
 2821SOL     OW 8802   1.618   4.505   3.555
 2821SOL    HW1 8803   1.532   4.546   3.548
 2821SOL    HW2 8804   1.669   4.545   3.485
 2822SOL     OW 8805   1.002   3.856   3.619
 2822SOL    HW1 8806   1.058   3.932   3.603
 2822SOL    HW2 8807   1.056   3.781   3.597
 2823SOL     OW 8808   0.500   3.759   3.621
 2823SOL    HW1 8809   0.451   3.707   3.559
 2823SOL    HW2 8810   0.442   3.832   3.643
 2824SOL     OW 8811   0.579   4.602   2.892
 2824SOL    HW1 8812   0.620   4.688   2.897
 2824SOL    HW2 8813   0.527   4.595   2.972
 2825SOL     OW 8814   1.311   4.576   2.872
 2825SOL    HW1 8815   1.222   4.550   2.846
 2825SOL    HW2 8816   1.365   4.499   2.852
 2826SOL     OW 8817   1.199   4.247   2.120
 2826SOL    HW1 8818   1.210   4.171   2.176
 2826SOL    HW2 8819   1.159   4.313   2.176
 2827SOL     OW 8820   0.312   3.908   3.097
 2827SOL    HW1 8821   0.277   3.948   3.177
 2827SOL    HW2 8822   0.283   3.817   3.101
 2828SOL     OW 8823   0.038   5.035   3.136
 2828SOL    HW1 8824   0.071   4.977   3.205
 2828SOL    HW2 8825   0.044   5.122   3.174
 2829SOL     OW 8826   0.712   4.354   2.901
 2829SOL    HW1 8827   0.788   4.346   2.843
 2829SOL    HW2 8828   0.680   4.442   2.886
 2830SOL     OW 8829   1.747   4.683   3.729
 2830SOL    HW1 8830   1.705   4.611   3.681
 2830SOL    HW2 8831   1.685   4.705   3.798
 2831SOL     OW 8832   0.323   3.786   2.486
 2831SOL    HW1 8833   0.292   3.875   2.504
 2831SOL    HW2 8834   0.332   3.746   2.572
 2832SOL     OW 8835   1.632   4.113   2.210
 2832SOL    HW1 8836   1.664   4.049   2.273
 2832SOL    HW2 8837   1.603   4.187   2.263
 2833SOL     OW 8838   1.034   4.483   2.819
 2833SOL    HW1 8839   1.015   4.498   2.912
 2833SOL    HW2 8840   1.003   4.394   2.802
 2834SOL     OW 8841   0.976   5.298   3.587
 2834SOL    HW1 8842   0.965   5.336   3.500
 2834SOL    HW2 8843   1.013   5.211   3.570
 2835SOL     OW 8844   1.840   5.221   3.465
 2835SOL    HW1 8845   1.867   5.248   3.377
 2835SOL    HW2 8846   1.919   5.234   3.518
 2836SOL     OW 8847   0.348   4.653   3.665
 2836SOL    HW1 8848   0.420   4.668   3.725
 2836SOL    HW2 8849   0.382   4.590   3.602
 2837SOL     OW 8850   1.526   3.992   1.983
 2837SOL    HW1 8851   1.473   3.921   2.020
 2837SOL    HW2 8852   1.564   4.035   2.060
 2838SOL     OW 8853   1.284   4.549   1.884
 2838SOL    HW1 8854   1.324   4.462   1.890
 2838SOL    HW2 8855   1.319   4.586   1.802
 2839SOL     OW 8856   1.066   5.075   2.724
 2839SOL    HW1 8857   1.076   5.002   2.662
 2839SOL    HW2 8858   1.121   5.144   2.687
 2840SOL     OW 8859   0.305   4.539   2.793
 2840SOL    HW1 8860   0.400   4.555   2.797
 2840SOL    HW2 8861   0.296   4.447   2.820
 2841SOL     OW 8862   0.312   4.257   2.861
 2841SOL    HW1 8863   0.275   4.169   2.854
 2841SOL    HW2 8864   0.391   4.255   2.807
 2842SOL     OW 8865   1.139   4.090   3.549
 2842SOL    HW1 8866   1.091   4.140   3.615
 2842SOL    HW2 8867   1.223   4.134   3.541
 2843SOL     OW 8868   1.160   3.915   3.335
 2843SOL    HW1 8869   1.147   3.976   3.408
 2843SOL    HW2 8870   1.205   3.966   3.268
 2844SOL     OW 8871   0.010   5.009   2.047
 2844SOL    HW1 8872   7.204   4.996   1.998
 2844SOL    HW2 8873   0.022   4.927   2.095
 2845SOL     OW 8874   0.143   5.537   2.831
 2845SOL    HW1 8875   0.108   5.454   2.798
 2845SOL    HW2 8876   0.228   5.545   2.787
 2846SOL     OW 8877   0.495   5.296   2.767
 2846SOL    HW1 8878   0.567   5.354   2.793
 2846SOL    HW2 8879   0.537   5.229   2.712
 2847SOL     OW 8880   0.957   4.508   3.079
 2847SOL    HW1 8881   1.016   4.495   3.152
 2847SOL    HW2 8882   0.877   4.461   3.103
 2848SOL     OW 8883   0.023   4.275   2.958
 2848SOL    HW1 8884   0.113   4.276   2.928
 2848SOL    HW2 8885   0.030   4.267   3.053
 2849SOL     OW 8886   0.255   4.226   3.567
 2849SOL    HW1 8887   0.252   4.148   3.512
 2849SOL    HW2 8888   0.214   4.294   3.514
[truncated: 817,922 more chars]
