# Supplementary material for: Determination of Ligand Binding Modes in Hydrated Viral Ion Channels to Foster Drug Design and Repositioning
Source: J Chem Inf Model. 2021 Jul 27;61(8):4011–22. doi: 10.1021/acs.jcim.1c00488 (PMC8389532; doi:10.1021/acs.jcim.1c00488)
Supplement: Supplementary file 2 — ci1c00488_si_002.zip [file ci1c00488_si_002.zip › supporting_data_05_05/supporting_data/minimization_examples_3_ligands/SA_M2A_dry_holo/minim/after_st2.gro]

6bkk_maestro in water
27062
   21ACE    CH3    1   6.080   0.357   2.032
   21ACE   HH31    2   6.024   0.439   2.076
   21ACE   HH32    3   6.153   0.396   1.961
   21ACE   HH33    4   6.014   0.288   1.981
   21ACE      C    5   6.153   0.282   2.141
   21ACE      O    6   6.274   0.266   2.131
   22SER      N    7   6.079   0.238   2.243
   22SER      H    8   5.980   0.259   2.241
   22SER     CA    9   6.129   0.162   2.359
   22SER     HA   10   6.207   0.094   2.325
   22SER     CB   11   6.190   0.259   2.461
   22SER    HB1   12   6.204   0.208   2.556
   22SER    HB2   13   6.121   0.342   2.478
   22SER     OG   14   6.315   0.308   2.418
   22SER     HG   15   6.365   0.234   2.377
   22SER      C   16   6.021   0.075   2.425
   22SER      O   17   5.902   0.084   2.391
   23SER      N   18   6.059   7.289   2.520
   23SER      H   19   6.158   7.284   2.542
   23SER     CA   20   5.971   7.194   2.593
   23SER     HA   21   5.873   7.240   2.607
   23SER     CB   22   5.952   7.068   2.508
   23SER    HB1   23   5.899   6.991   2.566
   23SER    HB2   24   6.049   7.029   2.477
   23SER     OG   25   5.875   7.098   2.393
   23SER     HG   26   5.895   7.191   2.372
   23SER      C   27   6.025   7.160   2.734
   23SER      O   28   6.137   7.198   2.769
   24ASP      N   29   5.945   7.094   2.818
   24ASP      H   30   5.854   7.065   2.785
   24ASP     CA   31   5.977   7.070   2.960
   24ASP     HA   32   6.010   7.165   3.002
   24ASP     CB   33   5.847   7.032   3.032
   24ASP    HB1   34   5.819   6.930   3.004
   24ASP    HB2   35   5.767   7.098   2.998
   24ASP     CG   36   5.856   7.042   3.184
   24ASP    OD1   37   5.911   6.950   3.249
   24ASP    OD2   38   5.808   7.145   3.238
   24ASP      C   39   6.087   6.963   2.982
   24ASP      O   40   6.086   6.861   2.912
   25PRO      N   41   6.180   6.977   3.079
   25PRO     CD   42   6.205   7.096   3.159
   25PRO    HD1   43   6.138   7.098   3.245
   25PRO    HD2   44   6.194   7.188   3.100
   25PRO     CG   45   6.350   7.085   3.207
   25PRO    HG1   46   6.365   7.135   3.302
   25PRO    HG2   47   6.417   7.125   3.131
   25PRO     CB   48   6.370   6.934   3.219
   25PRO    HB1   49   6.331   6.900   3.315
   25PRO    HB2   50   6.474   6.906   3.209
   25PRO     CA   51   6.285   6.877   3.105
   25PRO     HA   52   6.347   6.870   3.016
   25PRO      C   53   6.233   6.736   3.140
   25PRO      O   54   6.294   6.637   3.099
   26LEU      N   55   6.120   6.724   3.209
   26LEU      H   56   6.073   6.808   3.243
   26LEU     CA   57   6.059   6.593   3.241
   26LEU     HA   58   6.136   6.529   3.284
   26LEU     CB   59   5.949   6.616   3.346
   26LEU    HB1   60   5.875   6.685   3.305
   26LEU    HB2   61   5.994   6.662   3.433
   26LEU     CG   62   5.874   6.489   3.391
   26LEU     HG   63   5.821   6.445   3.307
   26LEU    CD1   64   5.968   6.384   3.452
   26LEU   HD11   65   6.035   6.345   3.375
   26LEU   HD12   66   6.027   6.428   3.532
   26LEU   HD13   67   5.910   6.301   3.492
   26LEU    CD2   68   5.771   6.527   3.498
   26LEU   HD21   69   5.716   6.438   3.529
   26LEU   HD22   70   5.821   6.570   3.584
   26LEU   HD23   71   5.701   6.599   3.457
   26LEU      C   72   6.006   6.524   3.114
   26LEU      O   73   6.012   6.402   3.101
   27VAL      N   74   5.961   6.603   3.016
   27VAL      H   75   5.963   6.703   3.032
   27VAL     CA   76   5.918   6.555   2.884
   27VAL     HA   77   5.852   6.469   2.899
   27VAL     CB   78   5.835   6.664   2.812
   27VAL     HB   79   5.894   6.755   2.804
   27VAL    CG1   80   5.793   6.623   2.671
   27VAL   HG11   81   5.727   6.698   2.628
   27VAL   HG12   82   5.881   6.613   2.608
   27VAL   HG13   83   5.741   6.528   2.676
   27VAL    CG2   84   5.707   6.697   2.890
   27VAL   HG21   85   5.658   6.783   2.845
   27VAL   HG22   86   5.638   6.613   2.887
   27VAL   HG23   87   5.729   6.721   2.994
   27VAL      C   88   6.038   6.507   2.801
   27VAL      O   89   6.023   6.411   2.724
   28VAL      N   90   6.158   6.563   2.820
   28VAL      H   91   6.166   6.639   2.886
   28VAL     CA   92   6.282   6.505   2.762
   28VAL     HA   93   6.268   6.493   2.655
   28VAL     CB   94   6.408   6.591   2.785
   28VAL     HB   95   6.434   6.591   2.890
   28VAL    CG1   96   6.528   6.536   2.706
   28VAL   HG11   97   6.617   6.597   2.726
   28VAL   HG12   98   6.550   6.434   2.738
   28VAL   HG13   99   6.507   6.537   2.599
   28VAL    CG2  100   6.391   6.736   2.740
   28VAL   HG21  101   6.486   6.789   2.753
   28VAL   HG22  102   6.363   6.740   2.634
   28VAL   HG23  103   6.316   6.786   2.801
   28VAL      C  104   6.307   6.366   2.821
   28VAL      O  105   6.324   6.270   2.745
   29ALA      N  106   6.302   6.351   2.954
   29ALA      H  107   6.286   6.432   3.011
   29ALA     CA  108   6.325   6.222   3.020
   29ALA     HA  109   6.425   6.186   2.992
   29ALA     CB  110   6.322   6.242   3.171
   29ALA    HB1  111   6.344   6.147   3.221
   29ALA    HB2  112   6.398   6.315   3.201
   29ALA    HB3  113   6.224   6.277   3.204
   29ALA      C  114   6.224   6.115   2.974
   29ALA      O  115   6.264   6.005   2.937
   30ALA      N  116   6.095   6.148   2.967
   30ALA      H  117   6.066   6.239   3.003
   30ALA     CA  118   5.992   6.057   2.917
   30ALA     HA  119   6.000   5.963   2.971
   30ALA     CB  120   5.855   6.117   2.948
   30ALA    HB1  121   5.777   6.049   2.913
   30ALA    HB2  122   5.845   6.129   3.055
   30ALA    HB3  123   5.844   6.213   2.899
   30ALA      C  124   6.008   6.024   2.767
   30ALA      O  125   5.971   5.914   2.725
   31SER      N  126   6.067   6.114   2.687
   31SER      H  127   6.093   6.203   2.727
   31SER     CA  128   6.104   6.087   2.547
   31SER     HA  129   6.018   6.044   2.496
   31SER     CB  130   6.143   6.216   2.473
   31SER    HB1  131   6.164   6.192   2.369
   31SER    HB2  132   6.233   6.259   2.517
   31SER     OG  133   6.039   6.311   2.478
   31SER     HG  134   6.029   6.342   2.570
   31SER      C  135   6.219   5.986   2.537
   31SER      O  136   6.210   5.889   2.463
   32ILE      N  137   6.325   6.005   2.617
   32ILE      H  138   6.325   6.088   2.676
   32ILE     CA  139   6.440   5.913   2.627
   32ILE     HA  140   6.484   5.901   2.528
   32ILE     CB  141   6.546   5.974   2.722
   32ILE     HB  142   6.497   6.001   2.815
   32ILE    CG2  143   6.659   5.874   2.755
   32ILE   HG21  144   6.715   5.849   2.665
   32ILE   HG22  145   6.727   5.918   2.828
   32ILE   HG23  146   6.619   5.784   2.800
   32ILE    CG1  147   6.608   6.102   2.660
   32ILE   HG11  148   6.529   6.167   2.623
   32ILE   HG12  149   6.671   6.075   2.575
   32ILE     CD  150   6.692   6.185   2.759
   32ILE    HD1  151   6.725   6.276   2.710
   32ILE    HD2  152   6.631   6.211   2.846
   32ILE    HD3  153   6.780   6.130   2.791
   32ILE      C  154   6.395   5.773   2.673
   32ILE      O  155   6.434   5.672   2.614
   33ILE      N  156   6.310   5.768   2.776
   33ILE      H  157   6.287   5.856   2.822
   33ILE     CA  158   6.260   5.644   2.837
   33ILE     HA  159   6.343   5.575   2.850
   33ILE     CB  160   6.205   5.677   2.978
   33ILE     HB  161   6.141   5.765   2.971
   33ILE    CG2  162   6.119   5.562   3.035
   33ILE   HG21  163   6.089   5.584   3.137
   33ILE   HG22  164   6.029   5.548   2.976
   33ILE   HG23  165   6.178   5.471   3.035
   33ILE    CG1  166   6.324   5.707   3.072
   33ILE   HG11  167   6.394   5.773   3.023
   33ILE   HG12  168   6.376   5.614   3.094
   33ILE     CD  169   6.286   5.774   3.205
   33ILE    HD1  170   6.224   5.708   3.265
   33ILE    HD2  171   6.377   5.796   3.261
   33ILE    HD3  172   6.234   5.867   3.186
   33ILE      C  173   6.159   5.573   2.745
   33ILE      O  174   6.165   5.451   2.731
   34GLY      N  175   6.072   5.647   2.676
   34GLY      H  176   6.072   5.748   2.690
   34GLY     CA  177   5.976   5.591   2.580
   34GLY    HA1  178   5.913   5.672   2.543
   34GLY    HA2  179   5.913   5.517   2.629
   34GLY      C  180   6.044   5.525   2.459
   34GLY      O  181   6.004   5.415   2.418
   35ILE      N  182   6.152   5.585   2.409
   35ILE      H  183   6.176   5.677   2.443
   35ILE     CA  184   6.234   5.528   2.300
   35ILE     HA  185   6.167   5.497   2.221
   35ILE     CB  186   6.330   5.635   2.242
   35ILE     HB  187   6.384   5.682   2.325
   35ILE    CG2  188   6.432   5.572   2.146
   35ILE   HG21  189   6.498   5.649   2.104
   35ILE   HG22  190   6.496   5.502   2.199
   35ILE   HG23  191   6.381   5.521   2.065
   35ILE    CG1  192   6.247   5.744   2.169
   35ILE   HG11  193   6.167   5.779   2.233
   35ILE   HG12  194   6.201   5.701   2.080
   35ILE     CD  195   6.328   5.868   2.127
   35ILE    HD1  196   6.261   5.942   2.083
   35ILE    HD2  197   6.377   5.911   2.214
   35ILE    HD3  198   6.403   5.842   2.052
   35ILE      C  199   6.306   5.400   2.346
   35ILE      O  200   6.299   5.299   2.276
   36LEU      N  201   6.366   5.401   2.465
   36LEU      H  202   6.368   5.487   2.519
   36LEU     CA  203   6.426   5.280   2.525
   36LEU     HA  204   6.504   5.243   2.458
   36LEU     CB  205   6.489   5.317   2.660
   36LEU    HB1  206   6.415   5.370   2.720
   36LEU    HB2  207   6.572   5.386   2.642
   36LEU     CG  208   6.541   5.198   2.743
   36LEU     HG  209   6.459   5.129   2.762
   36LEU    CD1  210   6.655   5.123   2.673
   36LEU   HD11  211   6.619   5.079   2.580
   36LEU   HD12  212   6.737   5.191   2.652
   36LEU   HD13  213   6.691   5.043   2.738
   36LEU    CD2  214   6.592   5.247   2.878
   36LEU   HD21  215   6.512   5.302   2.929
   36LEU   HD22  216   6.620   5.162   2.940
   36LEU   HD23  217   6.677   5.314   2.863
   36LEU      C  218   6.322   5.168   2.541
   36LEU      O  219   6.352   5.052   2.514
   37HIS      N  220   6.199   5.201   2.582
   37HIS      H  221   6.181   5.298   2.607
   37HIS     CA  222   6.094   5.102   2.607
   37HIS     HA  223   6.136   5.026   2.673
   37HIS     CB  224   5.978   5.171   2.681
   37HIS    HB1  225   5.926   5.237   2.612
   37HIS    HB2  226   6.020   5.233   2.760
   37HIS     CG  227   5.877   5.081   2.748
   37HIS    ND1  228   5.766   5.127   2.819
   37HIS    CE1  229   5.704   5.018   2.866
   37HIS    HE1  230   5.614   5.019   2.926
   37HIS    NE2  231   5.770   4.907   2.830
   37HIS    HE2  232   5.745   4.812   2.856
   37HIS    CD2  233   5.880   4.944   2.757
   37HIS    HD2  234   5.956   4.878   2.716
   37HIS      C  235   6.050   5.028   2.479
   37HIS      O  236   6.027   4.908   2.486
   38LEU      N  237   6.046   5.093   2.362
   38LEU      H  238   6.068   5.192   2.359
   38LEU     CA  239   6.023   5.021   2.235
   38LEU     HA  240   5.940   4.953   2.253
   38LEU     CB  241   5.980   5.117   2.122
   38LEU    HB1  242   6.059   5.191   2.107
   38LEU    HB2  243   5.889   5.169   2.153
   38LEU     CG  244   5.954   5.045   1.988
   38LEU     HG  245   6.045   4.995   1.955
   38LEU    CD1  246   5.842   4.940   1.995
   38LEU   HD11  247   5.828   4.895   1.897
   38LEU   HD12  248   5.868   4.861   2.065
   38LEU   HD13  249   5.749   4.988   2.027
   38LEU    CD2  250   5.914   5.144   1.878
   38LEU   HD21  251   5.822   5.195   1.905
   38LEU   HD22  252   5.995   5.216   1.864
   38LEU   HD23  253   5.900   5.091   1.784
   38LEU      C  254   6.144   4.934   2.196
   38LEU      O  255   6.125   4.820   2.155
   39ILE      N  256   6.267   4.983   2.214
   39ILE      H  257   6.277   5.078   2.249
   39ILE     CA  258   6.389   4.905   2.186
   39ILE     HA  259   6.387   4.874   2.082
   39ILE     CB  260   6.516   4.992   2.207
   39ILE     HB  261   6.511   5.037   2.307
   39ILE    CG2  262   6.645   4.907   2.201
   39ILE   HG21  263   6.733   4.969   2.217
   39ILE   HG22  264   6.645   4.831   2.278
   39ILE   HG23  265   6.654   4.859   2.103
   39ILE    CG1  266   6.522   5.105   2.102
   39ILE   HG11  267   6.426   5.156   2.097
   39ILE   HG12  268   6.542   5.062   2.004
   39ILE     CD  269   6.629   5.212   2.132
   39ILE    HD1  270   6.729   5.170   2.120
   39ILE    HD2  271   6.618   5.294   2.062
   39ILE    HD3  272   6.617   5.249   2.234
   39ILE      C  273   6.391   4.776   2.271
   39ILE      O  274   6.408   4.668   2.216
   40LEU      N  275   6.365   4.786   2.402
   40LEU      H  276   6.352   4.880   2.440
   40LEU     CA  277   6.355   4.672   2.493
   40LEU     HA  278   6.447   4.614   2.487
   40LEU     CB  279   6.334   4.721   2.637
   40LEU    HB1  280   6.306   4.636   2.699
   40LEU    HB2  281   6.250   4.791   2.638
   40LEU     CG  282   6.456   4.788   2.703
   40LEU     HG  283   6.491   4.871   2.641
   40LEU    CD1  284   6.414   4.844   2.839
   40LEU   HD11  285   6.499   4.892   2.887
   40LEU   HD12  286   6.334   4.917   2.826
   40LEU   HD13  287   6.378   4.763   2.903
   40LEU    CD2  288   6.571   4.690   2.725
   40LEU   HD21  289   6.652   4.740   2.778
   40LEU   HD22  290   6.537   4.605   2.783
   40LEU   HD23  291   6.610   4.657   2.629
   40LEU      C  292   6.241   4.576   2.456
   40LEU      O  293   6.258   4.454   2.465
   41TRP      N  294   6.126   4.629   2.412
   41TRP      H  295   6.117   4.730   2.411
   41TRP     CA  296   6.011   4.549   2.368
   41TRP     HA  297   5.987   4.477   2.447
   41TRP     CB  298   5.890   4.641   2.349
   41TRP    HB1  299   5.911   4.711   2.267
   41TRP    HB2  300   5.878   4.700   2.440
   41TRP     CG  301   5.760   4.574   2.320
   41TRP    CD1  302   5.672   4.533   2.415
   41TRP    HD1  303   5.686   4.543   2.522
   41TRP    NE1  304   5.563   4.474   2.354
   41TRP    HE1  305   5.489   4.427   2.407
   41TRP    CE2  306   5.574   4.473   2.217
   41TRP    CZ2  307   5.494   4.422   2.115
   41TRP    HZ2  308   5.400   4.374   2.137
   41TRP    CH2  309   5.538   4.431   1.982
   41TRP    HH2  310   5.478   4.391   1.901
   41TRP    CZ3  311   5.661   4.493   1.953
   41TRP    HZ3  312   5.695   4.500   1.851
   41TRP    CE3  313   5.741   4.545   2.057
   41TRP    HE3  314   5.836   4.592   2.034
   41TRP    CD2  315   5.700   4.536   2.192
   41TRP      C  316   6.042   4.468   2.241
   41TRP      O  317   5.998   4.354   2.230
   42ILE      N  318   6.121   4.524   2.149
   42ILE      H  319   6.149   4.621   2.162
   42ILE     CA  320   6.170   4.454   2.029
   42ILE     HA  321   6.086   4.398   1.986
   42ILE     CB  322   6.216   4.557   1.922
   42ILE     HB  323   6.283   4.629   1.970
   42ILE    CG2  324   6.293   4.490   1.807
   42ILE   HG21  325   6.324   4.564   1.734
   42ILE   HG22  326   6.383   4.441   1.844
   42ILE   HG23  327   6.230   4.415   1.758
   42ILE    CG1  328   6.091   4.631   1.869
   42ILE   HG11  329   6.037   4.675   1.953
   42ILE   HG12  330   6.024   4.560   1.821
   42ILE     CD  331   6.120   4.745   1.771
   42ILE    HD1  332   6.157   4.705   1.676
   42ILE    HD2  333   6.028   4.800   1.751
   42ILE    HD3  334   6.193   4.814   1.814
   42ILE      C  335   6.276   4.349   2.065
   42ILE      O  336   6.269   4.236   2.017
   43LEU      N  337   6.368   4.379   2.157
   43LEU      H  338   6.371   4.475   2.193
   43LEU     CA  339   6.468   4.283   2.207
   43LEU     HA  340   6.517   4.237   2.121
   43LEU     CB  341   6.574   4.358   2.290
   43LEU    HB1  342   6.639   4.286   2.339
   43LEU    HB2  343   6.523   4.415   2.368
   43LEU     CG  344   6.663   4.454   2.208
   43LEU     HG  345   6.601   4.521   2.148
   43LEU    CD1  346   6.748   4.539   2.302
   43LEU   HD11  347   6.807   4.611   2.245
   43LEU   HD12  348   6.684   4.594   2.371
   43LEU   HD13  349   6.816   4.475   2.359
   43LEU    CD2  350   6.757   4.380   2.113
   43LEU   HD21  351   6.819   4.310   2.169
   43LEU   HD22  352   6.700   4.326   2.038
   43LEU   HD23  353   6.821   4.451   2.062
   43LEU      C  354   6.406   4.167   2.287
   43LEU      O  355   6.462   4.057   2.291
   44ASP      N  356   6.288   4.187   2.347
   44ASP      H  357   6.254   4.282   2.350
   44ASP     CA  358   6.206   4.082   2.407
   44ASP     HA  359   6.271   4.012   2.461
   44ASP     CB  360   6.112   4.147   2.510
   44ASP    HB1  361   6.047   4.218   2.458
   44ASP    HB2  362   6.172   4.203   2.581
   44ASP     CG  363   6.024   4.049   2.588
   44ASP    OD1  364   5.904   4.079   2.607
   44ASP    OD2  365   6.074   3.944   2.634
   44ASP      C  366   6.128   4.001   2.301
   44ASP      O  367   6.097   3.884   2.324
   45ARG      N  368   6.098   4.060   2.185
   45ARG      H  369   6.129   4.156   2.172
   45ARG     CA  370   6.010   4.003   2.080
   45ARG     HA  371   5.942   3.935   2.131
   45ARG     CB  372   5.930   4.117   2.014
   45ARG    HB1  373   5.999   4.181   1.959
   45ARG    HB2  374   5.884   4.177   2.092
   45ARG     CG  375   5.818   4.072   1.919
   45ARG    HG1  376   5.862   4.023   1.833
   45ARG    HG2  377   5.764   4.161   1.885
   45ARG     CD  378   5.720   3.978   1.990
   45ARG    HD1  379   5.670   4.032   2.070
   45ARG    HD2  380   5.773   3.893   2.033
   45ARG     NE  381   5.619   3.924   1.898
   45ARG     HE  382   5.524   3.956   1.912
   45ARG     CZ  383   5.636   3.826   1.812
   45ARG    NH1  384   5.752   3.771   1.789
   45ARG   HH11  385   5.834   3.802   1.840
   45ARG   HH12  386   5.760   3.694   1.724
   45ARG    NH2  387   5.532   3.782   1.748
   45ARG   HH21  388   5.442   3.823   1.772
   45ARG   HH22  389   5.538   3.705   1.682
   45ARG      C  390   6.082   3.920   1.974
   45ARG      O  391   6.019   3.831   1.915
   46LEU      N  392   6.209   3.949   1.948
   46LEU      H  393   6.249   4.029   1.996
   46LEU     CA  394   6.293   3.880   1.849
   46LEU     HA  395   6.229   3.846   1.768
   46LEU     CB  396   6.396   3.980   1.791
   46LEU    HB1  397   6.466   3.924   1.730
   46LEU    HB2  398   6.452   4.023   1.874
   46LEU     CG  399   6.338   4.094   1.706
   46LEU     HG  400   6.265   4.150   1.764
   46LEU    CD1  401   6.451   4.189   1.665
   46LEU   HD11  402   6.411   4.271   1.606
   46LEU   HD12  403   6.499   4.229   1.754
   46LEU   HD13  404   6.525   4.135   1.606
   46LEU    CD2  405   6.272   4.043   1.578
   46LEU   HD21  406   6.242   4.128   1.517
   46LEU   HD22  407   6.341   3.981   1.522
   46LEU   HD23  408   6.182   3.986   1.603
   46LEU      C  409   6.365   3.759   1.911
   46LEU      O  410   6.433   3.775   2.012
   46NME      N  411   6.358   3.639   1.854
   46NME      H  412   6.417   3.567   1.895
   46NME    CH3  413   6.275   3.599   1.739
   46NME   HH31  414   6.306   3.654   1.650
   46NME   HH32  415   6.287   3.492   1.721
   46NME   HH33  416   6.170   3.620   1.761
  121ACE    CH3  417   6.084   0.254   2.831
  121ACE   HH31  418   6.162   0.276   2.903
  121ACE   HH32  419   6.117   0.175   2.764
  121ACE   HH33  420   6.062   0.344   2.774
  121ACE      C  421   5.960   0.209   2.904
  121ACE      O  422   5.966   0.184   3.024
  122SER      N  423   5.850   0.197   2.830
  122SER      H  424   5.854   0.223   2.733
  122SER     CA  425   5.720   0.153   2.883
  122SER     HA  426   5.735   0.104   2.979
  122SER     CB  427   5.624   0.271   2.902
  122SER    HB1  428   5.530   0.234   2.942
  122SER    HB2  429   5.605   0.317   2.805
  122SER     OG  430   5.674   0.369   2.990
  122SER     HG  431   5.615   0.447   2.980
  122SER      C  432   5.650   0.053   2.789
  122SER      O  433   5.669   0.060   2.667
  123SER      N  434   5.564   7.268   2.843
  123SER      H  435   5.553   7.269   2.944
  123SER     CA  436   5.481   7.173   2.766
  123SER     HA  437   5.481   7.201   2.661
  123SER     CB  438   5.540   7.032   2.777
  123SER    HB1  439   5.473   6.960   2.730
  123SER    HB2  440   5.552   7.005   2.882
  123SER     OG  441   5.665   7.028   2.711
  123SER     HG  442   5.647   7.053   2.618
  123SER      C  443   5.335   7.173   2.812
  123SER      O  444   5.304   7.225   2.919
  124ASP      N  445   5.244   7.118   2.731
  124ASP      H  446   5.273   7.078   2.642
  124ASP     CA  447   5.102   7.109   2.768
  124ASP     HA  448   5.065   7.211   2.781
  124ASP     CB  449   5.023   7.044   2.654
  124ASP    HB1  450   5.046   6.938   2.650
  124ASP    HB2  451   5.053   7.089   2.559
  124ASP     CG  452   4.873   7.063   2.672
  124ASP    OD1  453   4.821   7.164   2.620
  124ASP    OD2  454   4.806   6.978   2.737
  124ASP      C  455   5.082   7.029   2.899
  124ASP      O  456   5.149   6.927   2.917
  125PRO      N  457   4.989   7.067   2.989
  125PRO     CD  458   4.913   7.191   2.988
  125PRO    HD1  459   4.829   7.183   2.919
  125PRO    HD2  460   4.975   7.277   2.962
  125PRO     CG  461   4.860   7.208   3.130
  125PRO    HG1  462   4.763   7.259   3.131
  125PRO    HG2  463   4.933   7.261   3.191
  125PRO     CB  464   4.846   7.064   3.179
  125PRO    HB1  465   4.752   7.022   3.143
  125PRO    HB2  466   4.851   7.057   3.288
  125PRO     CA  467   4.963   6.992   3.112
  125PRO     HA  468   5.051   7.000   3.176
  125PRO      C  469   4.932   6.843   3.091
  125PRO      O  470   4.973   6.761   3.173
  126LEU      N  471   4.868   6.807   2.979
  126LEU      H  472   4.839   6.879   2.913
  126LEU     CA  473   4.840   6.667   2.943
  126LEU     HA  474   4.804   6.616   3.033
  126LEU     CB  475   4.728   6.665   2.838
  126LEU    HB1  476   4.765   6.713   2.747
  126LEU    HB2  477   4.644   6.724   2.875
  126LEU     CG  478   4.676   6.525   2.801
  126LEU     HG  479   4.758   6.464   2.763
  126LEU    CD1  480   4.611   6.453   2.919
  126LEU   HD11  481   4.567   6.359   2.886
  126LEU   HD12  482   4.686   6.431   2.995
  126LEU   HD13  483   4.533   6.516   2.963
  126LEU    CD2  484   4.571   6.537   2.690
  126LEU   HD21  485   4.533   6.439   2.664
  126LEU   HD22  486   4.489   6.601   2.723
  126LEU   HD23  487   4.617   6.582   2.601
  126LEU      C  488   4.966   6.593   2.893
  126LEU      O  489   4.983   6.475   2.922
  127VAL      N  490   5.056   6.664   2.825
  127VAL      H  491   5.039   6.763   2.813
  127VAL     CA  492   5.187   6.612   2.780
  127VAL     HA  493   5.172   6.516   2.730
  127VAL     CB  494   5.251   6.710   2.680
  127VAL     HB  495   5.251   6.810   2.722
  127VAL    CG1  496   5.395   6.678   2.642
  127VAL   HG11  497   5.459   6.680   2.730
  127VAL   HG12  498   5.400   6.579   2.596
  127VAL   HG13  499   5.433   6.751   2.571
  127VAL    CG2  500   5.170   6.714   2.549
  127VAL   HG21  501   5.205   6.797   2.487
  127VAL   HG22  502   5.184   6.622   2.494
  127VAL   HG23  503   5.064   6.727   2.568
  127VAL      C  504   5.278   6.585   2.901
  127VAL      O  505   5.343   6.481   2.908
  128VAL      N  506   5.276   6.673   3.002
  128VAL      H  507   5.222   6.759   2.990
  128VAL     CA  508   5.343   6.649   3.131
  128VAL     HA  509   5.447   6.621   3.111
  128VAL     CB  510   5.347   6.777   3.218
  128VAL     HB  511   5.245   6.809   3.240
  128VAL    CG1  512   5.421   6.753   3.350
  128VAL   HG11  513   5.424   6.846   3.408
  128VAL   HG12  514   5.369   6.679   3.410
  128VAL   HG13  515   5.523   6.720   3.331
  128VAL    CG2  516   5.420   6.892   3.146
  128VAL   HG21  517   5.368   6.919   3.054
  128VAL   HG22  518   5.422   6.980   3.210
  128VAL   HG23  519   5.522   6.862   3.122
  128VAL      C  520   5.279   6.532   3.206
  128VAL      O  521   5.350   6.443   3.254
  129ALA      N  522   5.145   6.523   3.209
  129ALA      H  523   5.090   6.598   3.171
  129ALA     CA  524   5.075   6.411   3.274
  129ALA     HA  525   5.107   6.408   3.378
  129ALA     CB  526   4.924   6.437   3.270
  129ALA    HB1  527   4.889   6.439   3.167
  129ALA    HB2  528   4.872   6.357   3.323
  129ALA    HB3  529   4.901   6.532   3.317
  129ALA      C  530   5.110   6.275   3.211
  129ALA      O  531   5.145   6.181   3.282
  130ALA      N  532   5.107   6.268   3.077
  130ALA      H  533   5.075   6.349   3.026
  130ALA     CA  534   5.140   6.148   2.999
  130ALA     HA  535   5.079   6.066   3.035
  130ALA     CB  536   5.102   6.177   2.854
  130ALA    HB1  537   5.106   6.085   2.796
  130ALA    HB2  538   5.001   6.216   2.848
  130ALA    HB3  539   5.171   6.250   2.810
  130ALA      C  540   5.289   6.106   3.012
  130ALA      O  541   5.321   5.989   2.994
  131SER      N  542   5.377   6.201   3.047
  131SER      H  543   5.343   6.295   3.058
  131SER     CA  544   5.520   6.176   3.073
  131SER     HA  545   5.561   6.119   2.989
  131SER     CB  546   5.597   6.308   3.082
  131SER    HB1  547   5.701   6.288   3.104
  131SER    HB2  548   5.557   6.371   3.161
  131SER     OG  549   5.590   6.377   2.959
  131SER     HG  550   5.498   6.407   2.943
  131SER      C  551   5.542   6.095   3.200
  131SER      O  552   5.607   5.991   3.196
  132ILE      N  553   5.481   6.136   3.313
  132ILE      H  554   5.427   6.222   3.309
  132ILE     CA  555   5.489   6.063   3.441
  132ILE     HA  556   5.594   6.054   3.470
  132ILE     CB  557   5.414   6.142   3.552
  132ILE     HB  558   5.310   6.153   3.521
  132ILE    CG2  559   5.418   6.065   3.685
  132ILE   HG21  560   5.521   6.050   3.717
  132ILE   HG22  561   5.364   6.120   3.762
  132ILE   HG23  562   5.368   5.968   3.675
  132ILE    CG1  563   5.475   6.283   3.572
  132ILE   HG11  564   5.488   6.332   3.475
  132ILE   HG12  565   5.574   6.273   3.617
  132ILE     CD  566   5.390   6.377   3.657
  132ILE    HD1  567   5.383   6.341   3.760
  132ILE    HD2  568   5.436   6.476   3.659
  132ILE    HD3  569   5.290   6.386   3.615
  132ILE      C  570   5.432   5.921   3.425
  132ILE      O  571   5.492   5.823   3.471
  133ILE      N  572   5.320   5.910   3.352
  133ILE      H  573   5.276   5.997   3.322
  133ILE     CA  574   5.253   5.785   3.316
  133ILE     HA  575   5.233   5.728   3.408
  133ILE     CB  576   5.117   5.821   3.251
  133ILE     HB  577   5.134   5.897   3.176
  133ILE    CG2  578   5.051   5.701   3.180
  133ILE   HG21  579   4.957   5.732   3.133
  133ILE   HG22  580   5.115   5.662   3.102
  133ILE   HG23  581   5.030   5.623   3.253
  133ILE    CG1  582   5.022   5.878   3.359
  133ILE   HG11  583   5.073   5.956   3.416
  133ILE   HG12  584   4.995   5.799   3.430
  133ILE     CD  585   4.892   5.941   3.305
  133ILE    HD1  586   4.839   5.989   3.387
  133ILE    HD2  587   4.916   6.015   3.229
  133ILE    HD3  588   4.828   5.864   3.263
  133ILE      C  589   5.343   5.695   3.228
  133ILE      O  590   5.343   5.573   3.246
  134GLY      N  591   5.424   5.752   3.139
  134GLY      H  592   5.424   5.853   3.131
  134GLY     CA  593   5.517   5.675   3.054
  134GLY    HA1  594   5.553   5.739   2.974
  134GLY    HA2  595   5.464   5.590   3.012
  134GLY      C  596   5.640   5.623   3.127
  134GLY      O  597   5.680   5.507   3.107
  135ILE      N  598   5.696   5.704   3.217
  135ILE      H  599   5.660   5.799   3.223
  135ILE     CA  600   5.806   5.666   3.305
  135ILE     HA  601   5.888   5.629   3.244
  135ILE     CB  602   5.855   5.792   3.381
  135ILE     HB  603   5.769   5.841   3.427
  135ILE    CG2  604   5.955   5.756   3.493
  135ILE   HG21  605   5.985   5.846   3.547
  135ILE   HG22  606   5.909   5.689   3.566
  135ILE   HG23  607   6.043   5.709   3.451
  135ILE    CG1  608   5.920   5.890   3.280
  135ILE   HG11  609   5.853   5.906   3.196
  135ILE   HG12  610   6.011   5.845   3.240
  135ILE     CD  611   5.954   6.028   3.337
  135ILE    HD1  612   5.864   6.073   3.381
  135ILE    HD2  613   6.032   6.021   3.413
  135ILE    HD3  614   5.990   6.092   3.257
  135ILE      C  615   5.763   5.551   3.397
  135ILE      O  616   5.839   5.455   3.416
  136LEU      N  617   5.638   5.554   3.445
  136LEU      H  618   5.583   5.637   3.428
  136LEU     CA  619   5.573   5.444   3.518
  136LEU     HA  620   5.637   5.416   3.601
  136LEU     CB  621   5.439   5.496   3.573
  136LEU    HB1  622   5.380   5.535   3.490
  136LEU    HB2  623   5.458   5.579   3.641
  136LEU     CG  624   5.354   5.391   3.646
  136LEU     HG  625   5.337   5.306   3.580
  136LEU    CD1  626   5.421   5.343   3.775
  136LEU   HD11  627   5.355   5.272   3.825
  136LEU   HD12  628   5.515   5.293   3.752
  136LEU   HD13  629   5.440   5.427   3.841
  136LEU    CD2  630   5.217   5.451   3.679
  136LEU   HD21  631   5.154   5.374   3.724
  136LEU   HD22  632   5.229   5.534   3.749
  136LEU   HD23  633   5.169   5.486   3.588
  136LEU      C  634   5.555   5.319   3.430
  136LEU      O  635   5.581   5.208   3.477
  137HIS      N  636   5.513   5.333   3.303
  137HIS      H  637   5.488   5.426   3.272
  137HIS     CA  638   5.488   5.219   3.214
  137HIS     HA  639   5.412   5.157   3.261
  137HIS     CB  640   5.431   5.269   3.079
  137HIS    HB1  641   5.512   5.309   3.018
  137HIS    HB2  642   5.363   5.352   3.099
  137HIS     CG  643   5.352   5.170   2.996
  137HIS    ND1  644   5.279   5.203   2.881
  137HIS    CE1  645   5.213   5.092   2.844
  137HIS    HE1  646   5.146   5.085   2.760
  137HIS    NE2  647   5.243   4.991   2.927
  137HIS    HE2  648   5.204   4.897   2.922
  137HIS    CD2  649   5.329   5.037   3.023
  137HIS    HD2  650   5.367   4.981   3.108
  137HIS      C  651   5.612   5.131   3.194
  137HIS      O  652   5.599   5.009   3.189
  138LEU      N  653   5.733   5.189   3.190
  138LEU      H  654   5.739   5.290   3.194
  138LEU     CA  655   5.857   5.109   3.186
  138LEU     HA  656   5.841   5.029   3.114
  138LEU     CB  657   5.975   5.194   3.134
  138LEU    HB1  658   5.990   5.279   3.201
  138LEU    HB2  659   5.951   5.232   3.035
  138LEU     CG  660   6.108   5.115   3.126
  138LEU     HG  661   6.135   5.080   3.225
  138LEU    CD1  662   6.102   4.994   3.031
  138LEU   HD11  663   6.198   4.943   3.032
  138LEU   HD12  664   6.026   4.924   3.064
  138LEU   HD13  665   6.080   5.028   2.930
  138LEU    CD2  666   6.221   5.204   3.075
  138LEU   HD21  667   6.313   5.147   3.068
  138LEU   HD22  668   6.196   5.244   2.977
  138LEU   HD23  669   6.237   5.285   3.146
  138LEU      C  670   5.888   5.042   3.320
  138LEU      O  671   5.923   4.924   3.321
  139ILE      N  672   5.869   5.111   3.433
  139ILE      H  673   5.838   5.207   3.426
  139ILE     CA  674   5.889   5.053   3.568
  139ILE     HA  675   5.993   5.020   3.576
  139ILE     CB  676   5.864   5.160   3.677
  139ILE     HB  677   5.768   5.207   3.658
  139ILE    CG2  678   5.860   5.101   3.820
  139ILE   HG21  679   5.955   5.054   3.844
  139ILE   HG22  680   5.839   5.179   3.892
  139ILE   HG23  681   5.780   5.027   3.828
  139ILE    CG1  682   5.974   5.269   3.669
  139ILE   HG11  683   5.986   5.299   3.566
  139ILE   HG12  684   6.069   5.227   3.703
  139ILE     CD  685   5.944   5.396   3.750
  139ILE    HD1  686   6.019   5.471   3.726
  139ILE    HD2  687   5.845   5.435   3.723
  139ILE    HD3  688   5.948   5.375   3.856
  139ILE      C  689   5.800   4.929   3.587
  139ILE      O  690   5.848   4.824   3.629
  140LEU      N  691   5.672   4.940   3.549
  140LEU      H  692   5.641   5.031   3.516
  140LEU     CA  693   5.575   4.831   3.554
  140LEU     HA  694   5.579   4.785   3.652
  140LEU     CB  695   5.433   4.887   3.531
  140LEU    HB1  696   5.364   4.802   3.527
  140LEU    HB2  697   5.430   4.937   3.434
  140LEU     CG  698   5.383   4.984   3.639
  140LEU     HG  699   5.448   5.071   3.643
  140LEU    CD1  700   5.242   5.032   3.602
  140LEU   HD11  701   5.205   5.101   3.678
  140LEU   HD12  702   5.245   5.082   3.506
  140LEU   HD13  703   5.174   4.946   3.597
  140LEU    CD2  704   5.379   4.923   3.779
  140LEU   HD21  705   5.333   4.994   3.849
  140LEU   HD22  706   5.320   4.832   3.779
  140LEU   HD23  707   5.479   4.902   3.814
  140LEU      C  708   5.607   4.719   3.453
  140LEU      O  709   5.589   4.602   3.486
  141TRP      N  710   5.658   4.752   3.333
  141TRP      H  711   5.667   4.850   3.309
  141TRP     CA  712   5.699   4.652   3.234
  141TRP     HA  713   5.619   4.580   3.221
  141TRP     CB  714   5.723   4.720   3.098
  141TRP    HB1  715   5.806   4.790   3.108
  141TRP    HB2  716   5.634   4.778   3.074
  141TRP     CG  717   5.751   4.628   2.983
  141TRP    CD1  718   5.657   4.573   2.903
  141TRP    HD1  719   5.550   4.587   2.913
  141TRP    NE1  720   5.718   4.493   2.808
  141TRP    HE1  721   5.665   4.438   2.740
  141TRP    CE2  722   5.855   4.495   2.820
  141TRP    CZ2  723   5.958   4.433   2.748
  141TRP    HZ2  724   5.935   4.368   2.665
  141TRP    CH2  725   6.091   4.454   2.787
  141TRP    HH2  726   6.172   4.406   2.734
  141TRP    CZ3  727   6.119   4.538   2.896
  141TRP    HZ3  728   6.222   4.553   2.927
  141TRP    CE3  729   6.015   4.601   2.967
  141TRP    HE3  730   6.038   4.664   3.051
  141TRP    CD2  731   5.880   4.580   2.931
  141TRP      C  732   5.822   4.572   3.279
  141TRP      O  733   5.826   4.450   3.263
  142ILE      N  734   5.920   4.636   3.345
  142ILE      H  735   5.913   4.737   3.354
  142ILE     CA  736   6.036   4.568   3.403
  142ILE     HA  737   6.080   4.504   3.327
  142ILE     CB  738   6.143   4.673   3.443
  142ILE     HB  739   6.094   4.753   3.499
  142ILE    CG2  740   6.254   4.612   3.530
  142ILE   HG21  741   6.212   4.572   3.623
  142ILE   HG22  742   6.304   4.533   3.475
  142ILE   HG23  743   6.326   4.689   3.559
  142ILE    CG1  744   6.203   4.733   3.313
  142ILE   HG11  745   6.123   4.769   3.249
  142ILE   HG12  746   6.257   4.655   3.259
  142ILE     CD  747   6.299   4.851   3.335
  142ILE    HD1  748   6.328   4.893   3.239
  142ILE    HD2  749   6.249   4.928   3.394
  142ILE    HD3  750   6.389   4.818   3.387
  142ILE      C  751   5.993   4.475   3.517
  142ILE      O  752   6.037   4.360   3.521
  143LEU      N  753   5.898   4.516   3.602
  143LEU      H  754   5.867   4.613   3.595
  143LEU     CA  755   5.833   4.430   3.702
  143LEU     HA  756   5.910   4.382   3.763
  143LEU     CB  757   5.744   4.517   3.793
  143LEU    HB1  758   5.678   4.453   3.851
  143LEU    HB2  759   5.681   4.579   3.729
  143LEU     CG  760   5.822   4.608   3.890
  143LEU     HG  761   5.904   4.657   3.838
  143LEU    CD1  762   5.730   4.715   3.947
  143LEU   HD11  763   5.786   4.778   4.016
  143LEU   HD12  764   5.692   4.778   3.865
  143LEU   HD13  765   5.646   4.669   3.999
  143LEU    CD2  766   5.879   4.527   4.007
  143LEU   HD21  767   5.953   4.455   3.971
  143LEU   HD22  768   5.928   4.594   4.077
  143LEU   HD23  769   5.799   4.474   4.059
  143LEU      C  770   5.751   4.315   3.639
  143LEU      O  771   5.722   4.215   3.707
  144ASP      N  772   5.714   4.325   3.512
  144ASP      H  773   5.735   4.411   3.463
  144ASP     CA  774   5.645   4.221   3.434
  144ASP     HA  775   5.592   4.156   3.504
  144ASP     CB  776   5.539   4.287   3.344
  144ASP    HB1  777   5.588   4.332   3.257
  144ASP    HB2  778   5.490   4.366   3.400
  144ASP     CG  779   5.430   4.190   3.298
  144ASP    OD1  780   5.403   4.179   3.177
  144ASP    OD2  781   5.363   4.131   3.386
  144ASP      C  782   5.741   4.131   3.353
  144ASP      O  783   5.696   4.036   3.289
  145ARG      N  784   5.872   4.159   3.354
  145ARG      H  785   5.901   4.243   3.403
  145ARG     CA  786   5.975   4.081   3.281
  145ARG     HA  787   5.928   3.995   3.234
  145ARG     CB  788   6.039   4.168   3.172
  145ARG    HB1  789   6.125   4.116   3.130
  145ARG    HB2  790   6.076   4.261   3.217
  145ARG     CG  791   5.944   4.204   3.056
  145ARG    HG1  792   5.993   4.277   2.992
  145ARG    HG2  793   5.854   4.250   3.097
  145ARG     CD  794   5.907   4.082   2.970
  145ARG    HD1  795   5.875   3.999   3.033
  145ARG    HD2  796   5.995   4.050   2.914
  145ARG     NE  797   5.798   4.114   2.876
  145ARG     HE  798   5.825   4.119   2.778
  145ARG     CZ  799   5.670   4.121   2.904
  145ARG    NH1  800   5.623   4.100   3.024
  145ARG   HH11  801   5.685   4.075   3.099
  145ARG   HH12  802   5.525   4.117   3.047
  145ARG    NH2  803   5.583   4.150   2.812
  145ARG   HH21  804   5.615   4.175   2.719
  145ARG   HH22  805   5.486   4.132   2.831
  145ARG      C  806   6.082   4.020   3.371
  145ARG      O  807   6.127   3.909   3.342
  146LEU      N  808   6.121   4.087   3.480
  146LEU      H  809   6.080   4.178   3.497
  146LEU     CA  810   6.225   4.040   3.572
  146LEU     HA  811   6.278   3.956   3.528
  146LEU     CB  812   6.329   4.152   3.593
  146LEU    HB1  813   6.406   4.115   3.660
  146LEU    HB2  814   6.280   4.236   3.643
  146LEU     CG  815   6.396   4.206   3.465
  146LEU     HG  816   6.320   4.254   3.402
  146LEU    CD1  817   6.501   4.310   3.501
  146LEU   HD11  818   6.538   4.358   3.411
  146LEU   HD12  819   6.457   4.386   3.566
  146LEU   HD13  820   6.584   4.263   3.554
  146LEU    CD2  821   6.465   4.096   3.383
  146LEU   HD21  822   6.538   4.043   3.445
  146LEU   HD22  823   6.392   4.026   3.344
  146LEU   HD23  824   6.517   4.141   3.298
  146LEU      C  825   6.161   3.994   3.704
  146LEU      O  826   6.122   4.077   3.786
  146NME      N  827   6.147   3.863   3.731
  146NME      H  828   6.106   3.841   3.821
  146NME    CH3  829   6.180   3.751   3.644
  146NME   HH31  830   6.282   3.760   3.605
  146NME   HH32  831   6.174   3.658   3.700
  146NME   HH33  832   6.110   3.746   3.560
  221ACE    CH3  833   5.243   0.257   2.847
  221ACE   HH31  834   5.320   0.185   2.875
  221ACE   HH32  835   5.290   0.348   2.810
  221ACE   HH33  836   5.182   0.279   2.934
  221ACE      C  837   5.156   0.197   2.740
  221ACE      O  838   5.036   0.182   2.760
  222SER      N  839   5.215   0.166   2.625
  222SER      H  840   5.314   0.187   2.615
  222SER     CA  841   5.149   0.105   2.509
  222SER     HA  842   5.073   0.035   2.544
  222SER     CB  843   5.078   0.212   2.425
  222SER    HB1  844   4.995   0.254   2.483
  222SER    HB2  845   5.036   0.166   2.335
  222SER     OG  846   5.167   0.316   2.388
  222SER     HG  847   5.155   0.333   2.292
  222SER      C  848   5.247   0.025   2.422
  222SER      O  849   5.369   0.041   2.435
  223SER      N  850   5.195   7.239   2.334
  223SER      H  851   5.094   7.231   2.329
  223SER     CA  852   5.274   7.146   2.251
  223SER     HA  853   5.374   7.186   2.236
  223SER     CB  854   5.287   7.010   2.323
  223SER    HB1  855   5.351   6.944   2.264
  223SER    HB2  856   5.188   6.965   2.330
  223SER     OG  857   5.341   7.024   2.454
  223SER     HG  858   5.436   7.048   2.445
  223SER      C  859   5.211   7.125   2.112
  223SER      O  860   5.095   7.162   2.088
  224ASP      N  861   5.287   7.067   2.018
  224ASP      H  862   5.382   7.040   2.041
  224ASP     CA  863   5.235   7.035   1.883
  224ASP     HA  864   5.199   7.129   1.841
  224ASP     CB  865   5.346   6.983   1.791
  224ASP    HB1  866   5.303   6.962   1.693
  224ASP    HB2  867   5.384   6.889   1.831
  224ASP     CG  868   5.463   7.079   1.770
  224ASP    OD1  869   5.439   7.196   1.733
  224ASP    OD2  870   5.579   7.035   1.780
  224ASP      C  871   5.119   6.933   1.884
  224ASP      O  872   5.119   6.841   1.966
  225PRO      N  873   5.023   6.941   1.789
  225PRO     CD  874   5.005   7.049   1.693
  225PRO    HD1  875   5.075   7.035   1.610
  225PRO    HD2  876   5.019   7.147   1.738
  225PRO     CG  877   4.862   7.037   1.642
  225PRO    HG1  878   4.852   7.072   1.539
  225PRO    HG2  879   4.795   7.092   1.708
  225PRO     CB  880   4.833   6.888   1.654
  225PRO    HB1  881   4.872   6.836   1.567
  225PRO    HB2  882   4.726   6.868   1.665
  225PRO     CA  883   4.911   6.847   1.780
  225PRO     HA  884   4.847   6.860   1.867
  225PRO      C  885   4.951   6.699   1.772
  225PRO      O  886   4.882   6.613   1.827
  226LEU      N  887   5.065   6.667   1.708
  226LEU      H  888   5.115   6.741   1.660
  226LEU     CA  889   5.120   6.531   1.702
  226LEU     HA  890   5.041   6.464   1.667
  226LEU     CB  891   5.235   6.531   1.599
  226LEU    HB1  892   5.311   6.602   1.632
  226LEU    HB2  893   5.196   6.566   1.503
  226LEU     CG  894   5.303   6.394   1.577
  226LEU     HG  895   5.348   6.360   1.671
  226LEU    CD1  896   5.205   6.287   1.527
  226LEU   HD11  897   5.259   6.195   1.505
  226LEU   HD12  898   5.131   6.265   1.604
  226LEU   HD13  899   5.155   6.321   1.437
  226LEU    CD2  900   5.414   6.408   1.473
  226LEU   HD21  901   5.467   6.314   1.462
  226LEU   HD22  902   5.372   6.437   1.377
  226LEU   HD23  903   5.485   6.485   1.505
  226LEU      C  904   5.165   6.481   1.840
  226LEU      O  905   5.141   6.365   1.876
  227VAL      N  906   5.224   6.569   1.921
  227VAL      H  907   5.232   6.664   1.889
  227VAL     CA  908   5.271   6.541   2.058
  227VAL     HA  909   5.329   6.449   2.058
  227VAL     CB  910   5.363   6.656   2.106
  227VAL     HB  911   5.306   6.749   2.109
  227VAL    CG1  912   5.421   6.632   2.245
  227VAL   HG11  913   5.486   6.715   2.274
  227VAL   HG12  914   5.341   6.625   2.319
  227VAL   HG13  915   5.478   6.540   2.244
  227VAL    CG2  916   5.484   6.678   2.013
  227VAL   HG21  917   5.538   6.767   2.044
  227VAL   HG22  918   5.551   6.592   2.017
  227VAL   HG23  919   5.452   6.691   1.909
  227VAL      C  920   5.152   6.521   2.153
  227VAL      O  921   5.152   6.433   2.240
  228VAL      N  922   5.044   6.597   2.133
  228VAL      H  923   5.051   6.671   2.063
  228VAL     CA  924   4.917   6.584   2.208
  228VAL     HA  925   4.941   6.576   2.314
  228VAL     CB  926   4.831   6.710   2.188
  228VAL     HB  927   4.814   6.726   2.082
  228VAL    CG1  928   4.694   6.698   2.257
  228VAL   HG11  929   4.639   6.792   2.245
  228VAL   HG12  930   4.636   6.618   2.214
  228VAL   HG13  931   4.708   6.679   2.364
  228VAL    CG2  932   4.901   6.833   2.246
  228VAL   HG21  933   4.997   6.850   2.197
  228VAL   HG22  934   4.840   6.921   2.231
  228VAL   HG23  935   4.918   6.820   2.353
  228VAL      C  936   4.843   6.454   2.170
  228VAL      O  937   4.800   6.382   2.260
  229ALA      N  938   4.836   6.418   2.042
  229ALA      H  939   4.873   6.481   1.971
  229ALA     CA  940   4.779   6.290   1.998
  229ALA     HA  941   4.676   6.284   2.033
  229ALA     CB  942   4.779   6.286   1.844
  229ALA    HB1  943   4.733   6.193   1.810
  229ALA    HB2  944   4.721   6.370   1.805
  229ALA    HB3  945   4.881   6.292   1.806
  229ALA      C  946   4.856   6.170   2.056
  229ALA      O  947   4.795   6.078   2.112
  230ALA      N  948   4.989   6.175   2.052
  230ALA      H  949   5.032   6.252   2.001
  230ALA     CA  950   5.078   6.076   2.112
  230ALA     HA  951   5.057   5.979   2.068
  230ALA     CB  952   5.221   6.117   2.076
  230ALA    HB1  953   5.290   6.049   2.124
  230ALA    HB2  954   5.235   6.112   1.968
  230ALA    HB3  955   5.242   6.218   2.110
  230ALA      C  956   5.061   6.064   2.265
  230ALA      O  957   5.077   5.955   2.320
  231SER      N  958   5.023   6.172   2.334
  231SER      H  959   5.012   6.259   2.283
  231SER     CA  960   4.997   6.172   2.478
  231SER     HA  961   5.081   6.127   2.530
  231SER     CB  962   4.982   6.315   2.531
  231SER    HB1  963   4.963   6.313   2.638
  231SER    HB2  964   4.898   6.365   2.483
  231SER     OG  965   5.100   6.388   2.507
  231SER     HG  966   5.116   6.395   2.411
  231SER      C  967   4.872   6.090   2.513
  231SER      O  968   4.879   6.003   2.600
  232ILE      N  969   4.761   6.113   2.443
  232ILE      H  970   4.763   6.185   2.371
  232ILE     CA  971   4.635   6.038   2.462
  232ILE     HA  972   4.608   6.043   2.568
  232ILE     CB  973   4.521   6.103   2.380
  232ILE     HB  974   4.551   6.103   2.275
  232ILE    CG2  975   4.391   6.022   2.392
  232ILE   HG21  976   4.312   6.066   2.332
  232ILE   HG22  977   4.405   5.920   2.357
  232ILE   HG23  978   4.358   6.019   2.496
  232ILE    CG1  979   4.498   6.249   2.425
  232ILE   HG11  980   4.592   6.304   2.423
  232ILE   HG12  981   4.461   6.249   2.528
  232ILE     CD  982   4.400   6.328   2.337
  232ILE    HD1  983   4.298   6.291   2.351
  232ILE    HD2  984   4.404   6.433   2.365
  232ILE    HD3  985   4.428   6.317   2.232
  232ILE      C  986   4.655   5.890   2.428
  232ILE      O  987   4.615   5.803   2.504
  233ILE      N  988   4.725   5.862   2.317
  233ILE      H  989   4.753   5.939   2.258
  233ILE     CA  990   4.762   5.726   2.274
  233ILE     HA  991   4.670   5.668   2.261
  233ILE     CB  992   4.833   5.735   2.137
  233ILE     HB  993   4.896   5.823   2.136
  233ILE    CG2  994   4.924   5.614   2.109
  233ILE   HG21  995   4.870   5.522   2.125
  233ILE   HG22  996   4.960   5.616   2.006
  233ILE   HG23  997   5.012   5.616   2.174
  233ILE    CG1  998   4.724   5.750   2.028
  233ILE   HG11  999   4.656   5.830   2.058
  233ILE   HG12 1000   4.666   5.657   2.023
  233ILE     CD 1001   4.775   5.784   1.888
  233ILE    HD1 1002   4.838   5.873   1.892
  233ILE    HD2 1003   4.830   5.701   1.845
  233ILE    HD3 1004   4.689   5.804   1.823
  233ILE      C 1005   4.843   5.652   2.382
  233ILE      O 1006   4.808   5.539   2.417
  234GLY      N 1007   4.945   5.715   2.441
  234GLY      H 1008   4.971   5.808   2.408
  234GLY     CA 1009   5.027   5.651   2.543
  234GLY    HA1 1010   5.117   5.709   2.558
  234GLY    HA2 1011   5.057   5.552   2.507
  234GLY      C 1012   4.956   5.633   2.677
  234GLY      O 1013   4.980   5.534   2.747
  235ILE      N 1014   4.863   5.723   2.714
  235ILE      H 1015   4.848   5.803   2.654
  235ILE     CA 1016   4.776   5.704   2.831
  235ILE     HA 1017   4.838   5.681   2.918
  235ILE     CB 1018   4.698   5.835   2.862
  235ILE     HB 1019   4.654   5.872   2.769
  235ILE    CG2 1020   4.585   5.810   2.963
  235ILE   HG21 1021   4.533   5.903   2.987
  235ILE   HG22 1022   4.510   5.743   2.920
  235ILE   HG23 1023   4.625   5.766   3.054
  235ILE    CG1 1024   4.795   5.942   2.917
  235ILE   HG11 1025   4.884   5.947   2.854
  235ILE   HG12 1026   4.828   5.912   3.017
  235ILE     CD 1027   4.736   6.083   2.924
  235ILE    HD1 1028   4.812   6.152   2.961
  235ILE    HD2 1029   4.704   6.115   2.825
  235ILE    HD3 1030   4.652   6.087   2.993
  235ILE      C 1031   4.684   5.583   2.810
  235ILE      O 1032   4.679   5.494   2.895
  236LEU      N 1033   4.618   5.573   2.694
  236LEU      H 1034   4.627   5.649   2.627
  236LEU     CA 1035   4.534   5.459   2.657
  236LEU     HA 1036   4.455   5.449   2.731
  236LEU     CB 1037   4.471   5.489   2.520
  236LEU    HB1 1038   4.550   5.505   2.447
  236LEU    HB2 1039   4.414   5.582   2.527
  236LEU     CG 1040   4.378   5.379   2.465
  236LEU     HG 1041   4.434   5.286   2.456
  236LEU    CD1 1042   4.256   5.355   2.554
  236LEU   HD11 1043   4.288   5.317   2.651
  236LEU   HD12 1044   4.201   5.448   2.568
  236LEU   HD13 1045   4.190   5.282   2.508
  236LEU    CD2 1046   4.329   5.418   2.325
  236LEU   HD21 1047   4.265   5.339   2.285
  236LEU   HD22 1048   4.271   5.510   2.331
  236LEU   HD23 1049   4.414   5.432   2.259
  236LEU      C 1050   4.614   5.327   2.657
  236LEU      O 1051   4.563   5.224   2.702
  237HIS      N 1052   4.740   5.330   2.612
  237HIS      H 1053   4.773   5.417   2.569
  237HIS     CA 1054   4.829   5.214   2.611
  237HIS     HA 1055   4.781   5.136   2.553
  237HIS     CB 1056   4.962   5.251   2.542
  237HIS    HB1 1057   5.017   5.319   2.607
  237HIS    HB2 1058   4.940   5.305   2.450
  237HIS     CG 1059   5.054   5.136   2.506
  237HIS    ND1 1060   5.182   5.153   2.452
  237HIS    CE1 1061   5.229   5.030   2.428
  237HIS    HE1 1062   5.326   5.008   2.385
  237HIS    NE2 1063   5.139   4.937   2.464
  237HIS    HE2 1064   5.151   4.837   2.454
  237HIS    CD2 1065   5.028   5.002   2.513
  237HIS    HD2 1066   4.936   4.956   2.548
  237HIS      C 1067   4.852   5.158   2.751
  237HIS      O 1068   4.839   5.037   2.768
  238LEU      N 1069   4.880   5.240   2.854
  238LEU      H 1070   4.886   5.340   2.836
  238LEU     CA 1071   4.896   5.188   2.990
  238LEU     HA 1072   4.967   5.106   2.986
  238LEU     CB 1073   4.954   5.295   3.085
  238LEU    HB1 1074   4.887   5.381   3.087
  238LEU    HB2 1075   5.051   5.328   3.048
  238LEU     CG 1076   4.971   5.244   3.231
  238LEU     HG 1077   4.875   5.209   3.268
  238LEU    CD1 1078   5.072   5.130   3.242
  238LEU   HD11 1079   5.042   5.045   3.181
  238LEU   HD12 1080   5.170   5.165   3.209
  238LEU   HD13 1081   5.079   5.096   3.345
  238LEU    CD2 1082   5.018   5.355   3.324
  238LEU   HD21 1083   4.941   5.432   3.329
  238LEU   HD22 1084   5.033   5.316   3.424
  238LEU   HD23 1085   5.112   5.398   3.288
  238LEU      C 1086   4.765   5.131   3.045
  238LEU      O 1087   4.765   5.022   3.102
  239ILE      N 1088   4.653   5.201   3.025
  239ILE      H 1089   4.660   5.289   2.975
  239ILE     CA 1090   4.522   5.161   3.079
  239ILE     HA 1091   4.530   5.153   3.187
  239ILE     CB 1092   4.416   5.269   3.046
  239ILE     HB 1093   4.419   5.288   2.938
  239ILE    CG2 1094   4.274   5.222   3.082
  239ILE   HG21 1095   4.201   5.300   3.060
  239ILE   HG22 1096   4.245   5.135   3.022
  239ILE   HG23 1097   4.268   5.196   3.188
  239ILE    CG1 1098   4.448   5.400   3.121
  239ILE   HG11 1099   4.555   5.421   3.115
  239ILE   HG12 1100   4.423   5.389   3.227
  239ILE     CD 1101   4.375   5.521   3.064
  239ILE    HD1 1102   4.396   5.531   2.957
  239ILE    HD2 1103   4.267   5.512   3.079
  239ILE    HD3 1104   4.409   5.611   3.115
  239ILE      C 1105   4.482   5.022   3.027
  239ILE      O 1106   4.444   4.935   3.106
  240LEU      N 1107   4.498   4.998   2.896
  240LEU      H 1108   4.529   5.075   2.837
  240LEU     CA 1109   4.472   4.868   2.833
  240LEU     HA 1110   4.375   4.831   2.868
  240LEU     CB 1111   4.465   4.886   2.680
  240LEU    HB1 1112   4.465   4.787   2.634
  240LEU    HB2 1113   4.556   4.937   2.648
  240LEU     CG 1114   4.342   4.963   2.630
  240LEU     HG 1115   4.335   5.059   2.682
  240LEU    CD1 1116   4.356   4.990   2.480
  240LEU   HD11 1117   4.270   5.047   2.446
  240LEU   HD12 1118   4.447   5.047   2.462
  240LEU   HD13 1119   4.361   4.895   2.426
  240LEU    CD2 1120   4.213   4.885   2.652
  240LEU   HD21 1121   4.129   4.940   2.609
  240LEU   HD22 1122   4.219   4.787   2.604
  240LEU   HD23 1123   4.193   4.872   2.758
  240LEU      C 1124   4.575   4.762   2.871
  240LEU      O 1125   4.539   4.645   2.885
  241TRP      N 1126   4.702   4.799   2.891
  241TRP      H 1127   4.726   4.896   2.874
  241TRP     CA 1128   4.809   4.708   2.933
  241TRP     HA 1129   4.810   4.622   2.867
  241TRP     CB 1130   4.942   4.783   2.915
  241TRP    HB1 1131   4.944   4.869   2.981
  241TRP    HB2 1132   4.946   4.819   2.813
  241TRP     CG 1133   5.068   4.706   2.937
  241TRP    CD1 1134   5.143   4.650   2.839
  241TRP    HD1 1135   5.119   4.652   2.733
  241TRP    NE1 1136   5.255   4.591   2.895
  241TRP    HE1 1137   5.325   4.543   2.838
  241TRP    CE2 1138   5.257   4.605   3.032
  241TRP    CZ2 1139   5.345   4.560   3.131
  241TRP    HZ2 1140   5.431   4.500   3.106
  241TRP    CH2 1141   5.318   4.593   3.265
  241TRP    HH2 1142   5.383   4.559   3.344
  241TRP    CZ3 1143   5.204   4.669   3.298
  241TRP    HZ3 1144   5.183   4.693   3.401
  241TRP    CE3 1145   5.116   4.712   3.197
  241TRP    HE3 1146   5.028   4.769   3.224
  241TRP    CD2 1147   5.139   4.680   3.062
  241TRP      C 1148   4.788   4.655   3.076
  241TRP      O 1149   4.809   4.536   3.101
  242ILE      N 1150   4.737   4.740   3.167
  242ILE      H 1151   4.727   4.837   3.140
  242ILE     CA 1152   4.691   4.700   3.301
  242ILE     HA 1153   4.767   4.636   3.347
  242ILE     CB 1154   4.673   4.825   3.391
  242ILE     HB 1155   4.610   4.897   3.338
  242ILE    CG2 1156   4.602   4.788   3.523
  242ILE   HG21 1157   4.588   4.877   3.585
  242ILE   HG22 1158   4.503   4.747   3.504
  242ILE   HG23 1159   4.662   4.716   3.579
  242ILE    CG1 1160   4.810   4.891   3.421
  242ILE   HG11 1161   4.860   4.912   3.326
  242ILE   HG12 1162   4.872   4.821   3.476
  242ILE     CD 1163   4.801   5.023   3.499
  242ILE    HD1 1164   4.900   5.068   3.503
  242ILE    HD2 1165   4.733   5.091   3.449
  242ILE    HD3 1166   4.768   5.005   3.601
  242ILE      C 1167   4.562   4.616   3.291
  242ILE      O 1168   4.555   4.509   3.351
  243LEU      N 1169   4.463   4.658   3.212
  243LEU      H 1170   4.473   4.747   3.165
  243LEU     CA 1171   4.337   4.583   3.195
  243LEU     HA 1172   4.304   4.550   3.294
  243LEU     CB 1173   4.228   4.676   3.138
  243LEU    HB1 1174   4.143   4.616   3.105
  243LEU    HB2 1175   4.268   4.726   3.049
  243LEU     CG 1176   4.175   4.782   3.237
  243LEU     HG 1177   4.259   4.838   3.278
  243LEU    CD1 1178   4.083   4.879   3.163
  243LEU   HD11 1179   3.996   4.826   3.124
  243LEU   HD12 1180   4.050   4.957   3.232
  243LEU   HD13 1181   4.137   4.926   3.081
  243LEU    CD2 1182   4.096   4.719   3.352
  243LEU   HD21 1183   4.161   4.658   3.414
  243LEU   HD22 1184   4.054   4.798   3.414
  243LEU   HD23 1185   4.015   4.658   3.313
  243LEU      C 1186   4.350   4.453   3.114
  243LEU      O 1187   4.251   4.383   3.097
  244ASP      N 1188   4.470   4.417   3.067
  244ASP      H 1189   4.545   4.484   3.072
  244ASP     CA 1190   4.500   4.283   3.013
  244ASP     HA 1191   4.406   4.234   2.989
  244ASP     CB 1192   4.579   4.298   2.882
  244ASP    HB1 1193   4.683   4.322   2.904
  244ASP    HB2 1194   4.537   4.379   2.823
  244ASP     CG 1195   4.569   4.170   2.800
  244ASP    OD1 1196   4.673   4.113   2.762
  244ASP    OD2 1197   4.456   4.127   2.769
  244ASP      C 1198   4.571   4.191   3.114
  244ASP      O 1199   4.599   4.074   3.086
  245ARG      N 1200   4.601   4.244   3.234
  245ARG      H 1201   4.578   4.342   3.247
  245ARG     CA 1202   4.659   4.173   3.350
  245ARG     HA 1203   4.681   4.070   3.324
  245ARG     CB 1204   4.790   4.244   3.389
  245ARG    HB1 1205   4.825   4.204   3.484
  245ARG    HB2 1206   4.771   4.351   3.402
  245ARG     CG 1207   4.899   4.223   3.283
  245ARG    HG1 1208   4.856   4.240   3.184
  245ARG    HG2 1209   4.932   4.119   3.287
  245ARG     CD 1210   5.020   4.315   3.301
  245ARG    HD1 1211   5.062   4.300   3.400
  245ARG    HD2 1212   4.988   4.420   3.293
  245ARG     NE 1213   5.124   4.287   3.201
  245ARG     HE 1214   5.209   4.242   3.233
  245ARG     CZ 1215   5.115   4.302   3.070
  245ARG    NH1 1216   5.015   4.360   3.010
  245ARG   HH11 1217   4.945   4.410   3.064
  245ARG   HH12 1218   5.014   4.360   2.909
  245ARG    NH2 1219   5.208   4.254   2.995
  245ARG   HH21 1220   5.288   4.209   3.040
  245ARG   HH22 1221   5.193   4.251   2.895
  245ARG      C 1222   4.560   4.166   3.467
  245ARG      O 1223   4.562   4.068   3.542
  246LEU      N 1224   4.472   4.264   3.478
  246LEU      H 1225   4.483   4.343   3.415
  246LEU     CA 1226   4.357   4.269   3.569
  246LEU     HA 1227   4.370   4.194   3.647
  246LEU     CB 1228   4.351   4.408   3.634
  246LEU    HB1 1229   4.267   4.411   3.704
  246LEU    HB2 1230   4.330   4.482   3.556
  246LEU     CG 1231   4.478   4.452   3.710
  246LEU     HG 1232   4.559   4.468   3.639
  246LEU    CD1 1233   4.449   4.585   3.781
  246LEU   HD11 1234   4.541   4.621   3.827
  246LEU   HD12 1235   4.414   4.659   3.709
  246LEU   HD13 1236   4.374   4.571   3.858
  246LEU    CD2 1237   4.523   4.351   3.815
  246LEU   HD21 1238   4.441   4.328   3.883
  246LEU   HD22 1239   4.557   4.259   3.767
  246LEU   HD23 1240   4.607   4.392   3.872
  246LEU      C 1241   4.225   4.235   3.494
  246LEU      O 1242   4.217   4.248   3.372
  246NME      N 1243   4.118   4.194   3.563
  246NME      H 1244   4.036   4.173   3.507
  246NME    CH3 1245   4.108   4.170   3.707
  246NME   HH31 1246   4.012   4.123   3.729
  246NME   HH32 1247   4.187   4.103   3.741
  246NME   HH33 1248   4.113   4.264   3.762
  321ACE    CH3 1249   5.342   0.132   1.975
  321ACE   HH31 1250   5.302   0.213   1.915
  321ACE   HH32 1251   5.314   0.037   1.931
  321ACE   HH33 1252   5.303   0.139   2.077
  321ACE      C 1253   5.493   0.144   1.979
  321ACE      O 1254   5.549   0.176   2.084
  322SER      N 1255   5.557   0.115   1.866
  322SER      H 1256   5.501   0.076   1.791
  322SER     CA 1257   5.703   0.113   1.847
  322SER     HA 1258   5.722   0.063   1.752
  322SER     CB 1259   5.762   0.255   1.834
  322SER    HB1 1260   5.869   0.248   1.816
  322SER    HB2 1261   5.746   0.309   1.927
  322SER     OG 1262   5.703   0.328   1.729
  322SER     HG 1263   5.725   0.421   1.747
  322SER      C 1264   5.776   0.031   1.954
  322SER      O 1265   5.854   0.086   2.033
  323SER      N 1266   5.748   7.201   1.961
  323SER      H 1267   5.680   7.162   1.896
  323SER     CA 1268   5.815   7.108   2.053
  323SER     HA 1269   5.838   7.161   2.145
  323SER     CB 1270   5.720   6.993   2.090
  323SER    HB1 1271   5.767   6.931   2.166
  323SER    HB2 1272   5.701   6.932   2.001
  323SER     OG 1273   5.598   7.046   2.139
  323SER     HG 1274   5.619   7.129   2.186
  323SER      C 1275   5.950   7.059   1.996
  323SER      O 1276   5.972   7.064   1.874
  324ASP      N 1277   6.043   7.016   2.081
  324ASP      H 1278   6.022   7.015   2.180
  324ASP     CA 1279   6.178   6.977   2.038
  324ASP     HA 1280   6.211   7.056   1.971
  324ASP     CB 1281   6.276   6.977   2.156
  324ASP    HB1 1282   6.375   6.946   2.121
  324ASP    HB2 1283   6.243   6.906   2.231
  324ASP     CG 1284   6.290   7.116   2.219
  324ASP    OD1 1285   6.356   7.202   2.156
  324ASP    OD2 1286   6.239   7.135   2.331
  324ASP      C 1287   6.185   6.844   1.960
  324ASP      O 1288   6.111   6.751   1.993
  325PRO      N 1289   6.276   6.829   1.861
  325PRO     CD 1290   6.368   6.931   1.811
  325PRO    HD1 1291   6.457   6.933   1.875
  325PRO    HD2 1292   6.323   7.030   1.806
  325PRO     CG 1293   6.407   6.889   1.670
  325PRO    HG1 1294   6.508   6.922   1.644
  325PRO    HG2 1295   6.334   6.928   1.599
  325PRO     CB 1296   6.397   6.737   1.676
  325PRO    HB1 1297   6.488   6.696   1.721
  325PRO    HB2 1298   6.381   6.694   1.578
  325PRO     CA 1299   6.277   6.714   1.769
  325PRO     HA 1300   6.186   6.719   1.709
  325PRO      C 1301   6.283   6.574   1.833
  325PRO      O 1302   6.224   6.481   1.778
  326LEU      N 1303   6.348   6.557   1.949
  326LEU      H 1304   6.399   6.635   1.988
  326LEU     CA 1305   6.349   6.429   2.023
  326LEU     HA 1306   6.379   6.351   1.953
  326LEU     CB 1307   6.452   6.438   2.137
  326LEU    HB1 1308   6.421   6.516   2.206
  326LEU    HB2 1309   6.549   6.466   2.095
  326LEU     CG 1310   6.470   6.307   2.216
  326LEU     HG 1311   6.374   6.274   2.256
  326LEU    CD1 1312   6.530   6.195   2.131
  326LEU   HD11 1313   6.549   6.107   2.192
  326LEU   HD12 1314   6.460   6.167   2.052
  326LEU   HD13 1315   6.624   6.229   2.086
  326LEU    CD2 1316   6.564   6.330   2.335
  326LEU   HD21 1317   6.661   6.364   2.299
  326LEU   HD22 1318   6.522   6.407   2.400
  326LEU   HD23 1319   6.576   6.238   2.391
  326LEU      C 1320   6.210   6.394   2.078
  326LEU      O 1321   6.168   6.279   2.071
  327VAL      N 1322   6.137   6.494   2.126
  327VAL      H 1323   6.175   6.588   2.118
  327VAL     CA 1324   5.999   6.483   2.176
  327VAL     HA 1325   5.995   6.403   2.250
  327VAL     CB 1326   5.955   6.615   2.243
  327VAL     HB 1327   5.946   6.693   2.167
  327VAL    CG1 1328   5.819   6.604   2.311
  327VAL   HG11 1329   5.792   6.698   2.357
  327VAL   HG12 1330   5.742   6.578   2.237
  327VAL   HG13 1331   5.824   6.526   2.387
  327VAL    CG2 1332   6.055   6.662   2.350
  327VAL   HG21 1333   6.018   6.753   2.397
  327VAL   HG22 1334   6.068   6.585   2.425
  327VAL   HG23 1335   6.151   6.685   2.305
  327VAL      C 1336   5.905   6.444   2.061
  327VAL      O 1337   5.812   6.365   2.079
  328VAL      N 1338   5.932   6.493   1.940
  328VAL      H 1339   6.008   6.559   1.932
  328VAL     CA 1340   5.858   6.456   1.818
  328VAL     HA 1341   5.751   6.457   1.841
  328VAL     CB 1342   5.882   6.560   1.706
  328VAL     HB 1343   5.986   6.557   1.675
  328VAL    CG1 1344   5.793   6.533   1.585
  328VAL   HG11 1345   5.810   6.608   1.508
  328VAL   HG12 1346   5.817   6.435   1.541
  328VAL   HG13 1347   5.688   6.534   1.614
  328VAL    CG2 1348   5.850   6.702   1.756
  328VAL   HG21 1349   5.862   6.774   1.674
  328VAL   HG22 1350   5.749   6.707   1.796
  328VAL   HG23 1351   5.919   6.732   1.834
  328VAL      C 1352   5.892   6.314   1.771
  328VAL      O 1353   5.802   6.235   1.744
  329ALA      N 1354   6.020   6.275   1.771
  329ALA      H 1355   6.092   6.342   1.794
  329ALA     CA 1356   6.061   6.138   1.739
  329ALA     HA 1357   6.025   6.114   1.639
  329ALA     CB 1358   6.215   6.132   1.736
  329ALA    HB1 1359   6.254   6.203   1.663
  329ALA    HB2 1360   6.255   6.156   1.834
  329ALA    HB3 1361   6.247   6.032   1.708
  329ALA      C 1362   6.002   6.034   1.837
  329ALA      O 1363   5.953   5.930   1.794
  330ALA      N 1364   5.998   6.068   1.966
  330ALA      H 1365   6.047   6.152   1.995
  330ALA     CA 1366   5.932   5.990   2.072
  330ALA     HA 1367   5.965   5.886   2.064
  330ALA     CB 1368   5.979   6.045   2.207
  330ALA    HB1 1369   5.934   5.986   2.287
  330ALA    HB2 1370   6.087   6.037   2.214
  330ALA    HB3 1371   5.949   6.149   2.217
  330ALA      C 1372   5.778   5.991   2.062
  330ALA      O 1373   5.713   5.894   2.102
  331SER      N 1374   5.719   6.096   2.004
  331SER      H 1375   5.777   6.175   1.978
  331SER     CA 1376   5.576   6.100   1.970
  331SER     HA 1377   5.519   6.079   2.060
  331SER     CB 1378   5.530   6.237   1.920
  331SER    HB1 1379   5.424   6.234   1.898
  331SER    HB2 1380   5.583   6.265   1.829
  331SER     OG 1381   5.552   6.335   2.020
  331SER     HG 1382   5.647   6.339   2.042
  331SER      C 1383   5.543   5.992   1.866
  331SER      O 1384   5.451   5.913   1.888
  332ILE      N 1385   5.623   5.981   1.760
  332ILE      H 1386   5.696   6.049   1.748
  332ILE     CA 1387   5.607   5.876   1.657
  332ILE     HA 1388   5.503   5.877   1.623
  332ILE     CB 1389   5.696   5.909   1.535
  332ILE     HB 1390   5.800   5.916   1.569
  332ILE    CG2 1391   5.688   5.797   1.429
  332ILE   HG21 1392   5.721   5.702   1.470
  332ILE   HG22 1393   5.586   5.787   1.392
  332ILE   HG23 1394   5.754   5.819   1.345
  332ILE    CG1 1395   5.656   6.045   1.471
  332ILE   HG11 1396   5.651   6.121   1.549
  332ILE   HG12 1397   5.557   6.036   1.428
  332ILE     CD 1398   5.753   6.096   1.364
  332ILE    HD1 1399   5.724   6.197   1.335
  332ILE    HD2 1400   5.854   6.100   1.405
  332ILE    HD3 1401   5.751   6.033   1.276
  332ILE      C 1402   5.633   5.736   1.715
  332ILE      O 1403   5.555   5.644   1.693
  333ILE      N 1404   5.740   5.719   1.795
  333ILE      H 1405   5.803   5.797   1.808
  333ILE     CA 1406   5.779   5.587   1.849
  333ILE     HA 1407   5.780   5.517   1.766
  333ILE     CB 1408   5.923   5.594   1.905
  333ILE     HB 1409   5.942   5.694   1.943
  333ILE    CG2 1410   5.950   5.495   2.020
  333ILE   HG21 1411   5.895   5.526   2.110
  333ILE   HG22 1412   5.918   5.395   1.992
  333ILE   HG23 1413   6.055   5.493   2.044
  333ILE    CG1 1414   6.019   5.565   1.788
  333ILE   HG11 1415   5.986   5.624   1.702
  333ILE   HG12 1416   6.013   5.460   1.760
  333ILE     CD 1417   6.167   5.600   1.813
  333ILE    HD1 1418   6.223   5.582   1.722
  333ILE    HD2 1419   6.176   5.705   1.840
  333ILE    HD3 1420   6.208   5.538   1.892
  333ILE      C 1421   5.677   5.527   1.947
  333ILE      O 1422   5.647   5.408   1.937
  334GLY      N 1423   5.617   5.606   2.037
  334GLY      H 1424   5.645   5.703   2.044
  334GLY     CA 1425   5.514   5.553   2.128
  334GLY    HA1 1426   5.495   5.624   2.207
  334GLY    HA2 1427   5.551   5.462   2.175
  334GLY      C 1428   5.382   5.520   2.057
  334GLY      O 1429   5.314   5.425   2.096
  335ILE      N 1430   5.349   5.590   1.948
  335ILE      H 1431   5.410   5.666   1.918
  335ILE     CA 1432   5.235   5.555   1.860
  335ILE     HA 1433   5.147   5.543   1.923
  335ILE     CB 1434   5.207   5.668   1.758
  335ILE     HB 1435   5.300   5.693   1.707
  335ILE    CG2 1436   5.105   5.621   1.651
  335ILE   HG21 1437   5.146   5.538   1.594
  335ILE   HG22 1438   5.012   5.590   1.698
  335ILE   HG23 1439   5.085   5.701   1.580
  335ILE    CG1 1440   5.154   5.794   1.830
  335ILE   HG11 1441   5.219   5.818   1.914
  335ILE   HG12 1442   5.056   5.773   1.871
  335ILE     CD 1443   5.145   5.919   1.741
  335ILE    HD1 1444   5.242   5.940   1.697
  335ILE    HD2 1445   5.071   5.905   1.663
  335ILE    HD3 1446   5.114   6.004   1.802
  335ILE      C 1447   5.261   5.419   1.795
  335ILE      O 1448   5.176   5.329   1.804
  336LEU      N 1449   5.380   5.398   1.738
  336LEU      H 1450   5.445   5.476   1.732
  336LEU     CA 1451   5.423   5.268   1.685
  336LEU     HA 1452   5.352   5.239   1.607
  336LEU     CB 1453   5.562   5.285   1.620
  336LEU    HB1 1454   5.631   5.322   1.696
  336LEU    HB2 1455   5.555   5.360   1.542
  336LEU     CG 1456   5.622   5.156   1.561
  336LEU     HG 1457   5.631   5.081   1.639
  336LEU    CD1 1458   5.537   5.100   1.446
  336LEU   HD11 1459   5.526   5.175   1.368
  336LEU   HD12 1460   5.587   5.012   1.404
  336LEU   HD13 1461   5.439   5.070   1.483
  336LEU    CD2 1462   5.762   5.185   1.507
  336LEU   HD21 1463   5.807   5.093   1.469
  336LEU   HD22 1464   5.756   5.258   1.426
  336LEU   HD23 1465   5.825   5.225   1.586
  336LEU      C 1466   5.420   5.159   1.793
  336LEU      O 1467   5.377   5.047   1.766
  337HIS      N 1468   5.457   5.190   1.918
  337HIS      H 1469   5.497   5.282   1.934
  337HIS     CA 1470   5.454   5.094   2.028
  337HIS     HA 1471   5.505   5.004   1.993
  337HIS     CB 1472   5.532   5.148   2.150
  337HIS    HB1 1473   5.470   5.220   2.203
  337HIS    HB2 1474   5.620   5.201   2.113
  337HIS     CG 1475   5.581   5.045   2.249
  337HIS    ND1 1476   5.659   5.074   2.361
  337HIS    CE1 1477   5.689   4.957   2.418
  337HIS    HE1 1478   5.751   4.946   2.507
  337HIS    NE2 1479   5.635   4.856   2.348
  337HIS    HE2 1480   5.651   4.757   2.366
  337HIS    CD2 1481   5.567   4.909   2.241
  337HIS    HD2 1482   5.517   4.853   2.163
  337HIS      C 1483   5.312   5.050   2.066
  337HIS      O 1484   5.292   4.932   2.096
  338LEU      N 1485   5.210   5.138   2.059
  338LEU      H 1486   5.230   5.234   2.034
  338LEU     CA 1487   5.071   5.095   2.076
  338LEU     HA 1488   5.067   5.031   2.164
  338LEU     CB 1489   4.976   5.214   2.100
  338LEU    HB1 1490   4.982   5.283   2.016
  338LEU    HB2 1491   5.008   5.267   2.190
  338LEU     CG 1492   4.828   5.171   2.118
  338LEU     HG 1493   4.794   5.122   2.027
  338LEU    CD1 1494   4.808   5.076   2.236
  338LEU   HD11 1495   4.702   5.052   2.248
  338LEU   HD12 1496   4.862   4.984   2.219
  338LEU   HD13 1497   4.843   5.124   2.327
  338LEU    CD2 1498   4.735   5.290   2.141
  338LEU   HD21 1499   4.633   5.256   2.153
  338LEU   HD22 1500   4.765   5.345   2.231
  338LEU   HD23 1501   4.739   5.356   2.054
  338LEU      C 1502   5.024   5.009   1.957
  338LEU      O 1503   4.966   4.902   1.979
  339ILE      N 1504   5.053   5.050   1.834
  339ILE      H 1505   5.101   5.139   1.823
  339ILE     CA 1506   5.013   4.977   1.712
  339ILE     HA 1507   4.904   4.967   1.711
  339ILE     CB 1508   5.055   5.056   1.585
  339ILE     HB 1509   5.161   5.081   1.594
  339ILE    CG2 1510   5.036   4.972   1.457
  339ILE   HG21 1511   4.931   4.942   1.448
  339ILE   HG22 1512   5.064   5.030   1.369
  339ILE   HG23 1513   5.099   4.884   1.460
  339ILE    CG1 1514   4.975   5.188   1.574
  339ILE   HG11 1515   4.973   5.239   1.671
  339ILE   HG12 1516   4.871   5.165   1.549
  339ILE     CD 1517   5.030   5.287   1.472
  339ILE    HD1 1518   5.136   5.307   1.492
  339ILE    HD2 1519   5.020   5.248   1.370
  339ILE    HD3 1520   4.975   5.381   1.478
  339ILE      C 1521   5.070   4.834   1.714
  339ILE      O 1522   4.995   4.738   1.697
  340LEU      N 1523   5.200   4.819   1.741
  340LEU      H 1524   5.256   4.902   1.756
  340LEU     CA 1525   5.265   4.688   1.748
  340LEU     HA 1526   5.240   4.632   1.657
  340LEU     CB 1527   5.418   4.705   1.755
  340LEU    HB1 1528   5.462   4.606   1.771
  340LEU    HB2 1529   5.442   4.767   1.841
  340LEU     CG 1530   5.483   4.765   1.629
  340LEU     HG 1531   5.442   4.863   1.609
  340LEU    CD1 1532   5.634   4.779   1.652
  340LEU   HD11 1533   5.681   4.825   1.565
  340LEU   HD12 1534   5.652   4.842   1.739
  340LEU   HD13 1535   5.679   4.681   1.668
  340LEU    CD2 1536   5.462   4.679   1.504
  340LEU   HD21 1537   5.516   4.723   1.421
  340LEU   HD22 1538   5.499   4.578   1.522
  340LEU   HD23 1539   5.356   4.674   1.479
  340LEU      C 1540   5.214   4.603   1.865
  340LEU      O 1541   5.198   4.482   1.848
  341TRP      N 1542   5.186   4.664   1.981
  341TRP      H 1543   5.203   4.764   1.989
  341TRP     CA 1544   5.132   4.593   2.097
  341TRP     HA 1545   5.195   4.506   2.116
  341TRP     CB 1546   5.136   4.682   2.221
  341TRP    HB1 1547   5.075   4.771   2.204
  341TRP    HB2 1548   5.239   4.715   2.238
  341TRP     CG 1549   5.089   4.614   2.346
  341TRP    CD1 1550   5.154   4.512   2.407
  341TRP    HD1 1551   5.248   4.470   2.374
  341TRP    NE1 1552   5.077   4.462   2.510
  341TRP    HE1 1553   5.101   4.377   2.560
  341TRP    CE2 1554   4.957   4.529   2.521
  341TRP    CZ2 1555   4.846   4.514   2.605
  341TRP    HZ2 1556   4.845   4.435   2.679
  341TRP    CH2 1557   4.737   4.600   2.590
  341TRP    HH2 1558   4.650   4.589   2.653
  341TRP    CZ3 1559   4.740   4.701   2.491
  341TRP    HZ3 1560   4.655   4.767   2.479
  341TRP    CE3 1561   4.850   4.713   2.405
  341TRP    HE3 1562   4.850   4.788   2.327
  341TRP    CD2 1563   4.963   4.629   2.418
  341TRP      C 1564   4.991   4.539   2.072
  341TRP      O 1565   4.965   4.422   2.101
  342ILE      N 1566   4.902   4.618   2.011
  342ILE      H 1567   4.930   4.714   1.989
  342ILE     CA 1568   4.768   4.574   1.971
  342ILE     HA 1569   4.716   4.536   2.059
  342ILE     CB 1570   4.687   4.692   1.913
  342ILE     HB 1571   4.748   4.743   1.838
  342ILE    CG2 1572   4.557   4.645   1.844
  342ILE   HG21 1573   4.494   4.591   1.915
  342ILE   HG22 1574   4.502   4.729   1.804
  342ILE   HG23 1575   4.581   4.580   1.759
  342ILE    CG1 1576   4.652   4.792   2.025
  342ILE   HG11 1577   4.742   4.817   2.082
  342ILE   HG12 1578   4.581   4.747   2.094
  342ILE     CD 1579   4.593   4.924   1.973
  342ILE    HD1 1580   4.493   4.908   1.932
  342ILE    HD2 1581   4.584   4.995   2.055
  342ILE    HD3 1582   4.658   4.966   1.896
  342ILE      C 1583   4.779   4.457   1.872
  342ILE      O 1584   4.720   4.351   1.895
  343LEU      N 1585   4.857   4.473   1.765
  343LEU      H 1586   4.905   4.561   1.753
  343LEU     CA 1587   4.872   4.371   1.660
  343LEU     HA 1588   4.773   4.345   1.623
  343LEU     CB 1589   4.956   4.428   1.544
  343LEU    HB1 1590   4.983   4.347   1.476
  343LEU    HB2 1591   5.048   4.469   1.585
  343LEU     CG 1592   4.885   4.538   1.462
  343LEU     HG 1593   4.848   4.616   1.528
  343LEU    CD1 1594   4.985   4.601   1.364
  343LEU   HD11 1595   4.936   4.681   1.308
  343LEU   HD12 1596   5.069   4.642   1.419
  343LEU   HD13 1597   5.021   4.525   1.294
  343LEU    CD2 1598   4.767   4.483   1.381
  343LEU   HD21 1599   4.726   4.562   1.318
  343LEU   HD22 1600   4.800   4.401   1.318
  343LEU   HD23 1601   4.689   4.450   1.449
  343LEU      C 1602   4.933   4.240   1.712
  343LEU      O 1603   4.889   4.132   1.670
  344ASP      N 1604   5.028   4.245   1.806
  344ASP      H 1605   5.060   4.336   1.836
  344ASP     CA 1606   5.091   4.127   1.867
  344ASP     HA 1607   5.103   4.051   1.789
  344ASP     CB 1608   5.231   4.164   1.918
  344ASP    HB1 1609   5.222   4.224   2.009
  344ASP    HB2 1610   5.281   4.225   1.843
  344ASP     CG 1611   5.321   4.042   1.944
  344ASP    OD1 1612   5.393   4.039   2.046
  344ASP    OD2 1613   5.328   3.952   1.857
  344ASP      C 1614   5.007   4.062   1.979
  344ASP      O 1615   5.048   3.960   2.037
  345ARG      N 1616   4.890   4.118   2.011
  345ARG      H 1617   4.868   4.207   1.967
  345ARG     CA 1618   4.799   4.069   2.116
  345ARG     HA 1619   4.841   3.978   2.158
  345ARG     CB 1620   4.795   4.175   2.228
  345ARG    HB1 1621   4.761   4.269   2.186
  345ARG    HB2 1622   4.897   4.190   2.264
  345ARG     CG 1623   4.706   4.140   2.348
  345ARG    HG1 1624   4.602   4.134   2.314
  345ARG    HG2 1625   4.712   4.221   2.420
  345ARG     CD 1626   4.744   4.009   2.417
  345ARG    HD1 1627   4.843   4.020   2.462
  345ARG    HD2 1628   4.749   3.927   2.345
  345ARG     NE 1629   4.646   3.977   2.522
  345ARG     HE 1630   4.664   4.015   2.615
  345ARG     CZ 1631   4.530   3.916   2.506
  345ARG    NH1 1632   4.488   3.869   2.393
  345ARG   HH11 1633   4.543   3.881   2.309
  345ARG   HH12 1634   4.394   3.833   2.387
  345ARG    NH2 1635   4.449   3.906   2.606
  345ARG   HH21 1636   4.466   3.965   2.688
  345ARG   HH22 1637   4.357   3.866   2.591
  345ARG      C 1638   4.660   4.028   2.063
  345ARG      O 1639   4.600   3.938   2.122
  346LEU      N 1640   4.613   4.086   1.952
  346LEU      H 1641   4.667   4.162   1.913
  346LEU     CA 1642   4.484   4.052   1.889
  346LEU     HA 1643   4.407   4.063   1.965
  346LEU     CB 1644   4.454   4.148   1.772
  346LEU    HB1 1645   4.379   4.103   1.707
  346LEU    HB2 1646   4.545   4.160   1.712
  346LEU     CG 1647   4.402   4.288   1.811
  346LEU     HG 1648   4.472   4.336   1.878
  346LEU    CD1 1649   4.389   4.375   1.685
  346LEU   HD11 1650   4.355   4.474   1.714
  346LEU   HD12 1651   4.486   4.383   1.636
  346LEU   HD13 1652   4.317   4.330   1.617
  346LEU    CD2 1653   4.265   4.283   1.878
  346LEU   HD21 1654   4.272   4.233   1.974
  346LEU   HD22 1655   4.229   4.384   1.896
  346LEU   HD23 1656   4.194   4.231   1.814
  346LEU      C 1657   4.481   3.906   1.837
  346LEU      O 1658   4.578   3.858   1.779
  346NME      N 1659   4.367   3.836   1.848
  346NME      H 1660   4.368   3.741   1.810
  346NME    CH3 1661   4.241   3.880   1.907
  346NME   HH31 1662   4.254   3.901   2.014
  346NME   HH32 1663   4.205   3.970   1.857
  346NME   HH33 1664   4.166   3.802   1.896
  455SPI     C1 1665   5.391   5.807   2.693
  455SPI     H1 1666   5.393   5.733   2.612
  455SPI     C2 1667   5.534   5.856   2.715
  455SPI    H21 1668   5.598   5.770   2.735
  455SPI    H22 1669   5.538   5.923   2.801
  455SPI     C3 1670   5.589   5.928   2.591
  455SPI    H31 1671   5.599   5.854   2.511
  455SPI    H32 1672   5.690   5.961   2.614
  455SPI     C4 1673   5.500   6.045   2.540
  455SPI     C5 1674   5.359   5.982   2.522
  455SPI    H51 1675   5.287   6.053   2.485
  455SPI    H52 1676   5.366   5.903   2.446
  455SPI     C6 1677   5.302   5.922   2.650
  455SPI    H61 1678   5.299   5.998   2.728
  455SPI    H62 1679   5.200   5.888   2.632
  455SPI    C14 1680   5.458   6.208   2.347
  455SPI   H141 1681   5.498   6.244   2.252
  455SPI   H142 1682   5.359   6.170   2.325
  455SPI    C15 1683   5.406   6.278   2.587
  455SPI   H151 1684   5.409   6.362   2.657
  455SPI   H152 1685   5.303   6.243   2.586
  455SPI    C12 1686   5.450   6.324   2.447
  455SPI    H12 1687   5.379   6.399   2.410
  455SPI    C11 1688   5.501   6.167   2.638
  455SPI    H11 1689   5.470   6.138   2.738
  455SPI    C10 1690   5.641   6.232   2.649
  455SPI   H101 1691   5.713   6.163   2.691
  455SPI   H102 1692   5.636   6.318   2.716
  455SPI     C7 1693   5.552   6.097   2.403
  455SPI     H7 1694   5.556   6.015   2.331
  455SPI     C8 1695   5.693   6.160   2.413
  455SPI    H81 1696   5.725   6.195   2.315
  455SPI    H82 1697   5.766   6.087   2.447
  455SPI     C9 1698   5.688   6.279   2.511
  455SPI     H9 1699   5.787   6.323   2.520
  455SPI    C13 1700   5.590   6.385   2.456
  455SPI   H131 1701   5.623   6.414   2.357
  455SPI   H132 1702   5.589   6.473   2.520
  455SPI     N1 1703   5.340   5.744   2.814
  455SPI    HN1 1704   5.401   5.665   2.835
  455SPI    HN2 1705   5.338   5.809   2.892
  455SPI    HN3 1706   5.250   5.699   2.802
  456SOL     OW 1707   6.115   6.852   2.644
  456SOL    HW1 1708   6.112   6.757   2.628
  456SOL    HW2 1709   6.102   6.860   2.739
  457SOL     OW 1710   5.604   7.096   2.453
  457SOL    HW1 1711   5.591   7.183   2.415
  457SOL    HW2 1712   5.691   7.070   2.423
  458SOL     OW 1713   5.713   4.255   2.582
  458SOL    HW1 1714   5.787   4.195   2.591
  458SOL    HW2 1715   5.702   4.266   2.488
  459SOL     OW 1716   6.309   1.347   1.980
  459SOL    HW1 1717   6.215   1.353   1.995
  459SOL    HW2 1718   6.323   1.393   1.897
  460SOL     OW 1719   5.760   4.229   2.307
  460SOL    HW1 1720   5.698   4.276   2.251
  460SOL    HW2 1721   5.846   4.265   2.282
  461SOL     OW 1722   5.140   3.986   2.291
  461SOL    HW1 1723   5.180   3.900   2.301
  461SOL    HW2 1724   5.103   3.986   2.203
  462SOL     OW 1725   5.427   4.506   2.679
  462SOL    HW1 1726   5.418   4.586   2.627
  462SOL    HW2 1727   5.411   4.435   2.618
  463SOL     OW 1728   5.446   4.983   2.670
  463SOL    HW1 1729   5.491   5.061   2.637
  463SOL    HW2 1730   5.402   5.013   2.750
  464SOL     OW 1731   5.741   6.897   3.458
  464SOL    HW1 1732   5.677   6.969   3.454
  464SOL    HW2 1733   5.801   6.914   3.386
  465SOL     OW 1734   5.391   4.294   2.508
  465SOL    HW1 1735   5.375   4.225   2.572
  465SOL    HW2 1736   5.380   4.251   2.423
  466SOL     OW 1737   6.379   5.661   4.480
  466SOL    HW1 1738   6.313   5.638   4.415
  466SOL    HW2 1739   6.455   5.606   4.458
  467SOL     OW 1740   6.237   3.753   2.543
  467SOL    HW1 1741   6.174   3.812   2.584
  467SOL    HW2 1742   6.231   3.772   2.450
  468SOL     OW 1743   3.652   0.140   0.986
  468SOL    HW1 1744   3.630   0.049   1.006
  468SOL    HW2 1745   3.747   0.144   0.991
  469SOL     OW 1746   4.078   4.370   2.894
  469SOL    HW1 1747   4.137   4.368   2.970
  469SOL    HW2 1748   4.000   4.322   2.924
  470SOL     OW 1749   6.414   6.268   0.366
  470SOL    HW1 1750   6.405   6.216   0.446
  470SOL    HW2 1751   6.508   6.286   0.360
  471SOL     OW 1752   4.898   4.039   2.857
  471SOL    HW1 1753   4.872   4.009   2.943
  471SOL    HW2 1754   4.817   4.068   2.816
  472SOL     OW 1755   5.946   3.368   1.232
  472SOL    HW1 1756   5.936   3.273   1.235
  472SOL    HW2 1757   5.871   3.402   1.282
  473SOL     OW 1758   6.443   4.309   2.639
  473SOL    HW1 1759   6.408   4.318   2.728
  473SOL    HW2 1760   6.378   4.352   2.584
  474SOL     OW 1761   5.178   5.411   2.331
  474SOL    HW1 1762   5.220   5.418   2.246
  474SOL    HW2 1763   5.178   5.317   2.350
  475SOL     OW 1764   5.573   5.226   2.640
  475SOL    HW1 1765   5.616   5.271   2.567
  475SOL    HW2 1766   5.644   5.201   2.699
  476SOL     OW 1767   4.128   0.878   3.533
  476SOL    HW1 1768   4.159   0.946   3.592
  476SOL    HW2 1769   4.040   0.857   3.564
  477SOL     OW 1770   5.203   5.510   2.893
  477SOL    HW1 1771   5.120   5.501   2.846
  477SOL    HW2 1772   5.239   5.422   2.895
  478SOL     OW 1773   4.608   6.621   1.849
  478SOL    HW1 1774   4.567   6.565   1.783
  478SOL    HW2 1775   4.702   6.610   1.835
  479SOL     OW 1776   5.649   7.298   2.269
  479SOL    HW1 1777   5.606   0.063   2.213
  479SOL    HW2 1778   5.727   0.044   2.301
  480SOL     OW 1779   5.817   5.729   2.881
  480SOL    HW1 1780   5.864   5.780   2.815
  480SOL    HW2 1781   5.815   5.640   2.846
  481SOL     OW 1782   3.893   4.980   1.177
  481SOL    HW1 1783   3.799   4.985   1.194
  481SOL    HW2 1784   3.918   4.891   1.204
  482SOL     OW 1785   5.642   2.119   4.386
  482SOL    HW1 1786   5.730   2.135   4.422
  482SOL    HW2 1787   5.585   2.117   4.463
  483SOL     OW 1788   5.240   5.737   2.284
  483SOL    HW1 1789   5.177   5.808   2.297
  483SOL    HW2 1790   5.313   5.778   2.238
  484SOL     OW 1791   4.586   6.807   3.529
  484SOL    HW1 1792   4.529   6.883   3.536
  484SOL    HW2 1793   4.663   6.829   3.582
  485SOL     OW 1794   6.962   5.821   2.433
  485SOL    HW1 1795   6.989   5.750   2.491
  485SOL    HW2 1796   6.901   5.780   2.372
  486SOL     OW 1797   5.533   2.673   3.600
  486SOL    HW1 1798   5.576   2.754   3.572
  486SOL    HW2 1799   5.487   2.697   3.680
  487SOL     OW 1800   4.231   1.442   4.113
  487SOL    HW1 1801   4.278   1.444   4.196
  487SOL    HW2 1802   4.267   1.515   4.063
  488SOL     OW 1803   4.983   3.659   1.848
  488SOL    HW1 1804   4.932   3.731   1.811
  488SOL    HW2 1805   4.953   3.581   1.801
  489SOL     OW 1806   5.442   5.854   2.150
  489SOL    HW1 1807   5.426   5.871   2.057
  489SOL    HW2 1808   5.536   5.869   2.162
  490SOL     OW 1809   5.383   5.574   2.459
  490SOL    HW1 1810   5.341   5.498   2.499
  490SOL    HW2 1811   5.320   5.607   2.396
  491SOL     OW 1812   6.047   3.091   0.468
  491SOL    HW1 1813   6.032   3.174   0.512
  491SOL    HW2 1814   6.123   3.053   0.513
  492SOL     OW 1815   0.082   4.313   3.421
  492SOL    HW1 1816   0.036   4.273   3.495
  492SOL    HW2 1817   0.046   4.270   3.344
  493SOL     OW 1818   4.863   1.039   2.751
  493SOL    HW1 1819   4.955   1.051   2.725
  493SOL    HW2 1820   4.837   0.957   2.709
  494SOL     OW 1821   5.738   5.334   2.439
  494SOL    HW1 1822   5.830   5.352   2.421
  494SOL    HW2 1823   5.721   5.250   2.396
  495SOL     OW 1824   6.312   7.024   2.553
  495SOL    HW1 1825   6.277   7.063   2.473
  495SOL    HW2 1826   6.242   6.967   2.585
  496SOL     OW 1827   5.522   3.563   3.658
  496SOL    HW1 1828   5.560   3.644   3.625
  496SOL    HW2 1829   5.541   3.563   3.752
  497SOL     OW 1830   5.969   3.652   2.268
  497SOL    HW1 1831   5.880   3.684   2.258
  497SOL    HW2 1832   6.021   3.730   2.290
  498SOL     OW 1833   6.821   4.213   3.369
  498SOL    HW1 1834   6.793   4.305   3.367
  498SOL    HW2 1835   6.845   4.192   3.279
  499SOL     OW 1836   7.054   3.286   4.334
  499SOL    HW1 1837   6.985   3.251   4.278
  499SOL    HW2 1838   7.008   3.331   4.405
  500SOL     OW 1839   4.897   3.385   3.071
  500SOL    HW1 1840   4.921   3.443   3.143
  500SOL    HW2 1841   4.929   3.429   2.993
  501SOL     OW 1842   4.466   2.785   2.531
  501SOL    HW1 1843   4.415   2.837   2.593
  501SOL    HW2 1844   4.512   2.722   2.586
  502SOL     OW 1845   4.295   1.694   3.981
  502SOL    HW1 1846   4.387   1.711   4.002
  502SOL    HW2 1847   4.294   1.683   3.886
  503SOL     OW 1848   5.073   2.959   4.513
  503SOL    HW1 1849   5.116   3.044   4.526
  503SOL    HW2 1850   4.988   2.969   4.557
  504SOL     OW 1851   4.383   7.198   4.221
  504SOL    HW1 1852   4.455   7.138   4.202
  504SOL    HW2 1853   4.426   7.274   4.262
  505SOL     OW 1854   5.817   2.588   0.423
  505SOL    HW1 1855   5.769   2.552   0.498
  505SOL    HW2 1856   5.894   2.630   0.462
  506SOL     OW 1857   6.074   7.081   1.223
  506SOL    HW1 1858   6.121   6.998   1.222
  506SOL    HW2 1859   6.051   7.095   1.315
  507SOL     OW 1860   6.323   7.291   1.901
  507SOL    HW1 1861   6.326   7.263   1.992
  507SOL    HW2 1862   6.352   0.083   1.903
  508SOL     OW 1863   0.434   5.541   3.873
  508SOL    HW1 1864   0.346   5.505   3.872
  508SOL    HW2 1865   0.421   5.636   3.863
  509SOL     OW 1866   6.561   3.188   2.544
  509SOL    HW1 1867   6.628   3.241   2.500
  509SOL    HW2 1868   6.521   3.248   2.607
  510SOL     OW 1869   0.774   6.641   2.813
  510SOL    HW1 1870   0.680   6.631   2.799
  510SOL    HW2 1871   0.790   6.735   2.802
  511SOL     OW 1872   4.308   2.888   2.750
  511SOL    HW1 1873   4.261   2.962   2.789
  511SOL    HW2 1874   4.396   2.895   2.786
  512SOL     OW 1875   0.060   5.616   4.490
  512SOL    HW1 1876   7.296   5.662   4.545
  512SOL    HW2 1877   0.130   5.680   4.475
  513SOL     OW 1878   5.411   4.746   2.540
  513SOL    HW1 1879   5.422   4.823   2.595
  513SOL    HW2 1880   5.431   4.776   2.451
  514SOL     OW 1881   4.317   0.301   3.884
  514SOL    HW1 1882   4.401   0.325   3.924
  514SOL    HW2 1883   4.317   0.347   3.800
  515SOL     OW 1884   2.653   5.336   2.485
  515SOL    HW1 1885   2.661   5.397   2.558
  515SOL    HW2 1886   2.571   5.289   2.501
  516SOL     OW 1887   1.000   3.809   0.026
  516SOL    HW1 1888   1.081   3.769   0.056
  516SOL    HW2 1889   1.007   3.901   0.052
  517SOL     OW 1890   7.080   3.836   5.103
  517SOL    HW1 1891   7.106   3.858   5.013
  517SOL    HW2 1892   7.141   3.767   5.129
  518SOL     OW 1893   5.840   5.727   2.288
  518SOL    HW1 1894   5.788   5.785   2.232
  518SOL    HW2 1895   5.775   5.682   2.342
  519SOL     OW 1896   4.698   2.814   1.885
  519SOL    HW1 1897   4.643   2.886   1.854
  519SOL    HW2 1898   4.636   2.749   1.918
  520SOL     OW 1899   6.738   6.994   0.348
  520SOL    HW1 1900   6.769   6.974   0.436
  520SOL    HW2 1901   6.809   6.963   0.291
  521SOL     OW 1902   1.620   3.346   4.866
  521SOL    HW1 1903   1.619   3.389   4.951
  521SOL    HW2 1904   1.547   3.284   4.869
  522SOL     OW 1905   3.030   4.341   2.946
  522SOL    HW1 1906   2.994   4.414   2.995
  522SOL    HW2 1907   3.087   4.295   3.008
  523SOL     OW 1908   4.785   4.947   1.035
  523SOL    HW1 1909   4.879   4.937   1.055
  523SOL    HW2 1910   4.769   4.886   0.963
  524SOL     OW 1911   3.154   4.659   2.422
  524SOL    HW1 1912   3.179   4.571   2.392
  524SOL    HW2 1913   3.064   4.648   2.453
  525SOL     OW 1914   5.981   3.562   0.752
  525SOL    HW1 1915   5.902   3.613   0.732
  525SOL    HW2 1916   6.052   3.613   0.712
  526SOL     OW 1917   5.667   7.192   1.157
  526SOL    HW1 1918   5.667   7.138   1.236
  526SOL    HW2 1919   5.735   7.153   1.101
  527SOL     OW 1920   7.078   0.335   2.288
  527SOL    HW1 1921   7.148   0.396   2.268
  527SOL    HW2 1922   7.025   0.332   2.208
  528SOL     OW 1923   6.104   6.705   1.444
  528SOL    HW1 1924   6.147   6.620   1.452
  528SOL    HW2 1925   6.155   6.752   1.378
  529SOL     OW 1926   0.220   3.635   4.656
  529SOL    HW1 1927   0.158   3.688   4.707
  529SOL    HW2 1928   0.292   3.617   4.716
  530SOL     OW 1929   3.640   5.543   2.298
  530SOL    HW1 1930   3.583   5.491   2.356
  530SOL    HW2 1931   3.623   5.508   2.211
  531SOL     OW 1932   5.752   6.053   0.765
  531SOL    HW1 1933   5.783   6.114   0.699
  531SOL    HW2 1934   5.677   6.097   0.805
  532SOL     OW 1935   6.711   7.204   3.378
  532SOL    HW1 1936   6.656   7.276   3.346
  532SOL    HW2 1937   6.777   7.247   3.431
  533SOL     OW 1938   5.740   3.979   2.417
  533SOL    HW1 1939   5.739   4.062   2.369
  533SOL    HW2 1940   5.801   3.994   2.489
  534SOL     OW 1941   2.861   5.058   1.223
  534SOL    HW1 1942   2.876   5.085   1.314
  534SOL    HW2 1943   2.779   5.008   1.226
  535SOL     OW 1944   5.869   3.275   4.428
  535SOL    HW1 1945   5.938   3.340   4.420
  535SOL    HW2 1946   5.915   3.191   4.433
  536SOL     OW 1947   5.585   2.401   2.750
  536SOL    HW1 1948   5.520   2.332   2.738
  536SOL    HW2 1949   5.630   2.406   2.665
  537SOL     OW 1950   4.013   4.576   2.725
  537SOL    HW1 1951   4.025   4.505   2.789
  537SOL    HW2 1952   4.099   4.618   2.720
  538SOL     OW 1953   3.743   6.981   2.803
  538SOL    HW1 1954   3.810   7.021   2.748
  538SOL    HW2 1955   3.661   7.021   2.775
  539SOL     OW 1956   6.532   3.748   0.184
  539SOL    HW1 1957   6.564   3.713   0.101
  539SOL    HW2 1958   6.455   3.800   0.160
  540SOL     OW 1959   5.695   5.749   4.275
  540SOL    HW1 1960   5.660   5.663   4.253
  540SOL    HW2 1961   5.620   5.808   4.265
  541SOL     OW 1962   5.591   1.021   2.544
  541SOL    HW1 1963   5.581   1.114   2.523
  541SOL    HW2 1964   5.677   0.998   2.508
  542SOL     OW 1965   6.221   3.484   5.057
  542SOL    HW1 1966   6.290   3.419   5.069
  542SOL    HW2 1967   6.209   3.523   5.143
  543SOL     OW 1968   6.094   5.717   3.849
  543SOL    HW1 1969   6.124   5.767   3.925
  543SOL    HW2 1970   5.999   5.713   3.860
  544SOL     OW 1971   0.066   7.044   2.646
  544SOL    HW1 1972   0.153   7.011   2.620
  544SOL    HW2 1973   0.029   7.081   2.566
  545SOL     OW 1974   6.415   6.554   3.501
  545SOL    HW1 1975   6.450   6.472   3.537
  545SOL    HW2 1976   6.338   6.573   3.554
  546SOL     OW 1977   6.134   3.366   4.671
  546SOL    HW1 1978   6.110   3.391   4.582
  546SOL    HW2 1979   6.173   3.445   4.709
  547SOL     OW 1980   3.657   4.354   0.161
  547SOL    HW1 1981   3.574   4.372   0.205
  547SOL    HW2 1982   3.631   4.328   0.072
  548SOL     OW 1983   0.868   6.265   3.795
  548SOL    HW1 1984   0.949   6.259   3.744
  548SOL    HW2 1985   0.881   6.206   3.869
  549SOL     OW 1986   5.806   7.090   1.663
  549SOL    HW1 1987   5.718   7.075   1.696
  549SOL    HW2 1988   5.863   7.073   1.738
  550SOL     OW 1989   6.424   0.840   3.062
  550SOL    HW1 1990   6.392   0.927   3.040
  550SOL    HW2 1991   6.355   0.780   3.031
  551SOL     OW 1992   5.116   3.929   3.050
  551SOL    HW1 1993   5.139   3.945   3.142
  551SOL    HW2 1994   5.021   3.943   3.046
  552SOL     OW 1995   5.455   3.378   2.183
  552SOL    HW1 1996   5.502   3.439   2.127
  552SOL    HW2 1997   5.497   3.293   2.168
  553SOL     OW 1998   5.002   5.928   4.292
  553SOL    HW1 1999   4.914   5.907   4.324
  553SOL    HW2 2000   5.061   5.890   4.356
  554SOL     OW 2001   0.097   5.076   1.056
  554SOL    HW1 2002   0.124   5.057   1.146
  554SOL    HW2 2003   0.156   5.025   1.002
  555SOL     OW 2004   7.255   6.840   3.962
  555SOL    HW1 2005   7.194   6.815   3.892
  555SOL    HW2 2006   0.031   6.878   3.916
  556SOL     OW 2007   5.723   4.309   1.530
  556SOL    HW1 2008   5.755   4.399   1.522
  556SOL    HW2 2009   5.710   4.280   1.440
  557SOL     OW 2010   5.404   3.086   3.116
  557SOL    HW1 2011   5.470   3.152   3.139
  557SOL    HW2 2012   5.440   3.004   3.151
  558SOL     OW 2013   2.813   3.389   1.679
  558SOL    HW1 2014   2.904   3.397   1.708
  558SOL    HW2 2015   2.766   3.457   1.728
  559SOL     OW 2016   4.492   6.862   1.910
  559SOL    HW1 2017   4.441   6.832   1.986
  559SOL    HW2 2018   4.541   6.784   1.882
  560SOL     OW 2019   2.443   5.172   2.247
  560SOL    HW1 2020   2.398   5.244   2.202
  560SOL    HW2 2021   2.435   5.193   2.340
  561SOL     OW 2022   7.014   6.255   2.618
  561SOL    HW1 2023   6.976   6.326   2.669
  561SOL    HW2 2024   7.105   6.250   2.647
  562SOL     OW 2025   7.173   4.301   1.539
  562SOL    HW1 2026   7.156   4.372   1.601
  562SOL    HW2 2027   7.090   4.253   1.534
  563SOL     OW 2028   7.258   1.114   2.445
  563SOL    HW1 2029   0.045   1.154   2.450
  563SOL    HW2 2030   7.204   1.166   2.504
  564SOL     OW 2031   6.657   1.655   0.862
  564SOL    HW1 2032   6.751   1.642   0.847
  564SOL    HW2 2033   6.638   1.740   0.822
  565SOL     OW 2034   2.842   5.252   2.310
  565SOL    HW1 2035   2.779   5.295   2.367
  565SOL    HW2 2036   2.854   5.165   2.347
  566SOL     OW 2037   4.183   6.620   0.873
  566SOL    HW1 2038   4.203   6.706   0.908
  566SOL    HW2 2039   4.089   6.623   0.853
  567SOL     OW 2040   6.443   5.635   1.145
  567SOL    HW1 2041   6.402   5.584   1.215
  567SOL    HW2 2042   6.533   5.604   1.142
  568SOL     OW 2043   5.814   0.307   2.542
  568SOL    HW1 2044   5.720   0.316   2.529
  568SOL    HW2 2045   5.841   0.238   2.482
  569SOL     OW 2046   5.922   0.122   3.610
  569SOL    HW1 2047   5.877   0.150   3.689
  569SOL    HW2 2048   5.858   0.069   3.562
  570SOL     OW 2049   5.135   1.019   1.492
  570SOL    HW1 2050   5.091   1.063   1.419
  570SOL    HW2 2051   5.080   0.944   1.512
  571SOL     OW 2052   6.039   3.109   1.979
  571SOL    HW1 2053   6.071   3.051   1.910
  571SOL    HW2 2054   6.118   3.137   2.025
  572SOL     OW 2055   6.866   5.378   0.991
  572SOL    HW1 2056   6.820   5.327   0.924
  572SOL    HW2 2057   6.865   5.467   0.957
  573SOL     OW 2058   7.057   6.969   4.343
  573SOL    HW1 2059   7.035   6.913   4.418
  573SOL    HW2 2060   6.979   6.967   4.288
  574SOL     OW 2061   5.411   1.730   2.712
  574SOL    HW1 2062   5.326   1.689   2.731
  574SOL    HW2 2063   5.476   1.666   2.742
  575SOL     OW 2064   4.432   3.667   3.227
  575SOL    HW1 2065   4.459   3.725   3.156
  575SOL    HW2 2066   4.510   3.656   3.281
  576SOL     OW 2067   2.576   4.637   1.313
  576SOL    HW1 2068   2.648   4.627   1.375
  576SOL    HW2 2069   2.499   4.650   1.367
  577SOL     OW 2070   3.348   0.276   2.020
  577SOL    HW1 2071   3.428   0.240   2.060
  577SOL    HW2 2072   3.348   0.243   1.931
  578SOL     OW 2073   0.464   4.395   4.513
  578SOL    HW1 2074   0.494   4.371   4.426
  578SOL    HW2 2075   0.535   4.368   4.571
  579SOL     OW 2076   5.674   1.267   3.800
  579SOL    HW1 2077   5.658   1.274   3.706
  579SOL    HW2 2078   5.758   1.312   3.813
  580SOL     OW 2079   7.210   3.268   1.678
  580SOL    HW1 2080   7.157   3.292   1.602
  580SOL    HW2 2081   0.001   3.272   1.647
  581SOL     OW 2082   7.080   3.444   0.514
  581SOL    HW1 2083   7.020   3.373   0.490
  581SOL    HW2 2084   7.165   3.415   0.480
  582SOL     OW 2085   2.125   2.230   4.743
  582SOL    HW1 2086   2.083   2.165   4.800
  582SOL    HW2 2087   2.052   2.275   4.701
  583SOL     OW 2088   4.445   2.970   4.361
  583SOL    HW1 2089   4.389   2.903   4.400
  583SOL    HW2 2090   4.534   2.938   4.376
  584SOL     OW 2091   6.472   2.587   0.797
  584SOL    HW1 2092   6.566   2.603   0.783
  584SOL    HW2 2093   6.469   2.518   0.862
  585SOL     OW 2094   6.658   4.016   2.479
  585SOL    HW1 2095   6.596   4.027   2.407
  585SOL    HW2 2096   6.605   4.024   2.558
  586SOL     OW 2097   0.411   6.149   1.818
  586SOL    HW1 2098   0.450   6.236   1.828
  586SOL    HW2 2099   0.435   6.123   1.729
  587SOL     OW 2100   3.809   0.736   1.743
  587SOL    HW1 2101   3.849   0.759   1.660
  587SOL    HW2 2102   3.847   0.650   1.765
  588SOL     OW 2103   4.184   5.848   1.275
  588SOL    HW1 2104   4.115   5.865   1.211
  588SOL    HW2 2105   4.245   5.790   1.228
  589SOL     OW 2106   3.180   0.340   4.851
  589SOL    HW1 2107   3.130   0.388   4.784
  589SOL    HW2 2108   3.243   0.403   4.884
  590SOL     OW 2109   6.704   4.329   2.761
  590SOL    HW1 2110   6.702   4.248   2.813
  590SOL    HW2 2111   6.621   4.328   2.713
  591SOL     OW 2112   0.041   5.042   2.086
  591SOL    HW1 2113   0.055   4.962   2.136
  591SOL    HW2 2114   0.125   5.060   2.044
  592SOL     OW 2115   1.209   7.293   4.918
  592SOL    HW1 2116   1.228   7.217   4.973
  592SOL    HW2 2117   1.148   0.046   4.969
  593SOL     OW 2118   7.112   4.506   1.976
  593SOL    HW1 2119   7.075   4.418   1.964
  593SOL    HW2 2120   7.162   4.500   2.058
  594SOL     OW 2121   2.436   1.563   4.968
  594SOL    HW1 2122   2.532   1.572   4.976
  594SOL    HW2 2123   2.417   1.478   5.008
  595SOL     OW 2124   4.460   3.477   5.024
  595SOL    HW1 2125   4.487   3.542   5.088
  595SOL    HW2 2126   4.527   3.481   4.955
  596SOL     OW 2127   4.063   6.820   1.837
  596SOL    HW1 2128   4.140   6.851   1.789
  596SOL    HW2 2129   4.067   6.724   1.830
  597SOL     OW 2130   4.185   4.087   3.133
  597SOL    HW1 2131   4.214   4.154   3.195
  597SOL    HW2 2132   4.114   4.042   3.178
  598SOL     OW 2133   6.423   3.780   2.283
  598SOL    HW1 2134   6.437   3.873   2.297
  598SOL    HW2 2135   6.408   3.772   2.189
  599SOL     OW 2136   4.035   1.927   3.068
  599SOL    HW1 2137   4.017   1.943   2.975
  599SOL    HW2 2138   4.108   1.986   3.088
  600SOL     OW 2139   5.652   5.594   2.432
  600SOL    HW1 2140   5.678   5.503   2.439
  600SOL    HW2 2141   5.558   5.594   2.446
  601SOL     OW 2142   6.986   1.191   2.886
  601SOL    HW1 2143   6.906   1.146   2.856
  601SOL    HW2 2144   7.019   1.135   2.957
  602SOL     OW 2145   5.631   3.807   3.591
  602SOL    HW1 2146   5.690   3.853   3.651
  602SOL    HW2 2147   5.551   3.860   3.592
  603SOL     OW 2148   3.002   4.351   3.664
  603SOL    HW1 2149   3.051   4.311   3.736
  603SOL    HW2 2150   3.029   4.442   3.664
  604SOL     OW 2151   5.601   7.294   3.150
  604SOL    HW1 2152   5.667   7.236   3.187
  604SOL    HW2 2153   5.518   7.262   3.186
  605SOL     OW 2154   6.572   3.456   1.966
  605SOL    HW1 2155   6.580   3.361   1.959
  605SOL    HW2 2156   6.575   3.473   2.061
  606SOL     OW 2157   0.078   4.727   0.375
  606SOL    HW1 2158   0.061   4.670   0.450
  606SOL    HW2 2159   0.087   4.667   0.301
  607SOL     OW 2160   5.712   4.447   0.221
  607SOL    HW1 2161   5.630   4.412   0.188
  607SOL    HW2 2162   5.687   4.527   0.268
  608SOL     OW 2163   6.361   5.283   1.121
  608SOL    HW1 2164   6.294   5.312   1.059
  608SOL    HW2 2165   6.352   5.342   1.196
  609SOL     OW 2166   1.387   5.674   2.552
  609SOL    HW1 2167   1.300   5.637   2.540
  609SOL    HW2 2168   1.440   5.602   2.586
  610SOL     OW 2169   5.262   0.480   1.637
  610SOL    HW1 2170   5.219   0.556   1.675
  610SOL    HW2 2171   5.331   0.457   1.699
  611SOL     OW 2172   3.261   0.694   5.120
  611SOL    HW1 2173   3.299   0.778   5.148
  611SOL    HW2 2174   3.166   0.709   5.122
  612SOL     OW 2175   4.846   3.410   2.504
  612SOL    HW1 2176   4.904   3.434   2.431
  612SOL    HW2 2177   4.760   3.442   2.477
  613SOL     OW 2178   5.991   5.657   4.703
  613SOL    HW1 2179   6.076   5.613   4.699
  613SOL    HW2 2180   6.000   5.731   4.643
  614SOL     OW 2181   5.939   5.279   4.450
  614SOL    HW1 2182   5.928   5.289   4.356
  614SOL    HW2 2183   6.022   5.232   4.459
  615SOL     OW 2184   1.749   3.204   3.361
  615SOL    HW1 2185   1.654   3.205   3.372
  615SOL    HW2 2186   1.768   3.286   3.315
  616SOL     OW 2187   5.695   6.680   4.931
  616SOL    HW1 2188   5.709   6.690   5.026
  616SOL    HW2 2189   5.707   6.586   4.916
  617SOL     OW 2190   5.148   3.988   4.762
  617SOL    HW1 2191   5.148   4.049   4.689
  617SOL    HW2 2192   5.061   3.949   4.762
  618SOL     OW 2193   0.604   3.109   2.630
  618SOL    HW1 2194   0.572   3.132   2.543
  618SOL    HW2 2195   0.699   3.125   2.626
  619SOL     OW 2196   6.356   3.116   2.384
  619SOL    HW1 2197   6.430   3.136   2.440
  619SOL    HW2 2198   6.394   3.107   2.296
  620SOL     OW 2199   4.839   6.880   3.641
  620SOL    HW1 2200   4.850   6.972   3.616
  620SOL    HW2 2201   4.887   6.832   3.573
  621SOL     OW 2202   4.274   3.810   0.877
  621SOL    HW1 2203   4.266   3.728   0.925
  621SOL    HW2 2204   4.204   3.808   0.812
  622SOL     OW 2205   4.746   1.716   2.012
  622SOL    HW1 2206   4.739   1.700   1.918
  622SOL    HW2 2207   4.816   1.658   2.042
  623SOL     OW 2208   4.152   5.819   4.177
  623SOL    HW1 2209   4.126   5.881   4.245
  623SOL    HW2 2210   4.073   5.806   4.125
  624SOL     OW 2211   0.552   4.850   0.972
  624SOL    HW1 2212   0.561   4.886   1.061
  624SOL    HW2 2213   0.581   4.759   0.980
  625SOL     OW 2214   0.207   0.174   4.081
  625SOL    HW1 2215   0.143   0.107   4.106
  625SOL    HW2 2216   0.159   0.233   4.023
  626SOL     OW 2217   0.427   7.059   0.200
  626SOL    HW1 2218   0.468   6.991   0.255
  626SOL    HW2 2219   0.499   7.117   0.176
  627SOL     OW 2220   5.615   4.749   4.454
  627SOL    HW1 2221   5.579   4.813   4.393
  627SOL    HW2 2222   5.710   4.757   4.443
  628SOL     OW 2223   4.364   6.750   2.122
  628SOL    HW1 2224   4.389   6.660   2.104
  628SOL    HW2 2225   4.386   6.764   2.214
  629SOL     OW 2226   0.846   6.242   1.984
  629SOL    HW1 2227   0.795   6.317   2.016
  629SOL    HW2 2228   0.810   6.224   1.898
  630SOL     OW 2229   6.483   5.358   0.879
  630SOL    HW1 2230   6.395   5.361   0.843
  630SOL    HW2 2231   6.471   5.337   0.971
  631SOL     OW 2232   5.336   3.614   4.061
  631SOL    HW1 2233   5.278   3.624   3.986
  631SOL    HW2 2234   5.280   3.580   4.131
  632SOL     OW 2235   7.074   5.029   1.445
  632SOL    HW1 2236   7.088   5.074   1.361
  632SOL    HW2 2237   7.152   4.975   1.456
  633SOL     OW 2238   5.487   6.800   1.370
  633SOL    HW1 2239   5.561   6.760   1.325
  633SOL    HW2 2240   5.511   6.797   1.463
  634SOL     OW 2241   4.006   6.597   3.073
  634SOL    HW1 2242   3.958   6.678   3.056
  634SOL    HW2 2243   3.970   6.534   3.009
  635SOL     OW 2244   0.011   4.733   1.945
  635SOL    HW1 2245   7.245   4.664   1.939
  635SOL    HW2 2246   0.017   4.753   2.039
  636SOL     OW 2247   4.674   7.137   2.219
  636SOL    HW1 2248   4.597   7.140   2.162
  636SOL    HW2 2249   4.638   7.126   2.307
  637SOL     OW 2250   2.438   4.179   2.840
  637SOL    HW1 2251   2.451   4.097   2.887
  637SOL    HW2 2252   2.502   4.177   2.770
  638SOL     OW 2253   3.518   7.286   1.755
  638SOL    HW1 2254   3.576   7.240   1.815
  638SOL    HW2 2255   3.535   7.247   1.669
  639SOL     OW 2256   6.907   5.169   2.939
  639SOL    HW1 2257   6.957   5.250   2.951
  639SOL    HW2 2258   6.818   5.191   2.966
  640SOL     OW 2259   7.183   4.452   2.777
  640SOL    HW1 2260   7.231   4.518   2.826
  640SOL    HW2 2261   7.249   4.386   2.754
  641SOL     OW 2262   6.496   5.193   3.271
  641SOL    HW1 2263   6.554   5.260   3.235
  641SOL    HW2 2264   6.545   5.111   3.262
  642SOL     OW 2265   4.475   3.483   3.882
  642SOL    HW1 2266   4.472   3.521   3.794
  642SOL    HW2 2267   4.384   3.481   3.911
  643SOL     OW 2268   4.230   4.874   0.938
  643SOL    HW1 2269   4.244   4.942   1.003
  643SOL    HW2 2270   4.272   4.907   0.859
  644SOL     OW 2271   4.606   3.338   3.330
  644SOL    HW1 2272   4.668   3.265   3.330
  644SOL    HW2 2273   4.520   3.297   3.319
  645SOL     OW 2274   6.160   0.269   3.589
  645SOL    HW1 2275   6.075   0.226   3.581
  645SOL    HW2 2276   6.177   0.274   3.683
  646SOL     OW 2277   5.220   7.086   1.018
  646SOL    HW1 2278   5.135   7.102   1.058
  646SOL    HW2 2279   5.282   7.135   1.072
  647SOL     OW 2280   6.165   0.710   3.253
  647SOL    HW1 2281   6.182   0.686   3.162
  647SOL    HW2 2282   6.175   0.629   3.302
  648SOL     OW 2283   6.922   4.140   1.139
  648SOL    HW1 2284   6.869   4.148   1.218
  648SOL    HW2 2285   7.004   4.101   1.169
  649SOL     OW 2286   4.260   3.788   2.853
  649SOL    HW1 2287   4.337   3.787   2.909
  649SOL    HW2 2288   4.232   3.880   2.854
  650SOL     OW 2289   4.290   0.376   0.561
  650SOL    HW1 2290   4.204   0.339   0.581
  650SOL    HW2 2291   4.319   0.330   0.482
  651SOL     OW 2292   3.033   4.152   4.953
  651SOL    HW1 2293   2.972   4.226   4.958
  651SOL    HW2 2294   3.104   4.184   4.897
  652SOL     OW 2295   1.199   4.173   0.348
  652SOL    HW1 2296   1.219   4.102   0.408
  652SOL    HW2 2297   1.149   4.235   0.401
  653SOL     OW 2298   6.230   7.055   4.098
  653SOL    HW1 2299   6.166   7.024   4.162
  653SOL    HW2 2300   6.246   7.146   4.123
  654SOL     OW 2301   5.771   5.946   4.451
  654SOL    HW1 2302   5.741   5.865   4.409
  654SOL    HW2 2303   5.693   5.982   4.493
  655SOL     OW 2304   3.830   4.338   2.265
  655SOL    HW1 2305   3.861   4.366   2.351
  655SOL    HW2 2306   3.902   4.360   2.205
  656SOL     OW 2307   2.331   2.310   1.133
  656SOL    HW1 2308   2.340   2.353   1.048
  656SOL    HW2 2309   2.411   2.335   1.181
  657SOL     OW 2310   4.980   4.461   3.591
  657SOL    HW1 2311   4.996   4.369   3.610
  657SOL    HW2 2312   4.920   4.490   3.660
  658SOL     OW 2313   5.870   6.239   0.585
  658SOL    HW1 2314   5.861   6.274   0.496
  658SOL    HW2 2315   5.963   6.245   0.604
  659SOL     OW 2316   4.215   4.054   2.860
  659SOL    HW1 2317   4.302   4.087   2.838
  659SOL    HW2 2318   4.205   4.072   2.953
  660SOL     OW 2319   4.740   3.246   2.713
  660SOL    HW1 2320   4.784   3.307   2.653
  660SOL    HW2 2321   4.671   3.205   2.659
  661SOL     OW 2322   0.237   2.829   4.527
  661SOL    HW1 2323   0.259   2.919   4.502
  661SOL    HW2 2324   0.322   2.787   4.541
  662SOL     OW 2325   5.641   0.199   3.374
  662SOL    HW1 2326   5.678   0.121   3.416
  662SOL    HW2 2327   5.638   0.177   3.281
  663SOL     OW 2328   4.288   6.712   0.082
  663SOL    HW1 2329   4.320   6.628   0.115
  663SOL    HW2 2330   4.276   6.766   0.160
  664SOL     OW 2331   0.125   4.590   3.334
  664SOL    HW1 2332   0.154   4.668   3.380
  664SOL    HW2 2333   0.136   4.519   3.398
  665SOL     OW 2334   4.857   3.647   4.937
  665SOL    HW1 2335   4.940   3.602   4.923
  665SOL    HW2 2336   4.866   3.688   5.023
  666SOL     OW 2337   6.128   7.231   1.709
  666SOL    HW1 2338   6.069   7.177   1.761
  666SOL    HW2 2339   6.197   7.258   1.770
  667SOL     OW 2340   2.658   0.499   4.941
  667SOL    HW1 2341   2.613   0.423   4.976
  667SOL    HW2 2342   2.604   0.527   4.867
  668SOL     OW 2343   2.133   4.647   3.835
  668SOL    HW1 2344   2.116   4.653   3.741
  668SOL    HW2 2345   2.123   4.737   3.866
  669SOL     OW 2346   6.804   6.830   3.460
  669SOL    HW1 2347   6.713   6.811   3.484
  669SOL    HW2 2348   6.797   6.880   3.379
  670SOL     OW 2349   4.154   6.256   3.448
  670SOL    HW1 2350   4.144   6.330   3.388
  670SOL    HW2 2351   4.215   6.197   3.404
  671SOL     OW 2352   7.019   2.910   1.816
  671SOL    HW1 2353   7.053   2.855   1.886
  671SOL    HW2 2354   7.049   2.998   1.836
  672SOL     OW 2355   4.738   4.757   0.824
  672SOL    HW1 2356   4.730   4.706   0.744
  672SOL    HW2 2357   4.731   4.693   0.895
  673SOL     OW 2358   0.437   1.275   1.793
  673SOL    HW1 2359   0.514   1.257   1.739
  673SOL    HW2 2360   0.473   1.310   1.875
  674SOL     OW 2361   4.082   6.546   1.814
  674SOL    HW1 2362   4.138   6.503   1.750
  674SOL    HW2 2363   3.994   6.540   1.777
  675SOL     OW 2364   2.458   6.286   4.960
  675SOL    HW1 2365   2.511   6.223   4.911
  675SOL    HW2 2366   2.397   6.232   5.010
  676SOL     OW 2367   6.088   5.612   0.848
  676SOL    HW1 2368   6.080   5.627   0.942
  676SOL    HW2 2369   6.175   5.644   0.826
  677SOL     OW 2370   0.577   6.528   0.235
  677SOL    HW1 2371   0.637   6.579   0.289
  677SOL    HW2 2372   0.527   6.475   0.297
  678SOL     OW 2373   5.454   0.423   1.817
  678SOL    HW1 2374   5.515   0.490   1.849
  678SOL    HW2 2375   5.511   0.355   1.781
  679SOL     OW 2376   1.304   5.675   1.808
  679SOL    HW1 2377   1.279   5.594   1.763
  679SOL    HW2 2378   1.323   5.737   1.738
  680SOL     OW 2379   3.535   7.118   2.653
  680SOL    HW1 2380   3.519   7.080   2.567
  680SOL    HW2 2381   3.556   7.210   2.636
  681SOL     OW 2382   6.116   3.481   1.424
  681SOL    HW1 2383   6.073   3.449   1.345
  681SOL    HW2 2384   6.073   3.564   1.443
  682SOL     OW 2385   6.251   4.580   1.401
  682SOL    HW1 2386   6.241   4.607   1.309
  682SOL    HW2 2387   6.192   4.506   1.411
  683SOL     OW 2388   6.452   5.387   1.566
  683SOL    HW1 2389   6.480   5.407   1.656
  683SOL    HW2 2390   6.528   5.343   1.527
  684SOL     OW 2391   5.155   0.467   3.130
  684SOL    HW1 2392   5.186   0.518   3.205
  684SOL    HW2 2393   5.184   0.378   3.147
  685SOL     OW 2394   4.752   4.619   4.070
  685SOL    HW1 2395   4.788   4.531   4.075
  685SOL    HW2 2396   4.761   4.654   4.159
  686SOL     OW 2397   6.875   5.610   2.810
  686SOL    HW1 2398   6.909   5.694   2.842
  686SOL    HW2 2399   6.797   5.595   2.864
  687SOL     OW 2400   4.883   7.144   3.562
  687SOL    HW1 2401   4.967   7.126   3.519
  687SOL    HW2 2402   4.842   7.212   3.509
  688SOL     OW 2403   6.361   0.860   0.264
  688SOL    HW1 2404   6.404   0.826   0.186
  688SOL    HW2 2405   6.286   0.909   0.231
  689SOL     OW 2406   2.899   4.012   4.153
  689SOL    HW1 2407   2.900   3.969   4.067
  689SOL    HW2 2408   2.874   3.943   4.214
  690SOL     OW 2409   3.510   4.070   3.456
  690SOL    HW1 2410   3.430   4.113   3.486
  690SOL    HW2 2411   3.480   3.986   3.421
  691SOL     OW 2412   2.429   6.300   2.442
  691SOL    HW1 2413   2.362   6.365   2.419
  691SOL    HW2 2414   2.512   6.343   2.421
  692SOL     OW 2415   4.810   0.627   2.007
  692SOL    HW1 2416   4.829   0.553   2.066
  692SOL    HW2 2417   4.891   0.678   2.007
  693SOL     OW 2418   6.544   1.218   2.026
  693SOL    HW1 2419   6.462   1.266   2.020
  693SOL    HW2 2420   6.519   1.126   2.018
  694SOL     OW 2421   2.087   5.254   1.363
  694SOL    HW1 2422   2.150   5.218   1.426
  694SOL    HW2 2423   2.007   5.265   1.414
  695SOL     OW 2424   6.379   7.274   2.884
  695SOL    HW1 2425   6.290   7.260   2.852
  695SOL    HW2 2426   6.430   7.202   2.847
  696SOL     OW 2427   4.315   1.479   1.263
  696SOL    HW1 2428   4.298   1.544   1.195
  696SOL    HW2 2429   4.410   1.485   1.278
  697SOL     OW 2430   6.827   1.677   2.864
  697SOL    HW1 2431   6.880   1.602   2.890
  697SOL    HW2 2432   6.854   1.696   2.775
  698SOL     OW 2433   3.918   1.206   1.303
  698SOL    HW1 2434   3.922   1.190   1.209
  698SOL    HW2 2435   3.827   1.189   1.327
  699SOL     OW 2436   5.448   6.264   0.646
  699SOL    HW1 2437   5.427   6.353   0.675
  699SOL    HW2 2438   5.473   6.218   0.726
  700SOL     OW 2439   0.169   5.527   5.067
  700SOL    HW1 2440   0.188   5.443   5.109
  700SOL    HW2 2441   0.116   5.574   5.131
  701SOL     OW 2442   6.864   4.376   0.715
  701SOL    HW1 2443   6.882   4.391   0.808
  701SOL    HW2 2444   6.830   4.287   0.711
  702SOL     OW 2445   5.336   3.365   1.482
  702SOL    HW1 2446   5.280   3.347   1.406
  702SOL    HW2 2447   5.319   3.292   1.542
  703SOL     OW 2448   2.508   0.061   4.900
  703SOL    HW1 2449   2.460   7.299   4.955
  703SOL    HW2 2450   2.496   0.029   4.810
  704SOL     OW 2451   5.326   6.471   4.928
  704SOL    HW1 2452   5.346   6.477   4.834
  704SOL    HW2 2453   5.236   6.503   4.935
  705SOL     OW 2454   3.959   5.030   2.406
  705SOL    HW1 2455   3.895   4.960   2.391
  705SOL    HW2 2456   3.967   5.074   2.322
  706SOL     OW 2457   4.542   4.440   4.912
  706SOL    HW1 2458   4.560   4.379   4.983
  706SOL    HW2 2459   4.555   4.526   4.950
  707SOL     OW 2460   5.862   4.865   0.120
  707SOL    HW1 2461   5.799   4.870   0.192
  707SOL    HW2 2462   5.924   4.797   0.147
  708SOL     OW 2463   6.769   6.001   0.725
  708SOL    HW1 2464   6.728   6.080   0.689
  708SOL    HW2 2465   6.719   5.928   0.689
  709SOL     OW 2466   6.329   5.467   1.330
  709SOL    HW1 2467   6.243   5.484   1.370
  709SOL    HW2 2468   6.385   5.444   1.403
  710SOL     OW 2469   3.936   4.027   3.301
  710SOL    HW1 2470   3.928   3.981   3.385
  710SOL    HW2 2471   3.870   3.986   3.245
  711SOL     OW 2472   3.077   6.025   3.102
  711SOL    HW1 2473   3.155   6.002   3.052
  711SOL    HW2 2474   3.087   5.981   3.186
  712SOL     OW 2475   1.991   3.994   4.537
  712SOL    HW1 2476   1.996   3.993   4.633
  712SOL    HW2 2477   1.985   3.902   4.512
  713SOL     OW 2478   7.153   4.640   3.419
  713SOL    HW1 2479   7.129   4.727   3.386
  713SOL    HW2 2480   7.238   4.622   3.380
  714SOL     OW 2481   6.669   4.976   3.254
  714SOL    HW1 2482   6.689   4.891   3.217
  714SOL    HW2 2483   6.646   4.958   3.345
  715SOL     OW 2484   4.965   7.129   0.622
  715SOL    HW1 2485   4.932   7.069   0.555
  715SOL    HW2 2486   4.890   7.145   0.679
  716SOL     OW 2487   4.159   2.936   3.851
  716SOL    HW1 2488   4.114   2.944   3.935
  716SOL    HW2 2489   4.247   2.903   3.874
  717SOL     OW 2490   3.777   5.045   4.036
  717SOL    HW1 2491   3.691   5.063   4.000
  717SOL    HW2 2492   3.771   4.956   4.070
  718SOL     OW 2493   5.208   2.911   4.199
  718SOL    HW1 2494   5.303   2.916   4.207
  718SOL    HW2 2495   5.182   2.844   4.263
  719SOL     OW 2496   4.817   2.634   1.700
  719SOL    HW1 2497   4.784   2.675   1.620
  719SOL    HW2 2498   4.803   2.700   1.768
  720SOL     OW 2499   5.597   4.165   4.784
  720SOL    HW1 2500   5.515   4.137   4.825
  720SOL    HW2 2501   5.665   4.138   4.845
  721SOL     OW 2502   4.002   2.811   0.673
  721SOL    HW1 2503   4.050   2.890   0.697
  721SOL    HW2 2504   3.912   2.840   0.660
  722SOL     OW 2505   4.092   4.349   4.413
  722SOL    HW1 2506   4.164   4.288   4.395
  722SOL    HW2 2507   4.018   4.313   4.364
  723SOL     OW 2508   4.420   5.159   4.818
  723SOL    HW1 2509   4.458   5.103   4.750
  723SOL    HW2 2510   4.495   5.185   4.872
  724SOL     OW 2511   6.600   4.937   3.518
  724SOL    HW1 2512   6.516   4.953   3.560
  724SOL    HW2 2513   6.611   4.842   3.522
  725SOL     OW 2514   4.167   6.500   2.087
  725SOL    HW1 2515   4.261   6.493   2.068
  725SOL    HW2 2516   4.127   6.515   2.002
  726SOL     OW 2517   5.446   0.669   3.195
  726SOL    HW1 2518   5.413   0.750   3.155
  726SOL    HW2 2519   5.378   0.646   3.259
  727SOL     OW 2520   4.030   0.129   2.445
  727SOL    HW1 2521   4.009   0.040   2.416
  727SOL    HW2 2522   4.012   0.183   2.368
  728SOL     OW 2523   1.118   1.888   0.848
  728SOL    HW1 2524   1.089   1.898   0.757
  728SOL    HW2 2525   1.114   1.977   0.884
  729SOL     OW 2526   2.398   6.799   4.590
  729SOL    HW1 2527   2.419   6.844   4.672
  729SOL    HW2 2528   2.446   6.717   4.596
  730SOL     OW 2529   4.513   3.062   4.109
  730SOL    HW1 2530   4.487   3.027   4.195
  730SOL    HW2 2531   4.606   3.042   4.102
  731SOL     OW 2532   4.749   7.173   0.778
  731SOL    HW1 2533   4.760   7.128   0.862
  731SOL    HW2 2534   4.703   7.254   0.800
  732SOL     OW 2535   0.540   4.131   4.907
  732SOL    HW1 2536   0.449   4.150   4.928
  732SOL    HW2 2537   0.566   4.200   4.847
  733SOL     OW 2538   4.048   4.709   4.131
  733SOL    HW1 2539   4.095   4.692   4.213
  733SOL    HW2 2540   4.048   4.624   4.086
  734SOL     OW 2541   6.566   3.671   3.451
  734SOL    HW1 2542   6.592   3.580   3.434
  734SOL    HW2 2543   6.527   3.669   3.539
  735SOL     OW 2544   1.849   0.152   4.644
  735SOL    HW1 2545   1.930   0.110   4.672
  735SOL    HW2 2546   1.834   0.120   4.555
  736SOL     OW 2547   7.265   0.516   2.220
  736SOL    HW1 2548   0.030   0.495   2.152
  736SOL    HW2 2549   0.018   0.552   2.292
  737SOL     OW 2550   1.920   4.793   4.839
  737SOL    HW1 2551   1.916   4.761   4.930
  737SOL    HW2 2552   1.942   4.715   4.788
  738SOL     OW 2553   4.193   5.308   4.174
  738SOL    HW1 2554   4.156   5.363   4.106
  738SOL    HW2 2555   4.154   5.339   4.255
  739SOL     OW 2556   0.217   2.671   0.159
  739SOL    HW1 2557   0.277   2.624   0.217
  739SOL    HW2 2558   0.266   2.680   0.077
  740SOL     OW 2559   3.848   3.711   1.238
  740SOL    HW1 2560   3.757   3.737   1.225
  740SOL    HW2 2561   3.884   3.707   1.149
  741SOL     OW 2562   5.028   2.261   1.350
  741SOL    HW1 2563   5.029   2.310   1.432
  741SOL    HW2 2564   5.087   2.187   1.365
  742SOL     OW 2565   5.167   0.162   0.952
  742SOL    HW1 2566   5.107   0.162   1.027
  742SOL    HW2 2567   5.254   0.177   0.991
  743SOL     OW 2568   4.403   6.262   1.897
  743SOL    HW1 2569   4.308   6.252   1.895
  743SOL    HW2 2570   4.424   6.311   1.817
  744SOL     OW 2571   5.389   6.098   4.104
  744SOL    HW1 2572   5.301   6.112   4.137
  744SOL    HW2 2573   5.424   6.186   4.090
  745SOL     OW 2574   6.529   1.328   1.578
  745SOL    HW1 2575   6.590   1.387   1.534
  745SOL    HW2 2576   6.580   1.292   1.651
  746SOL     OW 2577   5.305   5.610   4.099
  746SOL    HW1 2578   5.263   5.543   4.046
  746SOL    HW2 2579   5.241   5.632   4.166
  747SOL     OW 2580   6.441   6.951   1.105
  747SOL    HW1 2581   6.494   7.031   1.100
  747SOL    HW2 2582   6.496   6.883   1.067
  748SOL     OW 2583   2.210   3.216   1.930
  748SOL    HW1 2584   2.245   3.289   1.879
  748SOL    HW2 2585   2.262   3.217   2.011
  749SOL     OW 2586   1.753   0.477   4.372
  749SOL    HW1 2587   1.664   0.483   4.336
  749SOL    HW2 2588   1.798   0.418   4.312
  750SOL     OW 2589   6.410   6.113   4.332
  750SOL    HW1 2590   6.440   6.151   4.250
  750SOL    HW2 2591   6.455   6.028   4.337
  751SOL     OW 2592   5.608   3.004   2.374
  751SOL    HW1 2593   5.606   3.049   2.458
  751SOL    HW2 2594   5.605   3.075   2.309
  752SOL     OW 2595   6.536   4.089   0.100
  752SOL    HW1 2596   6.467   4.028   0.125
  752SOL    HW2 2597   6.578   4.048   0.024
  753SOL     OW 2598   4.824   5.862   0.661
  753SOL    HW1 2599   4.879   5.801   0.610
  753SOL    HW2 2600   4.859   5.857   0.750
  754SOL     OW 2601   6.230   5.521   4.688
  754SOL    HW1 2602   6.258   5.430   4.678
  754SOL    HW2 2603   6.284   5.570   4.626
  755SOL     OW 2604   4.504   4.630   0.023
  755SOL    HW1 2605   4.544   4.698   0.076
  755SOL    HW2 2606   0.911   0.973   5.108
  756SOL     OW 2607   1.965   7.279   2.947
  756SOL    HW1 2608   1.922   0.046   2.893
  756SOL    HW2 2609   2.047   0.021   2.975
  757SOL     OW 2610   2.745   4.334   0.675
  757SOL    HW1 2611   2.790   4.397   0.619
  757SOL    HW2 2612   2.656   4.330   0.640
  758SOL     OW 2613   6.875   4.629   1.567
  758SOL    HW1 2614   6.855   4.723   1.559
  758SOL    HW2 2615   6.895   4.602   1.478
  759SOL     OW 2616   2.357   0.185   3.684
  759SOL    HW1 2617   2.351   0.093   3.709
  759SOL    HW2 2618   2.270   0.206   3.651
  760SOL     OW 2619   6.497   4.043   2.700
  760SOL    HW1 2620   6.468   4.130   2.671
  760SOL    HW2 2621   6.496   4.048   2.795
  761SOL     OW 2622   2.333   5.403   1.830
  761SOL    HW1 2623   2.326   5.403   1.925
  761SOL    HW2 2624   2.334   5.310   1.806
  762SOL     OW 2625   4.032   0.917   1.121
  762SOL    HW1 2626   3.994   0.996   1.083
  762SOL    HW2 2627   4.126   0.936   1.130
  763SOL     OW 2628   0.710   5.983   1.640
  763SOL    HW1 2629   0.765   5.925   1.693
  763SOL    HW2 2630   0.730   6.071   1.671
  764SOL     OW 2631   4.750   5.938   1.494
  764SOL    HW1 2632   4.662   5.942   1.455
  764SOL    HW2 2633   4.738   5.972   1.583
  765SOL     OW 2634   6.440   6.332   4.492
  765SOL    HW1 2635   6.432   6.257   4.433
  765SOL    HW2 2636   6.511   6.308   4.552
  766SOL     OW 2637   0.588   6.135   3.315
  766SOL    HW1 2638   0.529   6.206   3.291
  766SOL    HW2 2639   0.562   6.062   3.258
  767SOL     OW 2640   3.780   5.206   2.523
  767SOL    HW1 2641   3.818   5.267   2.586
  767SOL    HW2 2642   3.855   5.157   2.489
  768SOL     OW 2643   1.564   4.247   1.368
  768SOL    HW1 2644   1.605   4.274   1.450
  768SOL    HW2 2645   1.602   4.304   1.302
  769SOL     OW 2646   3.419   1.638   1.296
  769SOL    HW1 2647   3.410   1.720   1.247
  769SOL    HW2 2648   3.382   1.571   1.238
  770SOL     OW 2649   5.480   2.970   5.150
  770SOL    HW1 2650   5.466   2.875   5.158
  770SOL    HW2 2651   5.576   2.980   5.153
  771SOL     OW 2652   1.014   0.813   1.509
  771SOL    HW1 2653   1.059   0.842   1.430
  771SOL    HW2 2654   1.079   0.762   1.557
  772SOL     OW 2655   3.619   4.997   3.108
  772SOL    HW1 2656   3.537   5.015   3.061
  772SOL    HW2 2657   3.616   5.056   3.184
  773SOL     OW 2658   6.292   5.549   0.051
  773SOL    HW1 2659   2.635   1.878   5.120
  773SOL    HW2 2660   6.374   5.598   0.058
  774SOL     OW 2661   6.166   5.062   4.323
  774SOL    HW1 2662   6.192   4.993   4.384
  774SOL    HW2 2663   6.099   5.022   4.268
  775SOL     OW 2664   0.839   6.236   3.248
  775SOL    HW1 2665   0.898   6.161   3.246
  775SOL    HW2 2666   0.758   6.202   3.286
  776SOL     OW 2667   1.856   5.293   1.524
  776SOL    HW1 2668   1.874   5.349   1.599
  776SOL    HW2 2669   1.805   5.219   1.559
  777SOL     OW 2670   6.300   3.585   4.452
  777SOL    HW1 2671   6.369   3.528   4.419
  777SOL    HW2 2672   6.345   3.666   4.477
  778SOL     OW 2673   0.127   4.116   2.961
  778SOL    HW1 2674   0.216   4.085   2.974
  778SOL    HW2 2675   0.074   4.036   2.955
  779SOL     OW 2676   3.218   2.974   0.856
  779SOL    HW1 2677   3.201   2.916   0.781
  779SOL    HW2 2678   3.313   2.976   0.863
  780SOL     OW 2679   4.395   4.766   4.455
  780SOL    HW1 2680   4.460   4.699   4.474
  780SOL    HW2 2681   4.313   4.718   4.445
  781SOL     OW 2682   1.456   5.844   3.132
  781SOL    HW1 2683   1.546   5.867   3.110
  781SOL    HW2 2684   1.456   5.748   3.135
  782SOL     OW 2685   1.274   3.579   2.878
  782SOL    HW1 2686   1.179   3.572   2.881
  782SOL    HW2 2687   1.296   3.559   2.787
  783SOL     OW 2688   5.793   0.231   4.124
  783SOL    HW1 2689   5.703   0.232   4.157
  783SOL    HW2 2690   5.829   0.148   4.155
  784SOL     OW 2691   6.389   4.297   2.904
  784SOL    HW1 2692   6.381   4.220   2.960
  784SOL    HW2 2693   6.421   4.366   2.962
  785SOL     OW 2694   4.532   3.364   1.990
  785SOL    HW1 2695   4.545   3.329   1.901
  785SOL    HW2 2696   4.606   3.422   2.004
  786SOL     OW 2697   7.291   5.464   2.882
  786SOL    HW1 2698   0.031   5.541   2.841
  786SOL    HW2 2699   0.052   5.393   2.862
  787SOL     OW 2700   6.354   5.778   1.567
  787SOL    HW1 2701   6.259   5.783   1.553
  787SOL    HW2 2702   6.368   5.690   1.603
  788SOL     OW 2703   0.408   1.369   0.868
  788SOL    HW1 2704   0.320   1.394   0.895
  788SOL    HW2 2705   0.466   1.416   0.928
  789SOL     OW 2706   5.349   3.189   2.489
  789SOL    HW1 2707   5.320   3.250   2.421
  789SOL    HW2 2708   5.268   3.151   2.523
  790SOL     OW 2709   2.809   5.444   2.107
  790SOL    HW1 2710   2.816   5.379   2.176
  790SOL    HW2 2711   2.750   5.511   2.141
  791SOL     OW 2712   7.213   2.249   2.500
  791SOL    HW1 2713   7.193   2.184   2.568
  791SOL    HW2 2714   7.172   2.330   2.531
  792SOL     OW 2715   5.770   1.651   2.405
  792SOL    HW1 2716   5.860   1.642   2.375
  792SOL    HW2 2717   5.717   1.633   2.327
  793SOL     OW 2718   6.736   2.575   4.706
  793SOL    HW1 2719   6.786   2.525   4.641
  793SOL    HW2 2720   6.789   2.570   4.786
  794SOL     OW 2721   5.765   0.289   0.852
  794SOL    HW1 2722   5.791   0.198   0.864
  794SOL    HW2 2723   5.688   0.285   0.794
  795SOL     OW 2724   4.379   3.175   3.321
  795SOL    HW1 2725   4.400   3.124   3.243
  795SOL    HW2 2726   4.283   3.173   3.326
  796SOL     OW 2727   6.604   0.342   1.487
  796SOL    HW1 2728   6.687   0.382   1.461
  796SOL    HW2 2729   6.625   0.250   1.504
  797SOL     OW 2730   5.128   2.958   1.948
  797SOL    HW1 2731   5.054   2.925   1.999
  797SOL    HW2 2732   5.141   2.892   1.880
  798SOL     OW 2733   4.552   1.454   2.585
  798SOL    HW1 2734   4.607   1.383   2.616
  798SOL    HW2 2735   4.523   1.426   2.498
  799SOL     OW 2736   7.199   6.044   1.270
  799SOL    HW1 2737   7.196   6.095   1.351
  799SOL    HW2 2738   7.144   5.968   1.288
  800SOL     OW 2739   5.855   0.698   2.377
  800SOL    HW1 2740   5.839   0.791   2.390
  800SOL    HW2 2741   5.866   0.663   2.465
  801SOL     OW 2742   3.964   0.726   4.575
  801SOL    HW1 2743   4.041   0.696   4.526
  801SOL    HW2 2744   3.912   0.773   4.510
  802SOL     OW 2745   4.460   0.768   1.459
  802SOL    HW1 2746   4.525   0.837   1.456
  802SOL    HW2 2747   4.511   0.687   1.452
  803SOL     OW 2748   5.310   5.120   0.528
  803SOL    HW1 2749   5.316   5.205   0.571
  803SOL    HW2 2750   5.336   5.057   0.595
  804SOL     OW 2751   5.109   4.221   4.227
  804SOL    HW1 2752   5.188   4.275   4.231
  804SOL    HW2 2753   5.041   4.280   4.195
  805SOL     OW 2754   5.995   0.033   3.247
  805SOL    HW1 2755   5.987   0.089   3.170
  805SOL    HW2 2756   5.922   7.270   3.241
  806SOL     OW 2757   3.918   6.048   2.552
  806SOL    HW1 2758   3.877   6.033   2.638
  806SOL    HW2 2759   3.905   6.142   2.536
  807SOL     OW 2760   5.475   2.898   4.259
  807SOL    HW1 2761   5.494   2.804   4.265
  807SOL    HW2 2762   5.559   2.937   4.234
  808SOL     OW 2763   7.254   6.928   0.072
  808SOL    HW1 2764   7.273   6.835   0.058
  808SOL    HW2 2765   7.287   6.946   0.160
  809SOL     OW 2766   2.609   1.014   1.634
  809SOL    HW1 2767   2.646   1.093   1.596
  809SOL    HW2 2768   2.642   1.013   1.724
  810SOL     OW 2769   5.357   4.768   1.174
  810SOL    HW1 2770   5.417   4.693   1.179
  810SOL    HW2 2771   5.345   4.795   1.265
  811SOL     OW 2772   6.158   3.708   0.231
  811SOL    HW1 2773   6.150   3.612   0.231
  811SOL    HW2 2774   6.091   3.737   0.294
  812SOL     OW 2775   7.005   0.663   2.800
  812SOL    HW1 2776   6.943   0.615   2.744
  812SOL    HW2 2777   6.957   0.677   2.882
  813SOL     OW 2778   6.463   6.191   3.826
  813SOL    HW1 2779   6.396   6.255   3.806
  813SOL    HW2 2780   6.438   6.113   3.777
  814SOL     OW 2781   0.618   3.828   2.374
  814SOL    HW1 2782   0.701   3.811   2.419
  814SOL    HW2 2783   0.623   3.920   2.350
  815SOL     OW 2784   4.820   4.077   1.406
  815SOL    HW1 2785   4.834   4.097   1.498
  815SOL    HW2 2786   4.733   4.114   1.386
  816SOL     OW 2787   4.114   4.819   1.911
  816SOL    HW1 2788   4.052   4.890   1.896
  816SOL    HW2 2789   4.141   4.829   2.002
  817SOL     OW 2790   2.716   3.934   2.529
  817SOL    HW1 2791   2.798   3.887   2.519
  817SOL    HW2 2792   2.667   3.885   2.595
  818SOL     OW 2793   4.686   1.243   2.697
  818SOL    HW1 2794   4.753   1.174   2.698
  818SOL    HW2 2795   4.678   1.270   2.788
  819SOL     OW 2796   4.336   0.136   2.290
  819SOL    HW1 2797   4.319   0.060   2.235
  819SOL    HW2 2798   4.427   0.126   2.318
  820SOL     OW 2799   4.346   1.762   0.627
  820SOL    HW1 2800   4.263   1.772   0.580
  820SOL    HW2 2801   4.362   1.848   0.666
  821SOL     OW 2802   6.876   5.653   2.050
  821SOL    HW1 2803   6.838   5.662   2.138
  821SOL    HW2 2804   6.921   5.568   2.051
  822SOL     OW 2805   5.528   5.219   1.071
  822SOL    HW1 2806   5.598   5.282   1.092
  822SOL    HW2 2807   5.552   5.186   0.984
  823SOL     OW 2808   4.161   0.495   1.327
  823SOL    HW1 2809   4.121   0.515   1.412
  823SOL    HW2 2810   4.122   0.558   1.266
  824SOL     OW 2811   6.575   5.135   1.260
  824SOL    HW1 2812   6.512   5.182   1.205
  824SOL    HW2 2813   6.633   5.091   1.198
  825SOL     OW 2814   1.166   0.362   4.512
  825SOL    HW1 2815   1.116   0.379   4.592
  825SOL    HW2 2816   1.247   0.323   4.542
  826SOL     OW 2817   7.026   5.208   1.655
  826SOL    HW1 2818   7.035   5.160   1.572
  826SOL    HW2 2819   7.032   5.141   1.723
  827SOL     OW 2820   6.582   1.227   2.377
  827SOL    HW1 2821   6.626   1.149   2.413
  827SOL    HW2 2822   6.635   1.251   2.301
  828SOL     OW 2823   7.032   5.254   4.666
  828SOL    HW1 2824   6.947   5.258   4.622
  828SOL    HW2 2825   7.062   5.344   4.669
  829SOL     OW 2826   6.086   3.434   4.402
  829SOL    HW1 2827   6.105   3.409   4.311
  829SOL    HW2 2828   6.153   3.499   4.424
  830SOL     OW 2829   5.759   2.946   0.696
  830SOL    HW1 2830   5.716   2.937   0.611
  830SOL    HW2 2831   5.769   3.040   0.708
  831SOL     OW 2832   6.721   5.906   1.741
  831SOL    HW1 2833   6.662   5.924   1.668
  831SOL    HW2 2834   6.809   5.918   1.705
  832SOL     OW 2835   3.903   6.444   2.871
  832SOL    HW1 2836   3.968   6.414   2.808
  832SOL    HW2 2837   3.854   6.513   2.824
  833SOL     OW 2838   0.204   3.761   3.660
  833SOL    HW1 2839   0.209   3.665   3.659
  833SOL    HW2 2840   0.236   3.786   3.746
  834SOL     OW 2841   3.616   6.785   2.138
  834SOL    HW1 2842   3.599   6.878   2.152
  834SOL    HW2 2843   3.699   6.769   2.183
  835SOL     OW 2844   0.159   2.513   3.686
  835SOL    HW1 2845   0.228   2.496   3.750
  835SOL    HW2 2846   0.203   2.506   3.601
  836SOL     OW 2847   6.201   3.804   5.126
  836SOL    HW1 2848   6.294   3.823   5.119
  836SOL    HW2 2849   2.545   0.087   0.032
  837SOL     OW 2850   3.916   6.190   1.283
  837SOL    HW1 2851   3.953   6.145   1.207
  837SOL    HW2 2852   3.858   6.256   1.246
  838SOL     OW 2853   6.839   3.768   1.008
  838SOL    HW1 2854   6.793   3.851   1.009
  838SOL    HW2 2855   6.795   3.715   1.074
  839SOL     OW 2856   2.959   3.890   1.808
  839SOL    HW1 2857   2.966   3.803   1.848
  839SOL    HW2 2858   3.050   3.922   1.805
  840SOL     OW 2859   3.273   6.359   2.889
  840SOL    HW1 2860   3.200   6.339   2.830
  840SOL    HW2 2861   3.351   6.326   2.844
  841SOL     OW 2862   7.111   5.734   4.178
  841SOL    HW1 2863   7.205   5.745   4.189
  841SOL    HW2 2864   7.088   5.788   4.102
  842SOL     OW 2865   1.769   0.702   0.172
  842SOL    HW1 2866   1.778   0.797   0.175
  842SOL    HW2 2867   1.858   0.669   0.184
  843SOL     OW 2868   6.495   7.055   2.765
  843SOL    HW1 2869   6.423   7.038   2.704
  843SOL    HW2 2870   6.574   7.038   2.715
  844SOL     OW 2871   0.430   0.113   0.021
  844SOL    HW1 2872   4.105   3.805   5.101
  844SOL    HW2 2873   0.338   0.090   0.008
  845SOL     OW 2874   3.758   3.210   2.653
  845SOL    HW1 2875   3.765   3.302   2.677
  845SOL    HW2 2876   3.828   3.167   2.702
  846SOL     OW 2877   4.198   0.780   1.533
  846SOL    HW1 2878   4.175   0.694   1.567
  846SOL    HW2 2879   4.286   0.769   1.498
  847SOL     OW 2880   3.298   0.426   0.053
  847SOL    HW1 2881   3.347   0.352   0.017
  847SOL    HW2 2882   6.938   4.136   5.142
  848SOL     OW 2883   3.939   4.609   1.936
  848SOL    HW1 2884   4.008   4.675   1.924
  848SOL    HW2 2885   3.888   4.614   1.855
  849SOL     OW 2886   5.299   3.030   4.745
  849SOL    HW1 2887   5.311   3.066   4.833
  849SOL    HW2 2888   5.324   2.938   4.753
  850SOL     OW 2889   7.058   1.854   0.839
  850SOL    HW1 2890   7.065   1.948   0.856
  850SOL    HW2 2891   7.129   1.816   0.889
  851SOL     OW 2892   5.526   3.890   2.570
  851SOL    HW1 2893   5.492   3.807   2.537
  851SOL    HW2 2894   5.595   3.914   2.507
  852SOL     OW 2895   6.095   5.517   1.458
  852SOL    HW1 2896   6.074   5.607   1.484
  852SOL    HW2 2897   6.026   5.493   1.395
  853SOL     OW 2898   0.276   4.165   4.977
  853SOL    HW1 2899   0.211   4.215   4.927
  853SOL    HW2 2900   0.285   4.214   5.059
  854SOL     OW 2901   4.202   3.726   1.488
  854SOL    HW1 2902   4.150   3.800   1.520
  854SOL    HW2 2903   4.199   3.735   1.393
  855SOL     OW 2904   1.353   0.899   4.968
  855SOL    HW1 2905   1.348   0.879   5.061
  855SOL    HW2 2906   1.324   0.990   4.961
  856SOL     OW 2907   7.283   6.652   4.396
  856SOL    HW1 2908   7.208   6.603   4.429
  856SOL    HW2 2909   7.283   6.733   4.447
  857SOL     OW 2910   6.733   7.022   2.241
  857SOL    HW1 2911   6.663   6.987   2.296
  857SOL    HW2 2912   6.687   7.060   2.166
  858SOL     OW 2913   5.303   2.511   2.129
  858SOL    HW1 2914   5.258   2.521   2.046
  858SOL    HW2 2915   5.233   2.511   2.195
  859SOL     OW 2916   2.139   6.020   3.557
  859SOL    HW1 2917   2.116   5.966   3.633
  859SOL    HW2 2918   2.076   6.092   3.559
  860SOL     OW 2919   5.795   0.414   3.473
  860SOL    HW1 2920   5.740   0.338   3.454
  860SOL    HW2 2921   5.835   0.436   3.389
  861SOL     OW 2922   2.117   6.804   5.091
  861SOL    HW1 2923   2.158   6.720   5.071
  861SOL    HW2 2924   2.179   6.848   5.149
  862SOL     OW 2925   3.197   4.379   2.359
  862SOL    HW1 2926   3.186   4.340   2.272
  862SOL    HW2 2927   3.148   4.320   2.417
  863SOL     OW 2928   5.796   1.586   2.670
  863SOL    HW1 2929   5.779   1.604   2.578
  863SOL    HW2 2930   5.870   1.525   2.670
  864SOL     OW 2931   1.772   4.494   3.356
  864SOL    HW1 2932   1.680   4.514   3.339
  864SOL    HW2 2933   1.815   4.506   3.272
  865SOL     OW 2934   6.610   6.691   2.327
  865SOL    HW1 2935   6.576   6.773   2.363
  865SOL    HW2 2936   6.592   6.697   2.233
  866SOL     OW 2937   7.058   3.815   2.248
  866SOL    HW1 2938   7.148   3.813   2.281
  866SOL    HW2 2939   7.011   3.752   2.304
  867SOL     OW 2940   4.497   1.997   3.888
  867SOL    HW1 2941   4.501   1.932   3.959
  867SOL    HW2 2942   4.575   1.980   3.835
  868SOL     OW 2943   7.265   5.716   2.473
  868SOL    HW1 2944   7.186   5.686   2.517
  868SOL    HW2 2945   7.235   5.747   2.388
  869SOL     OW 2946   0.424   4.528   1.185
  869SOL    HW1 2947   0.392   4.448   1.226
  869SOL    HW2 2948   0.400   4.598   1.246
  870SOL     OW 2949   5.433   0.924   2.763
  870SOL    HW1 2950   5.499   0.943   2.697
  870SOL    HW2 2951   5.413   0.831   2.751
  871SOL     OW 2952   5.798   4.228   4.417
  871SOL    HW1 2953   5.725   4.241   4.357
  871SOL    HW2 2954   5.802   4.133   4.430
  872SOL     OW 2955   3.712   4.858   3.555
  872SOL    HW1 2956   3.736   4.826   3.642
  872SOL    HW2 2957   3.686   4.779   3.507
  873SOL     OW 2958   0.840   4.852   1.436
  873SOL    HW1 2959   0.749   4.869   1.413
  873SOL    HW2 2960   0.884   4.937   1.424
  874SOL     OW 2961   6.294   5.209   3.458
  874SOL    HW1 2962   6.233   5.277   3.429
  874SOL    HW2 2963   6.357   5.201   3.387
  875SOL     OW 2964   6.474   3.006   1.572
  875SOL    HW1 2965   6.432   2.962   1.499
  875SOL    HW2 2966   6.558   3.036   1.537
  876SOL     OW 2967   4.978   1.145   1.300
  876SOL    HW1 2968   4.897   1.105   1.267
  876SOL    HW2 2969   5.030   1.160   1.221
  877SOL     OW 2970   5.964   2.414   2.107
  877SOL    HW1 2971   5.888   2.393   2.053
  877SOL    HW2 2972   5.949   2.503   2.138
  878SOL     OW 2973   3.900   3.169   2.415
  878SOL    HW1 2974   3.850   3.203   2.341
  878SOL    HW2 2975   3.843   3.181   2.491
  879SOL     OW 2976   6.134   4.869   3.748
  879SOL    HW1 2977   6.140   4.841   3.839
  879SOL    HW2 2978   6.047   4.840   3.720
  880SOL     OW 2979   4.299   6.886   1.714
  880SOL    HW1 2980   4.369   6.882   1.779
  880SOL    HW2 2981   4.338   6.851   1.634
  881SOL     OW 2982   4.534   2.532   1.065
  881SOL    HW1 2983   4.555   2.625   1.062
  881SOL    HW2 2984   4.510   2.515   1.156
  882SOL     OW 2985   5.736   1.261   0.329
  882SOL    HW1 2986   5.665   1.298   0.382
  882SOL    HW2 2987   5.727   1.166   0.340
  883SOL     OW 2988   4.094   5.925   1.520
  883SOL    HW1 2989   4.140   5.900   1.440
  883SOL    HW2 2990   4.156   5.907   1.590
  884SOL     OW 2991   5.977   3.104   3.533
  884SOL    HW1 2992   6.033   3.034   3.566
  884SOL    HW2 2993   5.930   3.065   3.459
  885SOL     OW 2994   4.864   4.952   0.675
  885SOL    HW1 2995   4.798   5.013   0.640
  885SOL    HW2 2996   4.816   4.898   0.737
  886SOL     OW 2997   0.698   0.308   4.901
  886SOL    HW1 2998   0.730   0.382   4.953
  886SOL    HW2 2999   0.712   0.336   4.810
  887SOL     OW 3000   3.802   3.358   0.813
  887SOL    HW1 3001   3.772   3.426   0.874
  887SOL    HW2 3002   3.732   3.350   0.749
  888SOL     OW 3003   6.695   5.604   2.558
  888SOL    HW1 3004   6.603   5.622   2.578
  888SOL    HW2 3005   6.738   5.603   2.643
  889SOL     OW 3006   6.425   0.247   1.903
  889SOL    HW1 3007   6.518   0.270   1.912
  889SOL    HW2 3008   6.387   0.266   1.989
  890SOL     OW 3009   3.631   6.400   0.885
  890SOL    HW1 3010   3.552   6.347   0.893
  890SOL    HW2 3011   3.633   6.426   0.792
  891SOL     OW 3012   3.920   5.715   1.493
  891SOL    HW1 3013   3.905   5.710   1.399
  891SOL    HW2 3014   3.973   5.793   1.505
  892SOL     OW 3015   1.697   7.120   0.037
  892SOL    HW1 3016   1.616   7.164   0.010
  892SOL    HW2 3017   5.390   3.448   5.117
  893SOL     OW 3018   5.445   1.246   1.539
  893SOL    HW1 3019   5.398   1.273   1.459
  893SOL    HW2 3020   5.438   1.151   1.540
  894SOL     OW 3021   3.022   7.097   3.006
  894SOL    HW1 3022   3.015   7.035   2.934
  894SOL    HW2 3023   2.948   7.157   2.994
  895SOL     OW 3024   2.607   4.026   1.609
  895SOL    HW1 3025   2.616   4.105   1.556
  895SOL    HW2 3026   2.638   3.955   1.553
  896SOL     OW 3027   4.746   5.376   3.794
  896SOL    HW1 3028   4.679   5.308   3.800
  896SOL    HW2 3029   4.825   5.334   3.828
  897SOL     OW 3030   3.656   5.439   3.320
  897SOL    HW1 3031   3.592   5.511   3.324
  897SOL    HW2 3032   3.699   5.451   3.236
  898SOL     OW 3033   6.098   6.921   3.443
  898SOL    HW1 3034   6.030   6.944   3.380
  898SOL    HW2 3035   6.052   6.882   3.517
  899SOL     OW 3036   3.676   5.809   2.325
  899SOL    HW1 3037   3.666   5.716   2.307
  899SOL    HW2 3038   3.678   5.815   2.421
  900SOL     OW 3039   5.518   4.071   4.524
  900SOL    HW1 3040   5.599   4.021   4.513
  900SOL    HW2 3041   5.525   4.109   4.612
  901SOL     OW 3042   4.803   4.191   0.871
  901SOL    HW1 3043   4.747   4.165   0.944
  901SOL    HW2 3044   4.855   4.264   0.905
  902SOL     OW 3045   3.929   3.727   0.943
  902SOL    HW1 3046   3.972   3.719   0.858
  902SOL    HW2 3047   3.856   3.666   0.940
  903SOL     OW 3048   6.780   3.585   1.590
  903SOL    HW1 3049   6.774   3.608   1.682
  903SOL    HW2 3050   6.778   3.489   1.588
  904SOL     OW 3051   5.492   2.473   0.377
  904SOL    HW1 3052   5.406   2.435   0.395
  904SOL    HW2 3053   5.497   2.550   0.434
  905SOL     OW 3054   6.677   5.883   5.043
  905SOL    HW1 3055   6.636   5.919   4.964
  905SOL    HW2 3056   6.620   5.911   5.114
  906SOL     OW 3057   6.006   0.066   1.227
  906SOL    HW1 3058   6.043   0.081   1.314
  906SOL    HW2 3059   6.024   7.273   1.208
  907SOL     OW 3060   6.502   4.489   3.063
  907SOL    HW1 3061   6.595   4.490   3.039
  907SOL    HW2 3062   6.490   4.568   3.117
  908SOL     OW 3063   0.226   6.740   1.008
  908SOL    HW1 3064   0.180   6.779   0.934
  908SOL    HW2 3065   0.236   6.648   0.984
  909SOL     OW 3066   0.003   4.649   1.165
  909SOL    HW1 3067   7.225   4.617   1.120
  909SOL    HW2 3068   0.003   4.603   1.250
  910SOL     OW 3069   5.000   6.757   3.449
  910SOL    HW1 3070   5.056   6.834   3.461
  910SOL    HW2 3071   4.985   6.753   3.355
  911SOL     OW 3072   0.688   4.372   1.832
  911SOL    HW1 3073   0.733   4.457   1.824
  911SOL    HW2 3074   0.645   4.376   1.917
  912SOL     OW 3075   4.580   4.510   2.316
  912SOL    HW1 3076   4.657   4.545   2.361
  912SOL    HW2 3077   4.510   4.518   2.380
  913SOL     OW 3078   0.352   0.834   3.853
  913SOL    HW1 3079   0.387   0.784   3.927
  913SOL    HW2 3080   0.364   0.776   3.778
  914SOL     OW 3081   6.056   6.040   0.150
  914SOL    HW1 3082   6.030   6.020   0.240
  914SOL    HW2 3083   6.145   6.073   0.158
  915SOL     OW 3084   4.236   6.269   4.594
  915SOL    HW1 3085   4.190   6.310   4.521
  915SOL    HW2 3086   4.328   6.293   4.581
  916SOL     OW 3087   6.268   6.373   3.774
  916SOL    HW1 3088   6.242   6.461   3.745
  916SOL    HW2 3089   6.194   6.343   3.827
  917SOL     OW 3090   2.895   3.562   2.985
  917SOL    HW1 3091   2.925   3.483   2.941
  917SOL    HW2 3092   2.904   3.543   3.078
  918SOL     OW 3093   2.722   5.148   2.811
  918SOL    HW1 3094   2.797   5.163   2.754
  918SOL    HW2 3095   2.708   5.232   2.855
  919SOL     OW 3096   6.464   5.610   3.882
  919SOL    HW1 3097   6.493   5.536   3.935
  919SOL    HW2 3098   6.395   5.574   3.827
  920SOL     OW 3099   4.009   3.439   5.082
  920SOL    HW1 3100   0.362   7.080   0.015
  920SOL    HW2 3101   3.926   3.485   5.064
  921SOL     OW 3102   2.572   6.321   2.784
  921SOL    HW1 3103   2.584   6.355   2.872
  921SOL    HW2 3104   2.569   6.399   2.728
  922SOL     OW 3105   5.138   3.535   0.533
  922SOL    HW1 3106   5.087   3.473   0.481
  922SOL    HW2 3107   5.082   3.556   0.608
  923SOL     OW 3108   3.255   5.525   2.760
  923SOL    HW1 3109   3.223   5.585   2.827
  923SOL    HW2 3110   3.178   5.508   2.705
  924SOL     OW 3111   5.856   7.295   4.242
  924SOL    HW1 3112   5.916   0.006   4.316
  924SOL    HW2 3113   5.829   7.203   4.246
  925SOL     OW 3114   5.005   5.770   0.063
  925SOL    HW1 3115   5.093   5.760   0.029
  925SOL    HW2 3116   1.298   2.100   5.151
  926SOL     OW 3117   1.375   3.812   2.507
  926SOL    HW1 3118   1.443   3.782   2.566
  926SOL    HW2 3119   1.415   3.808   2.420
  927SOL     OW 3120   5.544   2.660   2.084
  927SOL    HW1 3121   5.474   2.595   2.080
  927SOL    HW2 3122   5.512   2.726   2.145
  928SOL     OW 3123   6.675   0.526   0.213
  928SOL    HW1 3124   6.609   0.481   0.160
  928SOL    HW2 3125   6.730   0.456   0.247
  929SOL     OW 3126   4.152   0.884   2.044
  929SOL    HW1 3127   4.212   0.948   2.005
  929SOL    HW2 3128   4.068   0.900   2.000
  930SOL     OW 3129   3.857   0.667   2.079
  930SOL    HW1 3130   3.878   0.702   2.166
  930SOL    HW2 3131   3.858   0.743   2.021
  931SOL     OW 3132   6.585   6.714   1.039
  931SOL    HW1 3133   6.596   6.622   1.015
  931SOL    HW2 3134   6.663   6.757   1.004
  932SOL     OW 3135   7.295   2.855   3.629
  932SOL    HW1 3136   7.268   2.769   3.660
  932SOL    HW2 3137   7.213   2.902   3.613
  933SOL     OW 3138   6.715   6.997   2.609
  933SOL    HW1 3139   6.789   6.937   2.614
  933SOL    HW2 3140   6.755   7.084   2.613
  934SOL     OW 3141   5.495   4.959   4.277
  934SOL    HW1 3142   5.467   5.049   4.294
  934SOL    HW2 3143   5.415   4.908   4.280
  935SOL     OW 3144   5.384   4.479   0.448
  935SOL    HW1 3145   5.294   4.482   0.483
  935SOL    HW2 3146   5.415   4.392   0.473
  936SOL     OW 3147   0.018   4.848   3.645
  936SOL    HW1 3148   7.243   4.908   3.646
  936SOL    HW2 3149   7.285   4.770   3.689
  937SOL     OW 3150   2.661   2.324   0.751
  937SOL    HW1 3151   2.596   2.386   0.719
  937SOL    HW2 3152   2.613   2.243   0.764
  938SOL     OW 3153   4.879   4.301   0.614
  938SOL    HW1 3154   4.862   4.271   0.703
  938SOL    HW2 3155   4.872   4.222   0.560
  939SOL     OW 3156   1.538   2.180   0.134
  939SOL    HW1 3157   1.589   2.192   0.054
  939SOL    HW2 3158   1.600   2.148   0.199
  940SOL     OW 3159   6.353   5.224   4.212
  940SOL    HW1 3160   6.297   5.290   4.170
  940SOL    HW2 3161   6.291   5.162   4.251
  941SOL     OW 3162   5.031   4.193   3.653
  941SOL    HW1 3163   4.977   4.192   3.732
  941SOL    HW2 3164   5.008   4.114   3.606
  942SOL     OW 3165   7.210   5.371   0.422
  942SOL    HW1 3166   7.223   5.310   0.350
  942SOL    HW2 3167   7.282   5.352   0.483
  943SOL     OW 3168   3.822   1.390   0.133
  943SOL    HW1 3169   3.732   1.390   0.165
  943SOL    HW2 3170   3.825   1.317   0.071
  944SOL     OW 3171   7.218   5.673   1.783
  944SOL    HW1 3172   0.007   5.653   1.812
  944SOL    HW2 3173   7.186   5.592   1.744
  945SOL     OW 3174   0.008   4.619   1.528
  945SOL    HW1 3175   7.230   4.593   1.577
  945SOL    HW2 3176   0.078   4.564   1.562
  946SOL     OW 3177   4.592   0.092   2.381
  946SOL    HW1 3178   4.575   0.148   2.456
  946SOL    HW2 3179   4.593   0.003   2.417
  947SOL     OW 3180   6.916   5.095   3.311
  947SOL    HW1 3181   6.833   5.070   3.272
  947SOL    HW2 3182   6.934   5.182   3.276
  948SOL     OW 3183   1.075   2.215   4.011
  948SOL    HW1 3184   0.994   2.189   3.967
  948SOL    HW2 3185   1.127   2.135   4.013
  949SOL     OW 3186   3.287   4.140   2.856
  949SOL    HW1 3187   3.263   4.168   2.945
  949SOL    HW2 3188   3.204   4.117   2.815
  950SOL     OW 3189   5.288   4.101   1.253
  950SOL    HW1 3190   5.359   4.037   1.260
  950SOL    HW2 3191   5.209   4.052   1.275
  951SOL     OW 3192   0.456   5.151   3.282
  951SOL    HW1 3193   0.423   5.203   3.356
  951SOL    HW2 3194   0.380   5.104   3.250
  952SOL     OW 3195   5.840   5.427   4.674
  952SOL    HW1 3196   5.894   5.506   4.681
  952SOL    HW2 3197   5.877   5.379   4.600
  953SOL     OW 3198   6.475   4.149   4.392
  953SOL    HW1 3199   6.533   4.141   4.468
  953SOL    HW2 3200   6.513   4.219   4.340
  954SOL     OW 3201   3.998   2.428   0.534
  954SOL    HW1 3202   4.020   2.378   0.455
  954SOL    HW2 3203   4.071   2.413   0.593
  955SOL     OW 3204   5.236   6.299   1.033
  955SOL    HW1 3205   5.186   6.374   1.000
  955SOL    HW2 3206   5.174   6.227   1.033
  956SOL     OW 3207   4.086   6.003   2.815
  956SOL    HW1 3208   3.991   6.009   2.820
  956SOL    HW2 3209   4.104   5.958   2.732
  957SOL     OW 3210   6.128   3.279   3.819
  957SOL    HW1 3211   6.164   3.200   3.857
  957SOL    HW2 3212   6.176   3.290   3.736
  958SOL     OW 3213   3.064   6.871   1.846
  958SOL    HW1 3214   3.074   6.818   1.767
  958SOL    HW2 3215   2.986   6.835   1.889
  959SOL     OW 3216   6.217   0.675   2.975
  959SOL    HW1 3217   6.263   0.604   2.929
  959SOL    HW2 3218   6.152   0.706   2.913
  960SOL     OW 3219   4.287   5.593   4.254
  960SOL    HW1 3220   4.241   5.672   4.228
  960SOL    HW2 3221   4.377   5.622   4.269
  961SOL     OW 3222   4.540   4.995   4.625
  961SOL    HW1 3223   4.473   4.939   4.585
  961SOL    HW2 3224   4.620   4.975   4.576
  962SOL     OW 3225   0.291   6.474   0.973
  962SOL    HW1 3226   0.221   6.429   1.019
  962SOL    HW2 3227   0.371   6.448   1.019
  963SOL     OW 3228   5.033   5.977   0.252
  963SOL    HW1 3229   4.949   6.023   0.250
  963SOL    HW2 3230   5.023   5.907   0.187
  964SOL     OW 3231   5.322   2.643   2.483
  964SOL    HW1 3232   5.312   2.548   2.484
  964SOL    HW2 3233   5.264   2.673   2.413
  965SOL     OW 3234   4.839   5.611   4.168
  965SOL    HW1 3235   4.865   5.679   4.106
  965SOL    HW2 3236   4.920   5.584   4.210
  966SOL     OW 3237   6.446   5.368   3.626
  966SOL    HW1 3238   6.453   5.443   3.567
  966SOL    HW2 3239   6.392   5.305   3.578
  967SOL     OW 3240   6.668   0.877   3.689
  967SOL    HW1 3241   6.606   0.950   3.680
  967SOL    HW2 3242   6.615   0.804   3.719
  968SOL     OW 3243   7.287   6.632   2.129
  968SOL    HW1 3244   0.073   6.619   2.086
  968SOL    HW2 3245   7.278   6.556   2.187
  969SOL     OW 3246   4.096   6.826   2.110
  969SOL    HW1 3247   4.187   6.799   2.109
  969SOL    HW2 3248   4.072   6.836   2.018
  970SOL     OW 3249   6.725   3.083   1.492
  970SOL    HW1 3250   6.751   3.161   1.542
  970SOL    HW2 3251   6.787   3.016   1.517
  971SOL     OW 3252   0.553   2.622   2.141
  971SOL    HW1 3253   0.624   2.685   2.155
  971SOL    HW2 3254   0.589   2.557   2.081
  972SOL     OW 3255   5.316   4.324   1.588
  972SOL    HW1 3256   5.279   4.359   1.669
  972SOL    HW2 3257   5.308   4.229   1.597
  973SOL     OW 3258   6.684   5.654   1.850
  973SOL    HW1 3259   6.687   5.741   1.811
  973SOL    HW2 3260   6.752   5.656   1.917
  974SOL     OW 3261   3.892   3.915   3.563
  974SOL    HW1 3262   3.848   3.889   3.643
  974SOL    HW2 3263   3.985   3.900   3.580
  975SOL     OW 3264   6.730   4.868   3.830
  975SOL    HW1 3265   6.682   4.792   3.798
  975SOL    HW2 3266   6.664   4.938   3.837
  976SOL     OW 3267   4.584   6.517   3.779
  976SOL    HW1 3268   4.627   6.484   3.700
  976SOL    HW2 3269   4.650   6.508   3.848
  977SOL     OW 3270   3.029   4.966   2.929
  977SOL    HW1 3271   3.018   4.878   2.894
  977SOL    HW2 3272   3.080   5.012   2.862
  978SOL     OW 3273   2.373   4.974   3.535
  978SOL    HW1 3274   2.368   4.880   3.519
  978SOL    HW2 3275   2.358   5.014   3.450
  979SOL     OW 3276   6.676   3.860   0.398
  979SOL    HW1 3277   6.625   3.828   0.323
  979SOL    HW2 3278   6.766   3.831   0.380
  980SOL     OW 3279   4.350   4.232   2.544
  980SOL    HW1 3280   4.259   4.229   2.572
  980SOL    HW2 3281   4.398   4.192   2.616
  981SOL     OW 3282   3.239   5.085   2.055
  981SOL    HW1 3283   3.187   5.145   2.108
  981SOL    HW2 3284   3.203   5.093   1.967
  982SOL     OW 3285   4.879   2.610   3.959
  982SOL    HW1 3286   4.821   2.681   3.932
  982SOL    HW2 3287   4.855   2.592   4.049
  983SOL     OW 3288   6.809   3.512   0.320
  983SOL    HW1 3289   6.838   3.591   0.364
  983SOL    HW2 3290   6.858   3.511   0.237
  984SOL     OW 3291   0.732   5.013   3.002
  984SOL    HW1 3292   0.783   5.088   3.035
  984SOL    HW2 3293   0.696   4.972   3.080
  985SOL     OW 3294   4.737   5.227   1.047
  985SOL    HW1 3295   4.751   5.133   1.062
  985SOL    HW2 3296   4.751   5.238   0.953
  986SOL     OW 3297   0.209   5.738   2.878
  986SOL    HW1 3298   0.286   5.794   2.871
  986SOL    HW2 3299   0.161   5.772   2.954
  987SOL     OW 3300   4.633   5.689   0.341
  987SOL    HW1 3301   4.606   5.598   0.353
  987SOL    HW2 3302   4.729   5.685   0.339
  988SOL     OW 3303   5.715   6.732   1.241
  988SOL    HW1 3304   5.728   6.757   1.150
  988SOL    HW2 3305   5.782   6.780   1.290
  989SOL     OW 3306   6.599   2.919   4.910
  989SOL    HW1 3307   6.611   2.893   4.819
  989SOL    HW2 3308   6.558   3.005   4.906
  990SOL     OW 3309   2.743   3.834   0.227
  990SOL    HW1 3310   2.698   3.759   0.187
  990SOL    HW2 3311   2.676   3.874   0.283
  991SOL     OW 3312   0.602   5.204   1.318
  991SOL    HW1 3313   0.610   5.109   1.330
  991SOL    HW2 3314   0.692   5.235   1.310
  992SOL     OW 3315   6.249   0.932   2.719
  992SOL    HW1 3316   6.317   0.869   2.697
  992SOL    HW2 3317   6.170   0.879   2.730
  993SOL     OW 3318   6.193   1.311   3.375
  993SOL    HW1 3319   6.221   1.403   3.372
  993SOL    HW2 3320   6.275   1.261   3.376
  994SOL     OW 3321   5.351   3.979   2.919
  994SOL    HW1 3322   5.404   3.909   2.957
  994SOL    HW2 3323   5.265   3.968   2.958
  995SOL     OW 3324   4.303   2.532   0.444
  995SOL    HW1 3325   4.392   2.550   0.474
  995SOL    HW2 3326   4.272   2.464   0.504
  996SOL     OW 3327   5.743   2.752   4.224
  996SOL    HW1 3328   5.774   2.711   4.305
  996SOL    HW2 3329   5.751   2.846   4.240
  997SOL     OW 3330   7.166   2.999   2.603
  997SOL    HW1 3331   7.229   3.042   2.660
  997SOL    HW2 3332   7.199   3.015   2.515
  998SOL     OW 3333   0.514   5.940   3.134
  998SOL    HW1 3334   0.581   5.929   3.066
  998SOL    HW2 3335   0.432   5.951   3.085
  999SOL     OW 3336   4.322   7.204   2.134
  999SOL    HW1 3337   4.242   7.216   2.083
  999SOL    HW2 3338   4.388   7.178   2.069
 1000SOL     OW 3339   6.348   5.270   4.660
 1000SOL    HW1 3340   6.398   5.265   4.742
 1000SOL    HW2 3341   6.415   5.265   4.592
 1001SOL     OW 3342   1.840   4.636   1.606
 1001SOL    HW1 3343   1.888   4.609   1.684
 1001SOL    HW2 3344   1.884   4.590   1.534
 1002SOL     OW 3345   0.384   4.076   2.307
 1002SOL    HW1 3346   0.381   4.112   2.219
 1002SOL    HW2 3347   0.477   4.081   2.332
 1003SOL     OW 3348   4.854   3.871   1.730
 1003SOL    HW1 3349   4.761   3.859   1.749
 1003SOL    HW2 3350   4.863   3.964   1.711
 1004SOL     OW 3351   7.189   5.160   3.929
 1004SOL    HW1 3352   7.243   5.227   3.970
 1004SOL    HW2 3353   7.223   5.077   3.962
 1005SOL     OW 3354   4.692   0.819   2.364
 1005SOL    HW1 3355   4.691   0.886   2.295
 1005SOL    HW2 3356   4.600   0.807   2.388
 1006SOL     OW 3357   5.355   4.158   2.280
 1006SOL    HW1 3358   5.387   4.126   2.195
 1006SOL    HW2 3359   5.274   4.109   2.294
 1007SOL     OW 3360   4.398   7.084   5.112
 1007SOL    HW1 3361   4.454   7.006   5.104
 1007SOL    HW2 3362   0.793   3.489   0.015
 1008SOL     OW 3363   4.904   7.229   2.368
 1008SOL    HW1 3364   4.872   7.213   2.456
 1008SOL    HW2 3365   4.830   7.207   2.311
 1009SOL     OW 3366   6.160   7.286   3.874
 1009SOL    HW1 3367   6.145   0.080   3.864
 1009SOL    HW2 3368   6.191   7.276   3.964
 1010SOL     OW 3369   7.191   5.772   4.655
 1010SOL    HW1 3370   7.114   5.810   4.697
 1010SOL    HW2 3371   7.265   5.821   4.691
 1011SOL     OW 3372   4.940   3.153   2.153
 1011SOL    HW1 3373   5.020   3.202   2.174
 1011SOL    HW2 3374   4.920   3.179   2.063
 1012SOL     OW 3375   1.469   6.809   1.502
 1012SOL    HW1 3376   1.541   6.751   1.479
 1012SOL    HW2 3377   1.391   6.754   1.497
 1013SOL     OW 3378   5.891   0.563   2.619
 1013SOL    HW1 3379   5.808   0.586   2.662
 1013SOL    HW2 3380   5.880   0.473   2.591
 1014SOL     OW 3381   3.938   5.684   2.567
 1014SOL    HW1 3382   3.952   5.650   2.656
 1014SOL    HW2 3383   3.850   5.722   2.569
 1015SOL     OW 3384   2.797   4.828   2.640
 1015SOL    HW1 3385   2.805   4.755   2.579
 1015SOL    HW2 3386   2.843   4.799   2.719
 1016SOL     OW 3387   3.536   2.731   1.774
 1016SOL    HW1 3388   3.627   2.728   1.746
 1016SOL    HW2 3389   3.538   2.711   1.867
 1017SOL     OW 3390   5.576   3.682   1.287
 1017SOL    HW1 3391   5.566   3.670   1.193
 1017SOL    HW2 3392   5.572   3.777   1.300
 1018SOL     OW 3393   5.242   3.729   2.305
 1018SOL    HW1 3394   5.294   3.655   2.336
 1018SOL    HW2 3395   5.178   3.691   2.246
 1019SOL     OW 3396   7.271   1.086   1.334
 1019SOL    HW1 3397   0.061   1.109   1.309
 1019SOL    HW2 3398   7.244   1.021   1.268
 1020SOL     OW 3399   0.415   2.539   1.101
 1020SOL    HW1 3400   0.406   2.497   1.186
 1020SOL    HW2 3401   0.472   2.614   1.117
 1021SOL     OW 3402   5.393   0.678   2.330
 1021SOL    HW1 3403   5.422   0.687   2.239
 1021SOL    HW2 3404   5.393   0.768   2.363
 1022SOL     OW 3405   5.246   2.831   2.672
 1022SOL    HW1 3406   5.334   2.843   2.710
 1022SOL    HW2 3407   5.258   2.764   2.605
 1023SOL     OW 3408   5.503   3.589   1.541
 1023SOL    HW1 3409   5.457   3.505   1.528
 1023SOL    HW2 3410   5.518   3.621   1.452
 1024SOL     OW 3411   4.880   2.636   0.700
 1024SOL    HW1 3412   4.832   2.588   0.767
 1024SOL    HW2 3413   4.919   2.710   0.747
 1025SOL     OW 3414   4.164   3.667   4.065
 1025SOL    HW1 3415   4.243   3.715   4.088
 1025SOL    HW2 3416   4.118   3.724   4.003
 1026SOL     OW 3417   1.206   0.442   0.342
 1026SOL    HW1 3418   1.179   0.355   0.371
 1026SOL    HW2 3419   1.172   0.501   0.409
 1027SOL     OW 3420   5.225   3.207   4.562
 1027SOL    HW1 3421   5.254   3.147   4.631
 1027SOL    HW2 3422   5.291   3.198   4.493
 1028SOL     OW 3423   1.627   2.371   5.160
 1028SOL    HW1 3424   1.619   2.277   5.144
 1028SOL    HW2 3425   1.542   2.407   5.135
 1029SOL     OW 3426   1.887   3.383   1.844
 1029SOL    HW1 3427   1.872   3.426   1.760
 1029SOL    HW2 3428   1.891   3.290   1.823
 1030SOL     OW 3429   3.583   6.176   3.624
 1030SOL    HW1 3430   3.642   6.103   3.603
 1030SOL    HW2 3431   3.496   6.137   3.623
 1031SOL     OW 3432   3.414   0.439   3.397
 1031SOL    HW1 3433   3.440   0.356   3.356
 1031SOL    HW2 3434   3.318   0.440   3.390
 1032SOL     OW 3435   6.807   5.617   2.313
 1032SOL    HW1 3436   6.841   5.528   2.307
 1032SOL    HW2 3437   6.758   5.618   2.396
 1033SOL     OW 3438   7.028   5.415   2.952
 1033SOL    HW1 3439   6.979   5.482   2.904
 1033SOL    HW2 3440   7.119   5.430   2.927
 1034SOL     OW 3441   6.928   4.697   3.574
 1034SOL    HW1 3442   6.960   4.747   3.649
 1034SOL    HW2 3443   7.007   4.674   3.525
 1035SOL     OW 3444   2.748   6.145   3.381
 1035SOL    HW1 3445   2.759   6.077   3.448
 1035SOL    HW2 3446   2.678   6.112   3.325
 1036SOL     OW 3447   2.054   6.069   4.795
 1036SOL    HW1 3448   2.026   6.152   4.835
 1036SOL    HW2 3449   2.023   6.075   4.705
 1037SOL     OW 3450   4.778   5.268   0.780
 1037SOL    HW1 3451   4.737   5.355   0.776
 1037SOL    HW2 3452   4.739   5.220   0.707
 1038SOL     OW 3453   5.201   0.138   3.507
 1038SOL    HW1 3454   5.139   0.177   3.568
 1038SOL    HW2 3455   5.275   0.198   3.507
 1039SOL     OW 3456   4.297   6.016   0.617
 1039SOL    HW1 3457   4.349   5.964   0.555
 1039SOL    HW2 3458   4.218   6.038   0.569
 1040SOL     OW 3459   7.279   6.241   2.688
 1040SOL    HW1 3460   0.002   6.204   2.602
 1040SOL    HW2 3461   0.006   6.173   2.750
 1041SOL     OW 3462   5.228   7.267   1.590
 1041SOL    HW1 3463   5.204   0.056   1.616
 1041SOL    HW2 3464   5.306   7.247   1.643
 1042SOL     OW 3465   3.923   5.937   2.306
 1042SOL    HW1 3466   3.930   5.975   2.393
 1042SOL    HW2 3467   3.837   5.893   2.306
 1043SOL     OW 3468   4.069   1.703   4.998
 1043SOL    HW1 3469   4.021   1.695   5.080
 1043SOL    HW2 3470   4.002   1.724   4.933
 1044SOL     OW 3471   4.017   1.527   0.858
 1044SOL    HW1 3472   4.004   1.581   0.936
 1044SOL    HW2 3473   4.059   1.447   0.891
 1045SOL     OW 3474   0.351   6.808   2.871
 1045SOL    HW1 3475   0.423   6.867   2.892
 1045SOL    HW2 3476   0.311   6.787   2.955
 1046SOL     OW 3477   3.391   7.147   0.104
 1046SOL    HW1 3478   3.413   7.070   0.156
 1046SOL    HW2 3479   3.475   7.180   0.072
 1047SOL     OW 3480   4.346   5.691   1.105
 1047SOL    HW1 3481   4.286   5.686   1.031
 1047SOL    HW2 3482   4.431   5.665   1.070
 1048SOL     OW 3483   6.110   5.021   1.482
 1048SOL    HW1 3484   6.134   5.106   1.522
 1048SOL    HW2 3485   6.186   4.965   1.500
 1049SOL     OW 3486   5.180   3.959   3.309
 1049SOL    HW1 3487   5.247   4.026   3.327
 1049SOL    HW2 3488   5.225   3.876   3.323
 1050SOL     OW 3489   4.124   6.388   4.370
 1050SOL    HW1 3490   4.197   6.375   4.309
 1050SOL    HW2 3491   4.101   6.480   4.360
 1051SOL     OW 3492   3.770   6.070   1.956
 1051SOL    HW1 3493   3.783   6.159   1.923
 1051SOL    HW2 3494   3.854   6.047   1.996
 1052SOL     OW 3495   1.289   0.961   4.327
 1052SOL    HW1 3496   1.213   0.903   4.321
 1052SOL    HW2 3497   1.282   1.000   4.414
 1053SOL     OW 3498   3.237   6.008   3.850
 1053SOL    HW1 3499   3.295   5.983   3.922
 1053SOL    HW2 3500   3.149   5.988   3.881
 1054SOL     OW 3501   3.080   3.041   2.772
 1054SOL    HW1 3502   3.028   3.050   2.851
 1054SOL    HW2 3503   3.022   2.998   2.709
 1055SOL     OW 3504   5.317   5.043   1.101
 1055SOL    HW1 3505   5.392   5.102   1.102
 1055SOL    HW2 3506   5.355   4.956   1.110
 1056SOL     OW 3507   2.685   6.080   2.707
 1056SOL    HW1 3508   2.664   6.083   2.614
 1056SOL    HW2 3509   2.662   6.167   2.740
 1057SOL     OW 3510   0.523   3.588   2.850
 1057SOL    HW1 3511   0.474   3.665   2.824
 1057SOL    HW2 3512   0.457   3.523   2.873
 1058SOL     OW 3513   7.125   5.750   3.121
 1058SOL    HW1 3514   7.073   5.773   3.044
 1058SOL    HW2 3515   7.061   5.747   3.193
 1059SOL     OW 3516   7.107   3.812   4.175
 1059SOL    HW1 3517   7.200   3.791   4.182
 1059SOL    HW2 3518   7.073   3.750   4.111
 1060SOL     OW 3519   6.226   5.039   1.071
 1060SOL    HW1 3520   6.285   5.113   1.083
 1060SOL    HW2 3521   6.283   4.962   1.074
 1061SOL     OW 3522   0.150   0.030   0.105
 1061SOL    HW1 3523   0.164   7.280   0.185
 1061SOL    HW2 3524   0.105   0.109   0.132
 1062SOL     OW 3525   4.401   0.516   0.955
 1062SOL    HW1 3526   4.459   0.579   0.911
 1062SOL    HW2 3527   4.412   0.535   1.048
 1063SOL     OW 3528   6.344   2.543   3.137
 1063SOL    HW1 3529   6.368   2.460   3.097
 1063SOL    HW2 3530   6.392   2.609   3.087
 1064SOL     OW 3531   5.393   2.732   3.837
 1064SOL    HW1 3532   5.463   2.713   3.900
 1064SOL    HW2 3533   5.315   2.690   3.875
 1065SOL     OW 3534   7.219   5.063   0.794
 1065SOL    HW1 3535   7.182   5.149   0.812
 1065SOL    HW2 3536   7.234   5.024   0.881
 1066SOL     OW 3537   0.382   3.247   3.555
 1066SOL    HW1 3538   0.468   3.205   3.561
 1066SOL    HW2 3539   0.331   3.206   3.625
 1067SOL     OW 3540   4.179   5.458   1.874
 1067SOL    HW1 3541   4.272   5.479   1.881
 1067SOL    HW2 3542   4.137   5.511   1.942
 1068SOL     OW 3543   5.541   6.169   0.892
 1068SOL    HW1 3544   5.555   6.260   0.917
 1068SOL    HW2 3545   5.497   6.129   0.967
 1069SOL     OW 3546   7.072   3.449   2.579
 1069SOL    HW1 3547   7.048   3.429   2.670
 1069SOL    HW2 3548   7.037   3.375   2.529
 1070SOL     OW 3549   3.980   5.285   0.901
 1070SOL    HW1 3550   4.025   5.269   0.984
 1070SOL    HW2 3551   3.917   5.213   0.893
 1071SOL     OW 3552   2.955   7.247   2.052
 1071SOL    HW1 3553   2.861   7.264   2.046
 1071SOL    HW2 3554   2.996   0.034   2.044
 1072SOL     OW 3555   5.623   5.949   4.013
 1072SOL    HW1 3556   5.558   6.014   4.037
 1072SOL    HW2 3557   5.572   5.878   3.972
 1073SOL     OW 3558   5.574   1.412   0.503
 1073SOL    HW1 3559   5.592   1.503   0.526
 1073SOL    HW2 3560   5.575   1.366   0.587
 1074SOL     OW 3561   0.277   3.196   4.036
 1074SOL    HW1 3562   0.318   3.246   4.107
 1074SOL    HW2 3563   0.223   3.131   4.080
 1075SOL     OW 3564   2.583   6.465   3.293
 1075SOL    HW1 3565   2.568   6.541   3.236
 1075SOL    HW2 3566   2.662   6.424   3.259
 1076SOL     OW 3567   4.405   2.608   4.271
 1076SOL    HW1 3568   4.376   2.670   4.338
 1076SOL    HW2 3569   4.331   2.602   4.210
 1077SOL     OW 3570   6.078   5.791   1.534
 1077SOL    HW1 3571   6.078   5.851   1.459
 1077SOL    HW2 3572   6.030   5.838   1.602
 1078SOL     OW 3573   7.090   0.361   0.305
 1078SOL    HW1 3574   7.058   0.404   0.226
 1078SOL    HW2 3575   7.171   0.317   0.277
 1079SOL     OW 3576   4.804   6.323   1.281
 1079SOL    HW1 3577   4.746   6.325   1.357
 1079SOL    HW2 3578   4.851   6.240   1.289
 1080SOL     OW 3579   4.274   3.189   0.124
 1080SOL    HW1 3580   4.281   3.110   0.070
 1080SOL    HW2 3581   4.182   3.215   0.117
 1081SOL     OW 3582   3.636   0.867   3.446
 1081SOL    HW1 3583   3.553   0.819   3.449
 1081SOL    HW2 3584   3.702   0.800   3.462
 1082SOL     OW 3585   4.897   1.087   1.808
 1082SOL    HW1 3586   4.938   1.062   1.891
 1082SOL    HW2 3587   4.850   1.009   1.780
 1083SOL     OW 3588   2.448   0.694   0.138
 1083SOL    HW1 3589   2.419   0.785   0.145
 1083SOL    HW2 3590   2.388   0.646   0.195
 1084SOL     OW 3591   0.634   0.207   5.150
 1084SOL    HW1 3592   0.651   0.243   5.063
 1084SOL    HW2 3593   0.586   0.125   5.133
 1085SOL     OW 3594   4.150   4.868   3.914
 1085SOL    HW1 3595   4.125   4.790   3.865
 1085SOL    HW2 3596   4.129   4.847   4.005
 1086SOL     OW 3597   5.047   4.242   2.753
 1086SOL    HW1 3598   4.995   4.173   2.793
 1086SOL    HW2 3599   5.065   4.211   2.664
 1087SOL     OW 3600   2.837   2.415   2.835
 1087SOL    HW1 3601   2.802   2.435   2.749
 1087SOL    HW2 3602   2.829   2.497   2.884
 1088SOL     OW 3603   5.510   5.246   4.833
 1088SOL    HW1 3604   5.535   5.329   4.792
 1088SOL    HW2 3605   5.576   5.184   4.804
 1089SOL     OW 3606   3.794   4.676   1.705
 1089SOL    HW1 3607   3.701   4.662   1.720
 1089SOL    HW2 3608   3.801   4.766   1.675
 1090SOL     OW 3609   5.751   0.984   1.670
 1090SOL    HW1 3610   5.683   1.040   1.707
 1090SOL    HW2 3611   5.828   1.040   1.662
 1091SOL     OW 3612   3.535   3.994   0.718
 1091SOL    HW1 3613   3.462   3.970   0.661
 1091SOL    HW2 3614   3.592   4.048   0.662
 1092SOL     OW 3615   0.957   6.368   1.610
 1092SOL    HW1 3616   1.035   6.417   1.634
 1092SOL    HW2 3617   0.990   6.288   1.569
 1093SOL     OW 3618   1.539   0.209   4.504
 1093SOL    HW1 3619   1.547   0.254   4.587
 1093SOL    HW2 3620   1.628   0.181   4.482
 1094SOL     OW 3621   3.451   6.246   2.329
 1094SOL    HW1 3622   3.493   6.294   2.257
 1094SOL    HW2 3623   3.358   6.256   2.313
 1095SOL     OW 3624   6.342   6.970   3.581
 1095SOL    HW1 3625   6.313   6.972   3.673
 1095SOL    HW2 3626   6.260   6.964   3.531
 1096SOL     OW 3627   3.867   5.473   4.230
 1096SOL    HW1 3628   3.917   5.479   4.148
 1096SOL    HW2 3629   3.928   5.436   4.293
 1097SOL     OW 3630   4.818   4.988   5.034
 1097SOL    HW1 3631   4.898   4.935   5.027
 1097SOL    HW2 3632   4.781   4.965   5.119
 1098SOL     OW 3633   7.178   0.203   3.793
 1098SOL    HW1 3634   7.185   0.119   3.839
 1098SOL    HW2 3635   7.147   0.180   3.705
 1099SOL     OW 3636   4.095   7.261   1.985
 1099SOL    HW1 3637   4.068   7.232   1.898
 1099SOL    HW2 3638   4.017   7.250   2.039
 1100SOL     OW 3639   4.366   6.183   1.023
 1100SOL    HW1 3640   4.293   6.245   1.023
 1100SOL    HW2 3641   4.444   6.237   1.034
 1101SOL     OW 3642   0.833   5.794   3.381
 1101SOL    HW1 3643   0.749   5.765   3.346
 1101SOL    HW2 3644   0.811   5.865   3.440
 1102SOL     OW 3645   4.483   5.282   3.527
 1102SOL    HW1 3646   4.459   5.204   3.477
 1102SOL    HW2 3647   4.496   5.250   3.617
 1103SOL     OW 3648   4.670   3.307   3.655
 1103SOL    HW1 3649   4.676   3.402   3.665
 1103SOL    HW2 3650   4.760   3.279   3.640
 1104SOL     OW 3651   7.253   3.003   2.339
 1104SOL    HW1 3652   7.283   3.054   2.264
 1104SOL    HW2 3653   7.159   2.991   2.323
 1105SOL     OW 3654   5.164   0.703   1.779
 1105SOL    HW1 3655   5.251   0.743   1.782
 1105SOL    HW2 3656   5.130   0.713   1.868
 1106SOL     OW 3657   4.611   4.676   5.035
 1106SOL    HW1 3658   4.704   4.657   5.044
 1106SOL    HW2 3659   4.607   4.751   4.975
 1107SOL     OW 3660   5.238   6.963   0.410
 1107SOL    HW1 3661   5.187   6.886   0.386
 1107SOL    HW2 3662   5.233   6.965   0.505
 1108SOL     OW 3663   6.859   2.335   1.106
 1108SOL    HW1 3664   6.943   2.304   1.138
 1108SOL    HW2 3665   6.832   2.269   1.041
 1109SOL     OW 3666   6.809   0.086   2.987
 1109SOL    HW1 3667   6.888   0.113   3.033
 1109SOL    HW2 3668   6.824   7.293   2.964
 1110SOL     OW 3669   2.994   2.944   3.890
 1110SOL    HW1 3670   3.016   2.851   3.895
 1110SOL    HW2 3671   3.074   2.986   3.857
 1111SOL     OW 3672   7.004   6.892   3.132
 1111SOL    HW1 3673   7.028   6.825   3.196
 1111SOL    HW2 3674   6.923   6.931   3.167
 1112SOL     OW 3675   1.358   0.331   1.408
 1112SOL    HW1 3676   1.358   0.295   1.320
 1112SOL    HW2 3677   1.296   0.404   1.405
 1113SOL     OW 3678   1.179   2.795   1.035
 1113SOL    HW1 3679   1.094   2.753   1.042
 1113SOL    HW2 3680   1.159   2.888   1.027
 1114SOL     OW 3681   6.637   0.752   2.339
 1114SOL    HW1 3682   6.605   0.667   2.368
 1114SOL    HW2 3683   6.710   0.732   2.280
 1115SOL     OW 3684   6.934   6.503   2.712
 1115SOL    HW1 3685   7.011   6.555   2.688
 1115SOL    HW2 3686   6.869   6.523   2.644
 1116SOL     OW 3687   3.610   4.803   4.365
 1116SOL    HW1 3688   3.574   4.715   4.367
 1116SOL    HW2 3689   3.656   4.809   4.281
 1117SOL     OW 3690   4.733   3.858   1.091
 1117SOL    HW1 3691   4.652   3.821   1.127
 1117SOL    HW2 3692   4.716   3.953   1.087
 1118SOL     OW 3693   4.239   3.516   2.827
 1118SOL    HW1 3694   4.242   3.612   2.826
 1118SOL    HW2 3695   4.249   3.493   2.919
 1119SOL     OW 3696   4.832   3.934   3.101
 1119SOL    HW1 3697   4.834   3.887   3.185
 1119SOL    HW2 3698   4.749   3.982   3.103
 1120SOL     OW 3699   6.030   2.140   3.094
 1120SOL    HW1 3700   6.078   2.058   3.076
 1120SOL    HW2 3701   6.043   2.192   3.015
 1121SOL     OW 3702   3.522   3.184   2.402
 1121SOL    HW1 3703   3.537   3.125   2.476
 1121SOL    HW2 3704   3.609   3.201   2.367
 1122SOL     OW 3705   5.839   2.587   3.840
 1122SOL    HW1 3706   5.853   2.653   3.771
 1122SOL    HW2 3707   5.767   2.621   3.892
 1123SOL     OW 3708   5.004   5.687   0.551
 1123SOL    HW1 3709   4.969   5.681   0.462
 1123SOL    HW2 3710   5.095   5.714   0.538
 1124SOL     OW 3711   6.554   3.779   3.960
 1124SOL    HW1 3712   6.550   3.866   4.000
 1124SOL    HW2 3713   6.530   3.719   4.030
 1125SOL     OW 3714   4.636   4.120   1.081
 1125SOL    HW1 3715   4.623   4.149   1.172
 1125SOL    HW2 3716   4.549   4.094   1.052
 1126SOL     OW 3717   3.190   5.953   2.211
 1126SOL    HW1 3718   3.278   5.950   2.251
 1126SOL    HW2 3719   3.203   5.999   2.128
 1127SOL     OW 3720   5.298   3.401   3.648
 1127SOL    HW1 3721   5.369   3.465   3.656
 1127SOL    HW2 3722   5.324   3.329   3.705
 1128SOL     OW 3723   3.499   4.558   4.363
 1128SOL    HW1 3724   3.465   4.500   4.431
 1128SOL    HW2 3725   3.470   4.518   4.281
 1129SOL     OW 3726   4.064   4.029   3.994
 1129SOL    HW1 3727   4.065   3.951   3.939
 1129SOL    HW2 3728   3.983   4.022   4.045
 1130SOL     OW 3729   1.717   6.121   4.952
 1130SOL    HW1 3730   1.660   6.122   4.875
 1130SOL    HW2 3731   1.656   6.123   5.026
 1131SOL     OW 3732   4.957   5.971   4.927
 1131SOL    HW1 3733   4.887   5.930   4.976
 1131SOL    HW2 3734   4.999   6.030   4.990
 1132SOL     OW 3735   3.702   1.078   4.685
 1132SOL    HW1 3736   3.682   1.171   4.677
 1132SOL    HW2 3737   3.798   1.074   4.682
 1133SOL     OW 3738   0.895   3.002   2.827
 1133SOL    HW1 3739   0.889   3.049   2.911
 1133SOL    HW2 3740   0.896   3.071   2.761
 1134SOL     OW 3741   2.900   3.899   3.898
 1134SOL    HW1 3742   2.965   3.950   3.850
 1134SOL    HW2 3743   2.923   3.808   3.880
 1135SOL     OW 3744   3.369   0.509   4.960
 1135SOL    HW1 3745   3.328   0.574   5.017
 1135SOL    HW2 3746   3.446   0.554   4.924
 1136SOL     OW 3747   2.996   4.403   4.044
 1136SOL    HW1 3748   3.054   4.346   3.993
 1136SOL    HW2 3749   2.931   4.433   3.981
 1137SOL     OW 3750   4.164   5.611   5.046
 1137SOL    HW1 3751   4.114   5.682   5.088
 1137SOL    HW2 3752   4.237   5.656   5.003
 1138SOL     OW 3753   3.549   6.396   2.126
 1138SOL    HW1 3754   3.524   6.386   2.034
 1138SOL    HW2 3755   3.642   6.417   2.124
 1139SOL     OW 3756   1.522   3.613   2.049
 1139SOL    HW1 3757   1.530   3.635   1.956
 1139SOL    HW2 3758   1.459   3.540   2.051
 1140SOL     OW 3759   4.772   6.430   0.906
 1140SOL    HW1 3760   4.723   6.426   0.824
 1140SOL    HW2 3761   4.708   6.403   0.973
 1141SOL     OW 3762   4.103   4.226   2.662
 1141SOL    HW1 3763   4.093   4.283   2.738
 1141SOL    HW2 3764   4.112   4.139   2.699
 1142SOL     OW 3765   5.979   0.911   3.273
 1142SOL    HW1 3766   5.983   0.963   3.192
 1142SOL    HW2 3767   6.035   0.835   3.255
 1143SOL     OW 3768   5.061   3.384   1.006
 1143SOL    HW1 3769   5.094   3.299   0.977
 1143SOL    HW2 3770   5.040   3.430   0.924
 1144SOL     OW 3771   5.036   5.109   4.155
 1144SOL    HW1 3772   5.039   5.014   4.159
 1144SOL    HW2 3773   4.943   5.131   4.160
 1145SOL     OW 3774   4.833   3.778   3.328
 1145SOL    HW1 3775   4.897   3.710   3.308
 1145SOL    HW2 3776   4.757   3.731   3.362
 1146SOL     OW 3777   4.999   6.516   3.590
 1146SOL    HW1 3778   4.994   6.596   3.538
 1146SOL    HW2 3779   4.908   6.488   3.601
 1147SOL     OW 3780   4.230   1.637   1.471
 1147SOL    HW1 3781   4.254   1.570   1.408
 1147SOL    HW2 3782   4.303   1.698   1.471
 1148SOL     OW 3783   3.766   4.661   2.828
 1148SOL    HW1 3784   3.782   4.749   2.864
 1148SOL    HW2 3785   3.850   4.636   2.790
 1149SOL     OW 3786   5.627   3.094   4.613
 1149SOL    HW1 3787   5.606   3.062   4.701
 1149SOL    HW2 3788   5.639   3.188   4.624
 1150SOL     OW 3789   5.204   5.922   0.858
 1150SOL    HW1 3790   5.207   5.974   0.777
 1150SOL    HW2 3791   5.183   5.985   0.926
 1151SOL     OW 3792   5.738   3.467   1.373
 1151SOL    HW1 3793   5.688   3.543   1.344
 1151SOL    HW2 3794   5.675   3.395   1.371
 1152SOL     OW 3795   4.599   4.287   5.138
 1152SOL    HW1 3796   0.885   0.678   0.035
 1152SOL    HW2 3797   1.030   0.634   0.027
 1153SOL     OW 3798   2.709   1.561   2.695
 1153SOL    HW1 3799   2.803   1.549   2.703
 1153SOL    HW2 3800   2.698   1.649   2.659
 1154SOL     OW 3801   3.736   2.430   4.172
 1154SOL    HW1 3802   3.641   2.444   4.178
 1154SOL    HW2 3803   3.772   2.518   4.158
 1155SOL     OW 3804   3.124   3.473   4.342
 1155SOL    HW1 3805   3.178   3.545   4.374
 1155SOL    HW2 3806   3.035   3.494   4.371
 1156SOL     OW 3807   3.782   4.387   4.073
 1156SOL    HW1 3808   3.741   4.465   4.035
 1156SOL    HW2 3809   3.709   4.330   4.095
 1157SOL     OW 3810   3.388   1.973   1.648
 1157SOL    HW1 3811   3.399   1.973   1.743
 1157SOL    HW2 3812   3.436   1.895   1.618
 1158SOL     OW 3813   5.162   3.134   0.944
 1158SOL    HW1 3814   5.245   3.088   0.958
 1158SOL    HW2 3815   5.162   3.155   0.850
 1159SOL     OW 3816   0.119   1.770   4.419
 1159SOL    HW1 3817   0.143   1.683   4.387
 1159SOL    HW2 3818   0.036   1.757   4.466
 1160SOL     OW 3819   2.504   4.034   1.994
 1160SOL    HW1 3820   2.506   4.117   2.041
 1160SOL    HW2 3821   2.576   4.040   1.931
 1161SOL     OW 3822   6.378   4.670   4.343
 1161SOL    HW1 3823   6.324   4.628   4.276
 1161SOL    HW2 3824   6.445   4.717   4.294
 1162SOL     OW 3825   5.352   2.360   3.590
 1162SOL    HW1 3826   5.296   2.362   3.668
 1162SOL    HW2 3827   5.329   2.440   3.543
 1163SOL     OW 3828   6.679   0.076   1.518
 1163SOL    HW1 3829   6.600   0.042   1.560
 1163SOL    HW2 3830   6.750   0.025   1.555
 1164SOL     OW 3831   4.013   3.248   0.105
 1164SOL    HW1 3832   3.940   3.258   0.044
 1164SOL    HW2 3833   3.974   3.259   0.191
 1165SOL     OW 3834   3.996   4.425   2.488
 1165SOL    HW1 3835   4.026   4.342   2.525
 1165SOL    HW2 3836   3.984   4.482   2.564
 1166SOL     OW 3837   3.504   0.551   2.390
 1166SOL    HW1 3838   3.441   0.480   2.372
 1166SOL    HW2 3839   3.498   0.565   2.484
 1167SOL     OW 3840   2.876   5.094   3.316
 1167SOL    HW1 3841   2.818   5.141   3.376
 1167SOL    HW2 3842   2.879   5.149   3.237
 1168SOL     OW 3843   3.818   6.866   4.927
 1168SOL    HW1 3844   3.862   6.941   4.968
 1168SOL    HW2 3845   3.851   6.866   4.837
 1169SOL     OW 3846   5.689   7.020   5.144
 1169SOL    HW1 3847   2.071   3.419   0.059
 1169SOL    HW2 3848   5.627   7.080   5.102
 1170SOL     OW 3849   3.671   7.126   1.927
 1170SOL    HW1 3850   3.714   7.056   1.876
 1170SOL    HW2 3851   3.610   7.079   1.984
 1171SOL     OW 3852   6.990   1.433   5.107
 1171SOL    HW1 3853   3.285   5.125   0.010
 1171SOL    HW2 3854   6.935   1.365   5.068
 1172SOL     OW 3855   3.111   6.372   0.408
 1172SOL    HW1 3856   3.168   6.310   0.363
 1172SOL    HW2 3857   3.091   6.330   0.492
 1173SOL     OW 3858   1.761   2.789   0.178
 1173SOL    HW1 3859   1.847   2.780   0.217
 1173SOL    HW2 3860   1.705   2.823   0.248
 1174SOL     OW 3861   0.070   5.080   4.403
 1174SOL    HW1 3862   0.024   5.046   4.480
 1174SOL    HW2 3863   0.059   5.175   4.409
 1175SOL     OW 3864   4.522   7.121   0.036
 1175SOL    HW1 3865   4.546   7.213   0.035
 1175SOL    HW2 3866   4.446   7.115   0.094
 1176SOL     OW 3867   4.621   1.709   2.502
 1176SOL    HW1 3868   4.580   1.776   2.557
 1176SOL    HW2 3869   4.583   1.626   2.533
 1177SOL     OW 3870   5.933   6.659   0.815
 1177SOL    HW1 3871   5.990   6.657   0.738
 1177SOL    HW2 3872   5.868   6.590   0.798
 1178SOL     OW 3873   1.149   6.508   3.507
 1178SOL    HW1 3874   1.233   6.484   3.467
 1178SOL    HW2 3875   1.087   6.510   3.434
 1179SOL     OW 3876   6.121   0.810   4.956
 1179SOL    HW1 3877   6.097   0.742   4.893
 1179SOL    HW2 3878   6.071   0.789   5.035
 1180SOL     OW 3879   6.189   5.044   4.685
 1180SOL    HW1 3880   6.238   5.126   4.677
 1180SOL    HW2 3881   6.222   4.989   4.614
 1181SOL     OW 3882   2.174   5.487   0.625
 1181SOL    HW1 3883   2.210   5.401   0.646
 1181SOL    HW2 3884   2.180   5.537   0.706
 1182SOL     OW 3885   2.948   4.566   3.078
 1182SOL    HW1 3886   3.032   4.588   3.117
 1182SOL    HW2 3887   2.886   4.570   3.151
 1183SOL     OW 3888   1.360   1.984   0.071
 1183SOL    HW1 3889   5.057   5.595   5.158
 1183SOL    HW2 3890   1.412   2.061   0.094
 1184SOL     OW 3891   5.062   4.072   0.816
 1184SOL    HW1 3892   4.969   4.088   0.834
 1184SOL    HW2 3893   5.078   3.983   0.847
 1185SOL     OW 3894   3.863   5.677   1.228
 1185SOL    HW1 3895   3.773   5.708   1.234
 1185SOL    HW2 3896   3.907   5.740   1.171
 1186SOL     OW 3897   1.910   3.881   3.804
 1186SOL    HW1 3898   1.907   3.867   3.709
 1186SOL    HW2 3899   1.827   3.923   3.825
 1187SOL     OW 3900   6.084   2.034   4.318
 1187SOL    HW1 3901   6.050   2.083   4.244
 1187SOL    HW2 3902   6.059   1.943   4.300
 1188SOL     OW 3903   5.628   2.657   0.222
 1188SOL    HW1 3904   5.699   2.659   0.285
 1188SOL    HW2 3905   5.572   2.585   0.252
 1189SOL     OW 3906   5.713   6.790   0.972
 1189SOL    HW1 3907   5.688   6.867   0.920
 1189SOL    HW2 3908   5.785   6.751   0.923
 1190SOL     OW 3909   0.606   6.922   2.107
 1190SOL    HW1 3910   0.559   7.006   2.108
 1190SOL    HW2 3911   0.542   6.858   2.137
 1191SOL     OW 3912   5.095   0.531   4.085
 1191SOL    HW1 3913   5.121   0.468   4.018
 1191SOL    HW2 3914   5.178   0.566   4.119
 1192SOL     OW 3915   5.795   3.949   0.539
 1192SOL    HW1 3916   5.798   4.042   0.518
 1192SOL    HW2 3917   5.702   3.926   0.537
 1193SOL     OW 3918   5.022   0.814   3.331
 1193SOL    HW1 3919   5.095   0.807   3.393
 1193SOL    HW2 3920   4.952   0.763   3.372
 1194SOL     OW 3921   6.581   5.411   4.033
 1194SOL    HW1 3922   6.615   5.369   3.954
 1194SOL    HW2 3923   6.554   5.338   4.089
 1195SOL     OW 3924   5.067   3.332   2.660
 1195SOL    HW1 3925   4.996   3.358   2.601
 1195SOL    HW2 3926   5.078   3.238   2.644
 1196SOL     OW 3927   5.066   4.910   1.079
 1196SOL    HW1 3928   5.138   4.970   1.095
 1196SOL    HW2 3929   5.088   4.832   1.129
 1197SOL     OW 3930   2.569   3.817   2.728
 1197SOL    HW1 3931   2.535   3.879   2.792
 1197SOL    HW2 3932   2.597   3.741   2.781
 1198SOL     OW 3933   5.629   2.483   1.227
 1198SOL    HW1 3934   5.593   2.569   1.248
 1198SOL    HW2 3935   5.574   2.451   1.156
 1199SOL     OW 3936   5.375   2.018   2.086
 1199SOL    HW1 3937   5.406   1.939   2.129
 1199SOL    HW2 3938   5.342   1.988   2.001
 1200SOL     OW 3939   6.435   2.388   3.594
 1200SOL    HW1 3940   6.350   2.350   3.572
 1200SOL    HW2 3941   6.497   2.316   3.583
 1201SOL     OW 3942   5.200   1.009   2.629
 1201SOL    HW1 3943   5.172   1.093   2.666
 1201SOL    HW2 3944   5.267   0.977   2.689
 1202SOL     OW 3945   2.420   5.182   2.534
 1202SOL    HW1 3946   2.390   5.220   2.617
 1202SOL    HW2 3947   2.463   5.100   2.559
 1203SOL     OW 3948   5.188   0.628   1.164
 1203SOL    HW1 3949   5.127   0.561   1.193
 1203SOL    HW2 3950   5.271   0.581   1.152
 1204SOL     OW 3951   6.935   3.758   0.401
 1204SOL    HW1 3952   7.014   3.738   0.352
 1204SOL    HW2 3953   6.951   3.722   0.488
 1205SOL     OW 3954   3.525   3.882   2.564
 1205SOL    HW1 3955   3.498   3.871   2.655
 1205SOL    HW2 3956   3.615   3.849   2.561
 1206SOL     OW 3957   3.479   2.083   3.364
 1206SOL    HW1 3958   3.499   1.990   3.367
 1206SOL    HW2 3959   3.429   2.100   3.445
 1207SOL     OW 3960   1.564   5.792   4.235
 1207SOL    HW1 3961   1.573   5.699   4.215
 1207SOL    HW2 3962   1.492   5.795   4.298
 1208SOL     OW 3963   1.687   6.018   2.678
 1208SOL    HW1 3964   1.694   6.107   2.644
 1208SOL    HW2 3965   1.596   5.993   2.663
 1209SOL     OW 3966   3.595   5.288   2.737
 1209SOL    HW1 3967   3.686   5.311   2.758
 1209SOL    HW2 3968   3.593   5.286   2.641
 1210SOL     OW 3969   2.970   4.714   2.844
 1210SOL    HW1 3970   3.011   4.650   2.787
 1210SOL    HW2 3971   2.946   4.665   2.922
 1211SOL     OW 3972   4.338   5.059   2.159
 1211SOL    HW1 3973   4.287   4.978   2.151
 1211SOL    HW2 3974   4.342   5.075   2.253
 1212SOL     OW 3975   6.994   3.696   2.014
 1212SOL    HW1 3976   7.004   3.749   2.093
 1212SOL    HW2 3977   6.954   3.614   2.044
 1213SOL     OW 3978   0.134   5.537   4.225
 1213SOL    HW1 3979   0.113   5.541   4.319
 1213SOL    HW2 3980   0.129   5.627   4.195
 1214SOL     OW 3981   5.380   3.443   1.831
 1214SOL    HW1 3982   5.339   3.524   1.859
 1214SOL    HW2 3983   5.319   3.374   1.859
 1215SOL     OW 3984   6.691   6.101   3.202
 1215SOL    HW1 3985   6.676   6.189   3.168
 1215SOL    HW2 3986   6.646   6.101   3.287
 1216SOL     OW 3987   5.958   4.791   1.419
 1216SOL    HW1 3988   5.980   4.800   1.326
 1216SOL    HW2 3989   5.998   4.868   1.460
 1217SOL     OW 3990   5.571   4.743   0.820
 1217SOL    HW1 3991   5.638   4.675   0.815
 1217SOL    HW2 3992   5.601   4.801   0.890
 1218SOL     OW 3993   6.622   0.351   2.622
 1218SOL    HW1 3994   6.692   0.295   2.655
 1218SOL    HW2 3995   6.541   0.310   2.653
 1219SOL     OW 3996   3.234   6.086   4.230
 1219SOL    HW1 3997   3.270   6.157   4.177
 1219SOL    HW2 3998   3.309   6.034   4.256
 1220SOL     OW 3999   4.939   5.670   1.236
 1220SOL    HW1 4000   4.929   5.591   1.183
 1220SOL    HW2 4001   4.884   5.735   1.192
 1221SOL     OW 4002   5.505   5.515   2.772
 1221SOL    HW1 4003   5.593   5.481   2.782
 1221SOL    HW2 4004   5.463   5.457   2.708
 1222SOL     OW 4005   3.943   7.178   2.366
 1222SOL    HW1 4006   3.979   7.089   2.362
 1222SOL    HW2 4007   3.903   7.192   2.280
 1223SOL     OW 4008   5.948   4.031   3.988
 1223SOL    HW1 4009   6.010   4.036   4.061
 1223SOL    HW2 4010   5.997   4.061   3.912
 1224SOL     OW 4011   7.142   6.659   2.583
 1224SOL    HW1 4012   7.208   6.614   2.635
 1224SOL    HW2 4013   7.185   6.675   2.499
 1225SOL     OW 4014   0.548   5.235   4.151
 1225SOL    HW1 4015   0.474   5.236   4.211
 1225SOL    HW2 4016   0.534   5.158   4.097
 1226SOL     OW 4017   3.306   0.095   4.838
 1226SOL    HW1 4018   3.295   0.049   4.755
 1226SOL    HW2 4019   3.259   0.178   4.826
 1227SOL     OW 4020   7.107   5.335   2.525
 1227SOL    HW1 4021   7.077   5.296   2.442
 1227SOL    HW2 4022   7.199   5.356   2.510
 1228SOL     OW 4023   4.437   3.605   3.628
 1228SOL    HW1 4024   4.498   3.601   3.555
 1228SOL    HW2 4025   4.427   3.698   3.647
 1229SOL     OW 4026   3.831   5.726   4.366
 1229SOL    HW1 4027   3.840   5.661   4.296
 1229SOL    HW2 4028   3.873   5.685   4.442
 1230SOL     OW 4029   0.649   4.320   4.732
 1230SOL    HW1 4030   0.744   4.331   4.738
 1230SOL    HW2 4031   0.614   4.398   4.775
 1231SOL     OW 4032   7.199   5.041   4.612
 1231SOL    HW1 4033   7.147   4.960   4.617
 1231SOL    HW2 4034   7.134   5.111   4.616
 1232SOL     OW 4035   3.242   1.720   0.814
 1232SOL    HW1 4036   3.207   1.634   0.834
 1232SOL    HW2 4037   3.170   1.767   0.772
 1233SOL     OW 4038   6.390   3.470   1.431
 1233SOL    HW1 4039   6.294   3.469   1.432
 1233SOL    HW2 4040   6.412   3.560   1.406
 1234SOL     OW 4041   4.423   0.298   0.791
 1234SOL    HW1 4042   4.377   0.326   0.712
 1234SOL    HW2 4043   4.407   0.368   0.855
 1235SOL     OW 4044   3.442   6.557   4.537
 1235SOL    HW1 4045   3.463   6.469   4.568
 1235SOL    HW2 4046   3.523   6.588   4.497
 1236SOL     OW 4047   2.099   5.212   2.534
 1236SOL    HW1 4048   2.056   5.166   2.461
 1236SOL    HW2 4049   2.193   5.198   2.519
 1237SOL     OW 4050   5.186   7.250   1.325
 1237SOL    HW1 4051   5.273   7.251   1.286
 1237SOL    HW2 4052   5.201   7.257   1.419
 1238SOL     OW 4053   7.083   5.816   1.975
 1238SOL    HW1 4054   7.003   5.766   1.994
 1238SOL    HW2 4055   7.125   5.766   1.905
 1239SOL     OW 4056   5.672   6.672   4.382
 1239SOL    HW1 4057   5.694   6.634   4.296
 1239SOL    HW2 4058   5.746   6.647   4.438
 1240SOL     OW 4059   5.970   0.606   0.630
 1240SOL    HW1 4060   5.990   0.533   0.689
 1240SOL    HW2 4061   5.914   0.569   0.562
 1241SOL     OW 4062   7.084   0.691   3.699
 1241SOL    HW1 4063   7.126   0.743   3.767
 1241SOL    HW2 4064   7.077   0.603   3.735
 1242SOL     OW 4065   1.221   1.537   5.039
 1242SOL    HW1 4066   1.298   1.512   4.987
 1242SOL    HW2 4067   1.249   1.614   5.088
 1243SOL     OW 4068   0.053   5.161   4.810
 1243SOL    HW1 4069   0.013   5.132   4.728
 1243SOL    HW2 4070   0.075   5.253   4.795
 1244SOL     OW 4071   6.431   3.316   4.066
 1244SOL    HW1 4072   6.440   3.355   3.979
 1244SOL    HW2 4073   6.485   3.237   4.062
 1245SOL     OW 4074   5.426   5.775   3.910
 1245SOL    HW1 4075   5.397   5.708   3.973
 1245SOL    HW2 4076   5.349   5.830   3.897
 1246SOL     OW 4077   0.567   5.897   2.463
 1246SOL    HW1 4078   0.598   5.945   2.387
 1246SOL    HW2 4079   0.483   5.937   2.485
 1247SOL     OW 4080   6.924   6.045   3.071
 1247SOL    HW1 4081   6.973   6.127   3.079
 1247SOL    HW2 4082   6.836   6.067   3.104
 1248SOL     OW 4083   4.143   7.010   3.640
 1248SOL    HW1 4084   4.170   7.101   3.653
 1248SOL    HW2 4085   4.213   6.959   3.680
 1249SOL     OW 4086   5.033   2.816   2.847
 1249SOL    HW1 4087   5.063   2.882   2.910
 1249SOL    HW2 4088   5.103   2.812   2.783
 1250SOL     OW 4089   3.470   5.690   1.072
 1250SOL    HW1 4090   3.520   5.737   1.139
 1250SOL    HW2 4091   3.534   5.631   1.032
 1251SOL     OW 4092   5.834   3.232   3.132
 1251SOL    HW1 4093   5.812   3.295   3.064
 1251SOL    HW2 4094   5.903   3.178   3.094
 1252SOL     OW 4095   6.978   7.144   0.065
 1252SOL    HW1 4096   6.975   7.198   0.144
 1252SOL    HW2 4097   7.045   7.184   0.010
 1253SOL     OW 4098   0.046   6.746   0.567
 1253SOL    HW1 4099   7.286   6.705   0.630
 1253SOL    HW2 4100   0.091   6.674   0.525
 1254SOL     OW 4101   6.193   5.273   1.562
 1254SOL    HW1 4102   6.284   5.301   1.570
 1254SOL    HW2 4103   6.146   5.352   1.537
 1255SOL     OW 4104   0.358   0.147   1.352
 1255SOL    HW1 4105   0.312   0.104   1.424
 1255SOL    HW2 4106   0.288   0.176   1.293
 1256SOL     OW 4107   1.356   2.001   1.523
 1256SOL    HW1 4108   1.303   2.011   1.602
 1256SOL    HW2 4109   1.291   1.997   1.452
 1257SOL     OW 4110   6.903   4.266   5.029
 1257SOL    HW1 4111   6.875   4.256   4.939
 1257SOL    HW2 4112   6.876   4.355   5.054
 1258SOL     OW 4113   5.729   5.046   4.145
 1258SOL    HW1 4114   5.661   5.016   4.205
 1258SOL    HW2 4115   5.692   5.032   4.058
 1259SOL     OW 4116   0.312   0.732   0.649
 1259SOL    HW1 4117   0.242   0.761   0.707
 1259SOL    HW2 4118   0.304   0.789   0.572
 1260SOL     OW 4119   2.635   4.294   4.004
 1260SOL    HW1 4120   2.693   4.275   4.079
 1260SOL    HW2 4121   2.683   4.360   3.954
 1261SOL     OW 4122   1.977   2.607   1.791
 1261SOL    HW1 4123   2.013   2.520   1.807
 1261SOL    HW2 4124   2.010   2.661   1.863
 1262SOL     OW 4125   1.086   0.063   2.830
 1262SOL    HW1 4126   1.047   0.130   2.774
 1262SOL    HW2 4127   1.122   0.111   2.905
 1263SOL     OW 4128   0.773   1.303   0.685
 1263SOL    HW1 4129   0.760   1.388   0.644
 1263SOL    HW2 4130   0.685   1.265   0.689
 1264SOL     OW 4131   0.069   0.462   1.432
 1264SOL    HW1 4132   0.145   0.495   1.383
 1264SOL    HW2 4133   0.073   0.507   1.516
 1265SOL     OW 4134   2.287   6.400   1.448
 1265SOL    HW1 4135   2.195   6.386   1.426
 1265SOL    HW2 4136   2.292   6.384   1.542
 1266SOL     OW 4137   5.785   4.133   4.993
 1266SOL    HW1 4138   5.747   4.207   5.041
 1266SOL    HW2 4139   5.879   4.144   5.002
 1267SOL     OW 4140   6.341   0.542   0.720
 1267SOL    HW1 4141   6.291   0.468   0.685
 1267SOL    HW2 4142   6.359   0.597   0.643
 1268SOL     OW 4143   0.091   7.143   2.905
 1268SOL    HW1 4144   0.038   7.222   2.912
 1268SOL    HW2 4145   0.078   7.113   2.815
 1269SOL     OW 4146   0.627   0.764   1.090
 1269SOL    HW1 4147   0.570   0.764   1.012
 1269SOL    HW2 4148   0.697   0.702   1.069
 1270SOL     OW 4149   1.185   0.627   0.138
 1270SOL    HW1 4150   1.196   0.557   0.203
 1270SOL    HW2 4151   1.152   0.701   0.189
 1271SOL     OW 4152   0.592   2.741   1.147
 1271SOL    HW1 4153   0.616   2.821   1.195
 1271SOL    HW2 4154   0.619   2.758   1.057
 1272SOL     OW 4155   3.357   2.882   3.965
 1272SOL    HW1 4156   3.335   2.793   3.939
 1272SOL    HW2 4157   3.316   2.937   3.898
 1273SOL     OW 4158   0.824   6.808   1.593
 1273SOL    HW1 4159   0.871   6.822   1.675
 1273SOL    HW2 4160   0.747   6.864   1.599
 1274SOL     OW 4161   0.417   6.943   1.420
 1274SOL    HW1 4162   0.389   6.865   1.371
 1274SOL    HW2 4163   0.335   6.989   1.440
 1275SOL     OW 4164   1.220   0.672   1.634
 1275SOL    HW1 4165   1.265   0.740   1.684
 1275SOL    HW2 4166   1.231   0.593   1.688
 1276SOL     OW 4167   0.259   2.605   0.666
 1276SOL    HW1 4168   0.207   2.668   0.616
 1276SOL    HW2 4169   0.235   2.619   0.757
 1277SOL     OW 4170   4.032   1.399   0.315
 1277SOL    HW1 4171   3.970   1.388   0.243
 1277SOL    HW2 4172   4.015   1.325   0.374
 1278SOL     OW 4173   2.843   1.084   0.083
 1278SOL    HW1 4174   2.912   1.027   0.116
 1278SOL    HW2 4175   2.828   1.147   0.154
 1279SOL     OW 4176   0.272   6.129   1.023
 1279SOL    HW1 4177   0.228   6.206   1.059
 1279SOL    HW2 4178   0.239   6.056   1.075
 1280SOL     OW 4179   6.844   6.361   0.787
 1280SOL    HW1 4180   6.907   6.396   0.723
 1280SOL    HW2 4181   6.781   6.313   0.734
 1281SOL     OW 4182   7.211   0.091   1.241
 1281SOL    HW1 4183   0.003   0.111   1.222
 1281SOL    HW2 4184   7.209   7.295   1.252
 1282SOL     OW 4185   4.822   4.978   3.913
 1282SOL    HW1 4186   4.743   4.924   3.923
 1282SOL    HW2 4187   4.892   4.915   3.898
 1283SOL     OW 4188   1.171   0.914   1.307
 1283SOL    HW1 4189   1.218   0.989   1.343
 1283SOL    HW2 4190   1.203   0.907   1.217
 1284SOL     OW 4191   5.379   4.053   4.912
 1284SOL    HW1 4192   5.348   4.083   4.998
 1284SOL    HW2 4193   5.299   4.034   4.863
 1285SOL     OW 4194   3.730   0.175   2.131
 1285SOL    HW1 4195   3.798   0.221   2.182
 1285SOL    HW2 4196   3.654   0.174   2.189
 1286SOL     OW 4197   1.285   0.528   1.143
 1286SOL    HW1 4198   1.235   0.545   1.223
 1286SOL    HW2 4199   1.294   0.433   1.141
 1287SOL     OW 4200   2.385   1.632   1.399
 1287SOL    HW1 4201   2.298   1.659   1.430
 1287SOL    HW2 4202   2.386   1.656   1.306
 1288SOL     OW 4203   2.160   2.409   1.331
 1288SOL    HW1 4204   2.217   2.373   1.262
 1288SOL    HW2 4205   2.117   2.484   1.290
 1289SOL     OW 4206   4.426   5.490   4.007
 1289SOL    HW1 4207   4.366   5.517   4.076
 1289SOL    HW2 4208   4.504   5.459   4.053
 1290SOL     OW 4209   0.622   0.534   3.361
 1290SOL    HW1 4210   0.662   0.599   3.419
 1290SOL    HW2 4211   0.529   0.535   3.384
 1291SOL     OW 4212   0.246   1.293   0.040
 1291SOL    HW1 4213   0.319   1.231   0.036
 1291SOL    HW2 4214   0.279   1.367   0.090
 1292SOL     OW 4215   0.377   1.004   3.082
 1292SOL    HW1 4216   0.286   0.996   3.052
 1292SOL    HW2 4217   0.429   0.983   3.005
 1293SOL     OW 4218   0.470   1.012   1.510
 1293SOL    HW1 4219   0.409   0.965   1.567
 1293SOL    HW2 4220   0.493   0.949   1.442
 1294SOL     OW 4221   2.184   5.106   4.690
 1294SOL    HW1 4222   2.216   5.192   4.717
 1294SOL    HW2 4223   2.147   5.068   4.769
 1295SOL     OW 4224   1.447   7.233   1.622
 1295SOL    HW1 4225   1.361   7.221   1.581
 1295SOL    HW2 4226   1.506   7.249   1.549
 1296SOL     OW 4227   5.001   3.334   4.192
 1296SOL    HW1 4228   5.056   3.410   4.214
 1296SOL    HW2 4229   4.970   3.353   4.103
 1297SOL     OW 4230   7.040   5.579   0.440
 1297SOL    HW1 4231   6.958   5.529   0.447
 1297SOL    HW2 4232   7.108   5.512   0.430
 1298SOL     OW 4233   0.542   7.180   0.783
 1298SOL    HW1 4234   0.493   7.199   0.703
 1298SOL    HW2 4235   0.607   7.116   0.756
 1299SOL     OW 4236   1.968   6.898   0.106
 1299SOL    HW1 4237   1.993   6.974   0.055
 1299SOL    HW2 4238   2.006   6.823   0.059
 1300SOL     OW 4239   6.043   0.751   2.770
 1300SOL    HW1 4240   5.960   0.797   2.785
 1300SOL    HW2 4241   6.020   0.680   2.711
 1301SOL     OW 4242   4.406   2.236   4.177
 1301SOL    HW1 4243   4.314   2.239   4.204
 1301SOL    HW2 4244   4.403   2.246   4.082
 1302SOL     OW 4245   2.618   1.636   1.539
 1302SOL    HW1 4246   2.538   1.643   1.488
 1302SOL    HW2 4247   2.671   1.711   1.512
 1303SOL     OW 4248   6.709   3.609   1.199
 1303SOL    HW1 4249   6.658   3.572   1.126
 1303SOL    HW2 4250   6.770   3.539   1.223
 1304SOL     OW 4251   1.663   7.136   0.961
 1304SOL    HW1 4252   1.640   7.053   1.002
 1304SOL    HW2 4253   1.732   7.172   1.016
 1305SOL     OW 4254   2.307   0.307   0.766
 1305SOL    HW1 4255   2.308   0.359   0.686
 1305SOL    HW2 4256   2.275   0.368   0.833
 1306SOL     OW 4257   4.923   4.259   4.743
 1306SOL    HW1 4258   4.975   4.226   4.670
 1306SOL    HW2 4259   4.987   4.300   4.801
 1307SOL     OW 4260   3.138   6.181   1.026
 1307SOL    HW1 4261   3.142   6.092   0.992
 1307SOL    HW2 4262   3.068   6.222   0.976
 1308SOL     OW 4263   6.900   2.155   0.538
 1308SOL    HW1 4264   6.880   2.157   0.444
 1308SOL    HW2 4265   6.912   2.062   0.558
 1309SOL     OW 4266   3.789   4.077   4.949
 1309SOL    HW1 4267   3.712   4.069   5.005
 1309SOL    HW2 4268   3.812   3.986   4.927
 1310SOL     OW 4269   2.329   3.210   4.952
 1310SOL    HW1 4270   2.337   3.121   4.917
 1310SOL    HW2 4271   2.245   3.242   4.919
 1311SOL     OW 4272   1.842   1.686   0.251
 1311SOL    HW1 4273   1.822   1.768   0.206
 1311SOL    HW2 4274   1.935   1.693   0.274
 1312SOL     OW 4275   7.235   1.292   2.038
 1312SOL    HW1 4276   7.194   1.208   2.060
 1312SOL    HW2 4277   0.024   1.285   2.073
 1313SOL     OW 4278   4.682   4.073   4.074
 1313SOL    HW1 4279   4.724   4.015   4.138
 1313SOL    HW2 4280   4.669   4.155   4.120
 1314SOL     OW 4281   0.369   2.176   0.944
 1314SOL    HW1 4282   0.306   2.212   1.005
 1314SOL    HW2 4283   0.443   2.236   0.948
 1315SOL     OW 4284   2.783   1.489   0.444
 1315SOL    HW1 4285   2.704   1.539   0.425
 1315SOL    HW2 4286   2.774   1.464   0.536
 1316SOL     OW 4287   5.503   0.572   2.948
 1316SOL    HW1 4288   5.434   0.608   2.892
 1316SOL    HW2 4289   5.483   0.606   3.036
 1317SOL     OW 4290   2.325   0.452   2.108
 1317SOL    HW1 4291   2.304   0.544   2.120
 1317SOL    HW2 4292   2.313   0.413   2.194
 1318SOL     OW 4293   0.215   7.155   0.336
 1318SOL    HW1 4294   0.160   7.078   0.351
 1318SOL    HW2 4295   0.289   7.122   0.285
 1319SOL     OW 4296   7.226   6.185   2.123
 1319SOL    HW1 4297   7.199   6.158   2.036
 1319SOL    HW2 4298   7.179   6.126   2.182
 1320SOL     OW 4299   2.549   2.402   1.269
 1320SOL    HW1 4300   2.544   2.490   1.306
 1320SOL    HW2 4301   2.570   2.346   1.344
 1321SOL     OW 4302   0.163   4.827   5.126
 1321SOL    HW1 4303   0.086   4.770   5.119
 1321SOL    HW2 4304   0.176   4.860   5.037
 1322SOL     OW 4305   1.796   1.551   1.604
 1322SOL    HW1 4306   1.800   1.457   1.587
 1322SOL    HW2 4307   1.818   1.591   1.520
 1323SOL     OW 4308   4.793   3.256   5.010
 1323SOL    HW1 4309   4.887   3.240   5.004
 1323SOL    HW2 4310   4.780   3.295   5.096
 1324SOL     OW 4311   2.996   3.792   4.791
 1324SOL    HW1 4312   2.931   3.851   4.830
 1324SOL    HW2 4313   3.053   3.850   4.741
 1325SOL     OW 4314   5.030   4.803   3.880
 1325SOL    HW1 4315   5.067   4.780   3.794
 1325SOL    HW2 4316   5.050   4.727   3.936
 1326SOL     OW 4317   0.669   0.981   0.816
 1326SOL    HW1 4318   0.620   0.899   0.815
 1326SOL    HW2 4319   0.610   1.044   0.774
 1327SOL     OW 4320   5.579   3.741   4.370
 1327SOL    HW1 4321   5.647   3.718   4.306
 1327SOL    HW2 4322   5.510   3.780   4.318
 1328SOL     OW 4323   0.031   6.309   3.033
 1328SOL    HW1 4324   0.050   6.253   2.958
 1328SOL    HW2 4325   0.037   6.398   2.999
 1329SOL     OW 4326   1.104   0.600   0.536
 1329SOL    HW1 4327   1.041   0.672   0.542
 1329SOL    HW2 4328   1.080   0.541   0.607
 1330SOL     OW 4329   1.833   7.135   0.421
 1330SOL    HW1 4330   1.780   7.193   0.476
 1330SOL    HW2 4331   1.773   7.065   0.394
 1331SOL     OW 4332   0.273   1.848   1.224
 1331SOL    HW1 4333   0.280   1.879   1.134
 1331SOL    HW2 4334   0.314   1.761   1.223
 1332SOL     OW 4335   6.716   3.980   5.000
 1332SOL    HW1 4336   6.747   3.892   5.019
 1332SOL    HW2 4337   6.683   4.013   5.083
 1333SOL     OW 4338   1.189   0.007   1.185
 1333SOL    HW1 4339   1.162   7.275   1.271
 1333SOL    HW2 4340   1.118   7.279   1.126
 1334SOL     OW 4341   7.213   2.103   1.952
 1334SOL    HW1 4342   7.228   2.197   1.945
 1334SOL    HW2 4343   7.289   2.070   2.000
 1335SOL     OW 4344   3.394   2.531   4.926
 1335SOL    HW1 4345   3.304   2.542   4.897
 1335SOL    HW2 4346   3.391   2.550   5.020
 1336SOL     OW 4347   2.183   2.246   3.739
 1336SOL    HW1 4348   2.256   2.230   3.799
 1336SOL    HW2 4349   2.119   2.295   3.791
 1337SOL     OW 4350   0.823   2.459   1.061
 1337SOL    HW1 4351   0.832   2.555   1.058
 1337SOL    HW2 4352   0.908   2.426   1.032
 1338SOL     OW 4353   1.689   6.510   1.177
 1338SOL    HW1 4354   1.624   6.440   1.165
 1338SOL    HW2 4355   1.688   6.558   1.095
 1339SOL     OW 4356   0.497   6.140   0.866
 1339SOL    HW1 4357   0.422   6.144   0.926
 1339SOL    HW2 4358   0.572   6.167   0.920
 1340SOL     OW 4359   7.166   1.804   0.457
 1340SOL    HW1 4360   7.239   1.768   0.508
 1340SOL    HW2 4361   7.197   1.890   0.429
 1341SOL     OW 4362   6.809   5.541   4.567
 1341SOL    HW1 4363   6.808   5.594   4.646
 1341SOL    HW2 4364   6.863   5.590   4.505
 1342SOL     OW 4365   0.543   0.478   0.421
 1342SOL    HW1 4366   0.538   0.412   0.352
 1342SOL    HW2 4367   0.457   0.476   0.462
 1343SOL     OW 4368   4.461   3.145   3.578
 1343SOL    HW1 4369   4.432   3.165   3.490
 1343SOL    HW2 4370   4.525   3.213   3.599
 1344SOL     OW 4371   2.193   1.099   1.085
 1344SOL    HW1 4372   2.281   1.075   1.114
 1344SOL    HW2 4373   2.146   1.016   1.079
 1345SOL     OW 4374   3.384   0.245   1.410
 1345SOL    HW1 4375   3.476   0.270   1.408
 1345SOL    HW2 4376   3.337   0.328   1.419
 1346SOL     OW 4377   4.269   5.932   5.122
 1346SOL    HW1 4378   4.253   6.025   5.107
 1346SOL    HW2 4379   4.183   5.896   5.141
 1347SOL     OW 4380   6.093   4.628   4.588
 1347SOL    HW1 4381   6.045   4.655   4.666
 1347SOL    HW2 4382   6.088   4.533   4.588
 1348SOL     OW 4383   2.046   0.470   0.604
 1348SOL    HW1 4384   1.982   0.540   0.586
 1348SOL    HW2 4385   2.009   0.424   0.679
 1349SOL     OW 4386   2.053   0.677   0.215
 1349SOL    HW1 4387   2.127   0.626   0.245
 1349SOL    HW2 4388   2.069   0.691   0.122
 1350SOL     OW 4389   3.114   4.425   4.605
 1350SOL    HW1 4390   3.034   4.458   4.645
 1350SOL    HW2 4391   3.144   4.356   4.664
 1351SOL     OW 4392   6.934   1.143   0.107
 1351SOL    HW1 4393   7.014   1.145   0.054
 1351SOL    HW2 4394   6.963   1.165   0.195
 1352SOL     OW 4395   2.616   6.368   1.776
 1352SOL    HW1 4396   2.553   6.352   1.847
 1352SOL    HW2 4397   2.604   6.295   1.716
 1353SOL     OW 4398   1.442   0.021   0.406
 1353SOL    HW1 4399   1.436   7.255   0.336
 1353SOL    HW2 4400   1.459   0.104   0.361
 1354SOL     OW 4401   6.097   0.887   2.143
 1354SOL    HW1 4402   6.188   0.892   2.114
 1354SOL    HW2 4403   6.086   0.963   2.199
 1355SOL     OW 4404   5.114   3.575   5.092
 1355SOL    HW1 4405   5.051   3.631   5.139
 1355SOL    HW2 4406   5.150   3.631   5.024
 1356SOL     OW 4407   1.162   5.068   4.326
 1356SOL    HW1 4408   1.135   4.979   4.305
 1356SOL    HW2 4409   1.258   5.062   4.334
 1357SOL     OW 4410   5.373   4.532   4.882
 1357SOL    HW1 4411   5.422   4.546   4.963
 1357SOL    HW2 4412   5.439   4.541   4.813
 1358SOL     OW 4413   0.114   0.525   0.851
 1358SOL    HW1 4414   0.115   0.620   0.834
 1358SOL    HW2 4415   0.083   0.487   0.768
 1359SOL     OW 4416   1.601   1.913   0.840
 1359SOL    HW1 4417   1.592   1.978   0.770
 1359SOL    HW2 4418   1.641   1.961   0.912
 1360SOL     OW 4419   1.210   2.217   0.714
 1360SOL    HW1 4420   1.278   2.280   0.735
 1360SOL    HW2 4421   1.175   2.189   0.798
 1361SOL     OW 4422   5.507   6.945   0.365
 1361SOL    HW1 4423   5.525   6.867   0.418
 1361SOL    HW2 4424   5.412   6.957   0.373
 1362SOL     OW 4425   0.107   0.730   1.198
 1362SOL    HW1 4426   0.153   0.802   1.154
 1362SOL    HW2 4427   0.164   0.706   1.271
 1363SOL     OW 4428   0.839   0.359   1.774
 1363SOL    HW1 4429   0.843   0.276   1.823
 1363SOL    HW2 4430   0.894   0.419   1.824
 1364SOL     OW 4431   6.696   6.340   1.809
 1364SOL    HW1 4432   6.653   6.319   1.727
 1364SOL    HW2 4433   6.749   6.263   1.829
 1365SOL     OW 4434   2.236   0.198   1.502
 1365SOL    HW1 4435   2.269   0.281   1.467
 1365SOL    HW2 4436   2.230   0.141   1.425
 1366SOL     OW 4437   1.221   2.026   2.452
 1366SOL    HW1 4438   1.219   2.096   2.518
 1366SOL    HW2 4439   1.137   2.035   2.407
 1367SOL     OW 4440   6.817   4.739   4.986
 1367SOL    HW1 4441   6.732   4.783   4.986
 1367SOL    HW2 4442   6.881   4.811   4.985
 1368SOL     OW 4443   6.221   7.261   0.340
 1368SOL    HW1 4444   6.192   7.241   0.429
 1368SOL    HW2 4445   6.305   0.006   0.352
 1369SOL     OW 4446   7.002   6.330   1.657
 1369SOL    HW1 4447   6.992   6.331   1.753
 1369SOL    HW2 4448   7.000   6.423   1.632
 1370SOL     OW 4449   1.859   0.956   0.776
 1370SOL    HW1 4450   1.793   0.951   0.845
 1370SOL    HW2 4451   1.913   0.878   0.788
 1371SOL     OW 4452   2.070   7.263   2.520
 1371SOL    HW1 4453   2.051   7.204   2.593
 1371SOL    HW2 4454   1.986   0.004   2.500
 1372SOL     OW 4455   0.471   1.136   0.118
 1372SOL    HW1 4456   0.548   1.135   0.061
 1372SOL    HW2 4457   0.506   1.161   0.204
 1373SOL     OW 4458   1.076   6.406   0.875
 1373SOL    HW1 4459   1.085   6.344   0.802
 1373SOL    HW2 4460   0.995   6.454   0.855
 1374SOL     OW 4461   0.576   1.665   0.786
 1374SOL    HW1 4462   0.581   1.606   0.861
 1374SOL    HW2 4463   0.640   1.631   0.723
 1375SOL     OW 4464   1.929   1.823   2.467
 1375SOL    HW1 4465   1.869   1.836   2.393
 1375SOL    HW2 4466   2.012   1.799   2.427
 1376SOL     OW 4467   6.001   4.850   5.121
 1376SOL    HW1 4468   2.362   1.272   0.021
 1376SOL    HW2 4469   6.062   4.870   5.050
 1377SOL     OW 4470   6.425   0.273   1.097
 1377SOL    HW1 4471   6.399   0.203   1.157
 1377SOL    HW2 4472   6.442   0.228   1.013
 1378SOL     OW 4473   2.914   7.176   0.281
 1378SOL    HW1 4474   2.971   7.101   0.267
 1378SOL    HW2 4475   2.826   7.139   0.292
 1379SOL     OW 4476   0.514   6.191   0.595
 1379SOL    HW1 4477   0.489   6.105   0.562
 1379SOL    HW2 4478   0.505   6.184   0.690
 1380SOL     OW 4479   7.285   1.071   0.923
 1380SOL    HW1 4480   7.275   1.165   0.907
 1380SOL    HW2 4481   7.237   1.029   0.852
 1381SOL     OW 4482   0.893   1.050   0.674
 1381SOL    HW1 4483   0.865   1.140   0.659
 1381SOL    HW2 4484   0.825   1.012   0.730
 1382SOL     OW 4485   2.951   0.688   0.736
 1382SOL    HW1 4486   3.020   0.681   0.802
 1382SOL    HW2 4487   2.904   0.605   0.742
 1383SOL     OW 4488   0.356   0.471   2.955
 1383SOL    HW1 4489   0.432   0.489   3.010
 1383SOL    HW2 4490   0.313   0.556   2.943
 1384SOL     OW 4491   0.774   0.491   1.398
 1384SOL    HW1 4492   0.701   0.430   1.410
 1384SOL    HW2 4493   0.849   0.448   1.441
 1385SOL     OW 4494   3.008   6.704   4.179
 1385SOL    HW1 4495   3.102   6.721   4.185
 1385SOL    HW2 4496   3.002   6.614   4.147
 1386SOL     OW 4497   6.887   2.006   1.730
 1386SOL    HW1 4498   6.970   1.957   1.728
 1386SOL    HW2 4499   6.901   2.073   1.796
 1387SOL     OW 4500   1.537   3.540   0.414
 1387SOL    HW1 4501   1.589   3.506   0.341
 1387SOL    HW2 4502   1.474   3.470   0.433
 1388SOL     OW 4503   1.836   1.204   0.360
 1388SOL    HW1 4504   1.924   1.239   0.375
 1388SOL    HW2 4505   1.806   1.176   0.447
 1389SOL     OW 4506   0.055   0.072   0.393
 1389SOL    HW1 4507   7.279   0.033   0.438
 1389SOL    HW2 4508   0.122   0.004   0.393
 1390SOL     OW 4509   7.014   0.659   0.732
 1390SOL    HW1 4510   7.050   0.612   0.657
 1390SOL    HW2 4511   6.920   0.638   0.730
 1391SOL     OW 4512   6.986   0.693   1.492
 1391SOL    HW1 4513   7.030   0.636   1.430
 1391SOL    HW2 4514   6.960   0.770   1.441
 1392SOL     OW 4515   3.601   4.444   4.940
 1392SOL    HW1 4516   3.558   4.528   4.922
 1392SOL    HW2 4517   3.560   4.383   4.879
 1393SOL     OW 4518   1.651   6.630   1.423
 1393SOL    HW1 4519   1.664   6.597   1.334
 1393SOL    HW2 4520   1.678   6.558   1.480
 1394SOL     OW 4521   3.475   2.946   5.009
 1394SOL    HW1 4522   3.417   2.995   4.951
 1394SOL    HW2 4523   3.509   2.875   4.954
 1395SOL     OW 4524   7.035   0.239   4.818
 1395SOL    HW1 4525   7.046   0.316   4.875
 1395SOL    HW2 4526   7.124   0.221   4.786
 1396SOL     OW 4527   1.906   3.123   1.742
 1396SOL    HW1 4528   1.943   3.064   1.808
 1396SOL    HW2 4529   1.971   3.123   1.672
 1397SOL     OW 4530   3.570   4.014   5.129
 1397SOL    HW1 4531   7.263   0.330   0.045
 1397SOL    HW2 4532   7.154   0.425   0.002
 1398SOL     OW 4533   2.188   6.367   1.971
 1398SOL    HW1 4534   2.100   6.330   1.984
 1398SOL    HW2 4535   2.176   6.461   1.985
 1399SOL     OW 4536   1.695   1.098   2.488
 1399SOL    HW1 4537   1.755   1.024   2.483
 1399SOL    HW2 4538   1.721   1.145   2.567
 1400SOL     OW 4539   1.337   0.862   1.804
 1400SOL    HW1 4540   1.422   0.846   1.845
 1400SOL    HW2 4541   1.325   0.956   1.811
 1401SOL     OW 4542   0.851   1.561   2.731
 1401SOL    HW1 4543   0.889   1.492   2.677
 1401SOL    HW2 4544   0.757   1.545   2.729
 1402SOL     OW 4545   6.611   0.947   1.714
 1402SOL    HW1 4546   6.668   0.873   1.696
 1402SOL    HW2 4547   6.570   0.968   1.630
 1403SOL     OW 4548   2.433   3.536   4.925
 1403SOL    HW1 4549   2.366   3.538   4.994
 1403SOL    HW2 4550   2.470   3.624   4.925
 1404SOL     OW 4551   7.179   2.254   3.378
 1404SOL    HW1 4552   7.254   2.210   3.339
 1404SOL    HW2 4553   7.103   2.218   3.333
 1405SOL     OW 4554   3.134   7.129   0.008
 1405SOL    HW1 4555   3.219   7.131   0.053
 1405SOL    HW2 4556   3.087   7.056   0.049
 1406SOL     OW 4557   2.538   6.050   0.497
 1406SOL    HW1 4558   2.608   5.998   0.536
 1406SOL    HW2 4559   2.579   6.133   0.473
 1407SOL     OW 4560   3.456   2.411   2.122
 1407SOL    HW1 4561   3.382   2.389   2.064
 1407SOL    HW2 4562   3.485   2.497   2.092
 1408SOL     OW 4563   1.445   1.436   1.593
 1408SOL    HW1 4564   1.479   1.507   1.648
 1408SOL    HW2 4565   1.387   1.479   1.531
 1409SOL     OW 4566   1.727   1.459   1.877
 1409SOL    HW1 4567   1.784   1.481   1.804
 1409SOL    HW2 4568   1.649   1.514   1.865
 1410SOL     OW 4569   2.753   6.259   1.213
 1410SOL    HW1 4570   2.671   6.280   1.257
 1410SOL    HW2 4571   2.778   6.340   1.168
 1411SOL     OW 4572   4.100   6.738   5.069
 1411SOL    HW1 4573   4.112   6.713   5.161
 1411SOL    HW2 4574   4.016   6.700   5.044
 1412SOL     OW 4575   0.074   3.067   1.144
 1412SOL    HW1 4576   0.003   3.078   1.207
 1412SOL    HW2 4577   0.138   3.012   1.188
 1413SOL     OW 4578   2.449   0.280   1.176
 1413SOL    HW1 4579   2.538   0.293   1.144
 1413SOL    HW2 4580   2.424   0.193   1.146
 1414SOL     OW 4581   4.211   3.553   4.932
 1414SOL    HW1 4582   4.145   3.514   4.990
 1414SOL    HW2 4583   4.294   3.518   4.964
 1415SOL     OW 4584   2.340   1.060   0.579
 1415SOL    HW1 4585   2.355   1.119   0.506
 1415SOL    HW2 4586   2.246   1.063   0.595
 1416SOL     OW 4587   7.033   2.607   0.078
 1416SOL    HW1 4588   3.383   6.233   5.147
 1416SOL    HW2 4589   7.121   2.583   0.108
 1417SOL     OW 4590   6.422   4.235   4.939
 1417SOL    HW1 4591   6.372   4.219   5.018
 1417SOL    HW2 4592   6.437   4.148   4.901
 1418SOL     OW 4593   2.951   1.509   2.413
 1418SOL    HW1 4594   2.964   1.535   2.504
 1418SOL    HW2 4595   2.866   1.466   2.412
 1419SOL     OW 4596   0.009   0.860   1.664
 1419SOL    HW1 4597   7.237   0.889   1.608
 1419SOL    HW2 4598   0.002   0.916   1.742
 1420SOL     OW 4599   5.278   3.968   4.410
 1420SOL    HW1 4600   5.320   3.928   4.334
 1420SOL    HW2 4601   5.350   3.998   4.464
 1421SOL     OW 4602   0.278   3.428   2.505
 1421SOL    HW1 4603   0.185   3.451   2.500
 1421SOL    HW2 4604   0.282   3.360   2.572
 1422SOL     OW 4605   0.250   0.441   0.260
 1422SOL    HW1 4606   0.257   0.465   0.352
 1422SOL    HW2 4607   0.242   0.524   0.213
 1423SOL     OW 4608   3.817   5.361   5.019
 1423SOL    HW1 4609   3.773   5.420   4.958
 1423SOL    HW2 4610   3.857   5.294   4.964
 1424SOL     OW 4611   1.258   6.631   1.462
 1424SOL    HW1 4612   1.229   6.592   1.544
 1424SOL    HW2 4613   1.179   6.666   1.422
 1425SOL     OW 4614   2.068   6.225   4.146
 1425SOL    HW1 4615   2.073   6.256   4.056
 1425SOL    HW2 4616   1.986   6.260   4.180
 1426SOL     OW 4617   7.280   0.139   2.384
 1426SOL    HW1 4618   7.222   0.200   2.339
 1426SOL    HW2 4619   7.250   0.140   2.475
 1427SOL     OW 4620   0.223   1.174   1.272
 1427SOL    HW1 4621   0.258   1.187   1.360
 1427SOL    HW2 4622   0.210   1.262   1.238
 1428SOL     OW 4623   6.359   5.298   0.181
 1428SOL    HW1 4624   6.304   5.374   0.159
 1428SOL    HW2 4625   6.422   5.293   0.109
 1429SOL     OW 4626   1.148   0.191   3.070
 1429SOL    HW1 4627   1.082   0.242   3.118
 1429SOL    HW2 4628   1.179   0.126   3.133
 1430SOL     OW 4629   3.424   2.865   3.582
 1430SOL    HW1 4630   3.392   2.786   3.539
 1430SOL    HW2 4631   3.458   2.919   3.511
 1431SOL     OW 4632   4.019   2.966   4.086
 1431SOL    HW1 4633   3.939   2.956   4.139
 1431SOL    HW2 4634   4.080   3.012   4.143
 1432SOL     OW 4635   6.983   1.093   1.157
 1432SOL    HW1 4636   7.055   1.030   1.146
 1432SOL    HW2 4637   7.023   1.178   1.141
 1433SOL     OW 4638   2.275   1.839   1.190
 1433SOL    HW1 4639   2.245   1.769   1.132
 1433SOL    HW2 4640   2.196   1.869   1.234
 1434SOL     OW 4641   0.723   0.551   2.177
 1434SOL    HW1 4642   0.763   0.628   2.218
 1434SOL    HW2 4643   0.683   0.503   2.250
 1435SOL     OW 4644   1.964   2.730   1.542
 1435SOL    HW1 4645   1.965   2.686   1.626
 1435SOL    HW2 4646   2.056   2.752   1.525
 1436SOL     OW 4647   0.400   2.200   2.357
 1436SOL    HW1 4648   0.322   2.220   2.409
 1436SOL    HW2 4649   0.473   2.212   2.417
 1437SOL     OW 4650   6.039   1.521   0.025
 1437SOL    HW1 4651   2.303   5.191   5.150
 1437SOL    HW2 4652   6.033   1.551   0.116
 1438SOL     OW 4653   0.530   0.797   1.346
 1438SOL    HW1 4654   0.605   0.775   1.400
 1438SOL    HW2 4655   0.560   0.785   1.256
 1439SOL     OW 4656   0.848   7.206   1.452
 1439SOL    HW1 4657   0.818   7.241   1.536
 1439SOL    HW2 4658   0.769   7.168   1.412
 1440SOL     OW 4659   2.689   2.488   2.168
 1440SOL    HW1 4660   2.732   2.462   2.086
 1440SOL    HW2 4661   2.596   2.491   2.145
 1441SOL     OW 4662   1.923   0.821   2.922
 1441SOL    HW1 4663   1.991   0.878   2.886
 1441SOL    HW2 4664   1.855   0.819   2.854
 1442SOL     OW 4665   0.672   0.748   0.038
 1442SOL    HW1 4666   4.293   4.455   5.129
 1442SOL    HW2 4667   0.607   0.677   0.038
 1443SOL     OW 4668   4.867   4.161   3.878
 1443SOL    HW1 4669   4.780   4.153   3.917
 1443SOL    HW2 4670   4.904   4.073   3.882
 1444SOL     OW 4671   6.541   0.286   0.117
 1444SOL    HW1 4672   6.630   0.285   0.081
 1444SOL    HW2 4673   6.491   0.229   0.058
 1445SOL     OW 4674   4.997   1.540   0.481
 1445SOL    HW1 4675   5.022   1.466   0.537
 1445SOL    HW2 4676   4.909   1.517   0.450
 1446SOL     OW 4677   5.750   3.449   4.088
 1446SOL    HW1 4678   5.706   3.396   4.154
 1446SOL    HW2 4679   5.812   3.390   4.046
 1447SOL     OW 4680   0.420   0.264   3.459
 1447SOL    HW1 4681   0.400   0.356   3.441
 1447SOL    HW2 4682   0.444   0.262   3.551
 1448SOL     OW 4683   1.785   1.602   0.512
 1448SOL    HW1 4684   1.821   1.671   0.568
 1448SOL    HW2 4685   1.806   1.631   0.423
 1449SOL     OW 4686   0.293   0.653   1.393
 1449SOL    HW1 4687   0.369   0.703   1.366
 1449SOL    HW2 4688   0.312   0.625   1.482
 1450SOL     OW 4689   2.672   6.640   0.922
 1450SOL    HW1 4690   2.611   6.567   0.908
 1450SOL    HW2 4691   2.708   6.657   0.835
 1451SOL     OW 4692   3.469   5.465   5.039
 1451SOL    HW1 4693   3.406   5.484   4.969
 1451SOL    HW2 4694   3.555   5.470   4.996
 1452SOL     OW 4695   1.851   0.659   0.575
 1452SOL    HW1 4696   1.807   0.674   0.658
 1452SOL    HW2 4697   1.780   0.636   0.514
 1453SOL     OW 4698   7.032   0.201   1.435
 1453SOL    HW1 4699   7.072   0.153   1.361
 1453SOL    HW2 4700   6.956   0.245   1.397
 1454SOL     OW 4701   0.273   0.946   0.112
 1454SOL    HW1 4702   0.346   1.006   0.123
 1454SOL    HW2 4703   0.195   0.998   0.130
 1455SOL     OW 4704   7.207   6.604   0.765
 1455SOL    HW1 4705   7.132   6.560   0.725
 1455SOL    HW2 4706   7.273   6.535   0.773
 1456SOL     OW 4707   6.778   6.684   0.505
 1456SOL    HW1 4708   6.838   6.637   0.447
 1456SOL    HW2 4709   6.827   6.762   0.531
 1457SOL     OW 4710   0.523   1.184   0.703
 1457SOL    HW1 4711   0.473   1.216   0.628
 1457SOL    HW2 4712   0.486   1.232   0.778
 1458SOL     OW 4713   1.669   0.971   1.509
 1458SOL    HW1 4714   1.646   0.886   1.473
 1458SOL    HW2 4715   1.586   1.010   1.536
 1459SOL     OW 4716   3.776   3.582   5.018
 1459SOL    HW1 4717   3.697   3.529   5.006
 1459SOL    HW2 4718   3.769   3.615   5.107
 1460SOL     OW 4719   4.672   5.486   3.544
 1460SOL    HW1 4720   4.715   5.452   3.623
 1460SOL    HW2 4721   4.610   5.417   3.519
 1461SOL     OW 4722   1.095   0.220   0.496
 1461SOL    HW1 4723   1.149   0.151   0.535
 1461SOL    HW2 4724   1.082   0.283   0.568
 1462SOL     OW 4725   0.610   1.165   0.369
 1462SOL    HW1 4726   0.584   1.110   0.443
 1462SOL    HW2 4727   0.668   1.109   0.317
 1463SOL     OW 4728   4.296   5.583   3.780
 1463SOL    HW1 4729   4.294   5.673   3.811
 1463SOL    HW2 4730   4.341   5.534   3.849
 1464SOL     OW 4731   1.589   0.088   2.459
 1464SOL    HW1 4732   1.597   0.179   2.489
 1464SOL    HW2 4733   1.679   0.059   2.445
 1465SOL     OW 4734   0.086   0.599   1.664
 1465SOL    HW1 4735   0.069   0.693   1.666
 1465SOL    HW2 4736   0.180   0.591   1.680
 1466SOL     OW 4737   5.982   0.428   4.152
 1466SOL    HW1 4738   5.955   0.496   4.090
 1466SOL    HW2 4739   5.912   0.362   4.147
 1467SOL     OW 4740   0.630   0.913   3.716
 1467SOL    HW1 4741   0.536   0.928   3.726
 1467SOL    HW2 4742   0.667   1.000   3.697
 1468SOL     OW 4743   6.873   0.717   3.032
 1468SOL    HW1 4744   6.923   0.750   3.106
 1468SOL    HW2 4745   6.832   0.637   3.064
 1469SOL     OW 4746   1.393   0.661   2.368
 1469SOL    HW1 4747   1.381   0.709   2.286
 1469SOL    HW2 4748   1.441   0.582   2.342
 1470SOL     OW 4749   1.134   6.447   2.657
 1470SOL    HW1 4750   1.192   6.435   2.732
 1470SOL    HW2 4751   1.153   6.374   2.599
 1471SOL     OW 4752   2.641   4.662   0.490
 1471SOL    HW1 4753   2.673   4.751   0.475
 1471SOL    HW2 4754   2.719   4.612   0.514
 1472SOL     OW 4755   0.843   0.042   3.928
 1472SOL    HW1 4756   0.800   7.287   3.994
 1472SOL    HW2 4757   0.803   0.129   3.938
 1473SOL     OW 4758   1.361   1.133   1.876
 1473SOL    HW1 4759   1.319   1.219   1.870
 1473SOL    HW2 4760   1.371   1.117   1.970
 1474SOL     OW 4761   5.896   1.012   3.867
 1474SOL    HW1 4762   5.906   1.093   3.917
 1474SOL    HW2 4763   5.946   0.947   3.916
 1475SOL     OW 4764   1.137   1.037   2.844
 1475SOL    HW1 4765   1.176   0.975   2.906
 1475SOL    HW2 4766   1.112   1.112   2.898
 1476SOL     OW 4767   0.597   0.514   3.088
 1476SOL    HW1 4768   0.654   0.440   3.065
 1476SOL    HW2 4769   0.606   0.524   3.182
 1477SOL     OW 4770   1.349   6.219   4.177
 1477SOL    HW1 4771   1.420   6.279   4.158
 1477SOL    HW2 4772   1.382   6.133   4.151
 1478SOL     OW 4773   2.205   0.853   3.471
 1478SOL    HW1 4774   2.294   0.837   3.440
 1478SOL    HW2 4775   2.216   0.911   3.546
 1479SOL     OW 4776   7.143   0.894   0.757
 1479SOL    HW1 4777   7.104   0.806   0.749
 1479SOL    HW2 4778   7.073   0.947   0.794
 1480SOL     OW 4779   0.385   2.454   3.829
 1480SOL    HW1 4780   0.420   2.503   3.904
 1480SOL    HW2 4781   0.463   2.422   3.784
 1481SOL     OW 4782   7.147   7.047   1.565
 1481SOL    HW1 4783   7.212   6.986   1.599
 1481SOL    HW2 4784   7.132   7.109   1.636
 1482SOL     OW 4785   0.137   0.934   2.952
 1482SOL    HW1 4786   0.191   0.863   2.918
 1482SOL    HW2 4787   0.053   0.893   2.974
 1483SOL     OW 4788   0.956   2.032   4.905
 1483SOL    HW1 4789   0.944   2.075   4.821
 1483SOL    HW2 4790   0.893   2.075   4.963
 1484SOL     OW 4791   6.548   1.707   2.842
 1484SOL    HW1 4792   6.518   1.616   2.835
 1484SOL    HW2 4793   6.643   1.700   2.852
 1485SOL     OW 4794   0.388   1.113   3.518
 1485SOL    HW1 4795   0.294   1.128   3.526
 1485SOL    HW2 4796   0.428   1.191   3.559
 1486SOL     OW 4797   1.639   0.729   1.372
 1486SOL    HW1 4798   1.579   0.727   1.297
 1486SOL    HW2 4799   1.620   0.648   1.419
 1487SOL     OW 4800   1.546   1.448   3.290
 1487SOL    HW1 4801   1.586   1.534   3.287
 1487SOL    HW2 4802   1.539   1.421   3.198
 1488SOL     OW 4803   5.596   1.821   1.851
 1488SOL    HW1 4804   5.646   1.863   1.921
 1488SOL    HW2 4805   5.615   1.728   1.862
 1489SOL     OW 4806   1.759   0.909   3.401
 1489SOL    HW1 4807   1.763   0.896   3.306
 1489SOL    HW2 4808   1.768   0.821   3.437
 1490SOL     OW 4809   1.850   1.088   1.339
 1490SOL    HW1 4810   1.934   1.055   1.372
 1490SOL    HW2 4811   1.785   1.041   1.390
 1491SOL     OW 4812   0.174   1.389   2.981
 1491SOL    HW1 4813   0.260   1.393   2.938
 1491SOL    HW2 4814   0.192   1.404   3.073
 1492SOL     OW 4815   7.273   0.654   2.697
 1492SOL    HW1 4816   7.182   0.643   2.724
 1492SOL    HW2 4817   7.281   0.746   2.672
 1493SOL     OW 4818   0.234   1.206   4.442
 1493SOL    HW1 4819   0.258   1.292   4.476
 1493SOL    HW2 4820   0.317   1.157   4.441
 1494SOL     OW 4821   1.747   1.107   1.072
 1494SOL    HW1 4822   1.787   1.108   1.159
 1494SOL    HW2 4823   1.738   1.014   1.051
 1495SOL     OW 4824   6.217   6.639   3.691
 1495SOL    HW1 4825   6.134   6.684   3.674
 1495SOL    HW2 4826   6.259   6.691   3.759
 1496SOL     OW 4827   2.796   0.371   1.391
 1496SOL    HW1 4828   2.764   0.374   1.481
 1496SOL    HW2 4829   2.781   0.280   1.364
 1497SOL     OW 4830   3.179   2.084   4.272
 1497SOL    HW1 4831   3.250   2.141   4.299
 1497SOL    HW2 4832   3.099   2.131   4.298
 1498SOL     OW 4833   1.013   0.664   3.781
 1498SOL    HW1 4834   1.012   0.628   3.692
 1498SOL    HW2 4835   1.006   0.758   3.769
 1499SOL     OW 4836   4.018   5.346   0.634
 1499SOL    HW1 4837   4.010   5.264   0.585
 1499SOL    HW2 4838   4.005   5.320   0.726
 1500SOL     OW 4839   0.094   2.152   3.247
 1500SOL    HW1 4840   0.152   2.077   3.258
 1500SOL    HW2 4841   0.065   2.146   3.156
 1501SOL     OW 4842   0.212   6.747   3.110
 1501SOL    HW1 4843   0.177   6.831   3.137
 1501SOL    HW2 4844   0.224   6.698   3.191
 1502SOL     OW 4845   7.182   7.235   3.873
 1502SOL    HW1 4846   7.093   7.218   3.842
 1502SOL    HW2 4847   7.189   7.186   3.955
 1503SOL     OW 4848   3.126   6.806   2.204
 1503SOL    HW1 4849   3.077   6.809   2.286
 1503SOL    HW2 4850   3.123   6.714   2.177
 1504SOL     OW 4851   0.379   0.693   2.634
 1504SOL    HW1 4852   0.451   0.753   2.615
 1504SOL    HW2 4853   0.420   0.606   2.637
 1505SOL     OW 4854   2.678   7.150   3.736
 1505SOL    HW1 4855   2.689   7.062   3.773
 1505SOL    HW2 4856   2.738   7.152   3.662
 1506SOL     OW 4857   1.822   6.765   3.864
 1506SOL    HW1 4858   1.869   6.736   3.942
 1506SOL    HW2 4859   1.773   6.842   3.892
 1507SOL     OW 4860   0.954   0.994   4.141
 1507SOL    HW1 4861   1.036   0.983   4.095
 1507SOL    HW2 4862   0.887   0.970   4.077
 1508SOL     OW 4863   0.219   1.396   3.508
 1508SOL    HW1 4864   0.301   1.389   3.557
 1508SOL    HW2 4865   0.179   1.309   3.514
 1509SOL     OW 4866   6.670   0.102   1.237
 1509SOL    HW1 4867   6.673   0.099   1.333
 1509SOL    HW2 4868   6.683   0.194   1.216
 1510SOL     OW 4869   6.612   2.179   3.538
 1510SOL    HW1 4870   6.669   2.147   3.607
 1510SOL    HW2 4871   6.659   2.159   3.457
 1511SOL     OW 4872   0.106   1.140   3.530
 1511SOL    HW1 4873   0.022   1.186   3.526
 1511SOL    HW2 4874   0.097   1.067   3.468
 1512SOL     OW 4875   1.403   1.732   3.252
 1512SOL    HW1 4876   1.498   1.742   3.251
 1512SOL    HW2 4877   1.370   1.816   3.220
 1513SOL     OW 4878   1.568   2.356   3.093
 1513SOL    HW1 4879   1.538   2.295   3.026
 1513SOL    HW2 4880   1.663   2.359   3.082
 1514SOL     OW 4881   0.745   6.972   0.732
 1514SOL    HW1 4882   0.739   6.909   0.804
 1514SOL    HW2 4883   0.826   6.949   0.686
 1515SOL     OW 4884   2.358   1.841   3.984
 1515SOL    HW1 4885   2.407   1.877   3.910
 1515SOL    HW2 4886   2.269   1.831   3.950
 1516SOL     OW 4887   2.242   2.027   2.355
 1516SOL    HW1 4888   2.303   2.026   2.429
 1516SOL    HW2 4889   2.204   1.939   2.354
 1517SOL     OW 4890   2.088   2.398   2.590
 1517SOL    HW1 4891   2.126   2.361   2.510
 1517SOL    HW2 4892   2.094   2.493   2.578
 1518SOL     OW 4893   1.938   1.440   3.217
 1518SOL    HW1 4894   1.928   1.345   3.218
 1518SOL    HW2 4895   1.882   1.469   3.145
 1519SOL     OW 4896   0.501   1.117   4.455
 1519SOL    HW1 4897   0.523   1.076   4.371
 1519SOL    HW2 4898   0.579   1.166   4.479
 1520SOL     OW 4899   0.691   0.730   2.942
 1520SOL    HW1 4900   0.651   0.662   2.997
 1520SOL    HW2 4901   0.721   0.796   3.005
 1521SOL     OW 4902   5.397   1.633   5.077
 1521SOL    HW1 4903   5.346   1.643   5.157
 1521SOL    HW2 4904   5.363   1.552   5.037
 1522SOL     OW 4905   7.280   1.529   2.834
 1522SOL    HW1 4906   0.037   1.471   2.885
 1522SOL    HW2 4907   7.191   1.503   2.856
 1523SOL     OW 4908   1.123   0.570   3.282
 1523SOL    HW1 4909   1.075   0.500   3.238
 1523SOL    HW2 4910   1.190   0.525   3.333
 1524SOL     OW 4911   1.346   0.647   2.887
 1524SOL    HW1 4912   1.322   0.571   2.940
 1524SOL    HW2 4913   1.315   0.626   2.799
 1525SOL     OW 4914   1.746   2.083   0.279
 1525SOL    HW1 4915   1.765   2.041   0.362
 1525SOL    HW2 4916   1.768   2.017   0.213
 1526SOL     OW 4917   2.854   5.872   2.641
 1526SOL    HW1 4918   2.800   5.936   2.688
 1526SOL    HW2 4919   2.881   5.810   2.709
 1527SOL     OW 4920   6.793   1.277   4.170
 1527SOL    HW1 4921   6.817   1.252   4.081
 1527SOL    HW2 4922   6.747   1.201   4.204
 1528SOL     OW 4923   0.384   0.027   3.773
 1528SOL    HW1 4924   0.294   7.293   3.766
 1528SOL    HW2 4925   0.431   7.258   3.820
 1529SOL     OW 4926   7.288   6.856   1.256
 1529SOL    HW1 4927   0.015   6.779   1.308
 1529SOL    HW2 4928   7.264   6.820   1.171
 1530SOL     OW 4929   1.394   0.827   4.710
 1530SOL    HW1 4930   1.384   0.732   4.713
 1530SOL    HW2 4931   1.377   0.856   4.800
 1531SOL     OW 4932   2.502   6.985   1.651
 1531SOL    HW1 4933   2.457   6.905   1.621
 1531SOL    HW2 4934   2.447   7.017   1.722
 1532SOL     OW 4935   6.553   1.297   3.839
 1532SOL    HW1 4936   6.460   1.275   3.838
 1532SOL    HW2 4937   6.567   1.343   3.921
 1533SOL     OW 4938   3.361   4.428   0.601
 1533SOL    HW1 4939   3.359   4.523   0.592
 1533SOL    HW2 4940   3.451   4.409   0.627
 1534SOL     OW 4941   0.786   1.603   4.436
 1534SOL    HW1 4942   0.832   1.634   4.514
 1534SOL    HW2 4943   0.844   1.537   4.398
 1535SOL     OW 4944   6.088   7.110   5.121
 1535SOL    HW1 4945   6.038   7.168   5.064
 1535SOL    HW2 4946   6.065   7.022   5.092
 1536SOL     OW 4947   6.814   6.603   2.484
 1536SOL    HW1 4948   6.834   6.688   2.524
 1536SOL    HW2 4949   6.740   6.620   2.426
 1537SOL     OW 4950   1.865   7.080   1.990
 1537SOL    HW1 4951   1.926   7.021   2.033
 1537SOL    HW2 4952   1.863   7.051   1.899
 1538SOL     OW 4953   1.610   0.611   1.747
 1538SOL    HW1 4954   1.550   0.578   1.681
 1538SOL    HW2 4955   1.691   0.629   1.699
 1539SOL     OW 4956   0.109   0.802   0.817
 1539SOL    HW1 4957   0.137   0.854   0.892
 1539SOL    HW2 4958   0.023   0.838   0.794
 1540SOL     OW 4959   1.811   0.741   2.072
 1540SOL    HW1 4960   1.853   0.667   2.028
 1540SOL    HW2 4961   1.866   0.757   2.149
 1541SOL     OW 4962   0.309   0.651   2.053
 1541SOL    HW1 4963   0.242   0.589   2.023
 1541SOL    HW2 4964   0.329   0.622   2.142
 1542SOL     OW 4965   0.280   4.231   4.192
 1542SOL    HW1 4966   0.365   4.273   4.208
 1542SOL    HW2 4967   0.216   4.289   4.234
 1543SOL     OW 4968   6.713   0.997   2.452
 1543SOL    HW1 4969   6.698   0.959   2.538
 1543SOL    HW2 4970   6.693   0.926   2.391
 1544SOL     OW 4971   1.595   3.576   3.214
 1544SOL    HW1 4972   1.545   3.594   3.294
 1544SOL    HW2 4973   1.534   3.527   3.159
 1545SOL     OW 4974   0.569   0.306   2.034
 1545SOL    HW1 4975   0.586   0.394   2.068
 1545SOL    HW2 4976   0.474   0.303   2.020
 1546SOL     OW 4977   0.340   0.553   2.311
 1546SOL    HW1 4978   0.258   0.570   2.358
 1546SOL    HW2 4979   0.359   0.461   2.331
 1547SOL     OW 4980   4.781   1.361   3.965
 1547SOL    HW1 4981   4.813   1.347   3.876
 1547SOL    HW2 4982   4.710   1.424   3.956
 1548SOL     OW 4983   0.524   0.919   2.570
 1548SOL    HW1 4984   0.523   0.882   2.482
 1548SOL    HW2 4985   0.538   1.013   2.556
 1549SOL     OW 4986   0.268   0.239   2.645
 1549SOL    HW1 4987   0.275   0.170   2.711
 1549SOL    HW2 4988   0.180   0.275   2.656
 1550SOL     OW 4989   2.522   1.429   4.632
 1550SOL    HW1 4990   2.476   1.400   4.553
 1550SOL    HW2 4991   2.473   1.506   4.661
 1551SOL     OW 4992   0.133   6.562   3.615
 1551SOL    HW1 4993   0.058   6.508   3.591
 1551SOL    HW2 4994   0.171   6.517   3.691
 1552SOL     OW 4995   0.701   6.478   2.036
 1552SOL    HW1 4996   0.714   6.564   1.995
 1552SOL    HW2 4997   0.690   6.499   2.129
 1553SOL     OW 4998   7.124   0.974   0.480
 1553SOL    HW1 4999   7.111   0.897   0.425
 1553SOL    HW2 5000   7.126   0.940   0.569
 1554SOL     OW 5001   1.297   2.162   1.159
 1554SOL    HW1 5002   1.277   2.221   1.232
 1554SOL    HW2 5003   1.290   2.074   1.197
 1555SOL     OW 5004   1.890   6.551   1.592
 1555SOL    HW1 5005   1.978   6.548   1.630
 1555SOL    HW2 5006   1.897   6.503   1.510
 1556SOL     OW 5007   6.534   0.868   1.001
 1556SOL    HW1 5008   6.625   0.843   0.987
 1556SOL    HW2 5009   6.533   0.963   0.989
 1557SOL     OW 5010   0.406   4.013   3.364
 1557SOL    HW1 5011   0.455   3.972   3.293
 1557SOL    HW2 5012   0.334   3.952   3.381
 1558SOL     OW 5013   1.759   2.422   2.294
 1558SOL    HW1 5014   1.666   2.428   2.317
 1558SOL    HW2 5015   1.776   2.328   2.288
 1559SOL     OW 5016   0.730   0.128   4.519
 1559SOL    HW1 5017   0.700   0.139   4.428
 1559SOL    HW2 5018   0.662   0.169   4.572
 1560SOL     OW 5019   5.680   2.587   3.245
 1560SOL    HW1 5020   5.673   2.495   3.218
 1560SOL    HW2 5021   5.590   2.619   3.242
 1561SOL     OW 5022   1.690   0.509   3.942
 1561SOL    HW1 5023   1.627   0.474   3.879
 1561SOL    HW2 5024   1.647   0.586   3.979
 1562SOL     OW 5025   0.828   6.635   3.509
 1562SOL    HW1 5026   0.873   6.584   3.441
 1562SOL    HW2 5027   0.780   6.569   3.559
 1563SOL     OW 5028   3.462   5.288   0.567
 1563SOL    HW1 5029   3.393   5.294   0.632
 1563SOL    HW2 5030   3.527   5.230   0.605
 1564SOL     OW 5031   6.871   5.835   1.112
 1564SOL    HW1 5032   6.847   5.842   1.205
 1564SOL    HW2 5033   6.841   5.918   1.074
 1565SOL     OW 5034   5.661   4.889   1.024
 1565SOL    HW1 5035   5.731   4.954   1.020
 1565SOL    HW2 5036   5.676   4.844   1.108
 1566SOL     OW 5037   2.550   1.344   2.647
 1566SOL    HW1 5038   2.458   1.365   2.661
 1566SOL    HW2 5039   2.597   1.424   2.669
 1567SOL     OW 5040   0.699   2.720   3.498
 1567SOL    HW1 5041   0.762   2.786   3.470
 1567SOL    HW2 5042   0.630   2.769   3.543
 1568SOL     OW 5043   7.113   0.552   1.698
 1568SOL    HW1 5044   7.072   0.603   1.627
 1568SOL    HW2 5045   7.207   0.564   1.685
 1569SOL     OW 5046   6.073   0.611   1.464
 1569SOL    HW1 5047   6.033   0.614   1.378
 1569SOL    HW2 5048   6.098   0.701   1.483
 1570SOL     OW 5049   6.928   3.951   3.837
 1570SOL    HW1 5050   6.963   4.012   3.902
 1570SOL    HW2 5051   6.924   4.001   3.756
 1571SOL     OW 5052   1.123   1.905   2.886
 1571SOL    HW1 5053   1.076   1.987   2.868
 1571SOL    HW2 5054   1.055   1.841   2.903
 1572SOL     OW 5055   0.876   7.204   2.484
 1572SOL    HW1 5056   0.827   7.240   2.559
 1572SOL    HW2 5057   0.897   7.114   2.510
 1573SOL     OW 5058   3.922   4.511   0.969
 1573SOL    HW1 5059   3.968   4.574   0.914
 1573SOL    HW2 5060   3.983   4.491   1.039
 1574SOL     OW 5061   0.903   0.410   4.410
 1574SOL    HW1 5062   0.994   0.400   4.438
 1574SOL    HW2 5063   0.890   0.342   4.344
 1575SOL     OW 5064   2.816   0.076   2.371
 1575SOL    HW1 5065   2.729   0.044   2.345
 1575SOL    HW2 5066   2.812   0.171   2.357
 1576SOL     OW 5067   1.173   0.333   2.641
 1576SOL    HW1 5068   1.217   0.259   2.599
 1576SOL    HW2 5069   1.081   0.307   2.646
 1577SOL     OW 5070   2.393   0.430   3.236
 1577SOL    HW1 5071   2.406   0.341   3.205
 1577SOL    HW2 5072   2.399   0.484   3.157
 1578SOL     OW 5073   0.239   1.247   4.080
 1578SOL    HW1 5074   0.219   1.282   4.167
 1578SOL    HW2 5075   0.155   1.250   4.034
 1579SOL     OW 5076   3.444   7.163   3.048
 1579SOL    HW1 5077   3.371   7.220   3.021
 1579SOL    HW2 5078   3.439   7.088   2.988
 1580SOL     OW 5079   0.176   5.836   2.102
 1580SOL    HW1 5080   0.172   5.742   2.081
 1580SOL    HW2 5081   0.192   5.879   2.018
 1581SOL     OW 5082   6.285   1.251   3.853
 1581SOL    HW1 5083   6.232   1.240   3.774
 1581SOL    HW2 5084   6.261   1.337   3.887
 1582SOL     OW 5085   0.458   0.650   4.051
 1582SOL    HW1 5086   0.426   0.622   4.136
 1582SOL    HW2 5087   0.552   0.657   4.062
 1583SOL     OW 5088   5.710   0.931   4.394
 1583SOL    HW1 5089   5.640   0.945   4.458
 1583SOL    HW2 5090   5.715   1.014   4.346
 1584SOL     OW 5091   6.292   1.661   4.543
 1584SOL    HW1 5092   6.367   1.647   4.600
 1584SOL    HW2 5093   6.247   1.737   4.580
 1585SOL     OW 5094   1.199   7.193   2.435
 1585SOL    HW1 5095   1.186   7.161   2.524
 1585SOL    HW2 5096   1.130   7.152   2.383
 1586SOL     OW 5097   0.461   1.443   2.515
 1586SOL    HW1 5098   0.368   1.464   2.508
 1586SOL    HW2 5099   0.490   1.488   2.594
 1587SOL     OW 5100   0.687   1.924   4.061
 1587SOL    HW1 5101   0.713   1.893   4.148
 1587SOL    HW2 5102   0.601   1.965   4.075
 1588SOL     OW 5103   1.838   3.677   4.728
 1588SOL    HW1 5104   1.802   3.763   4.750
 1588SOL    HW2 5105   1.872   3.687   4.639
 1589SOL     OW 5106   2.038   1.350   2.464
 1589SOL    HW1 5107   2.084   1.344   2.380
 1589SOL    HW2 5108   1.946   1.360   2.440
 1590SOL     OW 5109   3.631   4.423   0.646
 1590SOL    HW1 5110   3.654   4.435   0.738
 1590SOL    HW2 5111   3.657   4.505   0.604
 1591SOL     OW 5112   1.523   0.834   0.574
 1591SOL    HW1 5113   1.510   0.921   0.612
 1591SOL    HW2 5114   1.441   0.815   0.530
 1592SOL     OW 5115   6.108   0.641   2.279
 1592SOL    HW1 5116   6.115   0.718   2.223
 1592SOL    HW2 5117   6.019   0.647   2.316
 1593SOL     OW 5118   1.712   1.937   4.196
 1593SOL    HW1 5119   1.784   1.874   4.192
 1593SOL    HW2 5120   1.649   1.905   4.131
 1594SOL     OW 5121   5.156   1.054   2.982
 1594SOL    HW1 5122   5.125   1.113   2.913
 1594SOL    HW2 5123   5.084   0.993   2.996
 1595SOL     OW 5124   1.496   0.441   0.761
 1595SOL    HW1 5125   1.477   0.441   0.667
 1595SOL    HW2 5126   1.414   0.470   0.801
 1596SOL     OW 5127   6.312   6.740   4.475
 1596SOL    HW1 5128   6.355   6.676   4.419
 1596SOL    HW2 5129   6.346   6.825   4.446
 1597SOL     OW 5130   1.872   7.176   1.152
 1597SOL    HW1 5131   1.848   7.144   1.239
 1597SOL    HW2 5132   1.936   7.112   1.120
 1598SOL     OW 5133   1.678   0.356   2.809
 1598SOL    HW1 5134   1.698   0.409   2.885
 1598SOL    HW2 5135   1.586   0.332   2.819
 1599SOL     OW 5136   6.025   1.704   3.281
 1599SOL    HW1 5137   5.961   1.686   3.350
 1599SOL    HW2 5138   6.068   1.785   3.309
 1600SOL     OW 5139   7.099   3.162   1.899
 1600SOL    HW1 5140   7.019   3.214   1.908
 1600SOL    HW2 5141   7.143   3.199   1.823
 1601SOL     OW 5142   1.965   6.725   3.632
 1601SOL    HW1 5143   1.922   6.744   3.716
 1601SOL    HW2 5144   2.031   6.659   3.653
 1602SOL     OW 5145   1.928   1.041   3.576
 1602SOL    HW1 5146   1.868   1.001   3.514
 1602SOL    HW2 5147   1.942   0.974   3.643
 1603SOL     OW 5148   6.769   6.981   3.237
 1603SOL    HW1 5149   6.718   6.981   3.157
 1603SOL    HW2 5150   6.747   7.064   3.280
 1604SOL     OW 5151   3.823   5.061   0.916
 1604SOL    HW1 5152   3.822   4.975   0.874
 1604SOL    HW2 5153   3.846   5.044   1.007
 1605SOL     OW 5154   2.017   0.746   0.850
 1605SOL    HW1 5155   2.058   0.787   0.926
 1605SOL    HW2 5156   2.091   0.717   0.796
 1606SOL     OW 5157   2.330   5.616   2.249
 1606SOL    HW1 5158   2.321   5.601   2.343
 1606SOL    HW2 5159   2.258   5.675   2.227
 1607SOL     OW 5160   0.377   0.515   4.572
 1607SOL    HW1 5161   0.414   0.554   4.652
 1607SOL    HW2 5162   0.286   0.543   4.571
 1608SOL     OW 5163   2.020   1.289   3.625
 1608SOL    HW1 5164   2.045   1.277   3.717
 1608SOL    HW2 5165   1.988   1.203   3.598
 1609SOL     OW 5166   0.308   0.975   4.092
 1609SOL    HW1 5167   0.313   0.950   4.000
 1609SOL    HW2 5168   0.280   1.067   4.090
 1610SOL     OW 5169   0.017   6.165   2.427
 1610SOL    HW1 5170   0.087   6.121   2.380
 1610SOL    HW2 5171   0.004   6.247   2.380
 1611SOL     OW 5172   0.269   1.453   3.239
 1611SOL    HW1 5173   0.247   1.429   3.329
 1611SOL    HW2 5174   0.364   1.467   3.240
 1612SOL     OW 5175   0.127   2.044   3.888
 1612SOL    HW1 5176   0.177   2.118   3.923
 1612SOL    HW2 5177   0.188   1.970   3.893
 1613SOL     OW 5178   1.215   7.003   0.794
 1613SOL    HW1 5179   1.282   7.070   0.810
 1613SOL    HW2 5180   1.243   6.927   0.844
 1614SOL     OW 5181   1.868   2.189   1.802
 1614SOL    HW1 5182   1.874   2.107   1.754
 1614SOL    HW2 5183   1.812   2.170   1.877
 1615SOL     OW 5184   0.196   7.132   0.710
 1615SOL    HW1 5185   0.151   7.206   0.751
 1615SOL    HW2 5186   0.268   7.173   0.660
 1616SOL     OW 5187   6.521   1.102   3.636
 1616SOL    HW1 5188   6.544   1.178   3.689
 1616SOL    HW2 5189   6.498   1.138   3.551
 1617SOL     OW 5190   6.981   1.463   4.233
 1617SOL    HW1 5191   6.996   1.486   4.141
 1617SOL    HW2 5192   6.911   1.396   4.230
 1618SOL     OW 5193   1.454   6.971   2.869
 1618SOL    HW1 5194   1.509   7.047   2.889
 1618SOL    HW2 5195   1.374   6.985   2.921
 1619SOL     OW 5196   0.521   1.795   2.574
 1619SOL    HW1 5197   0.467   1.846   2.635
 1619SOL    HW2 5198   0.588   1.857   2.544
 1620SOL     OW 5199   4.908   5.662   0.297
 1620SOL    HW1 5200   4.936   5.711   0.220
 1620SOL    HW2 5201   4.951   5.577   0.288
 1621SOL     OW 5202   4.067   4.502   0.171
 1621SOL    HW1 5203   4.055   4.420   0.123
 1621SOL    HW2 5204   4.131   4.551   0.118
 1622SOL     OW 5205   0.426   2.020   2.155
 1622SOL    HW1 5206   0.413   2.079   2.230
 1622SOL    HW2 5207   0.501   1.966   2.181
 1623SOL     OW 5208   0.301   0.239   1.987
 1623SOL    HW1 5209   0.306   0.171   1.920
 1623SOL    HW2 5210   0.272   0.193   2.066
 1624SOL     OW 5211   0.477   0.278   3.728
 1624SOL    HW1 5212   0.425   0.328   3.790
 1624SOL    HW2 5213   0.453   0.187   3.745
 1625SOL     OW 5214   7.072   5.460   4.125
 1625SOL    HW1 5215   7.003   5.431   4.066
 1625SOL    HW2 5216   7.062   5.555   4.131
 1626SOL     OW 5217   2.478   7.081   2.727
 1626SOL    HW1 5218   2.400   7.112   2.773
 1626SOL    HW2 5219   2.507   7.156   2.676
 1627SOL     OW 5220   1.086   1.266   2.983
 1627SOL    HW1 5221   1.112   1.320   2.909
 1627SOL    HW2 5222   1.138   1.299   3.057
 1628SOL     OW 5223   0.524   2.186   2.776
 1628SOL    HW1 5224   0.474   2.256   2.817
 1628SOL    HW2 5225   0.551   2.222   2.691
 1629SOL     OW 5226   0.743   0.664   4.083
 1629SOL    HW1 5227   0.779   0.592   4.032
 1629SOL    HW2 5228   0.769   0.743   4.035
 1630SOL     OW 5229   1.068   7.001   2.954
 1630SOL    HW1 5230   1.003   7.008   3.024
 1630SOL    HW2 5231   1.142   7.053   2.985
 1631SOL     OW 5232   3.957   5.244   0.227
 1631SOL    HW1 5233   3.935   5.337   0.231
 1631SOL    HW2 5234   3.996   5.233   0.141
 1632SOL     OW 5235   0.723   3.831   3.964
 1632SOL    HW1 5236   0.785   3.765   3.994
 1632SOL    HW2 5237   0.715   3.815   3.870
 1633SOL     OW 5238   3.080   0.258   4.055
 1633SOL    HW1 5239   3.152   0.205   4.019
 1633SOL    HW2 5240   3.120   0.307   4.127
 1634SOL     OW 5241   1.586   0.806   1.938
 1634SOL    HW1 5242   1.661   0.789   1.994
 1634SOL    HW2 5243   1.593   0.742   1.867
 1635SOL     OW 5244   1.866   1.046   1.681
 1635SOL    HW1 5245   1.945   1.018   1.634
 1635SOL    HW2 5246   1.794   1.010   1.629
 1636SOL     OW 5247   3.032   7.002   3.780
 1636SOL    HW1 5248   3.022   7.087   3.821
 1636SOL    HW2 5249   3.052   7.022   3.688
 1637SOL     OW 5250   6.664   6.358   3.118
 1637SOL    HW1 5251   6.615   6.426   3.165
 1637SOL    HW2 5252   6.723   6.407   3.062
 1638SOL     OW 5253   7.094   1.519   2.028
 1638SOL    HW1 5254   7.089   1.533   2.122
 1638SOL    HW2 5255   7.142   1.437   2.018
 1639SOL     OW 5256   0.981   6.502   3.891
 1639SOL    HW1 5257   1.040   6.463   3.955
 1639SOL    HW2 5258   0.925   6.430   3.862
 1640SOL     OW 5259   0.744   0.351   1.159
 1640SOL    HW1 5260   0.697   0.288   1.214
 1640SOL    HW2 5261   0.769   0.421   1.219
 1641SOL     OW 5262   0.949   1.385   2.547
 1641SOL    HW1 5263   1.008   1.401   2.474
 1641SOL    HW2 5264   0.876   1.337   2.507
 1642SOL     OW 5265   1.373   0.680   3.658
 1642SOL    HW1 5266   1.371   0.726   3.574
 1642SOL    HW2 5267   1.454   0.711   3.700
 1643SOL     OW 5268   1.573   0.480   1.493
 1643SOL    HW1 5269   1.641   0.416   1.516
 1643SOL    HW2 5270   1.500   0.426   1.463
 1644SOL     OW 5271   3.418   1.537   0.482
 1644SOL    HW1 5272   3.392   1.625   0.511
 1644SOL    HW2 5273   3.416   1.543   0.387
 1645SOL     OW 5274   2.014   2.739   3.208
 1645SOL    HW1 5275   2.083   2.801   3.233
 1645SOL    HW2 5276   2.044   2.655   3.243
 1646SOL     OW 5277   0.516   0.285   4.615
 1646SOL    HW1 5278   0.464   0.361   4.588
 1646SOL    HW2 5279   0.450   0.220   4.641
 1647SOL     OW 5280   2.816   0.631   2.379
 1647SOL    HW1 5281   2.764   0.711   2.370
 1647SOL    HW2 5282   2.852   0.635   2.467
 1648SOL     OW 5283   4.908   6.581   0.317
 1648SOL    HW1 5284   4.910   6.573   0.221
 1648SOL    HW2 5285   4.919   6.492   0.349
 1649SOL     OW 5286   2.338   0.851   3.135
 1649SOL    HW1 5287   2.267   0.909   3.163
 1649SOL    HW2 5288   2.388   0.835   3.215
 1650SOL     OW 5289   1.003   7.196   0.577
 1650SOL    HW1 5290   0.951   7.256   0.632
 1650SOL    HW2 5291   1.094   7.226   0.589
 1651SOL     OW 5292   0.824   0.796   2.281
 1651SOL    HW1 5293   0.795   0.854   2.211
 1651SOL    HW2 5294   0.906   0.833   2.312
 1652SOL     OW 5295   2.337   1.318   4.166
 1652SOL    HW1 5296   2.419   1.280   4.135
 1652SOL    HW2 5297   2.325   1.397   4.112
 1653SOL     OW 5298   1.871   0.114   2.401
 1653SOL    HW1 5299   1.882   0.204   2.432
 1653SOL    HW2 5300   1.919   0.111   2.318
 1654SOL     OW 5301   7.164   1.256   3.467
 1654SOL    HW1 5302   7.115   1.249   3.386
 1654SOL    HW2 5303   7.150   1.346   3.496
 1655SOL     OW 5304   0.352   0.645   5.152
 1655SOL    HW1 5305   0.316   0.714   5.096
 1655SOL    HW2 5306   0.357   0.569   5.095
 1656SOL     OW 5307   2.462   6.533   2.145
 1656SOL    HW1 5308   2.454   6.605   2.083
 1656SOL    HW2 5309   2.473   6.455   2.091
 1657SOL     OW 5310   1.586   2.867   0.388
 1657SOL    HW1 5311   1.633   2.844   0.468
 1657SOL    HW2 5312   1.529   2.940   0.413
 1658SOL     OW 5313   2.147   1.300   2.218
 1658SOL    HW1 5314   2.099   1.280   2.138
 1658SOL    HW2 5315   2.216   1.234   2.222
 1659SOL     OW 5316   6.782   2.067   3.733
 1659SOL    HW1 5317   6.746   1.981   3.754
 1659SOL    HW2 5318   6.869   2.048   3.697
 1660SOL     OW 5319   6.380   0.495   1.417
 1660SOL    HW1 5320   6.400   0.580   1.379
 1660SOL    HW2 5321   6.464   0.451   1.425
 1661SOL     OW 5322   1.490   0.386   3.807
 1661SOL    HW1 5323   1.411   0.384   3.860
 1661SOL    HW2 5324   1.487   0.305   3.755
 1662SOL     OW 5325   1.739   0.430   2.130
 1662SOL    HW1 5326   1.672   0.439   2.198
 1662SOL    HW2 5327   1.822   0.429   2.178
 1663SOL     OW 5328   0.954   6.485   3.312
 1663SOL    HW1 5329   0.920   6.397   3.296
 1663SOL    HW2 5330   0.945   6.529   3.228
 1664SOL     OW 5331   1.738   0.499   3.036
 1664SOL    HW1 5332   1.825   0.536   3.054
 1664SOL    HW2 5333   1.682   0.575   3.024
 1665SOL     OW 5334   6.899   1.342   3.616
 1665SOL    HW1 5335   6.965   1.409   3.598
 1665SOL    HW2 5336   6.941   1.259   3.591
 1666SOL     OW 5337   6.204   2.684   1.456
 1666SOL    HW1 5338   6.185   2.615   1.393
 1666SOL    HW2 5339   6.212   2.638   1.540
 1667SOL     OW 5340   3.580   6.649   3.720
 1667SOL    HW1 5341   3.580   6.556   3.742
 1667SOL    HW2 5342   3.492   6.666   3.685
 1668SOL     OW 5343   0.331   7.291   2.876
 1668SOL    HW1 5344   0.254   7.235   2.887
 1668SOL    HW2 5345   0.382   7.248   2.808
 1669SOL     OW 5346   0.995   0.984   3.448
 1669SOL    HW1 5347   1.055   0.938   3.388
 1669SOL    HW2 5348   0.908   0.963   3.416
 1670SOL     OW 5349   0.211   0.861   2.489
 1670SOL    HW1 5350   0.280   0.817   2.539
 1670SOL    HW2 5351   0.150   0.892   2.555
 1671SOL     OW 5352   4.947   0.507   0.842
 1671SOL    HW1 5353   4.945   0.578   0.906
 1671SOL    HW2 5354   5.016   0.532   0.781
 1672SOL     OW 5355   7.055   0.633   4.719
 1672SOL    HW1 5356   6.961   0.630   4.737
 1672SOL    HW2 5357   7.067   0.713   4.669
 1673SOL     OW 5358   1.828   0.206   3.950
 1673SOL    HW1 5359   1.849   0.238   3.862
 1673SOL    HW2 5360   1.733   0.195   3.949
 1674SOL     OW 5361   6.551   6.220   1.086
 1674SOL    HW1 5362   6.481   6.175   1.038
 1674SOL    HW2 5363   6.558   6.305   1.043
 1675SOL     OW 5364   0.486   1.064   2.130
 1675SOL    HW1 5365   0.448   0.996   2.073
 1675SOL    HW2 5366   0.429   1.064   2.207
 1676SOL     OW 5367   6.701   6.356   3.528
 1676SOL    HW1 5368   6.786   6.385   3.493
 1676SOL    HW2 5369   6.719   6.335   3.620
 1677SOL     OW 5370   2.798   4.607   1.480
 1677SOL    HW1 5371   2.738   4.583   1.550
 1677SOL    HW2 5372   2.880   4.629   1.525
 1678SOL     OW 5373   2.956   4.892   2.250
 1678SOL    HW1 5374   3.046   4.858   2.246
 1678SOL    HW2 5375   2.954   4.945   2.329
 1679SOL     OW 5376   5.905   3.083   1.268
 1679SOL    HW1 5377   5.815   3.051   1.273
 1679SOL    HW2 5378   5.941   3.069   1.355
 1680SOL     OW 5379   1.467   1.474   4.921
 1680SOL    HW1 5380   1.557   1.507   4.931
 1680SOL    HW2 5381   1.465   1.395   4.975
 1681SOL     OW 5382   7.097   7.208   1.780
 1681SOL    HW1 5383   7.134   7.296   1.773
 1681SOL    HW2 5384   7.133   7.173   1.861
 1682SOL     OW 5385   1.298   0.418   3.025
 1682SOL    HW1 5386   1.355   0.410   3.101
 1682SOL    HW2 5387   1.234   0.348   3.036
 1683SOL     OW 5388   0.365   0.159   4.956
 1683SOL    HW1 5389   0.357   0.126   4.867
 1683SOL    HW2 5390   0.412   0.090   5.003
 1684SOL     OW 5391   3.370   4.229   1.316
 1684SOL    HW1 5392   3.289   4.269   1.348
 1684SOL    HW2 5393   3.440   4.280   1.356
 1685SOL     OW 5394   5.073   3.748   0.045
 1685SOL    HW1 5395   4.990   3.716   0.080
 1685SOL    HW2 5396   5.133   3.744   0.119
 1686SOL     OW 5397   2.187   1.654   5.047
 1686SOL    HW1 5398   2.275   1.632   5.017
 1686SOL    HW2 5399   2.200   1.720   5.115
 1687SOL     OW 5400   3.222   3.988   1.818
 1687SOL    HW1 5401   3.232   4.082   1.828
 1687SOL    HW2 5402   3.263   3.951   1.896
 1688SOL     OW 5403   6.266   4.083   0.329
 1688SOL    HW1 5404   6.285   4.169   0.291
 1688SOL    HW2 5405   6.276   4.022   0.256
 1689SOL     OW 5406   7.017   2.738   3.183
 1689SOL    HW1 5407   6.931   2.699   3.194
 1689SOL    HW2 5408   7.077   2.679   3.228
 1690SOL     OW 5409   5.418   6.542   0.720
 1690SOL    HW1 5410   5.329   6.575   0.728
 1690SOL    HW2 5411   5.460   6.603   0.659
 1691SOL     OW 5412   0.614   1.580   3.640
 1691SOL    HW1 5413   0.667   1.628   3.577
 1691SOL    HW2 5414   0.592   1.645   3.707
 1692SOL     OW 5415   4.242   3.635   0.273
 1692SOL    HW1 5416   4.292   3.582   0.211
 1692SOL    HW2 5417   4.151   3.624   0.246
 1693SOL     OW 5418   3.414   5.671   1.420
 1693SOL    HW1 5419   3.414   5.636   1.509
 1693SOL    HW2 5420   3.414   5.593   1.364
 1694SOL     OW 5421   5.099   3.848   1.573
 1694SOL    HW1 5422   5.131   3.758   1.577
 1694SOL    HW2 5423   5.019   3.848   1.626
 1695SOL     OW 5424   4.850   4.065   0.481
 1695SOL    HW1 5425   4.837   3.972   0.496
 1695SOL    HW2 5426   4.842   4.076   0.387
 1696SOL     OW 5427   3.013   3.561   0.064
 1696SOL    HW1 5428   2.939   3.541   0.122
 1696SOL    HW2 5429   6.656   7.145   5.156
 1697SOL     OW 5430   0.030   0.383   2.719
 1697SOL    HW1 5431   0.065   0.366   2.807
 1697SOL    HW2 5432   0.029   0.479   2.712
 1698SOL     OW 5433   0.740   1.848   4.327
 1698SOL    HW1 5434   0.726   1.893   4.410
 1698SOL    HW2 5435   0.737   1.755   4.349
 1699SOL     OW 5436   3.015   0.625   3.631
 1699SOL    HW1 5437   2.949   0.679   3.676
 1699SOL    HW2 5438   2.979   0.537   3.634
 1700SOL     OW 5439   5.328   5.327   0.063
 1700SOL    HW1 5440   5.249   5.377   0.046
 1700SOL    HW2 5441   5.385   5.388   0.111
 1701SOL     OW 5442   6.776   0.059   3.611
 1701SOL    HW1 5443   6.695   0.012   3.634
 1701SOL    HW2 5444   6.747   0.149   3.592
 1702SOL     OW 5445   4.931   6.114   0.616
 1702SOL    HW1 5446   4.913   6.140   0.707
 1702SOL    HW2 5447   4.883   6.031   0.606
 1703SOL     OW 5448   4.967   3.534   0.762
 1703SOL    HW1 5449   4.898   3.508   0.701
 1703SOL    HW2 5450   4.934   3.614   0.802
 1704SOL     OW 5451   2.897   4.603   1.216
 1704SOL    HW1 5452   2.854   4.603   1.301
 1704SOL    HW2 5453   2.952   4.682   1.217
 1705SOL     OW 5454   3.919   5.555   0.904
 1705SOL    HW1 5455   3.999   5.604   0.920
 1705SOL    HW2 5456   3.946   5.464   0.900
 1706SOL     OW 5457   2.994   7.226   3.943
 1706SOL    HW1 5458   2.987   7.198   4.034
 1706SOL    HW2 5459   2.914   7.276   3.927
 1707SOL     OW 5460   7.207   1.473   4.621
 1707SOL    HW1 5461   7.159   1.476   4.703
 1707SOL    HW2 5462   7.224   1.565   4.600
 1708SOL     OW 5463   4.931   6.335   0.453
 1708SOL    HW1 5464   5.019   6.368   0.468
 1708SOL    HW2 5465   4.928   6.252   0.500
 1709SOL     OW 5466   1.031   0.988   4.970
 1709SOL    HW1 5467   0.999   1.001   4.881
 1709SOL    HW2 5468   1.108   1.045   4.976
 1710SOL     OW 5469   7.034   0.437   3.030
 1710SOL    HW1 5470   7.090   0.492   3.085
 1710SOL    HW2 5471   6.946   0.452   3.064
 1711SOL     OW 5472   7.184   0.649   5.078
 1711SOL    HW1 5473   7.261   0.602   5.045
 1711SOL    HW2 5474   7.111   0.589   5.063
 1712SOL     OW 5475   2.744   0.991   2.971
 1712SOL    HW1 5476   2.732   1.060   2.906
 1712SOL    HW2 5477   2.695   0.917   2.936
 1713SOL     OW 5478   3.200   2.592   0.880
 1713SOL    HW1 5479   3.155   2.645   0.945
 1713SOL    HW2 5480   3.232   2.655   0.816
 1714SOL     OW 5481   5.218   5.702   1.225
 1714SOL    HW1 5482   5.123   5.688   1.233
 1714SOL    HW2 5483   5.255   5.615   1.214
 1715SOL     OW 5484   3.403   4.625   1.510
 1715SOL    HW1 5485   3.444   4.541   1.492
 1715SOL    HW2 5486   3.425   4.645   1.601
 1716SOL     OW 5487   4.441   3.491   1.178
 1716SOL    HW1 5488   4.521   3.444   1.157
 1716SOL    HW2 5489   4.433   3.482   1.273
 1717SOL     OW 5490   0.936   1.691   3.747
 1717SOL    HW1 5491   0.984   1.632   3.688
 1717SOL    HW2 5492   0.939   1.646   3.832
 1718SOL     OW 5493   6.397   6.743   5.136
 1718SOL    HW1 5494   6.428   6.777   5.052
 1718SOL    HW2 5495   6.307   6.715   5.119
 1719SOL     OW 5496   1.189   1.944   4.543
 1719SOL    HW1 5497   1.269   1.959   4.493
 1719SOL    HW2 5498   1.130   1.898   4.482
 1720SOL     OW 5499   3.108   5.357   3.485
 1720SOL    HW1 5500   3.139   5.307   3.409
 1720SOL    HW2 5501   3.174   5.340   3.553
 1721SOL     OW 5502   1.955   0.772   4.157
 1721SOL    HW1 5503   1.909   0.766   4.241
 1721SOL    HW2 5504   2.048   0.780   4.180
 1722SOL     OW 5505   5.348   6.776   4.648
 1722SOL    HW1 5506   5.386   6.802   4.732
 1722SOL    HW2 5507   5.256   6.801   4.655
 1723SOL     OW 5508   0.877   1.912   3.120
 1723SOL    HW1 5509   0.892   1.847   3.052
 1723SOL    HW2 5510   0.930   1.882   3.194
 1724SOL     OW 5511   1.019   1.849   4.332
 1724SOL    HW1 5512   0.923   1.840   4.333
 1724SOL    HW2 5513   1.035   1.937   4.299
 1725SOL     OW 5514   7.136   1.313   4.408
 1725SOL    HW1 5515   7.089   1.370   4.347
 1725SOL    HW2 5516   7.158   1.370   4.481
 1726SOL     OW 5517   1.389   2.461   5.057
 1726SOL    HW1 5518   1.309   2.504   5.089
 1726SOL    HW2 5519   1.357   2.395   4.995
 1727SOL     OW 5520   5.168   7.016   4.475
 1727SOL    HW1 5521   5.229   7.068   4.526
 1727SOL    HW2 5522   5.137   6.949   4.535
 1728SOL     OW 5523   0.182   2.175   4.273
 1728SOL    HW1 5524   0.146   2.160   4.360
 1728SOL    HW2 5525   0.204   2.087   4.241
 1729SOL     OW 5526   3.601   3.337   0.628
 1729SOL    HW1 5527   3.523   3.288   0.655
 1729SOL    HW2 5528   3.566   3.415   0.585
 1730SOL     OW 5529   2.683   1.310   3.372
 1730SOL    HW1 5530   2.613   1.290   3.435
 1730SOL    HW2 5531   2.685   1.233   3.315
 1731SOL     OW 5532   6.291   0.719   3.798
 1731SOL    HW1 5533   6.283   0.810   3.770
 1731SOL    HW2 5534   6.376   0.691   3.764
 1732SOL     OW 5535   3.013   1.326   3.875
 1732SOL    HW1 5536   3.031   1.372   3.794
 1732SOL    HW2 5537   3.063   1.373   3.942
 1733SOL     OW 5538   3.411   2.234   4.343
 1733SOL    HW1 5539   3.467   2.166   4.306
 1733SOL    HW2 5540   3.431   2.312   4.291
 1734SOL     OW 5541   4.264   5.391   0.052
 1734SOL    HW1 5542   0.636   1.797   5.139
 1734SOL    HW2 5543   4.191   5.336   0.021
 1735SOL     OW 5544   2.323   7.014   1.865
 1735SOL    HW1 5545   2.287   7.019   1.953
 1735SOL    HW2 5546   2.256   6.968   1.814
 1736SOL     OW 5547   1.250   0.684   3.911
 1736SOL    HW1 5548   1.161   0.672   3.878
 1736SOL    HW2 5549   1.305   0.683   3.832
 1737SOL     OW 5550   3.810   4.197   0.331
 1737SOL    HW1 5551   3.769   4.260   0.272
 1737SOL    HW2 5552   3.904   4.202   0.310
 1738SOL     OW 5553   0.247   6.417   3.838
 1738SOL    HW1 5554   0.248   6.434   3.932
 1738SOL    HW2 5555   0.211   6.329   3.830
 1739SOL     OW 5556   3.242   4.532   1.058
 1739SOL    HW1 5557   3.336   4.544   1.051
 1739SOL    HW2 5558   3.221   4.554   1.149
 1740SOL     OW 5559   1.942   5.689   3.886
 1740SOL    HW1 5560   1.968   5.682   3.978
 1740SOL    HW2 5561   1.968   5.777   3.860
 1741SOL     OW 5562   6.335   0.916   4.597
 1741SOL    HW1 5563   6.285   0.955   4.668
 1741SOL    HW2 5564   6.421   0.959   4.602
 1742SOL     OW 5565   2.663   1.064   3.891
 1742SOL    HW1 5566   2.632   1.112   3.968
 1742SOL    HW2 5567   2.600   0.993   3.880
 1743SOL     OW 5568   3.782   4.137   0.848
 1743SOL    HW1 5569   3.765   4.143   0.754
 1743SOL    HW2 5570   3.732   4.061   0.877
 1744SOL     OW 5571   0.743   2.131   3.211
 1744SOL    HW1 5572   0.801   2.205   3.193
 1744SOL    HW2 5573   0.785   2.057   3.168
 1745SOL     OW 5574   0.774   0.302   3.379
 1745SOL    HW1 5575   0.716   0.228   3.364
 1745SOL    HW2 5576   0.717   0.379   3.377
 1746SOL     OW 5577   0.498   0.919   2.849
 1746SOL    HW1 5578   0.504   0.924   2.754
 1746SOL    HW2 5579   0.561   0.851   2.874
 1747SOL     OW 5580   3.432   5.277   1.619
 1747SOL    HW1 5581   3.377   5.270   1.540
 1747SOL    HW2 5582   3.484   5.197   1.619
 1748SOL     OW 5583   2.065   2.071   2.744
 1748SOL    HW1 5584   2.103   2.143   2.794
 1748SOL    HW2 5585   1.999   2.113   2.688
 1749SOL     OW 5586   6.217   6.877   0.640
 1749SOL    HW1 5587   6.254   6.944   0.698
 1749SOL    HW2 5588   6.266   6.886   0.559
 1750SOL     OW 5589   1.694   1.964   4.470
 1750SOL    HW1 5590   1.762   2.031   4.471
 1750SOL    HW2 5591   1.688   1.937   4.378
 1751SOL     OW 5592   6.729   0.000   2.314
 1751SOL    HW1 5593   6.743   7.205   2.313
 1751SOL    HW2 5594   6.799   0.035   2.369
 1752SOL     OW 5595   6.183   1.035   4.805
 1752SOL    HW1 5596   6.163   1.104   4.868
 1752SOL    HW2 5597   6.164   0.954   4.852
 1753SOL     OW 5598   5.168   6.335   4.585
 1753SOL    HW1 5599   5.108   6.335   4.660
 1753SOL    HW2 5600   5.241   6.390   4.613
 1754SOL     OW 5601   0.948   1.417   4.322
 1754SOL    HW1 5602   1.028   1.457   4.287
 1754SOL    HW2 5603   0.973   1.326   4.341
 1755SOL     OW 5604   0.970   0.128   4.650
 1755SOL    HW1 5605   0.889   0.132   4.600
 1755SOL    HW2 5606   0.983   0.217   4.682
 1756SOL     OW 5607   2.595   0.081   3.583
 1756SOL    HW1 5608   2.593   0.000   3.634
 1756SOL    HW2 5609   2.515   0.128   3.609
 1757SOL     OW 5610   2.548   3.956   0.376
 1757SOL    HW1 5611   2.523   4.027   0.317
 1757SOL    HW2 5612   2.555   3.998   0.462
 1758SOL     OW 5613   1.883   2.122   4.331
 1758SOL    HW1 5614   1.822   2.089   4.265
 1758SOL    HW2 5615   1.915   2.205   4.294
 1759SOL     OW 5616   3.529   5.557   0.509
 1759SOL    HW1 5617   3.500   5.465   0.513
 1759SOL    HW2 5618   3.591   5.566   0.582
 1760SOL     OW 5619   2.436   2.841   2.967
 1760SOL    HW1 5620   2.411   2.808   3.053
 1760SOL    HW2 5621   2.362   2.893   2.938
 1761SOL     OW 5622   0.114   1.342   5.082
 1761SOL    HW1 5623   0.072   1.259   5.103
 1761SOL    HW2 5624   0.054   1.408   5.117
 1762SOL     OW 5625   3.448   3.146   0.352
 1762SOL    HW1 5626   3.543   3.143   0.363
 1762SOL    HW2 5627   3.435   3.160   0.258
 1763SOL     OW 5628   2.811   1.396   4.050
 1763SOL    HW1 5629   2.868   1.377   3.975
 1763SOL    HW2 5630   2.863   1.374   4.127
 1764SOL     OW 5631   4.496   3.094   0.533
 1764SOL    HW1 5632   4.475   3.002   0.519
 1764SOL    HW2 5633   4.467   3.112   0.622
 1765SOL     OW 5634   6.008   5.467   0.494
 1765SOL    HW1 5635   6.027   5.504   0.408
 1765SOL    HW2 5636   5.961   5.536   0.540
 1766SOL     OW 5637   0.623   1.406   4.902
 1766SOL    HW1 5638   0.597   1.341   4.968
 1766SOL    HW2 5639   0.694   1.364   4.854
 1767SOL     OW 5640   4.536   7.252   2.734
 1767SOL    HW1 5641   4.589   0.031   2.751
 1767SOL    HW2 5642   4.569   7.219   2.651
 1768SOL     OW 5643   4.523   3.563   0.676
 1768SOL    HW1 5644   4.532   3.651   0.711
 1768SOL    HW2 5645   4.439   3.563   0.630
 1769SOL     OW 5646   3.674   3.599   0.275
 1769SOL    HW1 5647   3.731   3.563   0.344
 1769SOL    HW2 5648   3.618   3.661   0.322
 1770SOL     OW 5649   7.092   0.327   4.318
 1770SOL    HW1 5650   7.113   0.411   4.277
 1770SOL    HW2 5651   7.006   0.340   4.357
 1771SOL     OW 5652   6.838   0.824   3.988
 1771SOL    HW1 5653   6.869   0.871   4.065
 1771SOL    HW2 5654   6.744   0.838   3.987
 1772SOL     OW 5655   2.962   5.064   0.366
 1772SOL    HW1 5656   3.017   4.985   0.373
 1772SOL    HW2 5657   2.999   5.124   0.431
 1773SOL     OW 5658   4.168   3.023   0.748
 1773SOL    HW1 5659   4.246   3.078   0.744
 1773SOL    HW2 5660   4.103   3.077   0.793
 1774SOL     OW 5661   2.875   4.529   0.534
 1774SOL    HW1 5662   2.957   4.488   0.563
 1774SOL    HW2 5663   2.899   4.575   0.454
 1775SOL     OW 5664   1.823   1.229   3.973
 1775SOL    HW1 5665   1.829   1.134   3.979
 1775SOL    HW2 5666   1.903   1.254   3.925
 1776SOL     OW 5667   3.051   4.402   0.890
 1776SOL    HW1 5668   3.116   4.432   0.953
 1776SOL    HW2 5669   3.020   4.318   0.925
 1777SOL     OW 5670   2.517   1.739   4.480
 1777SOL    HW1 5671   2.446   1.714   4.540
 1777SOL    HW2 5672   2.473   1.782   4.407
 1778SOL     OW 5673   3.398   0.886   4.294
 1778SOL    HW1 5674   3.443   0.935   4.362
 1778SOL    HW2 5675   3.342   0.824   4.341
 1779SOL     OW 5676   2.810   3.493   0.248
 1779SOL    HW1 5677   2.832   3.512   0.339
 1779SOL    HW2 5678   2.809   3.398   0.242
 1780SOL     OW 5679   3.382   3.194   0.684
 1780SOL    HW1 5680   3.288   3.194   0.666
 1780SOL    HW2 5681   3.397   3.112   0.732
 1781SOL     OW 5682   4.642   5.162   1.324
 1781SOL    HW1 5683   4.694   5.224   1.272
 1781SOL    HW2 5684   4.599   5.216   1.390
 1782SOL     OW 5685   4.791   3.754   0.835
 1782SOL    HW1 5686   4.797   3.786   0.925
 1782SOL    HW2 5687   4.699   3.766   0.811
 1783SOL     OW 5688   5.397   3.552   0.634
 1783SOL    HW1 5689   5.309   3.547   0.595
 1783SOL    HW2 5690   5.456   3.543   0.559
 1784SOL     OW 5691   0.536   1.624   4.764
 1784SOL    HW1 5692   0.543   1.582   4.678
 1784SOL    HW2 5693   0.565   1.556   4.825
 1785SOL     OW 5694   6.595   0.548   1.765
 1785SOL    HW1 5695   6.657   0.611   1.728
 1785SOL    HW2 5696   6.509   0.577   1.735
 1786SOL     OW 5697   0.621   6.587   5.150
 1786SOL    HW1 5698   0.569   6.511   5.125
 1786SOL    HW2 5699   0.650   6.625   5.068
 1787SOL     OW 5700   7.118   6.475   4.026
 1787SOL    HW1 5701   7.106   6.417   4.101
 1787SOL    HW2 5702   7.198   6.524   4.046
 1788SOL     OW 5703   6.897   2.434   4.522
 1788SOL    HW1 5704   6.970   2.496   4.520
 1788SOL    HW2 5705   6.872   2.423   4.431
 1789SOL     OW 5706   1.454   0.060   4.041
 1789SOL    HW1 5707   1.487   0.148   4.059
 1789SOL    HW2 5708   1.359   0.069   4.045
 1790SOL     OW 5709   4.843   3.200   0.759
 1790SOL    HW1 5710   4.821   3.157   0.677
 1790SOL    HW2 5711   4.768   3.255   0.779
 1791SOL     OW 5712   6.878   2.435   0.586
 1791SOL    HW1 5713   6.893   2.341   0.582
 1791SOL    HW2 5714   6.965   2.473   0.577
 1792SOL     OW 5715   6.033   5.141   1.242
 1792SOL    HW1 5716   6.048   5.104   1.329
 1792SOL    HW2 5717   6.104   5.105   1.188
 1793SOL     OW 5718   1.842   0.426   4.626
 1793SOL    HW1 5719   1.808   0.449   4.540
 1793SOL    HW2 5720   1.852   0.331   4.624
 1794SOL     OW 5721   2.964   0.988   4.533
 1794SOL    HW1 5722   2.969   0.899   4.500
 1794SOL    HW2 5723   3.047   1.028   4.509
 1795SOL     OW 5724   1.312   1.588   3.039
 1795SOL    HW1 5725   1.342   1.637   3.116
 1795SOL    HW2 5726   1.219   1.574   3.054
 1796SOL     OW 5727   1.229   2.770   4.621
 1796SOL    HW1 5728   1.279   2.821   4.557
 1796SOL    HW2 5729   1.294   2.712   4.661
 1797SOL     OW 5730   2.542   4.491   0.291
 1797SOL    HW1 5731   2.569   4.545   0.365
 1797SOL    HW2 5732   2.610   4.424   0.285
 1798SOL     OW 5733   5.716   3.023   4.209
 1798SOL    HW1 5734   5.697   3.116   4.221
 1798SOL    HW2 5735   5.787   3.022   4.145
 1799SOL     OW 5736   4.164   3.910   0.231
 1799SOL    HW1 5737   4.200   3.830   0.271
 1799SOL    HW2 5738   4.198   3.909   0.142
 1800SOL     OW 5739   0.407   6.712   4.655
 1800SOL    HW1 5740   0.341   6.769   4.617
 1800SOL    HW2 5741   0.421   6.747   4.743
 1801SOL     OW 5742   1.579   1.269   4.552
 1801SOL    HW1 5743   1.591   1.343   4.493
 1801SOL    HW2 5744   1.619   1.195   4.505
 1802SOL     OW 5745   6.977   6.287   4.963
 1802SOL    HW1 5746   6.897   6.331   4.994
 1802SOL    HW2 5747   6.968   6.197   4.992
 1803SOL     OW 5748   7.040   0.181   5.159
 1803SOL    HW1 5749   7.055   0.096   5.117
 1803SOL    HW2 5750   3.478   3.862   0.021
 1804SOL     OW 5751   3.004   5.316   1.674
 1804SOL    HW1 5752   3.049   5.400   1.677
 1804SOL    HW2 5753   2.928   5.327   1.732
 1805SOL     OW 5754   5.391   1.067   4.309
 1805SOL    HW1 5755   5.386   1.162   4.318
 1805SOL    HW2 5756   5.422   1.036   4.394
 1806SOL     OW 5757   1.555   1.977   4.852
 1806SOL    HW1 5758   1.606   1.911   4.805
 1806SOL    HW2 5759   1.464   1.951   4.840
 1807SOL     OW 5760   2.849   4.293   1.793
 1807SOL    HW1 5761   2.775   4.344   1.827
 1807SOL    HW2 5762   2.827   4.202   1.813
 1808SOL     OW 5763   0.077   6.633   1.398
 1808SOL    HW1 5764   0.075   6.540   1.377
 1808SOL    HW2 5765   0.049   6.638   1.490
 1809SOL     OW 5766   4.677   3.376   1.108
 1809SOL    HW1 5767   4.688   3.286   1.140
 1809SOL    HW2 5768   4.756   3.421   1.136
 1810SOL     OW 5769   3.155   4.877   0.705
 1810SOL    HW1 5770   3.245   4.902   0.724
 1810SOL    HW2 5771   3.137   4.804   0.764
 1811SOL     OW 5772   4.199   6.604   1.378
 1811SOL    HW1 5773   4.132   6.656   1.423
 1811SOL    HW2 5774   4.157   6.575   1.298
 1812SOL     OW 5775   7.097   0.278   3.354
 1812SOL    HW1 5776   7.088   0.218   3.428
 1812SOL    HW2 5777   7.062   0.361   3.385
 1813SOL     OW 5778   1.357   0.218   3.450
 1813SOL    HW1 5779   1.401   0.190   3.530
 1813SOL    HW2 5780   1.308   0.296   3.476
 1814SOL     OW 5781   3.347   3.650   0.735
 1814SOL    HW1 5782   3.397   3.635   0.815
 1814SOL    HW2 5783   3.401   3.612   0.666
 1815SOL     OW 5784   6.547   6.790   3.545
 1815SOL    HW1 5785   6.472   6.850   3.549
 1815SOL    HW2 5786   6.508   6.704   3.526
 1816SOL     OW 5787   2.041   0.186   3.258
 1816SOL    HW1 5788   2.086   0.126   3.199
 1816SOL    HW2 5789   1.955   0.200   3.218
 1817SOL     OW 5790   3.010   3.829   0.872
 1817SOL    HW1 5791   3.071   3.898   0.900
 1817SOL    HW2 5792   2.931   3.876   0.845
 1818SOL     OW 5793   6.499   2.631   4.055
 1818SOL    HW1 5794   6.426   2.669   4.103
 1818SOL    HW2 5795   6.464   2.612   3.968
 1819SOL     OW 5796   3.690   4.392   0.918
 1819SOL    HW1 5797   3.714   4.300   0.906
 1819SOL    HW2 5798   3.772   4.436   0.940
 1820SOL     OW 5799   2.410   7.033   4.222
 1820SOL    HW1 5800   2.373   7.044   4.310
 1820SOL    HW2 5801   2.471   6.960   4.232
 1821SOL     OW 5802   3.607   1.135   3.408
 1821SOL    HW1 5803   3.512   1.140   3.421
 1821SOL    HW2 5804   3.628   1.042   3.417
 1822SOL     OW 5805   1.031   1.261   3.460
 1822SOL    HW1 5806   1.028   1.165   3.464
 1822SOL    HW2 5807   0.941   1.289   3.474
 1823SOL     OW 5808   5.456   6.444   0.428
 1823SOL    HW1 5809   5.478   6.407   0.342
 1823SOL    HW2 5810   5.468   6.371   0.489
 1824SOL     OW 5811   6.903   0.977   4.206
 1824SOL    HW1 5812   6.810   1.001   4.213
 1824SOL    HW2 5813   6.941   1.003   4.290
 1825SOL     OW 5814   5.031   5.414   0.294
 1825SOL    HW1 5815   5.109   5.464   0.314
 1825SOL    HW2 5816   5.053   5.324   0.319
 1826SOL     OW 5817   0.265   0.285   4.323
 1826SOL    HW1 5818   0.316   0.217   4.367
 1826SOL    HW2 5819   0.249   0.249   4.235
 1827SOL     OW 5820   3.984   3.614   0.183
 1827SOL    HW1 5821   3.915   3.661   0.137
 1827SOL    HW2 5822   3.939   3.574   0.258
 1828SOL     OW 5823   0.955   2.765   3.211
 1828SOL    HW1 5824   0.924   2.809   3.290
 1828SOL    HW2 5825   1.043   2.800   3.198
 1829SOL     OW 5826   4.268   5.059   0.474
 1829SOL    HW1 5827   4.263   5.051   0.379
 1829SOL    HW2 5828   4.331   5.130   0.489
 1830SOL     OW 5829   6.928   7.037   4.713
 1830SOL    HW1 5830   6.888   6.986   4.784
 1830SOL    HW2 5831   6.959   6.972   4.651
 1831SOL     OW 5832   0.575   1.230   5.110
 1831SOL    HW1 5833   0.491   1.254   5.149
 1831SOL    HW2 5834   0.578   1.135   5.116
 1832SOL     OW 5835   4.792   4.134   0.217
 1832SOL    HW1 5836   4.791   4.228   0.196
 1832SOL    HW2 5837   4.700   4.114   0.236
 1833SOL     OW 5838   4.848   3.637   0.159
 1833SOL    HW1 5839   4.781   3.654   0.225
 1833SOL    HW2 5840   4.882   3.550   0.181
 1834SOL     OW 5841   6.039   0.066   4.441
 1834SOL    HW1 5842   6.120   0.080   4.391
 1834SOL    HW2 5843   6.003   0.153   4.453
 1835SOL     OW 5844   2.817   3.223   0.214
 1835SOL    HW1 5845   2.774   3.163   0.274
 1835SOL    HW2 5846   2.798   3.189   0.126
 1836SOL     OW 5847   3.098   6.010   0.126
 1836SOL    HW1 5848   3.006   6.025   0.146
 1836SOL    HW2 5849   3.107   6.033   0.034
 1837SOL     OW 5850   6.187   4.637   1.136
 1837SOL    HW1 5851   6.109   4.693   1.135
 1837SOL    HW2 5852   6.168   4.570   1.070
 1838SOL     OW 5853   3.519   4.552   1.058
 1838SOL    HW1 5854   3.563   4.563   1.143
 1838SOL    HW2 5855   3.575   4.494   1.008
 1839SOL     OW 5856   5.207   3.288   1.242
 1839SOL    HW1 5857   5.148   3.327   1.178
 1839SOL    HW2 5858   5.170   3.201   1.259
 1840SOL     OW 5859   2.942   4.240   0.421
 1840SOL    HW1 5860   2.992   4.298   0.479
 1840SOL    HW2 5861   2.982   4.154   0.432
 1841SOL     OW 5862   5.895   5.459   0.110
 1841SOL    HW1 5863   5.893   5.374   0.154
 1841SOL    HW2 5864   5.965   5.507   0.153
 1842SOL     OW 5865   6.020   0.892   3.541
 1842SOL    HW1 5866   6.010   0.898   3.446
 1842SOL    HW2 5867   5.981   0.973   3.574
 1843SOL     OW 5868   6.190   5.357   0.916
 1843SOL    HW1 5869   6.160   5.443   0.888
 1843SOL    HW2 5870   6.119   5.297   0.892
 1844SOL     OW 5871   4.286   4.510   0.782
 1844SOL    HW1 5872   4.251   4.421   0.768
 1844SOL    HW2 5873   4.368   4.511   0.734
 1845SOL     OW 5874   3.907   3.974   1.316
 1845SOL    HW1 5875   3.871   3.886   1.308
 1845SOL    HW2 5876   3.959   3.986   1.237
 1846SOL     OW 5877   0.901   1.718   4.653
 1846SOL    HW1 5878   0.903   1.716   4.749
 1846SOL    HW2 5879   0.855   1.799   4.632
 1847SOL     OW 5880   6.783   4.572   0.535
 1847SOL    HW1 5881   6.688   4.578   0.539
 1847SOL    HW2 5882   6.805   4.500   0.594
 1848SOL     OW 5883   4.345   4.233   0.129
 1848SOL    HW1 5884   4.255   4.219   0.160
 1848SOL    HW2 5885   4.368   4.319   0.163
 1849SOL     OW 5886   5.098   5.152   0.351
 1849SOL    HW1 5887   5.164   5.137   0.419
 1849SOL    HW2 5888   5.137   5.117   0.271
 1850SOL     OW 5889   3.121   2.048   0.089
 1850SOL    HW1 5890   3.184   2.076   0.156
 1850SOL    HW2 5891   3.124   2.117   0.023
 1851SOL     OW 5892   6.190   2.226   1.212
 1851SOL    HW1 5893   6.171   2.139   1.177
 1851SOL    HW2 5894   6.248   2.210   1.287
 1852SOL     OW 5895   6.592   6.291   1.565
 1852SOL    HW1 5896   6.544   6.230   1.508
 1852SOL    HW2 5897   6.636   6.350   1.504
 1853SOL     OW 5898   1.111   3.583   3.476
 1853SOL    HW1 5899   1.136   3.554   3.564
 1853SOL    HW2 5900   1.154   3.522   3.417
 1854SOL     OW 5901   0.010   2.363   5.010
 1854SOL    HW1 5902   7.232   2.339   5.060
 1854SOL    HW2 5903   0.021   2.292   4.947
 1855SOL     OW 5904   1.238   0.375   5.146
 1855SOL    HW1 5905   4.860   4.061   0.069
 1855SOL    HW2 5906   1.333   0.380   5.148
 1856SOL     OW 5907   0.495   0.905   4.627
 1856SOL    HW1 5908   0.493   0.991   4.584
 1856SOL    HW2 5909   0.506   0.843   4.556
 1857SOL     OW 5910   1.261   1.155   4.939
 1857SOL    HW1 5911   1.309   1.209   5.002
 1857SOL    HW2 5912   1.283   1.192   4.854
 1858SOL     OW 5913   4.353   4.973   0.720
 1858SOL    HW1 5914   4.443   4.948   0.699
 1858SOL    HW2 5915   4.312   4.991   0.636
 1859SOL     OW 5916   4.777   3.290   0.129
 1859SOL    HW1 5917   4.839   3.231   0.173
 1859SOL    HW2 5918   4.729   3.332   0.201
 1860SOL     OW 5919   1.221   0.020   4.643
 1860SOL    HW1 5920   1.133   0.054   4.626
 1860SOL    HW2 5921   1.224   0.009   4.738
 1861SOL     OW 5922   5.136   7.239   3.889
 1861SOL    HW1 5923   5.227   7.255   3.863
 1861SOL    HW2 5924   5.121   7.299   3.962
 1862SOL     OW 5925   2.044   0.352   2.977
 1862SOL    HW1 5926   2.038   0.442   3.010
 1862SOL    HW2 5927   1.966   0.309   3.012
 1863SOL     OW 5928   6.739   5.829   3.266
 1863SOL    HW1 5929   6.828   5.826   3.302
 1863SOL    HW2 5930   6.728   5.920   3.238
 1864SOL     OW 5931   4.913   6.017   1.277
 1864SOL    HW1 5932   4.863   5.962   1.216
 1864SOL    HW2 5933   4.875   5.997   1.363
 1865SOL     OW 5934   4.575   2.716   0.795
 1865SOL    HW1 5935   4.483   2.743   0.798
 1865SOL    HW2 5936   4.586   2.679   0.708
 1866SOL     OW 5937   1.759   0.971   5.135
 1866SOL    HW1 5938   1.755   1.059   5.100
 1866SOL    HW2 5939   1.835   0.931   5.092
 1867SOL     OW 5940   4.612   1.131   4.050
 1867SOL    HW1 5941   4.665   1.208   4.071
 1867SOL    HW2 5942   4.618   1.123   3.955
 1868SOL     OW 5943   3.721   5.173   1.871
 1868SOL    HW1 5944   3.646   5.165   1.931
 1868SOL    HW2 5945   3.714   5.261   1.835
 1869SOL     OW 5946   1.316   2.170   4.241
 1869SOL    HW1 5947   1.374   2.117   4.296
 1869SOL    HW2 5948   1.351   2.160   4.153
 1870SOL     OW 5949   1.565   1.325   3.979
 1870SOL    HW1 5950   1.527   1.278   4.054
 1870SOL    HW2 5951   1.652   1.288   3.970
 1871SOL     OW 5952   2.757   0.130   3.374
 1871SOL    HW1 5953   2.698   0.114   3.447
 1871SOL    HW2 5954   2.766   0.045   3.331
 1872SOL     OW 5955   0.177   1.703   4.804
 1872SOL    HW1 5956   0.119   1.721   4.878
 1872SOL    HW2 5957   0.192   1.609   4.807
 1873SOL     OW 5958   1.167   3.509   3.741
 1873SOL    HW1 5959   1.110   3.467   3.805
 1873SOL    HW2 5960   1.190   3.593   3.780
 1874SOL     OW 5961   1.478   1.086   0.688
 1874SOL    HW1 5962   1.403   1.136   0.654
 1874SOL    HW2 5963   1.475   1.100   0.783
 1875SOL     OW 5964   0.382   1.401   0.589
 1875SOL    HW1 5965   0.380   1.409   0.684
 1875SOL    HW2 5966   0.293   1.378   0.565
 1876SOL     OW 5967   6.926   1.606   0.841
 1876SOL    HW1 5968   6.972   1.689   0.852
 1876SOL    HW2 5969   6.980   1.556   0.780
 1877SOL     OW 5970   6.672   1.713   1.909
 1877SOL    HW1 5971   6.736   1.643   1.894
 1877SOL    HW2 5972   6.696   1.750   1.993
 1878SOL     OW 5973   0.985   1.828   1.186
 1878SOL    HW1 5974   0.992   1.744   1.141
 1878SOL    HW2 5975   0.896   1.830   1.221
 1879SOL     OW 5976   2.816   3.514   2.289
 1879SOL    HW1 5977   2.832   3.472   2.205
 1879SOL    HW2 5978   2.882   3.476   2.348
 1880SOL     OW 5979   1.068   2.616   0.775
 1880SOL    HW1 5980   1.074   2.561   0.853
 1880SOL    HW2 5981   1.022   2.695   0.804
 1881SOL     OW 5982   7.007   2.180   2.304
 1881SOL    HW1 5983   7.075   2.185   2.371
 1881SOL    HW2 5984   7.010   2.089   2.275
 1882SOL     OW 5985   3.343   3.675   1.849
 1882SOL    HW1 5986   3.437   3.692   1.840
 1882SOL    HW2 5987   3.326   3.600   1.793
 1883SOL     OW 5988   1.048   5.855   1.127
 1883SOL    HW1 5989   0.959   5.866   1.093
 1883SOL    HW2 5990   1.098   5.924   1.084
 1884SOL     OW 5991   0.284   0.898   1.663
 1884SOL    HW1 5992   0.189   0.887   1.654
 1884SOL    HW2 5993   0.301   0.881   1.756
 1885SOL     OW 5994   6.615   2.065   1.823
 1885SOL    HW1 5995   6.701   2.034   1.795
 1885SOL    HW2 5996   6.632   2.105   1.909
 1886SOL     OW 5997   5.645   0.173   5.137
 1886SOL    HW1 5998   5.729   0.174   5.091
 1886SOL    HW2 5999   1.998   3.899   0.033
 1887SOL     OW 6000   0.569   0.101   0.951
 1887SOL    HW1 6001   0.568   0.059   1.037
 1887SOL    HW2 6002   0.576   0.028   0.889
 1888SOL     OW 6003   6.962   1.696   1.429
 1888SOL    HW1 6004   7.024   1.767   1.451
 1888SOL    HW2 6005   7.003   1.617   1.464
 1889SOL     OW 6006   1.686   3.438   0.209
 1889SOL    HW1 6007   1.718   3.525   0.184
 1889SOL    HW2 6008   1.763   3.392   0.242
 1890SOL     OW 6009   1.796   2.658   1.325
 1890SOL    HW1 6010   1.775   2.565   1.331
 1890SOL    HW2 6011   1.863   2.672   1.392
 1891SOL     OW 6012   0.611   1.858   0.986
 1891SOL    HW1 6013   0.647   1.941   0.955
 1891SOL    HW2 6014   0.616   1.799   0.910
 1892SOL     OW 6015   0.331   2.702   1.406
 1892SOL    HW1 6016   0.405   2.738   1.454
 1892SOL    HW2 6017   0.361   2.616   1.376
 1893SOL     OW 6018   7.267   2.582   1.752
 1893SOL    HW1 6019   7.282   2.643   1.825
 1893SOL    HW2 6020   0.002   2.628   1.675
 1894SOL     OW 6021   7.028   4.399   3.005
 1894SOL    HW1 6022   7.096   4.433   3.063
 1894SOL    HW2 6023   7.065   4.406   2.918
 1895SOL     OW 6024   1.555   1.856   1.398
 1895SOL    HW1 6025   1.491   1.906   1.448
 1895SOL    HW2 6026   1.504   1.805   1.336
 1896SOL     OW 6027   4.753   3.317   4.316
 1896SOL    HW1 6028   4.710   3.348   4.236
 1896SOL    HW2 6029   4.845   3.309   4.291
 1897SOL     OW 6030   3.958   6.825   3.894
 1897SOL    HW1 6031   3.978   6.731   3.896
 1897SOL    HW2 6032   4.040   6.867   3.919
 1898SOL     OW 6033   4.093   5.437   4.399
 1898SOL    HW1 6034   4.163   5.496   4.369
 1898SOL    HW2 6035   4.044   5.488   4.463
 1899SOL     OW 6036   2.876   2.918   0.144
 1899SOL    HW1 6037   2.849   2.971   0.069
 1899SOL    HW2 6038   2.797   2.904   0.195
 1900SOL     OW 6039   7.005   5.897   4.823
 1900SOL    HW1 6040   6.978   5.981   4.861
 1900SOL    HW2 6041   7.060   5.857   4.891
 1901SOL     OW 6042   6.070   4.068   1.320
 1901SOL    HW1 6043   6.119   3.986   1.327
 1901SOL    HW2 6044   5.986   4.049   1.362
 1902SOL     OW 6045   0.804   4.031   0.280
 1902SOL    HW1 6046   0.747   4.014   0.205
 1902SOL    HW2 6047   0.759   4.098   0.330
 1903SOL     OW 6048   0.699   0.687   0.497
 1903SOL    HW1 6049   0.652   0.613   0.458
 1903SOL    HW2 6050   0.641   0.762   0.485
 1904SOL     OW 6051   7.261   1.758   0.993
 1904SOL    HW1 6052   7.258   1.731   1.085
 1904SOL    HW2 6053   0.017   1.836   0.992
 1905SOL     OW 6054   0.155   2.415   1.588
 1905SOL    HW1 6055   0.109   2.420   1.672
 1905SOL    HW2 6056   0.138   2.500   1.547
 1906SOL     OW 6057   5.815   6.819   4.729
 1906SOL    HW1 6058   5.777   6.778   4.807
 1906SOL    HW2 6059   5.840   6.745   4.673
 1907SOL     OW 6060   0.807   4.053   3.174
 1907SOL    HW1 6061   0.852   4.099   3.103
 1907SOL    HW2 6062   0.871   3.990   3.206
 1908SOL     OW 6063   6.969   4.068   2.183
 1908SOL    HW1 6064   7.001   3.978   2.194
 1908SOL    HW2 6065   6.948   4.096   2.272
 1909SOL     OW 6066   0.116   3.671   0.579
 1909SOL    HW1 6067   0.118   3.621   0.497
 1909SOL    HW2 6068   0.043   3.732   0.568
 1910SOL     OW 6069   0.867   3.595   0.143
 1910SOL    HW1 6070   0.843   3.639   0.225
 1910SOL    HW2 6071   0.913   3.661   0.093
 1911SOL     OW 6072   5.972   0.457   4.979
 1911SOL    HW1 6073   5.991   0.508   4.900
 1911SOL    HW2 6074   6.057   0.438   5.017
 1912SOL     OW 6075   1.127   2.548   1.247
 1912SOL    HW1 6076   1.212   2.591   1.239
 1912SOL    HW2 6077   1.067   2.617   1.272
 1913SOL     OW 6078   5.284   1.989   4.737
 1913SOL    HW1 6079   5.206   2.044   4.737
 1913SOL    HW2 6080   5.299   1.970   4.830
 1914SOL     OW 6081   1.591   4.175   1.905
 1914SOL    HW1 6082   1.645   4.133   1.838
 1914SOL    HW2 6083   1.520   4.217   1.856
 1915SOL     OW 6084   0.798   2.228   2.232
 1915SOL    HW1 6085   0.760   2.308   2.268
 1915SOL    HW2 6086   0.856   2.258   2.162
 1916SOL     OW 6087   0.081   2.679   1.516
 1916SOL    HW1 6088   0.007   2.692   1.457
 1916SOL    HW2 6089   0.158   2.693   1.461
 1917SOL     OW 6090   6.550   2.162   2.820
 1917SOL    HW1 6091   6.536   2.079   2.775
 1917SOL    HW2 6092   6.563   2.226   2.749
 1918SOL     OW 6093   1.813   3.411   1.251
 1918SOL    HW1 6094   1.846   3.326   1.280
 1918SOL    HW2 6095   1.883   3.472   1.272
 1919SOL     OW 6096   1.273   1.273   0.617
 1919SOL    HW1 6097   1.219   1.318   0.552
 1919SOL    HW2 6098   1.335   1.339   0.647
 1920SOL     OW 6099   0.345   1.912   0.959
 1920SOL    HW1 6100   0.354   2.005   0.941
 1920SOL    HW2 6101   0.434   1.881   0.977
 1921SOL     OW 6102   2.384   0.799   0.513
 1921SOL    HW1 6103   2.365   0.890   0.538
 1921SOL    HW2 6104   2.455   0.807   0.449
 1922SOL     OW 6105   0.591   1.485   2.275
 1922SOL    HW1 6106   0.651   1.558   2.289
 1922SOL    HW2 6107   0.547   1.474   2.359
 1923SOL     OW 6108   0.520   3.603   1.930
 1923SOL    HW1 6109   0.428   3.599   1.955
 1923SOL    HW2 6110   0.565   3.636   2.008
 1924SOL     OW 6111   0.569   1.520   1.030
 1924SOL    HW1 6112   0.508   1.561   1.092
 1924SOL    HW2 6113   0.641   1.489   1.084
 1925SOL     OW 6114   1.417   3.887   0.123
 1925SOL    HW1 6115   1.387   3.971   0.091
 1925SOL    HW2 6116   1.338   3.834   0.130
 1926SOL     OW 6117   0.370   2.570   1.780
 1926SOL    HW1 6118   0.383   2.505   1.711
 1926SOL    HW2 6119   0.457   2.607   1.795
 1927SOL     OW 6120   2.853   2.320   0.070
 1927SOL    HW1 6121   2.772   2.342   0.023
 1927SOL    HW2 6122   2.875   2.399   0.120
 1928SOL     OW 6123   1.023   4.976   3.714
 1928SOL    HW1 6124   0.966   4.913   3.756
 1928SOL    HW2 6125   1.106   4.930   3.703
 1929SOL     OW 6126   4.350   6.962   4.489
 1929SOL    HW1 6127   4.360   7.055   4.512
 1929SOL    HW2 6128   4.307   6.963   4.403
 1930SOL     OW 6129   0.900   1.754   2.538
 1930SOL    HW1 6130   0.879   1.689   2.606
 1930SOL    HW2 6131   0.993   1.774   2.553
 1931SOL     OW 6132   0.185   0.967   1.077
 1931SOL    HW1 6133   0.225   1.028   1.140
 1931SOL    HW2 6134   0.131   1.023   1.021
 1932SOL     OW 6135   2.145   3.470   0.622
 1932SOL    HW1 6136   2.181   3.492   0.708
 1932SOL    HW2 6137   2.086   3.543   0.602
 1933SOL     OW 6138   6.853   0.732   0.181
 1933SOL    HW1 6139   6.827   0.793   0.112
 1933SOL    HW2 6140   6.782   0.669   0.186
 1934SOL     OW 6141   1.636   2.621   1.097
 1934SOL    HW1 6142   1.657   2.528   1.095
 1934SOL    HW2 6143   1.692   2.657   1.166
 1935SOL     OW 6144   0.833   4.571   2.443
 1935SOL    HW1 6145   0.738   4.572   2.428
 1935SOL    HW2 6146   0.863   4.656   2.411
 1936SOL     OW 6147   1.315   1.735   1.855
 1936SOL    HW1 6148   1.304   1.688   1.937
 1936SOL    HW2 6149   1.402   1.709   1.824
 1937SOL     OW 6150   1.170   0.711   1.977
 1937SOL    HW1 6151   1.200   0.766   1.905
 1937SOL    HW2 6152   1.229   0.732   2.050
 1938SOL     OW 6153   1.242   1.917   1.266
 1938SOL    HW1 6154   1.297   1.848   1.229
 1938SOL    HW2 6155   1.153   1.888   1.249
 1939SOL     OW 6156   0.029   0.416   0.613
 1939SOL    HW1 6157   7.256   0.466   0.574
 1939SOL    HW2 6158   7.292   0.331   0.633
 1940SOL     OW 6159   5.592   3.859   4.868
 1940SOL    HW1 6160   5.543   3.778   4.853
 1940SOL    HW2 6161   5.525   3.924   4.889
 1941SOL     OW 6162   3.830   7.064   4.530
 1941SOL    HW1 6163   3.851   6.985   4.580
 1941SOL    HW2 6164   3.914   7.107   4.516
 1942SOL     OW 6165   1.056   1.790   3.290
 1942SOL    HW1 6166   1.131   1.829   3.245
 1942SOL    HW2 6167   1.057   1.699   3.263
 1943SOL     OW 6168   1.066   2.143   1.522
 1943SOL    HW1 6169   1.045   2.050   1.510
 1943SOL    HW2 6170   1.045   2.160   1.614
 1944SOL     OW 6171   0.776   2.786   2.161
 1944SOL    HW1 6172   0.804   2.805   2.251
 1944SOL    HW2 6173   0.792   2.868   2.114
 1945SOL     OW 6174   2.948   3.014   0.524
 1945SOL    HW1 6175   2.954   2.937   0.580
 1945SOL    HW2 6176   2.997   2.990   0.445
 1946SOL     OW 6177   7.044   1.922   2.190
 1946SOL    HW1 6178   7.103   1.877   2.250
 1946SOL    HW2 6179   7.094   1.931   2.109
 1947SOL     OW 6180   4.603   4.898   4.886
 1947SOL    HW1 6181   4.681   4.942   4.919
 1947SOL    HW2 6182   4.595   4.928   4.795
 1948SOL     OW 6183   1.094   2.981   1.780
 1948SOL    HW1 6184   1.167   2.923   1.755
 1948SOL    HW2 6185   1.021   2.950   1.727
 1949SOL     OW 6186   3.594   4.209   4.193
 1949SOL    HW1 6187   3.535   4.134   4.189
 1949SOL    HW2 6188   3.632   4.204   4.281
 1950SOL     OW 6189   0.770   1.432   1.212
 1950SOL    HW1 6190   0.836   1.495   1.184
 1950SOL    HW2 6191   0.815   1.347   1.208
 1951SOL     OW 6192   0.129   3.543   3.301
 1951SOL    HW1 6193   0.165   3.625   3.335
 1951SOL    HW2 6194   0.202   3.482   3.305
 1952SOL     OW 6195   2.122   3.840   1.133
 1952SOL    HW1 6196   2.055   3.892   1.090
 1952SOL    HW2 6197   2.180   3.811   1.062
 1953SOL     OW 6198   0.565   2.628   0.185
 1953SOL    HW1 6199   0.495   2.612   0.248
 1953SOL    HW2 6200   0.590   2.719   0.199
 1954SOL     OW 6201   1.407   4.898   1.158
 1954SOL    HW1 6202   1.328   4.929   1.202
 1954SOL    HW2 6203   1.475   4.960   1.186
 1955SOL     OW 6204   1.298   2.009   0.552
 1955SOL    HW1 6205   1.221   1.951   0.555
 1955SOL    HW2 6206   1.271   2.087   0.599
 1956SOL     OW 6207   0.263   3.042   0.810
 1956SOL    HW1 6208   0.173   3.013   0.825
 1956SOL    HW2 6209   0.261   3.137   0.824
 1957SOL     OW 6210   1.863   1.966   1.652
 1957SOL    HW1 6211   1.895   1.886   1.695
 1957SOL    HW2 6212   1.793   1.935   1.594
 1958SOL     OW 6213   6.768   4.975   1.132
 1958SOL    HW1 6214   6.831   4.912   1.098
 1958SOL    HW2 6215   6.821   5.052   1.155
 1959SOL     OW 6216   3.668   5.896   3.563
 1959SOL    HW1 6217   3.600   5.874   3.626
 1959SOL    HW2 6218   3.736   5.831   3.578
 1960SOL     OW 6219   0.616   2.666   1.833
 1960SOL    HW1 6220   0.687   2.670   1.768
 1960SOL    HW2 6221   0.608   2.756   1.865
 1961SOL     OW 6222   4.655   4.289   4.463
 1961SOL    HW1 6223   4.713   4.213   4.456
 1961SOL    HW2 6224   4.684   4.334   4.543
 1962SOL     OW 6225   2.042   2.269   0.376
 1962SOL    HW1 6226   1.951   2.294   0.359
 1962SOL    HW2 6227   2.093   2.321   0.313
 1963SOL     OW 6228   5.415   6.633   5.131
 1963SOL    HW1 6229   5.388   6.576   5.059
 1963SOL    HW2 6230   1.757   2.929   0.047
 1964SOL     OW 6231   2.009   3.754   1.960
 1964SOL    HW1 6232   2.071   3.772   1.890
 1964SOL    HW2 6233   2.063   3.729   2.035
 1965SOL     OW 6234   2.726   1.015   1.895
 1965SOL    HW1 6235   2.747   1.094   1.944
 1965SOL    HW2 6236   2.801   0.958   1.909
 1966SOL     OW 6237   3.513   4.795   5.120
 1966SOL    HW1 6238   3.560   4.874   5.091
 1966SOL    HW2 6239   3.502   4.743   5.041
 1967SOL     OW 6240   0.712   1.840   1.714
 1967SOL    HW1 6241   0.627   1.871   1.683
 1967SOL    HW2 6242   0.751   1.797   1.638
 1968SOL     OW 6243   1.299   1.948   2.186
 1968SOL    HW1 6244   1.215   1.917   2.151
 1968SOL    HW2 6245   1.276   1.987   2.270
 1969SOL     OW 6246   0.074   1.068   0.413
 1969SOL    HW1 6247   0.065   1.090   0.320
 1969SOL    HW2 6248   7.285   1.040   0.439
 1970SOL     OW 6249   6.897   0.918   1.355
 1970SOL    HW1 6250   6.803   0.902   1.343
 1970SOL    HW2 6251   6.920   0.978   1.285
 1971SOL     OW 6252   1.251   2.364   2.416
 1971SOL    HW1 6253   1.234   2.305   2.490
 1971SOL    HW2 6254   1.179   2.427   2.418
 1972SOL     OW 6255   6.866   2.409   0.179
 1972SOL    HW1 6256   6.904   2.345   0.118
 1972SOL    HW2 6257   6.911   2.491   0.158
 1973SOL     OW 6258   1.249   2.893   1.450
 1973SOL    HW1 6259   1.318   2.915   1.387
 1973SOL    HW2 6260   1.178   2.954   1.431
 1974SOL     OW 6261   5.531   0.200   4.203
 1974SOL    HW1 6262   5.528   0.184   4.297
 1974SOL    HW2 6263   5.516   0.114   4.164
 1975SOL     OW 6264   7.059   1.128   1.758
 1975SOL    HW1 6265   7.066   1.077   1.677
 1975SOL    HW2 6266   7.144   1.118   1.801
 1976SOL     OW 6267   2.105   0.698   1.448
 1976SOL    HW1 6268   2.070   0.609   1.451
 1976SOL    HW2 6269   2.200   0.686   1.446
 1977SOL     OW 6270   1.929   3.496   3.482
 1977SOL    HW1 6271   1.906   3.469   3.393
 1977SOL    HW2 6272   1.857   3.553   3.510
 1978SOL     OW 6273   4.585   6.862   4.593
 1978SOL    HW1 6274   4.507   6.908   4.560
 1978SOL    HW2 6275   4.569   6.770   4.572
 1979SOL     OW 6276   0.080   0.040   0.858
 1979SOL    HW1 6277   0.070   7.281   0.933
 1979SOL    HW2 6278   0.156   0.094   0.879
 1980SOL     OW 6279   0.208   3.270   1.998
 1980SOL    HW1 6280   0.224   3.207   1.927
 1980SOL    HW2 6281   0.131   3.236   2.043
 1981SOL     OW 6282   4.540   5.612   5.110
 1981SOL    HW1 6283   4.533   5.693   5.160
 1981SOL    HW2 6284   4.476   5.621   5.040
 1982SOL     OW 6285   6.627   7.009   5.038
 1982SOL    HW1 6286   6.701   6.968   4.992
 1982SOL    HW2 6287   6.550   6.968   5.000
 1983SOL     OW 6288   1.778   1.935   2.670
 1983SOL    HW1 6289   1.821   1.891   2.597
 1983SOL    HW2 6290   1.802   2.027   2.661
 1984SOL     OW 6291   6.044   2.694   0.527
 1984SOL    HW1 6292   6.131   2.715   0.491
 1984SOL    HW2 6293   6.033   2.755   0.600
 1985SOL     OW 6294   1.034   2.196   1.799
 1985SOL    HW1 6295   1.013   2.227   1.888
 1985SOL    HW2 6296   1.092   2.121   1.813
 1986SOL     OW 6297   2.308   1.020   3.690
 1986SOL    HW1 6298   2.240   1.033   3.756
 1986SOL    HW2 6299   2.373   0.964   3.734
 1987SOL     OW 6300   6.847   2.589   0.997
 1987SOL    HW1 6301   6.830   2.648   1.070
 1987SOL    HW2 6302   6.852   2.502   1.037
 1988SOL     OW 6303   0.235   0.676   0.113
 1988SOL    HW1 6304   0.280   0.638   0.038
 1988SOL    HW2 6305   0.254   0.770   0.108
 1989SOL     OW 6306   0.780   1.001   1.067
 1989SOL    HW1 6307   0.746   1.011   0.978
 1989SOL    HW2 6308   0.725   0.933   1.106
 1990SOL     OW 6309   3.661   7.106   4.314
 1990SOL    HW1 6310   3.722   7.081   4.383
 1990SOL    HW2 6311   3.710   7.166   4.259
 1991SOL     OW 6312   2.070   6.855   0.356
 1991SOL    HW1 6313   2.024   6.866   0.272
 1991SOL    HW2 6314   2.092   6.945   0.383
 1992SOL     OW 6315   6.564   3.377   0.075
 1992SOL    HW1 6316   6.591   3.452   0.022
 1992SOL    HW2 6317   6.559   3.410   0.164
 1993SOL     OW 6318   0.374   0.575   1.652
 1993SOL    HW1 6319   0.425   0.494   1.660
 1993SOL    HW2 6320   0.431   0.643   1.686
 1994SOL     OW 6321   7.158   1.964   3.898
 1994SOL    HW1 6322   7.248   1.997   3.905
 1994SOL    HW2 6323   7.130   1.988   3.809
 1995SOL     OW 6324   0.703   0.278   0.657
 1995SOL    HW1 6325   0.727   0.268   0.565
 1995SOL    HW2 6326   0.608   0.268   0.658
 1996SOL     OW 6327   1.142   6.933   1.300
 1996SOL    HW1 6328   1.096   6.858   1.337
 1996SOL    HW2 6329   1.111   6.939   1.210
 1997SOL     OW 6330   6.787   3.309   1.651
 1997SOL    HW1 6331   6.692   3.317   1.657
 1997SOL    HW2 6332   6.817   3.310   1.742
 1998SOL     OW 6333   1.372   2.655   1.184
 1998SOL    HW1 6334   1.461   2.659   1.148
 1998SOL    HW2 6335   1.322   2.715   1.129
 1999SOL     OW 6336   1.691   3.226   1.618
 1999SOL    HW1 6337   1.638   3.159   1.575
 1999SOL    HW2 6338   1.758   3.177   1.666
 2000SOL     OW 6339   7.276   0.915   2.629
 2000SOL    HW1 6340   7.191   0.928   2.673
 2000SOL    HW2 6341   7.280   0.985   2.564
 2001SOL     OW 6342   5.199   4.736   4.814
 2001SOL    HW1 6343   5.242   4.653   4.836
 2001SOL    HW2 6344   5.269   4.801   4.820
 2002SOL     OW 6345   5.409   7.279   3.857
 2002SOL    HW1 6346   5.444   7.272   3.945
 2002SOL    HW2 6347   5.425   0.071   3.832
 2003SOL     OW 6348   2.051   3.092   2.342
 2003SOL    HW1 6349   2.064   3.187   2.340
 2003SOL    HW2 6350   1.979   3.076   2.281
 2004SOL     OW 6351   0.874   1.536   0.098
 2004SOL    HW1 6352   0.780   1.526   0.083
 2004SOL    HW2 6353   0.906   1.584   0.021
 2005SOL     OW 6354   3.334   4.520   3.792
 2005SOL    HW1 6355   3.369   4.431   3.800
 2005SOL    HW2 6356   3.328   4.551   3.882
 2006SOL     OW 6357   0.583   3.270   1.276
 2006SOL    HW1 6358   0.635   3.307   1.347
 2006SOL    HW2 6359   0.579   3.340   1.210
 2007SOL     OW 6360   0.233   1.909   4.215
 2007SOL    HW1 6361   0.192   1.877   4.295
 2007SOL    HW2 6362   0.216   1.840   4.150
 2008SOL     OW 6363   4.626   6.598   4.779
 2008SOL    HW1 6364   4.565   6.602   4.705
 2008SOL    HW2 6365   4.582   6.544   4.844
 2009SOL     OW 6366   3.232   0.079   5.099
 2009SOL    HW1 6367   3.255   0.075   5.006
 2009SOL    HW2 6368   3.267   0.163   5.129
 2010SOL     OW 6369   3.686   6.129   4.873
 2010SOL    HW1 6370   3.702   6.070   4.799
 2010SOL    HW2 6371   3.702   6.075   4.950
 2011SOL     OW 6372   0.959   1.049   1.641
 2011SOL    HW1 6373   0.988   1.111   1.573
 2011SOL    HW2 6374   0.974   0.963   1.603
 2012SOL     OW 6375   6.243   1.251   0.467
 2012SOL    HW1 6376   6.252   1.180   0.404
 2012SOL    HW2 6377   6.160   1.233   0.511
 2013SOL     OW 6378   7.009   3.319   1.481
 2013SOL    HW1 6379   6.935   3.315   1.542
 2013SOL    HW2 6380   6.974   3.365   1.404
 2014SOL     OW 6381   0.122   2.779   0.509
 2014SOL    HW1 6382   0.134   2.818   0.422
 2014SOL    HW2 6383   0.052   2.831   0.549
 2015SOL     OW 6384   0.104   7.158   1.063
 2015SOL    HW1 6385   0.198   7.140   1.053
 2015SOL    HW2 6386   0.087   7.143   1.156
 2016SOL     OW 6387   1.998   3.107   3.267
 2016SOL    HW1 6388   1.917   3.134   3.310
 2016SOL    HW2 6389   2.033   3.188   3.229
 2017SOL     OW 6390   0.136   4.950   2.714
 2017SOL    HW1 6391   0.090   4.970   2.633
 2017SOL    HW2 6392   0.212   5.007   2.714
 2018SOL     OW 6393   1.602   0.723   2.956
 2018SOL    HW1 6394   1.637   0.757   2.874
 2018SOL    HW2 6395   1.512   0.698   2.936
 2019SOL     OW 6396   1.269   3.339   0.774
 2019SOL    HW1 6397   1.214   3.337   0.696
 2019SOL    HW2 6398   1.312   3.424   0.770
 2020SOL     OW 6399   4.850   6.688   4.398
 2020SOL    HW1 6400   4.870   6.768   4.447
 2020SOL    HW2 6401   4.773   6.710   4.346
 2021SOL     OW 6402   2.490   5.427   4.880
 2021SOL    HW1 6403   2.525   5.344   4.911
 2021SOL    HW2 6404   2.400   5.407   4.853
 2022SOL     OW 6405   3.134   3.400   3.416
 2022SOL    HW1 6406   3.213   3.406   3.363
 2022SOL    HW2 6407   3.062   3.422   3.356
 2023SOL     OW 6408   1.616   3.887   0.709
 2023SOL    HW1 6409   1.592   3.945   0.637
 2023SOL    HW2 6410   1.584   3.931   0.787
 2024SOL     OW 6411   1.439   2.175   2.918
 2024SOL    HW1 6412   1.465   2.099   2.867
 2024SOL    HW2 6413   1.393   2.232   2.856
 2025SOL     OW 6414   7.256   3.282   3.101
 2025SOL    HW1 6415   7.175   3.247   3.064
 2025SOL    HW2 6416   7.229   3.327   3.181
 2026SOL     OW 6417   7.260   1.917   2.665
 2026SOL    HW1 6418   7.291   1.891   2.751
 2026SOL    HW2 6419   0.040   1.944   2.618
 2027SOL     OW 6420   0.787   1.410   3.210
 2027SOL    HW1 6421   0.785   1.337   3.149
 2027SOL    HW2 6422   0.698   1.445   3.210
 2028SOL     OW 6423   6.038   0.625   4.776
 2028SOL    HW1 6424   5.966   0.645   4.716
 2028SOL    HW2 6425   6.109   0.596   4.718
 2029SOL     OW 6426   0.525   3.431   5.113
 2029SOL    HW1 6427   4.124   7.126   0.019
 2029SOL    HW2 6428   0.492   3.341   5.114
 2030SOL     OW 6429   1.802   3.724   1.771
 2030SOL    HW1 6430   1.862   3.717   1.846
 2030SOL    HW2 6431   1.859   3.723   1.694
 2031SOL     OW 6432   0.126   4.304   0.764
 2031SOL    HW1 6433   0.070   4.242   0.810
 2031SOL    HW2 6434   0.188   4.334   0.830
 2032SOL     OW 6435   2.819   2.949   1.587
 2032SOL    HW1 6436   2.770   3.023   1.622
 2032SOL    HW2 6437   2.833   2.970   1.495
 2033SOL     OW 6438   0.264   3.063   1.824
 2033SOL    HW1 6439   0.309   3.032   1.902
 2033SOL    HW2 6440   0.243   2.983   1.775
 2034SOL     OW 6441   1.832   4.230   0.233
 2034SOL    HW1 6442   1.749   4.248   0.188
 2034SOL    HW2 6443   1.854   4.312   0.277
 2035SOL     OW 6444   1.356   3.251   2.708
 2035SOL    HW1 6445   1.352   3.343   2.683
 2035SOL    HW2 6446   1.341   3.251   2.803
 2036SOL     OW 6447   3.990   2.328   1.927
 2036SOL    HW1 6448   3.994   2.415   1.889
 2036SOL    HW2 6449   4.081   2.302   1.938
 2037SOL     OW 6450   0.164   2.921   0.246
 2037SOL    HW1 6451   0.099   2.955   0.185
 2037SOL    HW2 6452   0.181   2.832   0.217
 2038SOL     OW 6453   5.013   6.353   4.046
 2038SOL    HW1 6454   5.027   6.421   4.111
 2038SOL    HW2 6455   5.064   6.278   4.078
 2039SOL     OW 6456   1.053   2.542   2.425
 2039SOL    HW1 6457   1.079   2.626   2.463
 2039SOL    HW2 6458   1.006   2.565   2.345
 2040SOL     OW 6459   5.123   3.989   4.093
 2040SOL    HW1 6460   5.209   3.996   4.051
 2040SOL    HW2 6461   5.115   4.070   4.144
 2041SOL     OW 6462   2.038   4.083   0.118
 2041SOL    HW1 6463   1.962   4.126   0.157
 2041SOL    HW2 6464   2.068   4.143   0.050
 2042SOL     OW 6465   0.285   2.944   1.268
 2042SOL    HW1 6466   0.299   2.858   1.308
 2042SOL    HW2 6467   0.316   3.006   1.334
 2043SOL     OW 6468   0.913   5.207   0.391
 2043SOL    HW1 6469   0.851   5.252   0.334
 2043SOL    HW2 6470   0.873   5.211   0.478
 2044SOL     OW 6471   2.022   0.324   0.362
 2044SOL    HW1 6472   2.036   0.368   0.445
 2044SOL    HW2 6473   2.108   0.324   0.320
 2045SOL     OW 6474   2.344   1.173   0.308
 2045SOL    HW1 6475   2.374   1.252   0.262
 2045SOL    HW2 6476   2.377   1.101   0.255
 2046SOL     OW 6477   0.456   2.454   1.371
 2046SOL    HW1 6478   0.450   2.417   1.459
 2046SOL    HW2 6479   0.545   2.434   1.342
 2047SOL     OW 6480   1.216   2.313   1.368
 2047SOL    HW1 6481   1.161   2.260   1.425
 2047SOL    HW2 6482   1.162   2.388   1.345
 2048SOL     OW 6483   2.548   2.478   0.293
 2048SOL    HW1 6484   2.516   2.393   0.262
 2048SOL    HW2 6485   2.617   2.455   0.355
 2049SOL     OW 6486   0.866   3.413   1.211
 2049SOL    HW1 6487   0.823   3.490   1.251
 2049SOL    HW2 6488   0.951   3.445   1.183
 2050SOL     OW 6489   7.149   2.188   1.482
 2050SOL    HW1 6490   7.137   2.279   1.511
 2050SOL    HW2 6491   7.228   2.158   1.529
 2051SOL     OW 6492   3.594   7.098   3.883
 2051SOL    HW1 6493   3.665   7.128   3.940
 2051SOL    HW2 6494   3.629   7.021   3.839
 2052SOL     OW 6495   0.904   2.090   1.120
 2052SOL    HW1 6496   0.941   2.005   1.144
 2052SOL    HW2 6497   0.839   2.108   1.189
 2053SOL     OW 6498   2.869   6.200   4.865
 2053SOL    HW1 6499   2.920   6.152   4.800
 2053SOL    HW2 6500   2.780   6.167   4.854
 2054SOL     OW 6501   4.352   6.193   3.845
 2054SOL    HW1 6502   4.394   6.190   3.759
 2054SOL    HW2 6503   4.402   6.131   3.899
 2055SOL     OW 6504   0.806   4.246   1.616
 2055SOL    HW1 6505   0.769   4.282   1.696
 2055SOL    HW2 6506   0.898   4.229   1.638
 2056SOL     OW 6507   0.980   3.084   2.370
 2056SOL    HW1 6508   1.055   3.117   2.320
 2056SOL    HW2 6509   0.904   3.123   2.328
 2057SOL     OW 6510   1.889   0.376   0.816
 2057SOL    HW1 6511   1.890   0.437   0.891
 2057SOL    HW2 6512   1.796   0.354   0.805
 2058SOL     OW 6513   4.040   5.504   4.021
 2058SOL    HW1 6514   4.025   5.599   4.022
 2058SOL    HW2 6515   4.032   5.480   3.929
 2059SOL     OW 6516   2.823   5.525   5.126
 2059SOL    HW1 6517   2.765   5.571   5.065
 2059SOL    HW2 6518   6.414   1.821   0.017
 2060SOL     OW 6519   3.327   2.662   3.404
 2060SOL    HW1 6520   3.358   2.586   3.355
 2060SOL    HW2 6521   3.233   2.667   3.385
 2061SOL     OW 6522   0.539   0.895   0.439
 2061SOL    HW1 6523   0.578   0.910   0.353
 2061SOL    HW2 6524   0.445   0.891   0.422
 2062SOL     OW 6525   0.528   2.668   0.692
 2062SOL    HW1 6526   0.437   2.639   0.692
 2062SOL    HW2 6527   0.576   2.600   0.646
 2063SOL     OW 6528   1.940   1.731   1.757
 2063SOL    HW1 6529   2.033   1.708   1.763
 2063SOL    HW2 6530   1.900   1.658   1.709
 2064SOL     OW 6531   2.775   2.409   1.920
 2064SOL    HW1 6532   2.705   2.421   1.856
 2064SOL    HW2 6533   2.852   2.449   1.879
 2065SOL     OW 6534   5.503   7.230   5.085
 2065SOL    HW1 6535   1.811   3.601   0.007
 2065SOL    HW2 6536   5.559   0.006   5.067
 2066SOL     OW 6537   1.813   4.523   2.882
 2066SOL    HW1 6538   1.883   4.519   2.817
 2066SOL    HW2 6539   1.738   4.480   2.840
 2067SOL     OW 6540   0.179   5.042   1.313
 2067SOL    HW1 6541   0.207   5.108   1.377
 2067SOL    HW2 6542   0.121   4.983   1.363
 2068SOL     OW 6543   5.939   0.315   4.466
 2068SOL    HW1 6544   5.978   0.400   4.445
 2068SOL    HW2 6545   5.847   0.334   4.485
 2069SOL     OW 6546   1.367   3.085   0.017
 2069SOL    HW1 6547   1.400   3.152   0.077
 2069SOL    HW2 6548   1.306   3.034   0.070
 2070SOL     OW 6549   6.620   2.097   0.555
 2070SOL    HW1 6550   6.708   2.135   0.548
 2070SOL    HW2 6551   6.562   2.163   0.517
 2071SOL     OW 6552   3.133   6.658   5.002
 2071SOL    HW1 6553   3.068   6.688   5.065
 2071SOL    HW2 6554   3.096   6.579   4.964
 2072SOL     OW 6555   7.243   3.797   0.007
 2072SOL    HW1 6556   7.174   3.864   0.002
 2072SOL    HW2 6557   7.228   3.753   0.091
 2073SOL     OW 6558   1.119   2.517   0.528
 2073SOL    HW1 6559   1.108   2.556   0.614
 2073SOL    HW2 6560   1.062   2.439   0.530
 2074SOL     OW 6561   6.739   2.617   0.751
 2074SOL    HW1 6562   6.781   2.609   0.836
 2074SOL    HW2 6563   6.787   2.557   0.693
 2075SOL     OW 6564   1.412   3.054   1.265
 2075SOL    HW1 6565   1.479   3.117   1.238
 2075SOL    HW2 6566   1.343   3.063   1.199
 2076SOL     OW 6567   1.769   1.894   0.076
 2076SOL    HW1 6568   1.686   1.898   0.029
 2076SOL    HW2 6569   1.836   1.898   0.008
 2077SOL     OW 6570   6.269   4.335   0.221
 2077SOL    HW1 6571   6.176   4.353   0.208
 2077SOL    HW2 6572   6.307   4.341   0.134
 2078SOL     OW 6573   1.334   0.949   1.068
 2078SOL    HW1 6574   1.293   0.908   0.992
 2078SOL    HW2 6575   1.380   1.025   1.032
 2079SOL     OW 6576   1.261   2.330   2.142
 2079SOL    HW1 6577   1.282   2.419   2.114
 2079SOL    HW2 6578   1.260   2.334   2.237
 2080SOL     OW 6579   1.119   3.874   2.578
 2080SOL    HW1 6580   1.107   3.834   2.664
 2080SOL    HW2 6581   1.206   3.845   2.551
 2081SOL     OW 6582   7.241   2.966   0.613
 2081SOL    HW1 6583   7.254   2.981   0.707
 2081SOL    HW2 6584   7.299   3.030   0.571
 2082SOL     OW 6585   1.798   3.268   0.670
 2082SOL    HW1 6586   1.873   3.251   0.613
 2082SOL    HW2 6587   1.756   3.182   0.679
 2083SOL     OW 6588   1.095   0.082   0.230
 2083SOL    HW1 6589   1.078   7.291   0.256
 2083SOL    HW2 6590   1.102   0.131   0.312
 2084SOL     OW 6591   5.134   5.298   5.120
 2084SOL    HW1 6592   1.472   1.639   0.053
 2084SOL    HW2 6593   5.047   5.284   5.082
 2085SOL     OW 6594   4.395   5.847   3.270
 2085SOL    HW1 6595   4.326   5.782   3.279
 2085SOL    HW2 6596   4.446   5.818   3.195
 2086SOL     OW 6597   6.051   6.975   4.295
 2086SOL    HW1 6598   5.961   7.001   4.276
 2086SOL    HW2 6599   6.044   6.884   4.325
 2087SOL     OW 6600   0.220   2.484   2.258
 2087SOL    HW1 6601   0.213   2.565   2.207
 2087SOL    HW2 6602   0.289   2.434   2.215
 2088SOL     OW 6603   6.955   1.045   0.875
 2088SOL    HW1 6604   6.883   1.088   0.829
 2088SOL    HW2 6605   6.939   1.064   0.968
 2089SOL     OW 6606   6.897   1.333   1.681
 2089SOL    HW1 6607   6.814   1.297   1.712
 2089SOL    HW2 6608   6.963   1.268   1.706
 2090SOL     OW 6609   7.210   2.609   3.716
 2090SOL    HW1 6610   7.298   2.572   3.714
 2090SOL    HW2 6611   7.161   2.557   3.652
 2091SOL     OW 6612   2.083   3.848   4.180
 2091SOL    HW1 6613   2.005   3.793   4.190
 2091SOL    HW2 6614   2.117   3.825   4.093
 2092SOL     OW 6615   0.551   0.985   4.219
 2092SOL    HW1 6616   0.467   0.976   4.175
 2092SOL    HW2 6617   0.604   1.036   4.157
 2093SOL     OW 6618   0.649   2.460   2.354
 2093SOL    HW1 6619   0.600   2.494   2.280
 2093SOL    HW2 6620   0.658   2.535   2.413
 2094SOL     OW 6621   0.343   3.367   3.315
 2094SOL    HW1 6622   0.408   3.435   3.338
 2094SOL    HW2 6623   0.341   3.310   3.391
 2095SOL     OW 6624   1.215   3.437   4.583
 2095SOL    HW1 6625   1.279   3.500   4.617
 2095SOL    HW2 6626   1.217   3.449   4.488
 2096SOL     OW 6627   7.092   2.776   2.056
 2096SOL    HW1 6628   7.095   2.757   2.150
 2096SOL    HW2 6629   7.184   2.775   2.029
 2097SOL     OW 6630   0.774   2.514   4.865
 2097SOL    HW1 6631   0.864   2.532   4.892
 2097SOL    HW2 6632   0.723   2.588   4.898
 2098SOL     OW 6633   7.104   3.992   3.163
 2098SOL    HW1 6634   7.158   3.942   3.101
 2098SOL    HW2 6635   7.066   3.925   3.220
 2099SOL     OW 6636   2.233   3.814   3.951
 2099SOL    HW1 6637   2.316   3.774   3.974
 2099SOL    HW2 6638   2.253   3.907   3.941
 2100SOL     OW 6639   0.661   4.105   3.940
 2100SOL    HW1 6640   0.706   4.023   3.960
 2100SOL    HW2 6641   0.589   4.080   3.883
 2101SOL     OW 6642   0.615   2.001   3.650
 2101SOL    HW1 6643   0.711   2.000   3.661
 2101SOL    HW2 6644   0.584   1.932   3.709
 2102SOL     OW 6645   7.275   3.173   2.113
 2102SOL    HW1 6646   7.238   3.248   2.159
 2102SOL    HW2 6647   7.215   3.159   2.040
 2103SOL     OW 6648   0.461   1.299   3.920
 2103SOL    HW1 6649   0.498   1.384   3.944
 2103SOL    HW2 6650   0.385   1.290   3.977
 2104SOL     OW 6651   0.157   4.004   4.084
 2104SOL    HW1 6652   0.199   4.079   4.126
 2104SOL    HW2 6653   0.083   4.041   4.037
 2105SOL     OW 6654   6.995   3.616   4.010
 2105SOL    HW1 6655   6.929   3.638   3.944
 2105SOL    HW2 6656   6.947   3.565   4.076
 2106SOL     OW 6657   2.174   2.703   2.823
 2106SOL    HW1 6658   2.254   2.666   2.785
 2106SOL    HW2 6659   2.186   2.797   2.818
 2107SOL     OW 6660   7.235   1.758   3.115
 2107SOL    HW1 6661   7.281   1.764   3.031
 2107SOL    HW2 6662   7.183   1.838   3.121
 2108SOL     OW 6663   2.356   7.223   3.742
 2108SOL    HW1 6664   2.345   7.151   3.679
 2108SOL    HW2 6665   2.348   7.181   3.828
 2109SOL     OW 6666   0.535   5.293   0.678
 2109SOL    HW1 6667   0.492   5.227   0.623
 2109SOL    HW2 6668   0.477   5.303   0.754
 2110SOL     OW 6669   3.866   5.419   2.169
 2110SOL    HW1 6670   3.788   5.413   2.114
 2110SOL    HW2 6671   3.835   5.460   2.250
 2111SOL     OW 6672   7.228   3.231   0.110
 2111SOL    HW1 6673   7.206   3.222   0.017
 2111SOL    HW2 6674   0.020   3.258   0.111
 2112SOL     OW 6675   2.303   4.073   3.921
 2112SOL    HW1 6676   2.382   4.084   3.868
 2112SOL    HW2 6677   2.320   4.124   4.000
 2113SOL     OW 6678   1.548   2.575   3.258
 2113SOL    HW1 6679   1.536   2.508   3.190
 2113SOL    HW2 6680   1.622   2.544   3.310
 2114SOL     OW 6681   5.833   2.860   4.832
 2114SOL    HW1 6682   5.754   2.911   4.850
 2114SOL    HW2 6683   5.813   2.773   4.866
 2115SOL     OW 6684   0.489   3.829   4.106
 2115SOL    HW1 6685   0.428   3.830   4.032
 2115SOL    HW2 6686   0.575   3.837   4.065
 2116SOL     OW 6687   6.609   3.705   2.951
 2116SOL    HW1 6688   6.550   3.719   2.877
 2116SOL    HW2 6689   6.555   3.722   3.028
 2117SOL     OW 6690   1.233   1.562   2.064
 2117SOL    HW1 6691   1.241   1.490   2.001
 2117SOL    HW2 6692   1.138   1.571   2.077
 2118SOL     OW 6693   6.770   2.622   3.190
 2118SOL    HW1 6694   6.724   2.569   3.124
 2118SOL    HW2 6695   6.725   2.707   3.188
 2119SOL     OW 6696   2.097   2.513   3.313
 2119SOL    HW1 6697   2.103   2.435   3.257
 2119SOL    HW2 6698   2.084   2.478   3.401
 2120SOL     OW 6699   2.160   3.157   4.265
 2120SOL    HW1 6700   2.249   3.168   4.298
 2120SOL    HW2 6701   2.156   3.066   4.234
 2121SOL     OW 6702   0.016   3.997   3.696
 2121SOL    HW1 6703   0.037   3.904   3.681
 2121SOL    HW2 6704   0.101   4.041   3.692
 2122SOL     OW 6705   2.193   5.717   2.819
 2122SOL    HW1 6706   2.150   5.743   2.900
 2122SOL    HW2 6707   2.189   5.795   2.763
 2123SOL     OW 6708   3.004   3.388   2.446
 2123SOL    HW1 6709   3.055   3.336   2.508
 2123SOL    HW2 6710   3.029   3.354   2.360
 2124SOL     OW 6711   0.751   4.852   1.971
 2124SOL    HW1 6712   0.800   4.919   2.018
 2124SOL    HW2 6713   0.710   4.799   2.039
 2125SOL     OW 6714   6.858   2.801   2.467
 2125SOL    HW1 6715   6.871   2.742   2.542
 2125SOL    HW2 6716   6.764   2.794   2.448
 2126SOL     OW 6717   0.809   3.416   2.496
 2126SOL    HW1 6718   0.830   3.436   2.405
 2126SOL    HW2 6719   0.717   3.442   2.506
 2127SOL     OW 6720   0.667   3.990   1.778
 2127SOL    HW1 6721   0.609   4.047   1.727
 2127SOL    HW2 6722   0.641   3.901   1.754
 2128SOL     OW 6723   6.305   2.746   4.214
 2128SOL    HW1 6724   6.340   2.810   4.275
 2128SOL    HW2 6725   6.291   2.667   4.267
 2129SOL     OW 6726   6.796   4.466   4.647
 2129SOL    HW1 6727   6.705   4.435   4.657
 2129SOL    HW2 6728   6.819   4.443   4.557
 2130SOL     OW 6729   6.425   3.077   2.783
 2130SOL    HW1 6730   6.393   3.165   2.766
 2130SOL    HW2 6731   6.491   3.062   2.715
 2131SOL     OW 6732   0.706   3.332   3.342
 2131SOL    HW1 6733   0.661   3.307   3.262
 2131SOL    HW2 6734   0.648   3.396   3.384
 2132SOL     OW 6735   0.029   2.075   3.633
 2132SOL    HW1 6736   0.066   2.078   3.721
 2132SOL    HW2 6737   0.082   2.136   3.582
 2133SOL     OW 6738   1.688   4.155   4.086
 2133SOL    HW1 6739   1.769   4.117   4.119
 2133SOL    HW2 6740   1.700   4.249   4.095
 2134SOL     OW 6741   1.308   1.560   3.438
 2134SOL    HW1 6742   1.338   1.481   3.392
 2134SOL    HW2 6743   1.335   1.632   3.382
 2135SOL     OW 6744   5.446   6.751   1.049
 2135SOL    HW1 6745   5.453   6.758   1.144
 2135SOL    HW2 6746   5.536   6.763   1.018
 2136SOL     OW 6747   0.802   3.037   2.041
 2136SOL    HW1 6748   0.828   3.096   1.971
 2136SOL    HW2 6749   0.793   3.094   2.118
 2137SOL     OW 6750   6.910   1.837   3.545
 2137SOL    HW1 6751   6.885   1.807   3.458
 2137SOL    HW2 6752   6.876   1.771   3.605
 2138SOL     OW 6753   6.862   1.397   0.486
 2138SOL    HW1 6754   6.776   1.355   0.481
 2138SOL    HW2 6755   6.852   1.479   0.437
 2139SOL     OW 6756   0.538   2.083   1.904
 2139SOL    HW1 6757   0.502   2.053   1.988
 2139SOL    HW2 6758   0.461   2.100   1.850
 2140SOL     OW 6759   1.251   3.089   3.618
 2140SOL    HW1 6760   1.312   3.061   3.686
 2140SOL    HW2 6761   1.193   3.013   3.606
 2141SOL     OW 6762   2.652   3.123   3.518
 2141SOL    HW1 6763   2.725   3.161   3.566
 2141SOL    HW2 6764   2.689   3.095   3.435
 2142SOL     OW 6765   0.425   3.002   1.031
 2142SOL    HW1 6766   0.366   2.995   0.956
 2142SOL    HW2 6767   0.372   2.974   1.106
 2143SOL     OW 6768   1.999   3.971   1.667
 2143SOL    HW1 6769   2.041   4.020   1.597
 2143SOL    HW2 6770   2.068   3.916   1.702
 2144SOL     OW 6771   2.453   3.483   3.726
 2144SOL    HW1 6772   2.376   3.540   3.727
 2144SOL    HW2 6773   2.515   3.529   3.670
 2145SOL     OW 6774   6.565   2.331   2.602
 2145SOL    HW1 6775   6.489   2.302   2.551
 2145SOL    HW2 6776   6.639   2.323   2.542
 2146SOL     OW 6777   5.946   3.332   4.880
 2146SOL    HW1 6778   5.983   3.271   4.944
 2146SOL    HW2 6779   6.010   3.333   4.808
 2147SOL     OW 6780   1.837   2.609   2.476
 2147SOL    HW1 6781   1.818   2.539   2.414
 2147SOL    HW2 6782   1.764   2.670   2.466
 2148SOL     OW 6783   1.671   2.891   2.245
 2148SOL    HW1 6784   1.593   2.930   2.206
 2148SOL    HW2 6785   1.743   2.945   2.213
 2149SOL     OW 6786   2.321   0.992   2.456
 2149SOL    HW1 6787   2.326   1.022   2.365
 2149SOL    HW2 6788   2.410   0.999   2.489
 2150SOL     OW 6789   6.619   3.594   2.575
 2150SOL    HW1 6790   6.561   3.640   2.636
 2150SOL    HW2 6791   6.689   3.656   2.556
 2151SOL     OW 6792   1.176   2.771   2.202
 2151SOL    HW1 6793   1.205   2.802   2.288
 2151SOL    HW2 6794   1.178   2.849   2.146
 2152SOL     OW 6795   1.674   3.841   3.178
 2152SOL    HW1 6796   1.586   3.873   3.201
 2152SOL    HW2 6797   1.667   3.746   3.184
 2153SOL     OW 6798   1.509   1.593   3.637
 2153SOL    HW1 6799   1.427   1.598   3.588
 2153SOL    HW2 6800   1.549   1.511   3.608
 2154SOL     OW 6801   1.476   0.790   2.592
 2154SOL    HW1 6802   1.465   0.745   2.508
 2154SOL    HW2 6803   1.414   0.747   2.650
 2155SOL     OW 6804   0.645   1.937   3.377
 2155SOL    HW1 6805   0.627   1.970   3.465
 2155SOL    HW2 6806   0.675   2.013   3.328
 2156SOL     OW 6807   7.029   4.184   4.295
 2156SOL    HW1 6808   7.006   4.098   4.332
 2156SOL    HW2 6809   7.023   4.171   4.200
 2157SOL     OW 6810   0.284   1.809   3.884
 2157SOL    HW1 6811   0.243   1.749   3.947
 2157SOL    HW2 6812   0.239   1.791   3.801
 2158SOL     OW 6813   0.568   3.337   1.894
 2158SOL    HW1 6814   0.558   3.432   1.896
 2158SOL    HW2 6815   0.532   3.308   1.978
 2159SOL     OW 6816   1.159   3.149   3.211
 2159SOL    HW1 6817   1.080   3.154   3.265
 2159SOL    HW2 6818   1.182   3.056   3.211
 2160SOL     OW 6819   6.748   2.260   2.402
 2160SOL    HW1 6820   6.836   2.262   2.365
 2160SOL    HW2 6821   6.739   2.172   2.438
 2161SOL     OW 6822   1.548   3.026   1.505
 2161SOL    HW1 6823   1.625   2.978   1.476
 2161SOL    HW2 6824   1.494   3.034   1.426
 2162SOL     OW 6825   6.438   2.653   1.873
 2162SOL    HW1 6826   6.527   2.631   1.844
 2162SOL    HW2 6827   6.421   2.594   1.947
 2163SOL     OW 6828   0.160   1.467   0.922
 2163SOL    HW1 6829   0.169   1.550   0.875
 2163SOL    HW2 6830   0.079   1.429   0.890
 2164SOL     OW 6831   1.893   2.782   3.934
 2164SOL    HW1 6832   1.853   2.803   3.850
 2164SOL    HW2 6833   1.982   2.755   3.912
 2165SOL     OW 6834   0.410   6.398   0.435
 2165SOL    HW1 6835   0.445   6.319   0.477
 2165SOL    HW2 6836   0.422   6.466   0.501
 2166SOL     OW 6837   1.111   3.139   0.362
 2166SOL    HW1 6838   1.083   3.220   0.320
 2166SOL    HW2 6839   1.068   3.139   0.448
 2167SOL     OW 6840   2.570   3.865   3.360
 2167SOL    HW1 6841   2.493   3.896   3.310
 2167SOL    HW2 6842   2.596   3.785   3.315
 2168SOL     OW 6843   0.223   3.254   3.095
 2168SOL    HW1 6844   0.252   3.283   3.182
 2168SOL    HW2 6845   0.128   3.260   3.098
 2169SOL     OW 6846   0.150   1.678   4.084
 2169SOL    HW1 6847   0.163   1.615   4.155
 2169SOL    HW2 6848   0.055   1.681   4.072
 2170SOL     OW 6849   7.143   2.959   3.086
 2170SOL    HW1 6850   7.234   2.942   3.111
 2170SOL    HW2 6851   7.093   2.892   3.134
 2171SOL     OW 6852   0.637   2.944   3.014
 2171SOL    HW1 6853   0.716   2.993   3.036
 2171SOL    HW2 6854   0.660   2.853   3.032
 2172SOL     OW 6855   1.401   3.415   3.618
 2172SOL    HW1 6856   1.327   3.443   3.672
 2172SOL    HW2 6857   1.458   3.366   3.677
 2173SOL     OW 6858   2.450   3.391   2.634
 2173SOL    HW1 6859   2.526   3.440   2.605
 2173SOL    HW2 6860   2.392   3.457   2.672
 2174SOL     OW 6861   6.537   0.631   3.718
 2174SOL    HW1 6862   6.561   0.563   3.781
 2174SOL    HW2 6863   6.528   0.584   3.635
 2175SOL     OW 6864   0.255   4.121   3.705
 2175SOL    HW1 6865   0.253   4.191   3.771
 2175SOL    HW2 6866   0.342   4.083   3.712
 2176SOL     OW 6867   1.604   3.237   1.176
 2176SOL    HW1 6868   1.654   3.165   1.138
 2176SOL    HW2 6869   1.669   3.305   1.194
 2177SOL     OW 6870   1.356   3.199   0.989
 2177SOL    HW1 6871   1.326   3.246   0.911
 2177SOL    HW2 6872   1.422   3.256   1.028
 2178SOL     OW 6873   1.046   1.863   2.110
 2178SOL    HW1 6874   1.024   1.771   2.124
 2178SOL    HW2 6875   1.011   1.883   2.023
 2179SOL     OW 6876   6.939   0.221   0.739
 2179SOL    HW1 6877   6.926   0.222   0.833
 2179SOL    HW2 6878   7.033   0.216   0.727
 2180SOL     OW 6879   1.238   3.009   2.659
 2180SOL    HW1 6880   1.258   3.102   2.664
 2180SOL    HW2 6881   1.275   2.973   2.740
 2181SOL     OW 6882   1.732   2.102   3.654
 2181SOL    HW1 6883   1.774   2.113   3.739
 2181SOL    HW2 6884   1.688   2.017   3.659
 2182SOL     OW 6885   1.262   3.840   4.990
 2182SOL    HW1 6886   1.316   3.761   4.994
 2182SOL    HW2 6887   1.277   3.874   4.902
 2183SOL     OW 6888   1.919   3.694   2.950
 2183SOL    HW1 6889   1.901   3.601   2.962
 2183SOL    HW2 6890   1.947   3.703   2.859
 2184SOL     OW 6891   1.055   3.179   4.082
 2184SOL    HW1 6892   1.064   3.084   4.073
 2184SOL    HW2 6893   1.134   3.206   4.129
 2185SOL     OW 6894   0.572   1.468   4.534
 2185SOL    HW1 6895   0.617   1.384   4.536
 2185SOL    HW2 6896   0.633   1.527   4.490
 2186SOL     OW 6897   3.109   3.051   4.227
 2186SOL    HW1 6898   3.124   3.107   4.303
 2186SOL    HW2 6899   3.159   2.971   4.245
 2187SOL     OW 6900   6.527   2.316   2.236
 2187SOL    HW1 6901   6.560   2.265   2.162
 2187SOL    HW2 6902   6.600   2.319   2.298
 2188SOL     OW 6903   3.626   5.108   0.710
 2188SOL    HW1 6904   3.677   5.120   0.791
 2188SOL    HW2 6905   3.683   5.058   0.653
 2189SOL     OW 6906   3.586   5.169   0.042
 2189SOL    HW1 6907   3.502   5.133   0.013
 2189SOL    HW2 6908   3.563   5.249   0.090
 2190SOL     OW 6909   7.045   2.744   2.906
 2190SOL    HW1 6910   7.094   2.824   2.884
 2190SOL    HW2 6911   7.019   2.757   2.997
 2191SOL     OW 6912   0.667   1.756   2.927
 2191SOL    HW1 6913   0.758   1.732   2.946
 2191SOL    HW2 6914   0.626   1.766   3.012
 2192SOL     OW 6915   6.906   3.248   3.779
 2192SOL    HW1 6916   6.864   3.222   3.697
 2192SOL    HW2 6917   6.850   3.317   3.814
 2193SOL     OW 6918   1.973   6.072   1.826
 2193SOL    HW1 6919   1.961   6.146   1.885
 2193SOL    HW2 6920   1.886   6.055   1.790
 2194SOL     OW 6921   2.163   3.837   3.518
 2194SOL    HW1 6922   2.197   3.925   3.507
 2194SOL    HW2 6923   2.068   3.848   3.520
 2195SOL     OW 6924   1.281   0.584   2.630
 2195SOL    HW1 6925   1.296   0.597   2.536
 2195SOL    HW2 6926   1.238   0.499   2.635
 2196SOL     OW 6927   0.526   3.154   2.362
 2196SOL    HW1 6928   0.490   3.067   2.349
 2196SOL    HW2 6929   0.483   3.208   2.296
 2197SOL     OW 6930   3.002   1.280   0.660
 2197SOL    HW1 6931   3.006   1.204   0.718
 2197SOL    HW2 6932   3.065   1.260   0.591
 2198SOL     OW 6933   4.440   5.255   0.558
 2198SOL    HW1 6934   4.438   5.336   0.508
 2198SOL    HW2 6935   4.411   5.279   0.646
 2199SOL     OW 6936   0.739   1.974   2.542
 2199SOL    HW1 6937   0.740   1.996   2.635
 2199SOL    HW2 6938   0.807   1.907   2.532
 2200SOL     OW 6939   0.985   4.401   4.503
 2200SOL    HW1 6940   1.058   4.339   4.498
 2200SOL    HW2 6941   0.951   4.391   4.592
 2201SOL     OW 6942   1.185   2.748   2.564
 2201SOL    HW1 6943   1.166   2.840   2.585
 2201SOL    HW2 6944   1.275   2.735   2.593
 2202SOL     OW 6945   0.435   3.312   2.147
 2202SOL    HW1 6946   0.419   3.398   2.187
 2202SOL    HW2 6947   0.353   3.291   2.101
 2203SOL     OW 6948   1.047   1.216   1.439
 2203SOL    HW1 6949   1.135   1.186   1.416
 2203SOL    HW2 6950   0.997   1.210   1.357
 2204SOL     OW 6951   7.078   1.621   3.299
 2204SOL    HW1 6952   7.133   1.662   3.232
 2204SOL    HW2 6953   7.011   1.574   3.249
 2205SOL     OW 6954   0.725   3.486   3.000
 2205SOL    HW1 6955   0.664   3.525   2.938
 2205SOL    HW2 6956   0.674   3.419   3.045
 2206SOL     OW 6957   1.343   1.786   4.190
 2206SOL    HW1 6958   1.381   1.767   4.276
 2206SOL    HW2 6959   1.418   1.795   4.131
 2207SOL     OW 6960   1.224   2.332   3.520
 2207SOL    HW1 6961   1.161   2.288   3.463
 2207SOL    HW2 6962   1.259   2.403   3.467
 2208SOL     OW 6963   0.735   1.162   3.688
 2208SOL    HW1 6964   0.742   1.225   3.616
 2208SOL    HW2 6965   0.787   1.201   3.759
 2209SOL     OW 6966   4.897   6.592   0.042
 2209SOL    HW1 6967   4.809   6.618   0.016
 2209SOL    HW2 6968   1.284   2.898   5.127
 2210SOL     OW 6969   7.000   0.810   3.249
 2210SOL    HW1 6970   6.956   0.874   3.305
 2210SOL    HW2 6971   7.015   0.735   3.306
 2211SOL     OW 6972   1.879   3.446   4.871
 2211SOL    HW1 6973   1.794   3.404   4.858
 2211SOL    HW2 6974   1.872   3.529   4.823
 2212SOL     OW 6975   2.789   3.994   2.144
 2212SOL    HW1 6976   2.771   4.018   2.053
 2212SOL    HW2 6977   2.712   4.025   2.193
 2213SOL     OW 6978   6.505   2.097   4.661
 2213SOL    HW1 6979   6.432   2.103   4.599
 2213SOL    HW2 6980   6.584   2.100   4.607
 2214SOL     OW 6981   1.395   0.809   3.416
 2214SOL    HW1 6982   1.437   0.895   3.412
 2214SOL    HW2 6983   1.313   0.819   3.370
 2215SOL     OW 6984   0.568   1.587   2.736
 2215SOL    HW1 6985   0.594   1.638   2.813
 2215SOL    HW2 6986   0.549   1.652   2.669
 2216SOL     OW 6987   1.354   2.429   0.410
 2216SOL    HW1 6988   1.381   2.513   0.372
 2216SOL    HW2 6989   1.275   2.450   0.460
 2217SOL     OW 6990   0.504   2.543   4.058
 2217SOL    HW1 6991   0.454   2.495   4.124
 2217SOL    HW2 6992   0.589   2.499   4.056
 2218SOL     OW 6993   0.049   2.757   1.953
 2218SOL    HW1 6994   0.120   2.726   2.009
 2218SOL    HW2 6995   0.092   2.807   1.884
 2219SOL     OW 6996   6.909   2.705   4.297
 2219SOL    HW1 6997   6.972   2.680   4.364
 2219SOL    HW2 6998   6.926   2.798   4.282
 2220SOL     OW 6999   0.504   3.571   4.208
 2220SOL    HW1 7000   0.558   3.534   4.138
 2220SOL    HW2 7001   0.491   3.663   4.183
 2221SOL     OW 7002   6.838   4.242   1.776
 2221SOL    HW1 7003   6.784   4.321   1.772
 2221SOL    HW2 7004   6.869   4.230   1.686
 2222SOL     OW 7005   6.680   3.338   4.769
 2222SOL    HW1 7006   6.711   3.283   4.697
 2222SOL    HW2 7007   6.755   3.347   4.828
 2223SOL     OW 7008   6.594   4.321   4.229
 2223SOL    HW1 7009   6.578   4.405   4.186
 2223SOL    HW2 7010   6.655   4.276   4.171
 2224SOL     OW 7011   1.231   2.723   2.984
 2224SOL    HW1 7012   1.170   2.687   2.920
 2224SOL    HW2 7013   1.285   2.784   2.934
 2225SOL     OW 7014   7.103   0.994   1.526
 2225SOL    HW1 7015   7.026   0.967   1.477
 2225SOL    HW2 7016   7.161   1.032   1.461
 2226SOL     OW 7017   0.996   0.716   5.041
 2226SOL    HW1 7018   1.057   0.658   4.995
 2226SOL    HW2 7019   1.013   0.803   5.005
 2227SOL     OW 7020   2.585   1.034   2.546
 2227SOL    HW1 7021   2.561   1.121   2.579
 2227SOL    HW2 7022   2.679   1.027   2.563
 2228SOL     OW 7023   1.732   1.686   2.800
 2228SOL    HW1 7024   1.638   1.675   2.782
 2228SOL    HW2 7025   1.754   1.770   2.760
 2229SOL     OW 7026   1.584   2.989   3.059
 2229SOL    HW1 7027   1.676   2.964   3.071
 2229SOL    HW2 7028   1.541   2.962   3.140
 2230SOL     OW 7029   6.674   2.877   3.166
 2230SOL    HW1 7030   6.708   2.930   3.239
 2230SOL    HW2 7031   6.698   2.926   3.088
 2231SOL     OW 7032   0.458   1.528   4.212
 2231SOL    HW1 7033   0.483   1.557   4.125
 2231SOL    HW2 7034   0.533   1.479   4.244
 2232SOL     OW 7035   7.183   1.712   4.018
 2232SOL    HW1 7036   7.175   1.786   3.958
 2232SOL    HW2 7037   7.183   1.635   3.961
 2233SOL     OW 7038   0.556   1.323   2.047
 2233SOL    HW1 7039   0.534   1.234   2.076
 2233SOL    HW2 7040   0.552   1.376   2.127
 2234SOL     OW 7041   0.056   4.787   2.213
 2234SOL    HW1 7042   0.135   4.786   2.266
 2234SOL    HW2 7043   7.284   4.770   2.274
 2235SOL     OW 7044   0.069   3.950   4.485
 2235SOL    HW1 7045   0.124   3.978   4.558
 2235SOL    HW2 7046   0.040   4.032   4.445
 2236SOL     OW 7047   7.070   2.415   4.032
 2236SOL    HW1 7048   7.133   2.365   4.085
 2236SOL    HW2 7049   7.066   2.367   3.949
 2237SOL     OW 7050   2.409   3.086   3.164
 2237SOL    HW1 7051   2.371   3.030   3.233
 2237SOL    HW2 7052   2.497   3.050   3.151
 2238SOL     OW 7053   0.828   2.118   3.921
 2238SOL    HW1 7054   0.853   2.070   3.842
 2238SOL    HW2 7055   0.783   2.053   3.975
 2239SOL     OW 7056   5.986   3.466   2.747
 2239SOL    HW1 7057   5.985   3.480   2.653
 2239SOL    HW2 7058   6.077   3.483   2.773
 2240SOL     OW 7059   0.158   1.823   3.637
 2240SOL    HW1 7060   0.091   1.890   3.626
 2240SOL    HW2 7061   0.237   1.862   3.598
 2241SOL     OW 7062   0.193   1.224   2.545
 2241SOL    HW1 7063   0.179   1.207   2.638
 2241SOL    HW2 7064   0.196   1.320   2.538
 2242SOL     OW 7065   2.703   4.369   3.299
 2242SOL    HW1 7066   2.727   4.318   3.376
 2242SOL    HW2 7067   2.749   4.452   3.310
 2243SOL     OW 7068   7.082   2.446   3.534
 2243SOL    HW1 7069   6.993   2.455   3.500
 2243SOL    HW2 7070   7.119   2.373   3.485
 2244SOL     OW 7071   2.380   3.829   2.527
 2244SOL    HW1 7072   2.296   3.837   2.572
 2244SOL    HW2 7073   2.444   3.823   2.597
 2245SOL     OW 7074   0.622   3.517   3.666
 2245SOL    HW1 7075   0.684   3.447   3.690
 2245SOL    HW2 7076   0.549   3.506   3.727
 2246SOL     OW 7077   0.185   2.846   2.434
 2246SOL    HW1 7078   0.108   2.891   2.398
 2246SOL    HW2 7079   0.175   2.853   2.529
 2247SOL     OW 7080   2.375   3.121   2.628
 2247SOL    HW1 7081   2.458   3.075   2.635
 2247SOL    HW2 7082   2.397   3.214   2.635
 2248SOL     OW 7083   0.558   1.802   3.831
 2248SOL    HW1 7084   0.606   1.832   3.908
 2248SOL    HW2 7085   0.467   1.803   3.858
 2249SOL     OW 7086   7.089   1.617   0.270
 2249SOL    HW1 7087   7.116   1.687   0.329
 2249SOL    HW2 7088   6.994   1.611   0.282
 2250SOL     OW 7089   1.364   1.131   2.703
 2250SOL    HW1 7090   1.275   1.111   2.733
 2250SOL    HW2 7091   1.363   1.107   2.610
 2251SOL     OW 7092   7.076   1.978   3.102
 2251SOL    HW1 7093   6.999   1.923   3.088
 2251SOL    HW2 7094   7.045   2.049   3.159
 2252SOL     OW 7095   0.160   5.230   2.339
 2252SOL    HW1 7096   0.226   5.268   2.281
 2252SOL    HW2 7097   0.118   5.306   2.381
 2253SOL     OW 7098   7.171   3.168   1.317
 2253SOL    HW1 7099   7.112   3.200   1.385
 2253SOL    HW2 7100   7.211   3.247   1.281
 2254SOL     OW 7101   0.556   3.996   2.779
 2254SOL    HW1 7102   0.578   4.089   2.773
 2254SOL    HW2 7103   0.632   3.950   2.745
 2255SOL     OW 7104   1.997   4.689   5.083
 2255SOL    HW1 7105   1.961   4.632   5.151
 2255SOL    HW2 7106   2.031   4.765   5.131
 2256SOL     OW 7107   6.411   2.595   3.791
 2256SOL    HW1 7108   6.495   2.636   3.770
 2256SOL    HW2 7109   6.406   2.519   3.733
 2257SOL     OW 7110   0.154   1.701   2.078
 2257SOL    HW1 7111   0.246   1.693   2.053
 2257SOL    HW2 7112   0.154   1.758   2.154
 2258SOL     OW 7113   6.477   2.574   3.389
 2258SOL    HW1 7114   6.454   2.506   3.452
 2258SOL    HW2 7115   6.424   2.555   3.312
 2259SOL     OW 7116   1.418   7.270   2.283
 2259SOL    HW1 7117   1.348   7.233   2.336
 2259SOL    HW2 7118   1.483   0.000   2.346
 2260SOL     OW 7119   0.348   3.349   4.251
 2260SOL    HW1 7120   0.270   3.392   4.286
 2260SOL    HW2 7121   0.410   3.421   4.237
 2261SOL     OW 7122   6.762   4.733   3.147
 2261SOL    HW1 7123   6.831   4.788   3.110
 2261SOL    HW2 7124   6.762   4.655   3.092
 2262SOL     OW 7125   0.482   3.971   3.777
 2262SOL    HW1 7126   0.544   3.911   3.736
 2262SOL    HW2 7127   0.415   3.915   3.815
 2263SOL     OW 7128   0.891   2.503   1.489
 2263SOL    HW1 7129   0.850   2.558   1.555
 2263SOL    HW2 7130   0.966   2.464   1.534
 2264SOL     OW 7131   0.521   2.835   4.308
 2264SOL    HW1 7132   0.442   2.837   4.255
 2264SOL    HW2 7133   0.548   2.927   4.314
 2265SOL     OW 7134   6.187   0.854   1.562
 2265SOL    HW1 7135   6.132   0.863   1.640
 2265SOL    HW2 7136   6.201   0.944   1.532
 2266SOL     OW 7137   1.464   1.160   1.613
 2266SOL    HW1 7138   1.470   1.255   1.607
 2266SOL    HW2 7139   1.437   1.143   1.703
 2267SOL     OW 7140   6.873   4.064   3.587
 2267SOL    HW1 7141   6.844   3.975   3.564
 2267SOL    HW2 7142   6.853   4.116   3.509
 2268SOL     OW 7143   6.492   3.650   3.717
 2268SOL    HW1 7144   6.472   3.562   3.749
 2268SOL    HW2 7145   6.504   3.703   3.796
 2269SOL     OW 7146   5.852   6.332   0.315
 2269SOL    HW1 7147   5.808   6.392   0.253
 2269SOL    HW2 7148   5.816   6.246   0.293
 2270SOL     OW 7149   1.238   2.456   3.987
 2270SOL    HW1 7150   1.277   2.426   3.905
 2270SOL    HW2 7151   1.177   2.387   4.012
 2271SOL     OW 7152   0.757   4.221   4.175
 2271SOL    HW1 7153   0.725   4.194   4.089
 2271SOL    HW2 7154   0.806   4.146   4.208
 2272SOL     OW 7155   0.028   2.879   4.979
 2272SOL    HW1 7156   0.124   2.877   4.971
 2272SOL    HW2 7157   0.006   2.972   4.971
 2273SOL     OW 7158   6.740   0.385   4.133
 2273SOL    HW1 7159   6.806   0.444   4.098
 2273SOL    HW2 7160   6.766   0.373   4.225
 2274SOL     OW 7161   3.834   4.549   4.812
 2274SOL    HW1 7162   3.760   4.498   4.847
 2274SOL    HW2 7163   3.886   4.485   4.764
 2275SOL     OW 7164   0.670   1.159   4.039
 2275SOL    HW1 7165   0.598   1.195   3.986
 2275SOL    HW2 7166   0.749   1.179   3.988
 2276SOL     OW 7167   1.646   7.002   3.893
 2276SOL    HW1 7168   1.590   6.968   3.962
 2276SOL    HW2 7169   1.595   7.072   3.853
 2277SOL     OW 7170   1.509   2.741   2.409
 2277SOL    HW1 7171   1.572   2.768   2.343
 2277SOL    HW2 7172   1.446   2.813   2.412
 2278SOL     OW 7173   0.678   4.634   4.437
 2278SOL    HW1 7174   0.721   4.569   4.381
 2278SOL    HW2 7175   0.747   4.695   4.461
 2279SOL     OW 7176   0.412   2.659   3.145
 2279SOL    HW1 7177   0.397   2.701   3.230
 2279SOL    HW2 7178   0.481   2.594   3.163
 2280SOL     OW 7179   1.494   1.160   0.961
 2280SOL    HW1 7180   1.493   1.255   0.959
 2280SOL    HW2 7181   1.579   1.138   1.000
 2281SOL     OW 7182   2.126   4.371   3.094
 2281SOL    HW1 7183   2.144   4.346   3.004
 2281SOL    HW2 7184   2.134   4.289   3.144
 2282SOL     OW 7185   7.232   2.266   4.201
 2282SOL    HW1 7186   7.187   2.201   4.255
 2282SOL    HW2 7187   0.024   2.238   4.200
 2283SOL     OW 7188   0.198   2.268   2.537
 2283SOL    HW1 7189   0.223   2.359   2.554
 2283SOL    HW2 7190   0.102   2.270   2.531
 2284SOL     OW 7191   4.242   4.315   0.424
 2284SOL    HW1 7192   4.276   4.387   0.371
 2284SOL    HW2 7193   4.177   4.274   0.367
 2285SOL     OW 7194   1.201   1.325   3.249
 2285SOL    HW1 7195   1.275   1.265   3.250
 2285SOL    HW2 7196   1.147   1.298   3.324
 2286SOL     OW 7197   5.794   4.306   0.720
 2286SOL    HW1 7198   5.750   4.248   0.782
 2286SOL    HW2 7199   5.768   4.274   0.634
 2287SOL     OW 7200   3.394   4.490   1.956
 2287SOL    HW1 7201   3.466   4.462   2.013
 2287SOL    HW2 7202   3.356   4.408   1.924
 2288SOL     OW 7203   0.199   1.428   4.832
 2288SOL    HW1 7204   0.157   1.361   4.779
 2288SOL    HW2 7205   0.181   1.402   4.923
 2289SOL     OW 7206   0.710   2.246   1.772
 2289SOL    HW1 7207   0.798   2.213   1.758
 2289SOL    HW2 7208   0.664   2.174   1.815
 2290SOL     OW 7209   0.363   1.971   3.036
 2290SOL    HW1 7210   0.325   1.968   3.124
 2290SOL    HW2 7211   0.338   2.058   3.003
 2291SOL     OW 7212   0.835   6.914   2.801
 2291SOL    HW1 7213   0.861   6.926   2.710
 2291SOL    HW2 7214   0.910   6.946   2.852
 2292SOL     OW 7215   0.393   1.949   2.761
 2292SOL    HW1 7216   0.378   1.929   2.853
 2292SOL    HW2 7217   0.435   2.035   2.761
 2293SOL     OW 7218   0.165   4.692   3.929
 2293SOL    HW1 7219   0.095   4.653   3.876
 2293SOL    HW2 7220   0.127   4.773   3.962
 2294SOL     OW 7221   1.845   1.491   3.598
 2294SOL    HW1 7222   1.762   1.446   3.580
 2294SOL    HW2 7223   1.910   1.421   3.602
 2295SOL     OW 7224   0.866   0.478   3.918
 2295SOL    HW1 7225   0.923   0.405   3.939
 2295SOL    HW2 7226   0.923   0.541   3.873
 2296SOL     OW 7227   6.710   1.639   4.289
 2296SOL    HW1 7228   6.711   1.648   4.193
 2296SOL    HW2 7229   6.802   1.643   4.314
 2297SOL     OW 7230   6.767   4.496   2.984
 2297SOL    HW1 7231   6.857   4.467   3.001
 2297SOL    HW2 7232   6.745   4.456   2.900
 2298SOL     OW 7233   2.513   4.851   3.113
 2298SOL    HW1 7234   2.578   4.870   3.046
 2298SOL    HW2 7235   2.564   4.825   3.190
 2299SOL     OW 7236   6.827   4.763   4.260
 2299SOL    HW1 7237   6.733   4.778   4.251
 2299SOL    HW2 7238   6.840   4.675   4.227
 2300SOL     OW 7239   3.690   3.039   0.043
 2300SOL    HW1 7240   3.730   3.119   0.009
 2300SOL    HW2 7241   3.763   2.988   0.077
 2301SOL     OW 7242   7.031   0.438   3.798
 2301SOL    HW1 7243   7.084   0.360   3.812
 2301SOL    HW2 7244   6.977   0.417   3.722
 2302SOL     OW 7245   3.755   0.203   0.337
 2302SOL    HW1 7246   3.762   0.117   0.379
 2302SOL    HW2 7247   3.786   0.264   0.403
 2303SOL     OW 7248   2.667   3.428   4.814
 2303SOL    HW1 7249   2.700   3.360   4.873
 2303SOL    HW2 7250   2.584   3.455   4.853
 2304SOL     OW 7251   3.900   1.779   4.796
 2304SOL    HW1 7252   3.909   1.871   4.821
 2304SOL    HW2 7253   3.848   1.781   4.715
 2305SOL     OW 7254   3.215   2.254   4.939
 2305SOL    HW1 7255   3.135   2.300   4.914
 2305SOL    HW2 7256   3.237   2.289   5.025
 2306SOL     OW 7257   5.592   6.868   0.114
 2306SOL    HW1 7258   5.557   6.901   0.196
 2306SOL    HW2 7259   5.667   6.814   0.140
 2307SOL     OW 7260   4.398   6.181   1.473
 2307SOL    HW1 7261   4.303   6.181   1.469
 2307SOL    HW2 7262   4.423   6.092   1.447
 2308SOL     OW 7263   3.757   5.060   0.235
 2308SOL    HW1 7264   3.825   5.126   0.246
 2308SOL    HW2 7265   3.695   5.098   0.173
 2309SOL     OW 7266   1.051   3.274   3.596
 2309SOL    HW1 7267   1.088   3.355   3.633
 2309SOL    HW2 7268   1.122   3.210   3.603
 2310SOL     OW 7269   4.483   6.656   0.673
 2310SOL    HW1 7270   4.532   6.577   0.697
 2310SOL    HW2 7271   4.508   6.720   0.740
 2311SOL     OW 7272   5.300   6.044   0.279
 2311SOL    HW1 7273   5.310   6.043   0.184
 2311SOL    HW2 7274   5.207   6.025   0.294
 2312SOL     OW 7275   0.573   5.731   3.312
 2312SOL    HW1 7276   0.533   5.741   3.398
 2312SOL    HW2 7277   0.539   5.804   3.261
 2313SOL     OW 7278   7.103   0.757   0.300
 2313SOL    HW1 7279   7.162   0.753   0.225
 2313SOL    HW2 7280   7.016   0.752   0.262
 2314SOL     OW 7281   2.338   3.812   4.297
 2314SOL    HW1 7282   2.253   3.836   4.259
 2314SOL    HW2 7283   2.338   3.854   4.383
 2315SOL     OW 7284   4.494   1.568   0.480
 2315SOL    HW1 7285   4.422   1.551   0.420
 2315SOL    HW2 7286   4.463   1.639   0.536
 2316SOL     OW 7287   3.604   0.991   0.019
 2316SOL    HW1 7288   3.595   0.982   0.114
 2316SOL    HW2 7289   7.267   4.552   5.148
 2317SOL     OW 7290   3.061   3.556   4.080
 2317SOL    HW1 7291   3.086   3.518   4.164
 2317SOL    HW2 7292   2.966   3.569   4.088
 2318SOL     OW 7293   4.689   6.740   0.362
 2318SOL    HW1 7294   4.768   6.690   0.341
 2318SOL    HW2 7295   4.669   6.788   0.281
 2319SOL     OW 7296   7.010   4.931   4.978
 2319SOL    HW1 7297   7.072   4.881   4.925
 2319SOL    HW2 7298   7.033   5.023   4.963
 2320SOL     OW 7299   2.676   4.217   3.066
 2320SOL    HW1 7300   2.699   4.260   3.149
 2320SOL    HW2 7301   2.587   4.246   3.048
 2321SOL     OW 7302   0.541   1.796   3.163
 2321SOL    HW1 7303   0.477   1.854   3.122
 2321SOL    HW2 7304   0.574   1.846   3.237
 2322SOL     OW 7305   1.653   1.786   4.676
 2322SOL    HW1 7306   1.671   1.847   4.604
 2322SOL    HW2 7307   1.712   1.713   4.661
 2323SOL     OW 7308   1.322   4.723   4.423
 2323SOL    HW1 7309   1.293   4.646   4.473
 2323SOL    HW2 7310   1.247   4.746   4.369
 2324SOL     OW 7311   4.533   7.125   1.964
 2324SOL    HW1 7312   4.515   7.034   1.940
 2324SOL    HW2 7313   4.627   7.136   1.948
 2325SOL     OW 7314   1.009   2.608   4.635
 2325SOL    HW1 7315   1.019   2.575   4.724
 2325SOL    HW2 7316   1.080   2.671   4.625
 2326SOL     OW 7317   5.740   7.151   0.618
 2326SOL    HW1 7318   5.764   7.232   0.663
 2326SOL    HW2 7319   5.689   7.180   0.542
 2327SOL     OW 7320   3.902   6.615   1.432
 2327SOL    HW1 7321   3.825   6.665   1.405
 2327SOL    HW2 7322   3.884   6.589   1.522
 2328SOL     OW 7323   5.833   2.198   4.731
 2328SOL    HW1 7324   5.908   2.140   4.745
 2328SOL    HW2 7325   5.775   2.180   4.805
 2329SOL     OW 7326   1.557   2.236   4.755
 2329SOL    HW1 7327   1.472   2.259   4.794
 2329SOL    HW2 7328   1.576   2.149   4.788
 2330SOL     OW 7329   0.988   3.628   4.295
 2330SOL    HW1 7330   1.027   3.713   4.316
 2330SOL    HW2 7331   0.930   3.610   4.369
 2331SOL     OW 7332   1.607   2.558   3.889
 2331SOL    HW1 7333   1.693   2.558   3.847
 2331SOL    HW2 7334   1.547   2.585   3.820
 2332SOL     OW 7335   4.457   0.230   0.073
 2332SOL    HW1 7336   4.534   0.186   0.037
 2332SOL    HW2 7337   4.450   0.311   0.022
 2333SOL     OW 7338   1.035   2.310   5.059
 2333SOL    HW1 7339   0.980   2.367   5.113
 2333SOL    HW2 7340   1.042   2.229   5.109
 2334SOL     OW 7341   4.056   2.356   4.785
 2334SOL    HW1 7342   4.062   2.398   4.871
 2334SOL    HW2 7343   4.100   2.272   4.795
 2335SOL     OW 7344   2.024   3.342   4.094
 2335SOL    HW1 7345   2.090   3.402   4.062
 2335SOL    HW2 7346   2.073   3.277   4.145
 2336SOL     OW 7347   2.517   2.111   4.455
 2336SOL    HW1 7348   2.577   2.063   4.511
 2336SOL    HW2 7349   2.431   2.099   4.495
 2337SOL     OW 7350   6.556   5.648   0.005
 2337SOL    HW1 7351   2.993   1.966   5.141
 2337SOL    HW2 7352   2.913   2.094   5.158
 2338SOL     OW 7353   4.168   0.724   0.217
 2338SOL    HW1 7354   4.178   0.780   0.294
 2338SOL    HW2 7355   4.248   0.671   0.216
 2339SOL     OW 7356   4.954   4.403   0.955
 2339SOL    HW1 7357   5.021   4.364   1.011
 2339SOL    HW2 7358   5.002   4.460   0.895
 2340SOL     OW 7359   6.952   2.120   5.115
 2340SOL    HW1 7360   7.011   2.186   5.152
 2340SOL    HW2 7361   6.909   2.164   5.042
 2341SOL     OW 7362   0.160   3.265   5.105
 2341SOL    HW1 7363   0.249   3.231   5.107
 2341SOL    HW2 7364   0.170   3.357   5.081
 2342SOL     OW 7365   1.484   3.213   3.442
 2342SOL    HW1 7366   1.454   3.292   3.487
 2342SOL    HW2 7367   1.416   3.148   3.459
 2343SOL     OW 7368   6.396   3.839   4.504
 2343SOL    HW1 7369   6.341   3.852   4.581
 2343SOL    HW2 7370   6.479   3.879   4.527
 2344SOL     OW 7371   5.416   0.221   1.074
 2344SOL    HW1 7372   5.419   0.313   1.047
 2344SOL    HW2 7373   5.444   0.221   1.165
 2345SOL     OW 7374   1.429   1.282   5.126
 2345SOL    HW1 7375   1.457   1.193   5.146
 2345SOL    HW2 7376   5.135   4.987   0.019
 2346SOL     OW 7377   1.006   2.962   5.051
 2346SOL    HW1 7378   0.930   3.020   5.040
 2346SOL    HW2 7379   1.045   2.957   4.964
 2347SOL     OW 7380   3.794   2.262   0.621
 2347SOL    HW1 7381   3.831   2.236   0.705
 2347SOL    HW2 7382   3.851   2.333   0.591
 2348SOL     OW 7383   2.507   0.035   2.586
 2348SOL    HW1 7384   2.532   0.023   2.494
 2348SOL    HW2 7385   2.424   0.082   2.582
 2349SOL     OW 7386   6.323   2.468   0.585
 2349SOL    HW1 7387   6.248   2.425   0.626
 2349SOL    HW2 7388   6.364   2.518   0.656
 2350SOL     OW 7389   1.066   5.281   4.175
 2350SOL    HW1 7390   1.114   5.221   4.232
 2350SOL    HW2 7391   0.975   5.252   4.181
 2351SOL     OW 7392   4.765   5.852   1.106
 2351SOL    HW1 7393   4.682   5.898   1.092
 2351SOL    HW2 7394   4.809   5.858   1.021
 2352SOL     OW 7395   4.548   6.119   0.069
 2352SOL    HW1 7396   4.483   6.112   0.140
 2352SOL    HW2 7397   4.551   6.212   0.048
 2353SOL     OW 7398   0.956   5.563   4.817
 2353SOL    HW1 7399   0.970   5.559   4.911
 2353SOL    HW2 7400   0.993   5.482   4.783
 2354SOL     OW 7401   4.409   4.473   0.241
 2354SOL    HW1 7402   4.416   4.526   0.161
 2354SOL    HW2 7403   4.484   4.498   0.294
 2355SOL     OW 7404   2.495   3.475   3.125
 2355SOL    HW1 7405   2.470   3.472   3.217
 2355SOL    HW2 7406   2.571   3.416   3.119
 2356SOL     OW 7407   4.862   7.274   0.098
 2356SOL    HW1 7408   4.911   0.028   0.160
 2356SOL    HW2 7409   4.794   0.033   0.064
 2357SOL     OW 7410   0.853   6.341   4.376
 2357SOL    HW1 7411   0.871   6.325   4.468
 2357SOL    HW2 7412   0.883   6.261   4.331
 2358SOL     OW 7413   3.005   0.734   0.467
 2358SOL    HW1 7414   2.919   0.718   0.430
 2358SOL    HW2 7415   2.992   0.732   0.562
 2359SOL     OW 7416   3.626   4.831   0.287
 2359SOL    HW1 7417   3.623   4.797   0.197
 2359SOL    HW2 7418   3.673   4.914   0.279
 2360SOL     OW 7419   3.162   0.117   0.810
 2360SOL    HW1 7420   3.174   0.207   0.780
 2360SOL    HW2 7421   3.104   0.125   0.886
 2361SOL     OW 7422   6.632   1.421   4.448
 2361SOL    HW1 7423   6.538   1.431   4.461
 2361SOL    HW2 7424   6.655   1.493   4.389
 2362SOL     OW 7425   3.345   1.357   0.675
 2362SOL    HW1 7426   3.384   1.422   0.617
 2362SOL    HW2 7427   3.299   1.297   0.617
 2363SOL     OW 7428   4.314   0.061   1.148
 2363SOL    HW1 7429   4.283   0.150   1.135
 2363SOL    HW2 7430   4.236   0.006   1.139
 2364SOL     OW 7431   0.940   2.864   3.855
 2364SOL    HW1 7432   0.998   2.886   3.927
 2364SOL    HW2 7433   0.897   2.783   3.882
 2365SOL     OW 7434   3.446   5.981   0.051
 2365SOL    HW1 7435   3.471   5.982   0.144
 2365SOL    HW2 7436   3.420   6.072   0.033
 2366SOL     OW 7437   0.596   2.808   3.895
 2366SOL    HW1 7438   0.674   2.755   3.912
 2366SOL    HW2 7439   0.529   2.771   3.952
 2367SOL     OW 7440   2.889   3.266   3.936
 2367SOL    HW1 7441   2.824   3.335   3.946
 2367SOL    HW2 7442   2.862   3.198   3.997
 2368SOL     OW 7443   0.082   3.778   4.839
 2368SOL    HW1 7444   0.130   3.815   4.914
 2368SOL    HW2 7445   7.293   3.814   4.846
 2369SOL     OW 7446   0.810   2.655   3.974
 2369SOL    HW1 7447   0.807   2.559   3.967
 2369SOL    HW2 7448   0.801   2.672   4.068
 2370SOL     OW 7449   4.270   6.881   0.976
 2370SOL    HW1 7450   4.200   6.912   1.034
 2370SOL    HW2 7451   4.345   6.937   0.997
 2371SOL     OW 7452   1.098   4.049   3.532
 2371SOL    HW1 7453   1.110   4.099   3.612
 2371SOL    HW2 7454   1.084   4.114   3.464
 2372SOL     OW 7455   0.102   3.387   4.629
 2372SOL    HW1 7456   0.147   3.471   4.643
 2372SOL    HW2 7457   0.011   3.411   4.615
 2373SOL     OW 7458   0.211   5.286   2.853
 2373SOL    HW1 7459   0.265   5.363   2.841
 2373SOL    HW2 7460   0.251   5.219   2.797
 2374SOL     OW 7461   7.120   3.867   4.824
 2374SOL    HW1 7462   7.110   3.961   4.813
 2374SOL    HW2 7463   7.033   3.831   4.807
 2375SOL     OW 7464   2.637   0.544   0.016
 2375SOL    HW1 7465   2.579   0.603   0.065
 2375SOL    HW2 7466   2.679   0.492   0.084
 2376SOL     OW 7467   5.331   0.867   1.206
 2376SOL    HW1 7468   5.409   0.843   1.255
 2376SOL    HW2 7469   5.278   0.787   1.206
 2377SOL     OW 7470   0.760   2.142   5.091
 2377SOL    HW1 7471   0.839   2.132   5.144
 2377SOL    HW2 7472   0.698   2.188   5.147
 2378SOL     OW 7473   5.277   6.464   0.155
 2378SOL    HW1 7474   5.361   6.421   0.172
 2378SOL    HW2 7475   5.234   6.408   0.090
 2379SOL     OW 7476   3.948   4.588   0.409
 2379SOL    HW1 7477   3.992   4.558   0.329
 2379SOL    HW2 7478   4.017   4.590   0.475
 2380SOL     OW 7479   1.569   3.256   3.776
 2380SOL    HW1 7480   1.625   3.213   3.712
 2380SOL    HW2 7481   1.579   3.205   3.856
 2381SOL     OW 7482   0.841   2.177   4.460
 2381SOL    HW1 7483   0.878   2.263   4.479
 2381SOL    HW2 7484   0.903   2.136   4.400
 2382SOL     OW 7485   2.372   2.945   4.875
 2382SOL    HW1 7486   2.429   2.939   4.951
 2382SOL    HW2 7487   2.365   2.855   4.842
 2383SOL     OW 7488   4.856   6.167   0.876
 2383SOL    HW1 7489   4.843   6.261   0.892
 2383SOL    HW2 7490   4.767   6.132   0.868
 2384SOL     OW 7491   1.562   7.214   2.975
 2384SOL    HW1 7492   1.550   0.008   2.993
 2384SOL    HW2 7493   1.616   7.182   3.047
 2385SOL     OW 7494   1.307   2.285   4.865
 2385SOL    HW1 7495   1.273   2.216   4.923
 2385SOL    HW2 7496   1.261   2.269   4.782
 2386SOL     OW 7497   5.420   1.777   2.200
 2386SOL    HW1 7498   5.404   1.776   2.295
 2386SOL    HW2 7499   5.500   1.726   2.189
 2387SOL     OW 7500   3.657   5.514   0.994
 2387SOL    HW1 7501   3.657   5.429   1.037
 2387SOL    HW2 7502   3.748   5.527   0.966
 2388SOL     OW 7503   0.896   3.653   4.874
 2388SOL    HW1 7504   0.904   3.724   4.810
 2388SOL    HW2 7505   0.926   3.575   4.827
 2389SOL     OW 7506   0.725   2.595   4.606
 2389SOL    HW1 7507   0.725   2.554   4.693
 2389SOL    HW2 7508   0.817   2.621   4.592
 2390SOL     OW 7509   1.692   0.223   5.090
 2390SOL    HW1 7510   1.731   0.268   5.015
 2390SOL    HW2 7511   1.612   0.273   5.109
 2391SOL     OW 7512   2.479   0.857   3.839
 2391SOL    HW1 7513   2.508   0.781   3.787
 2391SOL    HW2 7514   2.440   0.819   3.917
 2392SOL     OW 7515   6.682   4.522   0.208
 2392SOL    HW1 7516   6.689   4.432   0.241
 2392SOL    HW2 7517   6.762   4.564   0.239
 2393SOL     OW 7518   1.009   2.795   4.309
 2393SOL    HW1 7519   0.919   2.772   4.285
 2393SOL    HW2 7520   1.038   2.722   4.365
 2394SOL     OW 7521   6.494   3.709   4.803
 2394SOL    HW1 7522   6.485   3.803   4.819
 2394SOL    HW2 7523   6.519   3.672   4.887
 2395SOL     OW 7524   5.202   6.050   0.612
 2395SOL    HW1 7525   5.249   6.131   0.594
 2395SOL    HW2 7526   5.110   6.073   0.599
 2396SOL     OW 7527   6.011   1.215   4.031
 2396SOL    HW1 7528   5.988   1.253   4.115
 2396SOL    HW2 7529   6.098   1.178   4.044
 2397SOL     OW 7530   0.602   5.397   4.491
 2397SOL    HW1 7531   0.510   5.387   4.464
 2397SOL    HW2 7532   0.601   5.383   4.585
 2398SOL     OW 7533   1.257   3.817   3.466
 2398SOL    HW1 7534   1.209   3.895   3.493
 2398SOL    HW2 7535   1.191   3.748   3.466
 2399SOL     OW 7536   0.524   4.354   4.238
 2399SOL    HW1 7537   0.603   4.300   4.230
 2399SOL    HW2 7538   0.536   4.423   4.172
 2400SOL     OW 7539   1.995   0.942   4.994
 2400SOL    HW1 7540   2.012   1.035   4.983
 2400SOL    HW2 7541   2.074   0.907   5.034
 2401SOL     OW 7542   2.293   1.560   4.030
 2401SOL    HW1 7543   2.342   1.642   4.039
 2401SOL    HW2 7544   2.289   1.545   3.935
 2402SOL     OW 7545   0.250   1.892   4.622
 2402SOL    HW1 7546   0.231   1.836   4.698
 2402SOL    HW2 7547   0.211   1.846   4.548
 2403SOL     OW 7548   4.389   0.218   0.349
 2403SOL    HW1 7549   4.422   0.235   0.261
 2403SOL    HW2 7550   4.466   0.193   0.400
 2404SOL     OW 7551   1.420   3.895   3.841
 2404SOL    HW1 7552   1.382   3.982   3.848
 2404SOL    HW2 7553   1.346   3.835   3.852
 2405SOL     OW 7554   4.250   5.912   0.111
 2405SOL    HW1 7555   4.184   5.981   0.103
 2405SOL    HW2 7556   4.231   5.871   0.195
 2406SOL     OW 7557   5.338   0.630   4.189
 2406SOL    HW1 7558   5.357   0.615   4.282
 2406SOL    HW2 7559   5.399   0.572   4.143
 2407SOL     OW 7560   0.747   1.941   4.593
 2407SOL    HW1 7561   0.670   1.943   4.650
 2407SOL    HW2 7562   0.767   2.033   4.576
 2408SOL     OW 7563   6.041   4.665   0.197
 2408SOL    HW1 7564   6.121   4.679   0.145
 2408SOL    HW2 7565   6.070   4.677   0.288
 2409SOL     OW 7566   2.503   4.155   0.179
 2409SOL    HW1 7567   2.521   4.127   0.090
 2409SOL    HW2 7568   2.581   4.205   0.204
 2410SOL     OW 7569   5.654   1.353   4.873
 2410SOL    HW1 7570   5.625   1.301   4.798
 2410SOL    HW2 7571   5.714   1.295   4.921
 2411SOL     OW 7572   1.128   1.127   3.873
 2411SOL    HW1 7573   1.163   1.062   3.934
 2411SOL    HW2 7574   1.204   1.178   3.845
 2412SOL     OW 7575   3.091   5.201   0.567
 2412SOL    HW1 7576   3.163   5.229   0.624
 2412SOL    HW2 7577   3.014   5.203   0.623
 2413SOL     OW 7578   1.631   3.208   2.660
 2413SOL    HW1 7579   1.535   3.208   2.661
 2413SOL    HW2 7580   1.654   3.133   2.605
 2414SOL     OW 7581   0.440   2.249   4.802
 2414SOL    HW1 7582   0.424   2.292   4.718
 2414SOL    HW2 7583   0.534   2.237   4.806
 2415SOL     OW 7584   4.225   7.127   1.607
 2415SOL    HW1 7585   4.243   7.041   1.644
 2415SOL    HW2 7586   4.282   7.186   1.656
 2416SOL     OW 7587   2.762   2.772   5.118
 2416SOL    HW1 7588   2.690   2.742   5.064
 2416SOL    HW2 7589   2.732   2.856   5.154
 2417SOL     OW 7590   1.507   2.462   2.403
 2417SOL    HW1 7591   1.417   2.428   2.401
 2417SOL    HW2 7592   1.497   2.557   2.398
 2418SOL     OW 7593   3.017   3.303   4.924
 2418SOL    HW1 7594   2.930   3.266   4.935
 2418SOL    HW2 7595   3.029   3.360   5.000
 2419SOL     OW 7596   1.677   4.005   3.852
 2419SOL    HW1 7597   1.673   4.063   3.928
 2419SOL    HW2 7598   1.589   3.967   3.847
 2420SOL     OW 7599   6.779   1.299   4.980
 2420SOL    HW1 7600   6.711   1.240   5.011
 2420SOL    HW2 7601   6.732   1.375   4.947
 2421SOL     OW 7602   1.833   2.484   5.016
 2421SOL    HW1 7603   1.758   2.454   5.067
 2421SOL    HW2 7604   1.909   2.449   5.061
 2422SOL     OW 7605   4.064   5.197   1.148
 2422SOL    HW1 7606   4.007   5.123   1.169
 2422SOL    HW2 7607   4.152   5.160   1.149
 2423SOL     OW 7608   1.986   1.502   4.942
 2423SOL    HW1 7609   2.009   1.416   4.977
 2423SOL    HW2 7610   2.052   1.561   4.979
 2424SOL     OW 7611   0.867   6.232   0.032
 2424SOL    HW1 7612   4.468   2.529   5.131
 2424SOL    HW2 7613   4.604   2.591   5.156
 2425SOL     OW 7614   1.576   3.480   5.108
 2425SOL    HW1 7615   1.522   3.407   5.140
 2425SOL    HW2 7616   1.515   3.533   5.056
 2426SOL     OW 7617   3.621   7.284   0.012
 2426SOL    HW1 7618   0.045   3.596   5.126
 2426SOL    HW2 7619   3.660   0.051   0.069
 2427SOL     OW 7620   5.474   1.147   2.039
 2427SOL    HW1 7621   5.410   1.083   2.070
 2427SOL    HW2 7622   5.439   1.232   2.066
 2428SOL     OW 7623   4.187   0.069   0.222
 2428SOL    HW1 7624   4.183   0.117   0.139
 2428SOL    HW2 7625   4.241   0.123   0.279
 2429SOL     OW 7626   2.356   4.998   0.366
 2429SOL    HW1 7627   2.342   5.091   0.351
 2429SOL    HW2 7628   2.366   4.991   0.461
 2430SOL     OW 7629   6.013   6.911   0.252
 2430SOL    HW1 7630   6.074   6.963   0.200
 2430SOL    HW2 7631   5.984   6.971   0.321
 2431SOL     OW 7632   4.379   6.479   0.195
 2431SOL    HW1 7633   4.423   6.496   0.279
 2431SOL    HW2 7634   4.315   6.410   0.216
 2432SOL     OW 7635   0.464   5.638   0.085
 2432SOL    HW1 7636   0.403   5.682   0.026
 2432SOL    HW2 7637   0.482   5.703   0.153
 2433SOL     OW 7638   1.245   1.924   3.137
 2433SOL    HW1 7639   1.268   2.016   3.151
 2433SOL    HW2 7640   1.216   1.920   3.045
 2434SOL     OW 7641   3.071   2.121   1.328
 2434SOL    HW1 7642   2.978   2.141   1.340
 2434SOL    HW2 7643   3.103   2.100   1.417
 2435SOL     OW 7644   0.964   2.426   4.436
 2435SOL    HW1 7645   1.054   2.403   4.413
 2435SOL    HW2 7646   0.972   2.486   4.510
 2436SOL     OW 7647   2.456   6.987   0.707
 2436SOL    HW1 7648   2.455   6.913   0.647
 2436SOL    HW2 7649   2.474   6.949   0.793
 2437SOL     OW 7650   3.159   5.189   0.117
 2437SOL    HW1 7651   3.068   5.160   0.130
 2437SOL    HW2 7652   3.198   5.184   0.204
 2438SOL     OW 7653   6.353   6.865   0.392
 2438SOL    HW1 7654   6.403   6.898   0.317
 2438SOL    HW2 7655   6.287   6.808   0.354
 2439SOL     OW 7656   1.816   4.918   4.618
 2439SOL    HW1 7657   1.756   4.846   4.598
 2439SOL    HW2 7658   1.868   4.885   4.691
 2440SOL     OW 7659   0.803   3.300   3.734
 2440SOL    HW1 7660   0.875   3.280   3.675
 2440SOL    HW2 7661   0.772   3.214   3.764
 2441SOL     OW 7662   4.640   5.744   0.068
 2441SOL    HW1 7663   4.669   5.655   0.049
 2441SOL    HW2 7664   4.634   5.748   0.163
 2442SOL     OW 7665   1.017   3.753   5.101
 2442SOL    HW1 7666   1.091   3.799   5.063
 2442SOL    HW2 7667   0.971   3.715   5.025
 2443SOL     OW 7668   0.300   3.217   4.741
 2443SOL    HW1 7669   0.219   3.260   4.715
 2443SOL    HW2 7670   0.364   3.244   4.675
 2444SOL     OW 7671   2.603   2.873   3.627
 2444SOL    HW1 7672   2.603   2.962   3.591
 2444SOL    HW2 7673   2.696   2.851   3.635
 2445SOL     OW 7674   0.881   1.959   3.701
 2445SOL    HW1 7675   0.939   1.976   3.626
 2445SOL    HW2 7676   0.898   1.867   3.724
 2446SOL     OW 7677   0.610   2.733   4.904
 2446SOL    HW1 7678   0.606   2.829   4.903
 2446SOL    HW2 7679   0.528   2.705   4.865
 2447SOL     OW 7680   0.397   5.061   4.511
 2447SOL    HW1 7681   0.383   5.062   4.416
 2447SOL    HW2 7682   0.439   4.976   4.528
 2448SOL     OW 7683   7.108   4.138   4.817
 2448SOL    HW1 7684   7.130   4.223   4.779
 2448SOL    HW2 7685   7.150   4.139   4.903
 2449SOL     OW 7686   2.952   1.057   3.900
 2449SOL    HW1 7687   2.971   1.150   3.891
 2449SOL    HW2 7688   2.857   1.052   3.908
 2450SOL     OW 7689   5.894   3.611   5.125
 2450SOL    HW1 7690   5.863   3.702   5.118
 2450SOL    HW2 7691   5.984   3.614   5.091
 2451SOL     OW 7692   1.519   6.509   4.376
 2451SOL    HW1 7693   1.545   6.418   4.392
 2451SOL    HW2 7694   1.466   6.533   4.452
 2452SOL     OW 7695   5.182   0.278   0.116
 2452SOL    HW1 7696   5.262   0.320   0.147
 2452SOL    HW2 7697   5.206   0.241   0.031
 2453SOL     OW 7698   2.316   3.538   4.296
 2453SOL    HW1 7699   2.292   3.514   4.206
 2453SOL    HW2 7700   2.324   3.634   4.293
 2454SOL     OW 7701   1.826   3.732   4.215
 2454SOL    HW1 7702   1.737   3.764   4.203
 2454SOL    HW2 7703   1.848   3.693   4.130
 2455SOL     OW 7704   3.288   5.153   0.369
 2455SOL    HW1 7705   3.217   5.162   0.432
 2455SOL    HW2 7706   3.360   5.204   0.406
 2456SOL     OW 7707   6.381   0.095   0.769
 2456SOL    HW1 7708   6.293   0.071   0.799
 2456SOL    HW2 7709   6.437   0.024   0.801
 2457SOL     OW 7710   5.001   0.097   0.732
 2457SOL    HW1 7711   5.002   0.004   0.709
 2457SOL    HW2 7712   5.067   0.105   0.802
 2458SOL     OW 7713   3.887   5.547   0.505
 2458SOL    HW1 7714   3.900   5.532   0.411
 2458SOL    HW2 7715   3.933   5.474   0.546
 2459SOL     OW 7716   6.061   2.753   4.085
 2459SOL    HW1 7717   6.144   2.760   4.133
 2459SOL    HW2 7718   6.016   2.678   4.125
 2460SOL     OW 7719   5.382   5.722   0.776
 2460SOL    HW1 7720   5.339   5.794   0.821
 2460SOL    HW2 7721   5.337   5.644   0.808
 2461SOL     OW 7722   6.965   3.799   3.326
 2461SOL    HW1 7723   6.918   3.751   3.258
 2461SOL    HW2 7724   6.904   3.804   3.399
 2462SOL     OW 7725   1.836   0.956   3.991
 2462SOL    HW1 7726   1.876   0.897   4.055
 2462SOL    HW2 7727   1.874   0.931   3.907
 2463SOL     OW 7728   6.065   3.016   4.820
 2463SOL    HW1 7729   5.992   2.953   4.819
 2463SOL    HW2 7730   6.058   3.060   4.904
 2464SOL     OW 7731   2.539   2.284   4.994
 2464SOL    HW1 7732   2.493   2.200   4.998
 2464SOL    HW2 7733   2.595   2.285   5.071
 2465SOL     OW 7734   2.551   7.246   0.148
 2465SOL    HW1 7735   2.482   7.285   0.201
 2465SOL    HW2 7736   2.600   7.191   0.209
 2466SOL     OW 7737   4.462   6.707   1.106
 2466SOL    HW1 7738   4.398   6.751   1.050
 2466SOL    HW2 7739   4.543   6.707   1.055
 2467SOL     OW 7740   5.025   0.115   0.283
 2467SOL    HW1 7741   5.088   0.059   0.329
 2467SOL    HW2 7742   5.079   0.174   0.231
 2468SOL     OW 7743   5.458   2.404   1.028
 2468SOL    HW1 7744   5.368   2.434   1.021
 2468SOL    HW2 7745   5.486   2.391   0.938
 2469SOL     OW 7746   3.847   2.040   0.474
 2469SOL    HW1 7747   3.823   2.123   0.514
 2469SOL    HW2 7748   3.891   1.991   0.544
 2470SOL     OW 7749   3.859   6.579   0.513
 2470SOL    HW1 7750   3.922   6.515   0.479
 2470SOL    HW2 7751   3.880   6.660   0.468
 2471SOL     OW 7752   2.471   0.577   4.756
 2471SOL    HW1 7753   2.425   0.641   4.810
 2471SOL    HW2 7754   2.404   0.514   4.732
 2472SOL     OW 7755   1.286   0.336   4.265
 2472SOL    HW1 7756   1.304   0.242   4.276
 2472SOL    HW2 7757   1.229   0.358   4.339
 2473SOL     OW 7758   2.641   4.512   4.548
 2473SOL    HW1 7759   2.605   4.471   4.626
 2473SOL    HW2 7760   2.684   4.592   4.580
 2474SOL     OW 7761   7.034   4.893   0.376
 2474SOL    HW1 7762   7.111   4.919   0.326
 2474SOL    HW2 7763   6.964   4.949   0.343
 2475SOL     OW 7764   5.337   5.352   0.654
 2475SOL    HW1 7765   5.421   5.397   0.649
 2475SOL    HW2 7766   5.287   5.402   0.719
 2476SOL     OW 7767   2.087   4.248   4.803
 2476SOL    HW1 7768   2.064   4.156   4.809
 2476SOL    HW2 7769   2.009   4.290   4.766
 2477SOL     OW 7770   0.776   3.116   5.008
 2477SOL    HW1 7771   0.705   3.108   4.944
 2477SOL    HW2 7772   0.732   3.103   5.092
 2478SOL     OW 7773   2.006   1.712   4.456
 2478SOL    HW1 7774   2.088   1.663   4.447
 2478SOL    HW2 7775   2.032   1.802   4.470
 2479SOL     OW 7776   0.855   4.791   3.832
 2479SOL    HW1 7777   0.847   4.745   3.916
 2479SOL    HW2 7778   0.869   4.721   3.768
 2480SOL     OW 7779   3.183   1.564   4.861
 2480SOL    HW1 7780   3.124   1.497   4.826
 2480SOL    HW2 7781   3.141   1.647   4.839
 2481SOL     OW 7782   1.555   2.959   4.822
 2481SOL    HW1 7783   1.616   2.914   4.881
 2481SOL    HW2 7784   1.607   2.975   4.743
 2482SOL     OW 7785   6.162   3.368   4.145
 2482SOL    HW1 7786   6.250   3.359   4.109
 2482SOL    HW2 7787   6.122   3.437   4.092
 2483SOL     OW 7788   2.130   1.516   4.694
 2483SOL    HW1 7789   2.065   1.512   4.765
 2483SOL    HW2 7790   2.110   1.441   4.639
 2484SOL     OW 7791   5.677   3.184   3.809
 2484SOL    HW1 7792   5.709   3.221   3.727
 2484SOL    HW2 7793   5.742   3.209   3.874
 2485SOL     OW 7794   1.764   3.079   5.110
 2485SOL    HW1 7795   5.476   6.776   0.003
 2485SOL    HW2 7796   1.681   3.085   5.158
 2486SOL     OW 7797   5.587   6.822   1.618
 2486SOL    HW1 7798   5.584   6.895   1.679
 2486SOL    HW2 7799   5.678   6.790   1.623
 2487SOL     OW 7800   1.313   5.352   4.357
 2487SOL    HW1 7801   1.377   5.334   4.426
 2487SOL    HW2 7802   1.241   5.396   4.402
 2488SOL     OW 7803   6.309   6.186   0.131
 2488SOL    HW1 7804   6.340   6.215   0.217
 2488SOL    HW2 7805   6.333   6.258   0.072
 2489SOL     OW 7806   4.643   5.479   1.291
 2489SOL    HW1 7807   4.693   5.537   1.348
 2489SOL    HW2 7808   4.577   5.440   1.349
 2490SOL     OW 7809   4.572   6.856   0.849
 2490SOL    HW1 7810   4.546   6.922   0.914
 2490SOL    HW2 7811   4.642   6.807   0.891
 2491SOL     OW 7812   1.822   1.366   0.954
 2491SOL    HW1 7813   1.836   1.357   0.859
 2491SOL    HW2 7814   1.821   1.276   0.987
 2492SOL     OW 7815   0.100   2.562   4.812
 2492SOL    HW1 7816   0.066   2.521   4.892
 2492SOL    HW2 7817   0.103   2.491   4.748
 2493SOL     OW 7818   4.491   7.023   1.059
 2493SOL    HW1 7819   4.497   7.007   1.154
 2493SOL    HW2 7820   4.521   7.113   1.048
 2494SOL     OW 7821   0.940   1.696   2.955
 2494SOL    HW1 7822   0.924   1.645   2.875
 2494SOL    HW2 7823   0.975   1.633   3.017
 2495SOL     OW 7824   5.906   1.709   3.037
 2495SOL    HW1 7825   5.940   1.697   3.126
 2495SOL    HW2 7826   5.813   1.688   3.044
 2496SOL     OW 7827   1.548   4.780   4.998
 2496SOL    HW1 7828   1.473   4.830   5.031
 2496SOL    HW2 7829   1.623   4.835   5.017
 2497SOL     OW 7830   1.637   5.503   0.803
 2497SOL    HW1 7831   1.689   5.453   0.740
 2497SOL    HW2 7832   1.701   5.535   0.867
 2498SOL     OW 7833   0.420   3.878   0.403
 2498SOL    HW1 7834   0.369   3.897   0.482
 2498SOL    HW2 7835   0.405   3.953   0.346
 2499SOL     OW 7836   0.097   5.326   0.934
 2499SOL    HW1 7837   0.007   5.339   0.905
 2499SOL    HW2 7838   0.097   5.239   0.974
 2500SOL     OW 7839   0.037   5.518   0.176
 2500SOL    HW1 7840   7.284   5.438   0.181
 2500SOL    HW2 7841   0.065   5.522   0.084
 2501SOL     OW 7842   1.835   5.347   0.675
 2501SOL    HW1 7843   1.885   5.306   0.604
 2501SOL    HW2 7844   1.844   5.286   0.749
 2502SOL     OW 7845   1.478   5.566   2.011
 2502SOL    HW1 7846   1.427   5.598   1.937
 2502SOL    HW2 7847   1.448   5.619   2.085
 2503SOL     OW 7848   1.568   4.275   0.628
 2503SOL    HW1 7849   1.570   4.193   0.579
 2503SOL    HW2 7850   1.479   4.309   0.615
 2504SOL     OW 7851   1.125   4.362   2.658
 2504SOL    HW1 7852   1.203   4.411   2.634
 2504SOL    HW2 7853   1.158   4.277   2.686
 2505SOL     OW 7854   1.631   5.062   2.746
 2505SOL    HW1 7855   1.716   5.024   2.768
 2505SOL    HW2 7856   1.650   5.129   2.681
 2506SOL     OW 7857   1.282   3.970   0.517
 2506SOL    HW1 7858   1.375   3.990   0.507
 2506SOL    HW2 7859   1.266   3.976   0.611
 2507SOL     OW 7860   6.973   6.653   1.135
 2507SOL    HW1 7861   7.055   6.690   1.102
 2507SOL    HW2 7862   6.971   6.563   1.100
 2508SOL     OW 7863   6.337   3.222   0.067
 2508SOL    HW1 7864   6.408   3.284   0.049
 2508SOL    HW2 7865   6.318   3.233   0.160
 2509SOL     OW 7866   2.046   4.821   0.587
 2509SOL    HW1 7867   2.117   4.813   0.650
 2509SOL    HW2 7868   1.970   4.846   0.639
 2510SOL     OW 7869   6.451   3.116   3.067
 2510SOL    HW1 7870   6.455   3.088   2.975
 2510SOL    HW2 7871   6.543   3.130   3.091
 2511SOL     OW 7872   6.073   1.850   5.022
 2511SOL    HW1 7873   6.129   1.780   4.989
 2511SOL    HW2 7874   5.995   1.805   5.055
 2512SOL     OW 7875   3.777   4.222   4.709
 2512SOL    HW1 7876   3.783   4.173   4.791
 2512SOL    HW2 7877   3.861   4.266   4.702
 2513SOL     OW 7878   2.561   2.731   0.703
 2513SOL    HW1 7879   2.509   2.653   0.685
 2513SOL    HW2 7880   2.501   2.804   0.686
 2514SOL     OW 7881   0.977   4.753   0.647
 2514SOL    HW1 7882   0.883   4.752   0.633
 2514SOL    HW2 7883   1.000   4.662   0.665
 2515SOL     OW 7884   0.719   3.389   1.489
 2515SOL    HW1 7885   0.719   3.477   1.451
 2515SOL    HW2 7886   0.811   3.370   1.507
 2516SOL     OW 7887   0.528   6.516   2.517
 2516SOL    HW1 7888   0.529   6.547   2.607
 2516SOL    HW2 7889   0.521   6.421   2.523
 2517SOL     OW 7890   7.101   4.888   3.325
 2517SOL    HW1 7891   7.148   4.915   3.247
 2517SOL    HW2 7892   7.033   4.955   3.337
 2518SOL     OW 7893   1.284   2.796   1.705
 2518SOL    HW1 7894   1.278   2.814   1.612
 2518SOL    HW2 7895   1.317   2.706   1.711
 2519SOL     OW 7896   0.648   3.722   1.716
 2519SOL    HW1 7897   0.598   3.677   1.785
 2519SOL    HW2 7898   0.731   3.674   1.712
 2520SOL     OW 7899   2.441   4.698   0.673
 2520SOL    HW1 7900   2.504   4.685   0.602
 2520SOL    HW2 7901   2.452   4.621   0.729
 2521SOL     OW 7902   1.047   4.046   0.152
 2521SOL    HW1 7903   1.111   4.094   0.205
 2521SOL    HW2 7904   0.966   4.052   0.202
 2522SOL     OW 7905   2.746   4.452   0.927
 2522SOL    HW1 7906   2.838   4.469   0.946
 2522SOL    HW2 7907   2.747   4.409   0.841
 2523SOL     OW 7908   3.114   3.222   0.948
 2523SOL    HW1 7909   3.051   3.194   1.013
 2523SOL    HW2 7910   3.148   3.141   0.910
 2524SOL     OW 7911   0.820   3.239   1.853
 2524SOL    HW1 7912   0.843   3.252   1.761
 2524SOL    HW2 7913   0.731   3.273   1.861
 2525SOL     OW 7914   0.894   4.826   2.367
 2525SOL    HW1 7915   0.941   4.909   2.364
 2525SOL    HW2 7916   0.816   4.845   2.419
 2526SOL     OW 7917   1.927   6.286   1.985
 2526SOL    HW1 7918   1.888   6.267   2.070
 2526SOL    HW2 7919   1.872   6.355   1.948
 2527SOL     OW 7920   4.633   6.344   5.120
 2527SOL    HW1 7921   4.583   6.269   5.089
 2527SOL    HW2 7922   4.722   6.329   5.086
 2528SOL     OW 7923   0.831   3.724   1.038
 2528SOL    HW1 7924   0.865   3.778   1.110
 2528SOL    HW2 7925   0.756   3.678   1.076
 2529SOL     OW 7926   1.709   5.838   1.088
 2529SOL    HW1 7927   1.697   5.882   1.004
 2529SOL    HW2 7928   1.635   5.777   1.094
 2530SOL     OW 7929   0.882   6.652   0.616
 2530SOL    HW1 7930   0.864   6.621   0.704
 2530SOL    HW2 7931   0.937   6.729   0.628
 2531SOL     OW 7932   1.307   3.440   2.057
 2531SOL    HW1 7933   1.240   3.486   2.006
 2531SOL    HW2 7934   1.329   3.364   2.004
 2532SOL     OW 7935   1.725   6.051   1.712
 2532SOL    HW1 7936   1.711   6.059   1.617
 2532SOL    HW2 7937   1.693   5.963   1.733
 2533SOL     OW 7938   0.291   4.901   0.389
 2533SOL    HW1 7939   0.207   4.856   0.389
 2533SOL    HW2 7940   0.351   4.841   0.432
 2534SOL     OW 7941   0.662   3.010   1.642
 2534SOL    HW1 7942   0.642   2.981   1.732
 2534SOL    HW2 7943   0.615   3.092   1.632
 2535SOL     OW 7944   5.722   6.404   4.909
 2535SOL    HW1 7945   5.780   6.334   4.880
 2535SOL    HW2 7946   5.650   6.360   4.953
 2536SOL     OW 7947   2.414   6.301   1.110
 2536SOL    HW1 7948   2.457   6.286   1.194
 2536SOL    HW2 7949   2.360   6.223   1.096
 2537SOL     OW 7950   0.097   3.903   1.024
 2537SOL    HW1 7951   0.100   3.882   1.117
 2537SOL    HW2 7952   0.188   3.894   0.994
 2538SOL     OW 7953   0.617   4.660   1.616
 2538SOL    HW1 7954   0.636   4.586   1.558
 2538SOL    HW2 7955   0.521   4.662   1.623
 2539SOL     OW 7956   0.881   0.139   1.945
 2539SOL    HW1 7957   0.858   0.200   2.015
 2539SOL    HW2 7958   0.925   0.067   1.990
 2540SOL     OW 7959   0.485   2.949   0.664
 2540SOL    HW1 7960   0.490   2.853   0.664
 2540SOL    HW2 7961   0.402   2.968   0.709
 2541SOL     OW 7962   1.714   3.854   1.093
 2541SOL    HW1 7963   1.796   3.881   1.051
 2541SOL    HW2 7964   1.646   3.901   1.045
 2542SOL     OW 7965   1.129   3.754   0.434
 2542SOL    HW1 7966   1.180   3.833   0.451
 2542SOL    HW2 7967   1.128   3.707   0.517
 2543SOL     OW 7968   0.637   4.920   1.729
 2543SOL    HW1 7969   0.642   4.837   1.682
 2543SOL    HW2 7970   0.670   4.899   1.817
 2544SOL     OW 7971   0.785   6.145   0.283
 2544SOL    HW1 7972   0.745   6.070   0.240
 2544SOL    HW2 7973   0.827   6.194   0.213
 2545SOL     OW 7974   1.443   4.922   3.036
 2545SOL    HW1 7975   1.421   4.936   2.944
 2545SOL    HW2 7976   1.538   4.924   3.039
 2546SOL     OW 7977   1.814   3.944   1.997
 2546SOL    HW1 7978   1.883   3.881   1.979
 2546SOL    HW2 7979   1.782   3.970   1.910
 2547SOL     OW 7980   0.769   4.257   0.755
 2547SOL    HW1 7981   0.750   4.274   0.847
 2547SOL    HW2 7982   0.693   4.209   0.723
 2548SOL     OW 7983   2.629   5.292   0.329
 2548SOL    HW1 7984   2.695   5.337   0.277
 2548SOL    HW2 7985   2.639   5.200   0.307
 2549SOL     OW 7986   7.226   7.152   2.021
 2549SOL    HW1 7987   7.222   7.063   2.056
 2549SOL    HW2 7988   7.172   7.203   2.081
 2550SOL     OW 7989   2.317   3.828   0.922
 2550SOL    HW1 7990   2.292   3.906   0.874
 2550SOL    HW2 7991   2.383   3.858   0.984
 2551SOL     OW 7992   1.862   6.176   0.878
 2551SOL    HW1 7993   1.857   6.243   0.946
 2551SOL    HW2 7994   1.956   6.158   0.869
 2552SOL     OW 7995   4.938   0.363   4.900
 2552SOL    HW1 7996   4.997   0.354   4.825
 2552SOL    HW2 7997   4.866   0.417   4.867
 2553SOL     OW 7998   2.265   4.762   0.261
 2553SOL    HW1 7999   2.298   4.846   0.294
 2553SOL    HW2 8000   2.329   4.735   0.195
 2554SOL     OW 8001   7.128   4.435   3.610
 2554SOL    HW1 8002   7.139   4.347   3.576
 2554SOL    HW2 8003   7.128   4.491   3.532
 2555SOL     OW 8004   4.458   0.164   4.990
 2555SOL    HW1 8005   4.375   0.168   5.036
 2555SOL    HW2 8006   4.524   0.157   5.059
 2556SOL     OW 8007   0.836   3.480   2.231
 2556SOL    HW1 8008   0.777   3.547   2.197
 2556SOL    HW2 8009   0.889   3.453   2.156
 2557SOL     OW 8010   5.180   2.606   5.116
 2557SOL    HW1 8011   5.179   2.555   5.036
 2557SOL    HW2 8012   1.456   6.223   0.005
 2558SOL     OW 8013   5.300   4.263   3.609
 2558SOL    HW1 8014   5.208   4.244   3.629
 2558SOL    HW2 8015   5.317   4.216   3.527
 2559SOL     OW 8016   5.285   0.201   5.117
 2559SOL    HW1 8017   1.564   3.869   0.017
 2559SOL    HW2 8018   1.700   3.803   0.008
 2560SOL     OW 8019   1.295   5.673   0.200
 2560SOL    HW1 8020   1.248   5.590   0.186
 2560SOL    HW2 8021   1.338   5.662   0.284
 2561SOL     OW 8022   1.646   6.351   1.501
 2561SOL    HW1 8023   1.665   6.258   1.489
 2561SOL    HW2 8024   1.560   6.364   1.460
 2562SOL     OW 8025   3.891   0.329   4.012
 2562SOL    HW1 8026   3.976   0.366   4.038
 2562SOL    HW2 8027   3.877   0.361   3.923
 2563SOL     OW 8028   0.542   3.211   0.882
 2563SOL    HW1 8029   0.519   3.135   0.936
 2563SOL    HW2 8030   0.462   3.262   0.878
 2564SOL     OW 8031   2.386   4.284   1.294
 2564SOL    HW1 8032   2.370   4.192   1.273
 2564SOL    HW2 8033   2.459   4.310   1.238
 2565SOL     OW 8034   0.213   2.806   1.730
 2565SOL    HW1 8035   0.168   2.787   1.648
 2565SOL    HW2 8036   0.279   2.737   1.738
 2566SOL     OW 8037   1.484   4.947   3.585
 2566SOL    HW1 8038   1.524   4.975   3.667
 2566SOL    HW2 8039   1.448   5.028   3.548
 2567SOL     OW 8040   6.582   2.946   1.820
 2567SOL    HW1 8041   6.546   2.962   1.732
 2567SOL    HW2 8042   6.541   2.865   1.848
 2568SOL     OW 8043   6.446   1.922   5.113
 2568SOL    HW1 8044   6.539   1.945   5.118
 2568SOL    HW2 8045   6.428   1.913   5.020
 2569SOL     OW 8046   1.920   3.349   0.311
 2569SOL    HW1 8047   1.989   3.407   0.278
 2569SOL    HW2 8048   1.960   3.306   0.387
 2570SOL     OW 8049   1.936   3.972   0.983
 2570SOL    HW1 8050   1.928   3.934   0.895
 2570SOL    HW2 8051   1.910   4.063   0.972
 2571SOL     OW 8052   6.205   1.898   4.657
 2571SOL    HW1 8053   6.130   1.935   4.704
 2571SOL    HW2 8054   6.228   1.964   4.592
 2572SOL     OW 8055   1.039   4.346   0.926
 2572SOL    HW1 8056   1.030   4.269   0.870
 2572SOL    HW2 8057   0.959   4.347   0.978
 2573SOL     OW 8058   4.769   2.792   4.832
 2573SOL    HW1 8059   4.700   2.740   4.789
 2573SOL    HW2 8060   4.762   2.769   4.924
 2574SOL     OW 8061   6.510   2.011   1.573
 2574SOL    HW1 8062   6.541   2.046   1.656
 2574SOL    HW2 8063   6.499   1.918   1.589
 2575SOL     OW 8064   4.637   1.824   4.710
 2575SOL    HW1 8065   4.726   1.792   4.694
 2575SOL    HW2 8066   4.628   1.900   4.653
 2576SOL     OW 8067   1.851   6.131   0.172
 2576SOL    HW1 8068   1.920   6.180   0.217
 2576SOL    HW2 8069   1.798   6.094   0.242
 2577SOL     OW 8070   1.663   4.854   0.973
 2577SOL    HW1 8071   1.660   4.758   0.974
 2577SOL    HW2 8072   1.579   4.880   0.935
 2578SOL     OW 8073   0.928   2.729   1.330
 2578SOL    HW1 8074   0.907   2.651   1.381
 2578SOL    HW2 8075   0.930   2.800   1.394
 2579SOL     OW 8076   7.265   4.320   1.068
 2579SOL    HW1 8077   7.268   4.406   1.026
 2579SOL    HW2 8078   7.228   4.337   1.155
 2580SOL     OW 8079   0.612   2.727   2.449
 2580SOL    HW1 8080   0.699   2.765   2.438
 2580SOL    HW2 8081   0.583   2.757   2.535
 2581SOL     OW 8082   0.667   2.892   0.208
 2581SOL    HW1 8083   0.722   2.971   0.205
 2581SOL    HW2 8084   0.578   2.925   0.201
 2582SOL     OW 8085   0.367   3.522   0.603
 2582SOL    HW1 8086   0.282   3.562   0.621
 2582SOL    HW2 8087   0.387   3.545   0.512
 2583SOL     OW 8088   0.929   3.929   1.730
 2583SOL    HW1 8089   0.838   3.952   1.745
 2583SOL    HW2 8090   0.929   3.887   1.644
 2584SOL     OW 8091   2.464   4.895   2.327
 2584SOL    HW1 8092   2.554   4.864   2.337
 2584SOL    HW2 8093   2.473   4.989   2.310
 2585SOL     OW 8094   5.878   1.575   4.371
 2585SOL    HW1 8095   5.938   1.642   4.340
 2585SOL    HW2 8096   5.791   1.607   4.346
 2586SOL     OW 8097   0.733   4.478   0.599
 2586SOL    HW1 8098   0.770   4.458   0.513
 2586SOL    HW2 8099   0.759   4.404   0.654
 2587SOL     OW 8100   2.168   4.380   1.143
 2587SOL    HW1 8101   2.233   4.358   1.210
 2587SOL    HW2 8102   2.207   4.349   1.061
 2588SOL     OW 8103   6.516   7.069   4.568
 2588SOL    HW1 8104   6.546   7.121   4.493
 2588SOL    HW2 8105   6.422   7.058   4.553
 2589SOL     OW 8106   5.088   6.852   4.681
 2589SOL    HW1 8107   5.079   6.870   4.775
 2589SOL    HW2 8108   4.998   6.857   4.647
 2590SOL     OW 8109   1.098   6.350   1.972
 2590SOL    HW1 8110   1.007   6.321   1.983
 2590SOL    HW2 8111   1.138   6.283   1.917
 2591SOL     OW 8112   0.344   3.857   0.902
 2591SOL    HW1 8113   0.429   3.893   0.876
 2591SOL    HW2 8114   0.359   3.763   0.910
 2592SOL     OW 8115   0.227   6.220   1.555
 2592SOL    HW1 8116   0.168   6.192   1.625
 2592SOL    HW2 8117   0.297   6.156   1.555
 2593SOL     OW 8118   0.038   5.448   3.157
 2593SOL    HW1 8119   0.010   5.478   3.071
 2593SOL    HW2 8120   0.053   5.354   3.146
 2594SOL     OW 8121   1.179   5.561   0.489
 2594SOL    HW1 8122   1.187   5.477   0.533
 2594SOL    HW2 8123   1.269   5.590   0.475
 2595SOL     OW 8124   6.234   3.486   2.869
 2595SOL    HW1 8125   6.227   3.418   2.937
 2595SOL    HW2 8126   6.216   3.567   2.915
 2596SOL     OW 8127   7.223   5.724   1.302
 2596SOL    HW1 8128   0.019   5.711   1.301
 2596SOL    HW2 8129   7.205   5.760   1.388
 2597SOL     OW 8130   1.581   4.693   1.259
 2597SOL    HW1 8131   1.528   4.756   1.209
 2597SOL    HW2 8132   1.629   4.746   1.322
 2598SOL     OW 8133   7.179   3.644   1.389
 2598SOL    HW1 8134   7.185   3.635   1.484
 2598SOL    HW2 8135   7.088   3.665   1.373
 2599SOL     OW 8136   1.542   4.014   0.946
 2599SOL    HW1 8137   1.452   4.009   0.980
 2599SOL    HW2 8138   1.560   4.108   0.939
 2600SOL     OW 8139   6.145   5.384   4.111
 2600SOL    HW1 8140   6.066   5.338   4.139
 2600SOL    HW2 8141   6.125   5.416   4.023
 2601SOL     OW 8142   1.183   5.241   2.110
 2601SOL    HW1 8143   1.129   5.306   2.155
 2601SOL    HW2 8144   1.228   5.194   2.181
 2602SOL     OW 8145   7.170   4.362   2.449
 2602SOL    HW1 8146   7.088   4.356   2.498
 2602SOL    HW2 8147   7.199   4.271   2.439
 2603SOL     OW 8148   2.234   4.369   0.493
 2603SOL    HW1 8149   2.232   4.307   0.420
 2603SOL    HW2 8150   2.201   4.451   0.457
 2604SOL     OW 8151   2.547   6.551   2.633
 2604SOL    HW1 8152   2.541   6.647   2.632
 2604SOL    HW2 8153   2.579   6.528   2.546
 2605SOL     OW 8154   4.151   7.183   4.774
 2605SOL    HW1 8155   4.107   7.151   4.696
 2605SOL    HW2 8156   4.136   7.114   4.839
 2606SOL     OW 8157   0.574   4.926   1.363
 2606SOL    HW1 8158   0.527   4.964   1.437
 2606SOL    HW2 8159   0.526   4.845   1.344
 2607SOL     OW 8160   0.395   3.262   0.302
 2607SOL    HW1 8161   0.374   3.254   0.395
 2607SOL    HW2 8162   0.478   3.309   0.300
 2608SOL     OW 8163   1.077   6.803   4.194
 2608SOL    HW1 8164   1.158   6.815   4.243
 2608SOL    HW2 8165   1.037   6.725   4.233
 2609SOL     OW 8166   1.509   1.787   2.262
 2609SOL    HW1 8167   1.440   1.838   2.221
 2609SOL    HW2 8168   1.472   1.699   2.272
 2610SOL     OW 8169   0.704   3.468   0.568
 2610SOL    HW1 8170   0.717   3.450   0.661
 2610SOL    HW2 8171   0.679   3.560   0.564
 2611SOL     OW 8172   0.979   2.133   2.819
 2611SOL    HW1 8173   0.959   2.223   2.845
 2611SOL    HW2 8174   0.893   2.090   2.817
 2612SOL     OW 8175   6.524   3.995   1.212
 2612SOL    HW1 8176   6.445   4.046   1.195
 2612SOL    HW2 8177   6.493   3.912   1.249
 2613SOL     OW 8178   1.169   6.804   0.432
 2613SOL    HW1 8179   1.108   6.847   0.492
 2613SOL    HW2 8180   1.113   6.766   0.364
 2614SOL     OW 8181   0.284   1.695   0.791
 2614SOL    HW1 8182   0.376   1.674   0.771
 2614SOL    HW2 8183   0.289   1.771   0.849
 2615SOL     OW 8184   0.433   5.015   1.574
 2615SOL    HW1 8185   0.497   4.990   1.641
 2615SOL    HW2 8186   0.352   5.030   1.623
 2616SOL     OW 8187   0.701   4.085   2.032
 2616SOL    HW1 8188   0.779   4.141   2.034
 2616SOL    HW2 8189   0.701   4.047   1.944
 2617SOL     OW 8190   1.522   5.199   1.701
 2617SOL    HW1 8191   1.447   5.190   1.760
 2617SOL    HW2 8192   1.507   5.281   1.655
 2618SOL     OW 8193   0.782   5.324   2.354
 2618SOL    HW1 8194   0.864   5.352   2.312
 2618SOL    HW2 8195   0.811   5.276   2.431
 2619SOL     OW 8196   4.681   7.206   4.778
 2619SOL    HW1 8197   4.729   7.176   4.856
 2619SOL    HW2 8198   4.592   7.172   4.792
 2620SOL     OW 8199   4.153   0.197   5.061
 2620SOL    HW1 8200   4.163   0.190   4.966
 2620SOL    HW2 8201   4.060   0.183   5.077
 2621SOL     OW 8202   2.133   3.422   1.375
 2621SOL    HW1 8203   2.211   3.444   1.426
 2621SOL    HW2 8204   2.094   3.507   1.353
 2622SOL     OW 8205   1.945   4.515   1.378
 2622SOL    HW1 8206   1.924   4.508   1.285
 2622SOL    HW2 8207   1.953   4.424   1.407
 2623SOL     OW 8208   0.563   4.596   2.393
 2623SOL    HW1 8209   0.493   4.543   2.355
 2623SOL    HW2 8210   0.522   4.641   2.466
 2624SOL     OW 8211   1.169   5.429   0.159
 2624SOL    HW1 8212   1.157   5.380   0.078
 2624SOL    HW2 8213   1.184   5.361   0.225
 2625SOL     OW 8214   4.486   0.926   4.184
 2625SOL    HW1 8215   4.561   0.894   4.235
 2625SOL    HW2 8216   4.518   1.005   4.141
 2626SOL     OW 8217   0.102   4.522   2.456
 2626SOL    HW1 8218   0.023   4.470   2.472
 2626SOL    HW2 8219   0.112   4.576   2.535
 2627SOL     OW 8220   0.916   4.244   2.061
 2627SOL    HW1 8221   0.993   4.276   2.013
 2627SOL    HW2 8222   0.920   4.290   2.145
 2628SOL     OW 8223   1.843   5.568   0.970
 2628SOL    HW1 8224   1.900   5.641   0.946
 2628SOL    HW2 8225   1.888   5.524   1.042
 2629SOL     OW 8226   1.360   3.511   2.622
 2629SOL    HW1 8227   1.431   3.575   2.631
 2629SOL    HW2 8228   1.353   3.496   2.528
 2630SOL     OW 8229   0.531   3.540   3.402
 2630SOL    HW1 8230   0.573   3.609   3.352
 2630SOL    HW2 8231   0.559   3.554   3.493
 2631SOL     OW 8232   6.927   3.470   2.153
 2631SOL    HW1 8233   6.897   3.511   2.233
 2631SOL    HW2 8234   7.013   3.435   2.175
 2632SOL     OW 8235   1.096   5.694   1.364
 2632SOL    HW1 8236   1.016   5.649   1.392
 2632SOL    HW2 8237   1.066   5.757   1.298
 2633SOL     OW 8238   6.908   3.706   1.384
 2633SOL    HW1 8239   6.866   3.662   1.457
 2633SOL    HW2 8240   6.846   3.696   1.311
 2634SOL     OW 8241   1.640   5.802   1.784
 2634SOL    HW1 8242   1.691   5.733   1.828
 2634SOL    HW2 8243   1.581   5.835   1.852
 2635SOL     OW 8244   1.140   3.621   0.676
 2635SOL    HW1 8245   1.224   3.632   0.720
 2635SOL    HW2 8246   1.078   3.603   0.747
 2636SOL     OW 8247   7.101   4.523   1.689
 2636SOL    HW1 8248   7.098   4.527   1.784
 2636SOL    HW2 8249   7.018   4.561   1.660
 2637SOL     OW 8250   0.221   6.052   2.280
 2637SOL    HW1 8251   0.201   5.978   2.222
 2637SOL    HW2 8252   0.266   6.115   2.224
 2638SOL     OW 8253   3.878   2.877   5.109
 2638SOL    HW1 8254   3.954   2.922   5.146
 2638SOL    HW2 8255   3.887   2.891   5.014
 2639SOL     OW 8256   3.073   3.261   2.215
 2639SOL    HW1 8257   3.030   3.179   2.193
 2639SOL    HW2 8258   3.165   3.237   2.229
 2640SOL     OW 8259   0.335   4.470   2.321
 2640SOL    HW1 8260   0.312   4.475   2.229
 2640SOL    HW2 8261   0.252   4.486   2.367
 2641SOL     OW 8262   2.789   0.172   4.868
 2641SOL    HW1 8263   2.825   0.083   4.860
 2641SOL    HW2 8264   2.695   0.159   4.882
 2642SOL     OW 8265   0.994   4.574   2.978
 2642SOL    HW1 8266   0.967   4.571   2.886
 2642SOL    HW2 8267   1.089   4.585   2.975
 2643SOL     OW 8268   2.255   5.182   1.149
 2643SOL    HW1 8269   2.211   5.221   1.073
 2643SOL    HW2 8270   2.196   5.198   1.222
 2644SOL     OW 8271   0.536   3.248   1.633
 2644SOL    HW1 8272   0.531   3.283   1.722
 2644SOL    HW2 8273   0.593   3.309   1.586
 2645SOL     OW 8274   1.819   5.696   2.181
 2645SOL    HW1 8275   1.811   5.605   2.209
 2645SOL    HW2 8276   1.748   5.741   2.228
 2646SOL     OW 8277   1.167   5.809   2.019
 2646SOL    HW1 8278   1.237   5.807   2.084
 2646SOL    HW2 8279   1.206   5.775   1.939
 2647SOL     OW 8280   3.023   6.575   1.291
 2647SOL    HW1 8281   2.990   6.538   1.373
 2647SOL    HW2 8282   2.992   6.666   1.292
 2648SOL     OW 8283   0.612   5.514   2.732
 2648SOL    HW1 8284   0.626   5.422   2.710
 2648SOL    HW2 8285   0.522   5.517   2.763
 2649SOL     OW 8286   6.386   4.347   1.033
 2649SOL    HW1 8287   6.347   4.263   1.057
 2649SOL    HW2 8288   6.449   4.365   1.102
 2650SOL     OW 8289   0.452   6.358   3.201
 2650SOL    HW1 8290   0.451   6.420   3.274
 2650SOL    HW2 8291   0.534   6.376   3.156
 2651SOL     OW 8292   4.764   2.640   5.080
 2651SOL    HW1 8293   4.834   2.617   5.142
 2651SOL    HW2 8294   4.763   2.568   5.017
 2652SOL     OW 8295   1.940   3.311   0.907
 2652SOL    HW1 8296   1.892   3.287   0.828
 2652SOL    HW2 8297   1.928   3.406   0.914
 2653SOL     OW 8298   5.532   0.960   4.912
 2653SOL    HW1 8299   5.619   0.974   4.876
 2653SOL    HW2 8300   5.533   0.870   4.944
 2654SOL     OW 8301   6.190   6.206   1.368
 2654SOL    HW1 8302   6.163   6.114   1.372
 2654SOL    HW2 8303   6.135   6.244   1.299
 2655SOL     OW 8304   1.618   6.769   3.061
 2655SOL    HW1 8305   1.656   6.798   2.978
 2655SOL    HW2 8306   1.536   6.727   3.036
 2656SOL     OW 8307   0.871   5.816   1.785
 2656SOL    HW1 8308   0.888   5.722   1.792
 2656SOL    HW2 8309   0.954   5.853   1.755
 2657SOL     OW 8310   3.156   5.936   0.893
 2657SOL    HW1 8311   3.217   5.922   0.821
 2657SOL    HW2 8312   3.070   5.912   0.857
 2658SOL     OW 8313   2.766   6.814   2.722
 2658SOL    HW1 8314   2.792   6.726   2.749
 2658SOL    HW2 8315   2.682   6.803   2.677
 2659SOL     OW 8316   1.749   3.791   1.353
 2659SOL    HW1 8317   1.712   3.864   1.403
 2659SOL    HW2 8318   1.729   3.812   1.262
 2660SOL     OW 8319   0.006   4.126   2.386
 2660SOL    HW1 8320   0.089   4.150   2.425
 2660SOL    HW2 8321   0.017   4.143   2.292
 2661SOL     OW 8322   0.719   5.794   1.440
 2661SOL    HW1 8323   0.695   5.836   1.357
 2661SOL    HW2 8324   0.721   5.865   1.503
 2662SOL     OW 8325   7.041   5.601   2.586
 2662SOL    HW1 8326   7.054   5.507   2.569
 2662SOL    HW2 8327   6.984   5.603   2.663
 2663SOL     OW 8328   0.183   3.986   1.585
 2663SOL    HW1 8329   0.104   3.970   1.638
 2663SOL    HW2 8330   0.201   3.902   1.543
 2664SOL     OW 8331   2.335   5.758   1.049
 2664SOL    HW1 8332   2.425   5.740   1.077
 2664SOL    HW2 8333   2.281   5.727   1.122
 2665SOL     OW 8334   6.595   4.708   1.875
 2665SOL    HW1 8335   6.554   4.688   1.959
 2665SOL    HW2 8336   6.536   4.772   1.834
 2666SOL     OW 8337   3.804   5.707   0.702
 2666SOL    HW1 8338   3.829   5.655   0.626
 2666SOL    HW2 8339   3.839   5.659   0.777
 2667SOL     OW 8340   0.738   4.949   0.785
 2667SOL    HW1 8341   0.668   4.929   0.847
 2667SOL    HW2 8342   0.724   4.888   0.713
 2668SOL     OW 8343   7.097   3.483   1.037
 2668SOL    HW1 8344   7.074   3.434   0.958
 2668SOL    HW2 8345   7.145   3.559   1.005
 2669SOL     OW 8346   5.951   2.314   5.013
 2669SOL    HW1 8347   5.970   2.383   4.950
 2669SOL    HW2 8348   6.029   2.259   5.012
 2670SOL     OW 8349   2.579   3.593   1.390
 2670SOL    HW1 8350   2.642   3.524   1.411
 2670SOL    HW2 8351   2.570   3.589   1.295
 2671SOL     OW 8352   0.245   4.338   0.244
 2671SOL    HW1 8353   0.215   4.426   0.221
 2671SOL    HW2 8354   0.179   4.280   0.208
 2672SOL     OW 8355   0.093   4.555   0.164
 2672SOL    HW1 8356   0.014   4.502   0.156
 2672SOL    HW2 8357   0.105   4.593   0.077
 2673SOL     OW 8358   7.230   3.744   1.906
 2673SOL    HW1 8359   7.292   3.698   1.962
 2673SOL    HW2 8360   7.144   3.724   1.943
 2674SOL     OW 8361   4.277   0.387   4.425
 2674SOL    HW1 8362   4.356   0.358   4.470
 2674SOL    HW2 8363   4.220   0.311   4.423
 2675SOL     OW 8364   1.120   3.250   1.756
 2675SOL    HW1 8365   1.206   3.263   1.795
 2675SOL    HW2 8366   1.104   3.156   1.763
 2676SOL     OW 8367   6.886   3.267   0.423
 2676SOL    HW1 8368   6.924   3.214   0.353
 2676SOL    HW2 8369   6.856   3.347   0.380
 2677SOL     OW 8370   2.339   4.022   1.680
 2677SOL    HW1 8371   2.432   4.009   1.663
 2677SOL    HW2 8372   2.309   3.938   1.715
 2678SOL     OW 8373   1.354   3.617   1.068
 2678SOL    HW1 8374   1.443   3.596   1.098
 2678SOL    HW2 8375   1.362   3.622   0.973
 2679SOL     OW 8376   2.750   6.658   0.657
 2679SOL    HW1 8377   2.831   6.629   0.615
 2679SOL    HW2 8378   2.682   6.604   0.618
 2680SOL     OW 8379   1.026   5.141   1.675
 2680SOL    HW1 8380   1.045   5.215   1.733
 2680SOL    HW2 8381   1.096   5.078   1.693
 2681SOL     OW 8382   1.456   3.023   2.134
 2681SOL    HW1 8383   1.445   3.091   2.200
 2681SOL    HW2 8384   1.368   3.005   2.103
 2682SOL     OW 8385   0.692   4.865   2.559
 2682SOL    HW1 8386   0.745   4.918   2.618
 2682SOL    HW2 8387   0.658   4.795   2.615
 2683SOL     OW 8388   0.069   3.823   1.288
 2683SOL    HW1 8389   0.144   3.802   1.344
 2683SOL    HW2 8390   0.002   3.760   1.313
 2684SOL     OW 8391   1.641   4.588   0.941
 2684SOL    HW1 8392   1.622   4.579   0.847
 2684SOL    HW2 8393   1.623   4.502   0.978
 2685SOL     OW 8394   0.367   1.773   1.825
 2685SOL    HW1 8395   0.401   1.802   1.741
 2685SOL    HW2 8396   0.446   1.750   1.876
 2686SOL     OW 8397   0.688   2.782   0.896
 2686SOL    HW1 8398   0.637   2.733   0.832
 2686SOL    HW2 8399   0.706   2.866   0.854
 2687SOL     OW 8400   1.153   4.955   1.275
 2687SOL    HW1 8401   1.086   5.011   1.313
 2687SOL    HW2 8402   1.183   4.900   1.347
 2688SOL     OW 8403   0.865   5.762   2.318
 2688SOL    HW1 8404   0.815   5.716   2.386
 2688SOL    HW2 8405   0.810   5.837   2.295
 2689SOL     OW 8406   2.830   5.419   0.184
 2689SOL    HW1 8407   2.890   5.476   0.232
 2689SOL    HW2 8408   2.810   5.468   0.104
 2690SOL     OW 8409   2.179   4.043   0.534
 2690SOL    HW1 8410   2.085   4.035   0.514
 2690SOL    HW2 8411   2.216   4.084   0.456
 2691SOL     OW 8412   0.629   4.426   0.202
 2691SOL    HW1 8413   0.611   4.345   0.250
 2691SOL    HW2 8414   0.610   4.405   0.111
 2692SOL     OW 8415   0.268   3.741   1.471
 2692SOL    HW1 8416   0.259   3.670   1.534
 2692SOL    HW2 8417   0.362   3.758   1.467
 2693SOL     OW 8418   0.201   5.081   1.713
 2693SOL    HW1 8419   0.120   5.031   1.718
 2693SOL    HW2 8420   0.232   5.085   1.804
 2694SOL     OW 8421   2.037   5.297   2.138
 2694SOL    HW1 8422   2.007   5.261   2.055
 2694SOL    HW2 8423   2.021   5.228   2.203
 2695SOL     OW 8424   7.135   4.017   1.268
 2695SOL    HW1 8425   7.104   3.990   1.354
 2695SOL    HW2 8426   7.220   3.973   1.259
 2696SOL     OW 8427   2.415   3.724   0.437
 2696SOL    HW1 8428   2.466   3.798   0.403
 2696SOL    HW2 8429   2.428   3.728   0.532
 2697SOL     OW 8430   1.033   3.392   0.266
 2697SOL    HW1 8431   1.101   3.406   0.201
 2697SOL    HW2 8432   0.960   3.446   0.237
 2698SOL     OW 8433   6.216   0.544   4.585
 2698SOL    HW1 8434   6.297   0.587   4.556
 2698SOL    HW2 8435   6.160   0.542   4.507
 2699SOL     OW 8436   5.507   0.456   4.718
 2699SOL    HW1 8437   5.526   0.549   4.731
 2699SOL    HW2 8438   5.481   0.425   4.805
 2700SOL     OW 8439   0.066   6.012   3.338
 2700SOL    HW1 8440   0.007   6.064   3.392
 2700SOL    HW2 8441   0.123   6.076   3.295
 2701SOL     OW 8442   0.943   3.815   1.469
 2701SOL    HW1 8443   0.942   3.847   1.379
 2701SOL    HW2 8444   1.033   3.787   1.483
 2702SOL     OW 8445   7.045   2.149   0.791
 2702SOL    HW1 8446   7.017   2.161   0.701
 2702SOL    HW2 8447   7.118   2.210   0.802
 2703SOL     OW 8448   2.016   4.618   0.872
 2703SOL    HW1 8449   2.021   4.536   0.822
 2703SOL    HW2 8450   2.093   4.668   0.844
 2704SOL     OW 8451   1.215   4.109   2.692
 2704SOL    HW1 8452   1.176   4.036   2.645
 2704SOL    HW2 8453   1.230   4.076   2.780
 2705SOL     OW 8454   4.343   0.894   4.879
 2705SOL    HW1 8455   4.264   0.878   4.828
 2705SOL    HW2 8456   4.322   0.860   4.966
 2706SOL     OW 8457   1.464   3.791   2.240
 2706SOL    HW1 8458   1.484   3.718   2.181
 2706SOL    HW2 8459   1.465   3.868   2.184
 2707SOL     OW 8460   7.257   2.395   1.072
 2707SOL    HW1 8461   7.246   2.369   0.981
 2707SOL    HW2 8462   7.190   2.345   1.119
 2708SOL     OW 8463   0.376   3.155   1.430
 2708SOL    HW1 8464   0.425   3.195   1.358
 2708SOL    HW2 8465   0.428   3.176   1.509
 2709SOL     OW 8466   2.356   5.267   0.318
 2709SOL    HW1 8467   2.448   5.287   0.330
 2709SOL    HW2 8468   2.311   5.350   0.330
 2710SOL     OW 8469   0.162   4.294   1.896
 2710SOL    HW1 8470   0.208   4.215   1.870
 2710SOL    HW2 8471   0.101   4.265   1.964
 2711SOL     OW 8472   0.701   5.028   3.851
 2711SOL    HW1 8473   0.633   5.011   3.917
 2711SOL    HW2 8474   0.748   4.945   3.844
 2712SOL     OW 8475   2.123   6.380   3.468
 2712SOL    HW1 8476   2.207   6.354   3.431
 2712SOL    HW2 8477   2.076   6.421   3.395
 2713SOL     OW 8478   1.922   4.662   2.213
 2713SOL    HW1 8479   2.015   4.642   2.227
 2713SOL    HW2 8480   1.923   4.742   2.160
 2714SOL     OW 8481   0.428   2.901   2.319
 2714SOL    HW1 8482   0.344   2.880   2.360
 2714SOL    HW2 8483   0.488   2.834   2.351
 2715SOL     OW 8484   0.982   3.555   2.909
 2715SOL    HW1 8485   0.897   3.521   2.939
 2715SOL    HW2 8486   0.985   3.534   2.816
 2716SOL     OW 8487   2.598   4.385   2.486
 2716SOL    HW1 8488   2.596   4.311   2.547
 2716SOL    HW2 8489   2.685   4.382   2.448
 2717SOL     OW 8490   0.377   3.781   2.500
 2717SOL    HW1 8491   0.322   3.797   2.423
 2717SOL    HW2 8492   0.466   3.792   2.468
 2718SOL     OW 8493   0.567   3.921   3.164
 2718SOL    HW1 8494   0.647   3.973   3.158
 2718SOL    HW2 8495   0.597   3.831   3.174
 2719SOL     OW 8496   0.524   4.479   3.380
 2719SOL    HW1 8497   0.520   4.500   3.473
 2719SOL    HW2 8498   0.466   4.404   3.369
 2720SOL     OW 8499   0.211   6.206   3.218
 2720SOL    HW1 8500   0.290   6.260   3.213
 2720SOL    HW2 8501   0.149   6.249   3.158
 2721SOL     OW 8502   2.350   5.297   3.613
 2721SOL    HW1 8503   2.415   5.232   3.637
 2721SOL    HW2 8504   2.397   5.381   3.616
 2722SOL     OW 8505   1.718   5.896   3.100
 2722SOL    HW1 8506   1.762   5.812   3.086
 2722SOL    HW2 8507   1.763   5.934   3.175
 2723SOL     OW 8508   7.233   6.558   0.284
 2723SOL    HW1 8509   0.015   6.559   0.335
 2723SOL    HW2 8510   7.255   6.602   0.203
 2724SOL     OW 8511   1.881   4.815   2.576
 2724SOL    HW1 8512   1.852   4.862   2.654
 2724SOL    HW2 8513   1.974   4.797   2.592
 2725SOL     OW 8514   3.952   0.297   2.239
 2725SOL    HW1 8515   3.898   0.374   2.254
 2725SOL    HW2 8516   4.022   0.327   2.182
 2726SOL     OW 8517   0.872   3.174   2.610
 2726SOL    HW1 8518   0.857   3.263   2.580
 2726SOL    HW2 8519   0.927   3.134   2.542
 2727SOL     OW 8520   0.365   4.731   1.367
 2727SOL    HW1 8521   0.289   4.787   1.351
 2727SOL    HW2 8522   0.360   4.709   1.459
 2728SOL     OW 8523   6.655   5.668   3.687
 2728SOL    HW1 8524   6.598   5.641   3.759
 2728SOL    HW2 8525   6.665   5.763   3.699
 2729SOL     OW 8526   1.034   4.579   1.934
 2729SOL    HW1 8527   0.944   4.586   1.901
 2729SOL    HW2 8528   1.040   4.649   1.999
 2730SOL     OW 8529   5.907   2.405   1.008
 2730SOL    HW1 8530   5.856   2.451   1.074
 2730SOL    HW2 8531   5.957   2.473   0.964
 2731SOL     OW 8532   2.025   5.704   4.151
 2731SOL    HW1 8533   2.010   5.798   4.158
 2731SOL    HW2 8534   1.985   5.667   4.229
 2732SOL     OW 8535   1.092   3.590   2.370
 2732SOL    HW1 8536   1.121   3.678   2.344
 2732SOL    HW2 8537   1.006   3.580   2.329
 2733SOL     OW 8538   2.516   6.828   2.608
 2733SOL    HW1 8539   2.455   6.822   2.535
 2733SOL    HW2 8540   2.498   6.913   2.649
 2734SOL     OW 8541   1.537   4.880   1.948
 2734SOL    HW1 8542   1.549   4.793   1.987
 2734SOL    HW2 8543   1.442   4.890   1.941
 2735SOL     OW 8544   2.063   5.842   3.028
 2735SOL    HW1 8545   2.064   5.921   2.973
 2735SOL    HW2 8546   2.080   5.874   3.116
 2736SOL     OW 8547   1.998   5.223   2.790
 2736SOL    HW1 8548   2.043   5.302   2.822
 2736SOL    HW2 8549   2.028   5.213   2.700
 2737SOL     OW 8550   0.246   3.151   3.768
 2737SOL    HW1 8551   0.156   3.181   3.757
 2737SOL    HW2 8552   0.268   3.171   3.859
 2738SOL     OW 8553   7.138   5.057   3.683
 2738SOL    HW1 8554   7.134   5.128   3.618
 2738SOL    HW2 8555   7.157   5.101   3.766
 2739SOL     OW 8556   5.261   2.347   0.453
 2739SOL    HW1 8557   5.301   2.271   0.496
 2739SOL    HW2 8558   5.191   2.375   0.513
 2740SOL     OW 8559   6.495   3.428   3.191
 2740SOL    HW1 8560   6.534   3.415   3.105
 2740SOL    HW2 8561   6.401   3.437   3.175
 2741SOL     OW 8562   1.210   3.421   3.273
 2741SOL    HW1 8563   1.193   3.328   3.260
 2741SOL    HW2 8564   1.289   3.438   3.222
 2742SOL     OW 8565   2.071   2.172   1.438
 2742SOL    HW1 8566   2.149   2.152   1.491
 2742SOL    HW2 8567   2.090   2.256   1.398
 2743SOL     OW 8568   3.164   5.225   3.242
 2743SOL    HW1 8569   3.085   5.213   3.190
 2743SOL    HW2 8570   3.215   5.145   3.229
 2744SOL     OW 8571   1.120   6.622   1.936
 2744SOL    HW1 8572   1.109   6.530   1.958
 2744SOL    HW2 8573   1.140   6.665   2.019
 2745SOL     OW 8574   2.895   5.339   3.653
 2745SOL    HW1 8575   2.906   5.422   3.699
 2745SOL    HW2 8576   2.968   5.337   3.591
 2746SOL     OW 8577   3.668   6.619   3.399
 2746SOL    HW1 8578   3.635   6.606   3.311
 2746SOL    HW2 8579   3.619   6.557   3.453
 2747SOL     OW 8580   1.222   5.494   3.738
 2747SOL    HW1 8581   1.155   5.561   3.751
 2747SOL    HW2 8582   1.205   5.430   3.807
 2748SOL     OW 8583   1.658   6.263   2.326
 2748SOL    HW1 8584   1.727   6.212   2.284
 2748SOL    HW2 8585   1.584   6.202   2.331
 2749SOL     OW 8586   0.832   3.919   0.840
 2749SOL    HW1 8587   0.841   3.853   0.909
 2749SOL    HW2 8588   0.922   3.945   0.820
 2750SOL     OW 8589   0.970   2.588   2.154
 2750SOL    HW1 8590   0.895   2.644   2.141
 2750SOL    HW2 8591   1.045   2.647   2.158
 2751SOL     OW 8592   3.668   4.461   3.720
 2751SOL    HW1 8593   3.711   4.457   3.634
 2751SOL    HW2 8594   3.618   4.380   3.725
 2752SOL     OW 8595   0.244   4.185   2.516
 2752SOL    HW1 8596   0.291   4.139   2.447
 2752SOL    HW2 8597   0.309   4.247   2.551
 2753SOL     OW 8598   0.015   3.513   2.465
 2753SOL    HW1 8599   7.238   3.498   2.522
 2753SOL    HW2 8600   0.012   3.606   2.445
 2754SOL     OW 8601   0.258   3.837   2.255
 2754SOL    HW1 8602   0.257   3.833   2.159
 2754SOL    HW2 8603   0.300   3.921   2.275
 2755SOL     OW 8604   0.682   4.357   3.815
 2755SOL    HW1 8605   0.741   4.332   3.745
 2755SOL    HW2 8606   0.670   4.276   3.865
 2756SOL     OW 8607   5.129   2.482   0.248
 2756SOL    HW1 8608   5.135   2.572   0.279
 2756SOL    HW2 8609   5.180   2.431   0.311
 2757SOL     OW 8610   5.442   0.381   0.190
 2757SOL    HW1 8611   5.473   0.384   0.281
 2757SOL    HW2 8612   5.468   0.465   0.153
 2758SOL     OW 8613   1.345   4.956   5.069
 2758SOL    HW1 8614   1.375   5.009   4.995
 2758SOL    HW2 8615   1.360   5.011   5.146
 2759SOL     OW 8616   2.582   4.735   3.689
 2759SOL    HW1 8617   2.499   4.732   3.640
 2759SOL    HW2 8618   2.630   4.658   3.659
 2760SOL     OW 8619   2.342   4.702   3.505
 2760SOL    HW1 8620   2.345   4.644   3.429
 2760SOL    HW2 8621   2.253   4.695   3.538
 2761SOL     OW 8622   1.079   3.644   3.154
 2761SOL    HW1 8623   1.120   3.569   3.198
 2761SOL    HW2 8624   1.049   3.609   3.071
 2762SOL     OW 8625   0.145   4.677   2.682
 2762SOL    HW1 8626   0.133   4.772   2.690
 2762SOL    HW2 8627   0.108   4.642   2.763
 2763SOL     OW 8628   1.564   3.697   2.666
 2763SOL    HW1 8629   1.623   3.622   2.664
 2763SOL    HW2 8630   1.606   3.758   2.726
 2764SOL     OW 8631   2.062   4.147   2.594
 2764SOL    HW1 8632   2.083   4.102   2.511
 2764SOL    HW2 8633   2.004   4.087   2.640
 2765SOL     OW 8634   0.509   4.929   2.344
 2765SOL    HW1 8635   0.427   4.887   2.370
 2765SOL    HW2 8636   0.569   4.910   2.416
 2766SOL     OW 8637   1.731   6.271   2.596
 2766SOL    HW1 8638   1.703   6.290   2.506
 2766SOL    HW2 8639   1.697   6.344   2.648
 2767SOL     OW 8640   0.539   6.171   2.286
 2767SOL    HW1 8641   0.607   6.115   2.248
 2767SOL    HW2 8642   0.479   6.189   2.214
 2768SOL     OW 8643   2.356   4.845   2.081
 2768SOL    HW1 8644   2.390   4.840   2.170
 2768SOL    HW2 8645   2.409   4.912   2.038
 2769SOL     OW 8646   0.246   2.880   3.744
 2769SOL    HW1 8647   0.158   2.862   3.711
 2769SOL    HW2 8648   0.248   2.976   3.753
 2770SOL     OW 8649   0.443   5.308   1.961
 2770SOL    HW1 8650   0.409   5.341   2.044
 2770SOL    HW2 8651   0.538   5.300   1.976
 2771SOL     OW 8652   0.185   4.439   1.652
 2771SOL    HW1 8653   0.178   4.368   1.588
 2771SOL    HW2 8654   0.170   4.397   1.737
 2772SOL     OW 8655   1.403   4.513   2.298
 2772SOL    HW1 8656   1.406   4.489   2.390
 2772SOL    HW2 8657   1.337   4.455   2.260
 2773SOL     OW 8658   0.973   6.116   4.010
 2773SOL    HW1 8659   0.949   6.099   4.100
 2773SOL    HW2 8660   0.990   6.030   3.972
 2774SOL     OW 8661   1.642   6.455   2.795
 2774SOL    HW1 8662   1.597   6.537   2.779
 2774SOL    HW2 8663   1.719   6.479   2.847
 2775SOL     OW 8664   2.213   4.117   3.519
 2775SOL    HW1 8665   2.287   4.173   3.542
 2775SOL    HW2 8666   2.161   4.112   3.598
 2776SOL     OW 8667   1.722   4.022   4.912
 2776SOL    HW1 8668   1.678   3.947   4.953
 2776SOL    HW2 8669   1.723   4.089   4.980
 2777SOL     OW 8670   1.723   2.760   0.613
 2777SOL    HW1 8671   1.679   2.727   0.691
 2777SOL    HW2 8672   1.754   2.682   0.568
 2778SOL     OW 8673   1.046   2.118   4.275
 2778SOL    HW1 8674   1.020   2.154   4.190
 2778SOL    HW2 8675   1.141   2.130   4.278
 2779SOL     OW 8676   0.844   3.133   3.071
 2779SOL    HW1 8677   0.810   3.222   3.059
 2779SOL    HW2 8678   0.886   3.135   3.156
 2780SOL     OW 8679   1.367   3.617   4.104
 2780SOL    HW1 8680   1.335   3.569   4.180
 2780SOL    HW2 8681   1.426   3.556   4.060
 2781SOL     OW 8682   0.831   7.293   1.719
 2781SOL    HW1 8683   0.830   0.047   1.798
 2781SOL    HW2 8684   0.924   7.278   1.700
 2782SOL     OW 8685   6.446   4.003   3.001
 2782SOL    HW1 8686   6.451   3.938   3.071
 2782SOL    HW2 8687   6.366   3.982   2.954
 2783SOL     OW 8688   6.519   3.334   1.638
 2783SOL    HW1 8689   6.447   3.287   1.680
 2783SOL    HW2 8690   6.477   3.382   1.566
 2784SOL     OW 8691   2.932   3.629   2.576
 2784SOL    HW1 8692   2.967   3.545   2.544
 2784SOL    HW2 8693   2.961   3.693   2.511
 2785SOL     OW 8694   0.069   5.002   2.456
 2785SOL    HW1 8695   0.101   5.079   2.410
 2785SOL    HW2 8696   7.273   5.004   2.443
 2786SOL     OW 8697   2.540   4.131   3.799
 2786SOL    HW1 8698   2.510   4.186   3.727
 2786SOL    HW2 8699   2.577   4.193   3.862
 2787SOL     OW 8700   7.243   4.479   2.212
 2787SOL    HW1 8701   0.012   4.538   2.242
 2787SOL    HW2 8702   7.201   4.447   2.292
 2788SOL     OW 8703   7.033   4.608   2.606
 2788SOL    HW1 8704   7.016   4.688   2.656
 2788SOL    HW2 8705   7.088   4.556   2.664
 2789SOL     OW 8706   7.172   5.499   3.365
 2789SOL    HW1 8707   7.188   5.590   3.389
 2789SOL    HW2 8708   7.232   5.482   3.293
 2790SOL     OW 8709   0.066   5.870   3.079
 2790SOL    HW1 8710   7.283   5.822   3.090
 2790SOL    HW2 8711   0.082   5.912   3.163
 2791SOL     OW 8712   2.394   4.975   0.637
 2791SOL    HW1 8713   2.450   5.002   0.710
 2791SOL    HW2 8714   2.401   4.880   0.635
 2792SOL     OW 8715   6.425   6.544   4.318
 2792SOL    HW1 8716   6.382   6.506   4.241
 2792SOL    HW2 8717   6.432   6.471   4.380
 2793SOL     OW 8718   0.239   3.541   1.949
 2793SOL    HW1 8719   0.236   3.446   1.955
 2793SOL    HW2 8720   0.175   3.571   2.013
 2794SOL     OW 8721   6.294   4.234   3.939
 2794SOL    HW1 8722   6.233   4.198   3.875
 2794SOL    HW2 8723   6.276   4.184   4.019
 2795SOL     OW 8724   0.351   2.760   3.400
 2795SOL    HW1 8725   0.286   2.830   3.405
 2795SOL    HW2 8726   0.412   2.779   3.471
 2796SOL     OW 8727   0.924   4.631   3.607
 2796SOL    HW1 8728   0.881   4.563   3.554
 2796SOL    HW2 8729   0.920   4.709   3.552
 2797SOL     OW 8730   1.234   4.681   2.684
 2797SOL    HW1 8731   1.265   4.750   2.626
 2797SOL    HW2 8732   1.139   4.692   2.688
 2798SOL     OW 8733   2.634   3.254   2.835
 2798SOL    HW1 8734   2.564   3.299   2.787
 2798SOL    HW2 8735   2.703   3.242   2.770
 2799SOL     OW 8736   1.981   6.774   2.137
 2799SOL    HW1 8737   1.887   6.757   2.143
 2799SOL    HW2 8738   2.009   6.786   2.228
 2800SOL     OW 8739   1.943   4.251   1.444
 2800SOL    HW1 8740   2.026   4.206   1.461
 2800SOL    HW2 8741   1.902   4.200   1.374
 2801SOL     OW 8742   2.673   3.585   3.370
 2801SOL    HW1 8743   2.593   3.533   3.378
 2801SOL    HW2 8744   2.686   3.623   3.457
 2802SOL     OW 8745   0.814   2.707   1.656
 2802SOL    HW1 8746   0.839   2.788   1.612
 2802SOL    HW2 8747   0.885   2.690   1.717
 2803SOL     OW 8748   3.415   5.723   3.071
 2803SOL    HW1 8749   3.431   5.697   3.161
 2803SOL    HW2 8750   3.481   5.676   3.020
 2804SOL     OW 8751   6.902   4.173   3.108
 2804SOL    HW1 8752   6.946   4.249   3.070
 2804SOL    HW2 8753   6.973   4.110   3.123
 2805SOL     OW 8754   3.570   4.613   2.453
 2805SOL    HW1 8755   3.544   4.661   2.375
 2805SOL    HW2 8756   3.549   4.522   2.434
 2806SOL     OW 8757   2.479   4.425   3.150
 2806SOL    HW1 8758   2.556   4.410   3.206
 2806SOL    HW2 8759   2.410   4.450   3.212
 2807SOL     OW 8760   0.599   4.781   3.486
 2807SOL    HW1 8761   0.694   4.789   3.475
 2807SOL    HW2 8762   0.588   4.702   3.539
 2808SOL     OW 8763   6.867   3.307   1.925
 2808SOL    HW1 8764   6.877   3.371   1.995
 2808SOL    HW2 8765   6.785   3.261   1.947
 2809SOL     OW 8766   6.915   5.333   3.676
 2809SOL    HW1 8767   7.007   5.331   3.647
 2809SOL    HW2 8768   6.876   5.255   3.636
 2810SOL     OW 8769   2.511   5.902   3.711
 2810SOL    HW1 8770   2.447   5.834   3.690
 2810SOL    HW2 8771   2.501   5.916   3.805
 2811SOL     OW 8772   6.455   4.908   1.759
 2811SOL    HW1 8773   6.494   4.993   1.740
 2811SOL    HW2 8774   6.396   4.891   1.685
 2812SOL     OW 8775   1.758   3.093   3.611
 2812SOL    HW1 8776   1.836   3.136   3.646
 2812SOL    HW2 8777   1.751   3.124   3.521
 2813SOL     OW 8778   0.247   5.579   3.280
 2813SOL    HW1 8779   0.318   5.566   3.217
 2813SOL    HW2 8780   0.172   5.535   3.240
 2814SOL     OW 8781   1.231   4.791   1.471
 2814SOL    HW1 8782   1.297   4.724   1.454
 2814SOL    HW2 8783   1.184   4.760   1.548
 2815SOL     OW 8784   0.648   3.451   4.015
 2815SOL    HW1 8785   0.683   3.364   4.035
 2815SOL    HW2 8786   0.724   3.508   4.016
 2816SOL     OW 8787   0.924   5.037   2.099
 2816SOL    HW1 8788   0.940   5.056   2.191
 2816SOL    HW2 8789   0.950   5.117   2.053
 2817SOL     OW 8790   1.525   4.610   3.264
 2817SOL    HW1 8791   1.520   4.558   3.185
 2817SOL    HW2 8792   1.447   4.665   3.262
 2818SOL     OW 8793   0.908   4.769   3.151
 2818SOL    HW1 8794   0.946   4.701   3.096
 2818SOL    HW2 8795   0.959   4.848   3.131
 2819SOL     OW 8796   0.610   4.801   4.831
 2819SOL    HW1 8797   0.586   4.867   4.895
 2819SOL    HW2 8798   0.706   4.798   4.834
 2820SOL     OW 8799   5.469   2.623   2.905
 2820SOL    HW1 8800   5.487   2.702   2.854
 2820SOL    HW2 8801   5.514   2.554   2.858
 2821SOL     OW 8802   2.634   3.675   2.969
 2821SOL    HW1 8803   2.582   3.611   3.017
 2821SOL    HW2 8804   2.724   3.643   2.975
 2822SOL     OW 8805   4.907   1.855   0.076
 2822SOL    HW1 8806   4.919   1.806   0.158
 2822SOL    HW2 8807   4.890   1.945   0.105
 2823SOL     OW 8808   6.687   4.675   3.460
 2823SOL    HW1 8809   6.705   4.677   3.366
 2823SOL    HW2 8810   6.774   4.682   3.501
 2824SOL     OW 8811   6.971   4.572   4.824
 2824SOL    HW1 8812   6.917   4.627   4.881
 2824SOL    HW2 8813   6.909   4.538   4.759
 2825SOL     OW 8814   2.460   4.454   2.874
 2825SOL    HW1 8815   2.451   4.360   2.862
 2825SOL    HW2 8816   2.467   4.465   2.969
 2826SOL     OW 8817   6.967   3.271   2.400
 2826SOL    HW1 8818   6.962   3.178   2.380
 2826SOL    HW2 8819   6.875   3.300   2.402
 2827SOL     OW 8820   6.992   4.173   4.007
 2827SOL    HW1 8821   6.987   4.243   3.942
 2827SOL    HW2 8822   6.901   4.161   4.037
 2828SOL     OW 8823   0.438   4.145   2.050
 2828SOL    HW1 8824   0.392   4.116   1.971
 2828SOL    HW2 8825   0.527   4.113   2.040
 2829SOL     OW 8826   2.502   5.239   1.269
 2829SOL    HW1 8827   2.509   5.163   1.327
 2829SOL    HW2 8828   2.421   5.224   1.220
 2830SOL     OW 8829   0.777   4.900   4.247
 2830SOL    HW1 8830   0.812   4.881   4.333
 2830SOL    HW2 8831   0.682   4.887   4.256
 2831SOL     OW 8832   0.068   3.102   2.757
 2831SOL    HW1 8833   0.059   3.112   2.851
 2831SOL    HW2 8834   0.142   3.158   2.733
 2832SOL     OW 8835   0.088   3.796   4.257
 2832SOL    HW1 8836   0.080   3.846   4.338
 2832SOL    HW2 8837   0.116   3.860   4.192
 2833SOL     OW 8838   0.887   2.914   3.431
 2833SOL    HW1 8839   0.956   2.901   3.496
 2833SOL    HW2 8840   0.894   3.006   3.407
 2834SOL     OW 8841   1.058   4.368   1.380
 2834SOL    HW1 8842   1.012   4.439   1.425
 2834SOL    HW2 8843   1.114   4.411   1.316
 2835SOL     OW 8844   0.107   4.290   2.748
 2835SOL    HW1 8845   0.140   4.243   2.672
 2835SOL    HW2 8846   0.109   4.226   2.819
 2836SOL     OW 8847   6.990   5.773   3.380
 2836SOL    HW1 8848   6.952   5.715   3.446
 2836SOL    HW2 8849   7.081   5.785   3.408
 2837SOL     OW 8850   1.882   1.638   1.357
 2837SOL    HW1 8851   1.849   1.720   1.321
 2837SOL    HW2 8852   1.889   1.580   1.281
 2838SOL     OW 8853   0.091   5.192   3.085
 2838SOL    HW1 8854   0.151   5.135   3.131
 2838SOL    HW2 8855   0.137   5.215   3.004
 2839SOL     OW 8856   0.692   5.559   3.126
 2839SOL    HW1 8857   0.687   5.471   3.163
 2839SOL    HW2 8858   0.650   5.615   3.191
 2840SOL     OW 8859   0.111   6.994   3.175
 2840SOL    HW1 8860   0.101   7.054   3.101
 2840SOL    HW2 8861   0.176   7.035   3.232
 2841SOL     OW 8862   6.130   5.432   3.403
 2841SOL    HW1 8863   6.035   5.439   3.409
 2841SOL    HW2 8864   6.163   5.510   3.447
 2842SOL     OW 8865   2.142   4.134   3.247
 2842SOL    HW1 8866   2.160   4.139   3.341
 2842SOL    HW2 8867   2.058   4.090   3.240
 2843SOL     OW 8868   0.343   4.279   3.339
 2843SOL    HW1 8869   0.364   4.187   3.356
 2843SOL    HW2 8870   0.256   4.292   3.376
 2844SOL     OW 8871   0.356   5.806   3.833
 2844SOL    HW1 8872   0.369   5.885   3.885
 2844SOL    HW2 8873   0.262   5.789   3.838
 2845SOL     OW 8874   0.646   4.599   1.049
 2845SOL    HW1 8875   0.570   4.573   1.100
 2845SOL    HW2 8876   0.718   4.602   1.112
 2846SOL     OW 8877   1.413   6.427   3.464
 2846SOL    HW1 8878   1.459   6.507   3.440
 2846SOL    HW2 8879   1.463   6.391   3.537
 2847SOL     OW 8880   0.400   5.119   4.786
 2847SOL    HW1 8881   0.341   5.054   4.824
 2847SOL    HW2 8882   0.397   5.101   4.692
 2848SOL     OW 8883   0.194   3.814   3.394
 2848SOL    HW1 8884   0.099   3.816   3.387
 2848SOL    HW2 8885   0.211   3.802   3.488
 2849SOL     OW 8886   1.308   4.478   4.553
 2849SOL    HW1 8887   1.365   4.472   4.630
 2849SOL    HW2 8888   1.276   4.389   4.540
[truncated: 817,922 more chars]
