# Supplementary material for: Determination of Ligand Binding Modes in Hydrated Viral Ion Channels to Foster Drug Design and Repositioning
Source: J Chem Inf Model. 2021 Jul 27;61(8):4011–22. doi: 10.1021/acs.jcim.1c00488 (PMC8389532; doi:10.1021/acs.jcim.1c00488)
Supplement: Supplementary file 2 — ci1c00488_si_002.zip [file ci1c00488_si_002.zip › supporting_data_05_05/supporting_data/minimization_examples_3_ligands/SA_M2A_dry_holo/minim/b4em.gro]

6bkk_maestro
27068
   21ACE    CH3    1   6.100   7.533   2.027
   21ACE   HH31    2   6.010   7.493   2.012
   21ACE   HH32    3   6.094   7.632   2.016
   21ACE   HH33    4   6.165   7.496   1.960
   21ACE      C    5   6.149   7.500   2.168
   21ACE      O    6   6.258   7.541   2.206
   22SER      N    7   6.070   7.424   2.253
   22SER      H    8   5.981   7.391   2.222
   22SER     CA    9   6.118   7.393   2.389
   22SER     HA   10   6.189   7.324   2.380
   22SER     CB   11   6.179   7.516   2.454
   22SER    HB1   12   6.213   7.496   2.546
   22SER    HB2   13   6.113   7.592   2.459
   22SER     OG   14   6.287   7.555   2.371
   22SER     HG   15   6.331   7.636   2.410
   22SER      C   16   6.007   7.332   2.471
   22SER      O   17   5.910   7.397   2.509
   23SER      N   18   6.020   7.202   2.497
   23SER      H   19   6.098   7.156   2.455
   23SER     CA   20   5.932   7.118   2.579
   23SER     HA   21   5.843   7.163   2.578
   23SER     CB   22   5.931   6.977   2.518
   23SER    HB1   23   5.872   6.917   2.572
   23SER    HB2   24   6.024   6.940   2.517
   23SER     OG   25   5.884   6.967   2.385
   23SER     HG   26   5.888   6.872   2.355
   23SER      C   27   5.982   7.106   2.725
   23SER      O   28   6.097   7.140   2.753
   24ASP      N   29   5.898   7.054   2.814
   24ASP      H   30   5.806   7.028   2.784
   24ASP     CA   31   5.933   7.031   2.956
   24ASP     HA   32   5.969   7.119   2.986
   24ASP     CB   33   5.807   6.986   3.033
   24ASP    HB1   34   5.831   6.911   3.094
   24ASP    HB2   35   5.738   6.956   2.968
   24ASP     CG   36   5.747   7.099   3.117
   24ASP    OD1   37   5.801   7.127   3.227
   24ASP    OD2   38   5.640   7.151   3.078
   24ASP      C   39   6.043   6.923   2.977
   24ASP      O   40   6.040   6.820   2.908
   25PRO      N   41   6.135   6.937   3.074
   25PRO     CD   42   6.160   7.058   3.152
   25PRO    HD1   43   6.103   7.059   3.233
   25PRO    HD2   44   6.141   7.139   3.096
   25PRO     CG   45   6.308   7.049   3.188
   25PRO    HG1   46   6.328   7.100   3.272
   25PRO    HG2   47   6.366   7.083   3.114
   25PRO     CB   48   6.328   6.899   3.210
   25PRO    HB1   49   6.296   6.872   3.300
   25PRO    HB2   50   6.424   6.874   3.198
   25PRO     CA   51   6.241   6.838   3.100
   25PRO     HA   52   6.289   6.824   3.013
   25PRO      C   53   6.192   6.699   3.140
   25PRO      O   54   6.254   6.599   3.103
   26LEU      N   55   6.079   6.688   3.212
   26LEU      H   56   6.034   6.771   3.244
   26LEU     CA   57   6.020   6.557   3.246
   26LEU     HA   58   6.094   6.498   3.276
   26LEU     CB   59   5.921   6.576   3.362
   26LEU    HB1   60   5.845   6.631   3.329
   26LEU    HB2   61   5.968   6.625   3.435
   26LEU     CG   62   5.864   6.445   3.420
   26LEU     HG   63   5.812   6.401   3.347
   26LEU    CD1   64   5.971   6.348   3.468
   26LEU   HD11   65   5.927   6.266   3.505
   26LEU   HD12   66   6.030   6.323   3.391
   26LEU   HD13   67   6.026   6.391   3.540
   26LEU    CD2   68   5.776   6.479   3.542
   26LEU   HD21   69   5.738   6.394   3.580
   26LEU   HD22   70   5.831   6.525   3.611
   26LEU   HD23   71   5.701   6.539   3.513
   26LEU      C   72   5.957   6.489   3.123
   26LEU      O   73   5.963   6.367   3.110
   27VAL      N   74   5.908   6.568   3.027
   27VAL      H   75   5.900   6.666   3.047
   27VAL     CA   76   5.866   6.521   2.894
   27VAL     HA   77   5.809   6.440   2.909
   27VAL     CB   78   5.779   6.628   2.825
   27VAL     HB   79   5.840   6.707   2.815
   27VAL    CG1   80   5.731   6.585   2.686
   27VAL   HG11   81   5.675   6.658   2.646
   27VAL   HG12   82   5.809   6.567   2.627
   27VAL   HG13   83   5.675   6.502   2.694
   27VAL    CG2   84   5.656   6.666   2.908
   27VAL   HG21   85   5.603   6.735   2.859
   27VAL   HG22   86   5.599   6.585   2.923
   27VAL   HG23   87   5.686   6.703   2.996
   27VAL      C   88   5.988   6.476   2.811
   27VAL      O   89   5.976   6.382   2.733
   28VAL      N   90   6.108   6.535   2.831
   28VAL      H   91   6.113   6.615   2.890
   28VAL     CA   92   6.234   6.486   2.769
   28VAL     HA   93   6.210   6.477   2.672
   28VAL     CB   94   6.353   6.584   2.782
   28VAL     HB   95   6.368   6.594   2.880
   28VAL    CG1   96   6.478   6.530   2.711
   28VAL   HG11   97   6.553   6.595   2.721
   28VAL   HG12   98   6.504   6.442   2.751
   28VAL   HG13   99   6.458   6.517   2.613
   28VAL    CG2  100   6.327   6.722   2.721
   28VAL   HG21  101   6.407   6.780   2.733
   28VAL   HG22  102   6.307   6.712   2.623
   28VAL   HG23  103   6.248   6.764   2.766
   28VAL      C  104   6.272   6.350   2.827
   28VAL      O  105   6.298   6.257   2.752
   29ALA      N  106   6.268   6.336   2.960
   29ALA      H  107   6.246   6.417   3.015
   29ALA     CA  108   6.294   6.210   3.028
   29ALA     HA  109   6.386   6.183   3.002
   29ALA     CB  110   6.285   6.233   3.179
   29ALA    HB1  111   6.302   6.147   3.227
   29ALA    HB2  112   6.353   6.301   3.207
   29ALA    HB3  113   6.193   6.266   3.203
   29ALA      C  114   6.199   6.099   2.981
   29ALA      O  115   6.245   5.991   2.944
   30ALA      N  116   6.069   6.127   2.974
   30ALA      H  117   6.037   6.216   3.007
   30ALA     CA  118   5.970   6.033   2.919
   30ALA     HA  119   5.981   5.948   2.972
   30ALA     CB  120   5.831   6.091   2.940
   30ALA    HB1  121   5.763   6.027   2.903
   30ALA    HB2  122   5.815   6.104   3.038
   30ALA    HB3  123   5.824   6.178   2.892
   30ALA      C  124   5.997   6.000   2.771
   30ALA      O  125   5.990   5.883   2.734
   31SER      N  126   6.034   6.098   2.689
   31SER      H  127   6.039   6.191   2.726
   31SER     CA  128   6.068   6.077   2.547
   31SER     HA  129   5.987   6.032   2.510
   31SER     CB  130   6.095   6.211   2.477
   31SER    HB1  131   6.120   6.196   2.382
   31SER    HB2  132   6.167   6.261   2.524
   31SER     OG  133   5.979   6.293   2.478
   31SER     HG  134   6.000   6.379   2.432
   31SER      C  135   6.189   5.986   2.528
   31SER      O  136   6.197   5.913   2.430
   32ILE      N  137   6.287   5.989   2.621
   32ILE      H  138   6.279   6.056   2.695
   32ILE     CA  139   6.404   5.900   2.620
   32ILE     HA  140   6.437   5.891   2.526
   32ILE     CB  141   6.516   5.965   2.706
   32ILE     HB  142   6.477   5.988   2.795
   32ILE    CG2  143   6.633   5.868   2.728
   32ILE   HG21  144   6.703   5.913   2.784
   32ILE   HG22  145   6.600   5.786   2.776
   32ILE   HG23  146   6.672   5.841   2.640
   32ILE    CG1  147   6.568   6.093   2.635
   32ILE   HG11  148   6.489   6.147   2.605
   32ILE   HG12  149   6.622   6.066   2.556
   32ILE     CD  150   6.655   6.182   2.724
   32ILE    HD1  151   6.685   6.262   2.673
   32ILE    HD2  152   6.602   6.211   2.804
   32ILE    HD3  153   6.735   6.130   2.755
   32ILE      C  154   6.363   5.759   2.666
   32ILE      O  155   6.392   5.661   2.600
   33ILE      N  156   6.287   5.752   2.776
   33ILE      H  157   6.261   5.838   2.820
   33ILE     CA  158   6.237   5.627   2.836
   33ILE     HA  159   6.314   5.565   2.848
   33ILE     CB  160   6.177   5.660   2.974
   33ILE     HB  161   6.120   5.742   2.965
   33ILE    CG2  162   6.084   5.551   3.028
   33ILE   HG21  163   6.049   5.578   3.117
   33ILE   HG22  164   6.008   5.538   2.964
   33ILE   HG23  165   6.135   5.465   3.036
   33ILE    CG1  166   6.295   5.684   3.073
   33ILE   HG11  167   6.362   5.744   3.028
   33ILE   HG12  168   6.337   5.596   3.094
   33ILE     CD  169   6.257   5.749   3.206
   33ILE    HD1  170   6.339   5.761   3.262
   33ILE    HD2  171   6.216   5.839   3.188
   33ILE    HD3  172   6.192   5.691   3.254
   33ILE      C  173   6.141   5.552   2.741
   33ILE      O  174   6.147   5.430   2.735
   34GLY      N  175   6.060   5.621   2.661
   34GLY      H  176   6.061   5.721   2.668
   34GLY     CA  177   5.968   5.561   2.564
   34GLY    HA1  178   5.908   5.634   2.530
   34GLY    HA2  179   5.914   5.493   2.612
   34GLY      C  180   6.041   5.495   2.446
   34GLY      O  181   6.009   5.382   2.408
   35ILE      N  182   6.147   5.558   2.393
   35ILE      H  183   6.169   5.650   2.426
   35ILE     CA  184   6.231   5.496   2.290
   35ILE     HA  185   6.169   5.464   2.219
   35ILE     CB  186   6.327   5.599   2.224
   35ILE     HB  187   6.381   5.644   2.295
   35ILE    CG2  188   6.425   5.528   2.126
   35ILE   HG21  189   6.485   5.596   2.085
   35ILE   HG22  190   6.479   5.461   2.177
   35ILE   HG23  191   6.372   5.482   2.055
   35ILE    CG1  192   6.243   5.707   2.150
   35ILE   HG11  193   6.198   5.764   2.219
   35ILE   HG12  194   6.173   5.660   2.095
   35ILE     CD  195   6.321   5.800   2.056
   35ILE    HD1  196   6.258   5.865   2.014
   35ILE    HD2  197   6.391   5.849   2.108
   35ILE    HD3  198   6.365   5.745   1.985
   35ILE      C  199   6.305   5.373   2.347
   35ILE      O  200   6.309   5.269   2.282
   36LEU      N  201   6.358   5.381   2.470
   36LEU      H  202   6.360   5.470   2.516
   36LEU     CA  203   6.413   5.265   2.539
   36LEU     HA  204   6.487   5.231   2.479
   36LEU     CB  205   6.472   5.307   2.675
   36LEU    HB1  206   6.401   5.356   2.726
   36LEU    HB2  207   6.549   5.369   2.658
   36LEU     CG  208   6.523   5.191   2.762
   36LEU     HG  209   6.445   5.130   2.776
   36LEU    CD1  210   6.636   5.115   2.695
   36LEU   HD11  211   6.666   5.040   2.754
   36LEU   HD12  212   6.604   5.077   2.608
   36LEU   HD13  213   6.713   5.176   2.677
   36LEU    CD2  214   6.574   5.243   2.897
   36LEU   HD21  215   6.606   5.166   2.952
   36LEU   HD22  216   6.649   5.307   2.882
   36LEU   HD23  217   6.499   5.290   2.945
   36LEU      C  218   6.308   5.152   2.554
   36LEU      O  219   6.338   5.037   2.528
   37HIS      N  220   6.185   5.186   2.593
   37HIS      H  221   6.165   5.283   2.607
   37HIS     CA  222   6.078   5.089   2.615
   37HIS     HA  223   6.118   5.020   2.676
   37HIS     CB  224   5.960   5.160   2.682
   37HIS    HB1  225   5.920   5.224   2.617
   37HIS    HB2  226   5.994   5.211   2.761
   37HIS     CG  227   5.848   5.072   2.732
   37HIS    ND1  228   5.722   5.120   2.768
   37HIS    CE1  229   5.653   5.015   2.812
   37HIS    HE1  230   5.558   5.018   2.845
   37HIS    NE2  231   5.727   4.904   2.804
   37HIS    HE2  232   5.697   4.812   2.830
   37HIS    CD2  233   5.851   4.938   2.756
   37HIS    HD2  234   5.929   4.876   2.741
   37HIS      C  235   6.037   5.016   2.487
   37HIS      O  236   6.020   4.893   2.492
   38LEU      N  237   6.029   5.082   2.370
   38LEU      H  238   6.038   5.181   2.370
   38LEU     CA  239   6.007   5.011   2.244
   38LEU     HA  240   5.931   4.949   2.265
   38LEU     CB  241   5.963   5.106   2.130
   38LEU    HB1  242   6.036   5.173   2.115
   38LEU    HB2  243   5.880   5.153   2.158
   38LEU     CG  244   5.936   5.030   1.998
   38LEU     HG  245   6.023   4.984   1.979
   38LEU    CD1  246   5.822   4.927   2.008
   38LEU   HD11  247   5.810   4.882   1.920
   38LEU   HD12  248   5.845   4.859   2.077
   38LEU   HD13  249   5.738   4.974   2.034
   38LEU    CD2  250   5.898   5.123   1.883
   38LEU   HD21  251   5.882   5.070   1.800
   38LEU   HD22  252   5.815   5.174   1.907
   38LEU   HD23  253   5.973   5.188   1.866
   38LEU      C  254   6.128   4.924   2.204
   38LEU      O  255   6.109   4.812   2.159
   39ILE      N  256   6.252   4.971   2.226
   39ILE      H  257   6.263   5.064   2.261
   39ILE     CA  258   6.373   4.890   2.200
   39ILE     HA  259   6.368   4.865   2.103
   39ILE     CB  260   6.502   4.973   2.222
   39ILE     HB  261   6.495   5.018   2.311
   39ILE    CG2  262   6.628   4.884   2.226
   39ILE   HG21  263   6.708   4.941   2.241
   39ILE   HG22  264   6.619   4.818   2.301
   39ILE   HG23  265   6.636   4.835   2.139
   39ILE    CG1  266   6.516   5.079   2.111
   39ILE   HG11  267   6.427   5.123   2.097
   39ILE   HG12  268   6.543   5.032   2.026
   39ILE     CD  269   6.620   5.188   2.141
   39ILE    HD1  270   6.624   5.253   2.065
   39ILE    HD2  271   6.594   5.237   2.224
   39ILE    HD3  272   6.710   5.146   2.153
   39ILE      C  273   6.371   4.760   2.284
   39ILE      O  274   6.387   4.652   2.229
   40LEU      N  275   6.342   4.770   2.414
   40LEU      H  276   6.329   4.862   2.453
   40LEU     CA  277   6.330   4.655   2.503
   40LEU     HA  278   6.415   4.603   2.490
   40LEU     CB  279   6.315   4.703   2.649
   40LEU    HB1  280   6.297   4.623   2.706
   40LEU    HB2  281   6.237   4.766   2.653
   40LEU     CG  282   6.437   4.777   2.707
   40LEU     HG  283   6.464   4.847   2.641
   40LEU    CD1  284   6.400   4.838   2.841
   40LEU   HD11  285   6.480   4.885   2.879
   40LEU   HD12  286   6.325   4.903   2.829
   40LEU   HD13  287   6.372   4.765   2.904
   40LEU    CD2  288   6.557   4.683   2.729
   40LEU   HD21  289   6.633   4.735   2.767
   40LEU   HD22  290   6.531   4.610   2.793
   40LEU   HD23  291   6.584   4.642   2.642
   40LEU      C  292   6.213   4.563   2.463
   40LEU      O  293   6.226   4.441   2.466
   41TRP      N  294   6.099   4.619   2.419
   41TRP      H  295   6.092   4.719   2.419
   41TRP     CA  296   5.984   4.542   2.371
   41TRP     HA  297   5.966   4.473   2.441
   41TRP     CB  298   5.863   4.636   2.357
   41TRP    HB1  299   5.880   4.700   2.282
   41TRP    HB2  300   5.851   4.687   2.443
   41TRP     CG  301   5.733   4.567   2.328
   41TRP    CD1  302   5.639   4.536   2.421
   41TRP    HD1  303   5.645   4.558   2.519
   41TRP    NE1  304   5.534   4.470   2.361
   41TRP    HE1  305   5.454   4.435   2.410
   41TRP    CE2  306   5.553   4.458   2.225
   41TRP    CZ2  307   5.476   4.400   2.122
   41TRP    HZ2  308   5.388   4.357   2.143
   41TRP    CH2  309   5.525   4.402   1.990
   41TRP    HH2  310   5.473   4.360   1.916
   41TRP    CZ3  311   5.648   4.465   1.963
   41TRP    HZ3  312   5.682   4.468   1.869
   41TRP    CE3  313   5.724   4.523   2.066
   41TRP    HE3  314   5.811   4.566   2.045
   41TRP    CD2  315   5.678   4.520   2.200
   41TRP      C  316   6.014   4.466   2.241
   41TRP      O  317   5.971   4.352   2.227
   42ILE      N  318   6.090   4.525   2.148
   42ILE      H  319   6.117   4.620   2.164
   42ILE     CA  320   6.134   4.459   2.025
   42ILE     HA  321   6.054   4.414   1.987
   42ILE     CB  322   6.186   4.564   1.923
   42ILE     HB  323   6.251   4.624   1.969
   42ILE    CG2  324   6.260   4.499   1.805
   42ILE   HG21  325   6.291   4.569   1.742
   42ILE   HG22  326   6.339   4.448   1.840
   42ILE   HG23  327   6.198   4.436   1.758
   42ILE    CG1  328   6.065   4.647   1.869
   42ILE   HG11  329   6.013   4.680   1.948
   42ILE   HG12  330   6.008   4.587   1.814
   42ILE     CD  331   6.105   4.768   1.783
   42ILE    HD1  332   6.022   4.815   1.753
   42ILE    HD2  333   6.161   4.830   1.837
   42ILE    HD3  334   6.156   4.737   1.704
   42ILE      C  335   6.236   4.350   2.055
   42ILE      O  336   6.224   4.238   2.004
   43LEU      N  337   6.334   4.375   2.144
   43LEU      H  338   6.341   4.467   2.182
   43LEU     CA  339   6.432   4.273   2.188
   43LEU     HA  340   6.473   4.236   2.105
   43LEU     CB  341   6.539   4.341   2.275
   43LEU    HB1  342   6.592   4.270   2.320
   43LEU    HB2  343   6.492   4.396   2.344
   43LEU     CG  344   6.636   4.434   2.199
   43LEU     HG  345   6.581   4.495   2.142
   43LEU    CD1  346   6.722   4.512   2.298
   43LEU   HD11  347   6.785   4.571   2.248
   43LEU   HD12  348   6.663   4.568   2.356
   43LEU   HD13  349   6.775   4.448   2.355
   43LEU    CD2  350   6.730   4.356   2.107
   43LEU   HD21  351   6.791   4.419   2.060
   43LEU   HD22  352   6.785   4.292   2.162
   43LEU   HD23  353   6.677   4.305   2.040
   43LEU      C  354   6.365   4.156   2.262
   43LEU      O  355   6.409   4.042   2.248
   44ASP      N  356   6.255   4.181   2.334
   44ASP      H  357   6.228   4.277   2.346
   44ASP     CA  358   6.169   4.079   2.397
   44ASP     HA  359   6.231   4.014   2.441
   44ASP     CB  360   6.079   4.149   2.499
   44ASP    HB1  361   6.027   4.220   2.452
   44ASP    HB2  362   6.138   4.192   2.568
   44ASP     CG  363   5.979   4.059   2.572
   44ASP    OD1  364   5.857   4.073   2.543
   44ASP    OD2  365   6.019   3.985   2.665
   44ASP      C  366   6.088   3.997   2.294
   44ASP      O  367   6.034   3.892   2.330
   45ARG      N  368   6.078   4.043   2.169
   45ARG      H  369   6.136   4.120   2.143
   45ARG     CA  370   5.988   3.987   2.064
   45ARG     HA  371   5.939   3.911   2.107
   45ARG     CB  372   5.892   4.100   2.022
   45ARG    HB1  373   5.946   4.168   1.972
   45ARG    HB2  374   5.856   4.142   2.106
   45ARG     CG  375   5.773   4.061   1.934
   45ARG    HG1  376   5.806   4.039   1.843
   45ARG    HG2  377   5.710   4.139   1.929
   45ARG     CD  378   5.695   3.939   1.988
   45ARG    HD1  379   5.652   3.962   2.075
   45ARG    HD2  380   5.757   3.862   2.001
   45ARG     NE  381   5.590   3.898   1.895
   45ARG     HE  382   5.496   3.925   1.919
   45ARG     CZ  383   5.604   3.828   1.783
   45ARG    NH1  384   5.719   3.783   1.745
   45ARG   HH11  385   5.801   3.799   1.800
   45ARG   HH12  386   5.726   3.730   1.660
   45ARG    NH2  387   5.499   3.808   1.710
   45ARG   HH21  388   5.410   3.845   1.739
   45ARG   HH22  389   5.506   3.756   1.625
   45ARG      C  390   6.058   3.920   1.945
   45ARG      O  391   5.989   3.869   1.856
   46LEU      N  392   6.192   3.921   1.942
   46LEU      H  393   6.239   3.965   2.019
   46LEU     CA  394   6.277   3.862   1.837
   46LEU     HA  395   6.216   3.834   1.763
   46LEU     CB  396   6.374   3.969   1.784
   46LEU    HB1  397   6.443   3.923   1.727
   46LEU    HB2  398   6.419   4.011   1.863
   46LEU     CG  399   6.310   4.081   1.700
   46LEU     HG  400   6.231   4.117   1.750
   46LEU    CD1  401   6.413   4.192   1.676
   46LEU   HD11  402   6.371   4.265   1.622
   46LEU   HD12  403   6.443   4.229   1.764
   46LEU   HD13  404   6.491   4.154   1.627
   46LEU    CD2  405   6.265   4.030   1.564
   46LEU   HD21  406   6.224   4.104   1.512
   46LEU   HD22  407   6.343   3.993   1.514
   46LEU   HD23  408   6.197   3.957   1.577
   46LEU      C  409   6.348   3.734   1.885
   46LEU      O  410   6.453   3.744   1.952
   46NME      N  411   6.300   3.628   1.853
   46NME      H  412   6.344   3.543   1.882
   46NME    CH3  413   6.179   3.623   1.772
   46NME   HH31  414   6.154   3.528   1.755
   46NME   HH32  415   6.105   3.669   1.820
   46NME   HH33  416   6.196   3.669   1.685
  121ACE    CH3  417   6.044   7.520   2.776
  121ACE   HH31  418   6.011   7.528   2.681
  121ACE   HH32  419   6.081   7.608   2.805
  121ACE   HH33  420   6.115   7.451   2.780
  121ACE      C  421   5.929   7.482   2.866
  121ACE      O  422   5.950   7.468   2.986
  122SER      N  423   5.811   7.467   2.807
  122SER      H  424   5.806   7.484   2.708
  122SER     CA  425   5.686   7.429   2.876
  122SER     HA  426   5.715   7.374   2.954
  122SER     CB  427   5.607   7.552   2.923
  122SER    HB1  428   5.525   7.523   2.974
  122SER    HB2  429   5.579   7.607   2.844
  122SER     OG  430   5.680   7.638   3.008
  122SER     HG  431   5.622   7.715   3.035
  122SER      C  432   5.596   7.351   2.781
  122SER      O  433   5.563   7.400   2.672
  123SER      N  434   5.550   7.233   2.823
  123SER      H  435   5.577   7.202   2.914
  123SER     CA  436   5.461   7.145   2.745
  123SER     HA  437   5.467   7.178   2.651
  123SER     CB  438   5.512   7.000   2.757
  123SER    HB1  439   5.447   6.936   2.716
  123SER    HB2  440   5.528   6.976   2.852
  123SER     OG  441   5.635   6.986   2.688
  123SER     HG  442   5.667   6.892   2.696
  123SER      C  443   5.315   7.154   2.788
  123SER      O  444   5.283   7.205   2.896
  124ASP      N  445   5.225   7.104   2.704
  124ASP      H  446   5.258   7.074   2.614
  124ASP     CA  447   5.082   7.091   2.733
  124ASP     HA  448   5.048   7.183   2.753
  124ASP     CB  449   5.012   7.034   2.608
  124ASP    HB1  450   5.048   6.942   2.591
  124ASP    HB2  451   5.033   7.093   2.530
  124ASP     CG  452   4.860   7.024   2.619
  124ASP    OD1  453   4.789   7.087   2.536
  124ASP    OD2  454   4.811   6.952   2.709
  124ASP      C  455   5.057   7.003   2.857
  124ASP      O  456   5.120   6.896   2.867
  125PRO      N  457   4.967   7.039   2.950
  125PRO     CD  458   4.893   7.164   2.955
  125PRO    HD1  459   4.817   7.160   2.890
  125PRO    HD2  460   4.953   7.240   2.931
  125PRO     CG  461   4.842   7.177   3.098
  125PRO    HG1  462   4.755   7.227   3.101
  125PRO    HG2  463   4.909   7.224   3.156
  125PRO     CB  464   4.824   7.032   3.140
  125PRO    HB1  465   4.736   6.996   3.109
  125PRO    HB2  466   4.831   7.022   3.240
  125PRO     CA  467   4.940   6.960   3.071
  125PRO     HA  468   5.025   6.959   3.124
  125PRO      C  469   4.907   6.812   3.047
  125PRO      O  470   4.942   6.728   3.130
  126LEU      N  471   4.843   6.777   2.933
  126LEU      H  472   4.816   6.849   2.870
  126LEU     CA  473   4.811   6.638   2.899
  126LEU     HA  474   4.775   6.595   2.982
  126LEU     CB  475   4.705   6.637   2.788
  126LEU    HB1  476   4.745   6.679   2.707
  126LEU    HB2  477   4.628   6.693   2.820
  126LEU     CG  478   4.650   6.499   2.748
  126LEU     HG  479   4.725   6.448   2.707
  126LEU    CD1  480   4.596   6.420   2.868
  126LEU   HD11  481   4.562   6.331   2.836
  126LEU   HD12  482   4.670   6.405   2.934
  126LEU   HD13  483   4.522   6.471   2.911
  126LEU    CD2  484   4.536   6.518   2.650
  126LEU   HD21  485   4.500   6.428   2.624
  126LEU   HD22  486   4.463   6.572   2.693
  126LEU   HD23  487   4.569   6.566   2.569
  126LEU      C  488   4.937   6.559   2.858
  126LEU      O  489   4.951   6.441   2.892
  127VAL      N  490   5.034   6.625   2.793
  127VAL      H  491   5.016   6.719   2.765
  127VAL     CA  492   5.165   6.568   2.759
  127VAL     HA  493   5.147   6.478   2.720
  127VAL     CB  494   5.237   6.655   2.654
  127VAL     HB  495   5.249   6.745   2.697
  127VAL    CG1  496   5.374   6.599   2.615
  127VAL   HG11  497   5.416   6.659   2.547
  127VAL   HG12  498   5.432   6.594   2.696
  127VAL   HG13  499   5.362   6.508   2.576
  127VAL    CG2  500   5.153   6.670   2.526
  127VAL   HG21  501   5.202   6.727   2.460
  127VAL   HG22  502   5.137   6.580   2.486
  127VAL   HG23  503   5.065   6.712   2.548
  127VAL      C  504   5.250   6.551   2.886
  127VAL      O  505   5.319   6.449   2.901
  128VAL      N  506   5.242   6.645   2.980
  128VAL      H  507   5.189   6.728   2.959
  128VAL     CA  508   5.304   6.635   3.112
  128VAL     HA  509   5.401   6.618   3.096
  128VAL     CB  510   5.290   6.768   3.190
  128VAL     HB  511   5.192   6.787   3.192
  128VAL    CG1  512   5.340   6.761   3.335
  128VAL   HG11  513   5.327   6.851   3.378
  128VAL   HG12  514   5.287   6.693   3.385
  128VAL   HG13  515   5.437   6.737   3.336
  128VAL    CG2  516   5.367   6.881   3.120
  128VAL   HG21  517   5.357   6.965   3.172
  128VAL   HG22  518   5.464   6.856   3.114
  128VAL   HG23  519   5.331   6.893   3.027
  128VAL      C  520   5.248   6.516   3.191
  128VAL      O  521   5.326   6.437   3.246
  129ALA      N  522   5.115   6.496   3.191
  129ALA      H  523   5.057   6.562   3.144
  129ALA     CA  524   5.052   6.381   3.256
  129ALA     HA  525   5.087   6.378   3.350
  129ALA     CB  526   4.901   6.402   3.258
  129ALA    HB1  527   4.856   6.325   3.302
  129ALA    HB2  528   4.880   6.486   3.309
  129ALA    HB3  529   4.867   6.411   3.164
  129ALA      C  530   5.090   6.247   3.188
  129ALA      O  531   5.136   6.155   3.254
  130ALA      N  532   5.078   6.239   3.055
  130ALA      H  533   5.042   6.319   3.006
  130ALA     CA  534   5.115   6.121   2.977
  130ALA     HA  535   5.061   6.045   3.013
  130ALA     CB  536   5.084   6.152   2.831
  130ALA    HB1  537   5.108   6.073   2.774
  130ALA    HB2  538   4.986   6.171   2.821
  130ALA    HB3  539   5.137   6.231   2.802
  130ALA      C  540   5.263   6.082   2.992
  130ALA      O  541   5.297   5.964   2.988
  131SER      N  542   5.351   6.179   3.015
  131SER      H  543   5.318   6.273   3.016
  131SER     CA  544   5.494   6.155   3.041
  131SER     HA  545   5.523   6.090   2.970
  131SER     CB  546   5.569   6.287   3.029
  131SER    HB1  547   5.666   6.276   3.053
  131SER    HB2  548   5.529   6.358   3.087
  131SER     OG  549   5.563   6.331   2.895
  131SER     HG  550   5.612   6.418   2.886
  131SER      C  551   5.520   6.088   3.176
  131SER      O  552   5.603   5.999   3.185
  132ILE      N  553   5.444   6.124   3.281
  132ILE      H  554   5.382   6.202   3.271
  132ILE     CA  555   5.449   6.053   3.410
  132ILE     HA  556   5.545   6.049   3.437
  132ILE     CB  557   5.368   6.134   3.516
  132ILE     HB  558   5.276   6.146   3.479
  132ILE    CG2  559   5.359   6.056   3.649
  132ILE   HG21  560   5.306   6.110   3.715
  132ILE   HG22  561   5.313   5.968   3.634
  132ILE   HG23  562   5.451   6.039   3.685
  132ILE    CG1  563   5.432   6.272   3.543
  132ILE   HG11  564   5.458   6.313   3.455
  132ILE   HG12  565   5.513   6.260   3.600
  132ILE     CD  566   5.339   6.371   3.614
  132ILE    HD1  567   5.387   6.458   3.627
  132ILE    HD2  568   5.257   6.386   3.558
  132ILE    HD3  569   5.312   6.333   3.702
  132ILE      C  570   5.398   5.910   3.396
  132ILE      O  571   5.455   5.816   3.451
  133ILE      N  572   5.293   5.890   3.316
  133ILE      H  573   5.255   5.970   3.269
  133ILE     CA  574   5.228   5.761   3.291
  133ILE     HA  575   5.218   5.715   3.379
  133ILE     CB  576   5.086   5.786   3.236
  133ILE     HB  577   5.098   5.840   3.152
  133ILE    CG2  578   5.014   5.656   3.198
  133ILE   HG21  579   4.922   5.678   3.163
  133ILE   HG22  580   5.066   5.608   3.128
  133ILE   HG23  581   5.005   5.598   3.280
  133ILE    CG1  582   5.000   5.861   3.340
  133ILE   HG11  583   5.054   5.937   3.377
  133ILE   HG12  584   4.978   5.798   3.414
  133ILE     CD  585   4.868   5.919   3.288
  133ILE    HD1  586   4.820   5.966   3.362
  133ILE    HD2  587   4.887   5.985   3.215
  133ILE    HD3  588   4.811   5.845   3.252
  133ILE      C  589   5.317   5.668   3.206
  133ILE      O  590   5.328   5.550   3.236
  134GLY      N  591   5.391   5.721   3.107
  134GLY      H  592   5.378   5.818   3.085
  134GLY     CA  593   5.489   5.646   3.028
  134GLY    HA1  594   5.519   5.705   2.953
  134GLY    HA2  595   5.442   5.566   2.991
  134GLY      C  596   5.611   5.601   3.111
  134GLY      O  597   5.651   5.484   3.104
  135ILE      N  598   5.664   5.688   3.198
  135ILE      H  599   5.628   5.781   3.200
  135ILE     CA  600   5.772   5.651   3.291
  135ILE     HA  601   5.846   5.615   3.235
  135ILE     CB  602   5.823   5.777   3.366
  135ILE     HB  603   5.744   5.823   3.407
  135ILE    CG2  604   5.921   5.740   3.479
  135ILE   HG21  605   5.951   5.823   3.524
  135ILE   HG22  606   5.875   5.681   3.544
  135ILE   HG23  607   5.999   5.692   3.440
  135ILE    CG1  608   5.893   5.872   3.265
  135ILE   HG11  609   5.834   5.884   3.186
  135ILE   HG12  610   5.979   5.830   3.236
  135ILE     CD  611   5.926   6.011   3.321
  135ILE    HD1  612   5.971   6.066   3.250
  135ILE    HD2  613   5.841   6.056   3.349
  135ILE    HD3  614   5.986   6.002   3.400
  135ILE      C  615   5.727   5.540   3.386
  135ILE      O  616   5.804   5.446   3.413
  136LEU      N  617   5.602   5.542   3.433
  136LEU      H  618   5.547   5.624   3.416
  136LEU     CA  619   5.541   5.432   3.509
  136LEU     HA  620   5.604   5.409   3.582
  136LEU     CB  621   5.408   5.481   3.567
  136LEU    HB1  622   5.351   5.514   3.492
  136LEU    HB2  623   5.427   5.557   3.630
  136LEU     CG  624   5.329   5.373   3.644
  136LEU     HG  625   5.317   5.294   3.583
  136LEU    CD1  626   5.404   5.325   3.768
  136LEU   HD11  627   5.350   5.255   3.815
  136LEU   HD12  628   5.492   5.286   3.741
  136LEU   HD13  629   5.419   5.402   3.830
  136LEU    CD2  630   5.193   5.429   3.687
  136LEU   HD21  631   5.143   5.359   3.737
  136LEU   HD22  632   5.208   5.508   3.746
  136LEU   HD23  633   5.142   5.457   3.606
  136LEU      C  634   5.526   5.305   3.423
  136LEU      O  635   5.551   5.196   3.474
  137HIS      N  636   5.489   5.316   3.295
  137HIS      H  637   5.476   5.408   3.257
  137HIS     CA  638   5.467   5.201   3.207
  137HIS     HA  639   5.402   5.143   3.257
  137HIS     CB  640   5.408   5.248   3.073
  137HIS    HB1  641   5.481   5.292   3.020
  137HIS    HB2  642   5.336   5.315   3.092
  137HIS     CG  643   5.347   5.142   2.985
  137HIS    ND1  644   5.299   5.164   2.856
  137HIS    CE1  645   5.240   5.051   2.816
  137HIS    HE1  646   5.195   5.038   2.727
  137HIS    NE2  647   5.249   4.958   2.912
  137HIS    HE2  648   5.213   4.865   2.907
  137HIS    CD2  649   5.318   5.012   3.019
  137HIS    HD2  650   5.341   4.966   3.104
  137HIS      C  651   5.594   5.116   3.187
  137HIS      O  652   5.584   4.994   3.197
  138LEU      N  653   5.711   5.178   3.167
  138LEU      H  654   5.714   5.277   3.156
  138LEU     CA  655   5.836   5.100   3.161
  138LEU     HA  656   5.817   5.028   3.094
  138LEU     CB  657   5.954   5.187   3.110
  138LEU    HB1  658   5.965   5.265   3.170
  138LEU    HB2  659   5.933   5.218   3.017
  138LEU     CG  660   6.088   5.108   3.106
  138LEU     HG  661   6.102   5.077   3.200
  138LEU    CD1  662   6.085   4.986   3.014
  138LEU   HD11  663   6.174   4.940   3.017
  138LEU   HD12  664   6.015   4.922   3.045
  138LEU   HD13  665   6.066   5.015   2.921
  138LEU    CD2  666   6.204   5.195   3.059
  138LEU   HD21  667   6.289   5.141   3.058
  138LEU   HD22  668   6.186   5.229   2.967
  138LEU   HD23  669   6.215   5.272   3.122
  138LEU      C  670   5.868   5.034   3.295
  138LEU      O  671   5.909   4.917   3.296
  139ILE      N  672   5.847   5.102   3.408
  139ILE      H  673   5.813   5.195   3.403
  139ILE     CA  674   5.873   5.044   3.542
  139ILE     HA  675   5.967   5.013   3.541
  139ILE     CB  676   5.856   5.153   3.652
  139ILE     HB  677   5.767   5.197   3.640
  139ILE    CG2  678   5.861   5.090   3.793
  139ILE   HG21  679   5.850   5.162   3.862
  139ILE   HG22  680   5.786   5.024   3.802
  139ILE   HG23  681   5.948   5.044   3.806
  139ILE    CG1  682   5.968   5.259   3.638
  139ILE   HG11  683   5.975   5.285   3.542
  139ILE   HG12  684   6.054   5.219   3.668
  139ILE     CD  685   5.942   5.386   3.721
  139ILE    HD1  686   6.017   5.451   3.708
  139ILE    HD2  687   5.856   5.429   3.691
  139ILE    HD3  688   5.935   5.362   3.818
  139ILE      C  689   5.785   4.921   3.565
  139ILE      O  690   5.836   4.816   3.603
  140LEU      N  691   5.654   4.930   3.536
  140LEU      H  692   5.619   5.018   3.503
  140LEU     CA  693   5.562   4.817   3.549
  140LEU     HA  694   5.578   4.781   3.641
  140LEU     CB  695   5.417   4.867   3.534
  140LEU    HB1  696   5.357   4.788   3.533
  140LEU    HB2  697   5.410   4.916   3.447
  140LEU     CG  698   5.369   4.962   3.645
  140LEU     HG  699   5.433   5.038   3.648
  140LEU    CD1  700   5.228   5.011   3.612
  140LEU   HD11  701   5.197   5.072   3.684
  140LEU   HD12  702   5.230   5.060   3.525
  140LEU   HD13  703   5.166   4.933   3.606
  140LEU    CD2  704   5.367   4.895   3.783
  140LEU   HD21  705   5.335   4.961   3.851
  140LEU   HD22  706   5.305   4.816   3.781
  140LEU   HD23  707   5.459   4.864   3.807
  140LEU      C  708   5.593   4.705   3.449
  140LEU      O  709   5.581   4.587   3.485
  141TRP      N  710   5.636   4.737   3.327
  141TRP      H  711   5.641   4.834   3.303
  141TRP     CA  712   5.678   4.639   3.226
  141TRP     HA  713   5.604   4.572   3.221
  141TRP     CB  714   5.695   4.709   3.090
  141TRP    HB1  715   5.769   4.775   3.098
  141TRP    HB2  716   5.610   4.757   3.068
  141TRP     CG  717   5.727   4.619   2.974
  141TRP    CD1  718   5.637   4.563   2.890
  141TRP    HD1  719   5.538   4.576   2.896
  141TRP    NE1  720   5.701   4.485   2.796
  141TRP    HE1  721   5.655   4.432   2.725
  141TRP    CE2  722   5.838   4.491   2.812
  141TRP    CZ2  723   5.944   4.431   2.743
  141TRP    HZ2  724   5.925   4.371   2.664
  141TRP    CH2  725   6.076   4.456   2.784
  141TRP    HH2  726   6.153   4.414   2.735
  141TRP    CZ3  727   6.099   4.540   2.895
  141TRP    HZ3  728   6.192   4.558   2.925
  141TRP    CE3  729   5.991   4.598   2.965
  141TRP    HE3  730   6.010   4.657   3.044
  141TRP    CD2  731   5.858   4.575   2.925
  141TRP      C  732   5.803   4.563   3.268
  141TRP      O  733   5.806   4.441   3.259
  142ILE      N  734   5.905   4.630   3.323
  142ILE      H  735   5.901   4.729   3.325
  142ILE     CA  736   6.024   4.564   3.381
  142ILE     HA  737   6.063   4.507   3.309
  142ILE     CB  738   6.129   4.669   3.423
  142ILE     HB  739   6.083   4.738   3.479
  142ILE    CG2  740   6.243   4.607   3.508
  142ILE   HG21  741   6.308   4.678   3.533
  142ILE   HG22  742   6.204   4.567   3.591
  142ILE   HG23  743   6.289   4.536   3.455
  142ILE    CG1  744   6.190   4.736   3.297
  142ILE   HG11  745   6.115   4.767   3.238
  142ILE   HG12  746   6.245   4.668   3.248
  142ILE     CD  747   6.280   4.856   3.326
  142ILE    HD1  748   6.315   4.893   3.240
  142ILE    HD2  749   6.228   4.927   3.373
  142ILE    HD3  750   6.357   4.828   3.383
  142ILE      C  751   5.982   4.471   3.497
  142ILE      O  752   6.027   4.357   3.502
  143LEU      N  753   5.893   4.517   3.586
  143LEU      H  754   5.858   4.610   3.576
  143LEU     CA  755   5.842   4.436   3.698
  143LEU     HA  756   5.925   4.401   3.741
  143LEU     CB  757   5.764   4.527   3.794
  143LEU    HB1  758   5.716   4.468   3.860
  143LEU    HB2  759   5.696   4.578   3.741
  143LEU     CG  760   5.851   4.628   3.872
  143LEU     HG  761   5.911   4.673   3.806
  143LEU    CD1  762   5.760   4.729   3.944
  143LEU   HD11  763   5.817   4.794   3.995
  143LEU   HD12  764   5.705   4.778   3.877
  143LEU   HD13  765   5.701   4.680   4.008
  143LEU    CD2  766   5.937   4.560   3.978
  143LEU   HD21  767   5.992   4.629   4.026
  143LEU   HD22  768   5.879   4.512   4.044
  143LEU   HD23  769   5.998   4.494   3.934
  143LEU      C  770   5.757   4.315   3.652
  143LEU      O  771   5.756   4.213   3.721
  144ASP      N  772   5.689   4.322   3.537
  144ASP      H  773   5.688   4.410   3.489
  144ASP     CA  774   5.616   4.209   3.477
  144ASP     HA  775   5.569   4.163   3.553
  144ASP     CB  776   5.515   4.263   3.375
  144ASP    HB1  777   5.566   4.305   3.300
  144ASP    HB2  778   5.459   4.332   3.421
  144ASP     CG  779   5.421   4.156   3.315
  144ASP    OD1  780   5.374   4.176   3.201
  144ASP    OD2  781   5.388   4.057   3.382
  144ASP      C  782   5.713   4.107   3.412
  144ASP      O  783   5.692   3.986   3.421
  145ARG      N  784   5.820   4.155   3.347
  145ARG      H  785   5.838   4.253   3.354
  145ARG     CA  786   5.914   4.074   3.268
  145ARG     HA  787   5.856   4.002   3.229
  145ARG     CB  788   5.978   4.163   3.160
  145ARG    HB1  789   6.050   4.112   3.115
  145ARG    HB2  790   6.017   4.244   3.205
  145ARG     CG  791   5.878   4.211   3.053
  145ARG    HG1  792   5.919   4.287   3.003
  145ARG    HG2  793   5.794   4.241   3.098
  145ARG     CD  794   5.844   4.099   2.954
  145ARG    HD1  795   5.818   4.016   3.003
  145ARG    HD2  796   5.923   4.080   2.895
  145ARG     NE  797   5.730   4.138   2.867
  145ARG     HE  798   5.750   4.204   2.795
  145ARG     CZ  799   5.605   4.096   2.875
  145ARG    NH1  800   5.564   4.013   2.967
  145ARG   HH11  801   5.627   3.979   3.036
  145ARG   HH12  802   5.468   3.984   2.968
  145ARG    NH2  803   5.518   4.137   2.790
  145ARG   HH21  804   5.545   4.201   2.718
  145ARG   HH22  805   5.424   4.105   2.796
  145ARG      C  806   6.023   4.003   3.350
  145ARG      O  807   6.078   3.904   3.301
  146LEU      N  808   6.055   4.052   3.471
  146LEU      H  809   6.005   4.133   3.501
  146LEU     CA  810   6.156   3.996   3.561
  146LEU     HA  811   6.212   3.933   3.508
  146LEU     CB  812   6.244   4.112   3.616
  146LEU    HB1  813   6.307   4.074   3.682
  146LEU    HB2  814   6.184   4.178   3.661
  146LEU     CG  815   6.327   4.190   3.513
  146LEU     HG  816   6.264   4.234   3.449
  146LEU    CD1  817   6.412   4.293   3.586
  146LEU   HD11  818   6.466   4.345   3.520
  146LEU   HD12  819   6.352   4.356   3.636
  146LEU   HD13  820   6.472   4.247   3.651
  146LEU    CD2  821   6.421   4.099   3.434
  146LEU   HD21  822   6.474   4.153   3.369
  146LEU   HD22  823   6.484   4.053   3.498
  146LEU   HD23  824   6.368   4.030   3.385
  146LEU      C  825   6.093   3.909   3.670
  146LEU      O  826   6.174   3.914   3.785
  146NME      N  827   6.067   3.793   3.647
  146NME      H  828   6.026   3.736   3.718
  146NME    CH3  829   6.095   3.737   3.515
  146NME   HH31  830   6.067   3.641   3.513
  146NME   HH32  831   6.044   3.788   3.446
  146NME   HH33  832   6.193   3.744   3.496
  221ACE    CH3  833   5.258   7.555   2.826
  221ACE   HH31  834   5.354   7.551   2.796
  221ACE   HH32  835   5.234   7.650   2.845
  221ACE   HH33  836   5.247   7.500   2.909
  221ACE      C  837   5.169   7.500   2.718
  221ACE      O  838   5.047   7.496   2.735
  222SER      N  839   5.229   7.459   2.607
  222SER      H  840   5.327   7.475   2.598
  222SER     CA  841   5.160   7.390   2.496
  222SER     HA  842   5.095   7.329   2.541
  222SER     CB  843   5.083   7.490   2.408
  222SER    HB1  844   5.022   7.546   2.464
  222SER    HB2  845   5.029   7.440   2.340
  222SER     OG  846   5.165   7.580   2.337
  222SER     HG  847   5.108   7.641   2.282
  222SER      C  848   5.256   7.305   2.412
  222SER      O  849   5.378   7.323   2.417
  223SER      N  850   5.201   7.211   2.334
  223SER      H  851   5.101   7.209   2.328
  223SER     CA  852   5.276   7.110   2.257
  223SER     HA  853   5.368   7.148   2.246
  223SER     CB  854   5.280   6.978   2.334
  223SER    HB1  855   5.326   6.907   2.281
  223SER    HB2  856   5.187   6.948   2.357
  223SER     OG  857   5.351   6.992   2.456
  223SER     HG  858   5.352   6.904   2.504
  223SER      C  859   5.213   7.086   2.120
  223SER      O  860   5.098   7.123   2.095
  224ASP      N  861   5.288   7.025   2.028
  224ASP      H  862   5.381   6.998   2.052
  224ASP     CA  863   5.238   6.997   1.892
  224ASP     HA  864   5.204   7.085   1.859
  224ASP     CB  865   5.350   6.947   1.800
  224ASP    HB1  866   5.314   6.941   1.707
  224ASP    HB2  867   5.379   6.857   1.831
  224ASP     CG  868   5.473   7.039   1.797
  224ASP    OD1  869   5.461   7.158   1.836
  224ASP    OD2  870   5.582   6.992   1.759
  224ASP      C  871   5.121   6.896   1.895
  224ASP      O  872   5.126   6.800   1.972
  225PRO      N  873   5.018   6.911   1.807
  225PRO     CD  874   4.994   7.026   1.723
  225PRO    HD1  875   5.059   7.027   1.648
  225PRO    HD2  876   5.005   7.110   1.777
  225PRO     CG  877   4.850   7.012   1.672
  225PRO    HG1  878   4.840   7.049   1.580
  225PRO    HG2  879   4.785   7.058   1.733
  225PRO     CB  880   4.829   6.862   1.673
  225PRO    HB1  881   4.865   6.820   1.590
  225PRO    HB2  882   4.732   6.839   1.682
  225PRO     CA  883   4.907   6.817   1.797
  225PRO     HA  884   4.856   6.824   1.883
  225PRO      C  885   4.948   6.669   1.787
  225PRO      O  886   4.888   6.585   1.853
  226LEU      N  887   5.055   6.638   1.714
  226LEU      H  888   5.103   6.710   1.664
  226LEU     CA  889   5.107   6.499   1.706
  226LEU     HA  890   5.029   6.441   1.681
  226LEU     CB  891   5.216   6.496   1.598
  226LEU    HB1  892   5.294   6.549   1.630
  226LEU    HB2  893   5.180   6.537   1.515
  226LEU     CG  894   5.266   6.354   1.563
  226LEU     HG  895   5.301   6.311   1.647
  226LEU    CD1  896   5.151   6.267   1.508
  226LEU   HD11  897   5.186   6.176   1.486
  226LEU   HD12  898   5.079   6.260   1.576
  226LEU   HD13  899   5.115   6.309   1.424
  226LEU    CD2  900   5.377   6.362   1.458
  226LEU   HD21  901   5.409   6.270   1.435
  226LEU   HD22  902   5.341   6.406   1.375
  226LEU   HD23  903   5.453   6.416   1.494
  226LEU      C  904   5.157   6.446   1.842
  226LEU      O  905   5.143   6.328   1.871
  227VAL      N  906   5.212   6.533   1.927
  227VAL      H  907   5.223   6.627   1.897
  227VAL     CA  908   5.258   6.498   2.064
  227VAL     HA  909   5.305   6.410   2.056
  227VAL     CB  910   5.359   6.603   2.116
  227VAL     HB  911   5.307   6.688   2.121
  227VAL    CG1  912   5.413   6.565   2.254
  227VAL   HG11  913   5.478   6.635   2.285
  227VAL   HG12  914   5.338   6.559   2.319
  227VAL   HG13  915   5.460   6.477   2.249
  227VAL    CG2  916   5.479   6.621   2.024
  227VAL   HG21  917   5.541   6.690   2.063
  227VAL   HG22  918   5.528   6.534   2.015
  227VAL   HG23  919   5.448   6.651   1.934
  227VAL      C  920   5.139   6.482   2.159
  227VAL      O  921   5.140   6.392   2.243
  228VAL      N  922   5.034   6.563   2.143
  228VAL      H  923   5.041   6.636   2.075
  228VAL     CA  924   4.910   6.551   2.222
  228VAL     HA  925   4.937   6.542   2.318
  228VAL     CB  926   4.824   6.678   2.209
  228VAL     HB  927   4.801   6.688   2.112
  228VAL    CG1  928   4.695   6.666   2.292
  228VAL   HG11  929   4.641   6.750   2.281
  228VAL   HG12  930   4.641   6.588   2.259
  228VAL   HG13  931   4.718   6.653   2.388
  228VAL    CG2  932   4.900   6.800   2.261
  228VAL   HG21  933   4.843   6.881   2.252
  228VAL   HG22  934   4.924   6.786   2.357
  228VAL   HG23  935   4.984   6.812   2.207
  228VAL      C  936   4.833   6.423   2.182
  228VAL      O  937   4.793   6.347   2.269
  229ALA      N  938   4.823   6.393   2.051
  229ALA      H  939   4.857   6.459   1.985
  229ALA     CA  940   4.762   6.268   2.002
  229ALA     HA  941   4.670   6.263   2.040
  229ALA     CB  942   4.756   6.276   1.849
  229ALA    HB1  943   4.715   6.192   1.813
  229ALA    HB2  944   4.700   6.354   1.822
  229ALA    HB3  945   4.848   6.286   1.812
  229ALA      C  946   4.840   6.144   2.050
  229ALA      O  947   4.780   6.052   2.105
  230ALA      N  948   4.974   6.144   2.039
  230ALA      H  949   5.018   6.220   1.992
  230ALA     CA  950   5.056   6.037   2.093
  230ALA     HA  951   5.021   5.953   2.050
  230ALA     CB  952   5.203   6.063   2.055
  230ALA    HB1  953   5.261   5.990   2.091
  230ALA    HB2  954   5.212   6.066   1.955
  230ALA    HB3  955   5.232   6.151   2.094
  230ALA      C  956   5.041   6.020   2.244
  230ALA      O  957   5.037   5.907   2.294
  231SER      N  958   5.023   6.130   2.319
  231SER      H  959   5.028   6.218   2.274
  231SER     CA  960   4.999   6.128   2.464
  231SER     HA  961   5.070   6.069   2.502
  231SER     CB  962   5.010   6.271   2.518
  231SER    HB1  963   4.988   6.275   2.616
  231SER    HB2  964   4.951   6.334   2.468
  231SER     OG  965   5.143   6.317   2.503
  231SER     HG  966   5.150   6.410   2.538
  231SER      C  967   4.865   6.065   2.501
  231SER      O  968   4.859   5.981   2.591
  232ILE      N  969   4.757   6.095   2.427
  232ILE      H  970   4.765   6.167   2.358
  232ILE     CA  971   4.626   6.027   2.443
  232ILE     HA  972   4.599   6.038   2.539
  232ILE     CB  973   4.521   6.095   2.352
  232ILE     HB  974   4.559   6.097   2.259
  232ILE    CG2  975   4.389   6.014   2.349
  232ILE   HG21  976   4.323   6.060   2.289
  232ILE   HG22  977   4.406   5.922   2.314
  232ILE   HG23  978   4.351   6.009   2.441
  232ILE    CG1  979   4.493   6.239   2.398
  232ILE   HG11  980   4.580   6.283   2.419
  232ILE   HG12  981   4.436   6.236   2.480
  232ILE     CD  982   4.420   6.326   2.294
  232ILE    HD1  983   4.406   6.417   2.331
  232ILE    HD2  984   4.476   6.331   2.211
  232ILE    HD3  985   4.332   6.284   2.272
  232ILE      C  986   4.640   5.877   2.416
  232ILE      O  987   4.591   5.795   2.494
  233ILE      N  988   4.711   5.842   2.308
  233ILE      H  989   4.748   5.915   2.252
  233ILE     CA  990   4.738   5.704   2.266
  233ILE     HA  991   4.649   5.657   2.260
  233ILE     CB  992   4.804   5.707   2.126
  233ILE     HB  993   4.867   5.784   2.122
  233ILE    CG2  994   4.891   5.584   2.096
  233ILE   HG21  995   4.931   5.592   2.005
  233ILE   HG22  996   4.964   5.578   2.164
  233ILE   HG23  997   4.835   5.502   2.101
  233ILE    CG1  998   4.693   5.724   2.020
  233ILE   HG11  999   4.627   5.791   2.054
  233ILE   HG12 1000   4.647   5.635   2.008
  233ILE     CD 1001   4.740   5.770   1.883
  233ILE    HD1 1002   4.662   5.778   1.821
  233ILE    HD2 1003   4.785   5.860   1.892
  233ILE    HD3 1004   4.805   5.704   1.846
  233ILE      C 1005   4.818   5.626   2.371
  233ILE      O 1006   4.782   5.514   2.404
  234GLY      N 1007   4.924   5.684   2.428
  234GLY      H 1008   4.947   5.778   2.402
  234GLY     CA 1009   5.007   5.617   2.528
  234GLY    HA1 1010   5.093   5.667   2.534
  234GLY    HA2 1011   5.025   5.524   2.493
  234GLY      C 1012   4.943   5.607   2.667
  234GLY      O 1013   4.971   5.514   2.742
  235ILE      N 1014   4.851   5.699   2.703
  235ILE      H 1015   4.840   5.782   2.647
  235ILE     CA 1016   4.767   5.683   2.822
  235ILE     HA 1017   4.830   5.662   2.897
  235ILE     CB 1018   4.692   5.813   2.857
  235ILE     HB 1019   4.646   5.844   2.773
  235ILE    CG2 1020   4.589   5.789   2.969
  235ILE   HG21 1021   4.541   5.874   2.990
  235ILE   HG22 1022   4.522   5.720   2.939
  235ILE   HG23 1023   4.636   5.756   3.051
  235ILE    CG1 1024   4.790   5.923   2.903
  235ILE   HG11 1025   4.871   5.920   2.844
  235ILE   HG12 1026   4.818   5.903   2.997
  235ILE     CD 1027   4.731   6.064   2.899
  235ILE    HD1 1028   4.799   6.130   2.930
  235ILE    HD2 1029   4.704   6.086   2.805
  235ILE    HD3 1030   4.650   6.068   2.959
  235ILE      C 1031   4.671   5.564   2.803
  235ILE      O 1032   4.659   5.479   2.891
  236LEU      N 1033   4.607   5.553   2.685
  236LEU      H 1034   4.613   5.628   2.619
  236LEU     CA 1035   4.527   5.436   2.651
  236LEU     HA 1036   4.458   5.427   2.723
  236LEU     CB 1037   4.457   5.460   2.516
  236LEU    HB1 1038   4.528   5.474   2.447
  236LEU    HB2 1039   4.401   5.542   2.523
  236LEU     CG 1040   4.366   5.344   2.469
  236LEU     HG 1041   4.420   5.259   2.472
  236LEU    CD1 1042   4.246   5.323   2.560
  236LEU   HD11 1043   4.190   5.248   2.525
  236LEU   HD12 1044   4.277   5.303   2.652
  236LEU   HD13 1045   4.191   5.407   2.561
  236LEU    CD2 1046   4.317   5.371   2.327
  236LEU   HD21 1047   4.259   5.296   2.297
  236LEU   HD22 1048   4.266   5.457   2.325
  236LEU   HD23 1049   4.396   5.379   2.265
  236LEU      C 1050   4.611   5.308   2.651
  236LEU      O 1051   4.562   5.203   2.692
  237HIS      N 1052   4.738   5.314   2.611
  237HIS      H 1053   4.774   5.402   2.580
  237HIS     CA 1054   4.828   5.199   2.610
  237HIS     HA 1055   4.776   5.130   2.560
  237HIS     CB 1056   4.958   5.229   2.534
  237HIS    HB1 1057   5.016   5.285   2.594
  237HIS    HB2 1058   4.934   5.282   2.452
  237HIS     CG 1059   5.037   5.109   2.491
  237HIS    ND1 1060   5.155   5.116   2.417
  237HIS    CE1 1061   5.196   4.990   2.396
  237HIS    HE1 1062   5.278   4.963   2.347
  237HIS    NE2 1063   5.109   4.904   2.452
  237HIS    HE2 1064   5.116   4.805   2.452
  237HIS    CD2 1065   5.008   4.977   2.511
  237HIS    HD2 1066   4.928   4.941   2.559
  237HIS      C 1067   4.855   5.144   2.751
  237HIS      O 1068   4.839   5.024   2.769
  238LEU      N 1069   4.886   5.227   2.851
  238LEU      H 1070   4.900   5.324   2.833
  238LEU     CA 1071   4.901   5.174   2.988
  238LEU     HA 1072   4.967   5.100   2.980
  238LEU     CB 1073   4.959   5.279   3.086
  238LEU    HB1 1074   4.897   5.357   3.089
  238LEU    HB2 1075   5.048   5.308   3.052
  238LEU     CG 1076   4.976   5.221   3.230
  238LEU     HG 1077   4.886   5.186   3.257
  238LEU    CD1 1078   5.076   5.107   3.236
  238LEU   HD11 1079   5.083   5.074   3.330
  238LEU   HD12 1080   5.047   5.032   3.177
  238LEU   HD13 1081   5.166   5.140   3.206
  238LEU    CD2 1082   5.021   5.327   3.328
  238LEU   HD21 1083   5.031   5.287   3.419
  238LEU   HD22 1084   5.109   5.364   3.298
  238LEU   HD23 1085   4.954   5.401   3.331
  238LEU      C 1086   4.768   5.117   3.040
  238LEU      O 1087   4.768   5.009   3.098
  239ILE      N 1088   4.655   5.185   3.014
  239ILE      H 1089   4.662   5.271   2.963
  239ILE     CA 1090   4.523   5.139   3.056
  239ILE     HA 1091   4.527   5.130   3.156
  239ILE     CB 1092   4.414   5.244   3.018
  239ILE     HB 1093   4.427   5.269   2.922
  239ILE    CG2 1094   4.271   5.188   3.030
  239ILE   HG21 1095   4.205   5.259   3.005
  239ILE   HG22 1096   4.261   5.109   2.969
  239ILE   HG23 1097   4.255   5.159   3.125
  239ILE    CG1 1098   4.431   5.369   3.109
  239ILE   HG11 1099   4.527   5.395   3.111
  239ILE   HG12 1100   4.401   5.345   3.202
  239ILE     CD 1101   4.349   5.489   3.062
  239ILE    HD1 1102   4.364   5.566   3.124
  239ILE    HD2 1103   4.379   5.514   2.969
  239ILE    HD3 1104   4.252   5.465   3.060
  239ILE      C 1105   4.492   4.999   2.999
  239ILE      O 1106   4.460   4.908   3.075
  240LEU      N 1107   4.509   4.978   2.868
  240LEU      H 1108   4.537   5.055   2.810
  240LEU     CA 1109   4.487   4.847   2.806
  240LEU     HA 1110   4.397   4.817   2.838
  240LEU     CB 1111   4.487   4.860   2.653
  240LEU    HB1 1112   4.483   4.769   2.614
  240LEU    HB2 1113   4.572   4.905   2.626
  240LEU     CG 1114   4.370   4.942   2.595
  240LEU     HG 1115   4.370   5.031   2.640
  240LEU    CD1 1116   4.388   4.956   2.444
  240LEU   HD11 1117   4.312   5.009   2.406
  240LEU   HD12 1118   4.474   5.004   2.425
  240LEU   HD13 1119   4.389   4.866   2.401
  240LEU    CD2 1120   4.234   4.877   2.619
  240LEU   HD21 1121   4.162   4.933   2.580
  240LEU   HD22 1122   4.232   4.786   2.577
  240LEU   HD23 1123   4.219   4.868   2.718
  240LEU      C 1124   4.590   4.743   2.852
  240LEU      O 1125   4.555   4.627   2.874
  241TRP      N 1126   4.717   4.783   2.873
  241TRP      H 1127   4.739   4.878   2.855
  241TRP     CA 1128   4.823   4.694   2.922
  241TRP     HA 1129   4.823   4.614   2.863
  241TRP     CB 1130   4.957   4.769   2.910
  241TRP    HB1 1131   4.955   4.848   2.972
  241TRP    HB2 1132   4.967   4.801   2.816
  241TRP     CG 1133   5.079   4.690   2.943
  241TRP    CD1 1134   5.156   4.624   2.855
  241TRP    HD1 1135   5.142   4.622   2.756
  241TRP    NE1 1136   5.259   4.560   2.921
  241TRP    HE1 1137   5.329   4.505   2.876
  241TRP    CE2 1138   5.252   4.581   3.057
  241TRP    CZ2 1139   5.328   4.535   3.166
  241TRP    HZ2 1140   5.406   4.474   3.151
  241TRP    CH2 1141   5.293   4.576   3.296
  241TRP    HH2 1142   5.346   4.543   3.375
  241TRP    CZ3 1143   5.184   4.662   3.316
  241TRP    HZ3 1144   5.161   4.692   3.409
  241TRP    CE3 1145   5.109   4.708   3.206
  241TRP    HE3 1146   5.032   4.769   3.222
  241TRP    CD2 1147   5.139   4.667   3.075
  241TRP      C 1148   4.797   4.643   3.065
  241TRP      O 1149   4.824   4.526   3.094
  242ILE      N 1150   4.741   4.727   3.153
  242ILE      H 1151   4.730   4.823   3.124
  242ILE     CA 1152   4.695   4.690   3.287
  242ILE     HA 1153   4.769   4.635   3.326
  242ILE     CB 1154   4.675   4.816   3.376
  242ILE     HB 1155   4.619   4.880   3.323
  242ILE    CG2 1156   4.599   4.782   3.507
  242ILE   HG21 1157   4.588   4.865   3.561
  242ILE   HG22 1158   4.509   4.744   3.485
  242ILE   HG23 1159   4.652   4.715   3.559
  242ILE    CG1 1160   4.810   4.882   3.409
  242ILE   HG11 1161   4.857   4.901   3.323
  242ILE   HG12 1162   4.864   4.816   3.463
  242ILE     CD 1163   4.802   5.012   3.489
  242ILE    HD1 1164   4.894   5.047   3.506
  242ILE    HD2 1165   4.749   5.080   3.437
  242ILE    HD3 1166   4.756   4.995   3.577
  242ILE      C 1167   4.567   4.604   3.280
  242ILE      O 1168   4.561   4.499   3.343
  243LEU      N 1169   4.466   4.646   3.203
  243LEU      H 1170   4.479   4.729   3.149
  243LEU     CA 1171   4.338   4.575   3.195
  243LEU     HA 1172   4.311   4.561   3.290
  243LEU     CB 1173   4.236   4.663   3.118
  243LEU    HB1 1174   4.156   4.607   3.097
  243LEU    HB2 1175   4.279   4.694   3.033
  243LEU     CG 1176   4.189   4.787   3.196
  243LEU     HG 1177   4.272   4.834   3.229
  243LEU    CD1 1178   4.106   4.877   3.105
  243LEU   HD11 1179   4.076   4.958   3.156
  243LEU   HD12 1180   4.162   4.907   3.027
  243LEU   HD13 1181   4.027   4.827   3.072
  243LEU    CD2 1182   4.103   4.751   3.318
  243LEU   HD21 1183   4.076   4.835   3.365
  243LEU   HD22 1184   4.022   4.702   3.288
  243LEU   HD23 1185   4.156   4.694   3.381
  243LEU      C 1186   4.350   4.436   3.130
  243LEU      O 1187   4.273   4.346   3.165
  244ASP      N 1188   4.449   4.412   3.044
  244ASP      H 1189   4.505   4.489   3.014
  244ASP     CA 1190   4.480   4.279   2.992
  244ASP     HA 1191   4.392   4.238   2.968
  244ASP     CB 1192   4.570   4.296   2.867
  244ASP    HB1 1193   4.663   4.318   2.897
  244ASP    HB2 1194   4.534   4.370   2.811
  244ASP     CG 1195   4.576   4.169   2.782
  244ASP    OD1 1196   4.685   4.132   2.735
  244ASP    OD2 1197   4.468   4.110   2.753
  244ASP      C 1198   4.544   4.185   3.096
  244ASP      O 1199   4.560   4.064   3.070
  245ARG      N 1200   4.581   4.237   3.215
  245ARG      H 1201   4.563   4.334   3.229
  245ARG     CA 1202   4.644   4.163   3.326
  245ARG     HA 1203   4.661   4.072   3.289
  245ARG     CB 1204   4.775   4.235   3.365
  245ARG    HB1 1205   4.812   4.192   3.447
  245ARG    HB2 1206   4.755   4.331   3.384
  245ARG     CG 1207   4.880   4.227   3.254
  245ARG    HG1 1208   4.838   4.256   3.168
  245ARG    HG2 1209   4.910   4.132   3.245
  245ARG     CD 1210   5.004   4.315   3.280
  245ARG    HD1 1211   5.038   4.298   3.372
  245ARG    HD2 1212   4.979   4.411   3.270
  245ARG     NE 1213   5.113   4.285   3.185
  245ARG     HE 1214   5.201   4.261   3.226
  245ARG     CZ 1215   5.108   4.287   3.053
  245ARG    NH1 1216   5.008   4.333   2.986
  245ARG   HH11 1217   4.929   4.371   3.035
  245ARG   HH12 1218   5.010   4.332   2.886
  245ARG    NH2 1219   5.208   4.236   2.988
  245ARG   HH21 1220   5.286   4.197   3.037
  245ARG   HH22 1221   5.208   4.236   2.888
  245ARG      C 1222   4.554   4.146   3.449
  245ARG      O 1223   4.592   4.069   3.538
  246LEU      N 1224   4.439   4.214   3.457
  246LEU      H 1225   4.412   4.268   3.377
  246LEU     CA 1226   4.348   4.217   3.574
  246LEU     HA 1227   4.385   4.152   3.640
  246LEU     CB 1228   4.350   4.359   3.635
  246LEU    HB1 1229   4.286   4.360   3.712
  246LEU    HB2 1230   4.318   4.423   3.565
  246LEU     CG 1231   4.485   4.411   3.686
  246LEU     HG 1232   4.548   4.415   3.609
  246LEU    CD1 1233   4.464   4.548   3.749
  246LEU   HD11 1234   4.551   4.583   3.783
  246LEU   HD12 1235   4.428   4.611   3.680
  246LEU   HD13 1236   4.399   4.541   3.825
  246LEU    CD2 1237   4.543   4.319   3.795
  246LEU   HD21 1238   4.631   4.356   3.826
  246LEU   HD22 1239   4.480   4.314   3.872
  246LEU   HD23 1240   4.557   4.228   3.756
  246LEU      C 1241   4.208   4.164   3.544
  246LEU      O 1242   4.195   4.068   3.464
  246NME      N 1243   4.111   4.207   3.604
  246NME      H 1244   4.020   4.172   3.584
  246NME    CH3 1245   4.128   4.311   3.704
  246NME   HH31 1246   4.039   4.334   3.743
  246NME   HH32 1247   4.188   4.277   3.777
  246NME   HH33 1248   4.169   4.392   3.662
  321ACE    CH3 1249   5.298   7.504   2.040
  321ACE   HH31 1250   5.247   7.465   1.964
  321ACE   HH32 1251   5.269   7.461   2.125
  321ACE   HH33 1252   5.281   7.602   2.044
  321ACE      C 1253   5.448   7.479   2.019
  321ACE      O 1254   5.528   7.520   2.102
  322SER      N 1255   5.492   7.412   1.907
  322SER      H 1256   5.426   7.379   1.839
  322SER     CA 1257   5.636   7.389   1.887
  322SER     HA 1258   5.642   7.335   1.803
  322SER     CB 1259   5.711   7.519   1.868
  322SER    HB1 1260   5.805   7.512   1.900
  322SER    HB2 1261   5.665   7.594   1.916
  322SER     OG 1262   5.715   7.553   1.730
  322SER     HG 1263   5.764   7.639   1.718
  322SER      C 1264   5.698   7.307   2.000
  322SER      O 1265   5.753   7.363   2.096
  323SER      N 1266   5.697   7.174   1.987
  323SER      H 1267   5.640   7.135   1.915
  323SER     CA 1268   5.774   7.082   2.072
  323SER     HA 1269   5.778   7.123   2.163
  323SER     CB 1270   5.701   6.947   2.079
  323SER    HB1 1271   5.753   6.881   2.132
  323SER    HB2 1272   5.685   6.910   1.987
  323SER     OG 1273   5.574   6.963   2.141
  323SER     HG 1274   5.527   6.875   2.145
  323SER      C 1275   5.919   7.063   2.019
  323SER      O 1276   5.952   7.107   1.908
  324ASP      N 1277   6.007   7.003   2.098
  324ASP      H 1278   5.979   6.978   2.191
  324ASP     CA 1279   6.144   6.969   2.054
  324ASP     HA 1280   6.168   7.044   1.992
  324ASP     CB 1281   6.242   6.968   2.173
  324ASP    HB1 1282   6.334   6.953   2.139
  324ASP    HB2 1283   6.216   6.894   2.236
  324ASP     CG 1284   6.240   7.100   2.250
  324ASP    OD1 1285   6.230   7.207   2.186
  324ASP    OD2 1286   6.244   7.097   2.375
  324ASP      C 1287   6.151   6.837   1.974
  324ASP      O 1288   6.074   6.745   2.003
  325PRO      N 1289   6.243   6.822   1.876
  325PRO     CD 1290   6.348   6.918   1.840
  325PRO    HD1 1291   6.423   6.912   1.905
  325PRO    HD2 1292   6.310   7.011   1.842
  325PRO     CG 1293   6.392   6.880   1.699
  325PRO    HG1 1294   6.489   6.903   1.685
  325PRO    HG2 1295   6.337   6.927   1.630
  325PRO     CB 1296   6.370   6.730   1.695
  325PRO    HB1 1297   6.448   6.682   1.733
  325PRO    HB2 1298   6.354   6.699   1.601
  325PRO     CA 1299   6.245   6.710   1.781
  325PRO     HA 1300   6.159   6.714   1.730
  325PRO      C 1301   6.246   6.571   1.846
  325PRO      O 1302   6.174   6.482   1.803
  326LEU      N 1303   6.322   6.556   1.955
  326LEU      H 1304   6.375   6.634   1.987
  326LEU     CA 1305   6.333   6.430   2.030
  326LEU     HA 1306   6.362   6.360   1.965
  326LEU     CB 1307   6.437   6.453   2.142
  326LEU    HB1 1308   6.395   6.511   2.211
  326LEU    HB2 1309   6.515   6.500   2.102
  326LEU     CG 1310   6.486   6.325   2.210
  326LEU     HG 1311   6.406   6.274   2.242
  326LEU    CD1 1312   6.565   6.237   2.112
  326LEU   HD11 1313   6.596   6.155   2.159
  326LEU   HD12 1314   6.507   6.212   2.035
  326LEU   HD13 1315   6.645   6.288   2.079
  326LEU    CD2 1316   6.578   6.361   2.326
  326LEU   HD21 1317   6.611   6.277   2.370
  326LEU   HD22 1318   6.657   6.413   2.292
  326LEU   HD23 1319   6.528   6.416   2.392
  326LEU      C 1320   6.198   6.383   2.088
  326LEU      O 1321   6.174   6.263   2.098
  327VAL      N 1322   6.108   6.477   2.119
  327VAL      H 1323   6.136   6.572   2.110
  327VAL     CA 1324   5.971   6.449   2.164
  327VAL     HA 1325   5.980   6.373   2.228
  327VAL     CB 1326   5.908   6.571   2.236
  327VAL     HB 1327   5.893   6.640   2.166
  327VAL    CG1 1328   5.775   6.536   2.302
  327VAL   HG11 1329   5.738   6.617   2.348
  327VAL   HG12 1330   5.710   6.504   2.233
  327VAL   HG13 1331   5.789   6.463   2.370
  327VAL    CG2 1332   6.002   6.626   2.344
  327VAL   HG21 1333   5.959   6.705   2.388
  327VAL   HG22 1334   6.020   6.556   2.412
  327VAL   HG23 1335   6.088   6.655   2.302
  327VAL      C 1336   5.882   6.407   2.047
  327VAL      O 1337   5.802   6.316   2.061
  328VAL      N 1338   5.901   6.469   1.929
  328VAL      H 1339   5.968   6.543   1.924
  328VAL     CA 1340   5.827   6.432   1.806
  328VAL     HA 1341   5.731   6.432   1.832
  328VAL     CB 1342   5.847   6.537   1.695
  328VAL     HB 1343   5.942   6.528   1.666
  328VAL    CG1 1344   5.752   6.512   1.578
  328VAL   HG11 1345   5.767   6.581   1.507
  328VAL   HG12 1346   5.770   6.421   1.539
  328VAL   HG13 1347   5.658   6.516   1.609
  328VAL    CG2 1348   5.819   6.681   1.744
  328VAL   HG21 1349   5.833   6.745   1.669
  328VAL   HG22 1350   5.725   6.687   1.777
  328VAL   HG23 1351   5.882   6.703   1.819
  328VAL      C 1352   5.868   6.292   1.759
  328VAL      O 1353   5.782   6.213   1.719
  329ALA      N 1354   5.996   6.255   1.770
  329ALA      H 1355   6.063   6.324   1.796
  329ALA     CA 1356   6.043   6.118   1.748
  329ALA     HA 1357   6.014   6.093   1.656
  329ALA     CB 1358   6.195   6.117   1.755
  329ALA    HB1 1359   6.229   6.024   1.740
  329ALA    HB2 1360   6.233   6.178   1.685
  329ALA    HB3 1361   6.225   6.148   1.846
  329ALA      C 1362   5.980   6.018   1.847
  329ALA      O 1363   5.928   5.915   1.806
  330ALA      N 1364   5.978   6.051   1.976
  330ALA      H 1365   6.023   6.136   2.004
  330ALA     CA 1366   5.912   5.970   2.078
  330ALA     HA 1367   5.949   5.878   2.065
  330ALA     CB 1368   5.950   6.025   2.216
  330ALA    HB1 1369   5.905   5.970   2.287
  330ALA    HB2 1370   6.049   6.020   2.228
  330ALA    HB3 1371   5.919   6.120   2.224
  330ALA      C 1372   5.758   5.961   2.061
  330ALA      O 1373   5.699   5.863   2.106
  331SER      N 1374   5.694   6.056   1.994
  331SER      H 1375   5.745   6.139   1.969
  331SER     CA 1376   5.552   6.047   1.954
  331SER     HA 1377   5.506   6.021   2.039
  331SER     CB 1378   5.500   6.181   1.902
  331SER    HB1 1379   5.404   6.173   1.875
  331SER    HB2 1380   5.554   6.212   1.824
  331SER     OG 1381   5.508   6.280   2.002
  331SER     HG 1382   5.473   6.366   1.967
  331SER      C 1383   5.531   5.943   1.844
  331SER      O 1384   5.439   5.861   1.853
  332ILE      N 1385   5.617   5.944   1.742
  332ILE      H 1386   5.689   6.014   1.741
  332ILE     CA 1387   5.612   5.848   1.630
  332ILE     HA 1388   5.520   5.850   1.589
  332ILE     CB 1389   5.713   5.891   1.522
  332ILE     HB 1390   5.802   5.903   1.567
  332ILE    CG2 1391   5.733   5.783   1.414
  332ILE   HG21 1392   5.800   5.816   1.346
  332ILE   HG22 1393   5.767   5.700   1.456
  332ILE   HG23 1394   5.646   5.765   1.368
  332ILE    CG1 1395   5.667   6.024   1.457
  332ILE   HG11 1396   5.634   6.085   1.528
  332ILE   HG12 1397   5.593   6.004   1.392
  332ILE     CD 1398   5.778   6.096   1.381
  332ILE    HD1 1399   5.742   6.181   1.341
  332ILE    HD2 1400   5.853   6.118   1.444
  332ILE    HD3 1401   5.813   6.037   1.308
  332ILE      C 1402   5.634   5.706   1.682
  332ILE      O 1403   5.560   5.614   1.649
  333ILE      N 1404   5.731   5.691   1.772
  333ILE      H 1405   5.785   5.772   1.796
  333ILE     CA 1406   5.766   5.565   1.839
  333ILE     HA 1407   5.765   5.493   1.769
  333ILE     CB 1408   5.909   5.578   1.894
  333ILE     HB 1409   5.918   5.666   1.940
  333ILE    CG2 1410   5.940   5.474   2.003
  333ILE   HG21 1411   6.034   5.487   2.036
  333ILE   HG22 1412   5.877   5.485   2.079
  333ILE   HG23 1413   5.931   5.382   1.965
  333ILE    CG1 1414   6.008   5.565   1.774
  333ILE   HG11 1415   5.972   5.619   1.698
  333ILE   HG12 1416   6.014   5.469   1.747
  333ILE     CD 1417   6.149   5.614   1.803
  333ILE    HD1 1418   6.206   5.603   1.721
  333ILE    HD2 1419   6.146   5.711   1.828
  333ILE    HD3 1420   6.188   5.561   1.878
  333ILE      C 1421   5.660   5.520   1.941
  333ILE      O 1422   5.628   5.402   1.945
  334GLY      N 1423   5.597   5.612   2.015
  334GLY      H 1424   5.626   5.707   2.006
  334GLY     CA 1425   5.490   5.580   2.110
  334GLY    HA1 1426   5.471   5.663   2.162
  334GLY    HA2 1427   5.524   5.510   2.172
  334GLY      C 1428   5.362   5.531   2.044
  334GLY      O 1429   5.306   5.429   2.083
  335ILE      N 1430   5.319   5.596   1.933
  335ILE      H 1431   5.367   5.679   1.904
  335ILE     CA 1432   5.206   5.548   1.853
  335ILE     HA 1433   5.130   5.535   1.918
  335ILE     CB 1434   5.161   5.655   1.750
  335ILE     HB 1435   5.240   5.680   1.694
  335ILE    CG2 1436   5.052   5.596   1.657
  335ILE   HG21 1437   5.024   5.665   1.590
  335ILE   HG22 1438   5.089   5.516   1.608
  335ILE   HG23 1439   4.973   5.568   1.711
  335ILE    CG1 1440   5.109   5.781   1.821
  335ILE   HG11 1441   5.185   5.823   1.871
  335ILE   HG12 1442   5.038   5.754   1.886
  335ILE     CD 1443   5.049   5.889   1.730
  335ILE    HD1 1444   5.018   5.966   1.785
  335ILE    HD2 1445   5.118   5.920   1.665
  335ILE    HD3 1446   4.971   5.850   1.680
  335ILE      C 1447   5.238   5.412   1.789
  335ILE      O 1448   5.155   5.320   1.795
  336LEU      N 1449   5.360   5.394   1.736
  336LEU      H 1450   5.421   5.473   1.731
  336LEU     CA 1451   5.407   5.264   1.686
  336LEU     HA 1452   5.343   5.235   1.615
  336LEU     CB 1453   5.548   5.285   1.626
  336LEU    HB1 1454   5.606   5.326   1.696
  336LEU    HB2 1455   5.539   5.348   1.549
  336LEU     CG 1456   5.618   5.158   1.575
  336LEU     HG 1457   5.622   5.095   1.652
  336LEU    CD1 1458   5.542   5.091   1.461
  336LEU   HD11 1459   5.591   5.009   1.431
  336LEU   HD12 1460   5.450   5.065   1.493
  336LEU   HD13 1461   5.533   5.155   1.384
  336LEU    CD2 1462   5.759   5.192   1.525
  336LEU   HD21 1463   5.804   5.109   1.492
  336LEU   HD22 1464   5.753   5.258   1.450
  336LEU   HD23 1465   5.812   5.232   1.600
  336LEU      C 1466   5.404   5.156   1.795
  336LEU      O 1467   5.367   5.042   1.764
  337HIS      N 1468   5.435   5.188   1.921
  337HIS      H 1469   5.460   5.283   1.941
  337HIS     CA 1470   5.435   5.092   2.032
  337HIS     HA 1471   5.488   5.015   1.997
  337HIS     CB 1472   5.504   5.151   2.156
  337HIS    HB1 1473   5.438   5.207   2.205
  337HIS    HB2 1474   5.580   5.209   2.125
  337HIS     CG 1475   5.561   5.051   2.254
  337HIS    ND1 1476   5.645   5.083   2.362
  337HIS    CE1 1477   5.688   4.966   2.413
  337HIS    HE1 1478   5.753   4.957   2.488
  337HIS    NE2 1479   5.630   4.864   2.348
  337HIS    HE2 1480   5.642   4.767   2.370
  337HIS    CD2 1481   5.552   4.914   2.247
  337HIS    HD2 1482   5.498   4.861   2.181
  337HIS      C 1483   5.293   5.041   2.064
  337HIS      O 1484   5.277   4.920   2.080
  338LEU      N 1485   5.190   5.128   2.065
  338LEU      H 1486   5.208   5.226   2.053
  338LEU     CA 1487   5.052   5.080   2.084
  338LEU     HA 1488   5.057   5.024   2.167
  338LEU     CB 1489   4.953   5.196   2.107
  338LEU    HB1 1490   4.959   5.259   2.030
  338LEU    HB2 1491   4.979   5.244   2.191
  338LEU     CG 1492   4.805   5.147   2.121
  338LEU     HG 1493   4.786   5.098   2.037
  338LEU    CD1 1494   4.785   5.054   2.241
  338LEU   HD11 1495   4.689   5.026   2.245
  338LEU   HD12 1496   4.843   4.973   2.230
  338LEU   HD13 1497   4.809   5.102   2.325
  338LEU    CD2 1498   4.707   5.262   2.138
  338LEU   HD21 1499   4.614   5.226   2.146
  338LEU   HD22 1500   4.730   5.314   2.220
  338LEU   HD23 1501   4.712   5.322   2.058
  338LEU      C 1502   5.007   4.992   1.966
  338LEU      O 1503   4.949   4.886   1.988
  339ILE      N 1504   5.036   5.032   1.842
  339ILE      H 1505   5.087   5.118   1.829
  339ILE     CA 1506   4.997   4.957   1.722
  339ILE     HA 1507   4.898   4.944   1.729
  339ILE     CB 1508   5.027   5.036   1.594
  339ILE     HB 1509   5.124   5.058   1.595
  339ILE    CG2 1510   4.994   4.953   1.468
  339ILE   HG21 1511   5.014   5.007   1.387
  339ILE   HG22 1512   5.049   4.870   1.468
  339ILE   HG23 1513   4.897   4.928   1.469
  339ILE    CG1 1514   4.946   5.167   1.590
  339ILE   HG11 1515   4.946   5.207   1.682
  339ILE   HG12 1516   4.853   5.147   1.563
  339ILE     CD 1517   5.005   5.270   1.492
  339ILE    HD1 1518   4.950   5.353   1.494
  339ILE    HD2 1519   5.099   5.291   1.520
  339ILE    HD3 1520   5.006   5.231   1.400
  339ILE      C 1521   5.063   4.818   1.722
  339ILE      O 1522   4.994   4.717   1.703
  340LEU      N 1523   5.193   4.810   1.751
  340LEU      H 1524   5.244   4.895   1.764
  340LEU     CA 1525   5.264   4.682   1.763
  340LEU     HA 1526   5.247   4.636   1.676
  340LEU     CB 1527   5.414   4.707   1.783
  340LEU    HB1 1528   5.456   4.621   1.813
  340LEU    HB2 1529   5.425   4.776   1.854
  340LEU     CG 1530   5.488   4.755   1.658
  340LEU     HG 1531   5.437   4.833   1.620
  340LEU    CD1 1532   5.631   4.795   1.695
  340LEU   HD11 1533   5.679   4.827   1.614
  340LEU   HD12 1534   5.628   4.869   1.763
  340LEU   HD13 1535   5.678   4.716   1.734
  340LEU    CD2 1536   5.496   4.647   1.550
  340LEU   HD21 1537   5.545   4.682   1.471
  340LEU   HD22 1538   5.545   4.567   1.587
  340LEU   HD23 1539   5.404   4.619   1.523
  340LEU      C 1540   5.208   4.596   1.877
  340LEU      O 1541   5.193   4.475   1.858
  341TRP      N 1542   5.171   4.655   1.991
  341TRP      H 1543   5.185   4.753   1.999
  341TRP     CA 1544   5.110   4.583   2.103
  341TRP     HA 1545   5.170   4.504   2.121
  341TRP     CB 1546   5.106   4.674   2.226
  341TRP    HB1 1547   5.045   4.751   2.206
  341TRP    HB2 1548   5.198   4.708   2.244
  341TRP     CG 1549   5.056   4.607   2.350
  341TRP    CD1 1550   5.132   4.532   2.434
  341TRP    HD1 1551   5.230   4.518   2.424
  341TRP    NE1 1552   5.053   4.478   2.533
  341TRP    HE1 1553   5.087   4.419   2.606
  341TRP    CE2 1554   4.920   4.516   2.520
  341TRP    CZ2 1555   4.804   4.487   2.592
  341TRP    HZ2 1556   4.808   4.427   2.671
  341TRP    CH2 1557   4.683   4.544   2.552
  341TRP    HH2 1558   4.599   4.525   2.603
  341TRP    CZ3 1559   4.678   4.627   2.438
  341TRP    HZ3 1560   4.591   4.667   2.409
  341TRP    CE3 1561   4.796   4.655   2.366
  341TRP    HE3 1562   4.792   4.716   2.286
  341TRP    CD2 1563   4.920   4.601   2.404
  341TRP      C 1564   4.972   4.527   2.069
  341TRP      O 1565   4.948   4.408   2.093
  342ILE      N 1566   4.884   4.606   2.007
  342ILE      H 1567   4.910   4.702   1.991
  342ILE     CA 1568   4.752   4.561   1.961
  342ILE     HA 1569   4.705   4.524   2.041
  342ILE     CB 1570   4.669   4.679   1.904
  342ILE     HB 1571   4.725   4.728   1.837
  342ILE    CG2 1572   4.542   4.630   1.832
  342ILE   HG21 1573   4.491   4.708   1.797
  342ILE   HG22 1574   4.567   4.570   1.756
  342ILE   HG23 1575   4.484   4.579   1.897
  342ILE    CG1 1576   4.630   4.776   2.019
  342ILE   HG11 1577   4.713   4.800   2.069
  342ILE   HG12 1578   4.567   4.729   2.080
  342ILE     CD 1579   4.563   4.905   1.971
  342ILE    HD1 1580   4.541   4.963   2.050
  342ILE    HD2 1581   4.626   4.955   1.910
  342ILE    HD3 1582   4.479   4.883   1.921
  342ILE      C 1583   4.768   4.448   1.858
  342ILE      O 1584   4.707   4.342   1.871
  343LEU      N 1585   4.854   4.467   1.757
  343LEU      H 1586   4.905   4.553   1.753
  343LEU     CA 1587   4.876   4.367   1.652
  343LEU     HA 1588   4.784   4.345   1.619
  343LEU     CB 1589   4.962   4.426   1.540
  343LEU    HB1 1590   4.988   4.351   1.478
  343LEU    HB2 1591   5.044   4.465   1.581
  343LEU     CG 1592   4.893   4.536   1.456
  343LEU     HG 1593   4.859   4.606   1.519
  343LEU    CD1 1594   4.993   4.593   1.356
  343LEU   HD11 1595   4.949   4.664   1.301
  343LEU   HD12 1596   5.071   4.632   1.405
  343LEU   HD13 1597   5.025   4.520   1.295
  343LEU    CD2 1598   4.772   4.485   1.379
  343LEU   HD21 1599   4.732   4.560   1.327
  343LEU   HD22 1600   4.802   4.413   1.316
  343LEU   HD23 1601   4.705   4.448   1.443
  343LEU      C 1602   4.937   4.238   1.707
  343LEU      O 1603   4.902   4.130   1.659
  344ASP      N 1604   5.025   4.243   1.808
  344ASP      H 1605   5.054   4.332   1.841
  344ASP     CA 1606   5.080   4.123   1.871
  344ASP     HA 1607   5.090   4.057   1.796
  344ASP     CB 1608   5.218   4.155   1.933
  344ASP    HB1 1609   5.205   4.204   2.019
  344ASP    HB2 1610   5.270   4.212   1.869
  344ASP     CG 1611   5.300   4.028   1.962
  344ASP    OD1 1612   5.355   4.013   2.074
  344ASP    OD2 1613   5.314   3.944   1.871
  344ASP      C 1614   4.984   4.058   1.973
  344ASP      O 1615   5.016   3.951   2.027
  345ARG      N 1616   4.867   4.118   2.000
  345ARG      H 1617   4.844   4.200   1.948
  345ARG     CA 1618   4.771   4.071   2.102
  345ARG     HA 1619   4.814   3.992   2.145
  345ARG     CB 1620   4.750   4.186   2.203
  345ARG    HB1 1621   4.712   4.264   2.153
  345ARG    HB2 1622   4.839   4.211   2.241
  345ARG     CG 1623   4.657   4.157   2.321
  345ARG    HG1 1624   4.565   4.140   2.285
  345ARG    HG2 1625   4.655   4.237   2.380
  345ARG     CD 1626   4.701   4.036   2.403
  345ARG    HD1 1627   4.786   4.056   2.452
  345ARG    HD2 1628   4.716   3.957   2.343
  345ARG     NE 1629   4.599   3.999   2.501
  345ARG     HE 1630   4.612   4.035   2.594
  345ARG     CZ 1631   4.491   3.926   2.482
  345ARG    NH1 1632   4.459   3.873   2.367
  345ARG   HH11 1633   4.518   3.888   2.288
  345ARG   HH12 1634   4.376   3.818   2.359
  345ARG    NH2 1635   4.410   3.908   2.581
  345ARG   HH21 1636   4.429   3.949   2.670
  345ARG   HH22 1637   4.327   3.852   2.568
  345ARG      C 1638   4.638   4.016   2.046
  345ARG      O 1639   4.575   3.938   2.118
  346LEU      N 1640   4.598   4.055   1.926
  346LEU      H 1641   4.658   4.115   1.873
  346LEU     CA 1642   4.469   4.014   1.863
  346LEU     HA 1643   4.406   4.005   1.940
  346LEU     CB 1644   4.424   4.124   1.764
  346LEU    HB1 1645   4.347   4.087   1.711
  346LEU    HB2 1646   4.500   4.144   1.703
  346LEU     CG 1647   4.377   4.257   1.828
  346LEU     HG 1648   4.449   4.290   1.889
  346LEU    CD1 1649   4.348   4.354   1.714
  346LEU   HD11 1650   4.317   4.441   1.753
  346LEU   HD12 1651   4.431   4.369   1.661
  346LEU   HD13 1652   4.276   4.317   1.656
  346LEU    CD2 1653   4.249   4.240   1.911
  346LEU   HD21 1654   4.223   4.328   1.950
  346LEU   HD22 1655   4.176   4.206   1.852
  346LEU   HD23 1656   4.265   4.174   1.985
  346LEU      C 1657   4.471   3.876   1.795
  346LEU      O 1658   4.570   3.841   1.727
  346NME      N 1659   4.369   3.811   1.798
  346NME      H 1660   4.366   3.721   1.755
  346NME    CH3 1661   4.250   3.864   1.865
  346NME   HH31 1662   4.176   3.798   1.858
  346NME   HH32 1663   4.271   3.881   1.961
  346NME   HH33 1664   4.223   3.950   1.821
   99SPI     C1 1665   5.374   5.841   2.697
   99SPI     H1 1666   5.313   5.766   2.724
   99SPI     C2 1667   5.500   5.910   2.741
   99SPI    H21 1668   5.588   5.896   2.695
   99SPI    H22 1669   5.516   5.936   2.836
   99SPI     C3 1670   5.573   5.964   2.618
   99SPI    H31 1671   5.655   5.920   2.581
   99SPI    H32 1672   5.574   6.061   2.595
   99SPI     C4 1673   5.491   6.061   2.531
   99SPI     C5 1674   5.357   5.990   2.501
   99SPI    H51 1675   5.396   6.082   2.497
   99SPI    H52 1676   5.336   5.959   2.408
   99SPI     C6 1677   5.284   5.937   2.623
   99SPI    H61 1678   5.201   5.976   2.665
   99SPI    H62 1679   5.273   5.936   2.524
   99SPI    C14 1680   5.484   6.184   2.309
   99SPI   H141 1681   5.573   6.139   2.306
   99SPI   H142 1682   5.430   6.157   2.230
   99SPI    C15 1683   5.388   6.293   2.513
   99SPI   H151 1684   5.312   6.346   2.549
   99SPI   H152 1685   5.374   6.276   2.416
   99SPI    C12 1686   5.462   6.318   2.381
   99SPI    H12 1687   5.367   6.343   2.363
   99SPI    C11 1688   5.470   6.198   2.602
   99SPI    H11 1689   5.488   6.178   2.698
   99SPI    C10 1690   5.606   6.265   2.630
   99SPI   H101 1691   5.646   6.269   2.721
   99SPI   H102 1692   5.639   6.342   2.575
   99SPI     C7 1693   5.565   6.090   2.399
   99SPI     H7 1694   5.629   6.045   2.336
   99SPI     C8 1695   5.701   6.155   2.425
   99SPI    H81 1696   5.718   6.253   2.410
   99SPI    H82 1697   5.787   6.105   2.417
   99SPI     C9 1698   5.681   6.288   2.498
   99SPI     H9 1699   5.726   6.348   2.564
   99SPI    C13 1700   5.598   6.382   2.409
   99SPI   H131 1701   5.638   6.459   2.360
   99SPI   H132 1702   5.501   6.401   2.428
   99SPI     N1 1703   5.300   5.780   2.813
   99SPI    HN1 1704   5.217   5.735   2.781
   99SPI    HN2 1705   5.359   5.713   2.858
   99SPI    HN3 1706   5.276   5.852   2.878
    1HOH     OW 1707   6.032   6.788   2.639
    1HOH    HW1 1708   6.113   6.788   2.697
    1HOH    HW2 1709   5.950   6.788   2.697
    2HOH     OW 1710   5.642   7.224   2.418
    2HOH    HW1 1711   5.724   7.224   2.475
    2HOH    HW2 1712   5.642   7.306   2.360
    4HOH     OW 1713   5.676   4.245   2.575
    4HOH    HW1 1714   5.758   4.245   2.633
    4HOH    HW2 1715   5.676   4.163   2.517
    5HOH     OW 1716   5.389   7.231   3.143
    5HOH    HW1 1717   5.308   7.231   3.201
    5HOH    HW2 1718   5.389   7.313   3.086
    6HOH     OW 1719   5.337   4.282   2.463
    6HOH    HW1 1720   5.255   4.282   2.521
    6HOH    HW2 1721   5.337   4.201   2.405
    7HOH     OW 1722   5.108   4.251   2.287
    7HOH    HW1 1723   5.108   4.332   2.229
    7HOH    HW2 1724   5.108   4.169   2.229
    8HOH     OW 1725   5.436   4.980   2.609
    8HOH    HW1 1726   5.518   4.980   2.667
    8HOH    HW2 1727   5.355   4.980   2.667
    9HOH     OW 1728   5.720   5.377   2.333
    9HOH    HW1 1729   5.802   5.377   2.391
    9HOH    HW2 1730   5.720   5.458   2.275
   10HOH     OW 1731   5.920   6.911   3.354
   10HOH    HW1 1732   6.002   6.911   3.412
   10HOH    HW2 1733   5.920   6.830   3.296
   11HOH     OW 1734   5.396   4.718   2.594
   11HOH    HW1 1735   5.314   4.718   2.651
   11HOH    HW2 1736   5.396   4.800   2.536
   12HOH     OW 1737   5.602   5.789   3.696
   12HOH    HW1 1738   5.521   5.789   3.753
   12HOH    HW2 1739   5.602   5.708   3.638
   13HOH     OW 1740   5.737   4.200   2.307
   13HOH    HW1 1741   5.737   4.281   2.250
   13HOH    HW2 1742   5.737   4.118   2.250
   14HOH     OW 1743   4.832   6.590   2.535
   14HOH    HW1 1744   4.914   6.590   2.593
   14HOH    HW2 1745   4.750   6.590   2.593
   15HOH     OW 1746   4.296   4.535   2.753
   15HOH    HW1 1747   4.377   4.535   2.810
   15HOH    HW2 1748   4.296   4.617   2.695
   16HOH     OW 1749   5.399   5.578   1.407
   16HOH    HW1 1750   5.481   5.578   1.464
   16HOH    HW2 1751   5.399   5.496   1.349
   17HOH     OW 1752   5.376   4.392   2.713
   17HOH    HW1 1753   5.295   4.392   2.770
   17HOH    HW2 1754   5.376   4.474   2.655
   18HOH     OW 1755   5.318   4.337   1.616
   18HOH    HW1 1756   5.237   4.337   1.674
   18HOH    HW2 1757   5.318   4.256   1.558
   19HOH     OW 1758   6.417   4.298   2.636
   19HOH    HW1 1759   6.417   4.380   2.578
   19HOH    HW2 1760   6.417   4.217   2.578
   20HOH     OW 1761   5.204   5.420   2.347
   20HOH    HW1 1762   5.286   5.420   2.405
   20HOH    HW2 1763   5.122   5.420   2.405
   21HOH     OW 1764   5.692   5.425   2.804
   21HOH    HW1 1765   5.774   5.425   2.862
   21HOH    HW2 1766   5.692   5.506   2.746
   22HOH     OW 1767   4.580   6.982   2.862
   22HOH    HW1 1768   4.662   6.982   2.920
   22HOH    HW2 1769   4.580   6.900   2.804
   23HOH     OW 1770   5.237   5.472   2.817
   23HOH    HW1 1771   5.155   5.472   2.875
   23HOH    HW2 1772   5.237   5.553   2.759
   25HOH     OW 1773   5.190   6.812   1.506
   25HOH    HW1 1774   5.108   6.812   1.564
   25HOH    HW2 1775   5.190   6.730   1.448
   26HOH     OW 1776   5.507   7.358   2.184
   26HOH    HW1 1777   5.507   7.440   2.126
   26HOH    HW2 1778   5.507   7.277   2.126
   28HOH     OW 1779   5.758   5.724   2.820
   28HOH    HW1 1780   5.839   5.724   2.878
   28HOH    HW2 1781   5.676   5.724   2.878
   29HOH     OW 1782   4.777   4.776   2.573
   29HOH    HW1 1783   4.858   4.776   2.631
   29HOH    HW2 1784   4.777   4.857   2.515
   31HOH     OW 1785   5.391   4.494   3.669
   31HOH    HW1 1786   5.472   4.494   3.727
   31HOH    HW2 1787   5.391   4.413   3.612
   32HOH     OW 1788   5.246   5.732   2.265
   32HOH    HW1 1789   5.164   5.732   2.323
   32HOH    HW2 1790   5.246   5.814   2.208
   33HOH     OW 1791   4.342   5.807   2.647
   33HOH    HW1 1792   4.260   5.807   2.704
   33HOH    HW2 1793   4.342   5.725   2.589
   34HOH     OW 1794   6.648   5.608   2.461
   34HOH    HW1 1795   6.648   5.690   2.403
   34HOH    HW2 1796   6.648   5.526   2.403
   35HOH     OW 1797   5.112   4.270   2.720
   35HOH    HW1 1798   5.194   4.270   2.778
   35HOH    HW2 1799   5.031   4.270   2.778
   36HOH     OW 1800   4.868   7.176   2.345
   36HOH    HW1 1801   4.950   7.176   2.403
   36HOH    HW2 1802   4.868   7.258   2.287
   39HOH     OW 1803   5.470   4.096   2.289
   39HOH    HW1 1804   5.552   4.096   2.347
   39HOH    HW2 1805   5.470   4.015   2.232
   40HOH     OW 1806   5.471   5.906   2.326
   40HOH    HW1 1807   5.389   5.906   2.384
   40HOH    HW2 1808   5.471   5.987   2.269
   41HOH     OW 1809   5.367   5.592   2.473
   41HOH    HW1 1810   5.285   5.592   2.531
   41HOH    HW2 1811   5.367   5.510   2.416
   42HOH     OW 1812   6.603   3.951   2.100
   42HOH    HW1 1813   6.603   4.032   2.042
   42HOH    HW2 1814   6.603   3.869   2.042
   43HOH     OW 1815   6.327   3.780   2.247
   43HOH    HW1 1816   6.409   3.780   2.304
   43HOH    HW2 1817   6.246   3.780   2.304
   44HOH     OW 1818   4.541   6.868   2.599
   44HOH    HW1 1819   4.622   6.868   2.656
   44HOH    HW2 1820   4.541   6.950   2.541
   45HOH     OW 1821   5.807   5.679   2.287
   45HOH    HW1 1822   5.889   5.679   2.345
   45HOH    HW2 1823   5.807   5.597   2.229
   46HOH     OW 1824   6.350   7.039   2.639
   46HOH    HW1 1825   6.269   7.039   2.696
   46HOH    HW2 1826   6.350   7.121   2.581
   47HOH     OW 1827   5.788   3.950   3.678
   47HOH    HW1 1828   5.707   3.950   3.735
   47HOH    HW2 1829   5.788   3.869   3.620
   48HOH     OW 1830   5.289   4.051   2.772
   48HOH    HW1 1831   5.289   4.133   2.714
   48HOH    HW2 1832   5.289   3.970   2.714
   49HOH     OW 1833   5.678   3.947   2.379
   49HOH    HW1 1834   5.759   3.947   2.437
   49HOH    HW2 1835   5.596   3.947   2.437
   51HOH     OW 1836   6.286   4.007   2.776
   51HOH    HW1 1837   6.368   4.007   2.834
   51HOH    HW2 1838   6.286   4.089   2.719
   52HOH     OW 1839   4.842   3.865   1.719
   52HOH    HW1 1840   4.924   3.865   1.777
   52HOH    HW2 1841   4.842   3.783   1.661
   53HOH     OW 1842   4.284   3.958   2.906
   53HOH    HW1 1843   4.203   3.958   2.964
   53HOH    HW2 1844   4.284   4.039   2.848
   54HOH     OW 1845   5.612   7.643   2.122
   54HOH    HW1 1846   5.530   7.643   2.180
   54HOH    HW2 1847   5.612   7.561   2.064
   55HOH     OW 1848   5.234   4.230   3.590
   55HOH    HW1 1849   5.234   4.312   3.532
   55HOH    HW2 1850   5.234   4.149   3.532
   56HOH     OW 1851   5.868   7.645   2.229
   56HOH    HW1 1852   5.950   7.645   2.286
   56HOH    HW2 1853   5.787   7.645   2.286
   57HOH     OW 1854   6.161   3.728   2.540
   57HOH    HW1 1855   6.243   3.728   2.598
   57HOH    HW2 1856   6.161   3.810   2.482
   58HOH     OW 1857   5.629   6.916   1.548
   58HOH    HW1 1858   5.710   6.916   1.606
   58HOH    HW2 1859   5.629   6.835   1.490
   59HOH     OW 1860   6.195   7.332   1.944
   59HOH    HW1 1861   6.114   7.332   2.002
   59HOH    HW2 1862   6.195   7.414   1.887
   60HOH     OW 1863   6.123   5.434   3.375
   60HOH    HW1 1864   6.042   5.434   3.433
   60HOH    HW2 1865   6.123   5.352   3.317
   61HOH     OW 1866   6.076   3.605   2.125
   61HOH    HW1 1867   6.076   3.686   2.067
   61HOH    HW2 1868   6.076   3.523   2.067
   62HOH     OW 1869   6.547   6.739   2.079
   62HOH    HW1 1870   6.629   6.739   2.136
   62HOH    HW2 1871   6.465   6.739   2.136
   63HOH     OW 1872   4.703   3.855   2.808
   63HOH    HW1 1873   4.784   3.855   2.866
   63HOH    HW2 1874   4.703   3.936   2.750
   64HOH     OW 1875   6.512   6.561   3.156
   64HOH    HW1 1876   6.594   6.561   3.214
   64HOH    HW2 1877   6.512   6.479   3.099
   65HOH     OW 1878   5.372   5.296   2.522
   65HOH    HW1 1879   5.291   5.296   2.580
   65HOH    HW2 1880   5.372   5.377   2.464
   66HOH     OW 1881   5.647   7.384   3.260
   66HOH    HW1 1882   5.565   7.384   3.318
   66HOH    HW2 1883   5.647   7.302   3.203
   67HOH     OW 1884   4.058   4.365   3.357
   67HOH    HW1 1885   4.058   4.446   3.299
   67HOH    HW2 1886   4.058   4.283   3.299
   68HOH     OW 1887   5.921   7.361   3.224
   68HOH    HW1 1888   6.003   7.361   3.282
   68HOH    HW2 1889   5.839   7.361   3.282
   69HOH     OW 1890   4.589   6.623   1.875
   69HOH    HW1 1891   4.670   6.623   1.933
   69HOH    HW2 1892   4.589   6.705   1.817
   70HOH     OW 1893   5.707   5.874   2.494
   70HOH    HW1 1894   5.789   5.874   2.552
   70HOH    HW2 1895   5.707   5.793   2.436
   71HOH     OW 1896   4.920   4.077   2.685
   71HOH    HW1 1897   4.838   4.077   2.742
   71HOH    HW2 1898   4.920   4.159   2.627
   72HOH     OW 1899   6.090   5.839   1.544
   72HOH    HW1 1900   6.008   5.839   1.602
   72HOH    HW2 1901   6.090   5.757   1.486
   73HOH     OW 1902   6.181   6.443   1.518
   73HOH    HW1 1903   6.181   6.525   1.460
   73HOH    HW2 1904   6.181   6.361   1.460
   74HOH     OW 1905   4.700   3.986   1.534
   74HOH    HW1 1906   4.782   3.986   1.592
   74HOH    HW2 1907   4.619   3.986   1.592
   75HOH     OW 1908   4.484   6.022   1.976
   75HOH    HW1 1909   4.566   6.022   2.034
   75HOH    HW2 1910   4.484   6.104   1.918
   76HOH     OW 1911   4.035   4.604   2.785
   76HOH    HW1 1912   4.116   4.604   2.843
   76HOH    HW2 1913   4.035   4.522   2.728
   77HOH     OW 1914   5.888   3.774   2.736
   77HOH    HW1 1915   5.806   3.774   2.794
   77HOH    HW2 1916   5.888   3.856   2.678
   78HOH     OW 1917   4.670   7.244   2.676
   78HOH    HW1 1918   4.589   7.244   2.734
   78HOH    HW2 1919   4.670   7.163   2.619
   79HOH     OW 1920   6.337   7.352   2.603
   79HOH    HW1 1921   6.337   7.434   2.546
   79HOH    HW2 1922   6.337   7.271   2.546
   80HOH     OW 1923   5.990   6.991   1.650
   80HOH    HW1 1924   6.071   6.991   1.708
   80HOH    HW2 1925   5.908   6.991   1.708
   81HOH     OW 1926   5.862   4.117   3.923
   81HOH    HW1 1927   5.943   4.117   3.981
   81HOH    HW2 1928   5.862   4.199   3.865
   82HOH     OW 1929   4.645   7.061   2.378
   82HOH    HW1 1930   4.726   7.061   2.436
   82HOH    HW2 1931   4.645   6.979   2.320
   83HOH     OW 1932   5.309   5.856   1.376
   83HOH    HW1 1933   5.228   5.856   1.434
   83HOH    HW2 1934   5.309   5.937   1.318
   84HOH     OW 1935   6.167   4.234   3.952
   84HOH    HW1 1936   6.085   4.234   4.010
   84HOH    HW2 1937   6.167   4.153   3.894
   85HOH     OW 1938   5.384   3.771   2.171
   85HOH    HW1 1939   5.384   3.853   2.113
   85HOH    HW2 1940   5.384   3.689   2.113
   86HOH     OW 1941   4.341   4.306   2.590
   86HOH    HW1 1942   4.423   4.306   2.648
   86HOH    HW2 1943   4.259   4.306   2.648
   87HOH     OW 1944   4.175   4.093   3.196
   87HOH    HW1 1945   4.257   4.093   3.254
   87HOH    HW2 1946   4.175   4.175   3.139
   88HOH     OW 1947   5.495   7.552   2.404
   88HOH    HW1 1948   5.577   7.552   2.462
   88HOH    HW2 1949   5.495   7.470   2.347
   89HOH     OW 1950   4.264   4.557   2.423
   89HOH    HW1 1951   4.183   4.557   2.481
   89HOH    HW2 1952   4.264   4.639   2.366
   90HOH     OW 1953   4.966   6.752   3.425
   90HOH    HW1 1954   4.885   6.752   3.483
   90HOH    HW2 1955   4.966   6.670   3.367
   91HOH     OW 1956   6.564   4.691   1.922
   91HOH    HW1 1957   6.564   4.773   1.864
   91HOH    HW2 1958   6.564   4.609   1.864
   92HOH     OW 1959   6.113   4.836   3.742
   92HOH    HW1 1960   6.195   4.836   3.800
   92HOH    HW2 1961   6.032   4.836   3.800
   93HOH     OW 1962   5.290   7.500   2.111
   93HOH    HW1 1963   5.371   7.500   2.169
   93HOH    HW2 1964   5.290   7.582   2.053
   94HOH     OW 1965   5.382   4.533   3.941
   94HOH    HW1 1966   5.464   4.533   3.998
   94HOH    HW2 1967   5.382   4.452   3.883
   95HOH     OW 1968   5.418   5.771   3.880
   95HOH    HW1 1969   5.336   5.771   3.938
   95HOH    HW2 1970   5.418   5.853   3.822
   96HOH     OW 1971   6.155   7.428   3.152
   96HOH    HW1 1972   6.073   7.428   3.209
   96HOH    HW2 1973   6.155   7.346   3.094
   97HOH     OW 1974   5.612   7.144   3.416
   97HOH    HW1 1975   5.612   7.225   3.358
   97HOH    HW2 1976   5.612   7.062   3.358
   98HOH     OW 1977   5.991   3.684   3.507
   98HOH    HW1 1978   6.073   3.684   3.565
   98HOH    HW2 1979   5.909   3.684   3.565
   99HOH     OW 1980   6.320   7.254   2.882
   99HOH    HW1 1981   6.402   7.254   2.940
   99HOH    HW2 1982   6.320   7.336   2.824
  100HOH     OW 1983   6.811   5.541   2.694
  100HOH    HW1 1984   6.893   5.541   2.752
  100HOH    HW2 1985   6.811   5.459   2.637
  101HOH     OW 1986   5.740   7.156   1.633
  101HOH    HW1 1987   5.659   7.156   1.691
  101HOH    HW2 1988   5.740   7.238   1.575
  102HOH     OW 1989   5.716   6.858   3.537
  102HOH    HW1 1990   5.634   6.858   3.594
  102HOH    HW2 1991   5.716   6.777   3.479
  103HOH     OW 1992   5.409   3.868   3.200
  103HOH    HW1 1993   5.409   3.949   3.142
  103HOH    HW2 1994   5.409   3.786   3.142
  104HOH     OW 1995   5.302   3.967   2.492
  104HOH    HW1 1996   5.383   3.967   2.550
  104HOH    HW2 1997   5.220   3.967   2.550
  105HOH     OW 1998   5.763   6.010   3.690
  105HOH    HW1 1999   5.845   6.010   3.748
  105HOH    HW2 2000   5.763   6.092   3.633
  106HOH     OW 2001   5.306   4.349   1.339
  106HOH    HW1 2002   5.388   4.349   1.397
  106HOH    HW2 2003   5.306   4.267   1.282
  107HOH     OW 2004   6.553   5.952   3.095
  107HOH    HW1 2005   6.471   5.952   3.153
  107HOH    HW2 2006   6.553   6.034   3.037
  108HOH     OW 2007   5.288   4.058   1.592
  108HOH    HW1 2008   5.207   4.058   1.649
  108HOH    HW2 2009   5.288   3.976   1.534
  109HOH     OW 2010   5.040   3.960   2.320
  109HOH    HW1 2011   5.040   4.041   2.262
  109HOH    HW2 2012   5.040   3.878   2.262
  110HOH     OW 2013   5.333   7.165   3.400
  110HOH    HW1 2014   5.414   7.165   3.458
  110HOH    HW2 2015   5.251   7.165   3.458
  111HOH     OW 2016   4.822   7.166   2.066
  111HOH    HW1 2017   4.904   7.166   2.123
  111HOH    HW2 2018   4.822   7.248   2.008
  112HOH     OW 2019   4.343   6.084   2.757
  112HOH    HW1 2020   4.425   6.084   2.815
  112HOH    HW2 2021   4.343   6.002   2.700
  113HOH     OW 2022   6.712   5.846   2.318
  113HOH    HW1 2023   6.630   5.846   2.376
  113HOH    HW2 2024   6.712   5.927   2.260
  115HOH     OW 2025   5.979   4.248   1.685
  115HOH    HW1 2026   5.898   4.248   1.743
  115HOH    HW2 2027   5.979   4.166   1.627
  116HOH     OW 2028   6.125   7.599   2.004
  116HOH    HW1 2029   6.125   7.681   1.946
  116HOH    HW2 2030   6.125   7.517   1.946
  117HOH     OW 2031   6.043   3.556   1.868
  117HOH    HW1 2032   6.124   3.556   1.926
  117HOH    HW2 2033   5.961   3.556   1.926
  118HOH     OW 2034   4.146   3.860   1.695
  118HOH    HW1 2035   4.227   3.860   1.753
  118HOH    HW2 2036   4.146   3.941   1.637
  119HOH     OW 2037   5.017   7.380   1.998
  119HOH    HW1 2038   5.099   7.380   2.055
  119HOH    HW2 2039   5.017   7.299   1.940
  120HOH     OW 2040   6.435   7.263   2.018
  120HOH    HW1 2041   6.353   7.263   2.076
  120HOH    HW2 2042   6.435   7.345   1.960
  121HOH     OW 2043   5.741   7.638   2.558
  121HOH    HW1 2044   5.659   7.638   2.616
  121HOH    HW2 2045   5.741   7.556   2.500
  122HOH     OW 2046   6.574   6.876   2.958
  122HOH    HW1 2047   6.574   6.958   2.901
  122HOH    HW2 2048   6.574   6.795   2.901
  123HOH     OW 2049   4.783   7.522   2.711
  123HOH    HW1 2050   4.864   7.522   2.769
  123HOH    HW2 2051   4.701   7.522   2.769
  124HOH     OW 2052   5.882   3.642   2.435
  124HOH    HW1 2053   5.964   3.642   2.493
  124HOH    HW2 2054   5.882   3.723   2.378
  125HOH     OW 2055   6.130   6.008   1.325
  125HOH    HW1 2056   6.212   6.008   1.382
  125HOH    HW2 2057   6.130   5.926   1.267
  126HOH     OW 2058   4.953   6.394   3.627
  126HOH    HW1 2059   4.871   6.394   3.685
  126HOH    HW2 2060   4.953   6.476   3.569
  127HOH     OW 2061   6.220   3.452   2.355
  127HOH    HW1 2062   6.138   3.452   2.412
  127HOH    HW2 2063   6.220   3.370   2.297
  128HOH     OW 2064   5.082   3.913   2.969
  128HOH    HW1 2065   5.082   3.994   2.911
  128HOH    HW2 2066   5.082   3.831   2.911
  129HOH     OW 2067   5.577   4.220   1.648
  129HOH    HW1 2068   5.658   4.220   1.705
  129HOH    HW2 2069   5.495   4.220   1.705
  130HOH     OW 2070   5.374   7.594   1.759
  130HOH    HW1 2071   5.455   7.594   1.816
  130HOH    HW2 2072   5.374   7.675   1.701
  131HOH     OW 2073   6.014   6.042   3.746
  131HOH    HW1 2074   6.095   6.042   3.804
  131HOH    HW2 2075   6.014   5.961   3.688
  132HOH     OW 2076   4.973   6.161   3.524
  132HOH    HW1 2077   4.891   6.161   3.582
  132HOH    HW2 2078   4.973   6.243   3.466
  133HOH     OW 2079   6.013   3.689   1.633
  133HOH    HW1 2080   5.932   3.689   1.690
  133HOH    HW2 2081   6.013   3.607   1.575
  134HOH     OW 2082   5.302   7.748   2.545
  134HOH    HW1 2083   5.302   7.830   2.488
  134HOH    HW2 2084   5.302   7.667   2.488
  135HOH     OW 2085   4.011   4.367   3.790
  135HOH    HW1 2086   4.093   4.367   3.848
  135HOH    HW2 2087   3.930   4.367   3.848
  136HOH     OW 2088   4.795   3.942   3.042
  136HOH    HW1 2089   4.876   3.942   3.099
  136HOH    HW2 2090   4.795   4.024   2.984
  137HOH     OW 2091   5.153   3.731   1.765
  137HOH    HW1 2092   5.235   3.731   1.823
  137HOH    HW2 2093   5.153   3.649   1.707
  138HOH     OW 2094   5.701   3.761   3.150
  138HOH    HW1 2095   5.620   3.761   3.208
  138HOH    HW2 2096   5.701   3.843   3.092
  139HOH     OW 2097   6.504   6.739   2.361
  139HOH    HW1 2098   6.423   6.739   2.419
  139HOH    HW2 2099   6.504   6.657   2.303
  140HOH     OW 2100   4.522   6.868   1.932
  140HOH    HW1 2101   4.522   6.950   1.874
  140HOH    HW2 2102   4.522   6.786   1.874
  141HOH     OW 2103   5.889   6.905   1.420
  141HOH    HW1 2104   5.971   6.905   1.478
  141HOH    HW2 2105   5.808   6.905   1.478
  142HOH     OW 2106   5.665   3.722   1.471
  142HOH    HW1 2107   5.747   3.722   1.528
  142HOH    HW2 2108   5.665   3.803   1.413
  143HOH     OW 2109   6.701   4.283   2.663
  143HOH    HW1 2110   6.783   4.283   2.721
  143HOH    HW2 2111   6.701   4.202   2.605
  144HOH     OW 2112   6.253   5.284   1.974
  144HOH    HW1 2113   6.172   5.284   2.032
  144HOH    HW2 2114   6.253   5.366   1.916
  145HOH     OW 2115   4.333   4.464   2.165
  145HOH    HW1 2116   4.251   4.464   2.223
  145HOH    HW2 2117   4.333   4.382   2.108
  146HOH     OW 2118   6.266   3.861   3.092
  146HOH    HW1 2119   6.266   3.942   3.035
  146HOH    HW2 2120   6.266   3.779   3.035
  147HOH     OW 2121   6.051   5.619   1.401
  147HOH    HW1 2122   6.133   5.619   1.458
  147HOH    HW2 2123   5.970   5.619   1.458
  148HOH     OW 2124   4.353   5.043   3.369
  148HOH    HW1 2125   4.435   5.043   3.427
  148HOH    HW2 2126   4.353   5.125   3.311
  149HOH     OW 2127   4.397   6.462   1.957
  149HOH    HW1 2128   4.479   6.462   2.015
  149HOH    HW2 2129   4.397   6.380   1.899
  150HOH     OW 2130   4.330   3.850   3.471
  150HOH    HW1 2131   4.249   3.850   3.529
  150HOH    HW2 2132   4.330   3.931   3.413
  151HOH     OW 2133   6.590   3.548   2.083
  151HOH    HW1 2134   6.508   3.548   2.141
  151HOH    HW2 2135   6.590   3.466   2.026
  152HOH     OW 2136   5.928   3.801   3.944
  152HOH    HW1 2137   5.928   3.883   3.886
  152HOH    HW2 2138   5.928   3.720   3.886
  153HOH     OW 2139   5.632   5.585   2.611
  153HOH    HW1 2140   5.714   5.585   2.669
  153HOH    HW2 2141   5.550   5.585   2.669
  154HOH     OW 2142   5.919   7.208   3.436
  154HOH    HW1 2143   6.001   7.208   3.494
  154HOH    HW2 2144   5.919   7.289   3.378
  155HOH     OW 2145   5.142   3.939   3.326
  155HOH    HW1 2146   5.224   3.939   3.384
  155HOH    HW2 2147   5.142   3.858   3.269
  156HOH     OW 2148   4.218   3.725   2.439
  156HOH    HW1 2149   4.136   3.725   2.497
  156HOH    HW2 2150   4.218   3.807   2.381
  157HOH     OW 2151   5.185   7.419   3.183
  157HOH    HW1 2152   5.104   7.419   3.241
  157HOH    HW2 2153   5.185   7.338   3.125
  158HOH     OW 2154   5.617   3.691   2.242
  158HOH    HW1 2155   5.617   3.772   2.184
  158HOH    HW2 2156   5.617   3.609   2.184
  159HOH     OW 2157   6.330   4.244   2.919
  159HOH    HW1 2158   6.412   4.244   2.977
  159HOH    HW2 2159   6.249   4.244   2.977
  160HOH     OW 2160   5.593   4.048   1.453
  160HOH    HW1 2161   5.675   4.048   1.511
  160HOH    HW2 2162   5.593   4.130   1.395
  161HOH     OW 2163   5.622   5.469   1.257
  161HOH    HW1 2164   5.703   5.469   1.315
  161HOH    HW2 2165   5.622   5.387   1.199
  162HOH     OW 2166   4.140   5.700   2.797
  162HOH    HW1 2167   4.059   5.700   2.855
  162HOH    HW2 2168   4.140   5.781   2.740
  163HOH     OW 2169   5.247   7.316   1.691
  163HOH    HW1 2170   5.165   7.316   1.749
  163HOH    HW2 2171   5.247   7.234   1.634
  164HOH     OW 2172   6.465   4.867   1.768
  164HOH    HW1 2173   6.465   4.949   1.710
  164HOH    HW2 2174   6.465   4.785   1.710
  165HOH     OW 2175   5.610   3.844   2.625
  165HOH    HW1 2176   5.692   3.844   2.683
  165HOH    HW2 2177   5.529   3.844   2.683
  166HOH     OW 2178   6.217   6.630   3.629
  166HOH    HW1 2179   6.298   6.630   3.687
  166HOH    HW2 2180   6.217   6.712   3.571
  167HOH     OW 2181   5.711   5.602   3.875
  167HOH    HW1 2182   5.793   5.602   3.933
  167HOH    HW2 2183   5.711   5.520   3.817
  168HOH     OW 2184   6.741   4.100   1.835
  168HOH    HW1 2185   6.659   4.100   1.893
  168HOH    HW2 2186   6.741   4.181   1.778
  169HOH     OW 2187   5.082   7.024   3.435
  169HOH    HW1 2188   5.000   7.024   3.492
  169HOH    HW2 2189   5.082   6.943   3.377
  170HOH     OW 2190   4.168   4.105   3.897
  170HOH    HW1 2191   4.168   4.187   3.839
  170HOH    HW2 2192   4.168   4.023   3.839
  171HOH     OW 2193   6.792   5.505   2.260
  171HOH    HW1 2194   6.874   5.505   2.318
  171HOH    HW2 2195   6.711   5.505   2.318
  172HOH     OW 2196   6.553   4.587   3.254
  172HOH    HW1 2197   6.634   4.587   3.312
  172HOH    HW2 2198   6.553   4.669   3.196
  173HOH     OW 2199   4.868   7.544   2.951
  173HOH    HW1 2200   4.950   7.544   3.009
  173HOH    HW2 2201   4.868   7.462   2.894
  174HOH     OW 2202   6.325   4.390   3.135
  174HOH    HW1 2203   6.243   4.390   3.193
  174HOH    HW2 2204   6.325   4.471   3.077
  175HOH     OW 2205   4.744   3.712   1.932
  175HOH    HW1 2206   4.662   3.712   1.990
  175HOH    HW2 2207   4.744   3.630   1.874
  176HOH     OW 2208   4.717   5.543   3.217
  176HOH    HW1 2209   4.717   5.625   3.159
  176HOH    HW2 2210   4.717   5.462   3.159
  177HOH     OW 2211   6.031   6.097   1.111
  177HOH    HW1 2212   6.113   6.097   1.169
  177HOH    HW2 2213   5.950   6.097   1.169
  178HOH     OW 2214   6.083   7.000   3.557
  178HOH    HW1 2215   6.165   7.000   3.615
  178HOH    HW2 2216   6.083   7.082   3.500
  179HOH     OW 2217   5.094   7.056   1.362
  179HOH    HW1 2218   5.176   7.056   1.420
  179HOH    HW2 2219   5.094   6.975   1.304
  180HOH     OW 2220   5.489   6.762   3.660
  180HOH    HW1 2221   5.407   6.762   3.718
  180HOH    HW2 2222   5.489   6.844   3.602
  181HOH     OW 2223   4.312   6.219   1.983
  181HOH    HW1 2224   4.230   6.219   2.040
  181HOH    HW2 2225   4.312   6.137   1.925
  182HOH     OW 2226   6.263   5.186   3.449
  182HOH    HW1 2227   6.263   5.268   3.392
  182HOH    HW2 2228   6.263   5.105   3.392
  183HOH     OW 2229   6.353   5.823   1.602
  183HOH    HW1 2230   6.434   5.823   1.659
  183HOH    HW2 2231   6.271   5.823   1.659
  184HOH     OW 2232   4.991   4.263   3.701
  184HOH    HW1 2233   5.072   4.263   3.759
  184HOH    HW2 2234   4.991   4.344   3.643
  185HOH     OW 2235   6.856   6.082   2.300
  185HOH    HW1 2236   6.937   6.082   2.357
  185HOH    HW2 2237   6.856   6.000   2.242
  186HOH     OW 2238   5.436   6.742   1.410
  186HOH    HW1 2239   5.355   6.742   1.467
  186HOH    HW2 2240   5.436   6.823   1.352
  187HOH     OW 2241   4.165   5.734   2.444
  187HOH    HW1 2242   4.083   5.734   2.501
  187HOH    HW2 2243   4.165   5.652   2.386
  188HOH     OW 2244   6.286   4.661   3.880
  188HOH    HW1 2245   6.286   4.743   3.822
  188HOH    HW2 2246   6.286   4.579   3.822
  189HOH     OW 2247   4.405   6.877   3.013
  189HOH    HW1 2248   4.487   6.877   3.071
  189HOH    HW2 2249   4.323   6.877   3.071
  190HOH     OW 2250   3.923   4.049   3.500
  190HOH    HW1 2251   4.004   4.049   3.557
  190HOH    HW2 2252   3.923   4.130   3.442
  191HOH     OW 2253   4.701   6.513   1.580
  191HOH    HW1 2254   4.782   6.513   1.638
  191HOH    HW2 2255   4.701   6.431   1.523
  192HOH     OW 2256   6.289   5.051   3.711
  192HOH    HW1 2257   6.207   5.051   3.769
  192HOH    HW2 2258   6.289   5.132   3.654
  193HOH     OW 2259   6.916   4.492   2.602
  193HOH    HW1 2260   6.834   4.492   2.659
  193HOH    HW2 2261   6.916   4.411   2.544
  194HOH     OW 2262   6.628   6.357   1.802
  194HOH    HW1 2263   6.628   6.439   1.745
  194HOH    HW2 2264   6.628   6.276   1.745
  195HOH     OW 2265   5.107   4.584   3.728
  195HOH    HW1 2266   5.189   4.584   3.786
  195HOH    HW2 2267   5.025   4.584   3.786
  196HOH     OW 2268   4.889   4.081   1.361
  196HOH    HW1 2269   4.970   4.081   1.419
  196HOH    HW2 2270   4.889   4.163   1.304
  197HOH     OW 2271   5.429   3.886   3.489
  197HOH    HW1 2272   5.511   3.886   3.547
  197HOH    HW2 2273   5.429   3.805   3.432
  198HOH     OW 2274   4.923   5.950   3.732
  198HOH    HW1 2275   4.841   5.950   3.790
  198HOH    HW2 2276   4.923   6.031   3.674
  199HOH     OW 2277   4.553   5.775   1.561
  199HOH    HW1 2278   4.472   5.775   1.619
  199HOH    HW2 2279   4.553   5.693   1.503
  200HOH     OW 2280   5.824   7.826   2.915
  200HOH    HW1 2281   5.824   7.908   2.857
  200HOH    HW2 2282   5.824   7.745   2.857
  201HOH     OW 2283   6.298   3.553   1.622
  201HOH    HW1 2284   6.379   3.553   1.680
  201HOH    HW2 2285   6.216   3.553   1.680
  202HOH     OW 2286   4.449   3.866   3.242
  202HOH    HW1 2287   4.530   3.866   3.299
  202HOH    HW2 2288   4.449   3.947   3.184
  203HOH     OW 2289   5.837   6.628   1.223
  203HOH    HW1 2290   5.919   6.628   1.280
  203HOH    HW2 2291   5.837   6.546   1.165
  204HOH     OW 2292   4.238   4.915   3.688
  204HOH    HW1 2293   4.157   4.915   3.746
  204HOH    HW2 2294   4.238   4.996   3.630
  205HOH     OW 2295   5.402   7.765   3.072
  205HOH    HW1 2296   5.321   7.765   3.130
  205HOH    HW2 2297   5.402   7.684   3.014
  206HOH     OW 2298   6.996   4.822   2.287
  206HOH    HW1 2299   6.996   4.903   2.229
  206HOH    HW2 2300   6.996   4.740   2.229
  207HOH     OW 2301   6.772   6.116   3.083
  207HOH    HW1 2302   6.854   6.116   3.141
  207HOH    HW2 2303   6.691   6.116   3.141
  208HOH     OW 2304   4.626   3.628   1.612
  208HOH    HW1 2305   4.708   3.628   1.670
  208HOH    HW2 2306   4.626   3.710   1.555
  209HOH     OW 2307   4.752   3.703   2.213
  209HOH    HW1 2308   4.833   3.703   2.270
  209HOH    HW2 2309   4.752   3.621   2.155
  210HOH     OW 2310   5.219   5.264   4.118
  210HOH    HW1 2311   5.137   5.264   4.176
  210HOH    HW2 2312   5.219   5.346   4.061
  211HOH     OW 2313   6.079   6.652   1.411
  211HOH    HW1 2314   5.998   6.652   1.469
  211HOH    HW2 2315   6.079   6.570   1.354
  212HOH     OW 2316   4.274   4.215   2.288
  212HOH    HW1 2317   4.274   4.296   2.230
  212HOH    HW2 2318   4.274   4.133   2.230
  213HOH     OW 2319   4.073   4.330   2.905
  213HOH    HW1 2320   4.155   4.330   2.963
  213HOH    HW2 2321   3.991   4.330   2.963
  214HOH     OW 2322   6.271   3.976   3.993
  214HOH    HW1 2323   6.352   3.976   4.050
  214HOH    HW2 2324   6.271   4.057   3.935
  215HOH     OW 2325   6.598   7.020   2.704
  215HOH    HW1 2326   6.680   7.020   2.761
  215HOH    HW2 2327   6.598   6.939   2.646
  216HOH     OW 2328   6.072   4.877   4.095
  216HOH    HW1 2329   5.990   4.877   4.152
  216HOH    HW2 2330   6.072   4.958   4.037
  217HOH     OW 2331   6.370   3.726   3.650
  217HOH    HW1 2332   6.288   3.726   3.708
  217HOH    HW2 2333   6.370   3.644   3.592
  218HOH     OW 2334   5.519   4.216   3.920
  218HOH    HW1 2335   5.519   4.298   3.862
  218HOH    HW2 2336   5.519   4.135   3.862
  219HOH     OW 2337   5.962   7.283   1.691
  219HOH    HW1 2338   6.044   7.283   1.749
  219HOH    HW2 2339   5.880   7.283   1.749
  220HOH     OW 2340   4.805   5.387   1.793
  220HOH    HW1 2341   4.887   5.387   1.851
  220HOH    HW2 2342   4.805   5.469   1.735
  221HOH     OW 2343   4.459   3.680   2.072
  221HOH    HW1 2344   4.540   3.680   2.130
  221HOH    HW2 2345   4.459   3.599   2.014
  222HOH     OW 2346   6.679   5.577   2.923
  222HOH    HW1 2347   6.597   5.577   2.981
  222HOH    HW2 2348   6.679   5.659   2.865
  223HOH     OW 2349   4.358   6.760   2.411
  223HOH    HW1 2350   4.276   6.760   2.469
  223HOH    HW2 2351   4.358   6.678   2.353
  224HOH     OW 2352   6.541   4.077   2.586
  224HOH    HW1 2353   6.541   4.158   2.529
  224HOH    HW2 2354   6.541   3.995   2.529
  225HOH     OW 2355   4.311   5.780   2.060
  225HOH    HW1 2356   4.392   5.780   2.118
  225HOH    HW2 2357   4.229   5.780   2.118
  226HOH     OW 2358   6.361   7.814   2.488
  226HOH    HW1 2359   6.442   7.814   2.545
  226HOH    HW2 2360   6.361   7.896   2.430
  227HOH     OW 2361   4.376   6.153   3.050
  227HOH    HW1 2362   4.457   6.153   3.108
  227HOH    HW2 2363   4.376   6.072   2.992
  228HOH     OW 2364   5.113   3.716   2.129
  228HOH    HW1 2365   5.031   3.716   2.187
  228HOH    HW2 2366   5.113   3.798   2.071
  229HOH     OW 2367   6.492   6.287   1.593
  229HOH    HW1 2368   6.410   6.287   1.651
  229HOH    HW2 2369   6.492   6.206   1.535
  230HOH     OW 2370   6.488   7.309   2.354
  230HOH    HW1 2371   6.488   7.391   2.296
  230HOH    HW2 2372   6.488   7.227   2.296
  231HOH     OW 2373   5.920   7.676   1.571
  231HOH    HW1 2374   6.001   7.676   1.628
  231HOH    HW2 2375   5.838   7.676   1.628
  232HOH     OW 2376   6.599   6.088   1.809
  232HOH    HW1 2377   6.681   6.088   1.866
  232HOH    HW2 2378   6.599   6.170   1.751
  233HOH     OW 2379   4.303   6.846   2.770
  233HOH    HW1 2380   4.385   6.846   2.828
  233HOH    HW2 2381   4.303   6.765   2.712
  234HOH     OW 2382   6.683   3.695   1.809
  234HOH    HW1 2383   6.601   3.695   1.866
  234HOH    HW2 2384   6.683   3.777   1.751
  235HOH     OW 2385   5.306   5.376   1.256
  235HOH    HW1 2386   5.224   5.376   1.313
  235HOH    HW2 2387   5.306   5.294   1.198
  236HOH     OW 2388   6.098   5.065   1.548
  236HOH    HW1 2389   6.098   5.147   1.490
  236HOH    HW2 2390   6.098   4.984   1.490
  237HOH     OW 2391   6.213   7.425   3.464
  237HOH    HW1 2392   6.295   7.425   3.522
  237HOH    HW2 2393   6.132   7.425   3.522
  238HOH     OW 2394   4.880   4.511   3.592
  238HOH    HW1 2395   4.961   4.511   3.650
  238HOH    HW2 2396   4.880   4.593   3.535
  239HOH     OW 2397   6.638   7.001   2.080
  239HOH    HW1 2398   6.720   7.001   2.138
  239HOH    HW2 2399   6.638   6.920   2.022
  240HOH     OW 2400   4.629   6.671   3.261
  240HOH    HW1 2401   4.548   6.671   3.319
  240HOH    HW2 2402   4.629   6.753   3.203
  241HOH     OW 2403   6.419   6.858   1.343
  241HOH    HW1 2404   6.337   6.858   1.401
  241HOH    HW2 2405   6.419   6.776   1.286
  242HOH     OW 2406   4.513   7.226   3.022
  242HOH    HW1 2407   4.513   7.308   2.964
  242HOH    HW2 2408   4.513   7.144   2.964
  243HOH     OW 2409   4.064   3.885   3.674
  243HOH    HW1 2410   4.145   3.885   3.731
  243HOH    HW2 2411   3.982   3.885   3.731
  244HOH     OW 2412   4.633   5.325   3.383
  244HOH    HW1 2413   4.715   5.325   3.440
  244HOH    HW2 2414   4.633   5.406   3.325
  245HOH     OW 2415   5.460   7.300   1.560
  245HOH    HW1 2416   5.542   7.300   1.618
  245HOH    HW2 2417   5.460   7.218   1.503
  246HOH     OW 2418   6.418   7.394   3.239
  246HOH    HW1 2419   6.336   7.394   3.296
  246HOH    HW2 2420   6.418   7.476   3.181
  247HOH     OW 2421   5.073   6.382   1.197
  247HOH    HW1 2422   4.992   6.382   1.255
  247HOH    HW2 2423   5.073   6.300   1.140
  248HOH     OW 2424   6.523   6.014   3.376
  248HOH    HW1 2425   6.523   6.096   3.318
  248HOH    HW2 2426   6.523   5.933   3.318
  249HOH     OW 2427   6.138   7.123   1.433
  249HOH    HW1 2428   6.220   7.123   1.491
  249HOH    HW2 2429   6.056   7.123   1.491
  250HOH     OW 2430   6.750   3.991   2.302
  250HOH    HW1 2431   6.831   3.991   2.360
  250HOH    HW2 2432   6.750   4.073   2.244
  251HOH     OW 2433   5.040   7.623   2.121
  251HOH    HW1 2434   5.122   7.623   2.179
  251HOH    HW2 2435   5.040   7.541   2.063
  252HOH     OW 2436   4.996   6.698   1.349
  252HOH    HW1 2437   4.914   6.698   1.407
  252HOH    HW2 2438   4.996   6.780   1.291
  253HOH     OW 2439   5.876   5.782   3.811
  253HOH    HW1 2440   5.795   5.782   3.869
  253HOH    HW2 2441   5.876   5.700   3.753
  254HOH     OW 2442   6.273   5.104   1.770
  254HOH    HW1 2443   6.273   5.185   1.712
  254HOH    HW2 2444   6.273   5.022   1.712
  255HOH     OW 2445   5.969   3.978   1.308
  255HOH    HW1 2446   6.051   3.978   1.366
  255HOH    HW2 2447   5.888   3.978   1.366
  257HOH     OW 2448   6.742   3.921   1.641
  257HOH    HW1 2449   6.824   3.921   1.699
  257HOH    HW2 2450   6.742   4.003   1.583
  258HOH     OW 2451   5.647   6.221   3.876
  258HOH    HW1 2452   5.728   6.221   3.933
  258HOH    HW2 2453   5.647   6.139   3.818
  259HOH     OW 2454   5.330   6.058   1.200
  259HOH    HW1 2455   5.248   6.058   1.257
  259HOH    HW2 2456   5.330   6.140   1.142
  260HOH     OW 2457   4.963   5.169   3.907
  260HOH    HW1 2458   4.881   5.169   3.965
  260HOH    HW2 2459   4.963   5.087   3.849
  261HOH     OW 2460   5.871   5.450   1.226
  261HOH    HW1 2461   5.871   5.531   1.168
  261HOH    HW2 2462   5.871   5.368   1.168
  262HOH     OW 2463   5.912   6.354   1.168
  262HOH    HW1 2464   5.994   6.354   1.226
  262HOH    HW2 2465   5.831   6.354   1.226
  263HOH     OW 2466   6.676   6.624   1.881
  263HOH    HW1 2467   6.758   6.624   1.938
  263HOH    HW2 2468   6.676   6.705   1.823
  264HOH     OW 2469   4.818   3.731   2.555
  264HOH    HW1 2470   4.899   3.731   2.612
  264HOH    HW2 2471   4.818   3.649   2.497
  265HOH     OW 2472   4.289   3.573   1.744
  265HOH    HW1 2473   4.208   3.573   1.802
  265HOH    HW2 2474   4.289   3.654   1.686
  266HOH     OW 2475   4.293   3.875   2.115
  266HOH    HW1 2476   4.211   3.875   2.173
  266HOH    HW2 2477   4.293   3.793   2.057
  267HOH     OW 2478   6.274   3.702   3.380
  267HOH    HW1 2479   6.274   3.784   3.322
  267HOH    HW2 2480   6.274   3.620   3.322
  268HOH     OW 2481   5.313   4.718   4.096
  268HOH    HW1 2482   5.394   4.718   4.154
  268HOH    HW2 2483   5.231   4.718   4.154
  269HOH     OW 2484   4.522   6.736   1.473
  269HOH    HW1 2485   4.604   6.736   1.531
  269HOH    HW2 2486   4.522   6.817   1.415
  270HOH     OW 2487   4.445   4.331   1.307
  270HOH    HW1 2488   4.527   4.331   1.364
  270HOH    HW2 2489   4.445   4.249   1.249
  271HOH     OW 2490   3.695   4.855   3.205
  271HOH    HW1 2491   3.613   4.855   3.263
  271HOH    HW2 2492   3.695   4.936   3.147
  272HOH     OW 2493   4.639   3.958   3.782
  272HOH    HW1 2494   4.557   3.958   3.840
  272HOH    HW2 2495   4.639   3.877   3.725
  273HOH     OW 2496   6.031   3.510   2.780
  273HOH    HW1 2497   6.031   3.592   2.722
  273HOH    HW2 2498   6.031   3.429   2.722
  274HOH     OW 2499   5.160   5.798   3.898
  274HOH    HW1 2500   5.241   5.798   3.956
  274HOH    HW2 2501   5.078   5.798   3.956
  275HOH     OW 2502   6.108   5.268   4.094
  275HOH    HW1 2503   6.189   5.268   4.152
  275HOH    HW2 2504   6.108   5.350   4.036
  276HOH     OW 2505   4.273   5.887   3.185
  276HOH    HW1 2506   4.354   5.887   3.242
  276HOH    HW2 2507   4.273   5.805   3.127
  277HOH     OW 2508   4.463   5.156   3.625
  277HOH    HW1 2509   4.381   5.156   3.683
  277HOH    HW2 2510   4.463   5.238   3.567
  278HOH     OW 2511   7.086   4.348   2.367
  278HOH    HW1 2512   7.005   4.348   2.425
  278HOH    HW2 2513   7.086   4.266   2.309
  279HOH     OW 2514   4.861   6.903   1.280
  279HOH    HW1 2515   4.861   6.985   1.222
  279HOH    HW2 2516   4.861   6.822   1.222
  280HOH     OW 2517   5.569   7.706   1.491
  280HOH    HW1 2518   5.651   7.706   1.548
  280HOH    HW2 2519   5.488   7.706   1.548
  281HOH     OW 2520   4.762   7.401   2.471
  281HOH    HW1 2521   4.844   7.401   2.529
  281HOH    HW2 2522   4.762   7.483   2.413
  282HOH     OW 2523   5.229   6.048   3.995
  282HOH    HW1 2524   5.310   6.048   4.052
  282HOH    HW2 2525   5.229   5.966   3.937
  283HOH     OW 2526   5.970   4.595   1.506
  283HOH    HW1 2527   5.888   4.595   1.564
  283HOH    HW2 2528   5.970   4.677   1.449
  284HOH     OW 2529   4.438   3.593   2.797
  284HOH    HW1 2530   4.356   3.593   2.855
  284HOH    HW2 2531   4.438   3.511   2.739
  285HOH     OW 2532   4.204   6.615   2.823
  285HOH    HW1 2533   4.204   6.697   2.766
  285HOH    HW2 2534   4.204   6.533   2.766
  286HOH     OW 2535   5.443   7.063   1.420
  286HOH    HW1 2536   5.525   7.063   1.478
  286HOH    HW2 2537   5.362   7.063   1.478
  287HOH     OW 2538   4.511   4.442   4.170
  287HOH    HW1 2539   4.593   4.442   4.228
  287HOH    HW2 2540   4.511   4.524   4.113
  288HOH     OW 2541   5.733   3.771   3.416
  288HOH    HW1 2542   5.814   3.771   3.474
  288HOH    HW2 2543   5.733   3.689   3.358
  289HOH     OW 2544   5.706   5.236   1.114
  289HOH    HW1 2545   5.624   5.236   1.172
  289HOH    HW2 2546   5.706   5.318   1.056
  290HOH     OW 2547   6.712   6.860   1.772
  290HOH    HW1 2548   6.630   6.860   1.830
  290HOH    HW2 2549   6.712   6.778   1.714
  291HOH     OW 2550   6.643   4.940   3.176
  291HOH    HW1 2551   6.643   5.022   3.118
  291HOH    HW2 2552   6.643   4.858   3.118
  292HOH     OW 2553   4.557   5.709   3.355
  292HOH    HW1 2554   4.639   5.709   3.413
  292HOH    HW2 2555   4.475   5.709   3.413
  293HOH     OW 2556   4.588   6.180   3.311
  293HOH    HW1 2557   4.669   6.180   3.369
  293HOH    HW2 2558   4.588   6.262   3.253
  294HOH     OW 2559   3.900   4.895   2.782
  294HOH    HW1 2560   3.982   4.895   2.839
  294HOH    HW2 2561   3.900   4.813   2.724
  295HOH     OW 2562   4.744   7.363   1.560
  295HOH    HW1 2563   4.663   7.363   1.618
  295HOH    HW2 2564   4.744   7.444   1.503
  296HOH     OW 2565   6.396   7.275   1.759
  296HOH    HW1 2566   6.314   7.275   1.817
  296HOH    HW2 2567   6.396   7.193   1.702
  297HOH     OW 2568   4.438   7.102   3.242
  297HOH    HW1 2569   4.438   7.184   3.184
  297HOH    HW2 2570   4.438   7.021   3.184
  298HOH     OW 2571   5.191   6.727   3.638
  298HOH    HW1 2572   5.272   6.727   3.696
  298HOH    HW2 2573   5.109   6.727   3.696
  299HOH     OW 2574   5.804   7.850   1.751
  299HOH    HW1 2575   5.886   7.850   1.809
  299HOH    HW2 2576   5.804   7.932   1.693
  300HOH     OW 2577   6.732   5.176   3.186
  300HOH    HW1 2578   6.813   5.176   3.244
  300HOH    HW2 2579   6.732   5.094   3.128
  301HOH     OW 2580   5.690   5.908   0.991
  301HOH    HW1 2581   5.608   5.908   1.049
  301HOH    HW2 2582   5.690   5.990   0.933
  302HOH     OW 2583   4.174   4.648   1.925
  302HOH    HW1 2584   4.092   4.648   1.983
  302HOH    HW2 2585   4.174   4.566   1.867
  303HOH     OW 2586   6.072   4.358   1.410
  303HOH    HW1 2587   6.072   4.439   1.352
  303HOH    HW2 2588   6.072   4.276   1.352
  304HOH     OW 2589   6.795   6.525   2.898
  304HOH    HW1 2590   6.877   6.525   2.956
  304HOH    HW2 2591   6.713   6.525   2.956
  305HOH     OW 2592   5.940   3.662   3.200
  305HOH    HW1 2593   6.022   3.662   3.258
  305HOH    HW2 2594   5.940   3.744   3.143
  306HOH     OW 2595   6.278   4.568   1.434
  306HOH    HW1 2596   6.359   4.568   1.492
  306HOH    HW2 2597   6.278   4.486   1.376
  307HOH     OW 2598   4.925   5.865   1.378
  307HOH    HW1 2599   4.843   5.865   1.435
  307HOH    HW2 2600   4.925   5.946   1.320
  308HOH     OW 2601   6.939   6.371   2.253
  308HOH    HW1 2602   6.858   6.371   2.311
  308HOH    HW2 2603   6.939   6.289   2.196
  309HOH     OW 2604   4.644   4.825   1.508
  309HOH    HW1 2605   4.644   4.907   1.450
  309HOH    HW2 2606   4.644   4.744   1.450
  310HOH     OW 2607   4.236   6.313   2.774
  310HOH    HW1 2608   4.318   6.313   2.832
  310HOH    HW2 2609   4.155   6.313   2.832
  311HOH     OW 2610   5.338   3.902   1.369
  311HOH    HW1 2611   5.419   3.902   1.427
  311HOH    HW2 2612   5.338   3.983   1.311
  312HOH     OW 2613   6.055   5.311   1.372
  312HOH    HW1 2614   6.137   5.311   1.430
  312HOH    HW2 2615   6.055   5.229   1.314
  313HOH     OW 2616   4.057   5.116   3.483
  313HOH    HW1 2617   3.975   5.116   3.541
  313HOH    HW2 2618   4.057   5.198   3.425
  315HOH     OW 2619   6.460   3.731   2.520
  315HOH    HW1 2620   6.379   3.731   2.578
  315HOH    HW2 2621   6.460   3.649   2.462
  316HOH     OW 2622   3.973   5.163   2.788
  316HOH    HW1 2623   3.973   5.244   2.730
  316HOH    HW2 2624   3.973   5.081   2.730
  317HOH     OW 2625   4.439   6.944   2.247
  317HOH    HW1 2626   4.521   6.944   2.304
  317HOH    HW2 2627   4.358   6.944   2.304
  318HOH     OW 2628   6.859   4.160   2.462
  318HOH    HW1 2629   6.941   4.160   2.520
  318HOH    HW2 2630   6.859   4.241   2.405
  319HOH     OW 2631   4.289   6.652   2.192
  319HOH    HW1 2632   4.371   6.652   2.250
  319HOH    HW2 2633   4.289   6.571   2.134
  320HOH     OW 2634   6.486   6.639   3.405
  320HOH    HW1 2635   6.404   6.639   3.463
  320HOH    HW2 2636   6.486   6.721   3.348
  321HOH     OW 2637   6.659   6.943   3.186
  321HOH    HW1 2638   6.577   6.943   3.243
  321HOH    HW2 2639   6.659   6.861   3.128
  322HOH     OW 2640   4.816   5.683   3.653
  322HOH    HW1 2641   4.816   5.765   3.596
  322HOH    HW2 2642   4.816   5.602   3.596
  323HOH     OW 2643   6.642   4.494   1.745
  323HOH    HW1 2644   6.724   4.494   1.803
  323HOH    HW2 2645   6.561   4.494   1.803
  324HOH     OW 2646   4.416   6.986   1.631
  324HOH    HW1 2647   4.497   6.986   1.688
  324HOH    HW2 2648   4.416   7.068   1.573
  325HOH     OW 2649   5.521   3.604   3.373
  325HOH    HW1 2650   5.603   3.604   3.431
  325HOH    HW2 2651   5.521   3.522   3.315
  326HOH     OW 2652   6.678   6.728   1.465
  326HOH    HW1 2653   6.596   6.728   1.523
  326HOH    HW2 2654   6.678   6.810   1.408
  327HOH     OW 2655   3.817   4.483   3.401
  327HOH    HW1 2656   3.735   4.483   3.458
  327HOH    HW2 2657   3.817   4.401   3.343
  328HOH     OW 2658   5.983   4.841   1.452
  328HOH    HW1 2659   5.983   4.923   1.395
  328HOH    HW2 2660   5.983   4.759   1.395
  329HOH     OW 2661   6.269   5.592   3.568
  329HOH    HW1 2662   6.351   5.592   3.626
  329HOH    HW2 2663   6.188   5.592   3.626
  330HOH     OW 2664   7.011   6.334   2.658
  330HOH    HW1 2665   7.093   6.334   2.716
  330HOH    HW2 2666   7.011   6.416   2.600
  331HOH     OW 2667   4.244   4.834   1.727
  331HOH    HW1 2668   4.326   4.834   1.784
  331HOH    HW2 2669   4.244   4.753   1.669
  332HOH     OW 2670   6.576   4.873   3.570
  332HOH    HW1 2671   6.495   4.873   3.628
  332HOH    HW2 2672   6.576   4.955   3.512
  333HOH     OW 2673   6.277   3.440   2.031
  333HOH    HW1 2674   6.196   3.440   2.088
  333HOH    HW2 2675   6.277   3.358   1.973
  334HOH     OW 2676   5.858   5.038   4.161
  334HOH    HW1 2677   5.858   5.120   4.103
  334HOH    HW2 2678   5.858   4.956   4.103
  335HOH     OW 2679   3.844   4.548   3.000
  335HOH    HW1 2680   3.926   4.548   3.058
  335HOH    HW2 2681   3.763   4.548   3.058
  336HOH     OW 2682   4.016   5.432   2.825
  336HOH    HW1 2683   4.098   5.432   2.882
  336HOH    HW2 2684   4.016   5.514   2.767
  337HOH     OW 2685   6.829   4.694   1.946
  337HOH    HW1 2686   6.910   4.694   2.004
  337HOH    HW2 2687   6.829   4.612   1.888
  338HOH     OW 2688   6.796   6.815   2.775
  338HOH    HW1 2689   6.714   6.815   2.833
  338HOH    HW2 2690   6.796   6.897   2.717
  339HOH     OW 2691   6.481   4.185   3.969
  339HOH    HW1 2692   6.400   4.185   4.027
  339HOH    HW2 2693   6.481   4.104   3.912
  340HOH     OW 2694   4.069   4.046   2.551
  340HOH    HW1 2695   4.069   4.127   2.493
  340HOH    HW2 2696   4.069   3.964   2.493
  341HOH     OW 2697   6.565   7.221   2.923
  341HOH    HW1 2698   6.647   7.221   2.981
  341HOH    HW2 2699   6.483   7.221   2.981
  342HOH     OW 2700   5.608   6.473   1.186
  342HOH    HW1 2701   5.690   6.473   1.244
  342HOH    HW2 2702   5.608   6.554   1.129
  343HOH     OW 2703   5.053   6.322   3.854
  343HOH    HW1 2704   5.135   6.322   3.911
  343HOH    HW2 2705   5.053   6.241   3.796
  344HOH     OW 2706   5.529   3.771   2.892
  344HOH    HW1 2707   5.448   3.771   2.950
  344HOH    HW2 2708   5.529   3.852   2.835
  345HOH     OW 2709   3.948   4.679   2.505
  345HOH    HW1 2710   3.866   4.679   2.563
  345HOH    HW2 2711   3.948   4.598   2.448
  346HOH     OW 2712   6.486   3.411   1.845
  346HOH    HW1 2713   6.486   3.493   1.788
  346HOH    HW2 2714   6.486   3.329   1.788
  347HOH     OW 2715   6.061   7.769   1.808
  347HOH    HW1 2716   6.143   7.769   1.866
  347HOH    HW2 2717   5.979   7.769   1.866
  348HOH     OW 2718   6.546   3.798   3.182
  348HOH    HW1 2719   6.628   3.798   3.240
  348HOH    HW2 2720   6.546   3.880   3.125
  349HOH     OW 2721   5.439   7.918   1.694
  349HOH    HW1 2722   5.521   7.918   1.752
  349HOH    HW2 2723   5.439   7.836   1.636
  350HOH     OW 2724   4.861   3.789   3.279
  350HOH    HW1 2725   4.779   3.789   3.337
  350HOH    HW2 2726   4.861   3.870   3.222
  351HOH     OW 2727   6.692   5.877   1.992
  351HOH    HW1 2728   6.610   5.877   2.050
  351HOH    HW2 2729   6.692   5.795   1.935
  352HOH     OW 2730   5.525   7.749   2.670
  352HOH    HW1 2731   5.525   7.831   2.612
  352HOH    HW2 2732   5.525   7.668   2.612
  353HOH     OW 2733   4.834   7.247   3.528
  353HOH    HW1 2734   4.915   7.247   3.586
  353HOH    HW2 2735   4.752   7.247   3.586
  354HOH     OW 2736   6.780   6.578   2.466
  354HOH    HW1 2737   6.862   6.578   2.523
  354HOH    HW2 2738   6.780   6.660   2.408
  355HOH     OW 2739   5.263   7.913   2.155
  355HOH    HW1 2740   5.344   7.913   2.213
  355HOH    HW2 2741   5.263   7.831   2.098
  356HOH     OW 2742   5.510   4.796   1.135
  356HOH    HW1 2743   5.428   4.796   1.193
  356HOH    HW2 2744   5.510   4.878   1.078
  357HOH     OW 2745   4.048   6.300   2.432
  357HOH    HW1 2746   3.967   6.300   2.490
  357HOH    HW2 2747   4.048   6.218   2.374
  358HOH     OW 2748   4.652   5.468   1.611
  358HOH    HW1 2749   4.652   5.550   1.553
  358HOH    HW2 2750   4.652   5.387   1.553
  359HOH     OW 2751   4.886   4.702   3.773
  359HOH    HW1 2752   4.968   4.702   3.831
  359HOH    HW2 2753   4.804   4.702   3.831
  360HOH     OW 2754   6.172   7.801   3.088
  360HOH    HW1 2755   6.254   7.801   3.146
  360HOH    HW2 2756   6.172   7.882   3.030
  361HOH     OW 2757   4.103   5.483   3.377
  361HOH    HW1 2758   4.185   5.483   3.435
  361HOH    HW2 2759   4.103   5.401   3.319
  362HOH     OW 2760   4.617   4.906   3.864
  362HOH    HW1 2761   4.536   4.906   3.921
  362HOH    HW2 2762   4.617   4.988   3.806
  363HOH     OW 2763   3.843   4.759   3.566
  363HOH    HW1 2764   3.761   4.759   3.623
  363HOH    HW2 2765   3.843   4.677   3.508
  364HOH     OW 2766   4.064   5.849   2.228
  364HOH    HW1 2767   4.064   5.931   2.170
  364HOH    HW2 2768   4.064   5.767   2.170
  365HOH     OW 2769   4.903   5.479   1.209
  365HOH    HW1 2770   4.985   5.479   1.267
  365HOH    HW2 2771   4.821   5.479   1.267
  366HOH     OW 2772   6.866   4.316   1.792
  366HOH    HW1 2773   6.948   4.316   1.849
  366HOH    HW2 2774   6.866   4.398   1.734
  367HOH     OW 2775   5.952   7.853   2.572
  367HOH    HW1 2776   6.034   7.853   2.630
  367HOH    HW2 2777   5.952   7.771   2.514
  368HOH     OW 2778   6.459   5.443   3.404
  368HOH    HW1 2779   6.377   5.443   3.462
  368HOH    HW2 2780   6.459   5.525   3.346
  369HOH     OW 2781   6.872   5.127   1.888
  369HOH    HW1 2782   6.791   5.127   1.946
  369HOH    HW2 2783   6.872   5.046   1.831
  370HOH     OW 2784   4.946   4.249   1.004
  370HOH    HW1 2785   4.946   4.331   0.946
  370HOH    HW2 2786   4.946   4.167   0.946
  371HOH     OW 2787   5.138   5.601   1.280
  371HOH    HW1 2788   5.219   5.601   1.338
  371HOH    HW2 2789   5.056   5.601   1.338
  372HOH     OW 2790   4.460   3.895   1.467
  372HOH    HW1 2791   4.542   3.895   1.525
  372HOH    HW2 2792   4.460   3.977   1.409
  373HOH     OW 2793   5.978   7.654   3.162
  373HOH    HW1 2794   6.060   7.654   3.220
  373HOH    HW2 2795   5.978   7.573   3.105
  374HOH     OW 2796   4.471   6.345   1.592
  374HOH    HW1 2797   4.390   6.345   1.650
  374HOH    HW2 2798   4.471   6.427   1.534
  375HOH     OW 2799   6.748   4.410   2.912
  375HOH    HW1 2800   6.666   4.410   2.970
  375HOH    HW2 2801   6.748   4.328   2.854
  376HOH     OW 2802   7.024   5.130   2.815
  376HOH    HW1 2803   7.024   5.211   2.758
  376HOH    HW2 2804   7.024   5.048   2.758
  377HOH     OW 2805   6.450   5.373   1.798
  377HOH    HW1 2806   6.532   5.373   1.856
  377HOH    HW2 2807   6.368   5.373   1.856
  378HOH     OW 2808   4.083   6.134   2.145
  378HOH    HW1 2809   4.165   6.134   2.203
  378HOH    HW2 2810   4.083   6.215   2.087
  379HOH     OW 2811   5.770   4.984   1.144
  379HOH    HW1 2812   5.852   4.984   1.202
  379HOH    HW2 2813   5.770   4.903   1.086
  380HOH     OW 2814   4.979   3.665   1.569
  380HOH    HW1 2815   4.897   3.665   1.627
  380HOH    HW2 2816   4.979   3.746   1.512
  381HOH     OW 2817   5.404   5.739   1.166
  381HOH    HW1 2818   5.322   5.739   1.224
  381HOH    HW2 2819   5.404   5.658   1.108
  382HOH     OW 2820   6.231   7.894   2.847
  382HOH    HW1 2821   6.231   7.976   2.789
  382HOH    HW2 2822   6.231   7.812   2.789
  383HOH     OW 2823   6.182   4.496   4.196
  383HOH    HW1 2824   6.264   4.496   4.254
  383HOH    HW2 2825   6.101   4.496   4.254
  384HOH     OW 2826   5.418   3.999   3.768
  384HOH    HW1 2827   5.499   3.999   3.825
  384HOH    HW2 2828   5.418   4.081   3.710
  386HOH     OW 2829   5.461   3.541   2.038
  386HOH    HW1 2830   5.542   3.541   2.095
  386HOH    HW2 2831   5.461   3.459   1.980
  387HOH     OW 2832   5.533   6.182   1.093
  387HOH    HW1 2833   5.451   6.182   1.151
  387HOH    HW2 2834   5.533   6.264   1.035
  388HOH     OW 2835   4.315   5.645   3.413
  388HOH    HW1 2836   4.233   5.645   3.471
  388HOH    HW2 2837   4.315   5.563   3.355
  389HOH     OW 2838   6.466   7.590   2.024
  389HOH    HW1 2839   6.466   7.672   1.966
  389HOH    HW2 2840   6.466   7.509   1.966
  390HOH     OW 2841   4.097   5.947   2.633
  390HOH    HW1 2842   4.178   5.947   2.691
  390HOH    HW2 2843   4.015   5.947   2.691
  391HOH     OW 2844   7.077   4.277   1.936
  391HOH    HW1 2845   7.158   4.277   1.993
  391HOH    HW2 2846   7.077   4.358   1.878
  392HOH     OW 2847   4.751   3.829   3.536
  392HOH    HW1 2848   4.832   3.829   3.594
  392HOH    HW2 2849   4.751   3.747   3.478
  393HOH     OW 2850   4.160   6.413   2.087
  393HOH    HW1 2851   4.078   6.413   2.145
  393HOH    HW2 2852   4.160   6.494   2.030
  394HOH     OW 2853   6.778   5.470   1.996
  394HOH    HW1 2854   6.697   5.470   2.053
  394HOH    HW2 2855   6.778   5.388   1.938
  395HOH     OW 2856   4.827   6.105   1.520
  395HOH    HW1 2857   4.827   6.186   1.463
  395HOH    HW2 2858   4.827   6.023   1.463
  397HOH     OW 2859   4.617   6.480   3.489
  397HOH    HW1 2860   4.699   6.480   3.547
  397HOH    HW2 2861   4.536   6.480   3.547
  398HOH     OW 2862   5.615   6.571   3.854
  398HOH    HW1 2863   5.696   6.571   3.912
  398HOH    HW2 2864   5.615   6.653   3.797
  399HOH     OW 2865   4.080   4.607   3.735
  399HOH    HW1 2866   4.162   4.607   3.793
  399HOH    HW2 2867   4.080   4.526   3.677
  401HOH     OW 2868   6.636   6.348   3.042
  401HOH    HW1 2869   6.555   6.348   3.100
  401HOH    HW2 2870   6.636   6.430   2.984
  402HOH     OW 2871   5.581   4.390   4.197
  402HOH    HW1 2872   5.499   4.390   4.255
  402HOH    HW2 2873   5.581   4.308   4.139
  403HOH     OW 2874   3.932   4.065   2.110
  403HOH    HW1 2875   3.932   4.147   2.052
  403HOH    HW2 2876   3.932   3.983   2.052
  404HOH     OW 2877   3.866   5.255   2.400
  404HOH    HW1 2878   3.948   5.255   2.458
  404HOH    HW2 2879   3.785   5.255   2.458
  406HOH     OW 2880   6.988   5.312   2.614
  406HOH    HW1 2881   7.070   5.312   2.672
  406HOH    HW2 2882   6.988   5.393   2.556
  407HOH     OW 2883   4.011   4.471   1.581
  407HOH    HW1 2884   4.093   4.471   1.639
  407HOH    HW2 2885   4.011   4.389   1.524
  408HOH     OW 2886   5.638   3.717   3.779
  408HOH    HW1 2887   5.557   3.717   3.837
  408HOH    HW2 2888   5.638   3.798   3.721
  409HOH     OW 2889   3.790   5.091   3.265
  409HOH    HW1 2890   3.709   5.091   3.322
  409HOH    HW2 2891   3.790   5.010   3.207
  410HOH     OW 2892   6.472   4.053   3.018
  410HOH    HW1 2893   6.472   4.135   2.960
  410HOH    HW2 2894   6.472   3.971   2.960
  411HOH     OW 2895   4.264   4.782   2.151
  411HOH    HW1 2896   4.345   4.782   2.209
  411HOH    HW2 2897   4.182   4.782   2.209
  412HOH     OW 2898   6.151   3.611   3.808
  412HOH    HW1 2899   6.233   3.611   3.865
  412HOH    HW2 2900   6.151   3.692   3.750
  413HOH     OW 2901   4.298   4.097   1.355
  413HOH    HW1 2902   4.380   4.097   1.413
  413HOH    HW2 2903   4.298   4.015   1.297
  414HOH     OW 2904   4.725   4.996   1.223
  414HOH    HW1 2905   4.644   4.996   1.281
  414HOH    HW2 2906   4.725   5.077   1.165
  415HOH     OW 2907   6.912   5.806   2.487
  415HOH    HW1 2908   6.830   5.806   2.545
  415HOH    HW2 2909   6.912   5.724   2.429
  416HOH     OW 2910   7.033   6.198   2.446
  416HOH    HW1 2911   7.033   6.280   2.388
  416HOH    HW2 2912   7.033   6.116   2.388
  417HOH     OW 2913   4.814   7.842   2.560
  417HOH    HW1 2914   4.895   7.842   2.618
  417HOH    HW2 2915   4.732   7.842   2.618
  418HOH     OW 2916   6.311   6.365   3.539
  418HOH    HW1 2917   6.393   6.365   3.597
  418HOH    HW2 2918   6.311   6.447   3.481
  419HOH     OW 2919   5.439   7.507   3.370
  419HOH    HW1 2920   5.520   7.507   3.428
  419HOH    HW2 2921   5.439   7.425   3.312
  420HOH     OW 2922   6.577   7.053   3.434
  420HOH    HW1 2923   6.496   7.053   3.492
  420HOH    HW2 2924   6.577   7.135   3.377
  421HOH     OW 2925   4.237   5.076   1.879
  421HOH    HW1 2926   4.155   5.076   1.936
  421HOH    HW2 2927   4.237   4.995   1.821
  422HOH     OW 2928   4.688   7.307   1.838
  422HOH    HW1 2929   4.688   7.389   1.780
  422HOH    HW2 2930   4.688   7.225   1.780
  423HOH     OW 2931   3.930   5.369   3.109
  423HOH    HW1 2932   4.012   5.369   3.167
  423HOH    HW2 2933   3.848   5.369   3.167
  424HOH     OW 2934   6.556   7.609   2.387
  424HOH    HW1 2935   6.638   7.609   2.445
  424HOH    HW2 2936   6.556   7.691   2.329
  425HOH     OW 2937   6.758   4.241   1.505
  425HOH    HW1 2938   6.840   4.241   1.562
  425HOH    HW2 2939   6.758   4.159   1.447
  426HOH     OW 2940   5.158   7.843   3.028
  426HOH    HW1 2941   5.077   7.843   3.086
  426HOH    HW2 2942   5.158   7.924   2.970
  427HOH     OW 2943   6.367   6.210   1.386
  427HOH    HW1 2944   6.285   6.210   1.443
  427HOH    HW2 2945   6.367   6.128   1.328
  429HOH     OW 2946   6.570   4.447   1.453
  429HOH    HW1 2947   6.570   4.528   1.395
  429HOH    HW2 2948   6.570   4.365   1.395
  430HOH     OW 2949   6.376   7.606   2.790
  430HOH    HW1 2950   6.458   7.606   2.848
  430HOH    HW2 2951   6.295   7.606   2.848
  431HOH     OW 2952   6.729   4.289   3.320
  431HOH    HW1 2953   6.810   4.289   3.378
  431HOH    HW2 2954   6.729   4.371   3.262
  432HOH     OW 2955   4.780   5.268   3.714
  432HOH    HW1 2956   4.862   5.268   3.772
  432HOH    HW2 2957   4.780   5.187   3.656
  434HOH     OW 2958   6.417   5.418   1.550
  434HOH    HW1 2959   6.335   5.418   1.608
  434HOH    HW2 2960   6.417   5.500   1.492
  435HOH     OW 2961   6.774   4.748   3.020
  435HOH    HW1 2962   6.693   4.748   3.078
  435HOH    HW2 2963   6.774   4.666   2.962
  436HOH     OW 2964   6.602   4.144   1.307
  436HOH    HW1 2965   6.602   4.226   1.249
  436HOH    HW2 2966   6.602   4.063   1.249
  438HOH     OW 2967   4.768   7.461   3.276
  438HOH    HW1 2968   4.850   7.461   3.334
  438HOH    HW2 2969   4.686   7.461   3.334
  439HOH     OW 2970   6.590   3.729   3.431
  439HOH    HW1 2971   6.672   3.729   3.489
  439HOH    HW2 2972   6.590   3.811   3.373
  440HOH     OW 2973   4.034   4.080   1.628
  440HOH    HW1 2974   4.116   4.080   1.686
  440HOH    HW2 2975   4.034   3.998   1.570
  441HOH     OW 2976   6.802   4.073   3.487
  441HOH    HW1 2977   6.720   4.073   3.544
  441HOH    HW2 2978   6.802   4.155   3.429
  442HOH     OW 2979   4.516   4.768   1.208
  442HOH    HW1 2980   4.435   4.768   1.265
  442HOH    HW2 2981   4.516   4.686   1.150
  443HOH     OW 2982   5.818   3.606   2.035
  443HOH    HW1 2983   5.818   3.688   1.977
  443HOH    HW2 2984   5.818   3.525   1.977
  444HOH     OW 2985   6.400   7.140   1.426
  444HOH    HW1 2986   6.481   7.140   1.484
  444HOH    HW2 2987   6.318   7.140   1.484
  445HOH     OW 2988   4.443   6.116   1.701
  445HOH    HW1 2989   4.525   6.116   1.759
  445HOH    HW2 2990   4.443   6.198   1.643
  446HOH     OW 2991   6.797   4.393   3.652
  446HOH    HW1 2992   6.879   4.393   3.710
  446HOH    HW2 2993   6.797   4.311   3.595
  447HOH     OW 2994   4.311   5.811   1.753
  447HOH    HW1 2995   4.230   5.811   1.810
  447HOH    HW2 2996   4.311   5.893   1.695
  448HOH     OW 2997   4.634   4.370   1.034
  448HOH    HW1 2998   4.553   4.370   1.091
  448HOH    HW2 2999   4.634   4.288   0.976
  449HOH     OW 3000   5.430   4.556   1.194
  449HOH    HW1 3001   5.430   4.637   1.136
  449HOH    HW2 3002   5.430   4.474   1.136
  450HOH     OW 3003   6.525   5.688   1.759
  450HOH    HW1 3004   6.606   5.688   1.816
  450HOH    HW2 3005   6.443   5.688   1.816
  451HOH     OW 3006   6.976   5.283   2.235
  451HOH    HW1 3007   7.058   5.283   2.292
  451HOH    HW2 3008   6.976   5.365   2.177
  452HOH     OW 3009   5.973   4.227   4.149
  452HOH    HW1 3010   6.055   4.227   4.207
  452HOH    HW2 3011   5.973   4.145   4.092
  453HOH     OW 3012   4.057   4.844   2.292
  453HOH    HW1 3013   3.976   4.844   2.350
  453HOH    HW2 3014   4.057   4.926   2.235
  454HOH     OW 3015   5.656   5.405   4.049
  454HOH    HW1 3016   5.574   5.405   4.107
  454HOH    HW2 3017   5.656   5.323   3.991
  455HOH     OW 3018   5.217   6.636   1.228
  455HOH    HW1 3019   5.217   6.717   1.170
  455HOH    HW2 3020   5.217   6.554   1.170
  456HOH     OW 3021   4.454   7.212   2.484
  456HOH    HW1 3022   4.535   7.212   2.542
  456HOH    HW2 3023   4.372   7.212   2.542
  457HOH     OW 3024   6.137   5.678   3.807
  457HOH    HW1 3025   6.218   5.678   3.864
  457HOH    HW2 3026   6.137   5.759   3.749
  458HOH     OW 3027   4.791   4.631   4.042
  458HOH    HW1 3028   4.872   4.631   4.100
  458HOH    HW2 3029   4.791   4.549   3.984
  459HOH     OW 3030   4.510   5.936   3.505
  459HOH    HW1 3031   4.428   5.936   3.563
  459HOH    HW2 3032   4.510   6.017   3.448
  460HOH     OW 3033   4.978   7.633   3.195
  460HOH    HW1 3034   4.897   7.633   3.253
  460HOH    HW2 3035   4.978   7.551   3.138
  461HOH     OW 3036   4.382   6.647   3.149
  461HOH    HW1 3037   4.382   6.729   3.091
  461HOH    HW2 3038   4.382   6.566   3.091
  462HOH     OW 3039   5.260   3.703   3.368
  462HOH    HW1 3040   5.342   3.703   3.426
  462HOH    HW2 3041   5.179   3.703   3.426
  463HOH     OW 3042   4.334   4.565   1.361
  463HOH    HW1 3043   4.416   4.565   1.419
  463HOH    HW2 3044   4.334   4.646   1.303
  464HOH     OW 3045   4.112   3.551   1.979
  464HOH    HW1 3046   4.194   3.551   2.037
  464HOH    HW2 3047   4.112   3.470   1.921
  465HOH     OW 3048   6.396   3.985   1.238
  465HOH    HW1 3049   6.314   3.985   1.295
  465HOH    HW2 3050   6.396   4.067   1.180
  466HOH     OW 3051   6.037   3.738   2.942
  466HOH    HW1 3052   5.955   3.738   2.999
  466HOH    HW2 3053   6.037   3.656   2.884
  468HOH     OW 3054   5.512   4.994   4.192
  468HOH    HW1 3055   5.512   5.075   4.135
  468HOH    HW2 3056   5.512   4.912   4.135
  469HOH     OW 3057   5.923   7.432   1.461
  469HOH    HW1 3058   6.005   7.432   1.519
  469HOH    HW2 3059   5.841   7.432   1.519
  470HOH     OW 3060   6.767   3.677   2.290
  470HOH    HW1 3061   6.848   3.677   2.347
  470HOH    HW2 3062   6.767   3.759   2.232
  471HOH     OW 3063   6.609   7.236   1.616
  471HOH    HW1 3064   6.690   7.236   1.674
  471HOH    HW2 3065   6.609   7.154   1.558
  472HOH     OW 3066   6.370   4.913   1.531
  472HOH    HW1 3067   6.288   4.913   1.589
  472HOH    HW2 3068   6.370   4.995   1.474
  473HOH     OW 3069   5.524   7.863   2.220
  473HOH    HW1 3070   5.442   7.863   2.278
  473HOH    HW2 3071   5.524   7.781   2.162
  474HOH     OW 3072   5.823   5.674   1.112
  474HOH    HW1 3073   5.823   5.756   1.054
  474HOH    HW2 3074   5.823   5.592   1.054
  475HOH     OW 3075   3.979   5.359   2.091
  475HOH    HW1 3076   4.061   5.359   2.149
  475HOH    HW2 3077   3.898   5.359   2.149
  476HOH     OW 3078   5.865   6.761   3.748
  476HOH    HW1 3079   5.947   6.761   3.806
  476HOH    HW2 3080   5.865   6.843   3.690
  477HOH     OW 3081   6.521   6.569   1.341
  477HOH    HW1 3082   6.602   6.569   1.399
  477HOH    HW2 3083   6.521   6.487   1.284
  478HOH     OW 3084   5.256   7.001   3.613
  478HOH    HW1 3085   5.175   7.001   3.671
  478HOH    HW2 3086   5.256   7.083   3.555
  479HOH     OW 3087   6.916   5.400   3.051
  479HOH    HW1 3088   6.834   5.400   3.108
  479HOH    HW2 3089   6.916   5.319   2.993
  480HOH     OW 3090   5.411   3.668   1.465
  480HOH    HW1 3091   5.411   3.750   1.407
  480HOH    HW2 3092   5.411   3.586   1.407
  481HOH     OW 3093   4.131   3.728   2.796
  481HOH    HW1 3094   4.213   3.728   2.854
  481HOH    HW2 3095   4.049   3.728   2.854
  482HOH     OW 3096   5.945   5.479   4.116
  482HOH    HW1 3097   6.026   5.479   4.174
  482HOH    HW2 3098   5.945   5.561   4.059
  483HOH     OW 3099   4.139   4.712   3.979
  483HOH    HW1 3100   4.221   4.712   4.036
  483HOH    HW2 3101   4.139   4.630   3.921
  484HOH     OW 3102   4.022   5.542   2.263
  484HOH    HW1 3103   3.940   5.542   2.320
  484HOH    HW2 3104   4.022   5.623   2.205
  485HOH     OW 3105   5.677   3.469   1.724
  485HOH    HW1 3106   5.596   3.469   1.782
  485HOH    HW2 3107   5.677   3.387   1.666
  486HOH     OW 3108   4.018   3.786   2.220
  486HOH    HW1 3109   4.018   3.867   2.162
  486HOH    HW2 3110   4.018   3.704   2.162
  487HOH     OW 3111   5.243   6.479   3.967
  487HOH    HW1 3112   5.324   6.479   4.025
  487HOH    HW2 3113   5.161   6.479   4.025
  488HOH     OW 3114   4.579   5.235   1.393
  488HOH    HW1 3115   4.660   5.235   1.450
  488HOH    HW2 3116   4.579   5.316   1.335
  489HOH     OW 3117   6.925   4.021   2.051
  489HOH    HW1 3118   7.007   4.021   2.108
  489HOH    HW2 3119   6.925   3.940   1.993
  490HOH     OW 3120   5.045   3.528   1.951
  490HOH    HW1 3121   4.963   3.528   2.008
  490HOH    HW2 3122   5.045   3.610   1.893
  491HOH     OW 3123   6.077   6.278   1.341
  491HOH    HW1 3124   5.995   6.278   1.399
  491HOH    HW2 3125   6.077   6.197   1.283
  493HOH     OW 3126   4.218   6.506   2.567
  493HOH    HW1 3127   4.218   6.587   2.509
  493HOH    HW2 3128   4.218   6.424   2.509
  494HOH     OW 3129   4.938   7.798   2.335
  494HOH    HW1 3130   5.019   7.798   2.392
  494HOH    HW2 3131   4.856   7.798   2.392
  495HOH     OW 3132   6.087   7.840   2.130
  495HOH    HW1 3133   6.169   7.840   2.188
  495HOH    HW2 3134   6.087   7.922   2.072
  496HOH     OW 3135   6.697   4.104   3.782
  496HOH    HW1 3136   6.779   4.104   3.840
  496HOH    HW2 3137   6.697   4.023   3.724
  497HOH     OW 3138   6.433   7.280   3.510
  497HOH    HW1 3139   6.352   7.280   3.567
  497HOH    HW2 3140   6.433   7.362   3.452
  498HOH     OW 3141   6.615   5.508   3.206
  498HOH    HW1 3142   6.534   5.508   3.264
  498HOH    HW2 3143   6.615   5.426   3.148
  499HOH     OW 3144   5.101   3.891   1.545
  499HOH    HW1 3145   5.101   3.973   1.487
  499HOH    HW2 3146   5.101   3.809   1.487
  500HOH     OW 3147   6.522   5.080   3.432
  500HOH    HW1 3148   6.604   5.080   3.490
  500HOH    HW2 3149   6.441   5.080   3.490
  501HOH     OW 3150   5.595   5.957   3.951
  501HOH    HW1 3151   5.677   5.957   4.009
  501HOH    HW2 3152   5.595   6.039   3.894
  503HOH     OW 3153   5.759   4.694   1.210
  503HOH    HW1 3154   5.841   4.694   1.268
  503HOH    HW2 3155   5.759   4.612   1.152
  504HOH     OW 3156   5.815   4.810   4.314
  504HOH    HW1 3157   5.733   4.810   4.372
  504HOH    HW2 3158   5.815   4.891   4.256
  505HOH     OW 3159   5.857   4.434   4.347
  505HOH    HW1 3160   5.775   4.434   4.405
  505HOH    HW2 3161   5.857   4.352   4.290
  506HOH     OW 3162   4.512   4.152   4.124
  506HOH    HW1 3163   4.512   4.234   4.066
  506HOH    HW2 3164   4.512   4.070   4.066
  507HOH     OW 3165   5.767   4.405   1.455
  507HOH    HW1 3166   5.848   4.405   1.513
  507HOH    HW2 3167   5.685   4.405   1.513
  508HOH     OW 3168   6.334   5.313   3.799
  508HOH    HW1 3169   6.416   5.313   3.857
  508HOH    HW2 3170   6.334   5.395   3.741
  509HOH     OW 3171   6.536   7.019   2.432
  509HOH    HW1 3172   6.618   7.019   2.489
  509HOH    HW2 3173   6.536   6.938   2.374
  510HOH     OW 3174   6.141   3.702   1.358
  510HOH    HW1 3175   6.059   3.702   1.416
  510HOH    HW2 3176   6.141   3.784   1.300
  512HOH     OW 3177   4.590   7.073   2.062
  512HOH    HW1 3178   4.508   7.073   2.120
  512HOH    HW2 3179   4.590   6.991   2.004
  513HOH     OW 3180   6.675   4.648   3.504
  513HOH    HW1 3181   6.675   4.730   3.446
  513HOH    HW2 3182   6.675   4.566   3.446
  514HOH     OW 3183   5.033   4.871   1.096
  514HOH    HW1 3184   5.115   4.871   1.154
  514HOH    HW2 3185   4.952   4.871   1.154
  516HOH     OW 3186   3.884   4.303   1.738
  516HOH    HW1 3187   3.966   4.303   1.796
  516HOH    HW2 3188   3.884   4.385   1.681
  517HOH     OW 3189   4.162   3.711   3.217
  517HOH    HW1 3190   4.243   3.711   3.275
  517HOH    HW2 3191   4.162   3.629   3.159
  518HOH     OW 3192   6.902   3.780   1.917
  518HOH    HW1 3193   6.821   3.780   1.975
  518HOH    HW2 3194   6.902   3.861   1.860
  519HOH     OW 3195   4.415   4.756   4.079
  519HOH    HW1 3196   4.333   4.756   4.137
  519HOH    HW2 3197   4.415   4.675   4.021
  520HOH     OW 3198   4.896   4.292   3.975
  520HOH    HW1 3199   4.896   4.374   3.917
  520HOH    HW2 3200   4.896   4.210   3.917
  522HOH     OW 3201   5.618   3.963   3.971
  522HOH    HW1 3202   5.700   3.963   4.028
  522HOH    HW2 3203   5.537   3.963   4.028
  523HOH     OW 3204   4.524   5.040   1.556
  523HOH    HW1 3205   4.605   5.040   1.614
  523HOH    HW2 3206   4.524   5.122   1.499
  524HOH     OW 3207   5.035   4.868   3.926
  524HOH    HW1 3208   5.117   4.868   3.984
  524HOH    HW2 3209   5.035   4.786   3.869
  526HOH     OW 3210   6.575   3.398   1.570
  526HOH    HW1 3211   6.494   3.398   1.628
  526HOH    HW2 3212   6.575   3.480   1.512
  530HOH     OW 3213   4.780   7.387   2.187
  530HOH    HW1 3214   4.698   7.387   2.245
  530HOH    HW2 3215   4.780   7.306   2.129
  531HOH     OW 3216   6.332   6.976   3.611
  531HOH    HW1 3217   6.332   7.057   3.554
  531HOH    HW2 3218   6.332   6.894   3.554
  534HOH     OW 3219   5.152   5.573   4.054
  534HOH    HW1 3220   5.234   5.573   4.111
  534HOH    HW2 3221   5.071   5.573   4.111
  535HOH     OW 3222   4.242   4.253   4.085
  535HOH    HW1 3223   4.323   4.253   4.142
  535HOH    HW2 3224   4.242   4.335   4.027
  536HOH     OW 3225   6.108   7.543   1.675
  536HOH    HW1 3226   6.189   7.543   1.732
  536HOH    HW2 3227   6.108   7.462   1.617
  538HOH     OW 3228   4.970   6.116   1.216
  538HOH    HW1 3229   4.888   6.116   1.274
  538HOH    HW2 3230   4.970   6.198   1.158
  539HOH     OW 3231   6.060   3.388   3.601
  539HOH    HW1 3232   5.979   3.388   3.658
  539HOH    HW2 3233   6.060   3.306   3.543
  540HOH     OW 3234   6.043   6.358   3.843
  540HOH    HW1 3235   6.043   6.439   3.785
  540HOH    HW2 3236   6.043   6.276   3.785
  541HOH     OW 3237   7.092   4.616   2.394
  541HOH    HW1 3238   7.174   4.616   2.452
  541HOH    HW2 3239   7.011   4.616   2.452
  543HOH     OW 3240   6.493   7.954   2.209
  543HOH    HW1 3241   6.575   7.954   2.267
  543HOH    HW2 3242   6.493   8.035   2.151
  544HOH     OW 3243   5.902   7.527   3.455
  544HOH    HW1 3244   5.984   7.527   3.513
  544HOH    HW2 3245   5.902   7.446   3.397
  545HOH     OW 3246   4.924   5.589   3.893
  545HOH    HW1 3247   4.842   5.589   3.951
  545HOH    HW2 3248   4.924   5.671   3.836
  550HOH     OW 3249   5.375   3.431   1.812
  550HOH    HW1 3250   5.294   3.431   1.870
  550HOH    HW2 3251   5.375   3.349   1.754
  551HOH     OW 3252   6.358   3.411   3.573
  551HOH    HW1 3253   6.358   3.492   3.515
  551HOH    HW2 3254   6.358   3.329   3.515
  552HOH     OW 3255   4.787   3.702   1.369
  552HOH    HW1 3256   4.869   3.702   1.427
  552HOH    HW2 3257   4.706   3.702   1.427
  553HOH     OW 3258   6.780   6.578   2.110
  553HOH    HW1 3259   6.861   6.578   2.168
  553HOH    HW2 3260   6.780   6.660   2.052
  554HOH     OW 3261   4.631   3.455   2.388
  554HOH    HW1 3262   4.713   3.455   2.446
  554HOH    HW2 3263   4.631   3.374   2.330
  557HOH     OW 3264   6.898   4.831   2.802
  557HOH    HW1 3265   6.817   4.831   2.860
  557HOH    HW2 3266   6.898   4.913   2.744
  558HOH     OW 3267   4.685   6.094   3.622
  558HOH    HW1 3268   4.603   6.094   3.679
  558HOH    HW2 3269   4.685   6.012   3.564
  559HOH     OW 3270   4.047   5.672   3.084
  559HOH    HW1 3271   4.047   5.754   3.026
  559HOH    HW2 3272   4.047   5.590   3.026
  560HOH     OW 3273   3.695   4.086   3.770
  560HOH    HW1 3274   3.777   4.086   3.828
  560HOH    HW2 3275   3.613   4.086   3.828
  562HOH     OW 3276   7.075   4.572   2.035
  562HOH    HW1 3277   7.156   4.572   2.093
  562HOH    HW2 3278   7.075   4.653   1.977
  563HOH     OW 3279   3.981   4.499   2.072
  563HOH    HW1 3280   4.063   4.499   2.130
  563HOH    HW2 3281   3.981   4.417   2.014
  564HOH     OW 3282   3.935   3.693   1.687
  564HOH    HW1 3283   3.854   3.693   1.744
  564HOH    HW2 3284   3.935   3.775   1.629
  565HOH     OW 3285   5.646   8.005   3.011
  565HOH    HW1 3286   5.564   8.005   3.069
  565HOH    HW2 3287   5.646   7.923   2.953
  567HOH     OW 3288   6.295   4.302   1.297
  567HOH    HW1 3289   6.295   4.384   1.239
  567HOH    HW2 3290   6.295   4.220   1.239
  569HOH     OW 3291   7.011   5.796   2.770
  569HOH    HW1 3292   7.093   5.796   2.827
  569HOH    HW2 3293   6.929   5.796   2.827
  571HOH     OW 3294   4.866   4.571   0.974
  571HOH    HW1 3295   4.947   4.571   1.031
  571HOH    HW2 3296   4.866   4.652   0.916
  572HOH     OW 3297   6.615   6.274   3.371
  572HOH    HW1 3298   6.697   6.274   3.429
  572HOH    HW2 3299   6.615   6.192   3.313
  575HOH     OW 3300   4.396   5.253   1.772
  575HOH    HW1 3301   4.314   5.253   1.830
  575HOH    HW2 3302   4.396   5.334   1.714
  576HOH     OW 3303   4.752   7.210   1.321
  576HOH    HW1 3304   4.670   7.210   1.379
  576HOH    HW2 3305   4.752   7.129   1.263
  578HOH     OW 3306   6.464   3.846   3.873
  578HOH    HW1 3307   6.464   3.928   3.815
  578HOH    HW2 3308   6.464   3.764   3.815
  581HOH     OW 3309   5.088   5.218   1.092
  581HOH    HW1 3310   5.170   5.218   1.150
  581HOH    HW2 3311   5.007   5.218   1.150
  586HOH     OW 3312   6.556   3.724   1.435
  586HOH    HW1 3313   6.638   3.724   1.493
  586HOH    HW2 3314   6.556   3.806   1.378
  587HOH     OW 3315   5.068   7.355   3.419
  587HOH    HW1 3316   5.150   7.355   3.477
  587HOH    HW2 3317   5.068   7.273   3.361
  588HOH     OW 3318   5.671   7.753   3.312
  588HOH    HW1 3319   5.590   7.753   3.370
  588HOH    HW2 3320   5.671   7.835   3.255
  589HOH     OW 3321   5.777   4.732   2.650
  589HOH    HW1 3322   5.695   4.732   2.708
  589HOH    HW2 3323   5.777   4.650   2.592
  590HOH     OW 3324   5.182   4.358   1.106
  590HOH    HW1 3325   5.182   4.440   1.048
  590HOH    HW2 3326   5.182   4.277   1.048
  592HOH     OW 3327   5.857   3.952   4.176
  592HOH    HW1 3328   5.939   3.952   4.234
  592HOH    HW2 3329   5.775   3.952   4.234
  594HOH     OW 3330   6.406   3.780   2.847
  594HOH    HW1 3331   6.487   3.780   2.904
  594HOH    HW2 3332   6.406   3.861   2.789
  595HOH     OW 3333   6.703   5.737   3.272
  595HOH    HW1 3334   6.785   5.737   3.330
  595HOH    HW2 3335   6.703   5.655   3.214
  596HOH     OW 3336   5.225   7.922   2.771
  596HOH    HW1 3337   5.143   7.922   2.829
  596HOH    HW2 3338   5.225   8.004   2.713
  597HOH     OW 3339   6.281   5.981   3.548
  597HOH    HW1 3340   6.200   5.981   3.606
  597HOH    HW2 3341   6.281   5.899   3.490
  598HOH     OW 3342   4.100   5.045   2.130
  598HOH    HW1 3343   4.100   5.127   2.072
  598HOH    HW2 3344   4.100   4.963   2.072
  600HOH     OW 3345   6.555   4.276   3.109
  600HOH    HW1 3346   6.637   4.276   3.167
  600HOH    HW2 3347   6.473   4.276   3.167
  601HOH     OW 3348   4.288   3.553   2.216
  601HOH    HW1 3349   4.370   3.553   2.273
  601HOH    HW2 3350   4.288   3.635   2.158
  602HOH     OW 3351   6.508   4.742   3.789
  602HOH    HW1 3352   6.589   4.742   3.847
  602HOH    HW2 3353   6.508   4.660   3.732
  603HOH     OW 3354   4.462   7.428   3.176
  603HOH    HW1 3355   4.381   7.428   3.234
  603HOH    HW2 3356   4.462   7.510   3.118
  608HOH     OW 3357   5.136   4.142   1.269
  608HOH    HW1 3358   5.055   4.142   1.327
  608HOH    HW2 3359   5.136   4.060   1.212
  609HOH     OW 3360   5.408   5.570   4.056
  609HOH    HW1 3361   5.408   5.652   3.998
  609HOH    HW2 3362   5.408   5.488   3.998
  610HOH     OW 3363   4.602   7.457   2.970
  610HOH    HW1 3364   4.683   7.457   3.028
  610HOH    HW2 3365   4.520   7.457   3.028
  612HOH     OW 3366   6.886   5.014   3.030
  612HOH    HW1 3367   6.968   5.014   3.088
  612HOH    HW2 3368   6.886   5.095   2.972
  615HOH     OW 3369   6.217   5.072   3.958
  615HOH    HW1 3370   6.299   5.072   4.016
  615HOH    HW2 3371   6.217   4.991   3.900
  616HOH     OW 3372   4.229   3.516   2.682
  616HOH    HW1 3373   4.147   3.516   2.739
  616HOH    HW2 3374   4.229   3.598   2.624
  617HOH     OW 3375   5.634   7.932   1.998
  617HOH    HW1 3376   5.552   7.932   2.056
  617HOH    HW2 3377   5.634   7.850   1.940
  619HOH     OW 3378   4.920   7.845   2.864
  619HOH    HW1 3379   4.920   7.927   2.806
  619HOH    HW2 3380   4.920   7.764   2.806
  620HOH     OW 3381   4.455   7.239   1.745
  620HOH    HW1 3382   4.537   7.239   1.803
  620HOH    HW2 3383   4.374   7.239   1.803
  621HOH     OW 3384   3.873   4.028   3.146
  621HOH    HW1 3385   3.955   4.028   3.204
  621HOH    HW2 3386   3.873   4.110   3.088
  622HOH     OW 3387   4.087   4.315   1.369
  622HOH    HW1 3388   4.169   4.315   1.427
  622HOH    HW2 3389   4.087   4.233   1.311
  623HOH     OW 3390   5.338   3.742   2.700
  623HOH    HW1 3391   5.257   3.742   2.758
  623HOH    HW2 3392   5.338   3.823   2.642
  624HOH     OW 3393   6.231   3.476   3.196
  624HOH    HW1 3394   6.150   3.476   3.254
  624HOH    HW2 3395   6.231   3.394   3.138
  627HOH     OW 3396   4.984   7.316   1.359
  627HOH    HW1 3397   4.984   7.398   1.302
  627HOH    HW2 3398   4.984   7.235   1.302
  628HOH     OW 3399   6.325   3.274   1.652
  628HOH    HW1 3400   6.407   3.274   1.710
  628HOH    HW2 3401   6.244   3.274   1.710
  629HOH     OW 3402   5.644   7.212   1.387
  629HOH    HW1 3403   5.726   7.212   1.444
  629HOH    HW2 3404   5.644   7.294   1.329
  631HOH     OW 3405   5.864   7.915   3.182
  631HOH    HW1 3406   5.945   7.915   3.240
  631HOH    HW2 3407   5.864   7.833   3.124
  641HOH     OW 3408   5.440   5.053   1.078
  641HOH    HW1 3409   5.359   5.053   1.136
  641HOH    HW2 3410   5.440   5.135   1.021
  642HOH     OW 3411   4.090   3.721   1.469
  642HOH    HW1 3412   4.008   3.721   1.527
  642HOH    HW2 3413   4.090   3.640   1.411
  643HOH     OW 3414   4.675   3.675   3.789
  643HOH    HW1 3415   4.675   3.757   3.731
  643HOH    HW2 3416   4.675   3.593   3.731
  644HOH     OW 3417   5.683   4.170   4.112
  644HOH    HW1 3418   5.764   4.170   4.170
  644HOH    HW2 3419   5.601   4.170   4.170
  648HOH     OW 3420   5.002   4.038   3.588
  648HOH    HW1 3421   5.083   4.038   3.645
  648HOH    HW2 3422   5.002   4.120   3.530
  649HOH     OW 3423   5.160   4.598   0.929
  649HOH    HW1 3424   5.242   4.598   0.987
  649HOH    HW2 3425   5.160   4.516   0.871
  653HOH     OW 3426   4.651   4.152   1.169
  653HOH    HW1 3427   4.570   4.152   1.227
  653HOH    HW2 3428   4.651   4.234   1.111
  655HOH     OW 3429   4.194   6.413   3.023
  655HOH    HW1 3430   4.112   6.413   3.080
  655HOH    HW2 3431   4.194   6.331   2.965
  656HOH     OW 3432   4.758   6.956   3.546
  656HOH    HW1 3433   4.758   7.038   3.488
  656HOH    HW2 3434   4.758   6.875   3.488
  657HOH     OW 3435   6.986   6.059   2.951
  657HOH    HW1 3436   7.068   6.059   3.008
  657HOH    HW2 3437   6.905   6.059   3.008
  658HOH     OW 3438   6.848   6.282   1.962
  658HOH    HW1 3439   6.930   6.282   2.020
  658HOH    HW2 3440   6.848   6.363   1.904
  663HOH     OW 3441   6.960   4.923   2.558
  663HOH    HW1 3442   7.042   4.923   2.616
  663HOH    HW2 3443   6.960   4.841   2.500
  668HOH     OW 3444   4.258   5.516   2.007
  668HOH    HW1 3445   4.177   5.516   2.065
  668HOH    HW2 3446   4.258   5.597   1.949
  673HOH     OW 3447   5.913   4.026   1.551
  673HOH    HW1 3448   5.831   4.026   1.609
  673HOH    HW2 3449   5.913   3.944   1.494
  677HOH     OW 3450   4.791   5.596   1.414
  677HOH    HW1 3451   4.791   5.677   1.357
  677HOH    HW2 3452   4.791   5.514   1.357
  681HOH     OW 3453   5.710   7.335   3.592
  681HOH    HW1 3454   5.792   7.335   3.649
  681HOH    HW2 3455   5.628   7.335   3.649
  683HOH     OW 3456   4.578   6.979   1.430
  683HOH    HW1 3457   4.660   6.979   1.488
  683HOH    HW2 3458   4.578   7.061   1.372
  684HOH     OW 3459   6.563   6.028   1.568
  684HOH    HW1 3460   6.645   6.028   1.626
  684HOH    HW2 3461   6.563   5.947   1.510
  686HOH     OW 3462   5.719   7.639   1.295
  686HOH    HW1 3463   5.638   7.639   1.353
  686HOH    HW2 3464   5.719   7.721   1.238
  688HOH     OW 3465   3.954   5.601   2.567
  688HOH    HW1 3466   3.872   5.601   2.624
  688HOH    HW2 3467   3.954   5.520   2.509
  690HOH     OW 3468   4.424   3.987   3.920
  690HOH    HW1 3469   4.424   4.069   3.862
  690HOH    HW2 3470   4.424   3.906   3.862
  705HOH     OW 3471   4.389   7.163   2.721
  705HOH    HW1 3472   4.471   7.163   2.779
  705HOH    HW2 3473   4.307   7.163   2.779
  712HOH     OW 3474   6.683   7.118   1.828
  712HOH    HW1 3475   6.764   7.118   1.886
  712HOH    HW2 3476   6.683   7.199   1.770
  713HOH     OW 3477   6.104   4.015   4.257
  713HOH    HW1 3478   6.185   4.015   4.314
  713HOH    HW2 3479   6.104   3.933   4.199
  714HOH     OW 3480   4.427   5.532   1.765
  714HOH    HW1 3481   4.345   5.532   1.823
  714HOH    HW2 3482   4.427   5.614   1.707
  715HOH     OW 3483   6.593   5.125   1.744
  715HOH    HW1 3484   6.511   5.125   1.802
  715HOH    HW2 3485   6.593   5.044   1.686
  716HOH     OW 3486   4.668   3.644   2.940
  716HOH    HW1 3487   4.668   3.726   2.883
  716HOH    HW2 3488   4.668   3.562   2.883
  717HOH     OW 3489   4.027   6.045   2.387
  717HOH    HW1 3490   4.108   6.045   2.444
  717HOH    HW2 3491   3.945   6.045   2.444
  718HOH     OW 3492   3.866   4.947   2.524
  718HOH    HW1 3493   3.948   4.947   2.582
  718HOH    HW2 3494   3.866   5.028   2.466
  720HOH     OW 3495   5.551   4.298   1.305
  720HOH    HW1 3496   5.632   4.298   1.362
  720HOH    HW2 3497   5.551   4.216   1.247
  722HOH     OW 3498   5.397   6.270   4.001
  722HOH    HW1 3499   5.315   6.270   4.059
  722HOH    HW2 3500   5.397   6.352   3.943
  724HOH     OW 3501   4.080   3.899   3.068
  724HOH    HW1 3502   3.999   3.899   3.125
  724HOH    HW2 3503   4.080   3.817   3.010
  729HOH     OW 3504   6.176   5.301   1.634
  729HOH    HW1 3505   6.176   5.383   1.576
  729HOH    HW2 3506   6.176   5.220   1.576
  731HOH     OW 3507   3.950   4.321   3.123
  731HOH    HW1 3508   4.032   4.321   3.181
  731HOH    HW2 3509   3.868   4.321   3.181
  732HOH     OW 3510   6.461   3.316   2.173
  732HOH    HW1 3511   6.542   3.316   2.231
  732HOH    HW2 3512   6.461   3.398   2.115
  733HOH     OW 3513   7.077   6.054   2.669
  733HOH    HW1 3514   7.158   6.054   2.726
  733HOH    HW2 3515   7.077   5.972   2.611
  737HOH     OW 3516   6.583   4.481   3.873
  737HOH    HW1 3517   6.501   4.481   3.931
  737HOH    HW2 3518   6.583   4.563   3.816
  740HOH     OW 3519   5.933   3.358   1.667
  740HOH    HW1 3520   5.851   3.358   1.725
  740HOH    HW2 3521   5.933   3.277   1.609
  748HOH     OW 3522   3.741   4.388   3.743
  748HOH    HW1 3523   3.741   4.470   3.686
  748HOH    HW2 3524   3.741   4.306   3.686
  750HOH     OW 3525   5.138   7.529   1.815
  750HOH    HW1 3526   5.220   7.529   1.873
  750HOH    HW2 3527   5.056   7.529   1.873
  751HOH     OW 3528   5.766   3.533   3.630
  751HOH    HW1 3529   5.847   3.533   3.687
  751HOH    HW2 3530   5.766   3.614   3.572
  752HOH     OW 3531   4.286   3.754   3.751
  752HOH    HW1 3532   4.368   3.754   3.808
  752HOH    HW2 3533   4.286   3.673   3.693
  759HOH     OW 3534   6.687   7.207   2.234
  759HOH    HW1 3535   6.606   7.207   2.292
  759HOH    HW2 3536   6.687   7.288   2.176
  765HOH     OW 3537   6.287   3.708   4.083
  765HOH    HW1 3538   6.205   3.708   4.141
  765HOH    HW2 3539   6.287   3.626   4.025
  769HOH     OW 3540   4.046   4.057   2.840
  769HOH    HW1 3541   4.046   4.139   2.782
  769HOH    HW2 3542   4.046   3.976   2.782
  773HOH     OW 3543   4.837   6.331   1.405
  773HOH    HW1 3544   4.919   6.331   1.463
  773HOH    HW2 3545   4.756   6.331   1.463
  775HOH     OW 3546   6.216   3.217   1.888
  775HOH    HW1 3547   6.298   3.217   1.945
  775HOH    HW2 3548   6.216   3.299   1.830
  777HOH     OW 3549   4.727   6.633   1.350
  777HOH    HW1 3550   4.808   6.633   1.408
  777HOH    HW2 3551   4.727   6.551   1.292
  781HOH     OW 3552   4.578   7.204   3.431
  781HOH    HW1 3553   4.496   7.204   3.489
  781HOH    HW2 3554   4.578   7.286   3.373
  794HOH     OW 3555   6.871   5.844   3.070
  794HOH    HW1 3556   6.789   5.844   3.127
  794HOH    HW2 3557   6.871   5.762   3.012
  795HOH     OW 3558   4.975   7.362   1.691
  795HOH    HW1 3559   4.975   7.444   1.634
  795HOH    HW2 3560   4.975   7.280   1.634
  801HOH     OW 3561   5.836   3.519   3.884
  801HOH    HW1 3562   5.917   3.519   3.942
  801HOH    HW2 3563   5.754   3.519   3.942
  805HOH     OW 3564   4.198   5.919   2.941
  805HOH    HW1 3565   4.280   5.919   2.999
  805HOH    HW2 3566   4.198   6.001   2.883
  814HOH     OW 3567   4.557   3.505   1.843
  814HOH    HW1 3568   4.638   3.505   1.901
  814HOH    HW2 3569   4.557   3.424   1.785
  816HOH     OW 3570   6.000   5.087   1.249
  816HOH    HW1 3571   5.918   5.087   1.306
  816HOH    HW2 3572   6.000   5.169   1.191
  826HOH     OW 3573   3.820   3.830   3.579
  826HOH    HW1 3574   3.738   3.830   3.637
  826HOH    HW2 3575   3.820   3.749   3.521
  839HOH     OW 3576   5.656   6.791   1.288
  839HOH    HW1 3577   5.656   6.873   1.230
  839HOH    HW2 3578   5.656   6.710   1.230
  854HOH     OW 3579   5.354   6.404   1.062
  854HOH    HW1 3580   5.436   6.404   1.120
  854HOH    HW2 3581   5.273   6.404   1.120
  863HOH     OW 3582   4.557   6.901   3.370
  863HOH    HW1 3583   4.638   6.901   3.428
  863HOH    HW2 3584   4.557   6.983   3.312
  871HOH     OW 3585   5.313   7.623   1.512
  871HOH    HW1 3586   5.394   7.623   1.570
  871HOH    HW2 3587   5.313   7.541   1.454
  875HOH     OW 3588   6.228   6.203   3.752
  875HOH    HW1 3589   6.147   6.203   3.810
  875HOH    HW2 3590   6.228   6.284   3.695
  877HOH     OW 3591   4.469   3.530   1.407
  877HOH    HW1 3592   4.388   3.530   1.465
  877HOH    HW2 3593   4.469   3.449   1.350
  888HOH     OW 3594   4.778   4.406   4.167
  888HOH    HW1 3595   4.778   4.487   4.109
  888HOH    HW2 3596   4.778   4.324   4.109
  889HOH     OW 3597   5.462   4.804   2.834
  889HOH    HW1 3598   5.544   4.804   2.891
  889HOH    HW2 3599   5.381   4.804   2.891
  892HOH     OW 3600   5.478   3.391   1.503
  892HOH    HW1 3601   5.560   3.391   1.561
  892HOH    HW2 3602   5.478   3.473   1.445
  894HOH     OW 3603   5.580   4.735   4.369
  894HOH    HW1 3604   5.662   4.735   4.426
  894HOH    HW2 3605   5.580   4.654   4.311
  895HOH     OW 3606   4.442   3.600   2.497
  895HOH    HW1 3607   4.360   3.600   2.554
  895HOH    HW2 3608   4.442   3.682   2.439
  900HOH     OW 3609   5.094   8.021   2.319
  900HOH    HW1 3610   5.012   8.021   2.377
  900HOH    HW2 3611   5.094   7.940   2.262
  901HOH     OW 3612   5.268   4.891   1.188
  901HOH    HW1 3613   5.268   4.973   1.131
  901HOH    HW2 3614   5.268   4.809   1.131
  903HOH     OW 3615   6.728   7.002   1.505
  903HOH    HW1 3616   6.810   7.002   1.563
  903HOH    HW2 3617   6.647   7.002   1.563
  904HOH     OW 3618   4.755   4.790   1.047
  904HOH    HW1 3619   4.837   4.790   1.105
  904HOH    HW2 3620   4.755   4.872   0.989
  906HOH     OW 3621   4.065   6.646   2.320
  906HOH    HW1 3622   4.147   6.646   2.378
  906HOH    HW2 3623   4.065   6.564   2.262
  907HOH     OW 3624   6.636   7.274   3.197
  907HOH    HW1 3625   6.554   7.274   3.255
  907HOH    HW2 3626   6.636   7.356   3.139
  908HOH     OW 3627   4.309   5.391   3.548
  908HOH    HW1 3628   4.227   5.391   3.606
  908HOH    HW2 3629   4.309   5.309   3.490
  909HOH     OW 3630   6.448   5.781   3.556
  909HOH    HW1 3631   6.448   5.863   3.499
  909HOH    HW2 3632   6.448   5.699   3.499
  913HOH     OW 3633   5.181   7.763   1.960
  913HOH    HW1 3634   5.263   7.763   2.018
  913HOH    HW2 3635   5.099   7.763   2.018
  922HOH     OW 3636   4.792   6.609   3.629
  922HOH    HW1 3637   4.874   6.609   3.687
  922HOH    HW2 3638   4.792   6.690   3.571
  924HOH     OW 3639   5.806   6.129   0.928
  924HOH    HW1 3640   5.888   6.129   0.986
  924HOH    HW2 3641   5.806   6.048   0.870
  931HOH     OW 3642   6.942   5.034   2.131
  931HOH    HW1 3643   6.860   5.034   2.189
  931HOH    HW2 3644   6.942   5.116   2.073
  934HOH     OW 3645   5.189   4.928   4.160
  934HOH    HW1 3646   5.107   4.928   4.218
  934HOH    HW2 3647   5.189   4.846   4.102
  936HOH     OW 3648   4.567   3.619   3.542
  936HOH    HW1 3649   4.567   3.700   3.484
  936HOH    HW2 3650   4.567   3.537   3.484
  940HOH     OW 3651   7.103   4.164   2.194
  940HOH    HW1 3652   7.184   4.164   2.252
  940HOH    HW2 3653   7.021   4.164   2.252
  944HOH     OW 3654   4.710   7.645   2.321
  944HOH    HW1 3655   4.791   7.645   2.379
  944HOH    HW2 3656   4.710   7.727   2.263
  948HOH     OW 3657   3.914   4.265   4.008
  948HOH    HW1 3658   3.996   4.265   4.066
  948HOH    HW2 3659   3.914   4.183   3.950
  960HOH     OW 3660   4.019   3.641   3.488
  960HOH    HW1 3661   3.938   3.641   3.545
  960HOH    HW2 3662   4.019   3.723   3.430
  971HOH     OW 3663   5.823   7.943   1.495
  971HOH    HW1 3664   5.741   7.943   1.552
  971HOH    HW2 3665   5.823   7.862   1.437
  975HOH     OW 3666   5.821   7.068   3.651
  975HOH    HW1 3667   5.821   7.150   3.594
  975HOH    HW2 3668   5.821   6.986   3.594
  979HOH     OW 3669   3.760   5.117   2.972
  979HOH    HW1 3670   3.842   5.117   3.030
  979HOH    HW2 3671   3.678   5.117   3.030
  980HOH     OW 3672   6.734   6.824   2.529
  980HOH    HW1 3673   6.816   6.824   2.587
  980HOH    HW2 3674   6.734   6.905   2.471
  981HOH     OW 3675   6.143   7.923   2.415
  981HOH    HW1 3676   6.225   7.923   2.472
  981HOH    HW2 3677   6.143   7.841   2.357
  997HOH     OW 3678   6.236   5.510   3.973
  997HOH    HW1 3679   6.154   5.510   4.031
  997HOH    HW2 3680   6.236   5.592   3.915
 1003HOH     OW 3681   6.610   7.387   2.562
 1003HOH    HW1 3682   6.528   7.387   2.620
 1003HOH    HW2 3683   6.610   7.306   2.504
 1005HOH     OW 3684   6.977   6.328   2.944
 1005HOH    HW1 3685   6.977   6.410   2.886
 1005HOH    HW2 3686   6.977   6.247   2.886
 1024HOH     OW 3687   5.583   5.631   1.013
 1024HOH    HW1 3688   5.665   5.631   1.071
 1024HOH    HW2 3689   5.501   5.631   1.071
 1042HOH     OW 3690   4.159   4.693   1.514
 1042HOH    HW1 3691   4.240   4.693   1.572
 1042HOH    HW2 3692   4.159   4.775   1.456
 1045HOH     OW 3693   3.959   3.780   1.962
 1045HOH    HW1 3694   4.040   3.780   2.020
 1045HOH    HW2 3695   3.959   3.699   1.904
 1052HOH     OW 3696   5.017   3.840   2.696
 1052HOH    HW1 3697   4.935   3.840   2.754
 1052HOH    HW2 3698   5.017   3.922   2.638
 1075HOH     OW 3699   6.422   3.509   3.832
 1075HOH    HW1 3700   6.340   3.509   3.890
 1075HOH    HW2 3701   6.422   3.427   3.774
 1083HOH     OW 3702   4.155   3.981   2.302
 1083HOH    HW1 3703   4.155   4.063   2.244
 1083HOH    HW2 3704   4.155   3.900   2.244
 1091HOH     OW 3705   6.059   3.544   4.049
 1091HOH    HW1 3706   6.141   3.544   4.107
 1091HOH    HW2 3707   5.978   3.544   4.107
 1121HOH     OW 3708   4.770   5.263   1.118
 1121HOH    HW1 3709   4.851   5.263   1.176
 1121HOH    HW2 3710   4.770   5.344   1.060
 1128HOH     OW 3711   6.744   4.055   3.130
 1128HOH    HW1 3712   6.826   4.055   3.188
 1128HOH    HW2 3713   6.744   3.973   3.072
 1156HOH     OW 3714   4.830   3.468   1.620
 1156HOH    HW1 3715   4.748   3.468   1.678
 1156HOH    HW2 3716   4.830   3.549   1.563
 1181HOH     OW 3717   4.663   5.177   1.773
 1181HOH    HW1 3718   4.581   5.177   1.830
 1181HOH    HW2 3719   4.663   5.095   1.715
 1197HOH     OW 3720   5.088   3.714   2.449
 1197HOH    HW1 3721   5.088   3.796   2.391
 1197HOH    HW2 3722   5.088   3.633   2.391
 1200HOH     OW 3723   5.998   5.852   1.178
 1200HOH    HW1 3724   6.079   5.852   1.236
 1200HOH    HW2 3725   5.916   5.852   1.236
 1203HOH     OW 3726   4.372   3.710   3.048
 1203HOH    HW1 3727   4.453   3.710   3.106
 1203HOH    HW2 3728   4.372   3.792   2.991
 1215HOH     OW 3729   5.881   3.542   1.420
 1215HOH    HW1 3730   5.963   3.542   1.478
 1215HOH    HW2 3731   5.881   3.460   1.362
 1216HOH     OW 3732   4.310   6.396   3.252
 1216HOH    HW1 3733   4.228   6.396   3.310
 1216HOH    HW2 3734   4.310   6.478   3.194
 1220HOH     OW 3735   5.463   7.919   2.848
 1220HOH    HW1 3736   5.382   7.919   2.906
 1220HOH    HW2 3737   5.463   7.837   2.791
 1236HOH     OW 3738   6.727   3.845   3.661
 1236HOH    HW1 3739   6.727   3.927   3.603
 1236HOH    HW2 3740   6.727   3.763   3.603
 1267HOH     OW 3741   3.709   4.169   3.439
 1267HOH    HW1 3742   3.790   4.169   3.497
 1267HOH    HW2 3743   3.627   4.169   3.497
 1272HOH     OW 3744   6.575   4.726   1.593
 1272HOH    HW1 3745   6.656   4.726   1.651
 1272HOH    HW2 3746   6.575   4.808   1.535
 1276HOH     OW 3747   4.544   5.512   3.526
 1276HOH    HW1 3748   4.626   5.512   3.583
 1276HOH    HW2 3749   4.544   5.430   3.468
 1282HOH     OW 3750   5.445   5.370   4.214
 1282HOH    HW1 3751   5.363   5.370   4.271
 1282HOH    HW2 3752   5.445   5.452   4.156
 1297HOH     OW 3753   4.667   7.704   2.880
 1297HOH    HW1 3754   4.585   7.704   2.937
 1297HOH    HW2 3755   4.667   7.623   2.822
 1306HOH     OW 3756   4.032   4.289   2.204
 1306HOH    HW1 3757   4.032   4.370   2.147
 1306HOH    HW2 3758   4.032   4.207   2.147
 1310HOH     OW 3759   4.530   7.232   1.445
 1310HOH    HW1 3760   4.611   7.232   1.503
 1310HOH    HW2 3761   4.448   7.232   1.503
 1326HOH     OW 3762   4.778   4.070   3.972
 1326HOH    HW1 3763   4.859   4.070   4.030
 1326HOH    HW2 3764   4.778   4.152   3.914
 1329HOH     OW 3765   4.901   3.828   3.808
 1329HOH    HW1 3766   4.982   3.828   3.866
 1329HOH    HW2 3767   4.901   3.746   3.750
 1341HOH     OW 3768   4.327   3.390   1.937
 1341HOH    HW1 3769   4.245   3.390   1.995
 1341HOH    HW2 3770   4.327   3.471   1.880
 1342HOH     OW 3771   6.030   4.674   4.313
 1342HOH    HW1 3772   5.948   4.674   4.371
 1342HOH    HW2 3773   6.030   4.593   4.256
 1350HOH     OW 3774   5.226   3.819   3.687
 1350HOH    HW1 3775   5.226   3.901   3.629
 1350HOH    HW2 3776   5.226   3.738   3.629
 1351HOH     OW 3777   5.097   4.621   3.995
 1351HOH    HW1 3778   5.179   4.621   4.052
 1351HOH    HW2 3779   5.016   4.621   4.052
 1359HOH     OW 3780   4.970   7.877   2.054
 1359HOH    HW1 3781   5.052   7.877   2.111
 1359HOH    HW2 3782   4.970   7.958   1.996
 1378HOH     OW 3783   3.671   4.862   2.922
 1378HOH    HW1 3784   3.753   4.862   2.979
 1378HOH    HW2 3785   3.671   4.780   2.864
 1379HOH     OW 3786   6.057   3.772   4.193
 1379HOH    HW1 3787   5.975   3.772   4.251
 1379HOH    HW2 3788   6.057   3.853   4.135
 1385HOH     OW 3789   4.387   4.813   1.486
 1385HOH    HW1 3790   4.305   4.813   1.544
 1385HOH    HW2 3791   4.387   4.732   1.428
 1404HOH     OW 3792   6.765   3.416   1.840
 1404HOH    HW1 3793   6.765   3.498   1.782
 1404HOH    HW2 3794   6.765   3.334   1.782
 1415HOH     OW 3795   5.866   6.588   3.935
 1415HOH    HW1 3796   5.947   6.588   3.993
 1415HOH    HW2 3797   5.784   6.588   3.993
 1427HOH     OW 3798   5.207   3.475   1.604
 1427HOH    HW1 3799   5.288   3.475   1.662
 1427HOH    HW2 3800   5.207   3.557   1.546
 1437HOH     OW 3801   6.646   7.405   2.065
 1437HOH    HW1 3802   6.727   7.405   2.123
 1437HOH    HW2 3803   6.646   7.323   2.007
 1441HOH     OW 3804   3.870   3.831   3.331
 1441HOH    HW1 3805   3.788   3.831   3.389
 1441HOH    HW2 3806   3.870   3.913   3.274
 1452HOH     OW 3807   4.260   4.540   4.154
 1452HOH    HW1 3808   4.178   4.540   4.212
 1452HOH    HW2 3809   4.260   4.458   4.096
 1544HOH     OW 3810   4.146   3.478   1.539
 1544HOH    HW1 3811   4.146   3.559   1.481
 1544HOH    HW2 3812   4.146   3.396   1.481
 1599HOH     OW 3813   6.343   3.418   1.412
 1599HOH    HW1 3814   6.425   3.418   1.470
 1599HOH    HW2 3815   6.261   3.418   1.470
 1603HOH     OW 3816   6.646   7.861   2.501
 1603HOH    HW1 3817   6.728   7.861   2.559
 1603HOH    HW2 3818   6.646   7.942   2.443
 1646HOH     OW 3819   3.960   3.806   2.522
 1646HOH    HW1 3820   4.042   3.806   2.580
 1646HOH    HW2 3821   3.960   3.724   2.464
 1683HOH     OW 3822   4.986   5.373   4.078
 1683HOH    HW1 3823   4.904   5.373   4.135
 1683HOH    HW2 3824   4.986   5.455   4.020
 1697HOH     OW 3825   5.168   4.061   3.774
 1697HOH    HW1 3826   5.086   4.061   3.832
 1697HOH    HW2 3827   5.168   3.979   3.716
 1699HOH     OW 3828   5.453   7.750   1.960
 1699HOH    HW1 3829   5.453   7.832   1.902
 1699HOH    HW2 3830   5.453   7.668   1.902
 1700HOH     OW 3831   4.796   3.457   1.932
 1700HOH    HW1 3832   4.877   3.457   1.990
 1700HOH    HW2 3833   4.714   3.457   1.990
 1701HOH     OW 3834   4.119   4.301   2.473
 1701HOH    HW1 3835   4.201   4.301   2.531
 1701HOH    HW2 3836   4.119   4.383   2.416
 1710HOH     OW 3837   5.072   7.842   2.575
 1710HOH    HW1 3838   5.153   7.842   2.633
 1710HOH    HW2 3839   5.072   7.760   2.517
 1712HOH     OW 3840   3.973   4.970   3.713
 1712HOH    HW1 3841   3.891   4.970   3.770
 1712HOH    HW2 3842   3.973   5.052   3.655
 1713HOH     OW 3843   5.383   6.697   3.893
 1713HOH    HW1 3844   5.302   6.697   3.950
 1713HOH    HW2 3845   5.383   6.616   3.835
 1721HOH     OW 3846   6.618   7.639   2.670
 1721HOH    HW1 3847   6.618   7.720   2.612
 1721HOH    HW2 3848   6.618   7.557   2.612
 1733HOH     OW 3849   4.576   6.137   1.455
 1733HOH    HW1 3850   4.658   6.137   1.513
 1733HOH    HW2 3851   4.495   6.137   1.513
 1762HOH     OW 3852   4.604   4.843   2.374
 1762HOH    HW1 3853   4.686   4.843   2.432
 1762HOH    HW2 3854   4.604   4.925   2.317
 1764HOH     OW 3855   4.457   4.567   1.063
 1764HOH    HW1 3856   4.538   4.567   1.120
 1764HOH    HW2 3857   4.457   4.485   1.005
 1774HOH     OW 3858   5.549   5.154   3.993
 1774HOH    HW1 3859   5.467   5.154   4.051
 1774HOH    HW2 3860   5.549   5.236   3.935
 1793HOH     OW 3861   6.856   6.035   1.871
 1793HOH    HW1 3862   6.774   6.035   1.929
 1793HOH    HW2 3863   6.856   5.953   1.813
 1796HOH     OW 3864   6.609   6.510   1.578
 1796HOH    HW1 3865   6.609   6.591   1.520
 1796HOH    HW2 3866   6.609   6.428   1.520
 1810HOH     OW 3867   6.149   6.866   1.271
 1810HOH    HW1 3868   6.230   6.866   1.328
 1810HOH    HW2 3869   6.067   6.866   1.328
 1834HOH     OW 3870   6.303   5.592   1.390
 1834HOH    HW1 3871   6.384   5.592   1.448
 1834HOH    HW2 3872   6.303   5.674   1.333
 1841HOH     OW 3873   6.746   6.691   3.151
 1841HOH    HW1 3874   6.828   6.691   3.209
 1841HOH    HW2 3875   6.746   6.609   3.093
 1855HOH     OW 3876   5.514   7.080   3.645
 1855HOH    HW1 3877   5.432   7.080   3.703
 1855HOH    HW2 3878   5.514   7.162   3.588
 1866HOH     OW 3879   5.011   6.579   3.797
 1866HOH    HW1 3880   4.930   6.579   3.855
 1866HOH    HW2 3881   5.011   6.497   3.739
 1876HOH     OW 3882   3.822   4.274   2.003
 1876HOH    HW1 3883   3.822   4.356   1.945
 1876HOH    HW2 3884   3.822   4.193   1.945
 1877HOH     OW 3885   3.856   3.994   1.869
 1877HOH    HW1 3886   3.938   3.994   1.927
 1877HOH    HW2 3887   3.774   3.994   1.927
 1892HOH     OW 3888   4.566   5.205   3.857
 1892HOH    HW1 3889   4.647   5.205   3.915
 1892HOH    HW2 3890   4.566   5.286   3.799
 1906HOH     OW 3891   4.622   5.449   1.269
 1906HOH    HW1 3892   4.703   5.449   1.326
 1906HOH    HW2 3893   4.622   5.368   1.211
 1915HOH     OW 3894   5.464   6.699   1.156
 1915HOH    HW1 3895   5.382   6.699   1.214
 1915HOH    HW2 3896   5.464   6.780   1.098
 1939HOH     OW 3897   3.629   4.634   3.303
 1939HOH    HW1 3898   3.547   4.634   3.361
 1939HOH    HW2 3899   3.629   4.552   3.245
 1962HOH     OW 3900   5.844   3.509   3.379
 1962HOH    HW1 3901   5.844   3.590   3.321
 1962HOH    HW2 3902   5.844   3.427   3.321
 2034HOH     OW 3903   6.215   4.793   1.344
 2034HOH    HW1 3904   6.297   4.793   1.402
 2034HOH    HW2 3905   6.134   4.793   1.402
 2049HOH     OW 3906   6.288   6.648   1.237
 2049HOH    HW1 3907   6.370   6.648   1.295
 2049HOH    HW2 3908   6.288   6.729   1.179
 2079HOH     OW 3909   6.465   6.754   3.649
 2079HOH    HW1 3910   6.547   6.754   3.707
 2079HOH    HW2 3911   6.465   6.672   3.591
 2080HOH     OW 3912   4.635   3.658   3.286
 2080HOH    HW1 3913   4.553   3.658   3.343
 2080HOH    HW2 3914   4.635   3.739   3.228
 2104HOH     OW 3915   5.465   5.300   1.019
 2104HOH    HW1 3916   5.384   5.300   1.077
 2104HOH    HW2 3917   5.465   5.218   0.962
 2137HOH     OW 3918   5.413   7.839   3.314
 2137HOH    HW1 3919   5.413   7.921   3.256
 2137HOH    HW2 3920   5.413   7.758   3.256
 2179HOH     OW 3921   6.340   4.421   3.959
 2179HOH    HW1 3922   6.422   4.421   4.017
 2179HOH    HW2 3923   6.259   4.421   4.017
 2233HOH     OW 3924   4.976   3.526   2.235
 2233HOH    HW1 3925   5.057   3.526   2.293
 2233HOH    HW2 3926   4.976   3.608   2.178
 2255HOH     OW 3927   5.579   3.884   1.263
 2255HOH    HW1 3928   5.660   3.884   1.321
 2255HOH    HW2 3929   5.579   3.802   1.205
 2299HOH     OW 3930   4.464   3.386   1.628
 2299HOH    HW1 3931   4.383   3.386   1.686
 2299HOH    HW2 3932   4.464   3.468   1.570
 2331HOH     OW 3933   6.175   4.102   1.188
 2331HOH    HW1 3934   6.093   4.102   1.246
 2331HOH    HW2 3935   6.175   4.020   1.131
 2333HOH     OW 3936   5.307   3.677   3.069
 2333HOH    HW1 3937   5.307   3.759   3.011
 2333HOH    HW2 3938   5.307   3.595   3.011
 2339HOH     OW 3939   5.541   3.565   3.047
 2339HOH    HW1 3940   5.623   3.565   3.105
 2339HOH    HW2 3941   5.460   3.565   3.105
 2340HOH     OW 3942   5.336   8.007   2.464
 2340HOH    HW1 3943   5.418   8.007   2.522
 2340HOH    HW2 3944   5.336   8.089   2.407
 2353HOH     OW 3945   6.871   5.709   2.074
 2353HOH    HW1 3946   6.952   5.709   2.132
 2353HOH    HW2 3947   6.871   5.628   2.016
 2361HOH     OW 3948   4.363   6.760   1.760
 2361HOH    HW1 3949   4.282   6.760   1.817
 2361HOH    HW2 3950   4.363   6.842   1.702
 2363HOH     OW 3951   6.701   4.917   1.876
 2363HOH    HW1 3952   6.619   4.917   1.934
 2363HOH    HW2 3953   6.701   4.836   1.818
 2381HOH     OW 3954   3.930   4.604   1.791
 2381HOH    HW1 3955   3.930   4.685   1.733
 2381HOH    HW2 3956   3.930   4.522   1.733
 2385HOH     OW 3957   4.155   6.750   2.581
 2385HOH    HW1 3958   4.236   6.750   2.639
 2385HOH    HW2 3959   4.073   6.750   2.639
 2392HOH     OW 3960   6.464   6.166   3.572
 2392HOH    HW1 3961   6.546   6.166   3.629
 2392HOH    HW2 3962   6.464   6.248   3.514
 2395HOH     OW 3963   6.819   5.147   2.395
 2395HOH    HW1 3964   6.900   5.147   2.453
 2395HOH    HW2 3965   6.819   5.065   2.337
 2396HOH     OW 3966   4.254   4.949   3.956
 2396HOH    HW1 3967   4.172   4.949   4.014
 2396HOH    HW2 3968   4.254   5.031   3.899
 2413HOH     OW 3969   4.353   3.615   3.381
 2413HOH    HW1 3970   4.272   3.615   3.439
 2413HOH    HW2 3971   4.353   3.534   3.323
 2455HOH     OW 3972   3.788   5.439   2.710
 2455HOH    HW1 3973   3.788   5.521   2.652
 2455HOH    HW2 3974   3.788   5.358   2.652
 2473HOH     OW 3975   6.463   3.157   1.839
 2473HOH    HW1 3976   6.544   3.157   1.897
 2473HOH    HW2 3977   6.381   3.157   1.897
 2533HOH     OW 3978   6.708   6.825   3.459
 2533HOH    HW1 3979   6.790   6.825   3.517
 2533HOH    HW2 3980   6.708   6.906   3.401
 2544HOH     OW 3981   4.671   3.556   2.705
 2544HOH    HW1 3982   4.753   3.556   2.763
 2544HOH    HW2 3983   4.671   3.474   2.648
 2546HOH     OW 3984   7.045   4.513   1.757
 2546HOH    HW1 3985   6.963   4.513   1.815
 2546HOH    HW2 3986   7.045   4.595   1.699
 2608HOH     OW 3987   6.818   4.716   2.495
 2608HOH    HW1 3988   6.736   4.716   2.552
 2608HOH    HW2 3989   6.818   4.634   2.437
 2812HOH     OW 3990   4.286   5.240   2.064
 2812HOH    HW1 3991   4.286   5.322   2.006
 2812HOH    HW2 3992   4.286   5.158   2.006
 2889HOH     OW 3993   6.749   7.447   2.329
 2889HOH    HW1 3994   6.831   7.447   2.387
 2889HOH    HW2 3995   6.668   7.447   2.387
 2899HOH     OW 3996   5.123   5.797   3.617
 2899HOH    HW1 3997   5.205   5.797   3.675
 2899HOH    HW2 3998   5.123   5.878   3.559
 2911HOH     OW 3999   5.477   7.507   1.323
 2911HOH    HW1 4000   5.558   7.507   1.381
 2911HOH    HW2 4001   5.477   7.425   1.265
 2988HOH     OW 4002   5.407   5.651   2.722
 2988HOH    HW1 4003   5.325   5.651   2.779
 2988HOH    HW2 4004   5.407   5.732   2.664
 3001HOH     OW 4005   4.492   7.428   2.620
 3001HOH    HW1 4006   4.411   7.428   2.678
 3001HOH    HW2 4007   4.492   7.347   2.562
 3004HOH     OW 4008   6.358   4.673   4.158
 3004HOH    HW1 4009   6.358   4.755   4.100
 3004HOH    HW2 4010   6.358   4.591   4.100
 3011HOH     OW 4011   6.738   6.800   2.263
 3011HOH    HW1 4012   6.820   6.800   2.320
 3011HOH    HW2 4013   6.656   6.800   2.320
 3017HOH     OW 4014   6.982   4.530   2.900
 3017HOH    HW1 4015   7.064   4.530   2.958
 3017HOH    HW2 4016   6.982   4.612   2.842
 3040HOH     OW 4017   5.838   5.477   1.472
 3040HOH    HW1 4018   5.920   5.477   1.530
 3040HOH    HW2 4019   5.838   5.396   1.415
 3044HOH     OW 4020   6.403   5.942   1.379
 3044HOH    HW1 4021   6.321   5.942   1.436
 3044HOH    HW2 4022   6.403   6.024   1.321
 3056HOH     OW 4023   6.067   3.364   3.857
 3056HOH    HW1 4024   5.985   3.364   3.915
 3056HOH    HW2 4025   6.067   3.282   3.799
 3059HOH     OW 4026   4.568   6.411   3.133
 3059HOH    HW1 4027   4.568   6.492   3.075
 3059HOH    HW2 4028   4.568   6.329   3.075
 3076HOH     OW 4029   6.136   4.453   3.804
 3076HOH    HW1 4030   6.218   4.453   3.862
 3076HOH    HW2 4031   6.055   4.453   3.862
 3083HOH     OW 4032   6.431   5.403   2.998
 3083HOH    HW1 4033   6.513   5.403   3.056
 3083HOH    HW2 4034   6.431   5.484   2.940
 3087HOH     OW 4035   6.065   5.691   4.057
 3087HOH    HW1 4036   6.147   5.691   4.114
 3087HOH    HW2 4037   6.065   5.609   3.999
 3089HOH     OW 4038   6.160   3.833   1.132
 3089HOH    HW1 4039   6.078   3.833   1.190
 3089HOH    HW2 4040   6.160   3.914   1.074
 3132HOH     OW 4041   4.304   6.994   2.488
 3132HOH    HW1 4042   4.223   6.994   2.546
 3132HOH    HW2 4043   4.304   6.913   2.430
 3161HOH     OW 4044   4.700   6.349   3.688
 3161HOH    HW1 4045   4.700   6.431   3.631
 3161HOH    HW2 4046   4.700   6.268   3.631
 3167HOH     OW 4047   4.081   5.775   3.362
 3167HOH    HW1 4048   4.162   5.775   3.420
 3167HOH    HW2 4049   3.999   5.775   3.420
 3174HOH     OW 4050   6.233   7.346   1.581
 3174HOH    HW1 4051   6.315   7.346   1.638
 3174HOH    HW2 4052   6.233   7.428   1.523
 3230HOH     OW 4053   7.000   6.048   2.077
 3230HOH    HW1 4054   7.081   6.048   2.135
 3230HOH    HW2 4055   7.000   5.966   2.020
 3231HOH     OW 4056   5.649   6.833   3.865
 3231HOH    HW1 4057   5.567   6.833   3.923
 3231HOH    HW2 4058   5.649   6.914   3.807
 3243HOH     OW 4059   5.738   6.383   0.986
 3243HOH    HW1 4060   5.656   6.383   1.044
 3243HOH    HW2 4061   5.738   6.301   0.928
 3272HOH     OW 4062   5.616   8.003   3.270
 3272HOH    HW1 4063   5.616   8.085   3.213
 3272HOH    HW2 4064   5.616   7.921   3.213
 3276HOH     OW 4065   4.573   4.535   1.439
 3276HOH    HW1 4066   4.655   4.535   1.497
 3276HOH    HW2 4067   4.492   4.535   1.497
 3303HOH     OW 4068   6.315   6.446   3.793
 3303HOH    HW1 4069   6.397   6.446   3.851
 3303HOH    HW2 4070   6.315   6.528   3.735
 3312HOH     OW 4071   6.102   4.333   4.377
 3312HOH    HW1 4072   6.184   4.333   4.435
 3312HOH    HW2 4073   6.102   4.251   4.319
 3314HOH     OW 4074   5.829   5.280   4.247
 3314HOH    HW1 4075   5.748   5.280   4.305
 3314HOH    HW2 4076   5.829   5.362   4.189
 3319HOH     OW 4077   6.985   5.621   2.950
 3319HOH    HW1 4078   6.903   5.621   3.008
 3319HOH    HW2 4079   6.985   5.540   2.892
 3325HOH     OW 4080   6.955   6.631   2.700
 3325HOH    HW1 4081   6.955   6.713   2.642
 3325HOH    HW2 4082   6.955   6.550   2.642
 3329HOH     OW 4083   4.546   5.943   3.244
 3329HOH    HW1 4084   4.628   5.943   3.302
 3329HOH    HW2 4085   4.465   5.943   3.302
 3423HOH     OW 4086   5.224   7.660   3.257
 3423HOH    HW1 4087   5.306   7.660   3.315
 3423HOH    HW2 4088   5.224   7.742   3.200
 3546HOH     OW 4089   4.284   6.361   1.758
 3546HOH    HW1 4090   4.366   6.361   1.816
 3546HOH    HW2 4091   4.284   6.279   1.700
 3582HOH     OW 4092   5.424   3.651   3.599
 3582HOH    HW1 4093   5.342   3.651   3.657
 3582HOH    HW2 4094   5.424   3.732   3.541
 3583SOL     OW 4095   0.230   0.628   0.113
 3583SOL    HW1 4096   0.137   0.626   0.150
 3583SOL    HW2 4097   0.231   0.589   0.021
 3584SOL     OW 4098   0.225   0.275   0.996
 3584SOL    HW1 4099   0.260   0.258   1.088
 3584SOL    HW2 4100   0.137   0.230   0.984
 3585SOL     OW 4101   0.019   0.368   0.647
 3585SOL    HW1 4102  -0.063   0.411   0.686
 3585SOL    HW2 4103  -0.009   0.295   0.584
 3586SOL     OW 4104   0.569   1.275   1.165
 3586SOL    HW1 4105   0.476   1.268   1.128
 3586SOL    HW2 4106   0.580   1.364   1.209
 3587SOL     OW 4107   1.555   1.511   0.703
 3587SOL    HW1 4108   1.498   1.495   0.784
 3587SOL    HW2 4109   1.496   1.521   0.623
 3588SOL     OW 4110   1.135   0.703   0.717
 3588SOL    HW1 4111   1.192   0.781   0.692
 3588SOL    HW2 4112   1.075   0.729   0.793
 3589SOL     OW 4113   1.755   0.607   0.231
 3589SOL    HW1 4114   1.743   0.594   0.132
 3589SOL    HW2 4115   1.725   0.526   0.280
 3590SOL     OW 4116   0.768   1.144   1.023
 3590SOL    HW1 4117   0.690   1.161   1.083
 3590SOL    HW2 4118   0.802   1.231   0.987
 3591SOL     OW 4119   0.850   0.798   1.823
 3591SOL    HW1 4120   0.846   0.874   1.888
 3591SOL    HW2 4121   0.872   0.834   1.732
 3592SOL     OW 4122   0.685   1.012   0.665
 3592SOL    HW1 4123   0.754   0.996   0.735
 3592SOL    HW2 4124   0.612   1.069   0.703
 3593SOL     OW 4125   0.686   1.161   1.803
 3593SOL    HW1 4126   0.746   1.240   1.817
 3593SOL    HW2 4127   0.600   1.192   1.762
 3594SOL     OW 4128   0.335   1.435   1.061
 3594SOL    HW1 4129   0.257   1.404   1.008
 3594SOL    HW2 4130   0.393   1.493   1.004
 3595SOL     OW 4131   1.460   1.505   1.339
 3595SOL    HW1 4132   1.484   1.599   1.365
 3595SOL    HW2 4133   1.444   1.451   1.421
 3596SOL     OW 4134   0.438   0.392   1.499
 3596SOL    HW1 4135   0.520   0.336   1.508
 3596SOL    HW2 4136   0.357   0.334   1.503
 3597SOL     OW 4137   1.603   0.447   0.737
 3597SOL    HW1 4138   1.529   0.493   0.687
 3597SOL    HW2 4139   1.654   0.515   0.790
 3598SOL     OW 4140   0.231   1.713   0.483
 3598SOL    HW1 4141   0.265   1.790   0.537
 3598SOL    HW2 4142   0.275   1.713   0.393
 3599SOL     OW 4143   1.127   1.341   1.690
 3599SOL    HW1 4144   1.174   1.341   1.778
 3599SOL    HW2 4145   1.079   1.254   1.679
 3600SOL     OW 4146   0.230   1.434   0.538
 3600SOL    HW1 4147   0.204   1.530   0.538
 3600SOL    HW2 4148   0.159   1.380   0.583
 3601SOL     OW 4149   0.240   1.091   0.886
 3601SOL    HW1 4150   0.254   1.007   0.938
 3601SOL    HW2 4151   0.185   1.155   0.941
 3602SOL     OW 4152   0.620   1.786   1.439
 3602SOL    HW1 4153   0.528   1.769   1.474
 3602SOL    HW2 4154   0.648   1.878   1.465
 3603SOL     OW 4155   0.606   0.964   0.123
 3603SOL    HW1 4156   0.613   1.048   0.069
 3603SOL    HW2 4157   0.652   0.977   0.211
 3604SOL     OW 4158   1.594   0.114   1.480
 3604SOL    HW1 4159   1.576   0.181   1.408
 3604SOL    HW2 4160   1.591   0.160   1.569
 3605SOL     OW 4161   0.122   0.643   0.563
 3605SOL    HW1 4162   0.077   0.555   0.580
 3605SOL    HW2 4163   0.121   0.697   0.647
 3606SOL     OW 4164   1.842   1.767   0.359
 3606SOL    HW1 4165   1.896   1.738   0.439
 3606SOL    HW2 4166   1.872   1.857   0.330
 3607SOL     OW 4167   0.027   1.596   0.117
 3607SOL    HW1 4168   0.008   1.500   0.138
 3607SOL    HW2 4169  -0.006   1.654   0.192
 3608SOL     OW 4170   1.689   0.922   0.612
 3608SOL    HW1 4171   1.784   0.893   0.620
 3608SOL    HW2 4172   1.681   0.987   0.537
 3609SOL     OW 4173   1.641   1.108   0.432
 3609SOL    HW1 4174   1.727   1.110   0.380
 3609SOL    HW2 4175   1.655   1.155   0.520
 3610SOL     OW 4176   0.113   0.737   1.597
 3610SOL    HW1 4177   0.201   0.724   1.642
 3610SOL    HW2 4178   0.100   0.834   1.575
 3611SOL     OW 4179   0.613   1.365   0.726
 3611SOL    HW1 4180   0.564   1.278   0.735
 3611SOL    HW2 4181   0.590   1.408   0.639
 3612SOL     OW 4182   1.293   1.228   1.423
 3612SOL    HW1 4183   1.330   1.155   1.365
 3612SOL    HW2 4184   1.345   1.233   1.508
 3613SOL     OW 4185   0.809   0.004   0.502
 3613SOL    HW1 4186   0.849   0.095   0.493
 3613SOL    HW2 4187   0.709   0.012   0.508
 3614SOL     OW 4188   0.197   0.976   1.264
 3614SOL    HW1 4189   0.286   0.931   1.250
 3614SOL    HW2 4190   0.124   0.911   1.245
 3615SOL     OW 4191   1.525   0.999   0.190
 3615SOL    HW1 4192   1.462   0.923   0.203
 3615SOL    HW2 4193   1.573   1.017   0.276
 3616SOL     OW 4194   1.187   1.792   1.616
 3616SOL    HW1 4195   1.211   1.852   1.540
 3616SOL    HW2 4196   1.194   1.697   1.586
 3617SOL     OW 4197   0.317   0.251   1.801
 3617SOL    HW1 4198   0.388   0.322   1.807
 3617SOL    HW2 4199   0.229   0.290   1.829
 3618SOL     OW 4200   1.466   1.417   0.953
 3618SOL    HW1 4201   1.407   1.423   1.033
 3618SOL    HW2 4202   1.451   1.329   0.907
 3619SOL     OW 4203   1.667   1.714   0.572
 3619SOL    HW1 4204   1.626   1.691   0.484
 3619SOL    HW2 4205   1.649   1.640   0.637
 3620SOL     OW 4206   0.598   0.729   0.270
 3620SOL    HW1 4207   0.622   0.798   0.202
 3620SOL    HW2 4208   0.520   0.762   0.324
 3621SOL     OW 4209   1.281   0.345   0.944
 3621SOL    HW1 4210   1.195   0.295   0.931
 3621SOL    HW2 4211   1.343   0.291   1.000
 3622SOL     OW 4212   1.576   1.662   0.307
 3622SOL    HW1 4213   1.665   1.708   0.310
 3622SOL    HW2 4214   1.555   1.638   0.212
 3623SOL     OW 4215   0.807   0.605   1.465
 3623SOL    HW1 4216   0.760   0.602   1.554
 3623SOL    HW2 4217   0.756   0.550   1.399
 3624SOL     OW 4218   1.394   0.469   1.674
 3624SOL    HW1 4219   1.374   0.512   1.762
 3624SOL    HW2 4220   1.472   0.407   1.683
 3625SOL     OW 4221   0.973   0.890   1.572
 3625SOL    HW1 4222   1.019   0.806   1.543
 3625SOL    HW2 4223   0.917   0.924   1.497
 3626SOL     OW 4224   0.991   0.410   1.242
 3626SOL    HW1 4225   0.914   0.444   1.296
 3626SOL    HW2 4226   0.957   0.359   1.163
 3627SOL     OW 4227   1.041   0.701   0.429
 3627SOL    HW1 4228   1.067   0.697   0.525
 3627SOL    HW2 4229   0.956   0.650   0.415
 3628SOL     OW 4230   0.076   0.811   0.789
 3628SOL    HW1 4231   0.175   0.799   0.798
 3628SOL    HW2 4232   0.052   0.906   0.810
 3629SOL     OW 4233   0.130   1.821   1.571
 3629SOL    HW1 4234   0.120   1.806   1.670
 3629SOL    HW2 4235   0.044   1.857   1.535
 3630SOL     OW 4236   0.865   0.348   0.195
 3630SOL    HW1 4237   0.924   0.411   0.146
 3630SOL    HW2 4238   0.884   0.254   0.166
 3631SOL     OW 4239   1.719   0.585   1.831
 3631SOL    HW1 4240   1.693   0.674   1.795
 3631SOL    HW2 4241   1.717   0.517   1.758
 3632SOL     OW 4242   1.362   1.144   0.545
 3632SOL    HW1 4243   1.445   1.115   0.497
 3632SOL    HW2 4244   1.313   1.211   0.489
 3633SOL     OW 4245   0.550   0.196   0.885
 3633SOL    HW1 4246   0.545   0.191   0.985
 3633SOL    HW2 4247   0.552   0.292   0.856
 3634SOL     OW 4248   1.008   1.456   0.477
 3634SOL    HW1 4249   0.962   1.528   0.425
 3634SOL    HW2 4250   1.004   1.476   0.575
 3635SOL     OW 4251   0.351   1.801   0.853
 3635SOL    HW1 4252   0.401   1.715   0.859
 3635SOL    HW2 4253   0.416   1.878   0.850
 3636SOL     OW 4254   1.795   1.066   0.873
 3636SOL    HW1 4255   1.733   1.051   0.797
 3636SOL    HW2 4256   1.743   1.077   0.958
 3637SOL     OW 4257   1.227   1.550   1.506
 3637SOL    HW1 4258   1.233   1.473   1.570
 3637SOL    HW2 4259   1.175   1.524   1.426
 3638SOL     OW 4260   0.321   0.943   0.242
 3638SOL    HW1 4261   0.403   0.982   0.200
 3638SOL    HW2 4262   0.294   0.861   0.193
 3639SOL     OW 4263   1.458   0.735   0.728
 3639SOL    HW1 4264   1.453   0.670   0.803
 3639SOL    HW2 4265   1.538   0.794   0.741
 3640SOL     OW 4266   0.461   1.266   1.727
 3640SOL    HW1 4267   0.411   1.267   1.641
 3640SOL    HW2 4268   0.398   1.248   1.803
 3641SOL     OW 4269   1.111   1.776   0.237
 3641SOL    HW1 4270   1.051   1.714   0.287
 3641SOL    HW2 4271   1.142   1.732   0.152
 3642SOL     OW 4272   0.202   0.285   1.498
 3642SOL    HW1 4273   0.122   0.345   1.485
 3642SOL    HW2 4274   0.192   0.236   1.584
 3643SOL     OW 4275   1.632   1.377   0.081
 3643SOL    HW1 4276   1.600   1.471   0.071
 3643SOL    HW2 4277   1.556   1.314   0.069
 3644SOL     OW 4278   0.464   1.743   0.323
 3644SOL    HW1 4279   0.497   1.782   0.409
 3644SOL    HW2 4280   0.540   1.736   0.258
 3645SOL     OW 4281   1.400   0.107   0.426
 3645SOL    HW1 4282   1.376   0.070   0.336
 3645SOL    HW2 4283   1.499   0.123   0.430
 3646SOL     OW 4284   0.249   1.785   1.241
 3646SOL    HW1 4285   0.306   1.720   1.291
 3646SOL    HW2 4286   0.233   1.752   1.148
 3647SOL     OW 4287   0.940   1.698   0.904
 3647SOL    HW1 4288   1.020   1.641   0.925
 3647SOL    HW2 4289   0.891   1.658   0.827
 3648SOL     OW 4290   0.382   0.700   0.480
 3648SOL    HW1 4291   0.427   0.610   0.477
 3648SOL    HW2 4292   0.288   0.689   0.513
 3649SOL     OW 4293   1.547   0.222   1.729
 3649SOL    HW1 4294   1.542   0.259   1.821
 3649SOL    HW2 4295   1.475   0.153   1.717
 3650SOL     OW 4296   0.614   0.122   0.117
 3650SOL    HW1 4297   0.712   0.100   0.124
 3650SOL    HW2 4298   0.583   0.105   0.024
 3651SOL     OW 4299   0.781   0.264   1.749
 3651SOL    HW1 4300   0.848   0.203   1.792
 3651SOL    HW2 4301   0.708   0.283   1.814
 3652SOL     OW 4302   0.888   1.514   1.195
 3652SOL    HW1 4303   0.865   1.489   1.101
 3652SOL    HW2 4304   0.949   1.445   1.234
 3653SOL     OW 4305   1.351   0.590   1.433
 3653SOL    HW1 4306   1.379   0.547   1.518
 3653SOL    HW2 4307   1.376   0.686   1.434
 3654SOL     OW 4308   0.803   1.402   0.924
 3654SOL    HW1 4309   0.893   1.416   0.882
 3654SOL    HW2 4310   0.732   1.404   0.853
 3655SOL     OW 4311   0.922   0.503   0.899
 3655SOL    HW1 4312   0.897   0.494   0.803
 3655SOL    HW2 4313   0.970   0.421   0.930
 3656SOL     OW 4314   0.539   0.064   0.512
 3656SOL    HW1 4315   0.458   0.065   0.570
 3656SOL    HW2 4316   0.542   0.147   0.457
 3657SOL     OW 4317   1.434   1.188   0.041
 3657SOL    HW1 4318   1.466   1.112   0.098
 3657SOL    HW2 4319   1.342   1.215   0.071
 3658SOL     OW 4320   0.297   0.035   0.171
 3658SOL    HW1 4321   0.346   0.119   0.150
 3658SOL    HW2 4322   0.359  -0.030   0.216
 3659SOL     OW 4323   0.935   0.236   0.480
 3659SOL    HW1 4324   0.887   0.277   0.402
 3659SOL    HW2 4325   1.034   0.234   0.461
 3660SOL     OW 4326   1.076   0.683   1.464
 3660SOL    HW1 4327   0.996   0.622   1.467
 3660SOL    HW2 4328   1.157   0.630   1.440
 3661SOL     OW 4329   1.227   1.570   0.793
 3661SOL    HW1 4330   1.248   1.644   0.728
 3661SOL    HW2 4331   1.295   1.570   0.866
 3662SOL     OW 4332   0.459   1.152   0.741
 3662SOL    HW1 4333   0.388   1.125   0.806
 3662SOL    HW2 4334   0.433   1.124   0.648
 3663SOL     OW 4335   1.271   1.797   0.591
 3663SOL    HW1 4336   1.315   1.861   0.527
 3663SOL    HW2 4337   1.221   1.849   0.661
 3664SOL     OW 4338   1.032   0.549   0.016
 3664SOL    HW1 4339   0.991   0.631  -0.023
 3664SOL    HW2 4340   1.096   0.575   0.089
 3665SOL     OW 4341   0.078   0.556   1.386
 3665SOL    HW1 4342   0.170   0.555   1.345
 3665SOL    HW2 4343   0.072   0.630   1.453
 3666SOL     OW 4344   0.561   0.222   1.147
 3666SOL    HW1 4345   0.599   0.138   1.184
 3666SOL    HW2 4346   0.473   0.241   1.191
 3667SOL     OW 4347   0.866   0.454   0.642
 3667SOL    HW1 4348   0.834   0.526   0.580
 3667SOL    HW2 4349   0.890   0.373   0.589
 3668SOL     OW 4350   1.017   0.039   0.753
 3668SOL    HW1 4351   0.945   0.044   0.684
 3668SOL    HW2 4352   0.993  -0.030   0.822
 3669SOL     OW 4353   1.429   1.173   0.867
 3669SOL    HW1 4354   1.374   1.089   0.860
 3669SOL    HW2 4355   1.455   1.202   0.775
 3670SOL     OW 4356   1.466   0.590   0.992
 3670SOL    HW1 4357   1.436   0.495   0.999
 3670SOL    HW2 4358   1.539   0.606   1.058
 3671SOL     OW 4359   1.857   0.833   0.377
 3671SOL    HW1 4360   1.899   0.769   0.441
 3671SOL    HW2 4361   1.819   0.782   0.299
 3672SOL     OW 4362   0.488   1.385   0.174
 3672SOL    HW1 4363   0.401   1.370   0.221
 3672SOL    HW2 4364   0.471   1.411   0.079
 3673SOL     OW 4365   1.664   1.280   0.657
 3673SOL    HW1 4366   1.763   1.288   0.671
 3673SOL    HW2 4367   1.619   1.364   0.688
 3674SOL     OW 4368   1.390   0.575   0.078
 3674SOL    HW1 4369   1.336   0.554   0.159
 3674SOL    HW2 4370   1.481   0.534   0.087
 3675SOL     OW 4371   0.527   0.256   0.328
 3675SOL    HW1 4372   0.554   0.197   0.253
 3675SOL    HW2 4373   0.527   0.351   0.297
 3676SOL     OW 4374   1.754   1.223   1.588
 3676SOL    HW1 4375   1.845   1.184   1.575
 3676SOL    HW2 4376   1.762   1.319   1.612
 3677SOL     OW 4377   1.064   1.347   1.340
 3677SOL    HW1 4378   0.984   1.324   1.395
 3677SOL    HW2 4379   1.147   1.321   1.389
 3678SOL     OW 4380   1.592   1.629   1.625
 3678SOL    HW1 4381   1.619   1.663   1.535
 3678SOL    HW2 4382   1.671   1.591   1.671
 3679SOL     OW 4383   1.111   1.195   1.100
 3679SOL    HW1 4384   1.071   1.239   1.181
 3679SOL    HW2 4385   1.070   1.232   1.017
 3680SOL     OW 4386   1.638   1.099   1.079
 3680SOL    HW1 4387   1.643   1.180   1.138
 3680SOL    HW2 4388   1.552   1.101   1.028
 3681SOL     OW 4389   0.915   0.089   1.402
 3681SOL    HW1 4390   0.940   0.069   1.307
 3681SOL    HW2 4391   0.987   0.145   1.444
 3682SOL     OW 4392   0.980   1.116   1.719
 3682SOL    HW1 4393   0.881   1.122   1.729
 3682SOL    HW2 4394   1.003   1.036   1.663
 3683SOL     OW 4395   0.705   1.050   0.368
 3683SOL    HW1 4396   0.691   1.057   0.467
 3683SOL    HW2 4397   0.789   0.999   0.350
 3684SOL     OW 4398   0.410   0.813   1.251
 3684SOL    HW1 4399   0.496   0.825   1.301
 3684SOL    HW2 4400   0.368   0.726   1.278
 3685SOL     OW 4401   1.274   0.386   1.262
 3685SOL    HW1 4402   1.295   0.460   1.326
 3685SOL    HW2 4403   1.185   0.403   1.219
 3686SOL     OW 4404   0.064   1.564   1.331
 3686SOL    HW1 4405   0.018   1.646   1.297
 3686SOL    HW2 4406   0.162   1.583   1.340
 3687SOL     OW 4407   0.367   1.100   0.501
 3687SOL    HW1 4408   0.360   1.183   0.445
 3687SOL    HW2 4409   0.371   1.020   0.441
 3688SOL     OW 4410   0.566   0.537   0.865
 3688SOL    HW1 4411   0.578   0.603   0.791
 3688SOL    HW2 4412   0.612   0.571   0.948
 3689SOL     OW 4413   1.252   1.348   0.388
 3689SOL    HW1 4414   1.302   1.425   0.428
 3689SOL    HW2 4415   1.157   1.350   0.420
 3690SOL     OW 4416   1.272   1.445   1.142
 3690SOL    HW1 4417   1.319   1.458   1.229
 3690SOL    HW2 4418   1.206   1.371   1.151
 3691SOL     OW 4419   1.582   0.639   0.472
 3691SOL    HW1 4420   1.551   0.700   0.545
 3691SOL    HW2 4421   1.632   0.691   0.403
 3692SOL     OW 4422   0.354   1.510   1.329
 3692SOL    HW1 4423   0.333   1.466   1.242
 3692SOL    HW2 4424   0.451   1.536   1.332
 3693SOL     OW 4425   0.402   0.751   1.598
 3693SOL    HW1 4426   0.470   0.806   1.551
 3693SOL    HW2 4427   0.442   0.663   1.625
 3694SOL     OW 4428   1.587   0.779   1.670
 3694SOL    HW1 4429   1.495   0.817   1.665
 3694SOL    HW2 4430   1.647   0.826   1.605
 3695SOL     OW 4431   1.013   0.105   1.770
 3695SOL    HW1 4432   1.019   0.190   1.718
 3695SOL    HW2 4433   1.045   0.029   1.713
 3696SOL     OW 4434   0.504   0.050   1.740
 3696SOL    HW1 4435   0.462  -0.007   1.670
 3696SOL    HW2 4436   0.438   0.119   1.772
 3697SOL     OW 4437   0.573   0.870   1.029
 3697SOL    HW1 4438   0.617   0.959   1.020
 3697SOL    HW2 4439   0.510   0.870   1.106
 3698SOL     OW 4440   1.360   0.862   1.045
 3698SOL    HW1 4441   1.285   0.862   0.979
 3698SOL    HW2 4442   1.397   0.770   1.054
 3699SOL     OW 4443   1.209   0.525   0.275
 3699SOL    HW1 4444   1.222   0.441   0.329
 3699SOL    HW2 4445   1.180   0.599   0.335
 3700SOL     OW 4446   0.307   0.213   1.231
 3700SOL    HW1 4447   0.284   0.250   1.321
 3700SOL    HW2 4448   0.277   0.118   1.225
 3701SOL     OW 4449   0.037   1.310   1.282
 3701SOL    HW1 4450   0.090   1.261   1.350
 3701SOL    HW2 4451   0.059   1.408   1.287
 3702SOL     OW 4452   0.732   0.634   1.064
 3702SOL    HW1 4453   0.791   0.608   0.988
 3702SOL    HW2 4454   0.704   0.730   1.053
 3703SOL     OW 4455   1.728   0.935   1.854
 3703SOL    HW1 4456   1.682   0.928   1.765
 3703SOL    HW2 4457   1.666   0.979   1.920
 3704SOL     OW 4458   0.307   0.063   0.618
 3704SOL    HW1 4459   0.296   0.157   0.651
 3704SOL    HW2 4460   0.302   0.000   0.695
 3705SOL     OW 4461   1.622   0.367   0.374
 3705SOL    HW1 4462   1.624   0.291   0.438
 3705SOL    HW2 4463   1.574   0.444   0.414
 3706SOL     OW 4464   1.023   0.766   0.966
 3706SOL    HW1 4465   1.038   0.787   1.062
 3706SOL    HW2 4466   0.993   0.671   0.957
 3707SOL     OW 4467   0.980   1.573   1.700
 3707SOL    HW1 4468   0.960   1.617   1.612
 3707SOL    HW2 4469   1.019   1.482   1.684
 3708SOL     OW 4470   1.859   1.518   1.605
 3708SOL    HW1 4471   1.873   1.545   1.510
 3708SOL    HW2 4472   1.942   1.540   1.658
 3709SOL     OW 4473   0.350   0.898   1.804
 3709SOL    HW1 4474   0.426   0.942   1.852
 3709SOL    HW2 4475   0.385   0.851   1.722
 3710SOL     OW 4476   1.540   0.274   0.125
 3710SOL    HW1 4477   1.479   0.199   0.148
 3710SOL    HW2 4478   1.562   0.326   0.208
 3711SOL     OW 4479   1.303   0.838   0.042
 3711SOL    HW1 4480   1.337   0.745   0.057
 3711SOL    HW2 4481   1.321   0.865  -0.053
 3712SOL     OW 4482   1.068   1.333   0.849
 3712SOL    HW1 4483   1.075   1.249   0.794
 3712SOL    HW2 4484   1.130   1.402   0.813
 3713SOL     OW 4485   0.319   0.810   0.949
 3713SOL    HW1 4486   0.412   0.846   0.954
 3713SOL    HW2 4487   0.313   0.725   1.001
 3714SOL     OW 4488   0.339   0.509   1.006
 3714SOL    HW1 4489   0.287   0.426   0.989
 3714SOL    HW2 4490   0.416   0.514   0.942
 3715SOL     OW 4491   1.138   0.380   1.678
 3715SOL    HW1 4492   1.093   0.443   1.742
 3715SOL    HW2 4493   1.231   0.411   1.661
 3716SOL     OW 4494   1.160   0.207   1.477
 3716SOL    HW1 4495   1.160   0.271   1.554
 3716SOL    HW2 4496   1.188   0.255   1.394
 3717SOL     OW 4497   0.008   1.326   0.200
 3717SOL    HW1 4498  -0.085   1.347   0.169
 3717SOL    HW2 4499   0.018   1.227   0.213
 3718SOL     OW 4500   0.088   1.801   0.927
 3718SOL    HW1 4501   0.046   1.715   0.900
 3718SOL    HW2 4502   0.182   1.804   0.893
 3719SOL     OW 4503   0.504   1.568   0.910
 3719SOL    HW1 4504   0.570   1.642   0.919
 3719SOL    HW2 4505   0.548   1.489   0.868
 3720SOL     OW 4506   1.002   0.796   1.238
 3720SOL    HW1 4507   1.043   0.764   1.324
 3720SOL    HW2 4508   0.906   0.769   1.235
 3721SOL     OW 4509   0.040   0.544   1.114
 3721SOL    HW1 4510   0.125   0.511   1.073
 3721SOL    HW2 4511   0.053   0.559   1.212
 3722SOL     OW 4512   0.189   0.520   1.722
 3722SOL    HW1 4513   0.248   0.480   1.652
 3722SOL    HW2 4514   0.131   0.591   1.681
 3723SOL     OW 4515   1.369   0.950   1.660
 3723SOL    HW1 4516   1.408   1.039   1.680
 3723SOL    HW2 4517   1.379   0.930   1.563
 3724SOL     OW 4518   0.815   0.572   0.325
 3724SOL    HW1 4519   0.822   0.483   0.279
 3724SOL    HW2 4520   0.721   0.606   0.317
 3725SOL     OW 4521   1.657   0.604   1.206
 3725SOL    HW1 4522   1.619   0.535   1.268
 3725SOL    HW2 4523   1.739   0.568   1.162
 3726SOL     OW 4524   0.252   1.564   1.744
 3726SOL    HW1 4525   0.222   1.621   1.820
 3726SOL    HW2 4526   0.245   1.467   1.770
 3727SOL     OW 4527   0.671   0.464   1.269
 3727SOL    HW1 4528   0.637   0.375   1.239
 3727SOL    HW2 4529   0.697   0.518   1.189
 3728SOL     OW 4530   0.930   1.678   1.465
 3728SOL    HW1 4531   0.906   1.660   1.370
 3728SOL    HW2 4532   0.960   1.772   1.475
 3729SOL     OW 4533   0.473   0.500   0.191
 3729SOL    HW1 4534   0.534   0.580   0.195
 3729SOL    HW2 4535   0.378   0.531   0.198
 3730SOL     OW 4536   0.159   1.137   1.466
 3730SOL    HW1 4537   0.181   1.076   1.542
 3730SOL    HW2 4538   0.169   1.088   1.380
 3731SOL     OW 4539   1.347   1.059   1.234
 3731SOL    HW1 4540   1.371   0.996   1.160
 3731SOL    HW2 4541   1.257   1.099   1.216
 3732SOL     OW 4542   1.302   0.855   0.309
 3732SOL    HW1 4543   1.216   0.824   0.351
 3732SOL    HW2 4544   1.298   0.841   0.210
 3733SOL     OW 4545   1.759   1.747   1.154
 3733SOL    HW1 4546   1.820   1.777   1.081
 3733SOL    HW2 4547   1.721   1.658   1.132
 3734SOL     OW 4548   1.252   1.731   1.128
 3734SOL    HW1 4549   1.336   1.736   1.074
 3734SOL    HW2 4550   1.229   1.635   1.146
 3735SOL     OW 4551   0.083   1.258   1.022
 3735SOL    HW1 4552   0.078   1.257   1.122
 3735SOL    HW2 4553   0.000   1.217   0.984
 3736SOL     OW 4554   0.688   1.662   1.716
 3736SOL    HW1 4555   0.632   1.743   1.725
 3736SOL    HW2 4556   0.740   1.666   1.630
 3737SOL     OW 4557   0.903   0.086   0.133
 3737SOL    HW1 4558   0.954   0.087   0.047
 3737SOL    HW2 4559   0.959   0.044   0.204
 3738SOL     OW 4560   1.726   0.135   0.523
 3738SOL    HW1 4561   1.799   0.118   0.456
 3738SOL    HW2 4562   1.695   0.048   0.561
 3739SOL     OW 4563   1.388   1.573   0.477
 3739SOL    HW1 4564   1.455   1.585   0.403
 3739SOL    HW2 4565   1.348   1.662   0.500
 3740SOL     OW 4566   0.130   1.794   1.851
 3740SOL    HW1 4567   0.089   1.720   1.904
 3740SOL    HW2 4568   0.194   1.845   1.909
 3741SOL     OW 4569   1.280   0.927   0.672
 3741SOL    HW1 4570   1.340   0.846   0.674
 3741SOL    HW2 4571   1.320   0.996   0.612
 3742SOL     OW 4572   0.830   1.273   1.422
 3742SOL    HW1 4573   0.825   1.306   1.517
 3742SOL    HW2 4574   0.744   1.292   1.376
 3743SOL     OW 4575   0.672   1.616   0.154
 3743SOL    HW1 4576   0.681   1.626   0.055
 3743SOL    HW2 4577   0.632   1.527   0.175
 3744SOL     OW 4578   1.650   1.720   1.394
 3744SOL    HW1 4579   1.703   1.730   1.310
 3744SOL    HW2 4580   1.623   1.810   1.428
 3745SOL     OW 4581   1.841   0.175   0.963
 3745SOL    HW1 4582   1.880   0.090   0.927
 3745SOL    HW2 4583   1.743   0.177   0.944
 3746SOL     OW 4584   0.263   0.326   0.720
 3746SOL    HW1 4585   0.184   0.377   0.686
 3746SOL    HW2 4586   0.254   0.311   0.818
 3747SOL     OW 4587   1.194   1.612   0.031
 3747SOL    HW1 4588   1.200   1.519   0.068
 3747SOL    HW2 4589   1.135   1.612  -0.049
 3748SOL     OW 4590   0.822   1.002   1.372
 3748SOL    HW1 4591   0.862   1.001   1.280
 3748SOL    HW2 4592   0.832   1.094   1.412
 3749SOL     OW 4593   0.916   0.910   0.291
 3749SOL    HW1 4594   0.979   0.948   0.223
 3749SOL    HW2 4595   0.956   0.827   0.330
 3750SOL     OW 4596   1.504   1.607   0.044
 3750SOL    HW1 4597   1.412   1.644   0.051
 3750SOL    HW2 4598   1.542   1.627  -0.046
 3751SOL     OW 4599   0.372   1.288   1.490
 3751SOL    HW1 4600   0.359   1.381   1.456
 3751SOL    HW2 4601   0.288   1.236   1.477
 3752SOL     OW 4602   1.614   1.292   1.289
 3752SOL    HW1 4603   1.674   1.295   1.369
 3752SOL    HW2 4604   1.539   1.356   1.302
 3753SOL     OW 4605   1.039   1.098   0.696
 3753SOL    HW1 4606   0.969   1.051   0.750
 3753SOL    HW2 4607   1.098   1.030   0.653
 3754SOL     OW 4608   1.014   0.236   0.971
 3754SOL    HW1 4609   1.006   0.200   0.878
 3754SOL    HW2 4610   1.012   0.160   1.036
 3755SOL     OW 4611   0.590   1.487   0.491
 3755SOL    HW1 4612   0.632   1.429   0.421
 3755SOL    HW2 4613   0.546   1.566   0.447
 3756SOL     OW 4614   1.709   0.385   1.381
 3756SOL    HW1 4615   1.782   0.454   1.385
 3756SOL    HW2 4616   1.737   0.310   1.322
 3757SOL     OW 4617   0.255   1.348   0.290
 3757SOL    HW1 4618   0.159   1.349   0.263
 3757SOL    HW2 4619   0.267   1.401   0.374
 3758SOL     OW 4620   0.105   1.013   1.726
 3758SOL    HW1 4621   0.028   0.980   1.780
 3758SOL    HW2 4622   0.190   0.983   1.768
 3759SOL     OW 4623   0.672   0.203   1.489
 3759SOL    HW1 4624   0.762   0.187   1.449
 3759SOL    HW2 4625   0.680   0.208   1.588
 3760SOL     OW 4626   0.075   0.345   0.033
 3760SOL    HW1 4627  -0.017   0.317   0.004
 3760SOL    HW2 4628   0.106   0.422  -0.023
 3761SOL     OW 4629   1.440   0.856   1.398
 3761SOL    HW1 4630   1.383   0.908   1.335
 3761SOL    HW2 4631   1.536   0.868   1.374
 3762SOL     OW 4632   0.072   0.166   0.318
 3762SOL    HW1 4633   0.055   0.249   0.264
 3762SOL    HW2 4634   0.162   0.129   0.296
 3763SOL     OW 4635   1.183   1.335   0.119
 3763SOL    HW1 4636   1.084   1.324   0.121
 3763SOL    HW2 4637   1.217   1.350   0.212
 3764SOL     OW 4638   0.613   0.842   1.431
 3764SOL    HW1 4639   0.669   0.923   1.414
 3764SOL    HW2 4640   0.672   0.762   1.434
 3765SOL     OW 4641   1.493   1.767   0.959
 3765SOL    HW1 4642   1.526   1.831   0.890
 3765SOL    HW2 4643   1.559   1.761   1.034
 3766SOL     OW 4644   0.716   0.565   1.708
 3766SOL    HW1 4645   0.735   0.630   1.782
 3766SOL    HW2 4646   0.776   0.485   1.717
 3767SOL     OW 4647   1.450   1.220   1.633
 3767SOL    HW1 4648   1.441   1.210   1.732
 3767SOL    HW2 4649   1.546   1.213   1.607
 3768SOL     OW 4650   0.390   1.741   1.560
 3768SOL    HW1 4651   0.299   1.782   1.558
 3768SOL    HW2 4652   0.383   1.647   1.592
 3769SOL     OW 4653   1.674   0.883   1.254
 3769SOL    HW1 4654   1.647   0.794   1.217
 3769SOL    HW2 4655   1.675   0.951   1.181
 3770SOL     OW 4656   1.225   0.325   0.449
 3770SOL    HW1 4657   1.290   0.251   0.438
 3770SOL    HW2 4658   1.245   0.375   0.533
 3771SOL     OW 4659   0.594   0.745   0.652
 3771SOL    HW1 4660   0.644   0.830   0.633
 3771SOL    HW2 4661   0.506   0.747   0.604
 3772SOL     OW 4662   1.777   0.342   1.642
 3772SOL    HW1 4663   1.760   0.373   1.548
 3772SOL    HW2 4664   1.693   0.305   1.680
 3773SOL     OW 4665   1.730   0.934   1.517
 3773SOL    HW1 4666   1.768   1.025   1.532
 3773SOL    HW2 4667   1.722   0.917   1.418
 3774SOL     OW 4668   0.859   1.374   0.016
 3774SOL    HW1 4669   0.813   1.389   0.104
 3774SOL    HW2 4670   0.903   1.459  -0.014
 3775SOL     OW 4671   0.661   1.790   0.953
 3775SOL    HW1 4672   0.615   1.878   0.940
 3775SOL    HW2 4673   0.760   1.802   0.946
 3776SOL     OW 4674   0.859   0.956   0.861
 3776SOL    HW1 4675   0.913   0.887   0.909
 3776SOL    HW2 4676   0.827   1.025   0.927
 3777SOL     OW 4677   1.083   0.984   0.087
 3777SOL    HW1 4678   1.060   1.037   0.005
 3777SOL    HW2 4679   1.164   0.928   0.068
 3778SOL     OW 4680   1.861   1.569   0.851
 3778SOL    HW1 4681   1.790   1.557   0.781
 3778SOL    HW2 4682   1.862   1.490   0.911
 3779SOL     OW 4683   0.221   1.314   1.844
 3779SOL    HW1 4684   0.156   1.241   1.823
 3779SOL    HW2 4685   0.225   1.328   1.942
 3780SOL     OW 4686   0.079   1.240   0.653
 3780SOL    HW1 4687   0.078   1.193   0.741
 3780SOL    HW2 4688   0.161   1.212   0.602
 3781SOL     OW 4689   0.672   1.391   1.624
 3781SOL    HW1 4690   0.594   1.341   1.662
 3781SOL    HW2 4691   0.669   1.486   1.655
 3782SOL     OW 4692   1.824   0.192   1.227
 3782SOL    HW1 4693   1.820   0.102   1.271
 3782SOL    HW2 4694   1.827   0.181   1.128
 3783SOL     OW 4695   0.428   0.424   0.520
 3783SOL    HW1 4696   0.458   0.352   0.458
 3783SOL    HW2 4697   0.389   0.384   0.603
 3784SOL     OW 4698   1.705   1.487   1.104
 3784SOL    HW1 4699   1.612   1.462   1.077
 3784SOL    HW2 4700   1.731   1.437   1.186
 3785SOL     OW 4701   0.317   0.547   1.280
 3785SOL    HW1 4702   0.355   0.488   1.352
 3785SOL    HW2 4703   0.357   0.521   1.192
 3786SOL     OW 4704   0.812   1.586   0.687
 3786SOL    HW1 4705   0.844   1.596   0.593
 3786SOL    HW2 4706   0.733   1.524   0.689
 3787SOL     OW 4707   1.424   0.214   1.112
 3787SOL    HW1 4708   1.476   0.149   1.167
 3787SOL    HW2 4709   1.375   0.277   1.173
 3788SOL     OW 4710   1.001   0.034   1.154
 3788SOL    HW1 4711   0.938  -0.038   1.123
 3788SOL    HW2 4712   1.094  -0.002   1.154
 3789SOL     OW 4713   0.770   1.330   0.301
 3789SOL    HW1 4714   0.724   1.243   0.318
 3789SOL    HW2 4715   0.861   1.327   0.342
 3790SOL     OW 4716   0.618   1.567   1.284
 3790SOL    HW1 4717   0.613   1.649   1.341
 3790SOL    HW2 4718   0.707   1.564   1.239
 3791SOL     OW 4719   1.352   0.052   0.168
 3791SOL    HW1 4720   1.387   0.011   0.084
 3791SOL    HW2 4721   1.262   0.014   0.188
 3792SOL     OW 4722   1.300   0.453   0.691
 3792SOL    HW1 4723   1.241   0.533   0.695
 3792SOL    HW2 4724   1.315   0.418   0.784
 3793SOL     OW 4725   1.593   0.221   0.882
 3793SOL    HW1 4726   1.509   0.220   0.936
 3793SOL    HW2 4727   1.595   0.304   0.826
 3794SOL     OW 4728   0.039   1.077   0.300
 3794SOL    HW1 4729   0.138   1.066   0.291
 3794SOL    HW2 4730  -0.001   0.991   0.332
 3795SOL     OW 4731   0.875   1.646   0.337
 3795SOL    HW1 4732   0.798   1.611   0.283
 3795SOL    HW2 4733   0.843   1.717   0.399
 3796SOL     OW 4734   0.230   0.628   1.975
 3796SOL    HW1 4735   0.137   0.626   2.012
 3796SOL    HW2 4736   0.231   0.589   1.883
 3797SOL     OW 4737   0.225   0.275   2.858
 3797SOL    HW1 4738   0.260   0.258   2.950
 3797SOL    HW2 4739   0.137   0.230   2.846
 3798SOL     OW 4740   0.019   0.368   2.509
 3798SOL    HW1 4741  -0.063   0.411   2.548
 3798SOL    HW2 4742  -0.009   0.295   2.446
 3799SOL     OW 4743   0.569   1.275   3.027
 3799SOL    HW1 4744   0.476   1.268   2.990
 3799SOL    HW2 4745   0.580   1.364   3.071
 3800SOL     OW 4746   1.555   1.511   2.565
 3800SOL    HW1 4747   1.498   1.495   2.646
 3800SOL    HW2 4748   1.496   1.521   2.485
 3801SOL     OW 4749   1.135   0.703   2.579
 3801SOL    HW1 4750   1.192   0.781   2.554
 3801SOL    HW2 4751   1.075   0.729   2.655
 3802SOL     OW 4752   1.755   0.607   2.093
 3802SOL    HW1 4753   1.743   0.594   1.994
 3802SOL    HW2 4754   1.725   0.526   2.142
 3803SOL     OW 4755   0.768   1.144   2.885
 3803SOL    HW1 4756   0.690   1.161   2.945
 3803SOL    HW2 4757   0.802   1.231   2.849
 3804SOL     OW 4758   0.850   0.798   3.685
 3804SOL    HW1 4759   0.846   0.874   3.750
 3804SOL    HW2 4760   0.872   0.834   3.594
 3805SOL     OW 4761   0.685   1.012   2.527
 3805SOL    HW1 4762   0.754   0.996   2.597
 3805SOL    HW2 4763   0.612   1.069   2.565
 3806SOL     OW 4764   0.686   1.161   3.665
 3806SOL    HW1 4765   0.746   1.240   3.679
 3806SOL    HW2 4766   0.600   1.192   3.624
 3807SOL     OW 4767   0.335   1.435   2.923
 3807SOL    HW1 4768   0.257   1.404   2.870
 3807SOL    HW2 4769   0.393   1.493   2.866
 3808SOL     OW 4770   1.460   1.505   3.201
 3808SOL    HW1 4771   1.484   1.599   3.227
 3808SOL    HW2 4772   1.444   1.451   3.283
 3809SOL     OW 4773   0.438   0.392   3.361
 3809SOL    HW1 4774   0.520   0.336   3.370
 3809SOL    HW2 4775   0.357   0.334   3.365
 3810SOL     OW 4776   1.603   0.447   2.599
 3810SOL    HW1 4777   1.529   0.493   2.549
 3810SOL    HW2 4778   1.654   0.515   2.652
 3811SOL     OW 4779   0.231   1.713   2.345
 3811SOL    HW1 4780   0.265   1.790   2.399
 3811SOL    HW2 4781   0.275   1.713   2.255
 3812SOL     OW 4782   1.127   1.341   3.552
 3812SOL    HW1 4783   1.174   1.341   3.640
 3812SOL    HW2 4784   1.079   1.254   3.541
 3813SOL     OW 4785   0.230   1.434   2.400
 3813SOL    HW1 4786   0.204   1.530   2.400
 3813SOL    HW2 4787   0.159   1.380   2.445
 3814SOL     OW 4788   0.240   1.091   2.748
 3814SOL    HW1 4789   0.254   1.007   2.800
 3814SOL    HW2 4790   0.185   1.155   2.803
 3815SOL     OW 4791   0.620   1.786   3.301
 3815SOL    HW1 4792   0.528   1.769   3.336
 3815SOL    HW2 4793   0.648   1.878   3.327
 3816SOL     OW 4794   0.606   0.964   1.985
 3816SOL    HW1 4795   0.613   1.048   1.931
 3816SOL    HW2 4796   0.652   0.977   2.073
 3817SOL     OW 4797   1.594   0.114   3.342
 3817SOL    HW1 4798   1.576   0.181   3.270
 3817SOL    HW2 4799   1.591   0.160   3.431
 3818SOL     OW 4800   0.122   0.643   2.425
 3818SOL    HW1 4801   0.077   0.555   2.442
 3818SOL    HW2 4802   0.121   0.697   2.509
 3819SOL     OW 4803   1.842   1.767   2.221
 3819SOL    HW1 4804   1.896   1.738   2.301
 3819SOL    HW2 4805   1.872   1.857   2.192
 3820SOL     OW 4806   0.027   1.596   1.979
 3820SOL    HW1 4807   0.008   1.500   2.000
 3820SOL    HW2 4808  -0.006   1.654   2.054
 3821SOL     OW 4809   1.689   0.922   2.474
 3821SOL    HW1 4810   1.784   0.893   2.482
 3821SOL    HW2 4811   1.681   0.987   2.399
 3822SOL     OW 4812   1.641   1.108   2.294
 3822SOL    HW1 4813   1.727   1.110   2.242
 3822SOL    HW2 4814   1.655   1.155   2.382
 3823SOL     OW 4815   0.113   0.737   3.459
 3823SOL    HW1 4816   0.201   0.724   3.504
 3823SOL    HW2 4817   0.100   0.834   3.437
 3824SOL     OW 4818   0.613   1.365   2.588
 3824SOL    HW1 4819   0.564   1.278   2.597
 3824SOL    HW2 4820   0.590   1.408   2.501
 3825SOL     OW 4821   1.293   1.228   3.285
 3825SOL    HW1 4822   1.330   1.155   3.227
 3825SOL    HW2 4823   1.345   1.233   3.370
 3826SOL     OW 4824   0.809   0.004   2.364
 3826SOL    HW1 4825   0.849   0.095   2.355
 3826SOL    HW2 4826   0.709   0.012   2.370
 3827SOL     OW 4827   0.197   0.976   3.126
 3827SOL    HW1 4828   0.286   0.931   3.112
 3827SOL    HW2 4829   0.124   0.911   3.107
 3828SOL     OW 4830   1.525   0.999   2.052
 3828SOL    HW1 4831   1.462   0.923   2.065
 3828SOL    HW2 4832   1.573   1.017   2.138
 3829SOL     OW 4833   1.187   1.792   3.478
 3829SOL    HW1 4834   1.211   1.852   3.402
 3829SOL    HW2 4835   1.194   1.697   3.448
 3830SOL     OW 4836   0.317   0.251   3.663
 3830SOL    HW1 4837   0.388   0.322   3.669
 3830SOL    HW2 4838   0.229   0.290   3.691
 3831SOL     OW 4839   1.466   1.417   2.815
 3831SOL    HW1 4840   1.407   1.423   2.895
 3831SOL    HW2 4841   1.451   1.329   2.769
 3832SOL     OW 4842   1.667   1.714   2.434
 3832SOL    HW1 4843   1.626   1.691   2.346
 3832SOL    HW2 4844   1.649   1.640   2.499
 3833SOL     OW 4845   0.598   0.729   2.132
 3833SOL    HW1 4846   0.622   0.798   2.064
 3833SOL    HW2 4847   0.520   0.762   2.186
 3834SOL     OW 4848   1.281   0.345   2.806
 3834SOL    HW1 4849   1.195   0.295   2.793
 3834SOL    HW2 4850   1.343   0.291   2.862
 3835SOL     OW 4851   1.576   1.662   2.169
 3835SOL    HW1 4852   1.665   1.708   2.172
 3835SOL    HW2 4853   1.555   1.638   2.074
 3836SOL     OW 4854   0.807   0.605   3.327
 3836SOL    HW1 4855   0.760   0.602   3.416
 3836SOL    HW2 4856   0.756   0.550   3.261
 3837SOL     OW 4857   1.394   0.469   3.536
 3837SOL    HW1 4858   1.374   0.512   3.624
 3837SOL    HW2 4859   1.472   0.407   3.545
 3838SOL     OW 4860   0.973   0.890   3.434
 3838SOL    HW1 4861   1.019   0.806   3.405
 3838SOL    HW2 4862   0.917   0.924   3.359
 3839SOL     OW 4863   0.991   0.410   3.104
 3839SOL    HW1 4864   0.914   0.444   3.158
 3839SOL    HW2 4865   0.957   0.359   3.025
 3840SOL     OW 4866   1.041   0.701   2.291
 3840SOL    HW1 4867   1.067   0.697   2.387
 3840SOL    HW2 4868   0.956   0.650   2.277
 3841SOL     OW 4869   0.076   0.811   2.651
 3841SOL    HW1 4870   0.175   0.799   2.660
 3841SOL    HW2 4871   0.052   0.906   2.672
 3842SOL     OW 4872   0.130   1.821   3.433
 3842SOL    HW1 4873   0.120   1.806   3.532
 3842SOL    HW2 4874   0.044   1.857   3.397
 3843SOL     OW 4875   0.865   0.348   2.057
 3843SOL    HW1 4876   0.924   0.411   2.008
 3843SOL    HW2 4877   0.884   0.254   2.028
 3844SOL     OW 4878   1.719   0.585   3.693
 3844SOL    HW1 4879   1.693   0.674   3.657
 3844SOL    HW2 4880   1.717   0.517   3.620
 3845SOL     OW 4881   1.362   1.144   2.407
 3845SOL    HW1 4882   1.445   1.115   2.359
 3845SOL    HW2 4883   1.313   1.211   2.351
 3846SOL     OW 4884   0.550   0.196   2.747
 3846SOL    HW1 4885   0.545   0.191   2.847
 3846SOL    HW2 4886   0.552   0.292   2.718
 3847SOL     OW 4887   1.008   1.456   2.339
 3847SOL    HW1 4888   0.962   1.528   2.287
 3847SOL    HW2 4889   1.004   1.476   2.437
 3848SOL     OW 4890   0.351   1.801   2.715
 3848SOL    HW1 4891   0.401   1.715   2.721
 3848SOL    HW2 4892   0.416   1.878   2.712
 3849SOL     OW 4893   1.795   1.066   2.735
 3849SOL    HW1 4894   1.733   1.051   2.659
 3849SOL    HW2 4895   1.743   1.077   2.820
 3850SOL     OW 4896   1.227   1.550   3.368
 3850SOL    HW1 4897   1.233   1.473   3.432
 3850SOL    HW2 4898   1.175   1.524   3.288
 3851SOL     OW 4899   0.321   0.943   2.104
 3851SOL    HW1 4900   0.403   0.982   2.062
 3851SOL    HW2 4901   0.294   0.861   2.055
 3852SOL     OW 4902   1.458   0.735   2.590
 3852SOL    HW1 4903   1.453   0.670   2.665
 3852SOL    HW2 4904   1.538   0.794   2.603
 3853SOL     OW 4905   0.461   1.266   3.589
 3853SOL    HW1 4906   0.411   1.267   3.503
 3853SOL    HW2 4907   0.398   1.248   3.665
 3854SOL     OW 4908   1.111   1.776   2.099
 3854SOL    HW1 4909   1.051   1.714   2.149
 3854SOL    HW2 4910   1.142   1.732   2.014
 3855SOL     OW 4911   0.202   0.285   3.360
 3855SOL    HW1 4912   0.122   0.345   3.347
 3855SOL    HW2 4913   0.192   0.236   3.446
 3856SOL     OW 4914   1.632   1.377   1.943
 3856SOL    HW1 4915   1.600   1.471   1.933
 3856SOL    HW2 4916   1.556   1.314   1.931
 3857SOL     OW 4917   0.464   1.743   2.185
 3857SOL    HW1 4918   0.497   1.782   2.271
 3857SOL    HW2 4919   0.540   1.736   2.120
 3858SOL     OW 4920   1.400   0.107   2.288
 3858SOL    HW1 4921   1.376   0.070   2.198
 3858SOL    HW2 4922   1.499   0.123   2.292
 3859SOL     OW 4923   0.249   1.785   3.103
 3859SOL    HW1 4924   0.306   1.720   3.153
 3859SOL    HW2 4925   0.233   1.752   3.010
 3860SOL     OW 4926   0.940   1.698   2.766
 3860SOL    HW1 4927   1.020   1.641   2.787
 3860SOL    HW2 4928   0.891   1.658   2.689
 3861SOL     OW 4929   0.382   0.700   2.342
 3861SOL    HW1 4930   0.427   0.610   2.339
 3861SOL    HW2 4931   0.288   0.689   2.375
 3862SOL     OW 4932   1.547   0.222   3.591
 3862SOL    HW1 4933   1.542   0.259   3.683
 3862SOL    HW2 4934   1.475   0.153   3.579
 3863SOL     OW 4935   0.614   0.122   1.979
 3863SOL    HW1 4936   0.712   0.100   1.986
 3863SOL    HW2 4937   0.583   0.105   1.886
 3864SOL     OW 4938   0.781   0.264   3.611
 3864SOL    HW1 4939   0.848   0.203   3.654
 3864SOL    HW2 4940   0.708   0.283   3.676
 3865SOL     OW 4941   0.888   1.514   3.057
 3865SOL    HW1 4942   0.865   1.489   2.963
 3865SOL    HW2 4943   0.949   1.445   3.096
 3866SOL     OW 4944   1.351   0.590   3.295
 3866SOL    HW1 4945   1.379   0.547   3.380
 3866SOL    HW2 4946   1.376   0.686   3.296
 3867SOL     OW 4947   0.803   1.402   2.786
 3867SOL    HW1 4948   0.893   1.416   2.744
 3867SOL    HW2 4949   0.732   1.404   2.715
 3868SOL     OW 4950   0.922   0.503   2.761
 3868SOL    HW1 4951   0.897   0.494   2.665
 3868SOL    HW2 4952   0.970   0.421   2.792
 3869SOL     OW 4953   0.539   0.064   2.374
 3869SOL    HW1 4954   0.458   0.065   2.432
 3869SOL    HW2 4955   0.542   0.147   2.319
 3870SOL     OW 4956   1.434   1.188   1.903
 3870SOL    HW1 4957   1.466   1.112   1.960
 3870SOL    HW2 4958   1.342   1.215   1.933
 3871SOL     OW 4959   0.297   0.035   2.033
 3871SOL    HW1 4960   0.346   0.119   2.012
 3871SOL    HW2 4961   0.359  -0.030   2.078
 3872SOL     OW 4962   0.935   0.236   2.342
 3872SOL    HW1 4963   0.887   0.277   2.264
 3872SOL    HW2 4964   1.034   0.234   2.323
 3873SOL     OW 4965   1.076   0.683   3.326
 3873SOL    HW1 4966   0.996   0.622   3.329
 3873SOL    HW2 4967   1.157   0.630   3.302
 3874SOL     OW 4968   1.227   1.570   2.655
 3874SOL    HW1 4969   1.248   1.644   2.590
 3874SOL    HW2 4970   1.295   1.570   2.728
 3875SOL     OW 4971   0.459   1.152   2.603
 3875SOL    HW1 4972   0.388   1.125   2.668
 3875SOL    HW2 4973   0.433   1.124   2.510
 3876SOL     OW 4974   1.271   1.797   2.453
 3876SOL    HW1 4975   1.315   1.861   2.389
 3876SOL    HW2 4976   1.221   1.849   2.523
 3877SOL     OW 4977   1.032   0.549   1.878
 3877SOL    HW1 4978   0.991   0.631   1.839
 3877SOL    HW2 4979   1.096   0.575   1.951
 3878SOL     OW 4980   0.078   0.556   3.248
 3878SOL    HW1 4981   0.170   0.555   3.207
 3878SOL    HW2 4982   0.072   0.630   3.315
 3879SOL     OW 4983   0.561   0.222   3.009
 3879SOL    HW1 4984   0.599   0.138   3.046
 3879SOL    HW2 4985   0.473   0.241   3.053
 3880SOL     OW 4986   0.866   0.454   2.504
 3880SOL    HW1 4987   0.834   0.526   2.442
 3880SOL    HW2 4988   0.890   0.373   2.451
 3881SOL     OW 4989   1.017   0.039   2.615
 3881SOL    HW1 4990   0.945   0.044   2.546
 3881SOL    HW2 4991   0.993  -0.030   2.684
 3882SOL     OW 4992   1.429   1.173   2.729
 3882SOL    HW1 4993   1.374   1.089   2.722
 3882SOL    HW2 4994   1.455   1.202   2.637
 3883SOL     OW 4995   1.466   0.590   2.854
 3883SOL    HW1 4996   1.436   0.495   2.861
 3883SOL    HW2 4997   1.539   0.606   2.920
 3884SOL     OW 4998   1.857   0.833   2.239
 3884SOL    HW1 4999   1.899   0.769   2.303
 3884SOL    HW2 5000   1.819   0.782   2.161
 3885SOL     OW 5001   0.488   1.385   2.036
 3885SOL    HW1 5002   0.401   1.370   2.083
 3885SOL    HW2 5003   0.471   1.411   1.941
 3886SOL     OW 5004   1.664   1.280   2.519
 3886SOL    HW1 5005   1.763   1.288   2.533
 3886SOL    HW2 5006   1.619   1.364   2.550
 3887SOL     OW 5007   1.390   0.575   1.940
 3887SOL    HW1 5008   1.336   0.554   2.021
 3887SOL    HW2 5009   1.481   0.534   1.949
 3888SOL     OW 5010   0.527   0.256   2.190
 3888SOL    HW1 5011   0.554   0.197   2.115
 3888SOL    HW2 5012   0.527   0.351   2.159
 3889SOL     OW 5013   1.754   1.223   3.450
 3889SOL    HW1 5014   1.845   1.184   3.437
 3889SOL    HW2 5015   1.762   1.319   3.474
 3890SOL     OW 5016   1.064   1.347   3.202
 3890SOL    HW1 5017   0.984   1.324   3.257
 3890SOL    HW2 5018   1.147   1.321   3.251
 3891SOL     OW 5019   1.592   1.629   3.487
 3891SOL    HW1 5020   1.619   1.663   3.397
 3891SOL    HW2 5021   1.671   1.591   3.533
 3892SOL     OW 5022   1.111   1.195   2.962
 3892SOL    HW1 5023   1.071   1.239   3.043
 3892SOL    HW2 5024   1.070   1.232   2.879
 3893SOL     OW 5025   1.638   1.099   2.941
 3893SOL    HW1 5026   1.643   1.180   3.000
 3893SOL    HW2 5027   1.552   1.101   2.890
 3894SOL     OW 5028   0.915   0.089   3.264
 3894SOL    HW1 5029   0.940   0.069   3.169
 3894SOL    HW2 5030   0.987   0.145   3.306
 3895SOL     OW 5031   0.980   1.116   3.581
 3895SOL    HW1 5032   0.881   1.122   3.591
 3895SOL    HW2 5033   1.003   1.036   3.525
 3896SOL     OW 5034   0.705   1.050   2.230
 3896SOL    HW1 5035   0.691   1.057   2.329
 3896SOL    HW2 5036   0.789   0.999   2.212
 3897SOL     OW 5037   0.410   0.813   3.113
 3897SOL    HW1 5038   0.496   0.825   3.163
 3897SOL    HW2 5039   0.368   0.726   3.140
 3898SOL     OW 5040   1.274   0.386   3.124
 3898SOL    HW1 5041   1.295   0.460   3.188
 3898SOL    HW2 5042   1.185   0.403   3.081
 3899SOL     OW 5043   0.064   1.564   3.193
 3899SOL    HW1 5044   0.018   1.646   3.159
 3899SOL    HW2 5045   0.162   1.583   3.202
 3900SOL     OW 5046   0.367   1.100   2.363
 3900SOL    HW1 5047   0.360   1.183   2.307
 3900SOL    HW2 5048   0.371   1.020   2.303
 3901SOL     OW 5049   0.566   0.537   2.727
 3901SOL    HW1 5050   0.578   0.603   2.653
 3901SOL    HW2 5051   0.612   0.571   2.810
 3902SOL     OW 5052   1.252   1.348   2.250
 3902SOL    HW1 5053   1.302   1.425   2.290
 3902SOL    HW2 5054   1.157   1.350   2.282
 3903SOL     OW 5055   1.272   1.445   3.004
 3903SOL    HW1 5056   1.319   1.458   3.091
 3903SOL    HW2 5057   1.206   1.371   3.013
 3904SOL     OW 5058   1.582   0.639   2.334
 3904SOL    HW1 5059   1.551   0.700   2.407
 3904SOL    HW2 5060   1.632   0.691   2.265
 3905SOL     OW 5061   0.354   1.510   3.191
 3905SOL    HW1 5062   0.333   1.466   3.104
 3905SOL    HW2 5063   0.451   1.536   3.194
 3906SOL     OW 5064   0.402   0.751   3.460
 3906SOL    HW1 5065   0.470   0.806   3.413
 3906SOL    HW2 5066   0.442   0.663   3.487
 3907SOL     OW 5067   1.587   0.779   3.532
 3907SOL    HW1 5068   1.495   0.817   3.527
 3907SOL    HW2 5069   1.647   0.826   3.467
 3908SOL     OW 5070   1.013   0.105   3.632
 3908SOL    HW1 5071   1.019   0.190   3.580
 3908SOL    HW2 5072   1.045   0.029   3.575
 3909SOL     OW 5073   0.504   0.050   3.602
 3909SOL    HW1 5074   0.462  -0.007   3.532
 3909SOL    HW2 5075   0.438   0.119   3.634
 3910SOL     OW 5076   0.573   0.870   2.891
 3910SOL    HW1 5077   0.617   0.959   2.882
 3910SOL    HW2 5078   0.510   0.870   2.968
 3911SOL     OW 5079   1.360   0.862   2.907
 3911SOL    HW1 5080   1.285   0.862   2.841
 3911SOL    HW2 5081   1.397   0.770   2.916
 3912SOL     OW 5082   1.209   0.525   2.137
 3912SOL    HW1 5083   1.222   0.441   2.191
 3912SOL    HW2 5084   1.180   0.599   2.197
 3913SOL     OW 5085   0.307   0.213   3.093
 3913SOL    HW1 5086   0.284   0.250   3.183
 3913SOL    HW2 5087   0.277   0.118   3.087
 3914SOL     OW 5088   0.037   1.310   3.144
 3914SOL    HW1 5089   0.090   1.261   3.212
 3914SOL    HW2 5090   0.059   1.408   3.149
 3915SOL     OW 5091   0.732   0.634   2.926
 3915SOL    HW1 5092   0.791   0.608   2.850
 3915SOL    HW2 5093   0.704   0.730   2.915
 3916SOL     OW 5094   1.728   0.935   3.716
 3916SOL    HW1 5095   1.682   0.928   3.627
 3916SOL    HW2 5096   1.666   0.979   3.782
 3917SOL     OW 5097   0.307   0.063   2.480
 3917SOL    HW1 5098   0.296   0.157   2.513
 3917SOL    HW2 5099   0.302   0.000   2.557
 3918SOL     OW 5100   1.622   0.367   2.236
 3918SOL    HW1 5101   1.624   0.291   2.300
 3918SOL    HW2 5102   1.574   0.444   2.276
 3919SOL     OW 5103   1.023   0.766   2.828
 3919SOL    HW1 5104   1.038   0.787   2.924
 3919SOL    HW2 5105   0.993   0.671   2.819
 3920SOL     OW 5106   0.980   1.573   3.562
 3920SOL    HW1 5107   0.960   1.617   3.474
 3920SOL    HW2 5108   1.019   1.482   3.546
 3921SOL     OW 5109   1.859   1.518   3.467
 3921SOL    HW1 5110   1.873   1.545   3.372
 3921SOL    HW2 5111   1.942   1.540   3.520
 3922SOL     OW 5112   0.350   0.898   3.666
 3922SOL    HW1 5113   0.426   0.942   3.714
 3922SOL    HW2 5114   0.385   0.851   3.584
 3923SOL     OW 5115   1.540   0.274   1.987
 3923SOL    HW1 5116   1.479   0.199   2.010
 3923SOL    HW2 5117   1.562   0.326   2.070
 3924SOL     OW 5118   1.303   0.838   1.904
 3924SOL    HW1 5119   1.337   0.745   1.919
 3924SOL    HW2 5120   1.321   0.865   1.809
 3925SOL     OW 5121   1.068   1.333   2.711
 3925SOL    HW1 5122   1.075   1.249   2.656
 3925SOL    HW2 5123   1.130   1.402   2.675
 3926SOL     OW 5124   0.319   0.810   2.811
 3926SOL    HW1 5125   0.412   0.846   2.816
 3926SOL    HW2 5126   0.313   0.725   2.863
 3927SOL     OW 5127   0.339   0.509   2.868
 3927SOL    HW1 5128   0.287   0.426   2.851
 3927SOL    HW2 5129   0.416   0.514   2.804
 3928SOL     OW 5130   1.138   0.380   3.540
 3928SOL    HW1 5131   1.093   0.443   3.604
 3928SOL    HW2 5132   1.231   0.411   3.523
 3929SOL     OW 5133   1.160   0.207   3.339
 3929SOL    HW1 5134   1.160   0.271   3.416
 3929SOL    HW2 5135   1.188   0.255   3.256
 3930SOL     OW 5136   0.008   1.326   2.062
 3930SOL    HW1 5137  -0.085   1.347   2.031
 3930SOL    HW2 5138   0.018   1.227   2.075
 3931SOL     OW 5139   0.088   1.801   2.789
 3931SOL    HW1 5140   0.046   1.715   2.762
 3931SOL    HW2 5141   0.182   1.804   2.755
 3932SOL     OW 5142   0.504   1.568   2.772
 3932SOL    HW1 5143   0.570   1.642   2.781
 3932SOL    HW2 5144   0.548   1.489   2.730
 3933SOL     OW 5145   1.002   0.796   3.100
 3933SOL    HW1 5146   1.043   0.764   3.186
 3933SOL    HW2 5147   0.906   0.769   3.097
 3934SOL     OW 5148   0.040   0.544   2.976
 3934SOL    HW1 5149   0.125   0.511   2.935
 3934SOL    HW2 5150   0.053   0.559   3.074
 3935SOL     OW 5151   0.189   0.520   3.584
 3935SOL    HW1 5152   0.248   0.480   3.514
 3935SOL    HW2 5153   0.131   0.591   3.543
 3936SOL     OW 5154   1.369   0.950   3.522
 3936SOL    HW1 5155   1.408   1.039   3.542
 3936SOL    HW2 5156   1.379   0.930   3.425
 3937SOL     OW 5157   0.815   0.572   2.187
 3937SOL    HW1 5158   0.822   0.483   2.141
 3937SOL    HW2 5159   0.721   0.606   2.179
 3938SOL     OW 5160   1.657   0.604   3.068
 3938SOL    HW1 5161   1.619   0.535   3.130
 3938SOL    HW2 5162   1.739   0.568   3.024
 3939SOL     OW 5163   0.252   1.564   3.606
 3939SOL    HW1 5164   0.222   1.621   3.682
 3939SOL    HW2 5165   0.245   1.467   3.632
 3940SOL     OW 5166   0.671   0.464   3.131
 3940SOL    HW1 5167   0.637   0.375   3.101
 3940SOL    HW2 5168   0.697   0.518   3.051
 3941SOL     OW 5169   0.930   1.678   3.327
 3941SOL    HW1 5170   0.906   1.660   3.232
 3941SOL    HW2 5171   0.960   1.772   3.337
 3942SOL     OW 5172   0.473   0.500   2.053
 3942SOL    HW1 5173   0.534   0.580   2.057
 3942SOL    HW2 5174   0.378   0.531   2.060
 3943SOL     OW 5175   0.159   1.137   3.328
 3943SOL    HW1 5176   0.181   1.076   3.404
 3943SOL    HW2 5177   0.169   1.088   3.242
 3944SOL     OW 5178   1.347   1.059   3.096
 3944SOL    HW1 5179   1.371   0.996   3.022
 3944SOL    HW2 5180   1.257   1.099   3.078
 3945SOL     OW 5181   1.302   0.855   2.171
 3945SOL    HW1 5182   1.216   0.824   2.213
 3945SOL    HW2 5183   1.298   0.841   2.072
 3946SOL     OW 5184   1.759   1.747   3.016
 3946SOL    HW1 5185   1.820   1.777   2.943
 3946SOL    HW2 5186   1.721   1.658   2.994
 3947SOL     OW 5187   1.252   1.731   2.990
 3947SOL    HW1 5188   1.336   1.736   2.936
 3947SOL    HW2 5189   1.229   1.635   3.008
 3948SOL     OW 5190   0.083   1.258   2.884
 3948SOL    HW1 5191   0.078   1.257   2.984
 3948SOL    HW2 5192   0.000   1.217   2.846
 3949SOL     OW 5193   0.688   1.662   3.578
 3949SOL    HW1 5194   0.632   1.743   3.587
 3949SOL    HW2 5195   0.740   1.666   3.492
 3950SOL     OW 5196   1.726   0.135   2.385
 3950SOL    HW1 5197   1.799   0.118   2.318
 3950SOL    HW2 5198   1.695   0.048   2.423
 3951SOL     OW 5199   1.388   1.573   2.339
 3951SOL    HW1 5200   1.455   1.585   2.265
 3951SOL    HW2 5201   1.348   1.662   2.362
 3952SOL     OW 5202   0.130   1.794   3.713
 3952SOL    HW1 5203   0.089   1.720   3.766
 3952SOL    HW2 5204   0.194   1.845   3.771
 3953SOL     OW 5205   1.280   0.927   2.534
 3953SOL    HW1 5206   1.340   0.846   2.536
 3953SOL    HW2 5207   1.320   0.996   2.474
 3954SOL     OW 5208   0.830   1.273   3.284
 3954SOL    HW1 5209   0.825   1.306   3.379
 3954SOL    HW2 5210   0.744   1.292   3.238
 3955SOL     OW 5211   0.672   1.616   2.016
 3955SOL    HW1 5212   0.681   1.626   1.917
 3955SOL    HW2 5213   0.632   1.527   2.037
 3956SOL     OW 5214   1.650   1.720   3.256
 3956SOL    HW1 5215   1.703   1.730   3.172
 3956SOL    HW2 5216   1.623   1.810   3.290
 3957SOL     OW 5217   1.841   0.175   2.825
 3957SOL    HW1 5218   1.880   0.090   2.789
 3957SOL    HW2 5219   1.743   0.177   2.806
 3958SOL     OW 5220   0.263   0.326   2.582
 3958SOL    HW1 5221   0.184   0.377   2.548
 3958SOL    HW2 5222   0.254   0.311   2.680
 3959SOL     OW 5223   1.194   1.612   1.893
 3959SOL    HW1 5224   1.200   1.519   1.930
 3959SOL    HW2 5225   1.135   1.612   1.813
 3960SOL     OW 5226   0.822   1.002   3.234
 3960SOL    HW1 5227   0.862   1.001   3.142
 3960SOL    HW2 5228   0.832   1.094   3.274
 3961SOL     OW 5229   0.916   0.910   2.153
 3961SOL    HW1 5230   0.979   0.948   2.085
 3961SOL    HW2 5231   0.956   0.827   2.192
 3962SOL     OW 5232   1.504   1.607   1.906
 3962SOL    HW1 5233   1.412   1.644   1.913
 3962SOL    HW2 5234   1.542   1.627   1.816
 3963SOL     OW 5235   0.372   1.288   3.352
 3963SOL    HW1 5236   0.359   1.381   3.318
 3963SOL    HW2 5237   0.288   1.236   3.339
 3964SOL     OW 5238   1.614   1.292   3.151
 3964SOL    HW1 5239   1.674   1.295   3.231
 3964SOL    HW2 5240   1.539   1.356   3.164
 3965SOL     OW 5241   1.039   1.098   2.558
 3965SOL    HW1 5242   0.969   1.051   2.612
 3965SOL    HW2 5243   1.098   1.030   2.515
 3966SOL     OW 5244   1.014   0.236   2.833
 3966SOL    HW1 5245   1.006   0.200   2.740
 3966SOL    HW2 5246   1.012   0.160   2.898
 3967SOL     OW 5247   0.590   1.487   2.353
 3967SOL    HW1 5248   0.632   1.429   2.283
 3967SOL    HW2 5249   0.546   1.566   2.309
 3968SOL     OW 5250   1.709   0.385   3.243
 3968SOL    HW1 5251   1.782   0.454   3.247
 3968SOL    HW2 5252   1.737   0.310   3.184
 3969SOL     OW 5253   0.255   1.348   2.152
 3969SOL    HW1 5254   0.159   1.349   2.125
 3969SOL    HW2 5255   0.267   1.401   2.236
 3970SOL     OW 5256   0.105   1.013   3.588
 3970SOL    HW1 5257   0.028   0.980   3.642
 3970SOL    HW2 5258   0.190   0.983   3.630
 3971SOL     OW 5259   0.672   0.203   3.351
 3971SOL    HW1 5260   0.762   0.187   3.311
 3971SOL    HW2 5261   0.680   0.208   3.450
 3972SOL     OW 5262   0.075   0.345   1.895
 3972SOL    HW1 5263  -0.017   0.317   1.866
 3972SOL    HW2 5264   0.106   0.422   1.839
 3973SOL     OW 5265   1.440   0.856   3.260
 3973SOL    HW1 5266   1.383   0.908   3.197
 3973SOL    HW2 5267   1.536   0.868   3.236
 3974SOL     OW 5268   0.072   0.166   2.180
 3974SOL    HW1 5269   0.055   0.249   2.126
 3974SOL    HW2 5270   0.162   0.129   2.158
 3975SOL     OW 5271   1.183   1.335   1.981
 3975SOL    HW1 5272   1.084   1.324   1.983
 3975SOL    HW2 5273   1.217   1.350   2.074
 3976SOL     OW 5274   0.613   0.842   3.293
 3976SOL    HW1 5275   0.669   0.923   3.276
 3976SOL    HW2 5276   0.672   0.762   3.296
 3977SOL     OW 5277   1.493   1.767   2.821
 3977SOL    HW1 5278   1.526   1.831   2.752
 3977SOL    HW2 5279   1.559   1.761   2.896
 3978SOL     OW 5280   0.716   0.565   3.570
 3978SOL    HW1 5281   0.735   0.630   3.644
 3978SOL    HW2 5282   0.776   0.485   3.579
 3979SOL     OW 5283   1.450   1.220   3.495
 3979SOL    HW1 5284   1.441   1.210   3.594
 3979SOL    HW2 5285   1.546   1.213   3.469
 3980SOL     OW 5286   0.390   1.741   3.422
 3980SOL    HW1 5287   0.299   1.782   3.420
 3980SOL    HW2 5288   0.383   1.647   3.454
 3981SOL     OW 5289   1.674   0.883   3.116
 3981SOL    HW1 5290   1.647   0.794   3.079
 3981SOL    HW2 5291   1.675   0.951   3.043
 3982SOL     OW 5292   1.225   0.325   2.311
 3982SOL    HW1 5293   1.290   0.251   2.300
 3982SOL    HW2 5294   1.245   0.375   2.395
 3983SOL     OW 5295   0.594   0.745   2.514
 3983SOL    HW1 5296   0.644   0.830   2.495
 3983SOL    HW2 5297   0.506   0.747   2.466
 3984SOL     OW 5298   1.777   0.342   3.504
 3984SOL    HW1 5299   1.760   0.373   3.410
 3984SOL    HW2 5300   1.693   0.305   3.542
 3985SOL     OW 5301   1.730   0.934   3.379
 3985SOL    HW1 5302   1.768   1.025   3.394
 3985SOL    HW2 5303   1.722   0.917   3.280
 3986SOL     OW 5304   0.859   1.374   1.878
 3986SOL    HW1 5305   0.813   1.389   1.966
 3986SOL    HW2 5306   0.903   1.459   1.848
 3987SOL     OW 5307   0.661   1.790   2.815
 3987SOL    HW1 5308   0.615   1.878   2.802
 3987SOL    HW2 5309   0.760   1.802   2.808
 3988SOL     OW 5310   0.859   0.956   2.723
 3988SOL    HW1 5311   0.913   0.887   2.771
 3988SOL    HW2 5312   0.827   1.025   2.789
 3989SOL     OW 5313   1.083   0.984   1.949
 3989SOL    HW1 5314   1.060   1.037   1.867
 3989SOL    HW2 5315   1.164   0.928   1.930
 3990SOL     OW 5316   1.861   1.569   2.713
 3990SOL    HW1 5317   1.790   1.557   2.643
 3990SOL    HW2 5318   1.862   1.490   2.773
 3991SOL     OW 5319   0.221   1.314   3.706
 3991SOL    HW1 5320   0.156   1.241   3.685
 3991SOL    HW2 5321   0.225   1.328   3.804
 3992SOL     OW 5322   0.079   1.240   2.515
 3992SOL    HW1 5323   0.078   1.193   2.603
 3992SOL    HW2 5324   0.161   1.212   2.464
 3993SOL     OW 5325   0.672   1.391   3.486
 3993SOL    HW1 5326   0.594   1.341   3.524
 3993SOL    HW2 5327   0.669   1.486   3.517
 3994SOL     OW 5328   1.824   0.192   3.089
 3994SOL    HW1 5329   1.820   0.102   3.133
 3994SOL    HW2 5330   1.827   0.181   2.990
 3995SOL     OW 5331   0.428   0.424   2.382
 3995SOL    HW1 5332   0.458   0.352   2.320
 3995SOL    HW2 5333   0.389   0.384   2.465
 3996SOL     OW 5334   1.705   1.487   2.966
 3996SOL    HW1 5335   1.612   1.462   2.939
 3996SOL    HW2 5336   1.731   1.437   3.048
 3997SOL     OW 5337   0.317   0.547   3.142
 3997SOL    HW1 5338   0.355   0.488   3.214
 3997SOL    HW2 5339   0.357   0.521   3.054
 3998SOL     OW 5340   0.812   1.586   2.549
 3998SOL    HW1 5341   0.844   1.596   2.455
 3998SOL    HW2 5342   0.733   1.524   2.551
 3999SOL     OW 5343   1.424   0.214   2.974
 3999SOL    HW1 5344   1.476   0.149   3.029
 3999SOL    HW2 5345   1.375   0.277   3.035
 4000SOL     OW 5346   1.001   0.034   3.016
 4000SOL    HW1 5347   0.938  -0.038   2.985
 4000SOL    HW2 5348   1.094  -0.002   3.016
 4001SOL     OW 5349   0.770   1.330   2.163
 4001SOL    HW1 5350   0.724   1.243   2.180
 4001SOL    HW2 5351   0.861   1.327   2.204
 4002SOL     OW 5352   0.618   1.567   3.146
 4002SOL    HW1 5353   0.613   1.649   3.203
 4002SOL    HW2 5354   0.707   1.564   3.101
 4003SOL     OW 5355   1.352   0.052   2.030
 4003SOL    HW1 5356   1.387   0.011   1.946
 4003SOL    HW2 5357   1.262   0.014   2.050
 4004SOL     OW 5358   1.300   0.453   2.553
 4004SOL    HW1 5359   1.241   0.533   2.557
 4004SOL    HW2 5360   1.315   0.418   2.646
 4005SOL     OW 5361   1.593   0.221   2.744
 4005SOL    HW1 5362   1.509   0.220   2.798
 4005SOL    HW2 5363   1.595   0.304   2.688
 4006SOL     OW 5364   0.039   1.077   2.162
 4006SOL    HW1 5365   0.138   1.066   2.153
 4006SOL    HW2 5366  -0.001   0.991   2.194
 4007SOL     OW 5367   0.875   1.646   2.199
 4007SOL    HW1 5368   0.798   1.611   2.145
 4007SOL    HW2 5369   0.843   1.717   2.261
 4008SOL     OW 5370   0.230   0.628   3.837
 4008SOL    HW1 5371   0.137   0.626   3.874
 4008SOL    HW2 5372   0.231   0.589   3.745
 4009SOL     OW 5373   0.225   0.275   4.720
 4009SOL    HW1 5374   0.260   0.258   4.812
 4009SOL    HW2 5375   0.137   0.230   4.708
 4010SOL     OW 5376   0.019   0.368   4.371
 4010SOL    HW1 5377  -0.063   0.411   4.410
 4010SOL    HW2 5378  -0.009   0.295   4.308
 4011SOL     OW 5379   0.569   1.275   4.889
 4011SOL    HW1 5380   0.476   1.268   4.852
 4011SOL    HW2 5381   0.580   1.364   4.933
 4012SOL     OW 5382   1.555   1.511   4.427
 4012SOL    HW1 5383   1.498   1.495   4.508
 4012SOL    HW2 5384   1.496   1.521   4.347
 4013SOL     OW 5385   1.135   0.703   4.441
 4013SOL    HW1 5386   1.192   0.781   4.416
 4013SOL    HW2 5387   1.075   0.729   4.517
 4014SOL     OW 5388   1.755   0.607   3.955
 4014SOL    HW1 5389   1.743   0.594   3.856
 4014SOL    HW2 5390   1.725   0.526   4.004
 4015SOL     OW 5391   0.768   1.144   4.747
 4015SOL    HW1 5392   0.690   1.161   4.807
 4015SOL    HW2 5393   0.802   1.231   4.711
 4016SOL     OW 5394   0.685   1.012   4.389
 4016SOL    HW1 5395   0.754   0.996   4.459
 4016SOL    HW2 5396   0.612   1.069   4.427
 4017SOL     OW 5397   0.335   1.435   4.785
 4017SOL    HW1 5398   0.257   1.404   4.732
 4017SOL    HW2 5399   0.393   1.493   4.728
 4018SOL     OW 5400   1.460   1.505   5.063
 4018SOL    HW1 5401   1.484   1.599   5.089
 4018SOL    HW2 5402   1.444   1.451   5.145
 4019SOL     OW 5403   0.438   0.392   5.223
 4019SOL    HW1 5404   0.520   0.336   5.232
 4019SOL    HW2 5405   0.357   0.334   5.227
 4020SOL     OW 5406   1.603   0.447   4.461
 4020SOL    HW1 5407   1.529   0.493   4.411
 4020SOL    HW2 5408   1.654   0.515   4.514
 4021SOL     OW 5409   0.231   1.713   4.207
 4021SOL    HW1 5410   0.265   1.790   4.261
 4021SOL    HW2 5411   0.275   1.713   4.117
 4022SOL     OW 5412   1.127   1.341   5.414
 4022SOL    HW1 5413   1.174   1.341   5.502
 4022SOL    HW2 5414   1.079   1.254   5.403
 4023SOL     OW 5415   0.230   1.434   4.262
 4023SOL    HW1 5416   0.204   1.530   4.262
 4023SOL    HW2 5417   0.159   1.380   4.307
 4024SOL     OW 5418   0.240   1.091   4.610
 4024SOL    HW1 5419   0.254   1.007   4.662
 4024SOL    HW2 5420   0.185   1.155   4.665
 4025SOL     OW 5421   0.620   1.786   5.163
 4025SOL    HW1 5422   0.528   1.769   5.198
 4025SOL    HW2 5423   0.648   1.878   5.189
 4026SOL     OW 5424   0.606   0.964   3.847
 4026SOL    HW1 5425   0.613   1.048   3.793
 4026SOL    HW2 5426   0.652   0.977   3.935
 4027SOL     OW 5427   1.594   0.114   5.204
 4027SOL    HW1 5428   1.576   0.181   5.132
 4027SOL    HW2 5429   1.591   0.160   5.293
 4028SOL     OW 5430   0.122   0.643   4.287
 4028SOL    HW1 5431   0.077   0.555   4.304
 4028SOL    HW2 5432   0.121   0.697   4.371
 4029SOL     OW 5433   1.842   1.767   4.083
 4029SOL    HW1 5434   1.896   1.738   4.163
 4029SOL    HW2 5435   1.872   1.857   4.054
 4030SOL     OW 5436   0.027   1.596   3.841
 4030SOL    HW1 5437   0.008   1.500   3.862
 4030SOL    HW2 5438  -0.006   1.654   3.916
 4031SOL     OW 5439   1.689   0.922   4.336
 4031SOL    HW1 5440   1.784   0.893   4.344
 4031SOL    HW2 5441   1.681   0.987   4.261
 4032SOL     OW 5442   1.641   1.108   4.156
 4032SOL    HW1 5443   1.727   1.110   4.104
 4032SOL    HW2 5444   1.655   1.155   4.244
 4033SOL     OW 5445   0.113   0.737   5.321
 4033SOL    HW1 5446   0.201   0.724   5.366
 4033SOL    HW2 5447   0.100   0.834   5.299
 4034SOL     OW 5448   0.613   1.365   4.450
 4034SOL    HW1 5449   0.564   1.278   4.459
 4034SOL    HW2 5450   0.590   1.408   4.363
 4035SOL     OW 5451   1.293   1.228   5.147
 4035SOL    HW1 5452   1.330   1.155   5.089
 4035SOL    HW2 5453   1.345   1.233   5.232
 4036SOL     OW 5454   0.809   0.004   4.226
 4036SOL    HW1 5455   0.849   0.095   4.217
 4036SOL    HW2 5456   0.709   0.012   4.232
 4037SOL     OW 5457   0.197   0.976   4.988
 4037SOL    HW1 5458   0.286   0.931   4.974
 4037SOL    HW2 5459   0.124   0.911   4.969
 4038SOL     OW 5460   1.525   0.999   3.914
 4038SOL    HW1 5461   1.462   0.923   3.927
 4038SOL    HW2 5462   1.573   1.017   4.000
 4039SOL     OW 5463   1.187   1.792   5.340
 4039SOL    HW1 5464   1.211   1.852   5.264
 4039SOL    HW2 5465   1.194   1.697   5.310
 4040SOL     OW 5466   1.466   1.417   4.677
 4040SOL    HW1 5467   1.407   1.423   4.757
 4040SOL    HW2 5468   1.451   1.329   4.631
 4041SOL     OW 5469   1.667   1.714   4.296
 4041SOL    HW1 5470   1.626   1.691   4.208
 4041SOL    HW2 5471   1.649   1.640   4.361
 4042SOL     OW 5472   0.598   0.729   3.994
 4042SOL    HW1 5473   0.622   0.798   3.926
 4042SOL    HW2 5474   0.520   0.762   4.048
 4043SOL     OW 5475   1.281   0.345   4.668
 4043SOL    HW1 5476   1.195   0.295   4.655
 4043SOL    HW2 5477   1.343   0.291   4.724
 4044SOL     OW 5478   1.576   1.662   4.031
 4044SOL    HW1 5479   1.665   1.708   4.034
 4044SOL    HW2 5480   1.555   1.638   3.936
 4045SOL     OW 5481   0.807   0.605   5.189
 4045SOL    HW1 5482   0.760   0.602   5.278
 4045SOL    HW2 5483   0.756   0.550   5.123
 4046SOL     OW 5484   1.394   0.469   5.398
 4046SOL    HW1 5485   1.374   0.512   5.486
 4046SOL    HW2 5486   1.472   0.407   5.407
 4047SOL     OW 5487   0.973   0.890   5.296
 4047SOL    HW1 5488   1.019   0.806   5.267
 4047SOL    HW2 5489   0.917   0.924   5.221
 4048SOL     OW 5490   0.991   0.410   4.966
 4048SOL    HW1 5491   0.914   0.444   5.020
 4048SOL    HW2 5492   0.957   0.359   4.887
 4049SOL     OW 5493   1.041   0.701   4.153
 4049SOL    HW1 5494   1.067   0.697   4.249
 4049SOL    HW2 5495   0.956   0.650   4.139
 4050SOL     OW 5496   0.076   0.811   4.513
 4050SOL    HW1 5497   0.175   0.799   4.522
 4050SOL    HW2 5498   0.052   0.906   4.534
 4051SOL     OW 5499   0.130   1.821   5.295
 4051SOL    HW1 5500   0.120   1.806   5.394
 4051SOL    HW2 5501   0.044   1.857   5.259
 4052SOL     OW 5502   0.865   0.348   3.919
 4052SOL    HW1 5503   0.924   0.411   3.870
 4052SOL    HW2 5504   0.884   0.254   3.890
 4053SOL     OW 5505   1.362   1.144   4.269
 4053SOL    HW1 5506   1.445   1.115   4.221
 4053SOL    HW2 5507   1.313   1.211   4.213
 4054SOL     OW 5508   0.550   0.196   4.609
 4054SOL    HW1 5509   0.545   0.191   4.709
 4054SOL    HW2 5510   0.552   0.292   4.580
 4055SOL     OW 5511   1.008   1.456   4.201
 4055SOL    HW1 5512   0.962   1.528   4.149
 4055SOL    HW2 5513   1.004   1.476   4.299
 4056SOL     OW 5514   0.351   1.801   4.577
 4056SOL    HW1 5515   0.401   1.715   4.583
 4056SOL    HW2 5516   0.416   1.878   4.574
 4057SOL     OW 5517   1.795   1.066   4.597
 4057SOL    HW1 5518   1.733   1.051   4.521
 4057SOL    HW2 5519   1.743   1.077   4.682
 4058SOL     OW 5520   1.227   1.550   5.230
 4058SOL    HW1 5521   1.233   1.473   5.294
 4058SOL    HW2 5522   1.175   1.524   5.150
 4059SOL     OW 5523   0.321   0.943   3.966
 4059SOL    HW1 5524   0.403   0.982   3.924
 4059SOL    HW2 5525   0.294   0.861   3.917
 4060SOL     OW 5526   1.458   0.735   4.452
 4060SOL    HW1 5527   1.453   0.670   4.527
 4060SOL    HW2 5528   1.538   0.794   4.465
 4061SOL     OW 5529   0.461   1.266   5.451
 4061SOL    HW1 5530   0.411   1.267   5.365
 4061SOL    HW2 5531   0.398   1.248   5.527
 4062SOL     OW 5532   1.111   1.776   3.961
 4062SOL    HW1 5533   1.051   1.714   4.011
 4062SOL    HW2 5534   1.142   1.732   3.876
 4063SOL     OW 5535   0.202   0.285   5.222
 4063SOL    HW1 5536   0.122   0.345   5.209
 4063SOL    HW2 5537   0.192   0.236   5.308
 4064SOL     OW 5538   1.632   1.377   3.805
 4064SOL    HW1 5539   1.600   1.471   3.795
 4064SOL    HW2 5540   1.556   1.314   3.793
 4065SOL     OW 5541   0.464   1.743   4.047
 4065SOL    HW1 5542   0.497   1.782   4.133
 4065SOL    HW2 5543   0.540   1.736   3.982
 4066SOL     OW 5544   1.400   0.107   4.150
 4066SOL    HW1 5545   1.376   0.070   4.060
 4066SOL    HW2 5546   1.499   0.123   4.154
 4067SOL     OW 5547   0.249   1.785   4.965
 4067SOL    HW1 5548   0.306   1.720   5.015
 4067SOL    HW2 5549   0.233   1.752   4.872
 4068SOL     OW 5550   0.940   1.698   4.628
 4068SOL    HW1 5551   1.020   1.641   4.649
 4068SOL    HW2 5552   0.891   1.658   4.551
 4069SOL     OW 5553   0.382   0.700   4.204
 4069SOL    HW1 5554   0.427   0.610   4.201
 4069SOL    HW2 5555   0.288   0.689   4.237
 4070SOL     OW 5556   0.614   0.122   3.841
 4070SOL    HW1 5557   0.712   0.100   3.848
 4070SOL    HW2 5558   0.583   0.105   3.748
 4071SOL     OW 5559   0.888   1.514   4.919
 4071SOL    HW1 5560   0.865   1.489   4.825
 4071SOL    HW2 5561   0.949   1.445   4.958
 4072SOL     OW 5562   1.351   0.590   5.157
 4072SOL    HW1 5563   1.379   0.547   5.242
 4072SOL    HW2 5564   1.376   0.686   5.158
 4073SOL     OW 5565   0.803   1.402   4.648
 4073SOL    HW1 5566   0.893   1.416   4.606
 4073SOL    HW2 5567   0.732   1.404   4.577
 4074SOL     OW 5568   0.922   0.503   4.623
 4074SOL    HW1 5569   0.897   0.494   4.527
 4074SOL    HW2 5570   0.970   0.421   4.654
 4075SOL     OW 5571   0.539   0.064   4.236
 4075SOL    HW1 5572   0.458   0.065   4.294
 4075SOL    HW2 5573   0.542   0.147   4.181
 4076SOL     OW 5574   1.434   1.188   3.765
 4076SOL    HW1 5575   1.466   1.112   3.822
 4076SOL    HW2 5576   1.342   1.215   3.795
 4077SOL     OW 5577   0.297   0.035   3.895
 4077SOL    HW1 5578   0.346   0.119   3.874
 4077SOL    HW2 5579   0.359  -0.030   3.940
 4078SOL     OW 5580   0.935   0.236   4.204
 4078SOL    HW1 5581   0.887   0.277   4.126
 4078SOL    HW2 5582   1.034   0.234   4.185
 4079SOL     OW 5583   1.076   0.683   5.188
 4079SOL    HW1 5584   0.996   0.622   5.191
 4079SOL    HW2 5585   1.157   0.630   5.164
 4080SOL     OW 5586   1.227   1.570   4.517
 4080SOL    HW1 5587   1.248   1.644   4.452
 4080SOL    HW2 5588   1.295   1.570   4.590
 4081SOL     OW 5589   0.459   1.152   4.465
 4081SOL    HW1 5590   0.388   1.125   4.530
 4081SOL    HW2 5591   0.433   1.124   4.372
 4082SOL     OW 5592   1.271   1.797   4.315
 4082SOL    HW1 5593   1.315   1.861   4.251
 4082SOL    HW2 5594   1.221   1.849   4.385
 4083SOL     OW 5595   1.032   0.549   3.740
 4083SOL    HW1 5596   0.991   0.631   3.701
 4083SOL    HW2 5597   1.096   0.575   3.813
 4084SOL     OW 5598   0.078   0.556   5.110
 4084SOL    HW1 5599   0.170   0.555   5.069
 4084SOL    HW2 5600   0.072   0.630   5.177
 4085SOL     OW 5601   0.561   0.222   4.871
 4085SOL    HW1 5602   0.599   0.138   4.908
 4085SOL    HW2 5603   0.473   0.241   4.915
 4086SOL     OW 5604   0.866   0.454   4.366
 4086SOL    HW1 5605   0.834   0.526   4.304
 4086SOL    HW2 5606   0.890   0.373   4.313
 4087SOL     OW 5607   1.017   0.039   4.477
 4087SOL    HW1 5608   0.945   0.044   4.408
 4087SOL    HW2 5609   0.993  -0.030   4.546
 4088SOL     OW 5610   1.429   1.173   4.591
 4088SOL    HW1 5611   1.374   1.089   4.584
 4088SOL    HW2 5612   1.455   1.202   4.499
 4089SOL     OW 5613   1.466   0.590   4.716
 4089SOL    HW1 5614   1.436   0.495   4.723
 4089SOL    HW2 5615   1.539   0.606   4.782
 4090SOL     OW 5616   1.857   0.833   4.101
 4090SOL    HW1 5617   1.899   0.769   4.165
 4090SOL    HW2 5618   1.819   0.782   4.023
 4091SOL     OW 5619   0.488   1.385   3.898
 4091SOL    HW1 5620   0.401   1.370   3.945
 4091SOL    HW2 5621   0.471   1.411   3.803
 4092SOL     OW 5622   1.664   1.280   4.381
 4092SOL    HW1 5623   1.763   1.288   4.395
 4092SOL    HW2 5624   1.619   1.364   4.412
 4093SOL     OW 5625   1.390   0.575   3.802
 4093SOL    HW1 5626   1.336   0.554   3.883
 4093SOL    HW2 5627   1.481   0.534   3.811
 4094SOL     OW 5628   0.527   0.256   4.052
 4094SOL    HW1 5629   0.554   0.197   3.977
 4094SOL    HW2 5630   0.527   0.351   4.021
 4095SOL     OW 5631   1.754   1.223   5.312
 4095SOL    HW1 5632   1.845   1.184   5.299
 4095SOL    HW2 5633   1.762   1.319   5.336
 4096SOL     OW 5634   1.064   1.347   5.064
 4096SOL    HW1 5635   0.984   1.324   5.119
 4096SOL    HW2 5636   1.147   1.321   5.113
 4097SOL     OW 5637   1.592   1.629   5.349
 4097SOL    HW1 5638   1.619   1.663   5.259
 4097SOL    HW2 5639   1.671   1.591   5.395
 4098SOL     OW 5640   1.111   1.195   4.824
 4098SOL    HW1 5641   1.071   1.239   4.905
 4098SOL    HW2 5642   1.070   1.232   4.741
 4099SOL     OW 5643   1.638   1.099   4.803
 4099SOL    HW1 5644   1.643   1.180   4.862
 4099SOL    HW2 5645   1.552   1.101   4.752
 4100SOL     OW 5646   0.915   0.089   5.126
 4100SOL    HW1 5647   0.940   0.069   5.031
 4100SOL    HW2 5648   0.987   0.145   5.168
 4101SOL     OW 5649   0.980   1.116   5.443
 4101SOL    HW1 5650   0.881   1.122   5.453
 4101SOL    HW2 5651   1.003   1.036   5.387
 4102SOL     OW 5652   0.705   1.050   4.092
 4102SOL    HW1 5653   0.691   1.057   4.191
 4102SOL    HW2 5654   0.789   0.999   4.074
 4103SOL     OW 5655   0.410   0.813   4.975
 4103SOL    HW1 5656   0.496   0.825   5.025
 4103SOL    HW2 5657   0.368   0.726   5.002
 4104SOL     OW 5658   1.274   0.386   4.986
 4104SOL    HW1 5659   1.295   0.460   5.050
 4104SOL    HW2 5660   1.185   0.403   4.943
 4105SOL     OW 5661   0.064   1.564   5.055
 4105SOL    HW1 5662   0.018   1.646   5.021
 4105SOL    HW2 5663   0.162   1.583   5.064
 4106SOL     OW 5664   0.367   1.100   4.225
 4106SOL    HW1 5665   0.360   1.183   4.169
 4106SOL    HW2 5666   0.371   1.020   4.165
 4107SOL     OW 5667   0.566   0.537   4.589
 4107SOL    HW1 5668   0.578   0.603   4.515
 4107SOL    HW2 5669   0.612   0.571   4.672
 4108SOL     OW 5670   1.252   1.348   4.112
 4108SOL    HW1 5671   1.302   1.425   4.152
 4108SOL    HW2 5672   1.157   1.350   4.144
 4109SOL     OW 5673   1.272   1.445   4.866
 4109SOL    HW1 5674   1.319   1.458   4.953
 4109SOL    HW2 5675   1.206   1.371   4.875
 4110SOL     OW 5676   1.582   0.639   4.196
 4110SOL    HW1 5677   1.551   0.700   4.269
 4110SOL    HW2 5678   1.632   0.691   4.127
 4111SOL     OW 5679   0.354   1.510   5.053
 4111SOL    HW1 5680   0.333   1.466   4.966
 4111SOL    HW2 5681   0.451   1.536   5.056
 4112SOL     OW 5682   0.402   0.751   5.322
 4112SOL    HW1 5683   0.470   0.806   5.275
 4112SOL    HW2 5684   0.442   0.663   5.349
 4113SOL     OW 5685   1.587   0.779   5.394
 4113SOL    HW1 5686   1.495   0.817   5.389
 4113SOL    HW2 5687   1.647   0.826   5.329
 4114SOL     OW 5688   0.504   0.050   5.464
 4114SOL    HW1 5689   0.462  -0.007   5.394
 4114SOL    HW2 5690   0.438   0.119   5.496
 4115SOL     OW 5691   0.573   0.870   4.753
 4115SOL    HW1 5692   0.617   0.959   4.744
 4115SOL    HW2 5693   0.510   0.870   4.830
 4116SOL     OW 5694   1.360   0.862   4.769
 4116SOL    HW1 5695   1.285   0.862   4.703
 4116SOL    HW2 5696   1.397   0.770   4.778
 4117SOL     OW 5697   1.209   0.525   3.999
 4117SOL    HW1 5698   1.222   0.441   4.053
 4117SOL    HW2 5699   1.180   0.599   4.059
 4118SOL     OW 5700   0.307   0.213   4.955
 4118SOL    HW1 5701   0.284   0.250   5.045
 4118SOL    HW2 5702   0.277   0.118   4.949
 4119SOL     OW 5703   0.037   1.310   5.006
 4119SOL    HW1 5704   0.090   1.261   5.074
 4119SOL    HW2 5705   0.059   1.408   5.011
 4120SOL     OW 5706   0.732   0.634   4.788
 4120SOL    HW1 5707   0.791   0.608   4.712
 4120SOL    HW2 5708   0.704   0.730   4.777
 4121SOL     OW 5709   0.307   0.063   4.342
 4121SOL    HW1 5710   0.296   0.157   4.375
 4121SOL    HW2 5711   0.302   0.000   4.419
 4122SOL     OW 5712   1.622   0.367   4.098
 4122SOL    HW1 5713   1.624   0.291   4.162
 4122SOL    HW2 5714   1.574   0.444   4.138
 4123SOL     OW 5715   1.023   0.766   4.690
 4123SOL    HW1 5716   1.038   0.787   4.786
 4123SOL    HW2 5717   0.993   0.671   4.681
 4124SOL     OW 5718   0.980   1.573   5.424
 4124SOL    HW1 5719   0.960   1.617   5.336
 4124SOL    HW2 5720   1.019   1.482   5.408
 4125SOL     OW 5721   1.859   1.518   5.329
 4125SOL    HW1 5722   1.873   1.545   5.234
 4125SOL    HW2 5723   1.942   1.540   5.382
 4126SOL     OW 5724   1.540   0.274   3.849
 4126SOL    HW1 5725   1.479   0.199   3.872
 4126SOL    HW2 5726   1.562   0.326   3.932
 4127SOL     OW 5727   1.303   0.838   3.766
 4127SOL    HW1 5728   1.337   0.745   3.781
 4127SOL    HW2 5729   1.321   0.865   3.671
 4128SOL     OW 5730   1.068   1.333   4.573
 4128SOL    HW1 5731   1.075   1.249   4.518
 4128SOL    HW2 5732   1.130   1.402   4.537
 4129SOL     OW 5733   0.319   0.810   4.673
 4129SOL    HW1 5734   0.412   0.846   4.678
 4129SOL    HW2 5735   0.313   0.725   4.725
 4130SOL     OW 5736   0.339   0.509   4.730
 4130SOL    HW1 5737   0.287   0.426   4.713
 4130SOL    HW2 5738   0.416   0.514   4.666
 4131SOL     OW 5739   1.138   0.380   5.402
 4131SOL    HW1 5740   1.093   0.443   5.466
 4131SOL    HW2 5741   1.231   0.411   5.385
 4132SOL     OW 5742   1.160   0.207   5.201
 4132SOL    HW1 5743   1.160   0.271   5.278
 4132SOL    HW2 5744   1.188   0.255   5.118
 4133SOL     OW 5745   0.008   1.326   3.924
 4133SOL    HW1 5746  -0.085   1.347   3.893
 4133SOL    HW2 5747   0.018   1.227   3.937
 4134SOL     OW 5748   0.088   1.801   4.651
 4134SOL    HW1 5749   0.046   1.715   4.624
 4134SOL    HW2 5750   0.182   1.804   4.617
 4135SOL     OW 5751   0.504   1.568   4.634
 4135SOL    HW1 5752   0.570   1.642   4.643
 4135SOL    HW2 5753   0.548   1.489   4.592
 4136SOL     OW 5754   1.002   0.796   4.962
 4136SOL    HW1 5755   1.043   0.764   5.048
 4136SOL    HW2 5756   0.906   0.769   4.959
 4137SOL     OW 5757   0.040   0.544   4.838
 4137SOL    HW1 5758   0.125   0.511   4.797
 4137SOL    HW2 5759   0.053   0.559   4.936
 4138SOL     OW 5760   0.189   0.520   5.446
 4138SOL    HW1 5761   0.248   0.480   5.376
 4138SOL    HW2 5762   0.131   0.591   5.405
 4139SOL     OW 5763   1.369   0.950   5.384
 4139SOL    HW1 5764   1.408   1.039   5.404
 4139SOL    HW2 5765   1.379   0.930   5.287
 4140SOL     OW 5766   0.815   0.572   4.049
 4140SOL    HW1 5767   0.822   0.483   4.003
 4140SOL    HW2 5768   0.721   0.606   4.041
 4141SOL     OW 5769   1.657   0.604   4.930
 4141SOL    HW1 5770   1.619   0.535   4.992
 4141SOL    HW2 5771   1.739   0.568   4.886
 4142SOL     OW 5772   0.671   0.464   4.993
 4142SOL    HW1 5773   0.637   0.375   4.963
 4142SOL    HW2 5774   0.697   0.518   4.913
 4143SOL     OW 5775   0.930   1.678   5.189
 4143SOL    HW1 5776   0.906   1.660   5.094
 4143SOL    HW2 5777   0.960   1.772   5.199
 4144SOL     OW 5778   0.473   0.500   3.915
 4144SOL    HW1 5779   0.534   0.580   3.919
 4144SOL    HW2 5780   0.378   0.531   3.922
 4145SOL     OW 5781   0.159   1.137   5.190
 4145SOL    HW1 5782   0.181   1.076   5.266
 4145SOL    HW2 5783   0.169   1.088   5.104
 4146SOL     OW 5784   1.347   1.059   4.958
 4146SOL    HW1 5785   1.371   0.996   4.884
 4146SOL    HW2 5786   1.257   1.099   4.940
 4147SOL     OW 5787   1.302   0.855   4.033
 4147SOL    HW1 5788   1.216   0.824   4.075
 4147SOL    HW2 5789   1.298   0.841   3.934
 4148SOL     OW 5790   1.759   1.747   4.878
 4148SOL    HW1 5791   1.820   1.777   4.805
 4148SOL    HW2 5792   1.721   1.658   4.856
 4149SOL     OW 5793   1.252   1.731   4.852
 4149SOL    HW1 5794   1.336   1.736   4.798
 4149SOL    HW2 5795   1.229   1.635   4.870
 4150SOL     OW 5796   0.083   1.258   4.746
 4150SOL    HW1 5797   0.078   1.257   4.846
 4150SOL    HW2 5798   0.000   1.217   4.708
 4151SOL     OW 5799   0.688   1.662   5.440
 4151SOL    HW1 5800   0.632   1.743   5.449
 4151SOL    HW2 5801   0.740   1.666   5.354
 4152SOL     OW 5802   1.726   0.135   4.247
 4152SOL    HW1 5803   1.799   0.118   4.180
 4152SOL    HW2 5804   1.695   0.048   4.285
 4153SOL     OW 5805   1.388   1.573   4.201
 4153SOL    HW1 5806   1.455   1.585   4.127
 4153SOL    HW2 5807   1.348   1.662   4.224
 4154SOL     OW 5808   1.280   0.927   4.396
 4154SOL    HW1 5809   1.340   0.846   4.398
 4154SOL    HW2 5810   1.320   0.996   4.336
 4155SOL     OW 5811   0.830   1.273   5.146
 4155SOL    HW1 5812   0.825   1.306   5.241
 4155SOL    HW2 5813   0.744   1.292   5.100
 4156SOL     OW 5814   0.672   1.616   3.878
 4156SOL    HW1 5815   0.681   1.626   3.779
 4156SOL    HW2 5816   0.632   1.527   3.899
 4157SOL     OW 5817   1.650   1.720   5.118
 4157SOL    HW1 5818   1.703   1.730   5.034
 4157SOL    HW2 5819   1.623   1.810   5.152
 4158SOL     OW 5820   1.841   0.175   4.687
 4158SOL    HW1 5821   1.880   0.090   4.651
 4158SOL    HW2 5822   1.743   0.177   4.668
 4159SOL     OW 5823   0.263   0.326   4.444
 4159SOL    HW1 5824   0.184   0.377   4.410
 4159SOL    HW2 5825   0.254   0.311   4.542
 4160SOL     OW 5826   1.194   1.612   3.755
 4160SOL    HW1 5827   1.200   1.519   3.792
 4160SOL    HW2 5828   1.135   1.612   3.675
 4161SOL     OW 5829   0.822   1.002   5.096
 4161SOL    HW1 5830   0.862   1.001   5.004
 4161SOL    HW2 5831   0.832   1.094   5.136
 4162SOL     OW 5832   0.916   0.910   4.015
 4162SOL    HW1 5833   0.979   0.948   3.947
 4162SOL    HW2 5834   0.956   0.827   4.054
 4163SOL     OW 5835   1.504   1.607   3.768
 4163SOL    HW1 5836   1.412   1.644   3.775
 4163SOL    HW2 5837   1.542   1.627   3.678
 4164SOL     OW 5838   0.372   1.288   5.214
 4164SOL    HW1 5839   0.359   1.381   5.180
 4164SOL    HW2 5840   0.288   1.236   5.201
 4165SOL     OW 5841   1.614   1.292   5.013
 4165SOL    HW1 5842   1.674   1.295   5.093
 4165SOL    HW2 5843   1.539   1.356   5.026
 4166SOL     OW 5844   1.039   1.098   4.420
 4166SOL    HW1 5845   0.969   1.051   4.474
 4166SOL    HW2 5846   1.098   1.030   4.377
 4167SOL     OW 5847   1.014   0.236   4.695
 4167SOL    HW1 5848   1.006   0.200   4.602
 4167SOL    HW2 5849   1.012   0.160   4.760
 4168SOL     OW 5850   0.590   1.487   4.215
 4168SOL    HW1 5851   0.632   1.429   4.145
 4168SOL    HW2 5852   0.546   1.566   4.171
 4169SOL     OW 5853   1.709   0.385   5.105
 4169SOL    HW1 5854   1.782   0.454   5.109
 4169SOL    HW2 5855   1.737   0.310   5.046
 4170SOL     OW 5856   0.255   1.348   4.014
 4170SOL    HW1 5857   0.159   1.349   3.987
 4170SOL    HW2 5858   0.267   1.401   4.098
 4171SOL     OW 5859   0.672   0.203   5.213
 4171SOL    HW1 5860   0.762   0.187   5.173
 4171SOL    HW2 5861   0.680   0.208   5.312
 4172SOL     OW 5862   0.075   0.345   3.757
 4172SOL    HW1 5863  -0.017   0.317   3.728
 4172SOL    HW2 5864   0.106   0.422   3.701
 4173SOL     OW 5865   1.440   0.856   5.122
 4173SOL    HW1 5866   1.383   0.908   5.059
 4173SOL    HW2 5867   1.536   0.868   5.098
 4174SOL     OW 5868   0.072   0.166   4.042
 4174SOL    HW1 5869   0.055   0.249   3.988
 4174SOL    HW2 5870   0.162   0.129   4.020
 4175SOL     OW 5871   1.183   1.335   3.843
 4175SOL    HW1 5872   1.084   1.324   3.845
 4175SOL    HW2 5873   1.217   1.350   3.936
 4176SOL     OW 5874   0.613   0.842   5.155
 4176SOL    HW1 5875   0.669   0.923   5.138
 4176SOL    HW2 5876   0.672   0.762   5.158
 4177SOL     OW 5877   1.493   1.767   4.683
 4177SOL    HW1 5878   1.526   1.831   4.614
 4177SOL    HW2 5879   1.559   1.761   4.758
 4178SOL     OW 5880   1.450   1.220   5.357
 4178SOL    HW1 5881   1.441   1.210   5.456
 4178SOL    HW2 5882   1.546   1.213   5.331
 4179SOL     OW 5883   0.390   1.741   5.284
 4179SOL    HW1 5884   0.299   1.782   5.282
 4179SOL    HW2 5885   0.383   1.647   5.316
 4180SOL     OW 5886   1.674   0.883   4.978
 4180SOL    HW1 5887   1.647   0.794   4.941
 4180SOL    HW2 5888   1.675   0.951   4.905
 4181SOL     OW 5889   1.225   0.325   4.173
 4181SOL    HW1 5890   1.290   0.251   4.162
 4181SOL    HW2 5891   1.245   0.375   4.257
 4182SOL     OW 5892   0.594   0.745   4.376
 4182SOL    HW1 5893   0.644   0.830   4.357
 4182SOL    HW2 5894   0.506   0.747   4.328
 4183SOL     OW 5895   1.777   0.342   5.366
 4183SOL    HW1 5896   1.760   0.373   5.272
 4183SOL    HW2 5897   1.693   0.305   5.404
 4184SOL     OW 5898   1.730   0.934   5.241
 4184SOL    HW1 5899   1.768   1.025   5.256
 4184SOL    HW2 5900   1.722   0.917   5.142
 4185SOL     OW 5901   0.859   1.374   3.740
 4185SOL    HW1 5902   0.813   1.389   3.828
 4185SOL    HW2 5903   0.903   1.459   3.710
 4186SOL     OW 5904   0.661   1.790   4.677
 4186SOL    HW1 5905   0.615   1.878   4.664
 4186SOL    HW2 5906   0.760   1.802   4.670
 4187SOL     OW 5907   0.859   0.956   4.585
 4187SOL    HW1 5908   0.913   0.887   4.633
 4187SOL    HW2 5909   0.827   1.025   4.651
 4188SOL     OW 5910   1.083   0.984   3.811
 4188SOL    HW1 5911   1.060   1.037   3.729
 4188SOL    HW2 5912   1.164   0.928   3.792
 4189SOL     OW 5913   1.861   1.569   4.575
 4189SOL    HW1 5914   1.790   1.557   4.505
 4189SOL    HW2 5915   1.862   1.490   4.635
 4190SOL     OW 5916   0.079   1.240   4.377
 4190SOL    HW1 5917   0.078   1.193   4.465
 4190SOL    HW2 5918   0.161   1.212   4.326
 4191SOL     OW 5919   0.672   1.391   5.348
 4191SOL    HW1 5920   0.594   1.341   5.386
 4191SOL    HW2 5921   0.669   1.486   5.379
 4192SOL     OW 5922   1.824   0.192   4.951
 4192SOL    HW1 5923   1.820   0.102   4.995
 4192SOL    HW2 5924   1.827   0.181   4.852
 4193SOL     OW 5925   0.428   0.424   4.244
 4193SOL    HW1 5926   0.458   0.352   4.182
 4193SOL    HW2 5927   0.389   0.384   4.327
 4194SOL     OW 5928   1.705   1.487   4.828
 4194SOL    HW1 5929   1.612   1.462   4.801
 4194SOL    HW2 5930   1.731   1.437   4.910
 4195SOL     OW 5931   0.317   0.547   5.004
 4195SOL    HW1 5932   0.355   0.488   5.076
 4195SOL    HW2 5933   0.357   0.521   4.916
 4196SOL     OW 5934   0.812   1.586   4.411
 4196SOL    HW1 5935   0.844   1.596   4.317
 4196SOL    HW2 5936   0.733   1.524   4.413
 4197SOL     OW 5937   1.424   0.214   4.836
 4197SOL    HW1 5938   1.476   0.149   4.891
 4197SOL    HW2 5939   1.375   0.277   4.897
 4198SOL     OW 5940   1.001   0.034   4.878
 4198SOL    HW1 5941   0.938  -0.038   4.847
 4198SOL    HW2 5942   1.094  -0.002   4.878
 4199SOL     OW 5943   0.770   1.330   4.025
 4199SOL    HW1 5944   0.724   1.243   4.042
 4199SOL    HW2 5945   0.861   1.327   4.066
 4200SOL     OW 5946   0.618   1.567   5.008
 4200SOL    HW1 5947   0.613   1.649   5.065
 4200SOL    HW2 5948   0.707   1.564   4.963
 4201SOL     OW 5949   1.352   0.052   3.892
 4201SOL    HW1 5950   1.387   0.011   3.808
 4201SOL    HW2 5951   1.262   0.014   3.912
 4202SOL     OW 5952   1.300   0.453   4.415
 4202SOL    HW1 5953   1.241   0.533   4.419
 4202SOL    HW2 5954   1.315   0.418   4.508
 4203SOL     OW 5955   1.593   0.221   4.606
 4203SOL    HW1 5956   1.509   0.220   4.660
 4203SOL    HW2 5957   1.595   0.304   4.550
 4204SOL     OW 5958   0.039   1.077   4.024
 4204SOL    HW1 5959   0.138   1.066   4.015
 4204SOL    HW2 5960  -0.001   0.991   4.056
 4205SOL     OW 5961   0.875   1.646   4.061
 4205SOL    HW1 5962   0.798   1.611   4.007
 4205SOL    HW2 5963   0.843   1.717   4.123
 4206SOL     OW 5964   0.230   2.490   0.113
 4206SOL    HW1 5965   0.137   2.488   0.150
 4206SOL    HW2 5966   0.231   2.451   0.021
 4207SOL     OW 5967   0.225   2.137   0.996
 4207SOL    HW1 5968   0.260   2.120   1.088
 4207SOL    HW2 5969   0.137   2.092   0.984
 4208SOL     OW 5970   0.019   2.230   0.647
 4208SOL    HW1 5971  -0.063   2.273   0.686
 4208SOL    HW2 5972  -0.009   2.157   0.584
 4209SOL     OW 5973   0.569   3.137   1.165
 4209SOL    HW1 5974   0.476   3.130   1.128
 4209SOL    HW2 5975   0.580   3.226   1.209
 4210SOL     OW 5976   1.555   3.373   0.703
 4210SOL    HW1 5977   1.498   3.357   0.784
 4210SOL    HW2 5978   1.496   3.383   0.623
 4211SOL     OW 5979   1.135   2.565   0.717
 4211SOL    HW1 5980   1.192   2.643   0.692
 4211SOL    HW2 5981   1.075   2.591   0.793
 4212SOL     OW 5982   1.755   2.469   0.231
 4212SOL    HW1 5983   1.743   2.456   0.132
 4212SOL    HW2 5984   1.725   2.388   0.280
 4213SOL     OW 5985   0.768   3.006   1.023
 4213SOL    HW1 5986   0.690   3.023   1.083
 4213SOL    HW2 5987   0.802   3.093   0.987
 4214SOL     OW 5988   0.850   2.660   1.823
 4214SOL    HW1 5989   0.846   2.736   1.888
 4214SOL    HW2 5990   0.872   2.696   1.732
 4215SOL     OW 5991   0.685   2.874   0.665
 4215SOL    HW1 5992   0.754   2.858   0.735
 4215SOL    HW2 5993   0.612   2.931   0.703
 4216SOL     OW 5994   0.686   3.023   1.803
 4216SOL    HW1 5995   0.746   3.102   1.817
 4216SOL    HW2 5996   0.600   3.054   1.762
 4217SOL     OW 5997   0.335   3.297   1.061
 4217SOL    HW1 5998   0.257   3.266   1.008
 4217SOL    HW2 5999   0.393   3.355   1.004
 4218SOL     OW 6000   1.460   3.367   1.339
 4218SOL    HW1 6001   1.484   3.461   1.365
 4218SOL    HW2 6002   1.444   3.313   1.421
 4219SOL     OW 6003   0.438   2.254   1.499
 4219SOL    HW1 6004   0.520   2.198   1.508
 4219SOL    HW2 6005   0.357   2.196   1.503
 4220SOL     OW 6006   1.603   2.309   0.737
 4220SOL    HW1 6007   1.529   2.355   0.687
 4220SOL    HW2 6008   1.654   2.377   0.790
 4221SOL     OW 6009   0.231   3.575   0.483
 4221SOL    HW1 6010   0.265   3.652   0.537
 4221SOL    HW2 6011   0.275   3.575   0.393
 4222SOL     OW 6012   1.127   3.203   1.690
 4222SOL    HW1 6013   1.174   3.203   1.778
 4222SOL    HW2 6014   1.079   3.116   1.679
 4223SOL     OW 6015   0.230   3.296   0.538
 4223SOL    HW1 6016   0.204   3.392   0.538
 4223SOL    HW2 6017   0.159   3.242   0.583
 4224SOL     OW 6018   0.240   2.953   0.886
 4224SOL    HW1 6019   0.254   2.869   0.938
 4224SOL    HW2 6020   0.185   3.017   0.941
 4225SOL     OW 6021   0.620   3.648   1.439
 4225SOL    HW1 6022   0.528   3.631   1.474
 4225SOL    HW2 6023   0.648   3.740   1.465
 4226SOL     OW 6024   0.606   2.826   0.123
 4226SOL    HW1 6025   0.613   2.910   0.069
 4226SOL    HW2 6026   0.652   2.839   0.211
 4227SOL     OW 6027   1.594   1.976   1.480
 4227SOL    HW1 6028   1.576   2.043   1.408
 4227SOL    HW2 6029   1.591   2.022   1.569
 4228SOL     OW 6030   0.122   2.505   0.563
 4228SOL    HW1 6031   0.077   2.417   0.580
 4228SOL    HW2 6032   0.121   2.559   0.647
 4229SOL     OW 6033   1.842   3.629   0.359
 4229SOL    HW1 6034   1.896   3.600   0.439
 4229SOL    HW2 6035   1.872   3.719   0.330
 4230SOL     OW 6036   0.027   3.458   0.117
 4230SOL    HW1 6037   0.008   3.362   0.138
 4230SOL    HW2 6038  -0.006   3.516   0.192
 4231SOL     OW 6039   1.689   2.784   0.612
 4231SOL    HW1 6040   1.784   2.755   0.620
 4231SOL    HW2 6041   1.681   2.849   0.537
 4232SOL     OW 6042   1.641   2.970   0.432
 4232SOL    HW1 6043   1.727   2.972   0.380
 4232SOL    HW2 6044   1.655   3.017   0.520
 4233SOL     OW 6045   0.113   2.599   1.597
 4233SOL    HW1 6046   0.201   2.586   1.642
 4233SOL    HW2 6047   0.100   2.696   1.575
 4234SOL     OW 6048   0.613   3.227   0.726
 4234SOL    HW1 6049   0.564   3.140   0.735
 4234SOL    HW2 6050   0.590   3.270   0.639
 4235SOL     OW 6051   1.293   3.090   1.423
 4235SOL    HW1 6052   1.330   3.017   1.365
 4235SOL    HW2 6053   1.345   3.095   1.508
 4236SOL     OW 6054   0.809   1.866   0.502
 4236SOL    HW1 6055   0.849   1.957   0.493
 4236SOL    HW2 6056   0.709   1.874   0.508
 4237SOL     OW 6057   0.197   2.838   1.264
 4237SOL    HW1 6058   0.286   2.793   1.250
 4237SOL    HW2 6059   0.124   2.773   1.245
 4238SOL     OW 6060   1.525   2.861   0.190
 4238SOL    HW1 6061   1.462   2.785   0.203
 4238SOL    HW2 6062   1.573   2.879   0.276
 4239SOL     OW 6063   1.187   3.654   1.616
 4239SOL    HW1 6064   1.211   3.714   1.540
 4239SOL    HW2 6065   1.194   3.559   1.586
 4240SOL     OW 6066   0.317   2.113   1.801
 4240SOL    HW1 6067   0.388   2.184   1.807
 4240SOL    HW2 6068   0.229   2.152   1.829
 4241SOL     OW 6069   1.466   3.279   0.953
 4241SOL    HW1 6070   1.407   3.285   1.033
 4241SOL    HW2 6071   1.451   3.191   0.907
 4242SOL     OW 6072   1.667   3.576   0.572
 4242SOL    HW1 6073   1.626   3.553   0.484
 4242SOL    HW2 6074   1.649   3.502   0.637
 4243SOL     OW 6075   0.598   2.591   0.270
 4243SOL    HW1 6076   0.622   2.660   0.202
 4243SOL    HW2 6077   0.520   2.624   0.324
 4244SOL     OW 6078   1.281   2.207   0.944
 4244SOL    HW1 6079   1.195   2.157   0.931
 4244SOL    HW2 6080   1.343   2.153   1.000
 4245SOL     OW 6081   1.576   3.524   0.307
 4245SOL    HW1 6082   1.665   3.570   0.310
 4245SOL    HW2 6083   1.555   3.500   0.212
 4246SOL     OW 6084   0.807   2.467   1.465
 4246SOL    HW1 6085   0.760   2.464   1.554
 4246SOL    HW2 6086   0.756   2.412   1.399
 4247SOL     OW 6087   1.394   2.331   1.674
 4247SOL    HW1 6088   1.374   2.374   1.762
 4247SOL    HW2 6089   1.472   2.269   1.683
 4248SOL     OW 6090   0.973   2.752   1.572
 4248SOL    HW1 6091   1.019   2.668   1.543
 4248SOL    HW2 6092   0.917   2.786   1.497
 4249SOL     OW 6093   0.991   2.272   1.242
 4249SOL    HW1 6094   0.914   2.306   1.296
 4249SOL    HW2 6095   0.957   2.221   1.163
 4250SOL     OW 6096   1.041   2.563   0.429
 4250SOL    HW1 6097   1.067   2.559   0.525
 4250SOL    HW2 6098   0.956   2.512   0.415
 4251SOL     OW 6099   0.076   2.673   0.789
 4251SOL    HW1 6100   0.175   2.661   0.798
 4251SOL    HW2 6101   0.052   2.768   0.810
 4252SOL     OW 6102   0.130   3.683   1.571
 4252SOL    HW1 6103   0.120   3.668   1.670
 4252SOL    HW2 6104   0.044   3.719   1.535
 4253SOL     OW 6105   0.865   2.210   0.195
 4253SOL    HW1 6106   0.924   2.273   0.146
 4253SOL    HW2 6107   0.884   2.116   0.166
 4254SOL     OW 6108   1.719   2.447   1.831
 4254SOL    HW1 6109   1.693   2.536   1.795
 4254SOL    HW2 6110   1.717   2.379   1.758
 4255SOL     OW 6111   1.362   3.006   0.545
 4255SOL    HW1 6112   1.445   2.977   0.497
 4255SOL    HW2 6113   1.313   3.073   0.489
 4256SOL     OW 6114   0.550   2.058   0.885
 4256SOL    HW1 6115   0.545   2.053   0.985
 4256SOL    HW2 6116   0.552   2.154   0.856
 4257SOL     OW 6117   1.008   3.318   0.477
 4257SOL    HW1 6118   0.962   3.390   0.425
 4257SOL    HW2 6119   1.004   3.338   0.575
 4258SOL     OW 6120   0.351   3.663   0.853
 4258SOL    HW1 6121   0.401   3.577   0.859
 4258SOL    HW2 6122   0.416   3.740   0.850
 4259SOL     OW 6123   1.795   2.928   0.873
 4259SOL    HW1 6124   1.733   2.913   0.797
 4259SOL    HW2 6125   1.743   2.939   0.958
 4260SOL     OW 6126   1.227   3.412   1.506
 4260SOL    HW1 6127   1.233   3.335   1.570
 4260SOL    HW2 6128   1.175   3.386   1.426
 4261SOL     OW 6129   0.321   2.805   0.242
 4261SOL    HW1 6130   0.403   2.844   0.200
 4261SOL    HW2 6131   0.294   2.723   0.193
 4262SOL     OW 6132   1.458   2.597   0.728
 4262SOL    HW1 6133   1.453   2.532   0.803
 4262SOL    HW2 6134   1.538   2.656   0.741
 4263SOL     OW 6135   0.461   3.128   1.727
 4263SOL    HW1 6136   0.411   3.129   1.641
 4263SOL    HW2 6137   0.398   3.110   1.803
 4264SOL     OW 6138   1.111   3.638   0.237
 4264SOL    HW1 6139   1.051   3.576   0.287
 4264SOL    HW2 6140   1.142   3.594   0.152
 4265SOL     OW 6141   0.202   2.147   1.498
 4265SOL    HW1 6142   0.122   2.207   1.485
 4265SOL    HW2 6143   0.192   2.098   1.584
 4266SOL     OW 6144   1.632   3.239   0.081
 4266SOL    HW1 6145   1.600   3.333   0.071
 4266SOL    HW2 6146   1.556   3.176   0.069
 4267SOL     OW 6147   0.464   3.605   0.323
 4267SOL    HW1 6148   0.497   3.644   0.409
 4267SOL    HW2 6149   0.540   3.598   0.258
 4268SOL     OW 6150   1.400   1.969   0.426
 4268SOL    HW1 6151   1.376   1.932   0.336
 4268SOL    HW2 6152   1.499   1.985   0.430
 4269SOL     OW 6153   0.249   3.647   1.241
 4269SOL    HW1 6154   0.306   3.582   1.291
 4269SOL    HW2 6155   0.233   3.614   1.148
 4270SOL     OW 6156   0.940   3.560   0.904
 4270SOL    HW1 6157   1.020   3.503   0.925
 4270SOL    HW2 6158   0.891   3.520   0.827
 4271SOL     OW 6159   0.382   2.562   0.480
 4271SOL    HW1 6160   0.427   2.472   0.477
 4271SOL    HW2 6161   0.288   2.551   0.513
 4272SOL     OW 6162   1.547   2.084   1.729
 4272SOL    HW1 6163   1.542   2.121   1.821
 4272SOL    HW2 6164   1.475   2.015   1.717
 4273SOL     OW 6165   0.614   1.984   0.117
 4273SOL    HW1 6166   0.712   1.962   0.124
 4273SOL    HW2 6167   0.583   1.967   0.024
 4274SOL     OW 6168   0.781   2.126   1.749
 4274SOL    HW1 6169   0.848   2.065   1.792
 4274SOL    HW2 6170   0.708   2.145   1.814
 4275SOL     OW 6171   0.888   3.376   1.195
 4275SOL    HW1 6172   0.865   3.351   1.101
 4275SOL    HW2 6173   0.949   3.307   1.234
 4276SOL     OW 6174   1.351   2.452   1.433
 4276SOL    HW1 6175   1.379   2.409   1.518
 4276SOL    HW2 6176   1.376   2.548   1.434
 4277SOL     OW 6177   0.803   3.264   0.924
 4277SOL    HW1 6178   0.893   3.278   0.882
 4277SOL    HW2 6179   0.732   3.266   0.853
 4278SOL     OW 6180   0.922   2.365   0.899
 4278SOL    HW1 6181   0.897   2.356   0.803
 4278SOL    HW2 6182   0.970   2.283   0.930
 4279SOL     OW 6183   0.539   1.926   0.512
 4279SOL    HW1 6184   0.458   1.927   0.570
 4279SOL    HW2 6185   0.542   2.009   0.457
 4280SOL     OW 6186   1.434   3.050   0.041
 4280SOL    HW1 6187   1.466   2.974   0.098
 4280SOL    HW2 6188   1.342   3.077   0.071
 4281SOL     OW 6189   0.297   1.897   0.171
 4281SOL    HW1 6190   0.346   1.981   0.150
 4281SOL    HW2 6191   0.359   1.832   0.216
 4282SOL     OW 6192   0.935   2.098   0.480
 4282SOL    HW1 6193   0.887   2.139   0.402
 4282SOL    HW2 6194   1.034   2.096   0.461
 4283SOL     OW 6195   1.076   2.545   1.464
 4283SOL    HW1 6196   0.996   2.484   1.467
 4283SOL    HW2 6197   1.157   2.492   1.440
 4284SOL     OW 6198   1.227   3.432   0.793
 4284SOL    HW1 6199   1.248   3.506   0.728
 4284SOL    HW2 6200   1.295   3.432   0.866
 4285SOL     OW 6201   0.459   3.014   0.741
 4285SOL    HW1 6202   0.388   2.987   0.806
 4285SOL    HW2 6203   0.433   2.986   0.648
 4286SOL     OW 6204   1.271   3.659   0.591
 4286SOL    HW1 6205   1.315   3.723   0.527
 4286SOL    HW2 6206   1.221   3.711   0.661
 4287SOL     OW 6207   1.032   2.411   0.016
 4287SOL    HW1 6208   0.991   2.493  -0.023
 4287SOL    HW2 6209   1.096   2.437   0.089
 4288SOL     OW 6210   0.078   2.418   1.386
 4288SOL    HW1 6211   0.170   2.417   1.345
 4288SOL    HW2 6212   0.072   2.492   1.453
 4289SOL     OW 6213   0.561   2.084   1.147
 4289SOL    HW1 6214   0.599   2.000   1.184
 4289SOL    HW2 6215   0.473   2.103   1.191
 4290SOL     OW 6216   0.866   2.316   0.642
 4290SOL    HW1 6217   0.834   2.388   0.580
 4290SOL    HW2 6218   0.890   2.235   0.589
 4291SOL     OW 6219   1.017   1.901   0.753
 4291SOL    HW1 6220   0.945   1.906   0.684
 4291SOL    HW2 6221   0.993   1.832   0.822
 4292SOL     OW 6222   1.429   3.035   0.867
 4292SOL    HW1 6223   1.374   2.951   0.860
 4292SOL    HW2 6224   1.455   3.064   0.775
 4293SOL     OW 6225   1.466   2.452   0.992
 4293SOL    HW1 6226   1.436   2.357   0.999
 4293SOL    HW2 6227   1.539   2.468   1.058
 4294SOL     OW 6228   1.857   2.695   0.377
 4294SOL    HW1 6229   1.899   2.631   0.441
 4294SOL    HW2 6230   1.819   2.644   0.299
 4295SOL     OW 6231   0.488   3.247   0.174
 4295SOL    HW1 6232   0.401   3.232   0.221
 4295SOL    HW2 6233   0.471   3.273   0.079
 4296SOL     OW 6234   1.664   3.142   0.657
 4296SOL    HW1 6235   1.763   3.150   0.671
 4296SOL    HW2 6236   1.619   3.226   0.688
 4297SOL     OW 6237   1.390   2.437   0.078
 4297SOL    HW1 6238   1.336   2.416   0.159
 4297SOL    HW2 6239   1.481   2.396   0.087
 4298SOL     OW 6240   0.527   2.118   0.328
 4298SOL    HW1 6241   0.554   2.059   0.253
 4298SOL    HW2 6242   0.527   2.213   0.297
 4299SOL     OW 6243   1.754   3.085   1.588
 4299SOL    HW1 6244   1.845   3.046   1.575
 4299SOL    HW2 6245   1.762   3.181   1.612
 4300SOL     OW 6246   1.064   3.209   1.340
 4300SOL    HW1 6247   0.984   3.186   1.395
 4300SOL    HW2 6248   1.147   3.183   1.389
 4301SOL     OW 6249   1.592   3.491   1.625
 4301SOL    HW1 6250   1.619   3.525   1.535
 4301SOL    HW2 6251   1.671   3.453   1.671
 4302SOL     OW 6252   1.111   3.057   1.100
 4302SOL    HW1 6253   1.071   3.101   1.181
 4302SOL    HW2 6254   1.070   3.094   1.017
 4303SOL     OW 6255   1.638   2.961   1.079
 4303SOL    HW1 6256   1.643   3.042   1.138
 4303SOL    HW2 6257   1.552   2.963   1.028
 4304SOL     OW 6258   0.915   1.951   1.402
 4304SOL    HW1 6259   0.940   1.931   1.307
 4304SOL    HW2 6260   0.987   2.007   1.444
 4305SOL     OW 6261   0.980   2.978   1.719
 4305SOL    HW1 6262   0.881   2.984   1.729
 4305SOL    HW2 6263   1.003   2.898   1.663
 4306SOL     OW 6264   0.705   2.912   0.368
 4306SOL    HW1 6265   0.691   2.919   0.467
 4306SOL    HW2 6266   0.789   2.861   0.350
 4307SOL     OW 6267   0.410   2.675   1.251
 4307SOL    HW1 6268   0.496   2.687   1.301
 4307SOL    HW2 6269   0.368   2.588   1.278
 4308SOL     OW 6270   1.274   2.248   1.262
 4308SOL    HW1 6271   1.295   2.322   1.326
 4308SOL    HW2 6272   1.185   2.265   1.219
 4309SOL     OW 6273   0.064   3.426   1.331
 4309SOL    HW1 6274   0.018   3.508   1.297
 4309SOL    HW2 6275   0.162   3.445   1.340
 4310SOL     OW 6276   0.367   2.962   0.501
 4310SOL    HW1 6277   0.360   3.045   0.445
 4310SOL    HW2 6278   0.371   2.882   0.441
 4311SOL     OW 6279   0.566   2.399   0.865
 4311SOL    HW1 6280   0.578   2.465   0.791
 4311SOL    HW2 6281   0.612   2.433   0.948
 4312SOL     OW 6282   1.252   3.210   0.388
 4312SOL    HW1 6283   1.302   3.287   0.428
 4312SOL    HW2 6284   1.157   3.212   0.420
 4313SOL     OW 6285   1.272   3.307   1.142
 4313SOL    HW1 6286   1.319   3.320   1.229
 4313SOL    HW2 6287   1.206   3.233   1.151
 4314SOL     OW 6288   1.582   2.501   0.472
 4314SOL    HW1 6289   1.551   2.562   0.545
 4314SOL    HW2 6290   1.632   2.553   0.403
 4315SOL     OW 6291   0.354   3.372   1.329
 4315SOL    HW1 6292   0.333   3.328   1.242
 4315SOL    HW2 6293   0.451   3.398   1.332
 4316SOL     OW 6294   0.402   2.613   1.598
 4316SOL    HW1 6295   0.470   2.668   1.551
 4316SOL    HW2 6296   0.442   2.525   1.625
 4317SOL     OW 6297   1.587   2.641   1.670
 4317SOL    HW1 6298   1.495   2.679   1.665
 4317SOL    HW2 6299   1.647   2.688   1.605
 4318SOL     OW 6300   1.013   1.967   1.770
 4318SOL    HW1 6301   1.019   2.052   1.718
 4318SOL    HW2 6302   1.045   1.891   1.713
 4319SOL     OW 6303   0.504   1.912   1.740
 4319SOL    HW1 6304   0.462   1.855   1.670
 4319SOL    HW2 6305   0.438   1.981   1.772
 4320SOL     OW 6306   0.573   2.732   1.029
 4320SOL    HW1 6307   0.617   2.821   1.020
 4320SOL    HW2 6308   0.510   2.732   1.106
 4321SOL     OW 6309   1.360   2.724   1.045
 4321SOL    HW1 6310   1.285   2.724   0.979
 4321SOL    HW2 6311   1.397   2.632   1.054
 4322SOL     OW 6312   1.209   2.387   0.275
 4322SOL    HW1 6313   1.222   2.303   0.329
 4322SOL    HW2 6314   1.180   2.461   0.335
 4323SOL     OW 6315   0.307   2.075   1.231
 4323SOL    HW1 6316   0.284   2.112   1.321
 4323SOL    HW2 6317   0.277   1.980   1.225
 4324SOL     OW 6318   0.037   3.172   1.282
 4324SOL    HW1 6319   0.090   3.123   1.350
 4324SOL    HW2 6320   0.059   3.270   1.287
 4325SOL     OW 6321   0.732   2.496   1.064
 4325SOL    HW1 6322   0.791   2.470   0.988
 4325SOL    HW2 6323   0.704   2.592   1.053
 4326SOL     OW 6324   1.728   2.797   1.854
 4326SOL    HW1 6325   1.682   2.790   1.765
 4326SOL    HW2 6326   1.666   2.841   1.920
 4327SOL     OW 6327   0.307   1.925   0.618
 4327SOL    HW1 6328   0.296   2.019   0.651
 4327SOL    HW2 6329   0.302   1.862   0.695
 4328SOL     OW 6330   1.622   2.229   0.374
 4328SOL    HW1 6331   1.624   2.153   0.438
 4328SOL    HW2 6332   1.574   2.306   0.414
 4329SOL     OW 6333   1.023   2.628   0.966
 4329SOL    HW1 6334   1.038   2.649   1.062
 4329SOL    HW2 6335   0.993   2.533   0.957
 4330SOL     OW 6336   0.980   3.435   1.700
 4330SOL    HW1 6337   0.960   3.479   1.612
 4330SOL    HW2 6338   1.019   3.344   1.684
 4331SOL     OW 6339   1.859   3.380   1.605
 4331SOL    HW1 6340   1.873   3.407   1.510
 4331SOL    HW2 6341   1.942   3.402   1.658
 4332SOL     OW 6342   0.350   2.760   1.804
 4332SOL    HW1 6343   0.426   2.804   1.852
 4332SOL    HW2 6344   0.385   2.713   1.722
 4333SOL     OW 6345   1.540   2.136   0.125
 4333SOL    HW1 6346   1.479   2.061   0.148
 4333SOL    HW2 6347   1.562   2.188   0.208
 4334SOL     OW 6348   1.303   2.700   0.042
 4334SOL    HW1 6349   1.337   2.607   0.057
 4334SOL    HW2 6350   1.321   2.727  -0.053
 4335SOL     OW 6351   1.068   3.195   0.849
 4335SOL    HW1 6352   1.075   3.111   0.794
 4335SOL    HW2 6353   1.130   3.264   0.813
 4336SOL     OW 6354   0.319   2.672   0.949
 4336SOL    HW1 6355   0.412   2.708   0.954
 4336SOL    HW2 6356   0.313   2.587   1.001
 4337SOL     OW 6357   0.339   2.371   1.006
 4337SOL    HW1 6358   0.287   2.288   0.989
 4337SOL    HW2 6359   0.416   2.376   0.942
 4338SOL     OW 6360   1.138   2.242   1.678
 4338SOL    HW1 6361   1.093   2.305   1.742
 4338SOL    HW2 6362   1.231   2.273   1.661
 4339SOL     OW 6363   1.160   2.069   1.477
 4339SOL    HW1 6364   1.160   2.133   1.554
 4339SOL    HW2 6365   1.188   2.117   1.394
 4340SOL     OW 6366   0.008   3.188   0.200
 4340SOL    HW1 6367  -0.085   3.209   0.169
 4340SOL    HW2 6368   0.018   3.089   0.213
 4341SOL     OW 6369   0.088   3.663   0.927
 4341SOL    HW1 6370   0.046   3.577   0.900
 4341SOL    HW2 6371   0.182   3.666   0.893
 4342SOL     OW 6372   0.504   3.430   0.910
 4342SOL    HW1 6373   0.570   3.504   0.919
 4342SOL    HW2 6374   0.548   3.351   0.868
 4343SOL     OW 6375   1.002   2.658   1.238
 4343SOL    HW1 6376   1.043   2.626   1.324
 4343SOL    HW2 6377   0.906   2.631   1.235
 4344SOL     OW 6378   0.040   2.406   1.114
 4344SOL    HW1 6379   0.125   2.373   1.073
 4344SOL    HW2 6380   0.053   2.421   1.212
 4345SOL     OW 6381   0.189   2.382   1.722
 4345SOL    HW1 6382   0.248   2.342   1.652
 4345SOL    HW2 6383   0.131   2.453   1.681
 4346SOL     OW 6384   1.369   2.812   1.660
 4346SOL    HW1 6385   1.408   2.901   1.680
 4346SOL    HW2 6386   1.379   2.792   1.563
 4347SOL     OW 6387   0.815   2.434   0.325
 4347SOL    HW1 6388   0.822   2.345   0.279
 4347SOL    HW2 6389   0.721   2.468   0.317
 4348SOL     OW 6390   1.657   2.466   1.206
 4348SOL    HW1 6391   1.619   2.397   1.268
 4348SOL    HW2 6392   1.739   2.430   1.162
 4349SOL     OW 6393   0.252   3.426   1.744
 4349SOL    HW1 6394   0.222   3.483   1.820
 4349SOL    HW2 6395   0.245   3.329   1.770
 4350SOL     OW 6396   0.671   2.326   1.269
 4350SOL    HW1 6397   0.637   2.237   1.239
 4350SOL    HW2 6398   0.697   2.380   1.189
 4351SOL     OW 6399   0.930   3.540   1.465
 4351SOL    HW1 6400   0.906   3.522   1.370
 4351SOL    HW2 6401   0.960   3.634   1.475
 4352SOL     OW 6402   0.473   2.362   0.191
 4352SOL    HW1 6403   0.534   2.442   0.195
 4352SOL    HW2 6404   0.378   2.393   0.198
 4353SOL     OW 6405   0.159   2.999   1.466
 4353SOL    HW1 6406   0.181   2.938   1.542
 4353SOL    HW2 6407   0.169   2.950   1.380
 4354SOL     OW 6408   1.347   2.921   1.234
 4354SOL    HW1 6409   1.371   2.858   1.160
 4354SOL    HW2 6410   1.257   2.961   1.216
 4355SOL     OW 6411   1.302   2.717   0.309
 4355SOL    HW1 6412   1.216   2.686   0.351
 4355SOL    HW2 6413   1.298   2.703   0.210
 4356SOL     OW 6414   1.759   3.609   1.154
 4356SOL    HW1 6415   1.820   3.639   1.081
 4356SOL    HW2 6416   1.721   3.520   1.132
 4357SOL     OW 6417   1.252   3.593   1.128
 4357SOL    HW1 6418   1.336   3.598   1.074
 4357SOL    HW2 6419   1.229   3.497   1.146
 4358SOL     OW 6420   0.083   3.120   1.022
 4358SOL    HW1 6421   0.078   3.119   1.122
 4358SOL    HW2 6422   0.000   3.079   0.984
 4359SOL     OW 6423   0.688   3.524   1.716
 4359SOL    HW1 6424   0.632   3.605   1.725
 4359SOL    HW2 6425   0.740   3.528   1.630
 4360SOL     OW 6426   0.903   1.948   0.133
 4360SOL    HW1 6427   0.954   1.949   0.047
 4360SOL    HW2 6428   0.959   1.906   0.204
 4361SOL     OW 6429   1.726   1.997   0.523
 4361SOL    HW1 6430   1.799   1.980   0.456
 4361SOL    HW2 6431   1.695   1.910   0.561
 4362SOL     OW 6432   1.388   3.435   0.477
 4362SOL    HW1 6433   1.455   3.447   0.403
 4362SOL    HW2 6434   1.348   3.524   0.500
 4363SOL     OW 6435   0.130   3.656   1.851
 4363SOL    HW1 6436   0.089   3.582   1.904
 4363SOL    HW2 6437   0.194   3.707   1.909
 4364SOL     OW 6438   1.280   2.789   0.672
 4364SOL    HW1 6439   1.340   2.708   0.674
 4364SOL    HW2 6440   1.320   2.858   0.612
 4365SOL     OW 6441   0.830   3.135   1.422
 4365SOL    HW1 6442   0.825   3.168   1.517
 4365SOL    HW2 6443   0.744   3.154   1.376
 4366SOL     OW 6444   0.672   3.478   0.154
 4366SOL    HW1 6445   0.681   3.488   0.055
 4366SOL    HW2 6446   0.632   3.389   0.175
 4367SOL     OW 6447   1.650   3.582   1.394
 4367SOL    HW1 6448   1.703   3.592   1.310
 4367SOL    HW2 6449   1.623   3.672   1.428
 4368SOL     OW 6450   1.841   2.037   0.963
 4368SOL    HW1 6451   1.880   1.952   0.927
 4368SOL    HW2 6452   1.743   2.039   0.944
 4369SOL     OW 6453   0.263   2.188   0.720
 4369SOL    HW1 6454   0.184   2.239   0.686
 4369SOL    HW2 6455   0.254   2.173   0.818
 4370SOL     OW 6456   1.194   3.474   0.031
 4370SOL    HW1 6457   1.200   3.381   0.068
 4370SOL    HW2 6458   1.135   3.474  -0.049
 4371SOL     OW 6459   0.822   2.864   1.372
 4371SOL    HW1 6460   0.862   2.863   1.280
 4371SOL    HW2 6461   0.832   2.956   1.412
 4372SOL     OW 6462   0.916   2.772   0.291
 4372SOL    HW1 6463   0.979   2.810   0.223
 4372SOL    HW2 6464   0.956   2.689   0.330
 4373SOL     OW 6465   1.504   3.469   0.044
 4373SOL    HW1 6466   1.412   3.506   0.051
 4373SOL    HW2 6467   1.542   3.489  -0.046
 4374SOL     OW 6468   0.372   3.150   1.490
 4374SOL    HW1 6469   0.359   3.243   1.456
 4374SOL    HW2 6470   0.288   3.098   1.477
 4375SOL     OW 6471   1.614   3.154   1.289
 4375SOL    HW1 6472   1.674   3.157   1.369
 4375SOL    HW2 6473   1.539   3.218   1.302
 4376SOL     OW 6474   1.039   2.960   0.696
 4376SOL    HW1 6475   0.969   2.913   0.750
 4376SOL    HW2 6476   1.098   2.892   0.653
 4377SOL     OW 6477   1.014   2.098   0.971
 4377SOL    HW1 6478   1.006   2.062   0.878
 4377SOL    HW2 6479   1.012   2.022   1.036
 4378SOL     OW 6480   0.590   3.349   0.491
 4378SOL    HW1 6481   0.632   3.291   0.421
 4378SOL    HW2 6482   0.546   3.428   0.447
 4379SOL     OW 6483   1.709   2.247   1.381
 4379SOL    HW1 6484   1.782   2.316   1.385
 4379SOL    HW2 6485   1.737   2.172   1.322
 4380SOL     OW 6486   0.255   3.210   0.290
 4380SOL    HW1 6487   0.159   3.211   0.263
 4380SOL    HW2 6488   0.267   3.263   0.374
 4381SOL     OW 6489   0.105   2.875   1.726
 4381SOL    HW1 6490   0.028   2.842   1.780
 4381SOL    HW2 6491   0.190   2.845   1.768
 4382SOL     OW 6492   0.672   2.065   1.489
 4382SOL    HW1 6493   0.762   2.049   1.449
 4382SOL    HW2 6494   0.680   2.070   1.588
 4383SOL     OW 6495   0.075   2.207   0.033
 4383SOL    HW1 6496  -0.017   2.179   0.004
 4383SOL    HW2 6497   0.106   2.284  -0.023
 4384SOL     OW 6498   1.440   2.718   1.398
 4384SOL    HW1 6499   1.383   2.770   1.335
 4384SOL    HW2 6500   1.536   2.730   1.374
 4385SOL     OW 6501   0.072   2.028   0.318
 4385SOL    HW1 6502   0.055   2.111   0.264
 4385SOL    HW2 6503   0.162   1.991   0.296
 4386SOL     OW 6504   1.183   3.197   0.119
 4386SOL    HW1 6505   1.084   3.186   0.121
 4386SOL    HW2 6506   1.217   3.212   0.212
 4387SOL     OW 6507   0.613   2.704   1.431
 4387SOL    HW1 6508   0.669   2.785   1.414
 4387SOL    HW2 6509   0.672   2.624   1.434
 4388SOL     OW 6510   1.493   3.629   0.959
 4388SOL    HW1 6511   1.526   3.693   0.890
 4388SOL    HW2 6512   1.559   3.623   1.034
 4389SOL     OW 6513   0.716   2.427   1.708
 4389SOL    HW1 6514   0.735   2.492   1.782
 4389SOL    HW2 6515   0.776   2.347   1.717
 4390SOL     OW 6516   1.450   3.082   1.633
 4390SOL    HW1 6517   1.441   3.072   1.732
 4390SOL    HW2 6518   1.546   3.075   1.607
 4391SOL     OW 6519   0.390   3.603   1.560
 4391SOL    HW1 6520   0.299   3.644   1.558
 4391SOL    HW2 6521   0.383   3.509   1.592
 4392SOL     OW 6522   1.674   2.745   1.254
 4392SOL    HW1 6523   1.647   2.656   1.217
 4392SOL    HW2 6524   1.675   2.813   1.181
 4393SOL     OW 6525   1.225   2.187   0.449
 4393SOL    HW1 6526   1.290   2.113   0.438
 4393SOL    HW2 6527   1.245   2.237   0.533
 4394SOL     OW 6528   0.594   2.607   0.652
 4394SOL    HW1 6529   0.644   2.692   0.633
 4394SOL    HW2 6530   0.506   2.609   0.604
 4395SOL     OW 6531   1.777   2.204   1.642
 4395SOL    HW1 6532   1.760   2.235   1.548
 4395SOL    HW2 6533   1.693   2.167   1.680
 4396SOL     OW 6534   1.730   2.796   1.517
 4396SOL    HW1 6535   1.768   2.887   1.532
 4396SOL    HW2 6536   1.722   2.779   1.418
 4397SOL     OW 6537   0.859   3.236   0.016
 4397SOL    HW1 6538   0.813   3.251   0.104
 4397SOL    HW2 6539   0.903   3.321  -0.014
 4398SOL     OW 6540   0.661   3.652   0.953
 4398SOL    HW1 6541   0.615   3.740   0.940
 4398SOL    HW2 6542   0.760   3.664   0.946
 4399SOL     OW 6543   0.859   2.818   0.861
 4399SOL    HW1 6544   0.913   2.749   0.909
 4399SOL    HW2 6545   0.827   2.887   0.927
 4400SOL     OW 6546   1.083   2.846   0.087
 4400SOL    HW1 6547   1.060   2.899   0.005
 4400SOL    HW2 6548   1.164   2.790   0.068
 4401SOL     OW 6549   1.861   3.431   0.851
 4401SOL    HW1 6550   1.790   3.419   0.781
 4401SOL    HW2 6551   1.862   3.352   0.911
 4402SOL     OW 6552   0.221   3.176   1.844
 4402SOL    HW1 6553   0.156   3.103   1.823
 4402SOL    HW2 6554   0.225   3.190   1.942
 4403SOL     OW 6555   0.079   3.102   0.653
 4403SOL    HW1 6556   0.078   3.055   0.741
 4403SOL    HW2 6557   0.161   3.074   0.602
 4404SOL     OW 6558   0.672   3.253   1.624
 4404SOL    HW1 6559   0.594   3.203   1.662
 4404SOL    HW2 6560   0.669   3.348   1.655
 4405SOL     OW 6561   1.824   2.054   1.227
 4405SOL    HW1 6562   1.820   1.964   1.271
 4405SOL    HW2 6563   1.827   2.043   1.128
 4406SOL     OW 6564   0.428   2.286   0.520
 4406SOL    HW1 6565   0.458   2.214   0.458
 4406SOL    HW2 6566   0.389   2.246   0.603
 4407SOL     OW 6567   1.705   3.349   1.104
 4407SOL    HW1 6568   1.612   3.324   1.077
 4407SOL    HW2 6569   1.731   3.299   1.186
 4408SOL     OW 6570   0.317   2.409   1.280
 4408SOL    HW1 6571   0.355   2.350   1.352
 4408SOL    HW2 6572   0.357   2.383   1.192
 4409SOL     OW 6573   0.812   3.448   0.687
 4409SOL    HW1 6574   0.844   3.458   0.593
 4409SOL    HW2 6575   0.733   3.386   0.689
 4410SOL     OW 6576   1.424   2.076   1.112
 4410SOL    HW1 6577   1.476   2.011   1.167
 4410SOL    HW2 6578   1.375   2.139   1.173
 4411SOL     OW 6579   1.001   1.896   1.154
 4411SOL    HW1 6580   0.938   1.824   1.123
 4411SOL    HW2 6581   1.094   1.860   1.154
 4412SOL     OW 6582   0.770   3.192   0.301
 4412SOL    HW1 6583   0.724   3.105   0.318
 4412SOL    HW2 6584   0.861   3.189   0.342
 4413SOL     OW 6585   0.618   3.429   1.284
 4413SOL    HW1 6586   0.613   3.511   1.341
 4413SOL    HW2 6587   0.707   3.426   1.239
 4414SOL     OW 6588   1.352   1.914   0.168
 4414SOL    HW1 6589   1.387   1.873   0.084
 4414SOL    HW2 6590   1.262   1.876   0.188
 4415SOL     OW 6591   1.300   2.315   0.691
 4415SOL    HW1 6592   1.241   2.395   0.695
 4415SOL    HW2 6593   1.315   2.280   0.784
 4416SOL     OW 6594   1.593   2.083   0.882
 4416SOL    HW1 6595   1.509   2.082   0.936
 4416SOL    HW2 6596   1.595   2.166   0.826
 4417SOL     OW 6597   0.039   2.939   0.300
 4417SOL    HW1 6598   0.138   2.928   0.291
 4417SOL    HW2 6599  -0.001   2.853   0.332
 4418SOL     OW 6600   0.875   3.508   0.337
 4418SOL    HW1 6601   0.798   3.473   0.283
 4418SOL    HW2 6602   0.843   3.579   0.399
 4419SOL     OW 6603   0.230   2.490   1.975
 4419SOL    HW1 6604   0.137   2.488   2.012
 4419SOL    HW2 6605   0.231   2.451   1.883
 4420SOL     OW 6606   0.225   2.137   2.858
 4420SOL    HW1 6607   0.260   2.120   2.950
 4420SOL    HW2 6608   0.137   2.092   2.846
 4421SOL     OW 6609   0.019   2.230   2.509
 4421SOL    HW1 6610  -0.063   2.273   2.548
 4421SOL    HW2 6611  -0.009   2.157   2.446
 4422SOL     OW 6612   0.569   3.137   3.027
 4422SOL    HW1 6613   0.476   3.130   2.990
 4422SOL    HW2 6614   0.580   3.226   3.071
 4423SOL     OW 6615   1.555   3.373   2.565
 4423SOL    HW1 6616   1.498   3.357   2.646
 4423SOL    HW2 6617   1.496   3.383   2.485
 4424SOL     OW 6618   1.135   2.565   2.579
 4424SOL    HW1 6619   1.192   2.643   2.554
 4424SOL    HW2 6620   1.075   2.591   2.655
 4425SOL     OW 6621   1.755   2.469   2.093
 4425SOL    HW1 6622   1.743   2.456   1.994
 4425SOL    HW2 6623   1.725   2.388   2.142
 4426SOL     OW 6624   0.768   3.006   2.885
 4426SOL    HW1 6625   0.690   3.023   2.945
 4426SOL    HW2 6626   0.802   3.093   2.849
 4427SOL     OW 6627   0.850   2.660   3.685
 4427SOL    HW1 6628   0.846   2.736   3.750
 4427SOL    HW2 6629   0.872   2.696   3.594
 4428SOL     OW 6630   0.685   2.874   2.527
 4428SOL    HW1 6631   0.754   2.858   2.597
 4428SOL    HW2 6632   0.612   2.931   2.565
 4429SOL     OW 6633   0.686   3.023   3.665
 4429SOL    HW1 6634   0.746   3.102   3.679
 4429SOL    HW2 6635   0.600   3.054   3.624
 4430SOL     OW 6636   0.335   3.297   2.923
 4430SOL    HW1 6637   0.257   3.266   2.870
 4430SOL    HW2 6638   0.393   3.355   2.866
 4431SOL     OW 6639   1.460   3.367   3.201
 4431SOL    HW1 6640   1.484   3.461   3.227
 4431SOL    HW2 6641   1.444   3.313   3.283
 4432SOL     OW 6642   0.438   2.254   3.361
 4432SOL    HW1 6643   0.520   2.198   3.370
 4432SOL    HW2 6644   0.357   2.196   3.365
 4433SOL     OW 6645   1.603   2.309   2.599
 4433SOL    HW1 6646   1.529   2.355   2.549
 4433SOL    HW2 6647   1.654   2.377   2.652
 4434SOL     OW 6648   0.231   3.575   2.345
 4434SOL    HW1 6649   0.265   3.652   2.399
 4434SOL    HW2 6650   0.275   3.575   2.255
 4435SOL     OW 6651   1.127   3.203   3.552
 4435SOL    HW1 6652   1.174   3.203   3.640
 4435SOL    HW2 6653   1.079   3.116   3.541
 4436SOL     OW 6654   0.230   3.296   2.400
 4436SOL    HW1 6655   0.204   3.392   2.400
 4436SOL    HW2 6656   0.159   3.242   2.445
 4437SOL     OW 6657   0.240   2.953   2.748
 4437SOL    HW1 6658   0.254   2.869   2.800
 4437SOL    HW2 6659   0.185   3.017   2.803
 4438SOL     OW 6660   0.620   3.648   3.301
 4438SOL    HW1 6661   0.528   3.631   3.336
 4438SOL    HW2 6662   0.648   3.740   3.327
 4439SOL     OW 6663   0.606   2.826   1.985
 4439SOL    HW1 6664   0.613   2.910   1.931
 4439SOL    HW2 6665   0.652   2.839   2.073
 4440SOL     OW 6666   1.594   1.976   3.342
 4440SOL    HW1 6667   1.576   2.043   3.270
 4440SOL    HW2 6668   1.591   2.022   3.431
 4441SOL     OW 6669   0.122   2.505   2.425
 4441SOL    HW1 6670   0.077   2.417   2.442
 4441SOL    HW2 6671   0.121   2.559   2.509
 4442SOL     OW 6672   1.842   3.629   2.221
 4442SOL    HW1 6673   1.896   3.600   2.301
 4442SOL    HW2 6674   1.872   3.719   2.192
 4443SOL     OW 6675   0.027   3.458   1.979
 4443SOL    HW1 6676   0.008   3.362   2.000
 4443SOL    HW2 6677  -0.006   3.516   2.054
 4444SOL     OW 6678   1.689   2.784   2.474
 4444SOL    HW1 6679   1.784   2.755   2.482
 4444SOL    HW2 6680   1.681   2.849   2.399
 4445SOL     OW 6681   1.641   2.970   2.294
 4445SOL    HW1 6682   1.727   2.972   2.242
 4445SOL    HW2 6683   1.655   3.017   2.382
 4446SOL     OW 6684   0.113   2.599   3.459
 4446SOL    HW1 6685   0.201   2.586   3.504
 4446SOL    HW2 6686   0.100   2.696   3.437
 4447SOL     OW 6687   0.613   3.227   2.588
 4447SOL    HW1 6688   0.564   3.140   2.597
 4447SOL    HW2 6689   0.590   3.270   2.501
 4448SOL     OW 6690   1.293   3.090   3.285
 4448SOL    HW1 6691   1.330   3.017   3.227
 4448SOL    HW2 6692   1.345   3.095   3.370
 4449SOL     OW 6693   0.809   1.866   2.364
 4449SOL    HW1 6694   0.849   1.957   2.355
 4449SOL    HW2 6695   0.709   1.874   2.370
 4450SOL     OW 6696   0.197   2.838   3.126
 4450SOL    HW1 6697   0.286   2.793   3.112
 4450SOL    HW2 6698   0.124   2.773   3.107
 4451SOL     OW 6699   1.525   2.861   2.052
 4451SOL    HW1 6700   1.462   2.785   2.065
 4451SOL    HW2 6701   1.573   2.879   2.138
 4452SOL     OW 6702   1.187   3.654   3.478
 4452SOL    HW1 6703   1.211   3.714   3.402
 4452SOL    HW2 6704   1.194   3.559   3.448
 4453SOL     OW 6705   0.317   2.113   3.663
 4453SOL    HW1 6706   0.388   2.184   3.669
 4453SOL    HW2 6707   0.229   2.152   3.691
 4454SOL     OW 6708   1.466   3.279   2.815
 4454SOL    HW1 6709   1.407   3.285   2.895
 4454SOL    HW2 6710   1.451   3.191   2.769
 4455SOL     OW 6711   1.667   3.576   2.434
 4455SOL    HW1 6712   1.626   3.553   2.346
 4455SOL    HW2 6713   1.649   3.502   2.499
 4456SOL     OW 6714   0.598   2.591   2.132
 4456SOL    HW1 6715   0.622   2.660   2.064
 4456SOL    HW2 6716   0.520   2.624   2.186
 4457SOL     OW 6717   1.281   2.207   2.806
 4457SOL    HW1 6718   1.195   2.157   2.793
 4457SOL    HW2 6719   1.343   2.153   2.862
 4458SOL     OW 6720   1.576   3.524   2.169
 4458SOL    HW1 6721   1.665   3.570   2.172
 4458SOL    HW2 6722   1.555   3.500   2.074
 4459SOL     OW 6723   0.807   2.467   3.327
 4459SOL    HW1 6724   0.760   2.464   3.416
 4459SOL    HW2 6725   0.756   2.412   3.261
 4460SOL     OW 6726   1.394   2.331   3.536
 4460SOL    HW1 6727   1.374   2.374   3.624
 4460SOL    HW2 6728   1.472   2.269   3.545
 4461SOL     OW 6729   0.973   2.752   3.434
 4461SOL    HW1 6730   1.019   2.668   3.405
 4461SOL    HW2 6731   0.917   2.786   3.359
 4462SOL     OW 6732   0.991   2.272   3.104
 4462SOL    HW1 6733   0.914   2.306   3.158
 4462SOL    HW2 6734   0.957   2.221   3.025
 4463SOL     OW 6735   1.041   2.563   2.291
 4463SOL    HW1 6736   1.067   2.559   2.387
 4463SOL    HW2 6737   0.956   2.512   2.277
 4464SOL     OW 6738   0.076   2.673   2.651
 4464SOL    HW1 6739   0.175   2.661   2.660
 4464SOL    HW2 6740   0.052   2.768   2.672
 4465SOL     OW 6741   0.130   3.683   3.433
 4465SOL    HW1 6742   0.120   3.668   3.532
 4465SOL    HW2 6743   0.044   3.719   3.397
 4466SOL     OW 6744   0.865   2.210   2.057
 4466SOL    HW1 6745   0.924   2.273   2.008
 4466SOL    HW2 6746   0.884   2.116   2.028
 4467SOL     OW 6747   1.719   2.447   3.693
 4467SOL    HW1 6748   1.693   2.536   3.657
 4467SOL    HW2 6749   1.717   2.379   3.620
 4468SOL     OW 6750   1.362   3.006   2.407
 4468SOL    HW1 6751   1.445   2.977   2.359
 4468SOL    HW2 6752   1.313   3.073   2.351
 4469SOL     OW 6753   0.550   2.058   2.747
 4469SOL    HW1 6754   0.545   2.053   2.847
 4469SOL    HW2 6755   0.552   2.154   2.718
 4470SOL     OW 6756   1.008   3.318   2.339
 4470SOL    HW1 6757   0.962   3.390   2.287
 4470SOL    HW2 6758   1.004   3.338   2.437
 4471SOL     OW 6759   0.351   3.663   2.715
 4471SOL    HW1 6760   0.401   3.577   2.721
 4471SOL    HW2 6761   0.416   3.740   2.712
 4472SOL     OW 6762   1.795   2.928   2.735
 4472SOL    HW1 6763   1.733   2.913   2.659
 4472SOL    HW2 6764   1.743   2.939   2.820
 4473SOL     OW 6765   1.227   3.412   3.368
 4473SOL    HW1 6766   1.233   3.335   3.432
 4473SOL    HW2 6767   1.175   3.386   3.288
 4474SOL     OW 6768   0.321   2.805   2.104
 4474SOL    HW1 6769   0.403   2.844   2.062
 4474SOL    HW2 6770   0.294   2.723   2.055
 4475SOL     OW 6771   1.458   2.597   2.590
 4475SOL    HW1 6772   1.453   2.532   2.665
 4475SOL    HW2 6773   1.538   2.656   2.603
 4476SOL     OW 6774   0.461   3.128   3.589
 4476SOL    HW1 6775   0.411   3.129   3.503
 4476SOL    HW2 6776   0.398   3.110   3.665
 4477SOL     OW 6777   1.111   3.638   2.099
 4477SOL    HW1 6778   1.051   3.576   2.149
 4477SOL    HW2 6779   1.142   3.594   2.014
 4478SOL     OW 6780   0.202   2.147   3.360
 4478SOL    HW1 6781   0.122   2.207   3.347
 4478SOL    HW2 6782   0.192   2.098   3.446
 4479SOL     OW 6783   1.632   3.239   1.943
 4479SOL    HW1 6784   1.600   3.333   1.933
 4479SOL    HW2 6785   1.556   3.176   1.931
 4480SOL     OW 6786   0.464   3.605   2.185
 4480SOL    HW1 6787   0.497   3.644   2.271
 4480SOL    HW2 6788   0.540   3.598   2.120
 4481SOL     OW 6789   1.400   1.969   2.288
 4481SOL    HW1 6790   1.376   1.932   2.198
 4481SOL    HW2 6791   1.499   1.985   2.292
 4482SOL     OW 6792   0.249   3.647   3.103
 4482SOL    HW1 6793   0.306   3.582   3.153
 4482SOL    HW2 6794   0.233   3.614   3.010
 4483SOL     OW 6795   0.940   3.560   2.766
 4483SOL    HW1 6796   1.020   3.503   2.787
 4483SOL    HW2 6797   0.891   3.520   2.689
 4484SOL     OW 6798   0.382   2.562   2.342
 4484SOL    HW1 6799   0.427   2.472   2.339
 4484SOL    HW2 6800   0.288   2.551   2.375
 4485SOL     OW 6801   1.547   2.084   3.591
 4485SOL    HW1 6802   1.542   2.121   3.683
 4485SOL    HW2 6803   1.475   2.015   3.579
 4486SOL     OW 6804   0.614   1.984   1.979
 4486SOL    HW1 6805   0.712   1.962   1.986
 4486SOL    HW2 6806   0.583   1.967   1.886
 4487SOL     OW 6807   0.781   2.126   3.611
 4487SOL    HW1 6808   0.848   2.065   3.654
 4487SOL    HW2 6809   0.708   2.145   3.676
 4488SOL     OW 6810   0.888   3.376   3.057
 4488SOL    HW1 6811   0.865   3.351   2.963
 4488SOL    HW2 6812   0.949   3.307   3.096
 4489SOL     OW 6813   1.351   2.452   3.295
 4489SOL    HW1 6814   1.379   2.409   3.380
 4489SOL    HW2 6815   1.376   2.548   3.296
 4490SOL     OW 6816   0.803   3.264   2.786
 4490SOL    HW1 6817   0.893   3.278   2.744
 4490SOL    HW2 6818   0.732   3.266   2.715
 4491SOL     OW 6819   0.922   2.365   2.761
 4491SOL    HW1 6820   0.897   2.356   2.665
 4491SOL    HW2 6821   0.970   2.283   2.792
 4492SOL     OW 6822   0.539   1.926   2.374
 4492SOL    HW1 6823   0.458   1.927   2.432
 4492SOL    HW2 6824   0.542   2.009   2.319
 4493SOL     OW 6825   1.434   3.050   1.903
 4493SOL    HW1 6826   1.466   2.974   1.960
 4493SOL    HW2 6827   1.342   3.077   1.933
 4494SOL     OW 6828   0.297   1.897   2.033
 4494SOL    HW1 6829   0.346   1.981   2.012
 4494SOL    HW2 6830   0.359   1.832   2.078
 4495SOL     OW 6831   0.935   2.098   2.342
 4495SOL    HW1 6832   0.887   2.139   2.264
 4495SOL    HW2 6833   1.034   2.096   2.323
 4496SOL     OW 6834   1.076   2.545   3.326
 4496SOL    HW1 6835   0.996   2.484   3.329
 4496SOL    HW2 6836   1.157   2.492   3.302
 4497SOL     OW 6837   1.227   3.432   2.655
 4497SOL    HW1 6838   1.248   3.506   2.590
 4497SOL    HW2 6839   1.295   3.432   2.728
 4498SOL     OW 6840   0.459   3.014   2.603
 4498SOL    HW1 6841   0.388   2.987   2.668
 4498SOL    HW2 6842   0.433   2.986   2.510
 4499SOL     OW 6843   1.271   3.659   2.453
 4499SOL    HW1 6844   1.315   3.723   2.389
 4499SOL    HW2 6845   1.221   3.711   2.523
 4500SOL     OW 6846   1.032   2.411   1.878
 4500SOL    HW1 6847   0.991   2.493   1.839
 4500SOL    HW2 6848   1.096   2.437   1.951
 4501SOL     OW 6849   0.078   2.418   3.248
 4501SOL    HW1 6850   0.170   2.417   3.207
 4501SOL    HW2 6851   0.072   2.492   3.315
 4502SOL     OW 6852   0.561   2.084   3.009
 4502SOL    HW1 6853   0.599   2.000   3.046
 4502SOL    HW2 6854   0.473   2.103   3.053
 4503SOL     OW 6855   0.866   2.316   2.504
 4503SOL    HW1 6856   0.834   2.388   2.442
 4503SOL    HW2 6857   0.890   2.235   2.451
 4504SOL     OW 6858   1.017   1.901   2.615
 4504SOL    HW1 6859   0.945   1.906   2.546
 4504SOL    HW2 6860   0.993   1.832   2.684
 4505SOL     OW 6861   1.429   3.035   2.729
 4505SOL    HW1 6862   1.374   2.951   2.722
 4505SOL    HW2 6863   1.455   3.064   2.637
 4506SOL     OW 6864   1.466   2.452   2.854
 4506SOL    HW1 6865   1.436   2.357   2.861
 4506SOL    HW2 6866   1.539   2.468   2.920
 4507SOL     OW 6867   1.857   2.695   2.239
 4507SOL    HW1 6868   1.899   2.631   2.303
 4507SOL    HW2 6869   1.819   2.644   2.161
 4508SOL     OW 6870   0.488   3.247   2.036
 4508SOL    HW1 6871   0.401   3.232   2.083
 4508SOL    HW2 6872   0.471   3.273   1.941
 4509SOL     OW 6873   1.664   3.142   2.519
 4509SOL    HW1 6874   1.763   3.150   2.533
 4509SOL    HW2 6875   1.619   3.226   2.550
 4510SOL     OW 6876   1.390   2.437   1.940
 4510SOL    HW1 6877   1.336   2.416   2.021
 4510SOL    HW2 6878   1.481   2.396   1.949
 4511SOL     OW 6879   0.527   2.118   2.190
 4511SOL    HW1 6880   0.554   2.059   2.115
 4511SOL    HW2 6881   0.527   2.213   2.159
 4512SOL     OW 6882   1.754   3.085   3.450
 4512SOL    HW1 6883   1.845   3.046   3.437
 4512SOL    HW2 6884   1.762   3.181   3.474
 4513SOL     OW 6885   1.064   3.209   3.202
 4513SOL    HW1 6886   0.984   3.186   3.257
 4513SOL    HW2 6887   1.147   3.183   3.251
 4514SOL     OW 6888   1.592   3.491   3.487
 4514SOL    HW1 6889   1.619   3.525   3.397
 4514SOL    HW2 6890   1.671   3.453   3.533
 4515SOL     OW 6891   1.111   3.057   2.962
 4515SOL    HW1 6892   1.071   3.101   3.043
 4515SOL    HW2 6893   1.070   3.094   2.879
 4516SOL     OW 6894   1.638   2.961   2.941
 4516SOL    HW1 6895   1.643   3.042   3.000
 4516SOL    HW2 6896   1.552   2.963   2.890
 4517SOL     OW 6897   0.915   1.951   3.264
 4517SOL    HW1 6898   0.940   1.931   3.169
 4517SOL    HW2 6899   0.987   2.007   3.306
 4518SOL     OW 6900   0.980   2.978   3.581
 4518SOL    HW1 6901   0.881   2.984   3.591
 4518SOL    HW2 6902   1.003   2.898   3.525
 4519SOL     OW 6903   0.705   2.912   2.230
 4519SOL    HW1 6904   0.691   2.919   2.329
 4519SOL    HW2 6905   0.789   2.861   2.212
 4520SOL     OW 6906   0.410   2.675   3.113
 4520SOL    HW1 6907   0.496   2.687   3.163
 4520SOL    HW2 6908   0.368   2.588   3.140
 4521SOL     OW 6909   1.274   2.248   3.124
 4521SOL    HW1 6910   1.295   2.322   3.188
 4521SOL    HW2 6911   1.185   2.265   3.081
 4522SOL     OW 6912   0.064   3.426   3.193
 4522SOL    HW1 6913   0.018   3.508   3.159
 4522SOL    HW2 6914   0.162   3.445   3.202
 4523SOL     OW 6915   0.367   2.962   2.363
 4523SOL    HW1 6916   0.360   3.045   2.307
 4523SOL    HW2 6917   0.371   2.882   2.303
 4524SOL     OW 6918   0.566   2.399   2.727
 4524SOL    HW1 6919   0.578   2.465   2.653
 4524SOL    HW2 6920   0.612   2.433   2.810
 4525SOL     OW 6921   1.252   3.210   2.250
 4525SOL    HW1 6922   1.302   3.287   2.290
 4525SOL    HW2 6923   1.157   3.212   2.282
 4526SOL     OW 6924   1.272   3.307   3.004
 4526SOL    HW1 6925   1.319   3.320   3.091
 4526SOL    HW2 6926   1.206   3.233   3.013
 4527SOL     OW 6927   1.582   2.501   2.334
 4527SOL    HW1 6928   1.551   2.562   2.407
 4527SOL    HW2 6929   1.632   2.553   2.265
 4528SOL     OW 6930   0.354   3.372   3.191
 4528SOL    HW1 6931   0.333   3.328   3.104
 4528SOL    HW2 6932   0.451   3.398   3.194
 4529SOL     OW 6933   0.402   2.613   3.460
 4529SOL    HW1 6934   0.470   2.668   3.413
 4529SOL    HW2 6935   0.442   2.525   3.487
 4530SOL     OW 6936   1.587   2.641   3.532
 4530SOL    HW1 6937   1.495   2.679   3.527
 4530SOL    HW2 6938   1.647   2.688   3.467
 4531SOL     OW 6939   1.013   1.967   3.632
 4531SOL    HW1 6940   1.019   2.052   3.580
 4531SOL    HW2 6941   1.045   1.891   3.575
 4532SOL     OW 6942   0.504   1.912   3.602
 4532SOL    HW1 6943   0.462   1.855   3.532
 4532SOL    HW2 6944   0.438   1.981   3.634
 4533SOL     OW 6945   0.573   2.732   2.891
 4533SOL    HW1 6946   0.617   2.821   2.882
 4533SOL    HW2 6947   0.510   2.732   2.968
 4534SOL     OW 6948   1.360   2.724   2.907
 4534SOL    HW1 6949   1.285   2.724   2.841
 4534SOL    HW2 6950   1.397   2.632   2.916
 4535SOL     OW 6951   1.209   2.387   2.137
 4535SOL    HW1 6952   1.222   2.303   2.191
 4535SOL    HW2 6953   1.180   2.461   2.197
 4536SOL     OW 6954   0.307   2.075   3.093
 4536SOL    HW1 6955   0.284   2.112   3.183
 4536SOL    HW2 6956   0.277   1.980   3.087
 4537SOL     OW 6957   0.037   3.172   3.144
 4537SOL    HW1 6958   0.090   3.123   3.212
 4537SOL    HW2 6959   0.059   3.270   3.149
 4538SOL     OW 6960   0.732   2.496   2.926
 4538SOL    HW1 6961   0.791   2.470   2.850
 4538SOL    HW2 6962   0.704   2.592   2.915
 4539SOL     OW 6963   1.728   2.797   3.716
 4539SOL    HW1 6964   1.682   2.790   3.627
 4539SOL    HW2 6965   1.666   2.841   3.782
 4540SOL     OW 6966   0.307   1.925   2.480
 4540SOL    HW1 6967   0.296   2.019   2.513
 4540SOL    HW2 6968   0.302   1.862   2.557
 4541SOL     OW 6969   1.622   2.229   2.236
 4541SOL    HW1 6970   1.624   2.153   2.300
 4541SOL    HW2 6971   1.574   2.306   2.276
 4542SOL     OW 6972   1.023   2.628   2.828
 4542SOL    HW1 6973   1.038   2.649   2.924
 4542SOL    HW2 6974   0.993   2.533   2.819
 4543SOL     OW 6975   0.980   3.435   3.562
 4543SOL    HW1 6976   0.960   3.479   3.474
 4543SOL    HW2 6977   1.019   3.344   3.546
 4544SOL     OW 6978   1.859   3.380   3.467
 4544SOL    HW1 6979   1.873   3.407   3.372
 4544SOL    HW2 6980   1.942   3.402   3.520
 4545SOL     OW 6981   0.350   2.760   3.666
 4545SOL    HW1 6982   0.426   2.804   3.714
 4545SOL    HW2 6983   0.385   2.713   3.584
 4546SOL     OW 6984   1.540   2.136   1.987
 4546SOL    HW1 6985   1.479   2.061   2.010
 4546SOL    HW2 6986   1.562   2.188   2.070
 4547SOL     OW 6987   1.303   2.700   1.904
 4547SOL    HW1 6988   1.337   2.607   1.919
 4547SOL    HW2 6989   1.321   2.727   1.809
 4548SOL     OW 6990   1.068   3.195   2.711
 4548SOL    HW1 6991   1.075   3.111   2.656
 4548SOL    HW2 6992   1.130   3.264   2.675
 4549SOL     OW 6993   0.319   2.672   2.811
 4549SOL    HW1 6994   0.412   2.708   2.816
 4549SOL    HW2 6995   0.313   2.587   2.863
 4550SOL     OW 6996   0.339   2.371   2.868
 4550SOL    HW1 6997   0.287   2.288   2.851
 4550SOL    HW2 6998   0.416   2.376   2.804
 4551SOL     OW 6999   1.138   2.242   3.540
 4551SOL    HW1 7000   1.093   2.305   3.604
 4551SOL    HW2 7001   1.231   2.273   3.523
 4552SOL     OW 7002   1.160   2.069   3.339
 4552SOL    HW1 7003   1.160   2.133   3.416
 4552SOL    HW2 7004   1.188   2.117   3.256
 4553SOL     OW 7005   0.008   3.188   2.062
 4553SOL    HW1 7006  -0.085   3.209   2.031
 4553SOL    HW2 7007   0.018   3.089   2.075
 4554SOL     OW 7008   0.088   3.663   2.789
 4554SOL    HW1 7009   0.046   3.577   2.762
 4554SOL    HW2 7010   0.182   3.666   2.755
 4555SOL     OW 7011   0.504   3.430   2.772
 4555SOL    HW1 7012   0.570   3.504   2.781
 4555SOL    HW2 7013   0.548   3.351   2.730
 4556SOL     OW 7014   1.002   2.658   3.100
 4556SOL    HW1 7015   1.043   2.626   3.186
 4556SOL    HW2 7016   0.906   2.631   3.097
 4557SOL     OW 7017   0.040   2.406   2.976
 4557SOL    HW1 7018   0.125   2.373   2.935
 4557SOL    HW2 7019   0.053   2.421   3.074
 4558SOL     OW 7020   0.189   2.382   3.584
 4558SOL    HW1 7021   0.248   2.342   3.514
 4558SOL    HW2 7022   0.131   2.453   3.543
 4559SOL     OW 7023   1.369   2.812   3.522
 4559SOL    HW1 7024   1.408   2.901   3.542
 4559SOL    HW2 7025   1.379   2.792   3.425
 4560SOL     OW 7026   0.815   2.434   2.187
 4560SOL    HW1 7027   0.822   2.345   2.141
 4560SOL    HW2 7028   0.721   2.468   2.179
 4561SOL     OW 7029   1.657   2.466   3.068
 4561SOL    HW1 7030   1.619   2.397   3.130
 4561SOL    HW2 7031   1.739   2.430   3.024
 4562SOL     OW 7032   0.252   3.426   3.606
 4562SOL    HW1 7033   0.222   3.483   3.682
 4562SOL    HW2 7034   0.245   3.329   3.632
 4563SOL     OW 7035   0.671   2.326   3.131
 4563SOL    HW1 7036   0.637   2.237   3.101
 4563SOL    HW2 7037   0.697   2.380   3.051
 4564SOL     OW 7038   0.930   3.540   3.327
 4564SOL    HW1 7039   0.906   3.522   3.232
 4564SOL    HW2 7040   0.960   3.634   3.337
 4565SOL     OW 7041   0.473   2.362   2.053
 4565SOL    HW1 7042   0.534   2.442   2.057
 4565SOL    HW2 7043   0.378   2.393   2.060
 4566SOL     OW 7044   0.159   2.999   3.328
 4566SOL    HW1 7045   0.181   2.938   3.404
 4566SOL    HW2 7046   0.169   2.950   3.242
 4567SOL     OW 7047   1.347   2.921   3.096
 4567SOL    HW1 7048   1.371   2.858   3.022
 4567SOL    HW2 7049   1.257   2.961   3.078
 4568SOL     OW 7050   1.302   2.717   2.171
 4568SOL    HW1 7051   1.216   2.686   2.213
 4568SOL    HW2 7052   1.298   2.703   2.072
 4569SOL     OW 7053   1.759   3.609   3.016
 4569SOL    HW1 7054   1.820   3.639   2.943
 4569SOL    HW2 7055   1.721   3.520   2.994
 4570SOL     OW 7056   1.252   3.593   2.990
 4570SOL    HW1 7057   1.336   3.598   2.936
 4570SOL    HW2 7058   1.229   3.497   3.008
 4571SOL     OW 7059   0.083   3.120   2.884
 4571SOL    HW1 7060   0.078   3.119   2.984
 4571SOL    HW2 7061   0.000   3.079   2.846
 4572SOL     OW 7062   0.688   3.524   3.578
 4572SOL    HW1 7063   0.632   3.605   3.587
 4572SOL    HW2 7064   0.740   3.528   3.492
 4573SOL     OW 7065   1.726   1.997   2.385
 4573SOL    HW1 7066   1.799   1.980   2.318
 4573SOL    HW2 7067   1.695   1.910   2.423
 4574SOL     OW 7068   1.388   3.435   2.339
 4574SOL    HW1 7069   1.455   3.447   2.265
 4574SOL    HW2 7070   1.348   3.524   2.362
 4575SOL     OW 7071   0.130   3.656   3.713
 4575SOL    HW1 7072   0.089   3.582   3.766
 4575SOL    HW2 7073   0.194   3.707   3.771
 4576SOL     OW 7074   1.280   2.789   2.534
 4576SOL    HW1 7075   1.340   2.708   2.536
 4576SOL    HW2 7076   1.320   2.858   2.474
 4577SOL     OW 7077   0.830   3.135   3.284
 4577SOL    HW1 7078   0.825   3.168   3.379
 4577SOL    HW2 7079   0.744   3.154   3.238
 4578SOL     OW 7080   0.672   3.478   2.016
 4578SOL    HW1 7081   0.681   3.488   1.917
 4578SOL    HW2 7082   0.632   3.389   2.037
 4579SOL     OW 7083   1.650   3.582   3.256
 4579SOL    HW1 7084   1.703   3.592   3.172
 4579SOL    HW2 7085   1.623   3.672   3.290
 4580SOL     OW 7086   1.841   2.037   2.825
 4580SOL    HW1 7087   1.880   1.952   2.789
 4580SOL    HW2 7088   1.743   2.039   2.806
 4581SOL     OW 7089   0.263   2.188   2.582
 4581SOL    HW1 7090   0.184   2.239   2.548
 4581SOL    HW2 7091   0.254   2.173   2.680
 4582SOL     OW 7092   1.194   3.474   1.893
 4582SOL    HW1 7093   1.200   3.381   1.930
 4582SOL    HW2 7094   1.135   3.474   1.813
 4583SOL     OW 7095   0.822   2.864   3.234
 4583SOL    HW1 7096   0.862   2.863   3.142
 4583SOL    HW2 7097   0.832   2.956   3.274
 4584SOL     OW 7098   0.916   2.772   2.153
 4584SOL    HW1 7099   0.979   2.810   2.085
 4584SOL    HW2 7100   0.956   2.689   2.192
 4585SOL     OW 7101   1.504   3.469   1.906
 4585SOL    HW1 7102   1.412   3.506   1.913
 4585SOL    HW2 7103   1.542   3.489   1.816
 4586SOL     OW 7104   0.372   3.150   3.352
 4586SOL    HW1 7105   0.359   3.243   3.318
 4586SOL    HW2 7106   0.288   3.098   3.339
 4587SOL     OW 7107   1.614   3.154   3.151
 4587SOL    HW1 7108   1.674   3.157   3.231
 4587SOL    HW2 7109   1.539   3.218   3.164
 4588SOL     OW 7110   1.039   2.960   2.558
 4588SOL    HW1 7111   0.969   2.913   2.612
 4588SOL    HW2 7112   1.098   2.892   2.515
 4589SOL     OW 7113   1.014   2.098   2.833
 4589SOL    HW1 7114   1.006   2.062   2.740
 4589SOL    HW2 7115   1.012   2.022   2.898
 4590SOL     OW 7116   0.590   3.349   2.353
 4590SOL    HW1 7117   0.632   3.291   2.283
 4590SOL    HW2 7118   0.546   3.428   2.309
 4591SOL     OW 7119   1.709   2.247   3.243
 4591SOL    HW1 7120   1.782   2.316   3.247
 4591SOL    HW2 7121   1.737   2.172   3.184
 4592SOL     OW 7122   0.255   3.210   2.152
 4592SOL    HW1 7123   0.159   3.211   2.125
 4592SOL    HW2 7124   0.267   3.263   2.236
 4593SOL     OW 7125   0.105   2.875   3.588
 4593SOL    HW1 7126   0.028   2.842   3.642
 4593SOL    HW2 7127   0.190   2.845   3.630
 4594SOL     OW 7128   0.672   2.065   3.351
 4594SOL    HW1 7129   0.762   2.049   3.311
 4594SOL    HW2 7130   0.680   2.070   3.450
 4595SOL     OW 7131   0.075   2.207   1.895
 4595SOL    HW1 7132  -0.017   2.179   1.866
 4595SOL    HW2 7133   0.106   2.284   1.839
 4596SOL     OW 7134   1.440   2.718   3.260
 4596SOL    HW1 7135   1.383   2.770   3.197
 4596SOL    HW2 7136   1.536   2.730   3.236
 4597SOL     OW 7137   0.072   2.028   2.180
 4597SOL    HW1 7138   0.055   2.111   2.126
 4597SOL    HW2 7139   0.162   1.991   2.158
 4598SOL     OW 7140   1.183   3.197   1.981
 4598SOL    HW1 7141   1.084   3.186   1.983
 4598SOL    HW2 7142   1.217   3.212   2.074
 4599SOL     OW 7143   0.613   2.704   3.293
 4599SOL    HW1 7144   0.669   2.785   3.276
 4599SOL    HW2 7145   0.672   2.624   3.296
 4600SOL     OW 7146   1.493   3.629   2.821
 4600SOL    HW1 7147   1.526   3.693   2.752
 4600SOL    HW2 7148   1.559   3.623   2.896
 4601SOL     OW 7149   0.716   2.427   3.570
 4601SOL    HW1 7150   0.735   2.492   3.644
 4601SOL    HW2 7151   0.776   2.347   3.579
 4602SOL     OW 7152   1.450   3.082   3.495
 4602SOL    HW1 7153   1.441   3.072   3.594
 4602SOL    HW2 7154   1.546   3.075   3.469
 4603SOL     OW 7155   0.390   3.603   3.422
 4603SOL    HW1 7156   0.299   3.644   3.420
 4603SOL    HW2 7157   0.383   3.509   3.454
 4604SOL     OW 7158   1.674   2.745   3.116
 4604SOL    HW1 7159   1.647   2.656   3.079
 4604SOL    HW2 7160   1.675   2.813   3.043
 4605SOL     OW 7161   1.225   2.187   2.311
 4605SOL    HW1 7162   1.290   2.113   2.300
 4605SOL    HW2 7163   1.245   2.237   2.395
 4606SOL     OW 7164   0.594   2.607   2.514
 4606SOL    HW1 7165   0.644   2.692   2.495
 4606SOL    HW2 7166   0.506   2.609   2.466
 4607SOL     OW 7167   1.777   2.204   3.504
 4607SOL    HW1 7168   1.760   2.235   3.410
 4607SOL    HW2 7169   1.693   2.167   3.542
 4608SOL     OW 7170   1.730   2.796   3.379
 4608SOL    HW1 7171   1.768   2.887   3.394
 4608SOL    HW2 7172   1.722   2.779   3.280
 4609SOL     OW 7173   0.859   3.236   1.878
 4609SOL    HW1 7174   0.813   3.251   1.966
 4609SOL    HW2 7175   0.903   3.321   1.848
 4610SOL     OW 7176   0.661   3.652   2.815
 4610SOL    HW1 7177   0.615   3.740   2.802
 4610SOL    HW2 7178   0.760   3.664   2.808
 4611SOL     OW 7179   0.859   2.818   2.723
 4611SOL    HW1 7180   0.913   2.749   2.771
 4611SOL    HW2 7181   0.827   2.887   2.789
 4612SOL     OW 7182   1.083   2.846   1.949
 4612SOL    HW1 7183   1.060   2.899   1.867
 4612SOL    HW2 7184   1.164   2.790   1.930
 4613SOL     OW 7185   1.861   3.431   2.713
 4613SOL    HW1 7186   1.790   3.419   2.643
 4613SOL    HW2 7187   1.862   3.352   2.773
 4614SOL     OW 7188   0.221   3.176   3.706
 4614SOL    HW1 7189   0.156   3.103   3.685
 4614SOL    HW2 7190   0.225   3.190   3.804
 4615SOL     OW 7191   0.079   3.102   2.515
 4615SOL    HW1 7192   0.078   3.055   2.603
 4615SOL    HW2 7193   0.161   3.074   2.464
 4616SOL     OW 7194   0.672   3.253   3.486
 4616SOL    HW1 7195   0.594   3.203   3.524
 4616SOL    HW2 7196   0.669   3.348   3.517
 4617SOL     OW 7197   1.824   2.054   3.089
 4617SOL    HW1 7198   1.820   1.964   3.133
 4617SOL    HW2 7199   1.827   2.043   2.990
 4618SOL     OW 7200   0.428   2.286   2.382
 4618SOL    HW1 7201   0.458   2.214   2.320
 4618SOL    HW2 7202   0.389   2.246   2.465
 4619SOL     OW 7203   1.705   3.349   2.966
 4619SOL    HW1 7204   1.612   3.324   2.939
 4619SOL    HW2 7205   1.731   3.299   3.048
 4620SOL     OW 7206   0.317   2.409   3.142
 4620SOL    HW1 7207   0.355   2.350   3.214
 4620SOL    HW2 7208   0.357   2.383   3.054
 4621SOL     OW 7209   0.812   3.448   2.549
 4621SOL    HW1 7210   0.844   3.458   2.455
 4621SOL    HW2 7211   0.733   3.386   2.551
 4622SOL     OW 7212   1.424   2.076   2.974
 4622SOL    HW1 7213   1.476   2.011   3.029
 4622SOL    HW2 7214   1.375   2.139   3.035
 4623SOL     OW 7215   1.001   1.896   3.016
 4623SOL    HW1 7216   0.938   1.824   2.985
 4623SOL    HW2 7217   1.094   1.860   3.016
 4624SOL     OW 7218   0.770   3.192   2.163
 4624SOL    HW1 7219   0.724   3.105   2.180
 4624SOL    HW2 7220   0.861   3.189   2.204
 4625SOL     OW 7221   0.618   3.429   3.146
 4625SOL    HW1 7222   0.613   3.511   3.203
 4625SOL    HW2 7223   0.707   3.426   3.101
 4626SOL     OW 7224   1.352   1.914   2.030
 4626SOL    HW1 7225   1.387   1.873   1.946
 4626SOL    HW2 7226   1.262   1.876   2.050
 4627SOL     OW 7227   1.300   2.315   2.553
 4627SOL    HW1 7228   1.241   2.395   2.557
 4627SOL    HW2 7229   1.315   2.280   2.646
 4628SOL     OW 7230   1.593   2.083   2.744
 4628SOL    HW1 7231   1.509   2.082   2.798
 4628SOL    HW2 7232   1.595   2.166   2.688
 4629SOL     OW 7233   0.039   2.939   2.162
 4629SOL    HW1 7234   0.138   2.928   2.153
 4629SOL    HW2 7235  -0.001   2.853   2.194
 4630SOL     OW 7236   0.875   3.508   2.199
 4630SOL    HW1 7237   0.798   3.473   2.145
 4630SOL    HW2 7238   0.843   3.579   2.261
 4631SOL     OW 7239   0.230   2.490   3.837
 4631SOL    HW1 7240   0.137   2.488   3.874
 4631SOL    HW2 7241   0.231   2.451   3.745
 4632SOL     OW 7242   0.225   2.137   4.720
 4632SOL    HW1 7243   0.260   2.120   4.812
 4632SOL    HW2 7244   0.137   2.092   4.708
 4633SOL     OW 7245   0.019   2.230   4.371
 4633SOL    HW1 7246  -0.063   2.273   4.410
 4633SOL    HW2 7247  -0.009   2.157   4.308
 4634SOL     OW 7248   0.569   3.137   4.889
 4634SOL    HW1 7249   0.476   3.130   4.852
 4634SOL    HW2 7250   0.580   3.226   4.933
 4635SOL     OW 7251   1.555   3.373   4.427
 4635SOL    HW1 7252   1.498   3.357   4.508
 4635SOL    HW2 7253   1.496   3.383   4.347
 4636SOL     OW 7254   1.135   2.565   4.441
 4636SOL    HW1 7255   1.192   2.643   4.416
 4636SOL    HW2 7256   1.075   2.591   4.517
 4637SOL     OW 7257   1.755   2.469   3.955
 4637SOL    HW1 7258   1.743   2.456   3.856
 4637SOL    HW2 7259   1.725   2.388   4.004
 4638SOL     OW 7260   0.768   3.006   4.747
 4638SOL    HW1 7261   0.690   3.023   4.807
 4638SOL    HW2 7262   0.802   3.093   4.711
 4639SOL     OW 7263   0.685   2.874   4.389
 4639SOL    HW1 7264   0.754   2.858   4.459
 4639SOL    HW2 7265   0.612   2.931   4.427
 4640SOL     OW 7266   0.335   3.297   4.785
 4640SOL    HW1 7267   0.257   3.266   4.732
 4640SOL    HW2 7268   0.393   3.355   4.728
 4641SOL     OW 7269   1.460   3.367   5.063
 4641SOL    HW1 7270   1.484   3.461   5.089
 4641SOL    HW2 7271   1.444   3.313   5.145
 4642SOL     OW 7272   0.438   2.254   5.223
 4642SOL    HW1 7273   0.520   2.198   5.232
 4642SOL    HW2 7274   0.357   2.196   5.227
 4643SOL     OW 7275   1.603   2.309   4.461
 4643SOL    HW1 7276   1.529   2.355   4.411
 4643SOL    HW2 7277   1.654   2.377   4.514
 4644SOL     OW 7278   0.231   3.575   4.207
 4644SOL    HW1 7279   0.265   3.652   4.261
 4644SOL    HW2 7280   0.275   3.575   4.117
 4645SOL     OW 7281   1.127   3.203   5.414
 4645SOL    HW1 7282   1.174   3.203   5.502
 4645SOL    HW2 7283   1.079   3.116   5.403
 4646SOL     OW 7284   0.230   3.296   4.262
 4646SOL    HW1 7285   0.204   3.392   4.262
 4646SOL    HW2 7286   0.159   3.242   4.307
 4647SOL     OW 7287   0.240   2.953   4.610
 4647SOL    HW1 7288   0.254   2.869   4.662
 4647SOL    HW2 7289   0.185   3.017   4.665
 4648SOL     OW 7290   0.620   3.648   5.163
 4648SOL    HW1 7291   0.528   3.631   5.198
 4648SOL    HW2 7292   0.648   3.740   5.189
 4649SOL     OW 7293   0.606   2.826   3.847
 4649SOL    HW1 7294   0.613   2.910   3.793
 4649SOL    HW2 7295   0.652   2.839   3.935
 4650SOL     OW 7296   1.594   1.976   5.204
 4650SOL    HW1 7297   1.576   2.043   5.132
 4650SOL    HW2 7298   1.591   2.022   5.293
 4651SOL     OW 7299   0.122   2.505   4.287
 4651SOL    HW1 7300   0.077   2.417   4.304
 4651SOL    HW2 7301   0.121   2.559   4.371
 4652SOL     OW 7302   1.842   3.629   4.083
 4652SOL    HW1 7303   1.896   3.600   4.163
 4652SOL    HW2 7304   1.872   3.719   4.054
 4653SOL     OW 7305   0.027   3.458   3.841
 4653SOL    HW1 7306   0.008   3.362   3.862
 4653SOL    HW2 7307  -0.006   3.516   3.916
 4654SOL     OW 7308   1.689   2.784   4.336
 4654SOL    HW1 7309   1.784   2.755   4.344
 4654SOL    HW2 7310   1.681   2.849   4.261
 4655SOL     OW 7311   1.641   2.970   4.156
 4655SOL    HW1 7312   1.727   2.972   4.104
 4655SOL    HW2 7313   1.655   3.017   4.244
 4656SOL     OW 7314   0.113   2.599   5.321
 4656SOL    HW1 7315   0.201   2.586   5.366
 4656SOL    HW2 7316   0.100   2.696   5.299
 4657SOL     OW 7317   0.613   3.227   4.450
 4657SOL    HW1 7318   0.564   3.140   4.459
 4657SOL    HW2 7319   0.590   3.270   4.363
 4658SOL     OW 7320   1.293   3.090   5.147
 4658SOL    HW1 7321   1.330   3.017   5.089
 4658SOL    HW2 7322   1.345   3.095   5.232
 4659SOL     OW 7323   0.809   1.866   4.226
 4659SOL    HW1 7324   0.849   1.957   4.217
 4659SOL    HW2 7325   0.709   1.874   4.232
 4660SOL     OW 7326   0.197   2.838   4.988
 4660SOL    HW1 7327   0.286   2.793   4.974
 4660SOL    HW2 7328   0.124   2.773   4.969
 4661SOL     OW 7329   1.525   2.861   3.914
 4661SOL    HW1 7330   1.462   2.785   3.927
 4661SOL    HW2 7331   1.573   2.879   4.000
 4662SOL     OW 7332   1.187   3.654   5.340
 4662SOL    HW1 7333   1.211   3.714   5.264
 4662SOL    HW2 7334   1.194   3.559   5.310
 4663SOL     OW 7335   1.466   3.279   4.677
 4663SOL    HW1 7336   1.407   3.285   4.757
 4663SOL    HW2 7337   1.451   3.191   4.631
 4664SOL     OW 7338   1.667   3.576   4.296
 4664SOL    HW1 7339   1.626   3.553   4.208
 4664SOL    HW2 7340   1.649   3.502   4.361
 4665SOL     OW 7341   0.598   2.591   3.994
 4665SOL    HW1 7342   0.622   2.660   3.926
 4665SOL    HW2 7343   0.520   2.624   4.048
 4666SOL     OW 7344   1.281   2.207   4.668
 4666SOL    HW1 7345   1.195   2.157   4.655
 4666SOL    HW2 7346   1.343   2.153   4.724
 4667SOL     OW 7347   1.576   3.524   4.031
 4667SOL    HW1 7348   1.665   3.570   4.034
 4667SOL    HW2 7349   1.555   3.500   3.936
 4668SOL     OW 7350   0.807   2.467   5.189
 4668SOL    HW1 7351   0.760   2.464   5.278
 4668SOL    HW2 7352   0.756   2.412   5.123
 4669SOL     OW 7353   1.394   2.331   5.398
 4669SOL    HW1 7354   1.374   2.374   5.486
 4669SOL    HW2 7355   1.472   2.269   5.407
 4670SOL     OW 7356   0.973   2.752   5.296
 4670SOL    HW1 7357   1.019   2.668   5.267
 4670SOL    HW2 7358   0.917   2.786   5.221
 4671SOL     OW 7359   0.991   2.272   4.966
 4671SOL    HW1 7360   0.914   2.306   5.020
 4671SOL    HW2 7361   0.957   2.221   4.887
 4672SOL     OW 7362   1.041   2.563   4.153
 4672SOL    HW1 7363   1.067   2.559   4.249
 4672SOL    HW2 7364   0.956   2.512   4.139
 4673SOL     OW 7365   0.076   2.673   4.513
 4673SOL    HW1 7366   0.175   2.661   4.522
 4673SOL    HW2 7367   0.052   2.768   4.534
 4674SOL     OW 7368   0.130   3.683   5.295
 4674SOL    HW1 7369   0.120   3.668   5.394
 4674SOL    HW2 7370   0.044   3.719   5.259
 4675SOL     OW 7371   0.865   2.210   3.919
 4675SOL    HW1 7372   0.924   2.273   3.870
 4675SOL    HW2 7373   0.884   2.116   3.890
 4676SOL     OW 7374   1.362   3.006   4.269
 4676SOL    HW1 7375   1.445   2.977   4.221
 4676SOL    HW2 7376   1.313   3.073   4.213
 4677SOL     OW 7377   0.550   2.058   4.609
 4677SOL    HW1 7378   0.545   2.053   4.709
 4677SOL    HW2 7379   0.552   2.154   4.580
 4678SOL     OW 7380   1.008   3.318   4.201
 4678SOL    HW1 7381   0.962   3.390   4.149
 4678SOL    HW2 7382   1.004   3.338   4.299
 4679SOL     OW 7383   0.351   3.663   4.577
 4679SOL    HW1 7384   0.401   3.577   4.583
 4679SOL    HW2 7385   0.416   3.740   4.574
 4680SOL     OW 7386   1.795   2.928   4.597
 4680SOL    HW1 7387   1.733   2.913   4.521
 4680SOL    HW2 7388   1.743   2.939   4.682
 4681SOL     OW 7389   1.227   3.412   5.230
 4681SOL    HW1 7390   1.233   3.335   5.294
 4681SOL    HW2 7391   1.175   3.386   5.150
 4682SOL     OW 7392   0.321   2.805   3.966
 4682SOL    HW1 7393   0.403   2.844   3.924
 4682SOL    HW2 7394   0.294   2.723   3.917
 4683SOL     OW 7395   1.458   2.597   4.452
 4683SOL    HW1 7396   1.453   2.532   4.527
 4683SOL    HW2 7397   1.538   2.656   4.465
 4684SOL     OW 7398   0.461   3.128   5.451
 4684SOL    HW1 7399   0.411   3.129   5.365
 4684SOL    HW2 7400   0.398   3.110   5.527
 4685SOL     OW 7401   1.111   3.638   3.961
 4685SOL    HW1 7402   1.051   3.576   4.011
 4685SOL    HW2 7403   1.142   3.594   3.876
 4686SOL     OW 7404   0.202   2.147   5.222
 4686SOL    HW1 7405   0.122   2.207   5.209
 4686SOL    HW2 7406   0.192   2.098   5.308
 4687SOL     OW 7407   1.632   3.239   3.805
 4687SOL    HW1 7408   1.600   3.333   3.795
 4687SOL    HW2 7409   1.556   3.176   3.793
 4688SOL     OW 7410   0.464   3.605   4.047
 4688SOL    HW1 7411   0.497   3.644   4.133
 4688SOL    HW2 7412   0.540   3.598   3.982
 4689SOL     OW 7413   1.400   1.969   4.150
 4689SOL    HW1 7414   1.376   1.932   4.060
 4689SOL    HW2 7415   1.499   1.985   4.154
 4690SOL     OW 7416   0.249   3.647   4.965
 4690SOL    HW1 7417   0.306   3.582   5.015
 4690SOL    HW2 7418   0.233   3.614   4.872
 4691SOL     OW 7419   0.940   3.560   4.628
 4691SOL    HW1 7420   1.020   3.503   4.649
 4691SOL    HW2 7421   0.891   3.520   4.551
 4692SOL     OW 7422   0.382   2.562   4.204
 4692SOL    HW1 7423   0.427   2.472   4.201
 4692SOL    HW2 7424   0.288   2.551   4.237
 4693SOL     OW 7425   0.614   1.984   3.841
 4693SOL    HW1 7426   0.712   1.962   3.848
 4693SOL    HW2 7427   0.583   1.967   3.748
 4694SOL     OW 7428   0.888   3.376   4.919
 4694SOL    HW1 7429   0.865   3.351   4.825
 4694SOL    HW2 7430   0.949   3.307   4.958
 4695SOL     OW 7431   1.351   2.452   5.157
 4695SOL    HW1 7432   1.379   2.409   5.242
 4695SOL    HW2 7433   1.376   2.548   5.158
 4696SOL     OW 7434   0.803   3.264   4.648
 4696SOL    HW1 7435   0.893   3.278   4.606
 4696SOL    HW2 7436   0.732   3.266   4.577
 4697SOL     OW 7437   0.922   2.365   4.623
 4697SOL    HW1 7438   0.897   2.356   4.527
 4697SOL    HW2 7439   0.970   2.283   4.654
 4698SOL     OW 7440   0.539   1.926   4.236
 4698SOL    HW1 7441   0.458   1.927   4.294
 4698SOL    HW2 7442   0.542   2.009   4.181
 4699SOL     OW 7443   1.434   3.050   3.765
 4699SOL    HW1 7444   1.466   2.974   3.822
 4699SOL    HW2 7445   1.342   3.077   3.795
 4700SOL     OW 7446   0.297   1.897   3.895
 4700SOL    HW1 7447   0.346   1.981   3.874
 4700SOL    HW2 7448   0.359   1.832   3.940
 4701SOL     OW 7449   0.935   2.098   4.204
 4701SOL    HW1 7450   0.887   2.139   4.126
 4701SOL    HW2 7451   1.034   2.096   4.185
 4702SOL     OW 7452   1.076   2.545   5.188
 4702SOL    HW1 7453   0.996   2.484   5.191
 4702SOL    HW2 7454   1.157   2.492   5.164
 4703SOL     OW 7455   1.227   3.432   4.517
 4703SOL    HW1 7456   1.248   3.506   4.452
 4703SOL    HW2 7457   1.295   3.432   4.590
 4704SOL     OW 7458   0.459   3.014   4.465
 4704SOL    HW1 7459   0.388   2.987   4.530
 4704SOL    HW2 7460   0.433   2.986   4.372
 4705SOL     OW 7461   1.271   3.659   4.315
 4705SOL    HW1 7462   1.315   3.723   4.251
 4705SOL    HW2 7463   1.221   3.711   4.385
 4706SOL     OW 7464   1.032   2.411   3.740
 4706SOL    HW1 7465   0.991   2.493   3.701
 4706SOL    HW2 7466   1.096   2.437   3.813
 4707SOL     OW 7467   0.078   2.418   5.110
 4707SOL    HW1 7468   0.170   2.417   5.069
 4707SOL    HW2 7469   0.072   2.492   5.177
 4708SOL     OW 7470   0.561   2.084   4.871
 4708SOL    HW1 7471   0.599   2.000   4.908
 4708SOL    HW2 7472   0.473   2.103   4.915
 4709SOL     OW 7473   0.866   2.316   4.366
 4709SOL    HW1 7474   0.834   2.388   4.304
 4709SOL    HW2 7475   0.890   2.235   4.313
 4710SOL     OW 7476   1.017   1.901   4.477
 4710SOL    HW1 7477   0.945   1.906   4.408
 4710SOL    HW2 7478   0.993   1.832   4.546
 4711SOL     OW 7479   1.429   3.035   4.591
 4711SOL    HW1 7480   1.374   2.951   4.584
 4711SOL    HW2 7481   1.455   3.064   4.499
 4712SOL     OW 7482   1.466   2.452   4.716
 4712SOL    HW1 7483   1.436   2.357   4.723
 4712SOL    HW2 7484   1.539   2.468   4.782
 4713SOL     OW 7485   1.857   2.695   4.101
 4713SOL    HW1 7486   1.899   2.631   4.165
 4713SOL    HW2 7487   1.819   2.644   4.023
 4714SOL     OW 7488   0.488   3.247   3.898
 4714SOL    HW1 7489   0.401   3.232   3.945
 4714SOL    HW2 7490   0.471   3.273   3.803
 4715SOL     OW 7491   1.664   3.142   4.381
 4715SOL    HW1 7492   1.763   3.150   4.395
 4715SOL    HW2 7493   1.619   3.226   4.412
 4716SOL     OW 7494   1.390   2.437   3.802
 4716SOL    HW1 7495   1.336   2.416   3.883
 4716SOL    HW2 7496   1.481   2.396   3.811
 4717SOL     OW 7497   0.527   2.118   4.052
 4717SOL    HW1 7498   0.554   2.059   3.977
 4717SOL    HW2 7499   0.527   2.213   4.021
 4718SOL     OW 7500   1.754   3.085   5.312
 4718SOL    HW1 7501   1.845   3.046   5.299
 4718SOL    HW2 7502   1.762   3.181   5.336
 4719SOL     OW 7503   1.064   3.209   5.064
 4719SOL    HW1 7504   0.984   3.186   5.119
 4719SOL    HW2 7505   1.147   3.183   5.113
 4720SOL     OW 7506   1.592   3.491   5.349
 4720SOL    HW1 7507   1.619   3.525   5.259
 4720SOL    HW2 7508   1.671   3.453   5.395
 4721SOL     OW 7509   1.111   3.057   4.824
 4721SOL    HW1 7510   1.071   3.101   4.905
 4721SOL    HW2 7511   1.070   3.094   4.741
 4722SOL     OW 7512   1.638   2.961   4.803
 4722SOL    HW1 7513   1.643   3.042   4.862
 4722SOL    HW2 7514   1.552   2.963   4.752
 4723SOL     OW 7515   0.915   1.951   5.126
 4723SOL    HW1 7516   0.940   1.931   5.031
 4723SOL    HW2 7517   0.987   2.007   5.168
 4724SOL     OW 7518   0.980   2.978   5.443
 4724SOL    HW1 7519   0.881   2.984   5.453
 4724SOL    HW2 7520   1.003   2.898   5.387
 4725SOL     OW 7521   0.705   2.912   4.092
 4725SOL    HW1 7522   0.691   2.919   4.191
 4725SOL    HW2 7523   0.789   2.861   4.074
 4726SOL     OW 7524   0.410   2.675   4.975
 4726SOL    HW1 7525   0.496   2.687   5.025
 4726SOL    HW2 7526   0.368   2.588   5.002
 4727SOL     OW 7527   1.274   2.248   4.986
 4727SOL    HW1 7528   1.295   2.322   5.050
 4727SOL    HW2 7529   1.185   2.265   4.943
 4728SOL     OW 7530   0.064   3.426   5.055
 4728SOL    HW1 7531   0.018   3.508   5.021
 4728SOL    HW2 7532   0.162   3.445   5.064
 4729SOL     OW 7533   0.367   2.962   4.225
 4729SOL    HW1 7534   0.360   3.045   4.169
 4729SOL    HW2 7535   0.371   2.882   4.165
 4730SOL     OW 7536   0.566   2.399   4.589
 4730SOL    HW1 7537   0.578   2.465   4.515
 4730SOL    HW2 7538   0.612   2.433   4.672
 4731SOL     OW 7539   1.252   3.210   4.112
 4731SOL    HW1 7540   1.302   3.287   4.152
 4731SOL    HW2 7541   1.157   3.212   4.144
 4732SOL     OW 7542   1.272   3.307   4.866
 4732SOL    HW1 7543   1.319   3.320   4.953
 4732SOL    HW2 7544   1.206   3.233   4.875
 4733SOL     OW 7545   1.582   2.501   4.196
 4733SOL    HW1 7546   1.551   2.562   4.269
 4733SOL    HW2 7547   1.632   2.553   4.127
 4734SOL     OW 7548   0.354   3.372   5.053
 4734SOL    HW1 7549   0.333   3.328   4.966
 4734SOL    HW2 7550   0.451   3.398   5.056
 4735SOL     OW 7551   0.402   2.613   5.322
 4735SOL    HW1 7552   0.470   2.668   5.275
 4735SOL    HW2 7553   0.442   2.525   5.349
 4736SOL     OW 7554   1.587   2.641   5.394
 4736SOL    HW1 7555   1.495   2.679   5.389
 4736SOL    HW2 7556   1.647   2.688   5.329
 4737SOL     OW 7557   0.504   1.912   5.464
 4737SOL    HW1 7558   0.462   1.855   5.394
 4737SOL    HW2 7559   0.438   1.981   5.496
 4738SOL     OW 7560   0.573   2.732   4.753
 4738SOL    HW1 7561   0.617   2.821   4.744
 4738SOL    HW2 7562   0.510   2.732   4.830
 4739SOL     OW 7563   1.360   2.724   4.769
 4739SOL    HW1 7564   1.285   2.724   4.703
 4739SOL    HW2 7565   1.397   2.632   4.778
 4740SOL     OW 7566   1.209   2.387   3.999
 4740SOL    HW1 7567   1.222   2.303   4.053
 4740SOL    HW2 7568   1.180   2.461   4.059
 4741SOL     OW 7569   0.307   2.075   4.955
 4741SOL    HW1 7570   0.284   2.112   5.045
 4741SOL    HW2 7571   0.277   1.980   4.949
 4742SOL     OW 7572   0.037   3.172   5.006
 4742SOL    HW1 7573   0.090   3.123   5.074
 4742SOL    HW2 7574   0.059   3.270   5.011
 4743SOL     OW 7575   0.732   2.496   4.788
 4743SOL    HW1 7576   0.791   2.470   4.712
 4743SOL    HW2 7577   0.704   2.592   4.777
 4744SOL     OW 7578   0.307   1.925   4.342
 4744SOL    HW1 7579   0.296   2.019   4.375
 4744SOL    HW2 7580   0.302   1.862   4.419
 4745SOL     OW 7581   1.622   2.229   4.098
 4745SOL    HW1 7582   1.624   2.153   4.162
 4745SOL    HW2 7583   1.574   2.306   4.138
 4746SOL     OW 7584   1.023   2.628   4.690
 4746SOL    HW1 7585   1.038   2.649   4.786
 4746SOL    HW2 7586   0.993   2.533   4.681
 4747SOL     OW 7587   0.980   3.435   5.424
 4747SOL    HW1 7588   0.960   3.479   5.336
 4747SOL    HW2 7589   1.019   3.344   5.408
 4748SOL     OW 7590   1.859   3.380   5.329
 4748SOL    HW1 7591   1.873   3.407   5.234
 4748SOL    HW2 7592   1.942   3.402   5.382
 4749SOL     OW 7593   1.540   2.136   3.849
 4749SOL    HW1 7594   1.479   2.061   3.872
 4749SOL    HW2 7595   1.562   2.188   3.932
 4750SOL     OW 7596   1.303   2.700   3.766
 4750SOL    HW1 7597   1.337   2.607   3.781
 4750SOL    HW2 7598   1.321   2.727   3.671
 4751SOL     OW 7599   1.068   3.195   4.573
 4751SOL    HW1 7600   1.075   3.111   4.518
 4751SOL    HW2 7601   1.130   3.264   4.537
 4752SOL     OW 7602   0.319   2.672   4.673
 4752SOL    HW1 7603   0.412   2.708   4.678
 4752SOL    HW2 7604   0.313   2.587   4.725
 4753SOL     OW 7605   0.339   2.371   4.730
 4753SOL    HW1 7606   0.287   2.288   4.713
 4753SOL    HW2 7607   0.416   2.376   4.666
 4754SOL     OW 7608   1.138   2.242   5.402
 4754SOL    HW1 7609   1.093   2.305   5.466
 4754SOL    HW2 7610   1.231   2.273   5.385
 4755SOL     OW 7611   1.160   2.069   5.201
 4755SOL    HW1 7612   1.160   2.133   5.278
 4755SOL    HW2 7613   1.188   2.117   5.118
 4756SOL     OW 7614   0.008   3.188   3.924
 4756SOL    HW1 7615  -0.085   3.209   3.893
 4756SOL    HW2 7616   0.018   3.089   3.937
 4757SOL     OW 7617   0.088   3.663   4.651
 4757SOL    HW1 7618   0.046   3.577   4.624
 4757SOL    HW2 7619   0.182   3.666   4.617
 4758SOL     OW 7620   0.504   3.430   4.634
 4758SOL    HW1 7621   0.570   3.504   4.643
 4758SOL    HW2 7622   0.548   3.351   4.592
 4759SOL     OW 7623   1.002   2.658   4.962
 4759SOL    HW1 7624   1.043   2.626   5.048
 4759SOL    HW2 7625   0.906   2.631   4.959
 4760SOL     OW 7626   0.040   2.406   4.838
 4760SOL    HW1 7627   0.125   2.373   4.797
 4760SOL    HW2 7628   0.053   2.421   4.936
 4761SOL     OW 7629   0.189   2.382   5.446
 4761SOL    HW1 7630   0.248   2.342   5.376
 4761SOL    HW2 7631   0.131   2.453   5.405
 4762SOL     OW 7632   1.369   2.812   5.384
 4762SOL    HW1 7633   1.408   2.901   5.404
 4762SOL    HW2 7634   1.379   2.792   5.287
 4763SOL     OW 7635   0.815   2.434   4.049
 4763SOL    HW1 7636   0.822   2.345   4.003
 4763SOL    HW2 7637   0.721   2.468   4.041
 4764SOL     OW 7638   1.657   2.466   4.930
 4764SOL    HW1 7639   1.619   2.397   4.992
 4764SOL    HW2 7640   1.739   2.430   4.886
 4765SOL     OW 7641   0.671   2.326   4.993
 4765SOL    HW1 7642   0.637   2.237   4.963
 4765SOL    HW2 7643   0.697   2.380   4.913
 4766SOL     OW 7644   0.930   3.540   5.189
 4766SOL    HW1 7645   0.906   3.522   5.094
 4766SOL    HW2 7646   0.960   3.634   5.199
 4767SOL     OW 7647   0.473   2.362   3.915
 4767SOL    HW1 7648   0.534   2.442   3.919
 4767SOL    HW2 7649   0.378   2.393   3.922
 4768SOL     OW 7650   0.159   2.999   5.190
 4768SOL    HW1 7651   0.181   2.938   5.266
 4768SOL    HW2 7652   0.169   2.950   5.104
 4769SOL     OW 7653   1.347   2.921   4.958
 4769SOL    HW1 7654   1.371   2.858   4.884
 4769SOL    HW2 7655   1.257   2.961   4.940
 4770SOL     OW 7656   1.302   2.717   4.033
 4770SOL    HW1 7657   1.216   2.686   4.075
 4770SOL    HW2 7658   1.298   2.703   3.934
 4771SOL     OW 7659   1.759   3.609   4.878
 4771SOL    HW1 7660   1.820   3.639   4.805
 4771SOL    HW2 7661   1.721   3.520   4.856
 4772SOL     OW 7662   1.252   3.593   4.852
 4772SOL    HW1 7663   1.336   3.598   4.798
 4772SOL    HW2 7664   1.229   3.497   4.870
 4773SOL     OW 7665   0.083   3.120   4.746
 4773SOL    HW1 7666   0.078   3.119   4.846
 4773SOL    HW2 7667   0.000   3.079   4.708
 4774SOL     OW 7668   0.688   3.524   5.440
 4774SOL    HW1 7669   0.632   3.605   5.449
 4774SOL    HW2 7670   0.740   3.528   5.354
 4775SOL     OW 7671   1.726   1.997   4.247
 4775SOL    HW1 7672   1.799   1.980   4.180
 4775SOL    HW2 7673   1.695   1.910   4.285
 4776SOL     OW 7674   1.388   3.435   4.201
 4776SOL    HW1 7675   1.455   3.447   4.127
 4776SOL    HW2 7676   1.348   3.524   4.224
 4777SOL     OW 7677   1.280   2.789   4.396
 4777SOL    HW1 7678   1.340   2.708   4.398
 4777SOL    HW2 7679   1.320   2.858   4.336
 4778SOL     OW 7680   0.830   3.135   5.146
 4778SOL    HW1 7681   0.825   3.168   5.241
 4778SOL    HW2 7682   0.744   3.154   5.100
 4779SOL     OW 7683   0.672   3.478   3.878
 4779SOL    HW1 7684   0.681   3.488   3.779
 4779SOL    HW2 7685   0.632   3.389   3.899
 4780SOL     OW 7686   1.650   3.582   5.118
 4780SOL    HW1 7687   1.703   3.592   5.034
 4780SOL    HW2 7688   1.623   3.672   5.152
 4781SOL     OW 7689   1.841   2.037   4.687
 4781SOL    HW1 7690   1.880   1.952   4.651
 4781SOL    HW2 7691   1.743   2.039   4.668
 4782SOL     OW 7692   0.263   2.188   4.444
 4782SOL    HW1 7693   0.184   2.239   4.410
 4782SOL    HW2 7694   0.254   2.173   4.542
 4783SOL     OW 7695   1.194   3.474   3.755
 4783SOL    HW1 7696   1.200   3.381   3.792
 4783SOL    HW2 7697   1.135   3.474   3.675
 4784SOL     OW 7698   0.822   2.864   5.096
 4784SOL    HW1 7699   0.862   2.863   5.004
 4784SOL    HW2 7700   0.832   2.956   5.136
 4785SOL     OW 7701   0.916   2.772   4.015
 4785SOL    HW1 7702   0.979   2.810   3.947
 4785SOL    HW2 7703   0.956   2.689   4.054
 4786SOL     OW 7704   1.504   3.469   3.768
 4786SOL    HW1 7705   1.412   3.506   3.775
 4786SOL    HW2 7706   1.542   3.489   3.678
 4787SOL     OW 7707   0.372   3.150   5.214
 4787SOL    HW1 7708   0.359   3.243   5.180
 4787SOL    HW2 7709   0.288   3.098   5.201
 4788SOL     OW 7710   1.614   3.154   5.013
 4788SOL    HW1 7711   1.674   3.157   5.093
 4788SOL    HW2 7712   1.539   3.218   5.026
 4789SOL     OW 7713   1.039   2.960   4.420
 4789SOL    HW1 7714   0.969   2.913   4.474
 4789SOL    HW2 7715   1.098   2.892   4.377
 4790SOL     OW 7716   1.014   2.098   4.695
 4790SOL    HW1 7717   1.006   2.062   4.602
 4790SOL    HW2 7718   1.012   2.022   4.760
 4791SOL     OW 7719   0.590   3.349   4.215
 4791SOL    HW1 7720   0.632   3.291   4.145
 4791SOL    HW2 7721   0.546   3.428   4.171
 4792SOL     OW 7722   1.709   2.247   5.105
 4792SOL    HW1 7723   1.782   2.316   5.109
 4792SOL    HW2 7724   1.737   2.172   5.046
 4793SOL     OW 7725   0.255   3.210   4.014
 4793SOL    HW1 7726   0.159   3.211   3.987
 4793SOL    HW2 7727   0.267   3.263   4.098
 4794SOL     OW 7728   0.672   2.065   5.213
 4794SOL    HW1 7729   0.762   2.049   5.173
 4794SOL    HW2 7730   0.680   2.070   5.312
 4795SOL     OW 7731   0.075   2.207   3.757
 4795SOL    HW1 7732  -0.017   2.179   3.728
 4795SOL    HW2 7733   0.106   2.284   3.701
 4796SOL     OW 7734   1.440   2.718   5.122
 4796SOL    HW1 7735   1.383   2.770   5.059
 4796SOL    HW2 7736   1.536   2.730   5.098
 4797SOL     OW 7737   0.072   2.028   4.042
 4797SOL    HW1 7738   0.055   2.111   3.988
 4797SOL    HW2 7739   0.162   1.991   4.020
 4798SOL     OW 7740   1.183   3.197   3.843
 4798SOL    HW1 7741   1.084   3.186   3.845
 4798SOL    HW2 7742   1.217   3.212   3.936
 4799SOL     OW 7743   0.613   2.704   5.155
 4799SOL    HW1 7744   0.669   2.785   5.138
 4799SOL    HW2 7745   0.672   2.624   5.158
 4800SOL     OW 7746   1.493   3.629   4.683
 4800SOL    HW1 7747   1.526   3.693   4.614
 4800SOL    HW2 7748   1.559   3.623   4.758
 4801SOL     OW 7749   1.450   3.082   5.357
 4801SOL    HW1 7750   1.441   3.072   5.456
 4801SOL    HW2 7751   1.546   3.075   5.331
 4802SOL     OW 7752   0.390   3.603   5.284
 4802SOL    HW1 7753   0.299   3.644   5.282
 4802SOL    HW2 7754   0.383   3.509   5.316
 4803SOL     OW 7755   1.674   2.745   4.978
 4803SOL    HW1 7756   1.647   2.656   4.941
 4803SOL    HW2 7757   1.675   2.813   4.905
 4804SOL     OW 7758   1.225   2.187   4.173
 4804SOL    HW1 7759   1.290   2.113   4.162
 4804SOL    HW2 7760   1.245   2.237   4.257
 4805SOL     OW 7761   0.594   2.607   4.376
 4805SOL    HW1 7762   0.644   2.692   4.357
 4805SOL    HW2 7763   0.506   2.609   4.328
 4806SOL     OW 7764   1.777   2.204   5.366
 4806SOL    HW1 7765   1.760   2.235   5.272
 4806SOL    HW2 7766   1.693   2.167   5.404
 4807SOL     OW 7767   1.730   2.796   5.241
 4807SOL    HW1 7768   1.768   2.887   5.256
 4807SOL    HW2 7769   1.722   2.779   5.142
 4808SOL     OW 7770   0.859   3.236   3.740
 4808SOL    HW1 7771   0.813   3.251   3.828
 4808SOL    HW2 7772   0.903   3.321   3.710
 4809SOL     OW 7773   0.661   3.652   4.677
 4809SOL    HW1 7774   0.615   3.740   4.664
 4809SOL    HW2 7775   0.760   3.664   4.670
 4810SOL     OW 7776   0.859   2.818   4.585
 4810SOL    HW1 7777   0.913   2.749   4.633
 4810SOL    HW2 7778   0.827   2.887   4.651
 4811SOL     OW 7779   1.083   2.846   3.811
 4811SOL    HW1 7780   1.060   2.899   3.729
 4811SOL    HW2 7781   1.164   2.790   3.792
 4812SOL     OW 7782   1.861   3.431   4.575
 4812SOL    HW1 7783   1.790   3.419   4.505
 4812SOL    HW2 7784   1.862   3.352   4.635
 4813SOL     OW 7785   0.079   3.102   4.377
 4813SOL    HW1 7786   0.078   3.055   4.465
 4813SOL    HW2 7787   0.161   3.074   4.326
 4814SOL     OW 7788   0.672   3.253   5.348
 4814SOL    HW1 7789   0.594   3.203   5.386
 4814SOL    HW2 7790   0.669   3.348   5.379
 4815SOL     OW 7791   1.824   2.054   4.951
 4815SOL    HW1 7792   1.820   1.964   4.995
 4815SOL    HW2 7793   1.827   2.043   4.852
 4816SOL     OW 7794   0.428   2.286   4.244
 4816SOL    HW1 7795   0.458   2.214   4.182
 4816SOL    HW2 7796   0.389   2.246   4.327
 4817SOL     OW 7797   1.705   3.349   4.828
 4817SOL    HW1 7798   1.612   3.324   4.801
 4817SOL    HW2 7799   1.731   3.299   4.910
 4818SOL     OW 7800   0.317   2.409   5.004
 4818SOL    HW1 7801   0.355   2.350   5.076
 4818SOL    HW2 7802   0.357   2.383   4.916
 4819SOL     OW 7803   0.812   3.448   4.411
 4819SOL    HW1 7804   0.844   3.458   4.317
 4819SOL    HW2 7805   0.733   3.386   4.413
 4820SOL     OW 7806   1.424   2.076   4.836
 4820SOL    HW1 7807   1.476   2.011   4.891
 4820SOL    HW2 7808   1.375   2.139   4.897
 4821SOL     OW 7809   1.001   1.896   4.878
 4821SOL    HW1 7810   0.938   1.824   4.847
 4821SOL    HW2 7811   1.094   1.860   4.878
 4822SOL     OW 7812   0.770   3.192   4.025
 4822SOL    HW1 7813   0.724   3.105   4.042
 4822SOL    HW2 7814   0.861   3.189   4.066
 4823SOL     OW 7815   0.618   3.429   5.008
 4823SOL    HW1 7816   0.613   3.511   5.065
 4823SOL    HW2 7817   0.707   3.426   4.963
 4824SOL     OW 7818   1.352   1.914   3.892
 4824SOL    HW1 7819   1.387   1.873   3.808
 4824SOL    HW2 7820   1.262   1.876   3.912
 4825SOL     OW 7821   1.300   2.315   4.415
 4825SOL    HW1 7822   1.241   2.395   4.419
 4825SOL    HW2 7823   1.315   2.280   4.508
 4826SOL     OW 7824   1.593   2.083   4.606
 4826SOL    HW1 7825   1.509   2.082   4.660
 4826SOL    HW2 7826   1.595   2.166   4.550
 4827SOL     OW 7827   0.039   2.939   4.024
 4827SOL    HW1 7828   0.138   2.928   4.015
 4827SOL    HW2 7829  -0.001   2.853   4.056
 4828SOL     OW 7830   0.875   3.508   4.061
 4828SOL    HW1 7831   0.798   3.473   4.007
 4828SOL    HW2 7832   0.843   3.579   4.123
 4829SOL     OW 7833   0.230   4.352   0.113
 4829SOL    HW1 7834   0.137   4.350   0.150
 4829SOL    HW2 7835   0.231   4.313   0.021
 4830SOL     OW 7836   0.225   3.999   0.996
 4830SOL    HW1 7837   0.260   3.982   1.088
 4830SOL    HW2 7838   0.137   3.954   0.984
 4831SOL     OW 7839   0.019   4.092   0.647
 4831SOL    HW1 7840  -0.063   4.135   0.686
 4831SOL    HW2 7841  -0.009   4.019   0.584
 4832SOL     OW 7842   0.569   4.999   1.165
 4832SOL    HW1 7843   0.476   4.992   1.128
 4832SOL    HW2 7844   0.580   5.088   1.209
 4833SOL     OW 7845   1.555   5.235   0.703
 4833SOL    HW1 7846   1.498   5.219   0.784
 4833SOL    HW2 7847   1.496   5.245   0.623
 4834SOL     OW 7848   1.135   4.427   0.717
 4834SOL    HW1 7849   1.192   4.505   0.692
 4834SOL    HW2 7850   1.075   4.453   0.793
 4835SOL     OW 7851   1.755   4.331   0.231
 4835SOL    HW1 7852   1.743   4.318   0.132
 4835SOL    HW2 7853   1.725   4.250   0.280
 4836SOL     OW 7854   0.768   4.868   1.023
 4836SOL    HW1 7855   0.690   4.885   1.083
 4836SOL    HW2 7856   0.802   4.955   0.987
 4837SOL     OW 7857   0.850   4.522   1.823
 4837SOL    HW1 7858   0.846   4.598   1.888
 4837SOL    HW2 7859   0.872   4.558   1.732
 4838SOL     OW 7860   0.685   4.736   0.665
 4838SOL    HW1 7861   0.754   4.720   0.735
 4838SOL    HW2 7862   0.612   4.793   0.703
 4839SOL     OW 7863   0.686   4.885   1.803
 4839SOL    HW1 7864   0.746   4.964   1.817
 4839SOL    HW2 7865   0.600   4.916   1.762
 4840SOL     OW 7866   0.335   5.159   1.061
 4840SOL    HW1 7867   0.257   5.128   1.008
 4840SOL    HW2 7868   0.393   5.217   1.004
 4841SOL     OW 7869   1.460   5.229   1.339
 4841SOL    HW1 7870   1.484   5.323   1.365
 4841SOL    HW2 7871   1.444   5.175   1.421
 4842SOL     OW 7872   0.438   4.116   1.499
 4842SOL    HW1 7873   0.520   4.060   1.508
 4842SOL    HW2 7874   0.357   4.058   1.503
 4843SOL     OW 7875   1.603   4.171   0.737
 4843SOL    HW1 7876   1.529   4.217   0.687
 4843SOL    HW2 7877   1.654   4.239   0.790
 4844SOL     OW 7878   0.231   5.437   0.483
 4844SOL    HW1 7879   0.265   5.514   0.537
 4844SOL    HW2 7880   0.275   5.437   0.393
 4845SOL     OW 7881   1.127   5.065   1.690
 4845SOL    HW1 7882   1.174   5.065   1.778
 4845SOL    HW2 7883   1.079   4.978   1.679
 4846SOL     OW 7884   0.230   5.158   0.538
 4846SOL    HW1 7885   0.204   5.254   0.538
 4846SOL    HW2 7886   0.159   5.104   0.583
 4847SOL     OW 7887   0.240   4.815   0.886
 4847SOL    HW1 7888   0.254   4.731   0.938
 4847SOL    HW2 7889   0.185   4.879   0.941
 4848SOL     OW 7890   0.620   5.510   1.439
 4848SOL    HW1 7891   0.528   5.493   1.474
 4848SOL    HW2 7892   0.648   5.602   1.465
 4849SOL     OW 7893   0.606   4.688   0.123
 4849SOL    HW1 7894   0.613   4.772   0.069
 4849SOL    HW2 7895   0.652   4.701   0.211
 4850SOL     OW 7896   1.594   3.838   1.480
 4850SOL    HW1 7897   1.576   3.905   1.408
 4850SOL    HW2 7898   1.591   3.884   1.569
 4851SOL     OW 7899   0.122   4.367   0.563
 4851SOL    HW1 7900   0.077   4.279   0.580
 4851SOL    HW2 7901   0.121   4.421   0.647
 4852SOL     OW 7902   1.842   5.491   0.359
 4852SOL    HW1 7903   1.896   5.462   0.439
 4852SOL    HW2 7904   1.872   5.581   0.330
 4853SOL     OW 7905   0.027   5.320   0.117
 4853SOL    HW1 7906   0.008   5.224   0.138
 4853SOL    HW2 7907  -0.006   5.378   0.192
 4854SOL     OW 7908   1.689   4.646   0.612
 4854SOL    HW1 7909   1.784   4.617   0.620
 4854SOL    HW2 7910   1.681   4.711   0.537
 4855SOL     OW 7911   1.641   4.832   0.432
 4855SOL    HW1 7912   1.727   4.834   0.380
 4855SOL    HW2 7913   1.655   4.879   0.520
 4856SOL     OW 7914   0.113   4.461   1.597
 4856SOL    HW1 7915   0.201   4.448   1.642
 4856SOL    HW2 7916   0.100   4.558   1.575
 4857SOL     OW 7917   0.613   5.089   0.726
 4857SOL    HW1 7918   0.564   5.002   0.735
 4857SOL    HW2 7919   0.590   5.132   0.639
 4858SOL     OW 7920   1.293   4.952   1.423
 4858SOL    HW1 7921   1.330   4.879   1.365
 4858SOL    HW2 7922   1.345   4.957   1.508
 4859SOL     OW 7923   0.809   3.728   0.502
 4859SOL    HW1 7924   0.849   3.819   0.493
 4859SOL    HW2 7925   0.709   3.736   0.508
 4860SOL     OW 7926   0.197   4.700   1.264
 4860SOL    HW1 7927   0.286   4.655   1.250
 4860SOL    HW2 7928   0.124   4.635   1.245
 4861SOL     OW 7929   1.525   4.723   0.190
 4861SOL    HW1 7930   1.462   4.647   0.203
 4861SOL    HW2 7931   1.573   4.741   0.276
 4862SOL     OW 7932   1.187   5.516   1.616
 4862SOL    HW1 7933   1.211   5.576   1.540
 4862SOL    HW2 7934   1.194   5.421   1.586
 4863SOL     OW 7935   0.317   3.975   1.801
 4863SOL    HW1 7936   0.388   4.046   1.807
 4863SOL    HW2 7937   0.229   4.014   1.829
 4864SOL     OW 7938   1.466   5.141   0.953
 4864SOL    HW1 7939   1.407   5.147   1.033
 4864SOL    HW2 7940   1.451   5.053   0.907
 4865SOL     OW 7941   1.667   5.438   0.572
 4865SOL    HW1 7942   1.626   5.415   0.484
 4865SOL    HW2 7943   1.649   5.364   0.637
 4866SOL     OW 7944   0.598   4.453   0.270
 4866SOL    HW1 7945   0.622   4.522   0.202
 4866SOL    HW2 7946   0.520   4.486   0.324
 4867SOL     OW 7947   1.281   4.069   0.944
 4867SOL    HW1 7948   1.195   4.019   0.931
 4867SOL    HW2 7949   1.343   4.015   1.000
 4868SOL     OW 7950   1.576   5.386   0.307
 4868SOL    HW1 7951   1.665   5.432   0.310
 4868SOL    HW2 7952   1.555   5.362   0.212
 4869SOL     OW 7953   0.807   4.329   1.465
 4869SOL    HW1 7954   0.760   4.326   1.554
 4869SOL    HW2 7955   0.756   4.274   1.399
 4870SOL     OW 7956   1.394   4.193   1.674
 4870SOL    HW1 7957   1.374   4.236   1.762
 4870SOL    HW2 7958   1.472   4.131   1.683
 4871SOL     OW 7959   0.973   4.614   1.572
 4871SOL    HW1 7960   1.019   4.530   1.543
 4871SOL    HW2 7961   0.917   4.648   1.497
 4872SOL     OW 7962   0.991   4.134   1.242
 4872SOL    HW1 7963   0.914   4.168   1.296
 4872SOL    HW2 7964   0.957   4.083   1.163
 4873SOL     OW 7965   1.041   4.425   0.429
 4873SOL    HW1 7966   1.067   4.421   0.525
 4873SOL    HW2 7967   0.956   4.374   0.415
 4874SOL     OW 7968   0.076   4.535   0.789
 4874SOL    HW1 7969   0.175   4.523   0.798
 4874SOL    HW2 7970   0.052   4.630   0.810
 4875SOL     OW 7971   0.130   5.545   1.571
 4875SOL    HW1 7972   0.120   5.530   1.670
 4875SOL    HW2 7973   0.044   5.581   1.535
 4876SOL     OW 7974   0.865   4.072   0.195
 4876SOL    HW1 7975   0.924   4.135   0.146
 4876SOL    HW2 7976   0.884   3.978   0.166
 4877SOL     OW 7977   1.719   4.309   1.831
 4877SOL    HW1 7978   1.693   4.398   1.795
 4877SOL    HW2 7979   1.717   4.241   1.758
 4878SOL     OW 7980   1.362   4.868   0.545
 4878SOL    HW1 7981   1.445   4.839   0.497
 4878SOL    HW2 7982   1.313   4.935   0.489
 4879SOL     OW 7983   0.550   3.920   0.885
 4879SOL    HW1 7984   0.545   3.915   0.985
 4879SOL    HW2 7985   0.552   4.016   0.856
 4880SOL     OW 7986   1.008   5.180   0.477
 4880SOL    HW1 7987   0.962   5.252   0.425
 4880SOL    HW2 7988   1.004   5.200   0.575
 4881SOL     OW 7989   0.351   5.525   0.853
 4881SOL    HW1 7990   0.401   5.439   0.859
 4881SOL    HW2 7991   0.416   5.602   0.850
 4882SOL     OW 7992   1.795   4.790   0.873
 4882SOL    HW1 7993   1.733   4.775   0.797
 4882SOL    HW2 7994   1.743   4.801   0.958
 4883SOL     OW 7995   1.227   5.274   1.506
 4883SOL    HW1 7996   1.233   5.197   1.570
 4883SOL    HW2 7997   1.175   5.248   1.426
 4884SOL     OW 7998   0.321   4.667   0.242
 4884SOL    HW1 7999   0.403   4.706   0.200
 4884SOL    HW2 8000   0.294   4.585   0.193
 4885SOL     OW 8001   1.458   4.459   0.728
 4885SOL    HW1 8002   1.453   4.394   0.803
 4885SOL    HW2 8003   1.538   4.518   0.741
 4886SOL     OW 8004   0.461   4.990   1.727
 4886SOL    HW1 8005   0.411   4.991   1.641
 4886SOL    HW2 8006   0.398   4.972   1.803
 4887SOL     OW 8007   1.111   5.500   0.237
 4887SOL    HW1 8008   1.051   5.438   0.287
 4887SOL    HW2 8009   1.142   5.456   0.152
 4888SOL     OW 8010   0.202   4.009   1.498
 4888SOL    HW1 8011   0.122   4.069   1.485
 4888SOL    HW2 8012   0.192   3.960   1.584
 4889SOL     OW 8013   1.632   5.101   0.081
 4889SOL    HW1 8014   1.600   5.195   0.071
 4889SOL    HW2 8015   1.556   5.038   0.069
 4890SOL     OW 8016   0.464   5.467   0.323
 4890SOL    HW1 8017   0.497   5.506   0.409
 4890SOL    HW2 8018   0.540   5.460   0.258
 4891SOL     OW 8019   1.400   3.831   0.426
 4891SOL    HW1 8020   1.376   3.794   0.336
 4891SOL    HW2 8021   1.499   3.847   0.430
 4892SOL     OW 8022   0.249   5.509   1.241
 4892SOL    HW1 8023   0.306   5.444   1.291
 4892SOL    HW2 8024   0.233   5.476   1.148
 4893SOL     OW 8025   0.940   5.422   0.904
 4893SOL    HW1 8026   1.020   5.365   0.925
 4893SOL    HW2 8027   0.891   5.382   0.827
 4894SOL     OW 8028   0.382   4.424   0.480
 4894SOL    HW1 8029   0.427   4.334   0.477
 4894SOL    HW2 8030   0.288   4.413   0.513
 4895SOL     OW 8031   1.547   3.946   1.729
 4895SOL    HW1 8032   1.542   3.983   1.821
 4895SOL    HW2 8033   1.475   3.877   1.717
 4896SOL     OW 8034   0.614   3.846   0.117
 4896SOL    HW1 8035   0.712   3.824   0.124
 4896SOL    HW2 8036   0.583   3.829   0.024
 4897SOL     OW 8037   0.781   3.988   1.749
 4897SOL    HW1 8038   0.848   3.927   1.792
 4897SOL    HW2 8039   0.708   4.007   1.814
 4898SOL     OW 8040   0.888   5.238   1.195
 4898SOL    HW1 8041   0.865   5.213   1.101
 4898SOL    HW2 8042   0.949   5.169   1.234
 4899SOL     OW 8043   1.351   4.314   1.433
 4899SOL    HW1 8044   1.379   4.271   1.518
 4899SOL    HW2 8045   1.376   4.410   1.434
 4900SOL     OW 8046   0.803   5.126   0.924
 4900SOL    HW1 8047   0.893   5.140   0.882
 4900SOL    HW2 8048   0.732   5.128   0.853
 4901SOL     OW 8049   0.922   4.227   0.899
 4901SOL    HW1 8050   0.897   4.218   0.803
 4901SOL    HW2 8051   0.970   4.145   0.930
 4902SOL     OW 8052   0.539   3.788   0.512
 4902SOL    HW1 8053   0.458   3.789   0.570
 4902SOL    HW2 8054   0.542   3.871   0.457
 4903SOL     OW 8055   1.434   4.912   0.041
 4903SOL    HW1 8056   1.466   4.836   0.098
 4903SOL    HW2 8057   1.342   4.939   0.071
 4904SOL     OW 8058   0.297   3.759   0.171
 4904SOL    HW1 8059   0.346   3.843   0.150
 4904SOL    HW2 8060   0.359   3.694   0.216
 4905SOL     OW 8061   0.935   3.960   0.480
 4905SOL    HW1 8062   0.887   4.001   0.402
 4905SOL    HW2 8063   1.034   3.958   0.461
 4906SOL     OW 8064   1.076   4.407   1.464
 4906SOL    HW1 8065   0.996   4.346   1.467
 4906SOL    HW2 8066   1.157   4.354   1.440
 4907SOL     OW 8067   1.227   5.294   0.793
 4907SOL    HW1 8068   1.248   5.368   0.728
 4907SOL    HW2 8069   1.295   5.294   0.866
 4908SOL     OW 8070   0.459   4.876   0.741
 4908SOL    HW1 8071   0.388   4.849   0.806
 4908SOL    HW2 8072   0.433   4.848   0.648
 4909SOL     OW 8073   1.271   5.521   0.591
 4909SOL    HW1 8074   1.315   5.585   0.527
 4909SOL    HW2 8075   1.221   5.573   0.661
 4910SOL     OW 8076   1.032   4.273   0.016
 4910SOL    HW1 8077   0.991   4.355  -0.023
 4910SOL    HW2 8078   1.096   4.299   0.089
 4911SOL     OW 8079   0.078   4.280   1.386
 4911SOL    HW1 8080   0.170   4.279   1.345
 4911SOL    HW2 8081   0.072   4.354   1.453
 4912SOL     OW 8082   0.561   3.946   1.147
 4912SOL    HW1 8083   0.599   3.862   1.184
 4912SOL    HW2 8084   0.473   3.965   1.191
 4913SOL     OW 8085   0.866   4.178   0.642
 4913SOL    HW1 8086   0.834   4.250   0.580
 4913SOL    HW2 8087   0.890   4.097   0.589
 4914SOL     OW 8088   1.017   3.763   0.753
 4914SOL    HW1 8089   0.945   3.768   0.684
 4914SOL    HW2 8090   0.993   3.694   0.822
 4915SOL     OW 8091   1.429   4.897   0.867
 4915SOL    HW1 8092   1.374   4.813   0.860
 4915SOL    HW2 8093   1.455   4.926   0.775
 4916SOL     OW 8094   1.466   4.314   0.992
 4916SOL    HW1 8095   1.436   4.219   0.999
 4916SOL    HW2 8096   1.539   4.330   1.058
 4917SOL     OW 8097   1.857   4.557   0.377
 4917SOL    HW1 8098   1.899   4.493   0.441
 4917SOL    HW2 8099   1.819   4.506   0.299
 4918SOL     OW 8100   0.488   5.109   0.174
 4918SOL    HW1 8101   0.401   5.094   0.221
 4918SOL    HW2 8102   0.471   5.135   0.079
 4919SOL     OW 8103   1.664   5.004   0.657
 4919SOL    HW1 8104   1.763   5.012   0.671
 4919SOL    HW2 8105   1.619   5.088   0.688
 4920SOL     OW 8106   1.390   4.299   0.078
 4920SOL    HW1 8107   1.336   4.278   0.159
 4920SOL    HW2 8108   1.481   4.258   0.087
 4921SOL     OW 8109   0.527   3.980   0.328
 4921SOL    HW1 8110   0.554   3.921   0.253
 4921SOL    HW2 8111   0.527   4.075   0.297
 4922SOL     OW 8112   1.754   4.947   1.588
 4922SOL    HW1 8113   1.845   4.908   1.575
 4922SOL    HW2 8114   1.762   5.043   1.612
 4923SOL     OW 8115   1.064   5.071   1.340
 4923SOL    HW1 8116   0.984   5.048   1.395
 4923SOL    HW2 8117   1.147   5.045   1.389
 4924SOL     OW 8118   1.592   5.353   1.625
 4924SOL    HW1 8119   1.619   5.387   1.535
 4924SOL    HW2 8120   1.671   5.315   1.671
 4925SOL     OW 8121   1.111   4.919   1.100
 4925SOL    HW1 8122   1.071   4.963   1.181
 4925SOL    HW2 8123   1.070   4.956   1.017
 4926SOL     OW 8124   1.638   4.823   1.079
 4926SOL    HW1 8125   1.643   4.904   1.138
 4926SOL    HW2 8126   1.552   4.825   1.028
 4927SOL     OW 8127   0.915   3.813   1.402
 4927SOL    HW1 8128   0.940   3.793   1.307
 4927SOL    HW2 8129   0.987   3.869   1.444
 4928SOL     OW 8130   0.980   4.840   1.719
 4928SOL    HW1 8131   0.881   4.846   1.729
 4928SOL    HW2 8132   1.003   4.760   1.663
 4929SOL     OW 8133   0.705   4.774   0.368
 4929SOL    HW1 8134   0.691   4.781   0.467
 4929SOL    HW2 8135   0.789   4.723   0.350
 4930SOL     OW 8136   0.410   4.537   1.251
 4930SOL    HW1 8137   0.496   4.549   1.301
 4930SOL    HW2 8138   0.368   4.450   1.278
 4931SOL     OW 8139   1.274   4.110   1.262
 4931SOL    HW1 8140   1.295   4.184   1.326
 4931SOL    HW2 8141   1.185   4.127   1.219
 4932SOL     OW 8142   0.064   5.288   1.331
 4932SOL    HW1 8143   0.018   5.370   1.297
 4932SOL    HW2 8144   0.162   5.307   1.340
 4933SOL     OW 8145   0.367   4.824   0.501
 4933SOL    HW1 8146   0.360   4.907   0.445
 4933SOL    HW2 8147   0.371   4.744   0.441
 4934SOL     OW 8148   0.566   4.261   0.865
 4934SOL    HW1 8149   0.578   4.327   0.791
 4934SOL    HW2 8150   0.612   4.295   0.948
 4935SOL     OW 8151   1.252   5.072   0.388
 4935SOL    HW1 8152   1.302   5.149   0.428
 4935SOL    HW2 8153   1.157   5.074   0.420
 4936SOL     OW 8154   1.272   5.169   1.142
 4936SOL    HW1 8155   1.319   5.182   1.229
 4936SOL    HW2 8156   1.206   5.095   1.151
 4937SOL     OW 8157   1.582   4.363   0.472
 4937SOL    HW1 8158   1.551   4.424   0.545
 4937SOL    HW2 8159   1.632   4.415   0.403
 4938SOL     OW 8160   0.354   5.234   1.329
 4938SOL    HW1 8161   0.333   5.190   1.242
 4938SOL    HW2 8162   0.451   5.260   1.332
 4939SOL     OW 8163   0.402   4.475   1.598
 4939SOL    HW1 8164   0.470   4.530   1.551
 4939SOL    HW2 8165   0.442   4.387   1.625
 4940SOL     OW 8166   1.587   4.503   1.670
 4940SOL    HW1 8167   1.495   4.541   1.665
 4940SOL    HW2 8168   1.647   4.550   1.605
 4941SOL     OW 8169   1.013   3.829   1.770
 4941SOL    HW1 8170   1.019   3.914   1.718
 4941SOL    HW2 8171   1.045   3.753   1.713
 4942SOL     OW 8172   0.504   3.774   1.740
 4942SOL    HW1 8173   0.462   3.717   1.670
 4942SOL    HW2 8174   0.438   3.843   1.772
 4943SOL     OW 8175   0.573   4.594   1.029
 4943SOL    HW1 8176   0.617   4.683   1.020
 4943SOL    HW2 8177   0.510   4.594   1.106
 4944SOL     OW 8178   1.360   4.586   1.045
 4944SOL    HW1 8179   1.285   4.586   0.979
 4944SOL    HW2 8180   1.397   4.494   1.054
 4945SOL     OW 8181   1.209   4.249   0.275
 4945SOL    HW1 8182   1.222   4.165   0.329
 4945SOL    HW2 8183   1.180   4.323   0.335
 4946SOL     OW 8184   0.307   3.937   1.231
 4946SOL    HW1 8185   0.284   3.974   1.321
 4946SOL    HW2 8186   0.277   3.842   1.225
 4947SOL     OW 8187   0.037   5.034   1.282
 4947SOL    HW1 8188   0.090   4.985   1.350
 4947SOL    HW2 8189   0.059   5.132   1.287
 4948SOL     OW 8190   0.732   4.358   1.064
 4948SOL    HW1 8191   0.791   4.332   0.988
 4948SOL    HW2 8192   0.704   4.454   1.053
 4949SOL     OW 8193   1.728   4.659   1.854
 4949SOL    HW1 8194   1.682   4.652   1.765
 4949SOL    HW2 8195   1.666   4.703   1.920
 4950SOL     OW 8196   0.307   3.787   0.618
 4950SOL    HW1 8197   0.296   3.881   0.651
 4950SOL    HW2 8198   0.302   3.724   0.695
 4951SOL     OW 8199   1.622   4.091   0.374
 4951SOL    HW1 8200   1.624   4.015   0.438
 4951SOL    HW2 8201   1.574   4.168   0.414
 4952SOL     OW 8202   1.023   4.490   0.966
 4952SOL    HW1 8203   1.038   4.511   1.062
 4952SOL    HW2 8204   0.993   4.395   0.957
 4953SOL     OW 8205   0.980   5.297   1.700
 4953SOL    HW1 8206   0.960   5.341   1.612
 4953SOL    HW2 8207   1.019   5.206   1.684
 4954SOL     OW 8208   1.859   5.242   1.605
 4954SOL    HW1 8209   1.873   5.269   1.510
 4954SOL    HW2 8210   1.942   5.264   1.658
 4955SOL     OW 8211   0.350   4.622   1.804
 4955SOL    HW1 8212   0.426   4.666   1.852
 4955SOL    HW2 8213   0.385   4.575   1.722
 4956SOL     OW 8214   1.540   3.998   0.125
 4956SOL    HW1 8215   1.479   3.923   0.148
 4956SOL    HW2 8216   1.562   4.050   0.208
 4957SOL     OW 8217   1.303   4.562   0.042
 4957SOL    HW1 8218   1.337   4.469   0.057
 4957SOL    HW2 8219   1.321   4.589  -0.053
 4958SOL     OW 8220   1.068   5.057   0.849
 4958SOL    HW1 8221   1.075   4.973   0.794
 4958SOL    HW2 8222   1.130   5.126   0.813
 4959SOL     OW 8223   0.319   4.534   0.949
 4959SOL    HW1 8224   0.412   4.570   0.954
 4959SOL    HW2 8225   0.313   4.449   1.001
 4960SOL     OW 8226   0.339   4.233   1.006
 4960SOL    HW1 8227   0.287   4.150   0.989
 4960SOL    HW2 8228   0.416   4.238   0.942
 4961SOL     OW 8229   1.138   4.104   1.678
 4961SOL    HW1 8230   1.093   4.167   1.742
 4961SOL    HW2 8231   1.231   4.135   1.661
 4962SOL     OW 8232   1.160   3.931   1.477
 4962SOL    HW1 8233   1.160   3.995   1.554
 4962SOL    HW2 8234   1.188   3.979   1.394
 4963SOL     OW 8235   0.008   5.050   0.200
 4963SOL    HW1 8236  -0.085   5.071   0.169
 4963SOL    HW2 8237   0.018   4.951   0.213
 4964SOL     OW 8238   0.088   5.525   0.927
 4964SOL    HW1 8239   0.046   5.439   0.900
 4964SOL    HW2 8240   0.182   5.528   0.893
 4965SOL     OW 8241   0.504   5.292   0.910
 4965SOL    HW1 8242   0.570   5.366   0.919
 4965SOL    HW2 8243   0.548   5.213   0.868
 4966SOL     OW 8244   1.002   4.520   1.238
 4966SOL    HW1 8245   1.043   4.488   1.324
 4966SOL    HW2 8246   0.906   4.493   1.235
 4967SOL     OW 8247   0.040   4.268   1.114
 4967SOL    HW1 8248   0.125   4.235   1.073
 4967SOL    HW2 8249   0.053   4.283   1.212
 4968SOL     OW 8250   0.189   4.244   1.722
 4968SOL    HW1 8251   0.248   4.204   1.652
 4968SOL    HW2 8252   0.131   4.315   1.681
 4969SOL     OW 8253   1.369   4.674   1.660
 4969SOL    HW1 8254   1.408   4.763   1.680
 4969SOL    HW2 8255   1.379   4.654   1.563
 4970SOL     OW 8256   0.815   4.296   0.325
 4970SOL    HW1 8257   0.822   4.207   0.279
 4970SOL    HW2 8258   0.721   4.330   0.317
 4971SOL     OW 8259   1.657   4.328   1.206
 4971SOL    HW1 8260   1.619   4.259   1.268
 4971SOL    HW2 8261   1.739   4.292   1.162
 4972SOL     OW 8262   0.252   5.288   1.744
 4972SOL    HW1 8263   0.222   5.345   1.820
 4972SOL    HW2 8264   0.245   5.191   1.770
 4973SOL     OW 8265   0.671   4.188   1.269
 4973SOL    HW1 8266   0.637   4.099   1.239
 4973SOL    HW2 8267   0.697   4.242   1.189
 4974SOL     OW 8268   0.930   5.402   1.465
 4974SOL    HW1 8269   0.906   5.384   1.370
 4974SOL    HW2 8270   0.960   5.496   1.475
 4975SOL     OW 8271   0.473   4.224   0.191
 4975SOL    HW1 8272   0.534   4.304   0.195
 4975SOL    HW2 8273   0.378   4.255   0.198
 4976SOL     OW 8274   0.159   4.861   1.466
 4976SOL    HW1 8275   0.181   4.800   1.542
 4976SOL    HW2 8276   0.169   4.812   1.380
 4977SOL     OW 8277   1.347   4.783   1.234
 4977SOL    HW1 8278   1.371   4.720   1.160
 4977SOL    HW2 8279   1.257   4.823   1.216
 4978SOL     OW 8280   1.302   4.579   0.309
 4978SOL    HW1 8281   1.216   4.548   0.351
 4978SOL    HW2 8282   1.298   4.565   0.210
 4979SOL     OW 8283   1.759   5.471   1.154
 4979SOL    HW1 8284   1.820   5.501   1.081
 4979SOL    HW2 8285   1.721   5.382   1.132
 4980SOL     OW 8286   1.252   5.455   1.128
 4980SOL    HW1 8287   1.336   5.460   1.074
 4980SOL    HW2 8288   1.229   5.359   1.146
 4981SOL     OW 8289   0.083   4.982   1.022
 4981SOL    HW1 8290   0.078   4.981   1.122
 4981SOL    HW2 8291   0.000   4.941   0.984
 4982SOL     OW 8292   0.688   5.386   1.716
 4982SOL    HW1 8293   0.632   5.467   1.725
 4982SOL    HW2 8294   0.740   5.390   1.630
 4983SOL     OW 8295   0.903   3.810   0.133
 4983SOL    HW1 8296   0.954   3.811   0.047
 4983SOL    HW2 8297   0.959   3.768   0.204
 4984SOL     OW 8298   1.726   3.859   0.523
 4984SOL    HW1 8299   1.799   3.842   0.456
 4984SOL    HW2 8300   1.695   3.772   0.561
 4985SOL     OW 8301   1.388   5.297   0.477
 4985SOL    HW1 8302   1.455   5.309   0.403
 4985SOL    HW2 8303   1.348   5.386   0.500
 4986SOL     OW 8304   0.130   5.518   1.851
 4986SOL    HW1 8305   0.089   5.444   1.904
 4986SOL    HW2 8306   0.194   5.569   1.909
 4987SOL     OW 8307   1.280   4.651   0.672
 4987SOL    HW1 8308   1.340   4.570   0.674
 4987SOL    HW2 8309   1.320   4.720   0.612
 4988SOL     OW 8310   0.830   4.997   1.422
 4988SOL    HW1 8311   0.825   5.030   1.517
 4988SOL    HW2 8312   0.744   5.016   1.376
 4989SOL     OW 8313   0.672   5.340   0.154
 4989SOL    HW1 8314   0.681   5.350   0.055
 4989SOL    HW2 8315   0.632   5.251   0.175
 4990SOL     OW 8316   1.650   5.444   1.394
 4990SOL    HW1 8317   1.703   5.454   1.310
 4990SOL    HW2 8318   1.623   5.534   1.428
 4991SOL     OW 8319   1.841   3.899   0.963
 4991SOL    HW1 8320   1.880   3.814   0.927
 4991SOL    HW2 8321   1.743   3.901   0.944
 4992SOL     OW 8322   0.263   4.050   0.720
 4992SOL    HW1 8323   0.184   4.101   0.686
 4992SOL    HW2 8324   0.254   4.035   0.818
 4993SOL     OW 8325   1.194   5.336   0.031
 4993SOL    HW1 8326   1.200   5.243   0.068
 4993SOL    HW2 8327   1.135   5.336  -0.049
 4994SOL     OW 8328   0.822   4.726   1.372
 4994SOL    HW1 8329   0.862   4.725   1.280
 4994SOL    HW2 8330   0.832   4.818   1.412
 4995SOL     OW 8331   0.916   4.634   0.291
 4995SOL    HW1 8332   0.979   4.672   0.223
 4995SOL    HW2 8333   0.956   4.551   0.330
 4996SOL     OW 8334   1.504   5.331   0.044
 4996SOL    HW1 8335   1.412   5.368   0.051
 4996SOL    HW2 8336   1.542   5.351  -0.046
 4997SOL     OW 8337   0.372   5.012   1.490
 4997SOL    HW1 8338   0.359   5.105   1.456
 4997SOL    HW2 8339   0.288   4.960   1.477
 4998SOL     OW 8340   1.614   5.016   1.289
 4998SOL    HW1 8341   1.674   5.019   1.369
 4998SOL    HW2 8342   1.539   5.080   1.302
 4999SOL     OW 8343   1.039   4.822   0.696
 4999SOL    HW1 8344   0.969   4.775   0.750
 4999SOL    HW2 8345   1.098   4.754   0.653
 5000SOL     OW 8346   1.014   3.960   0.971
 5000SOL    HW1 8347   1.006   3.924   0.878
 5000SOL    HW2 8348   1.012   3.884   1.036
 5001SOL     OW 8349   0.590   5.211   0.491
 5001SOL    HW1 8350   0.632   5.153   0.421
 5001SOL    HW2 8351   0.546   5.290   0.447
 5002SOL     OW 8352   1.709   4.109   1.381
 5002SOL    HW1 8353   1.782   4.178   1.385
 5002SOL    HW2 8354   1.737   4.034   1.322
 5003SOL     OW 8355   0.255   5.072   0.290
 5003SOL    HW1 8356   0.159   5.073   0.263
 5003SOL    HW2 8357   0.267   5.125   0.374
 5004SOL     OW 8358   0.105   4.737   1.726
 5004SOL    HW1 8359   0.028   4.704   1.780
 5004SOL    HW2 8360   0.190   4.707   1.768
 5005SOL     OW 8361   0.672   3.927   1.489
 5005SOL    HW1 8362   0.762   3.911   1.449
 5005SOL    HW2 8363   0.680   3.932   1.588
 5006SOL     OW 8364   0.075   4.069   0.033
 5006SOL    HW1 8365  -0.017   4.041   0.004
 5006SOL    HW2 8366   0.106   4.146  -0.023
 5007SOL     OW 8367   1.440   4.580   1.398
 5007SOL    HW1 8368   1.383   4.632   1.335
 5007SOL    HW2 8369   1.536   4.592   1.374
 5008SOL     OW 8370   0.072   3.890   0.318
 5008SOL    HW1 8371   0.055   3.973   0.264
 5008SOL    HW2 8372   0.162   3.853   0.296
 5009SOL     OW 8373   1.183   5.059   0.119
 5009SOL    HW1 8374   1.084   5.048   0.121
 5009SOL    HW2 8375   1.217   5.074   0.212
 5010SOL     OW 8376   0.613   4.566   1.431
 5010SOL    HW1 8377   0.669   4.647   1.414
 5010SOL    HW2 8378   0.672   4.486   1.434
 5011SOL     OW 8379   1.493   5.491   0.959
 5011SOL    HW1 8380   1.526   5.555   0.890
 5011SOL    HW2 8381   1.559   5.485   1.034
 5012SOL     OW 8382   0.716   4.289   1.708
 5012SOL    HW1 8383   0.735   4.354   1.782
 5012SOL    HW2 8384   0.776   4.209   1.717
 5013SOL     OW 8385   1.450   4.944   1.633
 5013SOL    HW1 8386   1.441   4.934   1.732
 5013SOL    HW2 8387   1.546   4.937   1.607
 5014SOL     OW 8388   0.390   5.465   1.560
 5014SOL    HW1 8389   0.299   5.506   1.558
 5014SOL    HW2 8390   0.383   5.371   1.592
 5015SOL     OW 8391   1.674   4.607   1.254
 5015SOL    HW1 8392   1.647   4.518   1.217
 5015SOL    HW2 8393   1.675   4.675   1.181
 5016SOL     OW 8394   1.225   4.049   0.449
 5016SOL    HW1 8395   1.290   3.975   0.438
 5016SOL    HW2 8396   1.245   4.099   0.533
 5017SOL     OW 8397   0.594   4.469   0.652
 5017SOL    HW1 8398   0.644   4.554   0.633
 5017SOL    HW2 8399   0.506   4.471   0.604
 5018SOL     OW 8400   1.777   4.066   1.642
 5018SOL    HW1 8401   1.760   4.097   1.548
 5018SOL    HW2 8402   1.693   4.029   1.680
 5019SOL     OW 8403   1.730   4.658   1.517
 5019SOL    HW1 8404   1.768   4.749   1.532
 5019SOL    HW2 8405   1.722   4.641   1.418
 5020SOL     OW 8406   0.859   5.098   0.016
 5020SOL    HW1 8407   0.813   5.113   0.104
 5020SOL    HW2 8408   0.903   5.183  -0.014
 5021SOL     OW 8409   0.661   5.514   0.953
 5021SOL    HW1 8410   0.615   5.602   0.940
 5021SOL    HW2 8411   0.760   5.526   0.946
 5022SOL     OW 8412   0.859   4.680   0.861
 5022SOL    HW1 8413   0.913   4.611   0.909
 5022SOL    HW2 8414   0.827   4.749   0.927
 5023SOL     OW 8415   1.083   4.708   0.087
 5023SOL    HW1 8416   1.060   4.761   0.005
 5023SOL    HW2 8417   1.164   4.652   0.068
 5024SOL     OW 8418   1.861   5.293   0.851
 5024SOL    HW1 8419   1.790   5.281   0.781
 5024SOL    HW2 8420   1.862   5.214   0.911
 5025SOL     OW 8421   0.221   5.038   1.844
 5025SOL    HW1 8422   0.156   4.965   1.823
 5025SOL    HW2 8423   0.225   5.052   1.942
 5026SOL     OW 8424   0.079   4.964   0.653
 5026SOL    HW1 8425   0.078   4.917   0.741
 5026SOL    HW2 8426   0.161   4.936   0.602
 5027SOL     OW 8427   0.672   5.115   1.624
 5027SOL    HW1 8428   0.594   5.065   1.662
 5027SOL    HW2 8429   0.669   5.210   1.655
 5028SOL     OW 8430   1.824   3.916   1.227
 5028SOL    HW1 8431   1.820   3.826   1.271
 5028SOL    HW2 8432   1.827   3.905   1.128
 5029SOL     OW 8433   0.428   4.148   0.520
 5029SOL    HW1 8434   0.458   4.076   0.458
 5029SOL    HW2 8435   0.389   4.108   0.603
 5030SOL     OW 8436   1.705   5.211   1.104
 5030SOL    HW1 8437   1.612   5.186   1.077
 5030SOL    HW2 8438   1.731   5.161   1.186
 5031SOL     OW 8439   0.317   4.271   1.280
 5031SOL    HW1 8440   0.355   4.212   1.352
 5031SOL    HW2 8441   0.357   4.245   1.192
 5032SOL     OW 8442   0.812   5.310   0.687
 5032SOL    HW1 8443   0.844   5.320   0.593
 5032SOL    HW2 8444   0.733   5.248   0.689
 5033SOL     OW 8445   1.424   3.938   1.112
 5033SOL    HW1 8446   1.476   3.873   1.167
 5033SOL    HW2 8447   1.375   4.001   1.173
 5034SOL     OW 8448   1.001   3.758   1.154
 5034SOL    HW1 8449   0.938   3.686   1.123
 5034SOL    HW2 8450   1.094   3.722   1.154
 5035SOL     OW 8451   0.770   5.054   0.301
 5035SOL    HW1 8452   0.724   4.967   0.318
 5035SOL    HW2 8453   0.861   5.051   0.342
 5036SOL     OW 8454   0.618   5.291   1.284
 5036SOL    HW1 8455   0.613   5.373   1.341
 5036SOL    HW2 8456   0.707   5.288   1.239
 5037SOL     OW 8457   1.352   3.776   0.168
 5037SOL    HW1 8458   1.387   3.735   0.084
 5037SOL    HW2 8459   1.262   3.738   0.188
 5038SOL     OW 8460   1.300   4.177   0.691
 5038SOL    HW1 8461   1.241   4.257   0.695
 5038SOL    HW2 8462   1.315   4.142   0.784
 5039SOL     OW 8463   1.593   3.945   0.882
 5039SOL    HW1 8464   1.509   3.944   0.936
 5039SOL    HW2 8465   1.595   4.028   0.826
 5040SOL     OW 8466   0.039   4.801   0.300
 5040SOL    HW1 8467   0.138   4.790   0.291
 5040SOL    HW2 8468  -0.001   4.715   0.332
 5041SOL     OW 8469   0.875   5.370   0.337
 5041SOL    HW1 8470   0.798   5.335   0.283
 5041SOL    HW2 8471   0.843   5.441   0.399
 5042SOL     OW 8472   0.230   4.352   1.975
 5042SOL    HW1 8473   0.137   4.350   2.012
 5042SOL    HW2 8474   0.231   4.313   1.883
 5043SOL     OW 8475   0.225   3.999   2.858
 5043SOL    HW1 8476   0.260   3.982   2.950
 5043SOL    HW2 8477   0.137   3.954   2.846
 5044SOL     OW 8478   0.019   4.092   2.509
 5044SOL    HW1 8479  -0.063   4.135   2.548
 5044SOL    HW2 8480  -0.009   4.019   2.446
 5045SOL     OW 8481   0.569   4.999   3.027
 5045SOL    HW1 8482   0.476   4.992   2.990
 5045SOL    HW2 8483   0.580   5.088   3.071
 5046SOL     OW 8484   1.555   5.235   2.565
 5046SOL    HW1 8485   1.498   5.219   2.646
 5046SOL    HW2 8486   1.496   5.245   2.485
 5047SOL     OW 8487   1.135   4.427   2.579
 5047SOL    HW1 8488   1.192   4.505   2.554
 5047SOL    HW2 8489   1.075   4.453   2.655
 5048SOL     OW 8490   1.755   4.331   2.093
 5048SOL    HW1 8491   1.743   4.318   1.994
 5048SOL    HW2 8492   1.725   4.250   2.142
 5049SOL     OW 8493   0.768   4.868   2.885
 5049SOL    HW1 8494   0.690   4.885   2.945
 5049SOL    HW2 8495   0.802   4.955   2.849
 5050SOL     OW 8496   0.850   4.522   3.685
 5050SOL    HW1 8497   0.846   4.598   3.750
 5050SOL    HW2 8498   0.872   4.558   3.594
 5051SOL     OW 8499   0.685   4.736   2.527
 5051SOL    HW1 8500   0.754   4.720   2.597
 5051SOL    HW2 8501   0.612   4.793   2.565
 5052SOL     OW 8502   0.686   4.885   3.665
 5052SOL    HW1 8503   0.746   4.964   3.679
 5052SOL    HW2 8504   0.600   4.916   3.624
 5053SOL     OW 8505   0.335   5.159   2.923
 5053SOL    HW1 8506   0.257   5.128   2.870
 5053SOL    HW2 8507   0.393   5.217   2.866
 5054SOL     OW 8508   1.460   5.229   3.201
 5054SOL    HW1 8509   1.484   5.323   3.227
 5054SOL    HW2 8510   1.444   5.175   3.283
 5055SOL     OW 8511   0.438   4.116   3.361
 5055SOL    HW1 8512   0.520   4.060   3.370
 5055SOL    HW2 8513   0.357   4.058   3.365
 5056SOL     OW 8514   1.603   4.171   2.599
 5056SOL    HW1 8515   1.529   4.217   2.549
 5056SOL    HW2 8516   1.654   4.239   2.652
 5057SOL     OW 8517   0.231   5.437   2.345
 5057SOL    HW1 8518   0.265   5.514   2.399
 5057SOL    HW2 8519   0.275   5.437   2.255
 5058SOL     OW 8520   1.127   5.065   3.552
 5058SOL    HW1 8521   1.174   5.065   3.640
 5058SOL    HW2 8522   1.079   4.978   3.541
 5059SOL     OW 8523   0.230   5.158   2.400
 5059SOL    HW1 8524   0.204   5.254   2.400
 5059SOL    HW2 8525   0.159   5.104   2.445
 5060SOL     OW 8526   0.240   4.815   2.748
 5060SOL    HW1 8527   0.254   4.731   2.800
 5060SOL    HW2 8528   0.185   4.879   2.803
 5061SOL     OW 8529   0.620   5.510   3.301
 5061SOL    HW1 8530   0.528   5.493   3.336
 5061SOL    HW2 8531   0.648   5.602   3.327
 5062SOL     OW 8532   0.606   4.688   1.985
 5062SOL    HW1 8533   0.613   4.772   1.931
 5062SOL    HW2 8534   0.652   4.701   2.073
 5063SOL     OW 8535   1.594   3.838   3.342
 5063SOL    HW1 8536   1.576   3.905   3.270
 5063SOL    HW2 8537   1.591   3.884   3.431
 5064SOL     OW 8538   0.122   4.367   2.425
 5064SOL    HW1 8539   0.077   4.279   2.442
 5064SOL    HW2 8540   0.121   4.421   2.509
 5065SOL     OW 8541   1.842   5.491   2.221
 5065SOL    HW1 8542   1.896   5.462   2.301
 5065SOL    HW2 8543   1.872   5.581   2.192
 5066SOL     OW 8544   0.027   5.320   1.979
 5066SOL    HW1 8545   0.008   5.224   2.000
 5066SOL    HW2 8546  -0.006   5.378   2.054
 5067SOL     OW 8547   1.689   4.646   2.474
 5067SOL    HW1 8548   1.784   4.617   2.482
 5067SOL    HW2 8549   1.681   4.711   2.399
 5068SOL     OW 8550   1.641   4.832   2.294
 5068SOL    HW1 8551   1.727   4.834   2.242
 5068SOL    HW2 8552   1.655   4.879   2.382
 5069SOL     OW 8553   0.113   4.461   3.459
 5069SOL    HW1 8554   0.201   4.448   3.504
 5069SOL    HW2 8555   0.100   4.558   3.437
 5070SOL     OW 8556   0.613   5.089   2.588
 5070SOL    HW1 8557   0.564   5.002   2.597
 5070SOL    HW2 8558   0.590   5.132   2.501
 5071SOL     OW 8559   1.293   4.952   3.285
 5071SOL    HW1 8560   1.330   4.879   3.227
 5071SOL    HW2 8561   1.345   4.957   3.370
 5072SOL     OW 8562   0.809   3.728   2.364
 5072SOL    HW1 8563   0.849   3.819   2.355
 5072SOL    HW2 8564   0.709   3.736   2.370
 5073SOL     OW 8565   0.197   4.700   3.126
 5073SOL    HW1 8566   0.286   4.655   3.112
 5073SOL    HW2 8567   0.124   4.635   3.107
 5074SOL     OW 8568   1.525   4.723   2.052
 5074SOL    HW1 8569   1.462   4.647   2.065
 5074SOL    HW2 8570   1.573   4.741   2.138
 5075SOL     OW 8571   1.187   5.516   3.478
 5075SOL    HW1 8572   1.211   5.576   3.402
 5075SOL    HW2 8573   1.194   5.421   3.448
 5076SOL     OW 8574   0.317   3.975   3.663
 5076SOL    HW1 8575   0.388   4.046   3.669
 5076SOL    HW2 8576   0.229   4.014   3.691
 5077SOL     OW 8577   1.466   5.141   2.815
 5077SOL    HW1 8578   1.407   5.147   2.895
 5077SOL    HW2 8579   1.451   5.053   2.769
 5078SOL     OW 8580   1.667   5.438   2.434
 5078SOL    HW1 8581   1.626   5.415   2.346
 5078SOL    HW2 8582   1.649   5.364   2.499
 5079SOL     OW 8583   0.598   4.453   2.132
 5079SOL    HW1 8584   0.622   4.522   2.064
 5079SOL    HW2 8585   0.520   4.486   2.186
 5080SOL     OW 8586   1.281   4.069   2.806
 5080SOL    HW1 8587   1.195   4.019   2.793
 5080SOL    HW2 8588   1.343   4.015   2.862
 5081SOL     OW 8589   1.576   5.386   2.169
 5081SOL    HW1 8590   1.665   5.432   2.172
 5081SOL    HW2 8591   1.555   5.362   2.074
 5082SOL     OW 8592   0.807   4.329   3.327
 5082SOL    HW1 8593   0.760   4.326   3.416
 5082SOL    HW2 8594   0.756   4.274   3.261
 5083SOL     OW 8595   1.394   4.193   3.536
 5083SOL    HW1 8596   1.374   4.236   3.624
 5083SOL    HW2 8597   1.472   4.131   3.545
 5084SOL     OW 8598   0.973   4.614   3.434
 5084SOL    HW1 8599   1.019   4.530   3.405
 5084SOL    HW2 8600   0.917   4.648   3.359
 5085SOL     OW 8601   0.991   4.134   3.104
 5085SOL    HW1 8602   0.914   4.168   3.158
 5085SOL    HW2 8603   0.957   4.083   3.025
 5086SOL     OW 8604   1.041   4.425   2.291
 5086SOL    HW1 8605   1.067   4.421   2.387
 5086SOL    HW2 8606   0.956   4.374   2.277
 5087SOL     OW 8607   0.076   4.535   2.651
 5087SOL    HW1 8608   0.175   4.523   2.660
 5087SOL    HW2 8609   0.052   4.630   2.672
 5088SOL     OW 8610   0.130   5.545   3.433
 5088SOL    HW1 8611   0.120   5.530   3.532
 5088SOL    HW2 8612   0.044   5.581   3.397
 5089SOL     OW 8613   0.865   4.072   2.057
 5089SOL    HW1 8614   0.924   4.135   2.008
 5089SOL    HW2 8615   0.884   3.978   2.028
 5090SOL     OW 8616   1.719   4.309   3.693
 5090SOL    HW1 8617   1.693   4.398   3.657
 5090SOL    HW2 8618   1.717   4.241   3.620
 5091SOL     OW 8619   1.362   4.868   2.407
 5091SOL    HW1 8620   1.445   4.839   2.359
 5091SOL    HW2 8621   1.313   4.935   2.351
 5092SOL     OW 8622   0.550   3.920   2.747
 5092SOL    HW1 8623   0.545   3.915   2.847
 5092SOL    HW2 8624   0.552   4.016   2.718
 5093SOL     OW 8625   1.008   5.180   2.339
 5093SOL    HW1 8626   0.962   5.252   2.287
 5093SOL    HW2 8627   1.004   5.200   2.437
 5094SOL     OW 8628   0.351   5.525   2.715
 5094SOL    HW1 8629   0.401   5.439   2.721
 5094SOL    HW2 8630   0.416   5.602   2.712
 5095SOL     OW 8631   1.795   4.790   2.735
 5095SOL    HW1 8632   1.733   4.775   2.659
 5095SOL    HW2 8633   1.743   4.801   2.820
 5096SOL     OW 8634   1.227   5.274   3.368
 5096SOL    HW1 8635   1.233   5.197   3.432
 5096SOL    HW2 8636   1.175   5.248   3.288
 5097SOL     OW 8637   0.321   4.667   2.104
 5097SOL    HW1 8638   0.403   4.706   2.062
 5097SOL    HW2 8639   0.294   4.585   2.055
 5098SOL     OW 8640   1.458   4.459   2.590
 5098SOL    HW1 8641   1.453   4.394   2.665
 5098SOL    HW2 8642   1.538   4.518   2.603
 5099SOL     OW 8643   0.461   4.990   3.589
 5099SOL    HW1 8644   0.411   4.991   3.503
 5099SOL    HW2 8645   0.398   4.972   3.665
 5100SOL     OW 8646   1.111   5.500   2.099
 5100SOL    HW1 8647   1.051   5.438   2.149
 5100SOL    HW2 8648   1.142   5.456   2.014
 5101SOL     OW 8649   0.202   4.009   3.360
 5101SOL    HW1 8650   0.122   4.069   3.347
 5101SOL    HW2 8651   0.192   3.960   3.446
 5102SOL     OW 8652   1.632   5.101   1.943
 5102SOL    HW1 8653   1.600   5.195   1.933
 5102SOL    HW2 8654   1.556   5.038   1.931
 5103SOL     OW 8655   0.464   5.467   2.185
 5103SOL    HW1 8656   0.497   5.506   2.271
 5103SOL    HW2 8657   0.540   5.460   2.120
 5104SOL     OW 8658   1.400   3.831   2.288
 5104SOL    HW1 8659   1.376   3.794   2.198
 5104SOL    HW2 8660   1.499   3.847   2.292
 5105SOL     OW 8661   0.249   5.509   3.103
 5105SOL    HW1 8662   0.306   5.444   3.153
 5105SOL    HW2 8663   0.233   5.476   3.010
 5106SOL     OW 8664   0.940   5.422   2.766
 5106SOL    HW1 8665   1.020   5.365   2.787
 5106SOL    HW2 8666   0.891   5.382   2.689
 5107SOL     OW 8667   0.382   4.424   2.342
 5107SOL    HW1 8668   0.427   4.334   2.339
 5107SOL    HW2 8669   0.288   4.413   2.375
 5108SOL     OW 8670   1.547   3.946   3.591
 5108SOL    HW1 8671   1.542   3.983   3.683
 5108SOL    HW2 8672   1.475   3.877   3.579
 5109SOL     OW 8673   0.614   3.846   1.979
 5109SOL    HW1 8674   0.712   3.824   1.986
 5109SOL    HW2 8675   0.583   3.829   1.886
 5110SOL     OW 8676   0.781   3.988   3.611
 5110SOL    HW1 8677   0.848   3.927   3.654
 5110SOL    HW2 8678   0.708   4.007   3.676
 5111SOL     OW 8679   0.888   5.238   3.057
 5111SOL    HW1 8680   0.865   5.213   2.963
 5111SOL    HW2 8681   0.949   5.169   3.096
 5112SOL     OW 8682   1.351   4.314   3.295
 5112SOL    HW1 8683   1.379   4.271   3.380
 5112SOL    HW2 8684   1.376   4.410   3.296
 5113SOL     OW 8685   0.803   5.126   2.786
 5113SOL    HW1 8686   0.893   5.140   2.744
 5113SOL    HW2 8687   0.732   5.128   2.715
 5114SOL     OW 8688   0.922   4.227   2.761
 5114SOL    HW1 8689   0.897   4.218   2.665
 5114SOL    HW2 8690   0.970   4.145   2.792
 5115SOL     OW 8691   0.539   3.788   2.374
 5115SOL    HW1 8692   0.458   3.789   2.432
 5115SOL    HW2 8693   0.542   3.871   2.319
 5116SOL     OW 8694   1.434   4.912   1.903
 5116SOL    HW1 8695   1.466   4.836   1.960
 5116SOL    HW2 8696   1.342   4.939   1.933
 5117SOL     OW 8697   0.297   3.759   2.033
 5117SOL    HW1 8698   0.346   3.843   2.012
 5117SOL    HW2 8699   0.359   3.694   2.078
 5118SOL     OW 8700   0.935   3.960   2.342
 5118SOL    HW1 8701   0.887   4.001   2.264
 5118SOL    HW2 8702   1.034   3.958   2.323
 5119SOL     OW 8703   1.076   4.407   3.326
 5119SOL    HW1 8704   0.996   4.346   3.329
 5119SOL    HW2 8705   1.157   4.354   3.302
 5120SOL     OW 8706   1.227   5.294   2.655
 5120SOL    HW1 8707   1.248   5.368   2.590
 5120SOL    HW2 8708   1.295   5.294   2.728
 5121SOL     OW 8709   0.459   4.876   2.603
 5121SOL    HW1 8710   0.388   4.849   2.668
 5121SOL    HW2 8711   0.433   4.848   2.510
 5122SOL     OW 8712   1.271   5.521   2.453
 5122SOL    HW1 8713   1.315   5.585   2.389
 5122SOL    HW2 8714   1.221   5.573   2.523
 5123SOL     OW 8715   1.032   4.273   1.878
 5123SOL    HW1 8716   0.991   4.355   1.839
 5123SOL    HW2 8717   1.096   4.299   1.951
 5124SOL     OW 8718   0.078   4.280   3.248
 5124SOL    HW1 8719   0.170   4.279   3.207
 5124SOL    HW2 8720   0.072   4.354   3.315
 5125SOL     OW 8721   0.561   3.946   3.009
 5125SOL    HW1 8722   0.599   3.862   3.046
 5125SOL    HW2 8723   0.473   3.965   3.053
 5126SOL     OW 8724   0.866   4.178   2.504
 5126SOL    HW1 8725   0.834   4.250   2.442
 5126SOL    HW2 8726   0.890   4.097   2.451
 5127SOL     OW 8727   1.017   3.763   2.615
 5127SOL    HW1 8728   0.945   3.768   2.546
 5127SOL    HW2 8729   0.993   3.694   2.684
 5128SOL     OW 8730   1.429   4.897   2.729
 5128SOL    HW1 8731   1.374   4.813   2.722
 5128SOL    HW2 8732   1.455   4.926   2.637
 5129SOL     OW 8733   1.466   4.314   2.854
 5129SOL    HW1 8734   1.436   4.219   2.861
 5129SOL    HW2 8735   1.539   4.330   2.920
 5130SOL     OW 8736   1.857   4.557   2.239
 5130SOL    HW1 8737   1.899   4.493   2.303
 5130SOL    HW2 8738   1.819   4.506   2.161
 5131SOL     OW 8739   0.488   5.109   2.036
 5131SOL    HW1 8740   0.401   5.094   2.083
 5131SOL    HW2 8741   0.471   5.135   1.941
 5132SOL     OW 8742   1.664   5.004   2.519
 5132SOL    HW1 8743   1.763   5.012   2.533
 5132SOL    HW2 8744   1.619   5.088   2.550
 5133SOL     OW 8745   1.390   4.299   1.940
 5133SOL    HW1 8746   1.336   4.278   2.021
 5133SOL    HW2 8747   1.481   4.258   1.949
 5134SOL     OW 8748   0.527   3.980   2.190
 5134SOL    HW1 8749   0.554   3.921   2.115
 5134SOL    HW2 8750   0.527   4.075   2.159
 5135SOL     OW 8751   1.754   4.947   3.450
 5135SOL    HW1 8752   1.845   4.908   3.437
 5135SOL    HW2 8753   1.762   5.043   3.474
 5136SOL     OW 8754   1.064   5.071   3.202
 5136SOL    HW1 8755   0.984   5.048   3.257
 5136SOL    HW2 8756   1.147   5.045   3.251
 5137SOL     OW 8757   1.592   5.353   3.487
 5137SOL    HW1 8758   1.619   5.387   3.397
 5137SOL    HW2 8759   1.671   5.315   3.533
 5138SOL     OW 8760   1.111   4.919   2.962
 5138SOL    HW1 8761   1.071   4.963   3.043
 5138SOL    HW2 8762   1.070   4.956   2.879
 5139SOL     OW 8763   1.638   4.823   2.941
 5139SOL    HW1 8764   1.643   4.904   3.000
 5139SOL    HW2 8765   1.552   4.825   2.890
 5140SOL     OW 8766   0.915   3.813   3.264
 5140SOL    HW1 8767   0.940   3.793   3.169
 5140SOL    HW2 8768   0.987   3.869   3.306
 5141SOL     OW 8769   0.980   4.840   3.581
 5141SOL    HW1 8770   0.881   4.846   3.591
 5141SOL    HW2 8771   1.003   4.760   3.525
 5142SOL     OW 8772   0.705   4.774   2.230
 5142SOL    HW1 8773   0.691   4.781   2.329
 5142SOL    HW2 8774   0.789   4.723   2.212
 5143SOL     OW 8775   0.410   4.537   3.113
 5143SOL    HW1 8776   0.496   4.549   3.163
 5143SOL    HW2 8777   0.368   4.450   3.140
 5144SOL     OW 8778   1.274   4.110   3.124
 5144SOL    HW1 8779   1.295   4.184   3.188
 5144SOL    HW2 8780   1.185   4.127   3.081
 5145SOL     OW 8781   0.064   5.288   3.193
 5145SOL    HW1 8782   0.018   5.370   3.159
 5145SOL    HW2 8783   0.162   5.307   3.202
 5146SOL     OW 8784   0.367   4.824   2.363
 5146SOL    HW1 8785   0.360   4.907   2.307
 5146SOL    HW2 8786   0.371   4.744   2.303
 5147SOL     OW 8787   0.566   4.261   2.727
 5147SOL    HW1 8788   0.578   4.327   2.653
 5147SOL    HW2 8789   0.612   4.295   2.810
 5148SOL     OW 8790   1.252   5.072   2.250
 5148SOL    HW1 8791   1.302   5.149   2.290
 5148SOL    HW2 8792   1.157   5.074   2.282
 5149SOL     OW 8793   1.272   5.169   3.004
 5149SOL    HW1 8794   1.319   5.182   3.091
 5149SOL    HW2 8795   1.206   5.095   3.013
 5150SOL     OW 8796   1.582   4.363   2.334
 5150SOL    HW1 8797   1.551   4.424   2.407
 5150SOL    HW2 8798   1.632   4.415   2.265
 5151SOL     OW 8799   0.354   5.234   3.191
 5151SOL    HW1 8800   0.333   5.190   3.104
 5151SOL    HW2 8801   0.451   5.260   3.194
 5152SOL     OW 8802   0.402   4.475   3.460
 5152SOL    HW1 8803   0.470   4.530   3.413
 5152SOL    HW2 8804   0.442   4.387   3.487
 5153SOL     OW 8805   1.587   4.503   3.532
 5153SOL    HW1 8806   1.495   4.541   3.527
 5153SOL    HW2 8807   1.647   4.550   3.467
 5154SOL     OW 8808   1.013   3.829   3.632
 5154SOL    HW1 8809   1.019   3.914   3.580
 5154SOL    HW2 8810   1.045   3.753   3.575
 5155SOL     OW 8811   0.504   3.774   3.602
 5155SOL    HW1 8812   0.462   3.717   3.532
 5155SOL    HW2 8813   0.438   3.843   3.634
 5156SOL     OW 8814   0.573   4.594   2.891
 5156SOL    HW1 8815   0.617   4.683   2.882
 5156SOL    HW2 8816   0.510   4.594   2.968
 5157SOL     OW 8817   1.360   4.586   2.907
 5157SOL    HW1 8818   1.285   4.586   2.841
 5157SOL    HW2 8819   1.397   4.494   2.916
 5158SOL     OW 8820   1.209   4.249   2.137
 5158SOL    HW1 8821   1.222   4.165   2.191
 5158SOL    HW2 8822   1.180   4.323   2.197
 5159SOL     OW 8823   0.307   3.937   3.093
 5159SOL    HW1 8824   0.284   3.974   3.183
 5159SOL    HW2 8825   0.277   3.842   3.087
 5160SOL     OW 8826   0.037   5.034   3.144
 5160SOL    HW1 8827   0.090   4.985   3.212
 5160SOL    HW2 8828   0.059   5.132   3.149
 5161SOL     OW 8829   0.732   4.358   2.926
 5161SOL    HW1 8830   0.791   4.332   2.850
 5161SOL    HW2 8831   0.704   4.454   2.915
 5162SOL     OW 8832   1.728   4.659   3.716
 5162SOL    HW1 8833   1.682   4.652   3.627
 5162SOL    HW2 8834   1.666   4.703   3.782
 5163SOL     OW 8835   0.307   3.787   2.480
 5163SOL    HW1 8836   0.296   3.881   2.513
 5163SOL    HW2 8837   0.302   3.724   2.557
 5164SOL     OW 8838   1.622   4.091   2.236
 5164SOL    HW1 8839   1.624   4.015   2.300
 5164SOL    HW2 8840   1.574   4.168   2.276
 5165SOL     OW 8841   1.023   4.490   2.828
 5165SOL    HW1 8842   1.038   4.511   2.924
 5165SOL    HW2 8843   0.993   4.395   2.819
 5166SOL     OW 8844   0.980   5.297   3.562
 5166SOL    HW1 8845   0.960   5.341   3.474
 5166SOL    HW2 8846   1.019   5.206   3.546
 5167SOL     OW 8847   1.859   5.242   3.467
 5167SOL    HW1 8848   1.873   5.269   3.372
 5167SOL    HW2 8849   1.942   5.264   3.520
 5168SOL     OW 8850   0.350   4.622   3.666
 5168SOL    HW1 8851   0.426   4.666   3.714
 5168SOL    HW2 8852   0.385   4.575   3.584
 5169SOL     OW 8853   1.540   3.998   1.987
 5169SOL    HW1 8854   1.479   3.923   2.010
 5169SOL    HW2 8855   1.562   4.050   2.070
 5170SOL     OW 8856   1.303   4.562   1.904
 5170SOL    HW1 8857   1.337   4.469   1.919
 5170SOL    HW2 8858   1.321   4.589   1.809
 5171SOL     OW 8859   1.068   5.057   2.711
 5171SOL    HW1 8860   1.075   4.973   2.656
 5171SOL    HW2 8861   1.130   5.126   2.675
 5172SOL     OW 8862   0.319   4.534   2.811
 5172SOL    HW1 8863   0.412   4.570   2.816
 5172SOL    HW2 8864   0.313   4.449   2.863
 5173SOL     OW 8865   0.339   4.233   2.868
 5173SOL    HW1 8866   0.287   4.150   2.851
 5173SOL    HW2 8867   0.416   4.238   2.804
 5174SOL     OW 8868   1.138   4.104   3.540
 5174SOL    HW1 8869   1.093   4.167   3.604
 5174SOL    HW2 8870   1.231   4.135   3.523
 5175SOL     OW 8871   1.160   3.931   3.339
 5175SOL    HW1 8872   1.160   3.995   3.416
 5175SOL    HW2 8873   1.188   3.979   3.256
 5176SOL     OW 8874   0.008   5.050   2.062
 5176SOL    HW1 8875  -0.085   5.071   2.031
 5176SOL    HW2 8876   0.018   4.951   2.075
 5177SOL     OW 8877   0.088   5.525   2.789
 5177SOL    HW1 8878   0.046   5.439   2.762
 5177SOL    HW2 8879   0.182   5.528   2.755
 5178SOL     OW 8880   0.504   5.292   2.772
 5178SOL    HW1 8881   0.570   5.366   2.781
 5178SOL    HW2 8882   0.548   5.213   2.730
 5179SOL     OW 8883   1.002   4.520   3.100
 5179SOL    HW1 8884   1.043   4.488   3.186
 5179SOL    HW2 8885   0.906   4.493   3.097
 5180SOL     OW 8886   0.040   4.268   2.976
 5180SOL    HW1 8887   0.125   4.235   2.935
 5180SOL    HW2 8888   0.053   4.283   3.074
[truncated: 818,192 more chars]
