# Supplementary material for: Determination of Ligand Binding Modes in Hydrated Viral Ion Channels to Foster Drug Design and Repositioning
Source: J Chem Inf Model. 2021 Jul 27;61(8):4011–22. doi: 10.1021/acs.jcim.1c00488 (PMC8389532; doi:10.1021/acs.jcim.1c00488)
Supplement: Supplementary file 2 — ci1c00488_si_002.zip [file ci1c00488_si_002.zip › supporting_data_05_05/supporting_data/minimization_examples_3_ligands/SA_M2A_dry_holo/minim/ion_b4em.gro]

6bkk_maestro in water
27062
   21ACE    CH3    1   6.100   7.533   2.027
   21ACE   HH31    2   6.010   7.493   2.012
   21ACE   HH32    3   6.094   7.632   2.016
   21ACE   HH33    4   6.165   7.496   1.960
   21ACE      C    5   6.149   7.500   2.168
   21ACE      O    6   6.258   7.541   2.206
   22SER      N    7   6.070   7.424   2.253
   22SER      H    8   5.981   7.391   2.222
   22SER     CA    9   6.118   7.393   2.389
   22SER     HA   10   6.189   7.324   2.380
   22SER     CB   11   6.179   7.516   2.454
   22SER    HB1   12   6.213   7.496   2.546
   22SER    HB2   13   6.113   7.592   2.459
   22SER     OG   14   6.287   7.555   2.371
   22SER     HG   15   6.331   7.636   2.410
   22SER      C   16   6.007   7.332   2.471
   22SER      O   17   5.910   7.397   2.509
   23SER      N   18   6.020   7.202   2.497
   23SER      H   19   6.098   7.156   2.455
   23SER     CA   20   5.932   7.118   2.579
   23SER     HA   21   5.843   7.163   2.578
   23SER     CB   22   5.931   6.977   2.518
   23SER    HB1   23   5.872   6.917   2.572
   23SER    HB2   24   6.024   6.940   2.517
   23SER     OG   25   5.884   6.967   2.385
   23SER     HG   26   5.888   6.872   2.355
   23SER      C   27   5.982   7.106   2.725
   23SER      O   28   6.097   7.140   2.753
   24ASP      N   29   5.898   7.054   2.814
   24ASP      H   30   5.806   7.028   2.784
   24ASP     CA   31   5.933   7.031   2.956
   24ASP     HA   32   5.969   7.119   2.986
   24ASP     CB   33   5.807   6.986   3.033
   24ASP    HB1   34   5.831   6.911   3.094
   24ASP    HB2   35   5.738   6.956   2.968
   24ASP     CG   36   5.747   7.099   3.117
   24ASP    OD1   37   5.801   7.127   3.227
   24ASP    OD2   38   5.640   7.151   3.078
   24ASP      C   39   6.043   6.923   2.977
   24ASP      O   40   6.040   6.820   2.908
   25PRO      N   41   6.135   6.937   3.074
   25PRO     CD   42   6.160   7.058   3.152
   25PRO    HD1   43   6.103   7.059   3.233
   25PRO    HD2   44   6.141   7.139   3.096
   25PRO     CG   45   6.308   7.049   3.188
   25PRO    HG1   46   6.328   7.100   3.272
   25PRO    HG2   47   6.366   7.083   3.114
   25PRO     CB   48   6.328   6.899   3.210
   25PRO    HB1   49   6.296   6.872   3.300
   25PRO    HB2   50   6.424   6.874   3.198
   25PRO     CA   51   6.241   6.838   3.100
   25PRO     HA   52   6.289   6.824   3.013
   25PRO      C   53   6.192   6.699   3.140
   25PRO      O   54   6.254   6.599   3.103
   26LEU      N   55   6.079   6.688   3.212
   26LEU      H   56   6.034   6.771   3.244
   26LEU     CA   57   6.020   6.557   3.246
   26LEU     HA   58   6.094   6.498   3.276
   26LEU     CB   59   5.921   6.576   3.362
   26LEU    HB1   60   5.845   6.631   3.329
   26LEU    HB2   61   5.968   6.625   3.435
   26LEU     CG   62   5.864   6.445   3.420
   26LEU     HG   63   5.812   6.401   3.347
   26LEU    CD1   64   5.971   6.348   3.468
   26LEU   HD11   65   5.927   6.266   3.505
   26LEU   HD12   66   6.030   6.323   3.391
   26LEU   HD13   67   6.026   6.391   3.540
   26LEU    CD2   68   5.776   6.479   3.542
   26LEU   HD21   69   5.738   6.394   3.580
   26LEU   HD22   70   5.831   6.525   3.611
   26LEU   HD23   71   5.701   6.539   3.513
   26LEU      C   72   5.957   6.489   3.123
   26LEU      O   73   5.963   6.367   3.110
   27VAL      N   74   5.908   6.568   3.027
   27VAL      H   75   5.900   6.666   3.047
   27VAL     CA   76   5.866   6.521   2.894
   27VAL     HA   77   5.809   6.440   2.909
   27VAL     CB   78   5.779   6.628   2.825
   27VAL     HB   79   5.840   6.707   2.815
   27VAL    CG1   80   5.731   6.585   2.686
   27VAL   HG11   81   5.675   6.658   2.646
   27VAL   HG12   82   5.809   6.567   2.627
   27VAL   HG13   83   5.675   6.502   2.694
   27VAL    CG2   84   5.656   6.666   2.908
   27VAL   HG21   85   5.603   6.735   2.859
   27VAL   HG22   86   5.599   6.585   2.923
   27VAL   HG23   87   5.686   6.703   2.996
   27VAL      C   88   5.988   6.476   2.811
   27VAL      O   89   5.976   6.382   2.733
   28VAL      N   90   6.108   6.535   2.831
   28VAL      H   91   6.113   6.615   2.890
   28VAL     CA   92   6.234   6.486   2.769
   28VAL     HA   93   6.210   6.477   2.672
   28VAL     CB   94   6.353   6.584   2.782
   28VAL     HB   95   6.368   6.594   2.880
   28VAL    CG1   96   6.478   6.530   2.711
   28VAL   HG11   97   6.553   6.595   2.721
   28VAL   HG12   98   6.504   6.442   2.751
   28VAL   HG13   99   6.458   6.517   2.613
   28VAL    CG2  100   6.327   6.722   2.721
   28VAL   HG21  101   6.407   6.780   2.733
   28VAL   HG22  102   6.307   6.712   2.623
   28VAL   HG23  103   6.248   6.764   2.766
   28VAL      C  104   6.272   6.350   2.827
   28VAL      O  105   6.298   6.257   2.752
   29ALA      N  106   6.268   6.336   2.960
   29ALA      H  107   6.246   6.417   3.015
   29ALA     CA  108   6.294   6.210   3.028
   29ALA     HA  109   6.386   6.183   3.002
   29ALA     CB  110   6.285   6.233   3.179
   29ALA    HB1  111   6.302   6.147   3.227
   29ALA    HB2  112   6.353   6.301   3.207
   29ALA    HB3  113   6.193   6.266   3.203
   29ALA      C  114   6.199   6.099   2.981
   29ALA      O  115   6.245   5.991   2.944
   30ALA      N  116   6.069   6.127   2.974
   30ALA      H  117   6.037   6.216   3.007
   30ALA     CA  118   5.970   6.033   2.919
   30ALA     HA  119   5.981   5.948   2.972
   30ALA     CB  120   5.831   6.091   2.940
   30ALA    HB1  121   5.763   6.027   2.903
   30ALA    HB2  122   5.815   6.104   3.038
   30ALA    HB3  123   5.824   6.178   2.892
   30ALA      C  124   5.997   6.000   2.771
   30ALA      O  125   5.990   5.883   2.734
   31SER      N  126   6.034   6.098   2.689
   31SER      H  127   6.039   6.191   2.726
   31SER     CA  128   6.068   6.077   2.547
   31SER     HA  129   5.987   6.032   2.510
   31SER     CB  130   6.095   6.211   2.477
   31SER    HB1  131   6.120   6.196   2.382
   31SER    HB2  132   6.167   6.261   2.524
   31SER     OG  133   5.979   6.293   2.478
   31SER     HG  134   6.000   6.379   2.432
   31SER      C  135   6.189   5.986   2.528
   31SER      O  136   6.197   5.913   2.430
   32ILE      N  137   6.287   5.989   2.621
   32ILE      H  138   6.279   6.056   2.695
   32ILE     CA  139   6.404   5.900   2.620
   32ILE     HA  140   6.437   5.891   2.526
   32ILE     CB  141   6.516   5.965   2.706
   32ILE     HB  142   6.477   5.988   2.795
   32ILE    CG2  143   6.633   5.868   2.728
   32ILE   HG21  144   6.703   5.913   2.784
   32ILE   HG22  145   6.600   5.786   2.776
   32ILE   HG23  146   6.672   5.841   2.640
   32ILE    CG1  147   6.568   6.093   2.635
   32ILE   HG11  148   6.489   6.147   2.605
   32ILE   HG12  149   6.622   6.066   2.556
   32ILE     CD  150   6.655   6.182   2.724
   32ILE    HD1  151   6.685   6.262   2.673
   32ILE    HD2  152   6.602   6.211   2.804
   32ILE    HD3  153   6.735   6.130   2.755
   32ILE      C  154   6.363   5.759   2.666
   32ILE      O  155   6.392   5.661   2.600
   33ILE      N  156   6.287   5.752   2.776
   33ILE      H  157   6.261   5.838   2.820
   33ILE     CA  158   6.237   5.627   2.836
   33ILE     HA  159   6.314   5.565   2.848
   33ILE     CB  160   6.177   5.660   2.974
   33ILE     HB  161   6.120   5.742   2.965
   33ILE    CG2  162   6.084   5.551   3.028
   33ILE   HG21  163   6.049   5.578   3.117
   33ILE   HG22  164   6.008   5.538   2.964
   33ILE   HG23  165   6.135   5.465   3.036
   33ILE    CG1  166   6.295   5.684   3.073
   33ILE   HG11  167   6.362   5.744   3.028
   33ILE   HG12  168   6.337   5.596   3.094
   33ILE     CD  169   6.257   5.749   3.206
   33ILE    HD1  170   6.339   5.761   3.262
   33ILE    HD2  171   6.216   5.839   3.188
   33ILE    HD3  172   6.192   5.691   3.254
   33ILE      C  173   6.141   5.552   2.741
   33ILE      O  174   6.147   5.430   2.735
   34GLY      N  175   6.060   5.621   2.661
   34GLY      H  176   6.061   5.721   2.668
   34GLY     CA  177   5.968   5.561   2.564
   34GLY    HA1  178   5.908   5.634   2.530
   34GLY    HA2  179   5.914   5.493   2.612
   34GLY      C  180   6.041   5.495   2.446
   34GLY      O  181   6.009   5.382   2.408
   35ILE      N  182   6.147   5.558   2.393
   35ILE      H  183   6.169   5.650   2.426
   35ILE     CA  184   6.231   5.496   2.290
   35ILE     HA  185   6.169   5.464   2.219
   35ILE     CB  186   6.327   5.599   2.224
   35ILE     HB  187   6.381   5.644   2.295
   35ILE    CG2  188   6.425   5.528   2.126
   35ILE   HG21  189   6.485   5.596   2.085
   35ILE   HG22  190   6.479   5.461   2.177
   35ILE   HG23  191   6.372   5.482   2.055
   35ILE    CG1  192   6.243   5.707   2.150
   35ILE   HG11  193   6.198   5.764   2.219
   35ILE   HG12  194   6.173   5.660   2.095
   35ILE     CD  195   6.321   5.800   2.056
   35ILE    HD1  196   6.258   5.865   2.014
   35ILE    HD2  197   6.391   5.849   2.108
   35ILE    HD3  198   6.365   5.745   1.985
   35ILE      C  199   6.305   5.373   2.347
   35ILE      O  200   6.309   5.269   2.282
   36LEU      N  201   6.358   5.381   2.470
   36LEU      H  202   6.360   5.470   2.516
   36LEU     CA  203   6.413   5.265   2.539
   36LEU     HA  204   6.487   5.231   2.479
   36LEU     CB  205   6.472   5.307   2.675
   36LEU    HB1  206   6.401   5.356   2.726
   36LEU    HB2  207   6.549   5.369   2.658
   36LEU     CG  208   6.523   5.191   2.762
   36LEU     HG  209   6.445   5.130   2.776
   36LEU    CD1  210   6.636   5.115   2.695
   36LEU   HD11  211   6.666   5.040   2.754
   36LEU   HD12  212   6.604   5.077   2.608
   36LEU   HD13  213   6.713   5.176   2.677
   36LEU    CD2  214   6.574   5.243   2.897
   36LEU   HD21  215   6.606   5.166   2.952
   36LEU   HD22  216   6.649   5.307   2.882
   36LEU   HD23  217   6.499   5.290   2.945
   36LEU      C  218   6.308   5.152   2.554
   36LEU      O  219   6.338   5.037   2.528
   37HIS      N  220   6.185   5.186   2.593
   37HIS      H  221   6.165   5.283   2.607
   37HIS     CA  222   6.078   5.089   2.615
   37HIS     HA  223   6.118   5.020   2.676
   37HIS     CB  224   5.960   5.160   2.682
   37HIS    HB1  225   5.920   5.224   2.617
   37HIS    HB2  226   5.994   5.211   2.761
   37HIS     CG  227   5.848   5.072   2.732
   37HIS    ND1  228   5.722   5.120   2.768
   37HIS    CE1  229   5.653   5.015   2.812
   37HIS    HE1  230   5.558   5.018   2.845
   37HIS    NE2  231   5.727   4.904   2.804
   37HIS    HE2  232   5.697   4.812   2.830
   37HIS    CD2  233   5.851   4.938   2.756
   37HIS    HD2  234   5.929   4.876   2.741
   37HIS      C  235   6.037   5.016   2.487
   37HIS      O  236   6.020   4.893   2.492
   38LEU      N  237   6.029   5.082   2.370
   38LEU      H  238   6.038   5.181   2.370
   38LEU     CA  239   6.007   5.011   2.244
   38LEU     HA  240   5.931   4.949   2.265
   38LEU     CB  241   5.963   5.106   2.130
   38LEU    HB1  242   6.036   5.173   2.115
   38LEU    HB2  243   5.880   5.153   2.158
   38LEU     CG  244   5.936   5.030   1.998
   38LEU     HG  245   6.023   4.984   1.979
   38LEU    CD1  246   5.822   4.927   2.008
   38LEU   HD11  247   5.810   4.882   1.920
   38LEU   HD12  248   5.845   4.859   2.077
   38LEU   HD13  249   5.738   4.974   2.034
   38LEU    CD2  250   5.898   5.123   1.883
   38LEU   HD21  251   5.882   5.070   1.800
   38LEU   HD22  252   5.815   5.174   1.907
   38LEU   HD23  253   5.973   5.188   1.866
   38LEU      C  254   6.128   4.924   2.204
   38LEU      O  255   6.109   4.812   2.159
   39ILE      N  256   6.252   4.971   2.226
   39ILE      H  257   6.263   5.064   2.261
   39ILE     CA  258   6.373   4.890   2.200
   39ILE     HA  259   6.368   4.865   2.103
   39ILE     CB  260   6.502   4.973   2.222
   39ILE     HB  261   6.495   5.018   2.311
   39ILE    CG2  262   6.628   4.884   2.226
   39ILE   HG21  263   6.708   4.941   2.241
   39ILE   HG22  264   6.619   4.818   2.301
   39ILE   HG23  265   6.636   4.835   2.139
   39ILE    CG1  266   6.516   5.079   2.111
   39ILE   HG11  267   6.427   5.123   2.097
   39ILE   HG12  268   6.543   5.032   2.026
   39ILE     CD  269   6.620   5.188   2.141
   39ILE    HD1  270   6.624   5.253   2.065
   39ILE    HD2  271   6.594   5.237   2.224
   39ILE    HD3  272   6.710   5.146   2.153
   39ILE      C  273   6.371   4.760   2.284
   39ILE      O  274   6.387   4.652   2.229
   40LEU      N  275   6.342   4.770   2.414
   40LEU      H  276   6.329   4.862   2.453
   40LEU     CA  277   6.330   4.655   2.503
   40LEU     HA  278   6.415   4.603   2.490
   40LEU     CB  279   6.315   4.703   2.649
   40LEU    HB1  280   6.297   4.623   2.706
   40LEU    HB2  281   6.237   4.766   2.653
   40LEU     CG  282   6.437   4.777   2.707
   40LEU     HG  283   6.464   4.847   2.641
   40LEU    CD1  284   6.400   4.838   2.841
   40LEU   HD11  285   6.480   4.885   2.879
   40LEU   HD12  286   6.325   4.903   2.829
   40LEU   HD13  287   6.372   4.765   2.904
   40LEU    CD2  288   6.557   4.683   2.729
   40LEU   HD21  289   6.633   4.735   2.767
   40LEU   HD22  290   6.531   4.610   2.793
   40LEU   HD23  291   6.584   4.642   2.642
   40LEU      C  292   6.213   4.563   2.463
   40LEU      O  293   6.226   4.441   2.466
   41TRP      N  294   6.099   4.619   2.419
   41TRP      H  295   6.092   4.719   2.419
   41TRP     CA  296   5.984   4.542   2.371
   41TRP     HA  297   5.966   4.473   2.441
   41TRP     CB  298   5.863   4.636   2.357
   41TRP    HB1  299   5.880   4.700   2.282
   41TRP    HB2  300   5.851   4.687   2.443
   41TRP     CG  301   5.733   4.567   2.328
   41TRP    CD1  302   5.639   4.536   2.421
   41TRP    HD1  303   5.645   4.558   2.519
   41TRP    NE1  304   5.534   4.470   2.361
   41TRP    HE1  305   5.454   4.435   2.410
   41TRP    CE2  306   5.553   4.458   2.225
   41TRP    CZ2  307   5.476   4.400   2.122
   41TRP    HZ2  308   5.388   4.357   2.143
   41TRP    CH2  309   5.525   4.402   1.990
   41TRP    HH2  310   5.473   4.360   1.916
   41TRP    CZ3  311   5.648   4.465   1.963
   41TRP    HZ3  312   5.682   4.468   1.869
   41TRP    CE3  313   5.724   4.523   2.066
   41TRP    HE3  314   5.811   4.566   2.045
   41TRP    CD2  315   5.678   4.520   2.200
   41TRP      C  316   6.014   4.466   2.241
   41TRP      O  317   5.971   4.352   2.227
   42ILE      N  318   6.090   4.525   2.148
   42ILE      H  319   6.117   4.620   2.164
   42ILE     CA  320   6.134   4.459   2.025
   42ILE     HA  321   6.054   4.414   1.987
   42ILE     CB  322   6.186   4.564   1.923
   42ILE     HB  323   6.251   4.624   1.969
   42ILE    CG2  324   6.260   4.499   1.805
   42ILE   HG21  325   6.291   4.569   1.742
   42ILE   HG22  326   6.339   4.448   1.840
   42ILE   HG23  327   6.198   4.436   1.758
   42ILE    CG1  328   6.065   4.647   1.869
   42ILE   HG11  329   6.013   4.680   1.948
   42ILE   HG12  330   6.008   4.587   1.814
   42ILE     CD  331   6.105   4.768   1.783
   42ILE    HD1  332   6.022   4.815   1.753
   42ILE    HD2  333   6.161   4.830   1.837
   42ILE    HD3  334   6.156   4.737   1.704
   42ILE      C  335   6.236   4.350   2.055
   42ILE      O  336   6.224   4.238   2.004
   43LEU      N  337   6.334   4.375   2.144
   43LEU      H  338   6.341   4.467   2.182
   43LEU     CA  339   6.432   4.273   2.188
   43LEU     HA  340   6.473   4.236   2.105
   43LEU     CB  341   6.539   4.341   2.275
   43LEU    HB1  342   6.592   4.270   2.320
   43LEU    HB2  343   6.492   4.396   2.344
   43LEU     CG  344   6.636   4.434   2.199
   43LEU     HG  345   6.581   4.495   2.142
   43LEU    CD1  346   6.722   4.512   2.298
   43LEU   HD11  347   6.785   4.571   2.248
   43LEU   HD12  348   6.663   4.568   2.356
   43LEU   HD13  349   6.775   4.448   2.355
   43LEU    CD2  350   6.730   4.356   2.107
   43LEU   HD21  351   6.791   4.419   2.060
   43LEU   HD22  352   6.785   4.292   2.162
   43LEU   HD23  353   6.677   4.305   2.040
   43LEU      C  354   6.365   4.156   2.262
   43LEU      O  355   6.409   4.042   2.248
   44ASP      N  356   6.255   4.181   2.334
   44ASP      H  357   6.228   4.277   2.346
   44ASP     CA  358   6.169   4.079   2.397
   44ASP     HA  359   6.231   4.014   2.441
   44ASP     CB  360   6.079   4.149   2.499
   44ASP    HB1  361   6.027   4.220   2.452
   44ASP    HB2  362   6.138   4.192   2.568
   44ASP     CG  363   5.979   4.059   2.572
   44ASP    OD1  364   5.857   4.073   2.543
   44ASP    OD2  365   6.019   3.985   2.665
   44ASP      C  366   6.088   3.997   2.294
   44ASP      O  367   6.034   3.892   2.330
   45ARG      N  368   6.078   4.043   2.169
   45ARG      H  369   6.136   4.120   2.143
   45ARG     CA  370   5.988   3.987   2.064
   45ARG     HA  371   5.939   3.911   2.107
   45ARG     CB  372   5.892   4.100   2.022
   45ARG    HB1  373   5.946   4.168   1.972
   45ARG    HB2  374   5.856   4.142   2.106
   45ARG     CG  375   5.773   4.061   1.934
   45ARG    HG1  376   5.806   4.039   1.843
   45ARG    HG2  377   5.710   4.139   1.929
   45ARG     CD  378   5.695   3.939   1.988
   45ARG    HD1  379   5.652   3.962   2.075
   45ARG    HD2  380   5.757   3.862   2.001
   45ARG     NE  381   5.590   3.898   1.895
   45ARG     HE  382   5.496   3.925   1.919
   45ARG     CZ  383   5.604   3.828   1.783
   45ARG    NH1  384   5.719   3.783   1.745
   45ARG   HH11  385   5.801   3.799   1.800
   45ARG   HH12  386   5.726   3.730   1.660
   45ARG    NH2  387   5.499   3.808   1.710
   45ARG   HH21  388   5.410   3.845   1.739
   45ARG   HH22  389   5.506   3.756   1.625
   45ARG      C  390   6.058   3.920   1.945
   45ARG      O  391   5.989   3.869   1.856
   46LEU      N  392   6.192   3.921   1.942
   46LEU      H  393   6.239   3.965   2.019
   46LEU     CA  394   6.277   3.862   1.837
   46LEU     HA  395   6.216   3.834   1.763
   46LEU     CB  396   6.374   3.969   1.784
   46LEU    HB1  397   6.443   3.923   1.727
   46LEU    HB2  398   6.419   4.011   1.863
   46LEU     CG  399   6.310   4.081   1.700
   46LEU     HG  400   6.231   4.117   1.750
   46LEU    CD1  401   6.413   4.192   1.676
   46LEU   HD11  402   6.371   4.265   1.622
   46LEU   HD12  403   6.443   4.229   1.764
   46LEU   HD13  404   6.491   4.154   1.627
   46LEU    CD2  405   6.265   4.030   1.564
   46LEU   HD21  406   6.224   4.104   1.512
   46LEU   HD22  407   6.343   3.993   1.514
   46LEU   HD23  408   6.197   3.957   1.577
   46LEU      C  409   6.348   3.734   1.885
   46LEU      O  410   6.453   3.744   1.952
   46NME      N  411   6.300   3.628   1.853
   46NME      H  412   6.344   3.543   1.882
   46NME    CH3  413   6.179   3.623   1.772
   46NME   HH31  414   6.154   3.528   1.755
   46NME   HH32  415   6.105   3.669   1.820
   46NME   HH33  416   6.196   3.669   1.685
  121ACE    CH3  417   6.044   7.520   2.776
  121ACE   HH31  418   6.011   7.528   2.681
  121ACE   HH32  419   6.081   7.608   2.805
  121ACE   HH33  420   6.115   7.451   2.780
  121ACE      C  421   5.929   7.482   2.866
  121ACE      O  422   5.950   7.468   2.986
  122SER      N  423   5.811   7.467   2.807
  122SER      H  424   5.806   7.484   2.708
  122SER     CA  425   5.686   7.429   2.876
  122SER     HA  426   5.715   7.374   2.954
  122SER     CB  427   5.607   7.552   2.923
  122SER    HB1  428   5.525   7.523   2.974
  122SER    HB2  429   5.579   7.607   2.844
  122SER     OG  430   5.680   7.638   3.008
  122SER     HG  431   5.622   7.715   3.035
  122SER      C  432   5.596   7.351   2.781
  122SER      O  433   5.563   7.400   2.672
  123SER      N  434   5.550   7.233   2.823
  123SER      H  435   5.577   7.202   2.914
  123SER     CA  436   5.461   7.145   2.745
  123SER     HA  437   5.467   7.178   2.651
  123SER     CB  438   5.512   7.000   2.757
  123SER    HB1  439   5.447   6.936   2.716
  123SER    HB2  440   5.528   6.976   2.852
  123SER     OG  441   5.635   6.986   2.688
  123SER     HG  442   5.667   6.892   2.696
  123SER      C  443   5.315   7.154   2.788
  123SER      O  444   5.283   7.205   2.896
  124ASP      N  445   5.225   7.104   2.704
  124ASP      H  446   5.258   7.074   2.614
  124ASP     CA  447   5.082   7.091   2.733
  124ASP     HA  448   5.048   7.183   2.753
  124ASP     CB  449   5.012   7.034   2.608
  124ASP    HB1  450   5.048   6.942   2.591
  124ASP    HB2  451   5.033   7.093   2.530
  124ASP     CG  452   4.860   7.024   2.619
  124ASP    OD1  453   4.789   7.087   2.536
  124ASP    OD2  454   4.811   6.952   2.709
  124ASP      C  455   5.057   7.003   2.857
  124ASP      O  456   5.120   6.896   2.867
  125PRO      N  457   4.967   7.039   2.950
  125PRO     CD  458   4.893   7.164   2.955
  125PRO    HD1  459   4.817   7.160   2.890
  125PRO    HD2  460   4.953   7.240   2.931
  125PRO     CG  461   4.842   7.177   3.098
  125PRO    HG1  462   4.755   7.227   3.101
  125PRO    HG2  463   4.909   7.224   3.156
  125PRO     CB  464   4.824   7.032   3.140
  125PRO    HB1  465   4.736   6.996   3.109
  125PRO    HB2  466   4.831   7.022   3.240
  125PRO     CA  467   4.940   6.960   3.071
  125PRO     HA  468   5.025   6.959   3.124
  125PRO      C  469   4.907   6.812   3.047
  125PRO      O  470   4.942   6.728   3.130
  126LEU      N  471   4.843   6.777   2.933
  126LEU      H  472   4.816   6.849   2.870
  126LEU     CA  473   4.811   6.638   2.899
  126LEU     HA  474   4.775   6.595   2.982
  126LEU     CB  475   4.705   6.637   2.788
  126LEU    HB1  476   4.745   6.679   2.707
  126LEU    HB2  477   4.628   6.693   2.820
  126LEU     CG  478   4.650   6.499   2.748
  126LEU     HG  479   4.725   6.448   2.707
  126LEU    CD1  480   4.596   6.420   2.868
  126LEU   HD11  481   4.562   6.331   2.836
  126LEU   HD12  482   4.670   6.405   2.934
  126LEU   HD13  483   4.522   6.471   2.911
  126LEU    CD2  484   4.536   6.518   2.650
  126LEU   HD21  485   4.500   6.428   2.624
  126LEU   HD22  486   4.463   6.572   2.693
  126LEU   HD23  487   4.569   6.566   2.569
  126LEU      C  488   4.937   6.559   2.858
  126LEU      O  489   4.951   6.441   2.892
  127VAL      N  490   5.034   6.625   2.793
  127VAL      H  491   5.016   6.719   2.765
  127VAL     CA  492   5.165   6.568   2.759
  127VAL     HA  493   5.147   6.478   2.720
  127VAL     CB  494   5.237   6.655   2.654
  127VAL     HB  495   5.249   6.745   2.697
  127VAL    CG1  496   5.374   6.599   2.615
  127VAL   HG11  497   5.416   6.659   2.547
  127VAL   HG12  498   5.432   6.594   2.696
  127VAL   HG13  499   5.362   6.508   2.576
  127VAL    CG2  500   5.153   6.670   2.526
  127VAL   HG21  501   5.202   6.727   2.460
  127VAL   HG22  502   5.137   6.580   2.486
  127VAL   HG23  503   5.065   6.712   2.548
  127VAL      C  504   5.250   6.551   2.886
  127VAL      O  505   5.319   6.449   2.901
  128VAL      N  506   5.242   6.645   2.980
  128VAL      H  507   5.189   6.728   2.959
  128VAL     CA  508   5.304   6.635   3.112
  128VAL     HA  509   5.401   6.618   3.096
  128VAL     CB  510   5.290   6.768   3.190
  128VAL     HB  511   5.192   6.787   3.192
  128VAL    CG1  512   5.340   6.761   3.335
  128VAL   HG11  513   5.327   6.851   3.378
  128VAL   HG12  514   5.287   6.693   3.385
  128VAL   HG13  515   5.437   6.737   3.336
  128VAL    CG2  516   5.367   6.881   3.120
  128VAL   HG21  517   5.357   6.965   3.172
  128VAL   HG22  518   5.464   6.856   3.114
  128VAL   HG23  519   5.331   6.893   3.027
  128VAL      C  520   5.248   6.516   3.191
  128VAL      O  521   5.326   6.437   3.246
  129ALA      N  522   5.115   6.496   3.191
  129ALA      H  523   5.057   6.562   3.144
  129ALA     CA  524   5.052   6.381   3.256
  129ALA     HA  525   5.087   6.378   3.350
  129ALA     CB  526   4.901   6.402   3.258
  129ALA    HB1  527   4.856   6.325   3.302
  129ALA    HB2  528   4.880   6.486   3.309
  129ALA    HB3  529   4.867   6.411   3.164
  129ALA      C  530   5.090   6.247   3.188
  129ALA      O  531   5.136   6.155   3.254
  130ALA      N  532   5.078   6.239   3.055
  130ALA      H  533   5.042   6.319   3.006
  130ALA     CA  534   5.115   6.121   2.977
  130ALA     HA  535   5.061   6.045   3.013
  130ALA     CB  536   5.084   6.152   2.831
  130ALA    HB1  537   5.108   6.073   2.774
  130ALA    HB2  538   4.986   6.171   2.821
  130ALA    HB3  539   5.137   6.231   2.802
  130ALA      C  540   5.263   6.082   2.992
  130ALA      O  541   5.297   5.964   2.988
  131SER      N  542   5.351   6.179   3.015
  131SER      H  543   5.318   6.273   3.016
  131SER     CA  544   5.494   6.155   3.041
  131SER     HA  545   5.523   6.090   2.970
  131SER     CB  546   5.569   6.287   3.029
  131SER    HB1  547   5.666   6.276   3.053
  131SER    HB2  548   5.529   6.358   3.087
  131SER     OG  549   5.563   6.331   2.895
  131SER     HG  550   5.612   6.418   2.886
  131SER      C  551   5.520   6.088   3.176
  131SER      O  552   5.603   5.999   3.185
  132ILE      N  553   5.444   6.124   3.281
  132ILE      H  554   5.382   6.202   3.271
  132ILE     CA  555   5.449   6.053   3.410
  132ILE     HA  556   5.545   6.049   3.437
  132ILE     CB  557   5.368   6.134   3.516
  132ILE     HB  558   5.276   6.146   3.479
  132ILE    CG2  559   5.359   6.056   3.649
  132ILE   HG21  560   5.306   6.110   3.715
  132ILE   HG22  561   5.313   5.968   3.634
  132ILE   HG23  562   5.451   6.039   3.685
  132ILE    CG1  563   5.432   6.272   3.543
  132ILE   HG11  564   5.458   6.313   3.455
  132ILE   HG12  565   5.513   6.260   3.600
  132ILE     CD  566   5.339   6.371   3.614
  132ILE    HD1  567   5.387   6.458   3.627
  132ILE    HD2  568   5.257   6.386   3.558
  132ILE    HD3  569   5.312   6.333   3.702
  132ILE      C  570   5.398   5.910   3.396
  132ILE      O  571   5.455   5.816   3.451
  133ILE      N  572   5.293   5.890   3.316
  133ILE      H  573   5.255   5.970   3.269
  133ILE     CA  574   5.228   5.761   3.291
  133ILE     HA  575   5.218   5.715   3.379
  133ILE     CB  576   5.086   5.786   3.236
  133ILE     HB  577   5.098   5.840   3.152
  133ILE    CG2  578   5.014   5.656   3.198
  133ILE   HG21  579   4.922   5.678   3.163
  133ILE   HG22  580   5.066   5.608   3.128
  133ILE   HG23  581   5.005   5.598   3.280
  133ILE    CG1  582   5.000   5.861   3.340
  133ILE   HG11  583   5.054   5.937   3.377
  133ILE   HG12  584   4.978   5.798   3.414
  133ILE     CD  585   4.868   5.919   3.288
  133ILE    HD1  586   4.820   5.966   3.362
  133ILE    HD2  587   4.887   5.985   3.215
  133ILE    HD3  588   4.811   5.845   3.252
  133ILE      C  589   5.317   5.668   3.206
  133ILE      O  590   5.328   5.550   3.236
  134GLY      N  591   5.391   5.721   3.107
  134GLY      H  592   5.378   5.818   3.085
  134GLY     CA  593   5.489   5.646   3.028
  134GLY    HA1  594   5.519   5.705   2.953
  134GLY    HA2  595   5.442   5.566   2.991
  134GLY      C  596   5.611   5.601   3.111
  134GLY      O  597   5.651   5.484   3.104
  135ILE      N  598   5.664   5.688   3.198
  135ILE      H  599   5.628   5.781   3.200
  135ILE     CA  600   5.772   5.651   3.291
  135ILE     HA  601   5.846   5.615   3.235
  135ILE     CB  602   5.823   5.777   3.366
  135ILE     HB  603   5.744   5.823   3.407
  135ILE    CG2  604   5.921   5.740   3.479
  135ILE   HG21  605   5.951   5.823   3.524
  135ILE   HG22  606   5.875   5.681   3.544
  135ILE   HG23  607   5.999   5.692   3.440
  135ILE    CG1  608   5.893   5.872   3.265
  135ILE   HG11  609   5.834   5.884   3.186
  135ILE   HG12  610   5.979   5.830   3.236
  135ILE     CD  611   5.926   6.011   3.321
  135ILE    HD1  612   5.971   6.066   3.250
  135ILE    HD2  613   5.841   6.056   3.349
  135ILE    HD3  614   5.986   6.002   3.400
  135ILE      C  615   5.727   5.540   3.386
  135ILE      O  616   5.804   5.446   3.413
  136LEU      N  617   5.602   5.542   3.433
  136LEU      H  618   5.547   5.624   3.416
  136LEU     CA  619   5.541   5.432   3.509
  136LEU     HA  620   5.604   5.409   3.582
  136LEU     CB  621   5.408   5.481   3.567
  136LEU    HB1  622   5.351   5.514   3.492
  136LEU    HB2  623   5.427   5.557   3.630
  136LEU     CG  624   5.329   5.373   3.644
  136LEU     HG  625   5.317   5.294   3.583
  136LEU    CD1  626   5.404   5.325   3.768
  136LEU   HD11  627   5.350   5.255   3.815
  136LEU   HD12  628   5.492   5.286   3.741
  136LEU   HD13  629   5.419   5.402   3.830
  136LEU    CD2  630   5.193   5.429   3.687
  136LEU   HD21  631   5.143   5.359   3.737
  136LEU   HD22  632   5.208   5.508   3.746
  136LEU   HD23  633   5.142   5.457   3.606
  136LEU      C  634   5.526   5.305   3.423
  136LEU      O  635   5.551   5.196   3.474
  137HIS      N  636   5.489   5.316   3.295
  137HIS      H  637   5.476   5.408   3.257
  137HIS     CA  638   5.467   5.201   3.207
  137HIS     HA  639   5.402   5.143   3.257
  137HIS     CB  640   5.408   5.248   3.073
  137HIS    HB1  641   5.481   5.292   3.020
  137HIS    HB2  642   5.336   5.315   3.092
  137HIS     CG  643   5.347   5.142   2.985
  137HIS    ND1  644   5.299   5.164   2.856
  137HIS    CE1  645   5.240   5.051   2.816
  137HIS    HE1  646   5.195   5.038   2.727
  137HIS    NE2  647   5.249   4.958   2.912
  137HIS    HE2  648   5.213   4.865   2.907
  137HIS    CD2  649   5.318   5.012   3.019
  137HIS    HD2  650   5.341   4.966   3.104
  137HIS      C  651   5.594   5.116   3.187
  137HIS      O  652   5.584   4.994   3.197
  138LEU      N  653   5.711   5.178   3.167
  138LEU      H  654   5.714   5.277   3.156
  138LEU     CA  655   5.836   5.100   3.161
  138LEU     HA  656   5.817   5.028   3.094
  138LEU     CB  657   5.954   5.187   3.110
  138LEU    HB1  658   5.965   5.265   3.170
  138LEU    HB2  659   5.933   5.218   3.017
  138LEU     CG  660   6.088   5.108   3.106
  138LEU     HG  661   6.102   5.077   3.200
  138LEU    CD1  662   6.085   4.986   3.014
  138LEU   HD11  663   6.174   4.940   3.017
  138LEU   HD12  664   6.015   4.922   3.045
  138LEU   HD13  665   6.066   5.015   2.921
  138LEU    CD2  666   6.204   5.195   3.059
  138LEU   HD21  667   6.289   5.141   3.058
  138LEU   HD22  668   6.186   5.229   2.967
  138LEU   HD23  669   6.215   5.272   3.122
  138LEU      C  670   5.868   5.034   3.295
  138LEU      O  671   5.909   4.917   3.296
  139ILE      N  672   5.847   5.102   3.408
  139ILE      H  673   5.813   5.195   3.403
  139ILE     CA  674   5.873   5.044   3.542
  139ILE     HA  675   5.967   5.013   3.541
  139ILE     CB  676   5.856   5.153   3.652
  139ILE     HB  677   5.767   5.197   3.640
  139ILE    CG2  678   5.861   5.090   3.793
  139ILE   HG21  679   5.850   5.162   3.862
  139ILE   HG22  680   5.786   5.024   3.802
  139ILE   HG23  681   5.948   5.044   3.806
  139ILE    CG1  682   5.968   5.259   3.638
  139ILE   HG11  683   5.975   5.285   3.542
  139ILE   HG12  684   6.054   5.219   3.668
  139ILE     CD  685   5.942   5.386   3.721
  139ILE    HD1  686   6.017   5.451   3.708
  139ILE    HD2  687   5.856   5.429   3.691
  139ILE    HD3  688   5.935   5.362   3.818
  139ILE      C  689   5.785   4.921   3.565
  139ILE      O  690   5.836   4.816   3.603
  140LEU      N  691   5.654   4.930   3.536
  140LEU      H  692   5.619   5.018   3.503
  140LEU     CA  693   5.562   4.817   3.549
  140LEU     HA  694   5.578   4.781   3.641
  140LEU     CB  695   5.417   4.867   3.534
  140LEU    HB1  696   5.357   4.788   3.533
  140LEU    HB2  697   5.410   4.916   3.447
  140LEU     CG  698   5.369   4.962   3.645
  140LEU     HG  699   5.433   5.038   3.648
  140LEU    CD1  700   5.228   5.011   3.612
  140LEU   HD11  701   5.197   5.072   3.684
  140LEU   HD12  702   5.230   5.060   3.525
  140LEU   HD13  703   5.166   4.933   3.606
  140LEU    CD2  704   5.367   4.895   3.783
  140LEU   HD21  705   5.335   4.961   3.851
  140LEU   HD22  706   5.305   4.816   3.781
  140LEU   HD23  707   5.459   4.864   3.807
  140LEU      C  708   5.593   4.705   3.449
  140LEU      O  709   5.581   4.587   3.485
  141TRP      N  710   5.636   4.737   3.327
  141TRP      H  711   5.641   4.834   3.303
  141TRP     CA  712   5.678   4.639   3.226
  141TRP     HA  713   5.604   4.572   3.221
  141TRP     CB  714   5.695   4.709   3.090
  141TRP    HB1  715   5.769   4.775   3.098
  141TRP    HB2  716   5.610   4.757   3.068
  141TRP     CG  717   5.727   4.619   2.974
  141TRP    CD1  718   5.637   4.563   2.890
  141TRP    HD1  719   5.538   4.576   2.896
  141TRP    NE1  720   5.701   4.485   2.796
  141TRP    HE1  721   5.655   4.432   2.725
  141TRP    CE2  722   5.838   4.491   2.812
  141TRP    CZ2  723   5.944   4.431   2.743
  141TRP    HZ2  724   5.925   4.371   2.664
  141TRP    CH2  725   6.076   4.456   2.784
  141TRP    HH2  726   6.153   4.414   2.735
  141TRP    CZ3  727   6.099   4.540   2.895
  141TRP    HZ3  728   6.192   4.558   2.925
  141TRP    CE3  729   5.991   4.598   2.965
  141TRP    HE3  730   6.010   4.657   3.044
  141TRP    CD2  731   5.858   4.575   2.925
  141TRP      C  732   5.803   4.563   3.268
  141TRP      O  733   5.806   4.441   3.259
  142ILE      N  734   5.905   4.630   3.323
  142ILE      H  735   5.901   4.729   3.325
  142ILE     CA  736   6.024   4.564   3.381
  142ILE     HA  737   6.063   4.507   3.309
  142ILE     CB  738   6.129   4.669   3.423
  142ILE     HB  739   6.083   4.738   3.479
  142ILE    CG2  740   6.243   4.607   3.508
  142ILE   HG21  741   6.308   4.678   3.533
  142ILE   HG22  742   6.204   4.567   3.591
  142ILE   HG23  743   6.289   4.536   3.455
  142ILE    CG1  744   6.190   4.736   3.297
  142ILE   HG11  745   6.115   4.767   3.238
  142ILE   HG12  746   6.245   4.668   3.248
  142ILE     CD  747   6.280   4.856   3.326
  142ILE    HD1  748   6.315   4.893   3.240
  142ILE    HD2  749   6.228   4.927   3.373
  142ILE    HD3  750   6.357   4.828   3.383
  142ILE      C  751   5.982   4.471   3.497
  142ILE      O  752   6.027   4.357   3.502
  143LEU      N  753   5.893   4.517   3.586
  143LEU      H  754   5.858   4.610   3.576
  143LEU     CA  755   5.842   4.436   3.698
  143LEU     HA  756   5.925   4.401   3.741
  143LEU     CB  757   5.764   4.527   3.794
  143LEU    HB1  758   5.716   4.468   3.860
  143LEU    HB2  759   5.696   4.578   3.741
  143LEU     CG  760   5.851   4.628   3.872
  143LEU     HG  761   5.911   4.673   3.806
  143LEU    CD1  762   5.760   4.729   3.944
  143LEU   HD11  763   5.817   4.794   3.995
  143LEU   HD12  764   5.705   4.778   3.877
  143LEU   HD13  765   5.701   4.680   4.008
  143LEU    CD2  766   5.937   4.560   3.978
  143LEU   HD21  767   5.992   4.629   4.026
  143LEU   HD22  768   5.879   4.512   4.044
  143LEU   HD23  769   5.998   4.494   3.934
  143LEU      C  770   5.757   4.315   3.652
  143LEU      O  771   5.756   4.213   3.721
  144ASP      N  772   5.689   4.322   3.537
  144ASP      H  773   5.688   4.410   3.489
  144ASP     CA  774   5.616   4.209   3.477
  144ASP     HA  775   5.569   4.163   3.553
  144ASP     CB  776   5.515   4.263   3.375
  144ASP    HB1  777   5.566   4.305   3.300
  144ASP    HB2  778   5.459   4.332   3.421
  144ASP     CG  779   5.421   4.156   3.315
  144ASP    OD1  780   5.374   4.176   3.201
  144ASP    OD2  781   5.388   4.057   3.382
  144ASP      C  782   5.713   4.107   3.412
  144ASP      O  783   5.692   3.986   3.421
  145ARG      N  784   5.820   4.155   3.347
  145ARG      H  785   5.838   4.253   3.354
  145ARG     CA  786   5.914   4.074   3.268
  145ARG     HA  787   5.856   4.002   3.229
  145ARG     CB  788   5.978   4.163   3.160
  145ARG    HB1  789   6.050   4.112   3.115
  145ARG    HB2  790   6.017   4.244   3.205
  145ARG     CG  791   5.878   4.211   3.053
  145ARG    HG1  792   5.919   4.287   3.003
  145ARG    HG2  793   5.794   4.241   3.098
  145ARG     CD  794   5.844   4.099   2.954
  145ARG    HD1  795   5.818   4.016   3.003
  145ARG    HD2  796   5.923   4.080   2.895
  145ARG     NE  797   5.730   4.138   2.867
  145ARG     HE  798   5.750   4.204   2.795
  145ARG     CZ  799   5.605   4.096   2.875
  145ARG    NH1  800   5.564   4.013   2.967
  145ARG   HH11  801   5.627   3.979   3.036
  145ARG   HH12  802   5.468   3.984   2.968
  145ARG    NH2  803   5.518   4.137   2.790
  145ARG   HH21  804   5.545   4.201   2.718
  145ARG   HH22  805   5.424   4.105   2.796
  145ARG      C  806   6.023   4.003   3.350
  145ARG      O  807   6.078   3.904   3.301
  146LEU      N  808   6.055   4.052   3.471
  146LEU      H  809   6.005   4.133   3.501
  146LEU     CA  810   6.156   3.996   3.561
  146LEU     HA  811   6.212   3.933   3.508
  146LEU     CB  812   6.244   4.112   3.616
  146LEU    HB1  813   6.307   4.074   3.682
  146LEU    HB2  814   6.184   4.178   3.661
  146LEU     CG  815   6.327   4.190   3.513
  146LEU     HG  816   6.264   4.234   3.449
  146LEU    CD1  817   6.412   4.293   3.586
  146LEU   HD11  818   6.466   4.345   3.520
  146LEU   HD12  819   6.352   4.356   3.636
  146LEU   HD13  820   6.472   4.247   3.651
  146LEU    CD2  821   6.421   4.099   3.434
  146LEU   HD21  822   6.474   4.153   3.369
  146LEU   HD22  823   6.484   4.053   3.498
  146LEU   HD23  824   6.368   4.030   3.385
  146LEU      C  825   6.093   3.909   3.670
  146LEU      O  826   6.174   3.914   3.785
  146NME      N  827   6.067   3.793   3.647
  146NME      H  828   6.026   3.736   3.718
  146NME    CH3  829   6.095   3.737   3.515
  146NME   HH31  830   6.067   3.641   3.513
  146NME   HH32  831   6.044   3.788   3.446
  146NME   HH33  832   6.193   3.744   3.496
  221ACE    CH3  833   5.258   7.555   2.826
  221ACE   HH31  834   5.354   7.551   2.796
  221ACE   HH32  835   5.234   7.650   2.845
  221ACE   HH33  836   5.247   7.500   2.909
  221ACE      C  837   5.169   7.500   2.718
  221ACE      O  838   5.047   7.496   2.735
  222SER      N  839   5.229   7.459   2.607
  222SER      H  840   5.327   7.475   2.598
  222SER     CA  841   5.160   7.390   2.496
  222SER     HA  842   5.095   7.329   2.541
  222SER     CB  843   5.083   7.490   2.408
  222SER    HB1  844   5.022   7.546   2.464
  222SER    HB2  845   5.029   7.440   2.340
  222SER     OG  846   5.165   7.580   2.337
  222SER     HG  847   5.108   7.641   2.282
  222SER      C  848   5.256   7.305   2.412
  222SER      O  849   5.378   7.323   2.417
  223SER      N  850   5.201   7.211   2.334
  223SER      H  851   5.101   7.209   2.328
  223SER     CA  852   5.276   7.110   2.257
  223SER     HA  853   5.368   7.148   2.246
  223SER     CB  854   5.280   6.978   2.334
  223SER    HB1  855   5.326   6.907   2.281
  223SER    HB2  856   5.187   6.948   2.357
  223SER     OG  857   5.351   6.992   2.456
  223SER     HG  858   5.352   6.904   2.504
  223SER      C  859   5.213   7.086   2.120
  223SER      O  860   5.098   7.123   2.095
  224ASP      N  861   5.288   7.025   2.028
  224ASP      H  862   5.381   6.998   2.052
  224ASP     CA  863   5.238   6.997   1.892
  224ASP     HA  864   5.204   7.085   1.859
  224ASP     CB  865   5.350   6.947   1.800
  224ASP    HB1  866   5.314   6.941   1.707
  224ASP    HB2  867   5.379   6.857   1.831
  224ASP     CG  868   5.473   7.039   1.797
  224ASP    OD1  869   5.461   7.158   1.836
  224ASP    OD2  870   5.582   6.992   1.759
  224ASP      C  871   5.121   6.896   1.895
  224ASP      O  872   5.126   6.800   1.972
  225PRO      N  873   5.018   6.911   1.807
  225PRO     CD  874   4.994   7.026   1.723
  225PRO    HD1  875   5.059   7.027   1.648
  225PRO    HD2  876   5.005   7.110   1.777
  225PRO     CG  877   4.850   7.012   1.672
  225PRO    HG1  878   4.840   7.049   1.580
  225PRO    HG2  879   4.785   7.058   1.733
  225PRO     CB  880   4.829   6.862   1.673
  225PRO    HB1  881   4.865   6.820   1.590
  225PRO    HB2  882   4.732   6.839   1.682
  225PRO     CA  883   4.907   6.817   1.797
  225PRO     HA  884   4.856   6.824   1.883
  225PRO      C  885   4.948   6.669   1.787
  225PRO      O  886   4.888   6.585   1.853
  226LEU      N  887   5.055   6.638   1.714
  226LEU      H  888   5.103   6.710   1.664
  226LEU     CA  889   5.107   6.499   1.706
  226LEU     HA  890   5.029   6.441   1.681
  226LEU     CB  891   5.216   6.496   1.598
  226LEU    HB1  892   5.294   6.549   1.630
  226LEU    HB2  893   5.180   6.537   1.515
  226LEU     CG  894   5.266   6.354   1.563
  226LEU     HG  895   5.301   6.311   1.647
  226LEU    CD1  896   5.151   6.267   1.508
  226LEU   HD11  897   5.186   6.176   1.486
  226LEU   HD12  898   5.079   6.260   1.576
  226LEU   HD13  899   5.115   6.309   1.424
  226LEU    CD2  900   5.377   6.362   1.458
  226LEU   HD21  901   5.409   6.270   1.435
  226LEU   HD22  902   5.341   6.406   1.375
  226LEU   HD23  903   5.453   6.416   1.494
  226LEU      C  904   5.157   6.446   1.842
  226LEU      O  905   5.143   6.328   1.871
  227VAL      N  906   5.212   6.533   1.927
  227VAL      H  907   5.223   6.627   1.897
  227VAL     CA  908   5.258   6.498   2.064
  227VAL     HA  909   5.305   6.410   2.056
  227VAL     CB  910   5.359   6.603   2.116
  227VAL     HB  911   5.307   6.688   2.121
  227VAL    CG1  912   5.413   6.565   2.254
  227VAL   HG11  913   5.478   6.635   2.285
  227VAL   HG12  914   5.338   6.559   2.319
  227VAL   HG13  915   5.460   6.477   2.249
  227VAL    CG2  916   5.479   6.621   2.024
  227VAL   HG21  917   5.541   6.690   2.063
  227VAL   HG22  918   5.528   6.534   2.015
  227VAL   HG23  919   5.448   6.651   1.934
  227VAL      C  920   5.139   6.482   2.159
  227VAL      O  921   5.140   6.392   2.243
  228VAL      N  922   5.034   6.563   2.143
  228VAL      H  923   5.041   6.636   2.075
  228VAL     CA  924   4.910   6.551   2.222
  228VAL     HA  925   4.937   6.542   2.318
  228VAL     CB  926   4.824   6.678   2.209
  228VAL     HB  927   4.801   6.688   2.112
  228VAL    CG1  928   4.695   6.666   2.292
  228VAL   HG11  929   4.641   6.750   2.281
  228VAL   HG12  930   4.641   6.588   2.259
  228VAL   HG13  931   4.718   6.653   2.388
  228VAL    CG2  932   4.900   6.800   2.261
  228VAL   HG21  933   4.843   6.881   2.252
  228VAL   HG22  934   4.924   6.786   2.357
  228VAL   HG23  935   4.984   6.812   2.207
  228VAL      C  936   4.833   6.423   2.182
  228VAL      O  937   4.793   6.347   2.269
  229ALA      N  938   4.823   6.393   2.051
  229ALA      H  939   4.857   6.459   1.985
  229ALA     CA  940   4.762   6.268   2.002
  229ALA     HA  941   4.670   6.263   2.040
  229ALA     CB  942   4.756   6.276   1.849
  229ALA    HB1  943   4.715   6.192   1.813
  229ALA    HB2  944   4.700   6.354   1.822
  229ALA    HB3  945   4.848   6.286   1.812
  229ALA      C  946   4.840   6.144   2.050
  229ALA      O  947   4.780   6.052   2.105
  230ALA      N  948   4.974   6.144   2.039
  230ALA      H  949   5.018   6.220   1.992
  230ALA     CA  950   5.056   6.037   2.093
  230ALA     HA  951   5.021   5.953   2.050
  230ALA     CB  952   5.203   6.063   2.055
  230ALA    HB1  953   5.261   5.990   2.091
  230ALA    HB2  954   5.212   6.066   1.955
  230ALA    HB3  955   5.232   6.151   2.094
  230ALA      C  956   5.041   6.020   2.244
  230ALA      O  957   5.037   5.907   2.294
  231SER      N  958   5.023   6.130   2.319
  231SER      H  959   5.028   6.218   2.274
  231SER     CA  960   4.999   6.128   2.464
  231SER     HA  961   5.070   6.069   2.502
  231SER     CB  962   5.010   6.271   2.518
  231SER    HB1  963   4.988   6.275   2.616
  231SER    HB2  964   4.951   6.334   2.468
  231SER     OG  965   5.143   6.317   2.503
  231SER     HG  966   5.150   6.410   2.538
  231SER      C  967   4.865   6.065   2.501
  231SER      O  968   4.859   5.981   2.591
  232ILE      N  969   4.757   6.095   2.427
  232ILE      H  970   4.765   6.167   2.358
  232ILE     CA  971   4.626   6.027   2.443
  232ILE     HA  972   4.599   6.038   2.539
  232ILE     CB  973   4.521   6.095   2.352
  232ILE     HB  974   4.559   6.097   2.259
  232ILE    CG2  975   4.389   6.014   2.349
  232ILE   HG21  976   4.323   6.060   2.289
  232ILE   HG22  977   4.406   5.922   2.314
  232ILE   HG23  978   4.351   6.009   2.441
  232ILE    CG1  979   4.493   6.239   2.398
  232ILE   HG11  980   4.580   6.283   2.419
  232ILE   HG12  981   4.436   6.236   2.480
  232ILE     CD  982   4.420   6.326   2.294
  232ILE    HD1  983   4.406   6.417   2.331
  232ILE    HD2  984   4.476   6.331   2.211
  232ILE    HD3  985   4.332   6.284   2.272
  232ILE      C  986   4.640   5.877   2.416
  232ILE      O  987   4.591   5.795   2.494
  233ILE      N  988   4.711   5.842   2.308
  233ILE      H  989   4.748   5.915   2.252
  233ILE     CA  990   4.738   5.704   2.266
  233ILE     HA  991   4.649   5.657   2.260
  233ILE     CB  992   4.804   5.707   2.126
  233ILE     HB  993   4.867   5.784   2.122
  233ILE    CG2  994   4.891   5.584   2.096
  233ILE   HG21  995   4.931   5.592   2.005
  233ILE   HG22  996   4.964   5.578   2.164
  233ILE   HG23  997   4.835   5.502   2.101
  233ILE    CG1  998   4.693   5.724   2.020
  233ILE   HG11  999   4.627   5.791   2.054
  233ILE   HG12 1000   4.647   5.635   2.008
  233ILE     CD 1001   4.740   5.770   1.883
  233ILE    HD1 1002   4.662   5.778   1.821
  233ILE    HD2 1003   4.785   5.860   1.892
  233ILE    HD3 1004   4.805   5.704   1.846
  233ILE      C 1005   4.818   5.626   2.371
  233ILE      O 1006   4.782   5.514   2.404
  234GLY      N 1007   4.924   5.684   2.428
  234GLY      H 1008   4.947   5.778   2.402
  234GLY     CA 1009   5.007   5.617   2.528
  234GLY    HA1 1010   5.093   5.667   2.534
  234GLY    HA2 1011   5.025   5.524   2.493
  234GLY      C 1012   4.943   5.607   2.667
  234GLY      O 1013   4.971   5.514   2.742
  235ILE      N 1014   4.851   5.699   2.703
  235ILE      H 1015   4.840   5.782   2.647
  235ILE     CA 1016   4.767   5.683   2.822
  235ILE     HA 1017   4.830   5.662   2.897
  235ILE     CB 1018   4.692   5.813   2.857
  235ILE     HB 1019   4.646   5.844   2.773
  235ILE    CG2 1020   4.589   5.789   2.969
  235ILE   HG21 1021   4.541   5.874   2.990
  235ILE   HG22 1022   4.522   5.720   2.939
  235ILE   HG23 1023   4.636   5.756   3.051
  235ILE    CG1 1024   4.790   5.923   2.903
  235ILE   HG11 1025   4.871   5.920   2.844
  235ILE   HG12 1026   4.818   5.903   2.997
  235ILE     CD 1027   4.731   6.064   2.899
  235ILE    HD1 1028   4.799   6.130   2.930
  235ILE    HD2 1029   4.704   6.086   2.805
  235ILE    HD3 1030   4.650   6.068   2.959
  235ILE      C 1031   4.671   5.564   2.803
  235ILE      O 1032   4.659   5.479   2.891
  236LEU      N 1033   4.607   5.553   2.685
  236LEU      H 1034   4.613   5.628   2.619
  236LEU     CA 1035   4.527   5.436   2.651
  236LEU     HA 1036   4.458   5.427   2.723
  236LEU     CB 1037   4.457   5.460   2.516
  236LEU    HB1 1038   4.528   5.474   2.447
  236LEU    HB2 1039   4.401   5.542   2.523
  236LEU     CG 1040   4.366   5.344   2.469
  236LEU     HG 1041   4.420   5.259   2.472
  236LEU    CD1 1042   4.246   5.323   2.560
  236LEU   HD11 1043   4.190   5.248   2.525
  236LEU   HD12 1044   4.277   5.303   2.652
  236LEU   HD13 1045   4.191   5.407   2.561
  236LEU    CD2 1046   4.317   5.371   2.327
  236LEU   HD21 1047   4.259   5.296   2.297
  236LEU   HD22 1048   4.266   5.457   2.325
  236LEU   HD23 1049   4.396   5.379   2.265
  236LEU      C 1050   4.611   5.308   2.651
  236LEU      O 1051   4.562   5.203   2.692
  237HIS      N 1052   4.738   5.314   2.611
  237HIS      H 1053   4.774   5.402   2.580
  237HIS     CA 1054   4.828   5.199   2.610
  237HIS     HA 1055   4.776   5.130   2.560
  237HIS     CB 1056   4.958   5.229   2.534
  237HIS    HB1 1057   5.016   5.285   2.594
  237HIS    HB2 1058   4.934   5.282   2.452
  237HIS     CG 1059   5.037   5.109   2.491
  237HIS    ND1 1060   5.155   5.116   2.417
  237HIS    CE1 1061   5.196   4.990   2.396
  237HIS    HE1 1062   5.278   4.963   2.347
  237HIS    NE2 1063   5.109   4.904   2.452
  237HIS    HE2 1064   5.116   4.805   2.452
  237HIS    CD2 1065   5.008   4.977   2.511
  237HIS    HD2 1066   4.928   4.941   2.559
  237HIS      C 1067   4.855   5.144   2.751
  237HIS      O 1068   4.839   5.024   2.769
  238LEU      N 1069   4.886   5.227   2.851
  238LEU      H 1070   4.900   5.324   2.833
  238LEU     CA 1071   4.901   5.174   2.988
  238LEU     HA 1072   4.967   5.100   2.980
  238LEU     CB 1073   4.959   5.279   3.086
  238LEU    HB1 1074   4.897   5.357   3.089
  238LEU    HB2 1075   5.048   5.308   3.052
  238LEU     CG 1076   4.976   5.221   3.230
  238LEU     HG 1077   4.886   5.186   3.257
  238LEU    CD1 1078   5.076   5.107   3.236
  238LEU   HD11 1079   5.083   5.074   3.330
  238LEU   HD12 1080   5.047   5.032   3.177
  238LEU   HD13 1081   5.166   5.140   3.206
  238LEU    CD2 1082   5.021   5.327   3.328
  238LEU   HD21 1083   5.031   5.287   3.419
  238LEU   HD22 1084   5.109   5.364   3.298
  238LEU   HD23 1085   4.954   5.401   3.331
  238LEU      C 1086   4.768   5.117   3.040
  238LEU      O 1087   4.768   5.009   3.098
  239ILE      N 1088   4.655   5.185   3.014
  239ILE      H 1089   4.662   5.271   2.963
  239ILE     CA 1090   4.523   5.139   3.056
  239ILE     HA 1091   4.527   5.130   3.156
  239ILE     CB 1092   4.414   5.244   3.018
  239ILE     HB 1093   4.427   5.269   2.922
  239ILE    CG2 1094   4.271   5.188   3.030
  239ILE   HG21 1095   4.205   5.259   3.005
  239ILE   HG22 1096   4.261   5.109   2.969
  239ILE   HG23 1097   4.255   5.159   3.125
  239ILE    CG1 1098   4.431   5.369   3.109
  239ILE   HG11 1099   4.527   5.395   3.111
  239ILE   HG12 1100   4.401   5.345   3.202
  239ILE     CD 1101   4.349   5.489   3.062
  239ILE    HD1 1102   4.364   5.566   3.124
  239ILE    HD2 1103   4.379   5.514   2.969
  239ILE    HD3 1104   4.252   5.465   3.060
  239ILE      C 1105   4.492   4.999   2.999
  239ILE      O 1106   4.460   4.908   3.075
  240LEU      N 1107   4.509   4.978   2.868
  240LEU      H 1108   4.537   5.055   2.810
  240LEU     CA 1109   4.487   4.847   2.806
  240LEU     HA 1110   4.397   4.817   2.838
  240LEU     CB 1111   4.487   4.860   2.653
  240LEU    HB1 1112   4.483   4.769   2.614
  240LEU    HB2 1113   4.572   4.905   2.626
  240LEU     CG 1114   4.370   4.942   2.595
  240LEU     HG 1115   4.370   5.031   2.640
  240LEU    CD1 1116   4.388   4.956   2.444
  240LEU   HD11 1117   4.312   5.009   2.406
  240LEU   HD12 1118   4.474   5.004   2.425
  240LEU   HD13 1119   4.389   4.866   2.401
  240LEU    CD2 1120   4.234   4.877   2.619
  240LEU   HD21 1121   4.162   4.933   2.580
  240LEU   HD22 1122   4.232   4.786   2.577
  240LEU   HD23 1123   4.219   4.868   2.718
  240LEU      C 1124   4.590   4.743   2.852
  240LEU      O 1125   4.555   4.627   2.874
  241TRP      N 1126   4.717   4.783   2.873
  241TRP      H 1127   4.739   4.878   2.855
  241TRP     CA 1128   4.823   4.694   2.922
  241TRP     HA 1129   4.823   4.614   2.863
  241TRP     CB 1130   4.957   4.769   2.910
  241TRP    HB1 1131   4.955   4.848   2.972
  241TRP    HB2 1132   4.967   4.801   2.816
  241TRP     CG 1133   5.079   4.690   2.943
  241TRP    CD1 1134   5.156   4.624   2.855
  241TRP    HD1 1135   5.142   4.622   2.756
  241TRP    NE1 1136   5.259   4.560   2.921
  241TRP    HE1 1137   5.329   4.505   2.876
  241TRP    CE2 1138   5.252   4.581   3.057
  241TRP    CZ2 1139   5.328   4.535   3.166
  241TRP    HZ2 1140   5.406   4.474   3.151
  241TRP    CH2 1141   5.293   4.576   3.296
  241TRP    HH2 1142   5.346   4.543   3.375
  241TRP    CZ3 1143   5.184   4.662   3.316
  241TRP    HZ3 1144   5.161   4.692   3.409
  241TRP    CE3 1145   5.109   4.708   3.206
  241TRP    HE3 1146   5.032   4.769   3.222
  241TRP    CD2 1147   5.139   4.667   3.075
  241TRP      C 1148   4.797   4.643   3.065
  241TRP      O 1149   4.824   4.526   3.094
  242ILE      N 1150   4.741   4.727   3.153
  242ILE      H 1151   4.730   4.823   3.124
  242ILE     CA 1152   4.695   4.690   3.287
  242ILE     HA 1153   4.769   4.635   3.326
  242ILE     CB 1154   4.675   4.816   3.376
  242ILE     HB 1155   4.619   4.880   3.323
  242ILE    CG2 1156   4.599   4.782   3.507
  242ILE   HG21 1157   4.588   4.865   3.561
  242ILE   HG22 1158   4.509   4.744   3.485
  242ILE   HG23 1159   4.652   4.715   3.559
  242ILE    CG1 1160   4.810   4.882   3.409
  242ILE   HG11 1161   4.857   4.901   3.323
  242ILE   HG12 1162   4.864   4.816   3.463
  242ILE     CD 1163   4.802   5.012   3.489
  242ILE    HD1 1164   4.894   5.047   3.506
  242ILE    HD2 1165   4.749   5.080   3.437
  242ILE    HD3 1166   4.756   4.995   3.577
  242ILE      C 1167   4.567   4.604   3.280
  242ILE      O 1168   4.561   4.499   3.343
  243LEU      N 1169   4.466   4.646   3.203
  243LEU      H 1170   4.479   4.729   3.149
  243LEU     CA 1171   4.338   4.575   3.195
  243LEU     HA 1172   4.311   4.561   3.290
  243LEU     CB 1173   4.236   4.663   3.118
  243LEU    HB1 1174   4.156   4.607   3.097
  243LEU    HB2 1175   4.279   4.694   3.033
  243LEU     CG 1176   4.189   4.787   3.196
  243LEU     HG 1177   4.272   4.834   3.229
  243LEU    CD1 1178   4.106   4.877   3.105
  243LEU   HD11 1179   4.076   4.958   3.156
  243LEU   HD12 1180   4.162   4.907   3.027
  243LEU   HD13 1181   4.027   4.827   3.072
  243LEU    CD2 1182   4.103   4.751   3.318
  243LEU   HD21 1183   4.076   4.835   3.365
  243LEU   HD22 1184   4.022   4.702   3.288
  243LEU   HD23 1185   4.156   4.694   3.381
  243LEU      C 1186   4.350   4.436   3.130
  243LEU      O 1187   4.273   4.346   3.165
  244ASP      N 1188   4.449   4.412   3.044
  244ASP      H 1189   4.505   4.489   3.014
  244ASP     CA 1190   4.480   4.279   2.992
  244ASP     HA 1191   4.392   4.238   2.968
  244ASP     CB 1192   4.570   4.296   2.867
  244ASP    HB1 1193   4.663   4.318   2.897
  244ASP    HB2 1194   4.534   4.370   2.811
  244ASP     CG 1195   4.576   4.169   2.782
  244ASP    OD1 1196   4.685   4.132   2.735
  244ASP    OD2 1197   4.468   4.110   2.753
  244ASP      C 1198   4.544   4.185   3.096
  244ASP      O 1199   4.560   4.064   3.070
  245ARG      N 1200   4.581   4.237   3.215
  245ARG      H 1201   4.563   4.334   3.229
  245ARG     CA 1202   4.644   4.163   3.326
  245ARG     HA 1203   4.661   4.072   3.289
  245ARG     CB 1204   4.775   4.235   3.365
  245ARG    HB1 1205   4.812   4.192   3.447
  245ARG    HB2 1206   4.755   4.331   3.384
  245ARG     CG 1207   4.880   4.227   3.254
  245ARG    HG1 1208   4.838   4.256   3.168
  245ARG    HG2 1209   4.910   4.132   3.245
  245ARG     CD 1210   5.004   4.315   3.280
  245ARG    HD1 1211   5.038   4.298   3.372
  245ARG    HD2 1212   4.979   4.411   3.270
  245ARG     NE 1213   5.113   4.285   3.185
  245ARG     HE 1214   5.201   4.261   3.226
  245ARG     CZ 1215   5.108   4.287   3.053
  245ARG    NH1 1216   5.008   4.333   2.986
  245ARG   HH11 1217   4.929   4.371   3.035
  245ARG   HH12 1218   5.010   4.332   2.886
  245ARG    NH2 1219   5.208   4.236   2.988
  245ARG   HH21 1220   5.286   4.197   3.037
  245ARG   HH22 1221   5.208   4.236   2.888
  245ARG      C 1222   4.554   4.146   3.449
  245ARG      O 1223   4.592   4.069   3.538
  246LEU      N 1224   4.439   4.214   3.457
  246LEU      H 1225   4.412   4.268   3.377
  246LEU     CA 1226   4.348   4.217   3.574
  246LEU     HA 1227   4.385   4.152   3.640
  246LEU     CB 1228   4.350   4.359   3.635
  246LEU    HB1 1229   4.286   4.360   3.712
  246LEU    HB2 1230   4.318   4.423   3.565
  246LEU     CG 1231   4.485   4.411   3.686
  246LEU     HG 1232   4.548   4.415   3.609
  246LEU    CD1 1233   4.464   4.548   3.749
  246LEU   HD11 1234   4.551   4.583   3.783
  246LEU   HD12 1235   4.428   4.611   3.680
  246LEU   HD13 1236   4.399   4.541   3.825
  246LEU    CD2 1237   4.543   4.319   3.795
  246LEU   HD21 1238   4.631   4.356   3.826
  246LEU   HD22 1239   4.480   4.314   3.872
  246LEU   HD23 1240   4.557   4.228   3.756
  246LEU      C 1241   4.208   4.164   3.544
  246LEU      O 1242   4.195   4.068   3.464
  246NME      N 1243   4.111   4.207   3.604
  246NME      H 1244   4.020   4.172   3.584
  246NME    CH3 1245   4.128   4.311   3.704
  246NME   HH31 1246   4.039   4.334   3.743
  246NME   HH32 1247   4.188   4.277   3.777
  246NME   HH33 1248   4.169   4.392   3.662
  321ACE    CH3 1249   5.298   7.504   2.040
  321ACE   HH31 1250   5.247   7.465   1.964
  321ACE   HH32 1251   5.269   7.461   2.125
  321ACE   HH33 1252   5.281   7.602   2.044
  321ACE      C 1253   5.448   7.479   2.019
  321ACE      O 1254   5.528   7.520   2.102
  322SER      N 1255   5.492   7.412   1.907
  322SER      H 1256   5.426   7.379   1.839
  322SER     CA 1257   5.636   7.389   1.887
  322SER     HA 1258   5.642   7.335   1.803
  322SER     CB 1259   5.711   7.519   1.868
  322SER    HB1 1260   5.805   7.512   1.900
  322SER    HB2 1261   5.665   7.594   1.916
  322SER     OG 1262   5.715   7.553   1.730
  322SER     HG 1263   5.764   7.639   1.718
  322SER      C 1264   5.698   7.307   2.000
  322SER      O 1265   5.753   7.363   2.096
  323SER      N 1266   5.697   7.174   1.987
  323SER      H 1267   5.640   7.135   1.915
  323SER     CA 1268   5.774   7.082   2.072
  323SER     HA 1269   5.778   7.123   2.163
  323SER     CB 1270   5.701   6.947   2.079
  323SER    HB1 1271   5.753   6.881   2.132
  323SER    HB2 1272   5.685   6.910   1.987
  323SER     OG 1273   5.574   6.963   2.141
  323SER     HG 1274   5.527   6.875   2.145
  323SER      C 1275   5.919   7.063   2.019
  323SER      O 1276   5.952   7.107   1.908
  324ASP      N 1277   6.007   7.003   2.098
  324ASP      H 1278   5.979   6.978   2.191
  324ASP     CA 1279   6.144   6.969   2.054
  324ASP     HA 1280   6.168   7.044   1.992
  324ASP     CB 1281   6.242   6.968   2.173
  324ASP    HB1 1282   6.334   6.953   2.139
  324ASP    HB2 1283   6.216   6.894   2.236
  324ASP     CG 1284   6.240   7.100   2.250
  324ASP    OD1 1285   6.230   7.207   2.186
  324ASP    OD2 1286   6.244   7.097   2.375
  324ASP      C 1287   6.151   6.837   1.974
  324ASP      O 1288   6.074   6.745   2.003
  325PRO      N 1289   6.243   6.822   1.876
  325PRO     CD 1290   6.348   6.918   1.840
  325PRO    HD1 1291   6.423   6.912   1.905
  325PRO    HD2 1292   6.310   7.011   1.842
  325PRO     CG 1293   6.392   6.880   1.699
  325PRO    HG1 1294   6.489   6.903   1.685
  325PRO    HG2 1295   6.337   6.927   1.630
  325PRO     CB 1296   6.370   6.730   1.695
  325PRO    HB1 1297   6.448   6.682   1.733
  325PRO    HB2 1298   6.354   6.699   1.601
  325PRO     CA 1299   6.245   6.710   1.781
  325PRO     HA 1300   6.159   6.714   1.730
  325PRO      C 1301   6.246   6.571   1.846
  325PRO      O 1302   6.174   6.482   1.803
  326LEU      N 1303   6.322   6.556   1.955
  326LEU      H 1304   6.375   6.634   1.987
  326LEU     CA 1305   6.333   6.430   2.030
  326LEU     HA 1306   6.362   6.360   1.965
  326LEU     CB 1307   6.437   6.453   2.142
  326LEU    HB1 1308   6.395   6.511   2.211
  326LEU    HB2 1309   6.515   6.500   2.102
  326LEU     CG 1310   6.486   6.325   2.210
  326LEU     HG 1311   6.406   6.274   2.242
  326LEU    CD1 1312   6.565   6.237   2.112
  326LEU   HD11 1313   6.596   6.155   2.159
  326LEU   HD12 1314   6.507   6.212   2.035
  326LEU   HD13 1315   6.645   6.288   2.079
  326LEU    CD2 1316   6.578   6.361   2.326
  326LEU   HD21 1317   6.611   6.277   2.370
  326LEU   HD22 1318   6.657   6.413   2.292
  326LEU   HD23 1319   6.528   6.416   2.392
  326LEU      C 1320   6.198   6.383   2.088
  326LEU      O 1321   6.174   6.263   2.098
  327VAL      N 1322   6.108   6.477   2.119
  327VAL      H 1323   6.136   6.572   2.110
  327VAL     CA 1324   5.971   6.449   2.164
  327VAL     HA 1325   5.980   6.373   2.228
  327VAL     CB 1326   5.908   6.571   2.236
  327VAL     HB 1327   5.893   6.640   2.166
  327VAL    CG1 1328   5.775   6.536   2.302
  327VAL   HG11 1329   5.738   6.617   2.348
  327VAL   HG12 1330   5.710   6.504   2.233
  327VAL   HG13 1331   5.789   6.463   2.370
  327VAL    CG2 1332   6.002   6.626   2.344
  327VAL   HG21 1333   5.959   6.705   2.388
  327VAL   HG22 1334   6.020   6.556   2.412
  327VAL   HG23 1335   6.088   6.655   2.302
  327VAL      C 1336   5.882   6.407   2.047
  327VAL      O 1337   5.802   6.316   2.061
  328VAL      N 1338   5.901   6.469   1.929
  328VAL      H 1339   5.968   6.543   1.924
  328VAL     CA 1340   5.827   6.432   1.806
  328VAL     HA 1341   5.731   6.432   1.832
  328VAL     CB 1342   5.847   6.537   1.695
  328VAL     HB 1343   5.942   6.528   1.666
  328VAL    CG1 1344   5.752   6.512   1.578
  328VAL   HG11 1345   5.767   6.581   1.507
  328VAL   HG12 1346   5.770   6.421   1.539
  328VAL   HG13 1347   5.658   6.516   1.609
  328VAL    CG2 1348   5.819   6.681   1.744
  328VAL   HG21 1349   5.833   6.745   1.669
  328VAL   HG22 1350   5.725   6.687   1.777
  328VAL   HG23 1351   5.882   6.703   1.819
  328VAL      C 1352   5.868   6.292   1.759
  328VAL      O 1353   5.782   6.213   1.719
  329ALA      N 1354   5.996   6.255   1.770
  329ALA      H 1355   6.063   6.324   1.796
  329ALA     CA 1356   6.043   6.118   1.748
  329ALA     HA 1357   6.014   6.093   1.656
  329ALA     CB 1358   6.195   6.117   1.755
  329ALA    HB1 1359   6.229   6.024   1.740
  329ALA    HB2 1360   6.233   6.178   1.685
  329ALA    HB3 1361   6.225   6.148   1.846
  329ALA      C 1362   5.980   6.018   1.847
  329ALA      O 1363   5.928   5.915   1.806
  330ALA      N 1364   5.978   6.051   1.976
  330ALA      H 1365   6.023   6.136   2.004
  330ALA     CA 1366   5.912   5.970   2.078
  330ALA     HA 1367   5.949   5.878   2.065
  330ALA     CB 1368   5.950   6.025   2.216
  330ALA    HB1 1369   5.905   5.970   2.287
  330ALA    HB2 1370   6.049   6.020   2.228
  330ALA    HB3 1371   5.919   6.120   2.224
  330ALA      C 1372   5.758   5.961   2.061
  330ALA      O 1373   5.699   5.863   2.106
  331SER      N 1374   5.694   6.056   1.994
  331SER      H 1375   5.745   6.139   1.969
  331SER     CA 1376   5.552   6.047   1.954
  331SER     HA 1377   5.506   6.021   2.039
  331SER     CB 1378   5.500   6.181   1.902
  331SER    HB1 1379   5.404   6.173   1.875
  331SER    HB2 1380   5.554   6.212   1.824
  331SER     OG 1381   5.508   6.280   2.002
  331SER     HG 1382   5.473   6.366   1.967
  331SER      C 1383   5.531   5.943   1.844
  331SER      O 1384   5.439   5.861   1.853
  332ILE      N 1385   5.617   5.944   1.742
  332ILE      H 1386   5.689   6.014   1.741
  332ILE     CA 1387   5.612   5.848   1.630
  332ILE     HA 1388   5.520   5.850   1.589
  332ILE     CB 1389   5.713   5.891   1.522
  332ILE     HB 1390   5.802   5.903   1.567
  332ILE    CG2 1391   5.733   5.783   1.414
  332ILE   HG21 1392   5.800   5.816   1.346
  332ILE   HG22 1393   5.767   5.700   1.456
  332ILE   HG23 1394   5.646   5.765   1.368
  332ILE    CG1 1395   5.667   6.024   1.457
  332ILE   HG11 1396   5.634   6.085   1.528
  332ILE   HG12 1397   5.593   6.004   1.392
  332ILE     CD 1398   5.778   6.096   1.381
  332ILE    HD1 1399   5.742   6.181   1.341
  332ILE    HD2 1400   5.853   6.118   1.444
  332ILE    HD3 1401   5.813   6.037   1.308
  332ILE      C 1402   5.634   5.706   1.682
  332ILE      O 1403   5.560   5.614   1.649
  333ILE      N 1404   5.731   5.691   1.772
  333ILE      H 1405   5.785   5.772   1.796
  333ILE     CA 1406   5.766   5.565   1.839
  333ILE     HA 1407   5.765   5.493   1.769
  333ILE     CB 1408   5.909   5.578   1.894
  333ILE     HB 1409   5.918   5.666   1.940
  333ILE    CG2 1410   5.940   5.474   2.003
  333ILE   HG21 1411   6.034   5.487   2.036
  333ILE   HG22 1412   5.877   5.485   2.079
  333ILE   HG23 1413   5.931   5.382   1.965
  333ILE    CG1 1414   6.008   5.565   1.774
  333ILE   HG11 1415   5.972   5.619   1.698
  333ILE   HG12 1416   6.014   5.469   1.747
  333ILE     CD 1417   6.149   5.614   1.803
  333ILE    HD1 1418   6.206   5.603   1.721
  333ILE    HD2 1419   6.146   5.711   1.828
  333ILE    HD3 1420   6.188   5.561   1.878
  333ILE      C 1421   5.660   5.520   1.941
  333ILE      O 1422   5.628   5.402   1.945
  334GLY      N 1423   5.597   5.612   2.015
  334GLY      H 1424   5.626   5.707   2.006
  334GLY     CA 1425   5.490   5.580   2.110
  334GLY    HA1 1426   5.471   5.663   2.162
  334GLY    HA2 1427   5.524   5.510   2.172
  334GLY      C 1428   5.362   5.531   2.044
  334GLY      O 1429   5.306   5.429   2.083
  335ILE      N 1430   5.319   5.596   1.933
  335ILE      H 1431   5.367   5.679   1.904
  335ILE     CA 1432   5.206   5.548   1.853
  335ILE     HA 1433   5.130   5.535   1.918
  335ILE     CB 1434   5.161   5.655   1.750
  335ILE     HB 1435   5.240   5.680   1.694
  335ILE    CG2 1436   5.052   5.596   1.657
  335ILE   HG21 1437   5.024   5.665   1.590
  335ILE   HG22 1438   5.089   5.516   1.608
  335ILE   HG23 1439   4.973   5.568   1.711
  335ILE    CG1 1440   5.109   5.781   1.821
  335ILE   HG11 1441   5.185   5.823   1.871
  335ILE   HG12 1442   5.038   5.754   1.886
  335ILE     CD 1443   5.049   5.889   1.730
  335ILE    HD1 1444   5.018   5.966   1.785
  335ILE    HD2 1445   5.118   5.920   1.665
  335ILE    HD3 1446   4.971   5.850   1.680
  335ILE      C 1447   5.238   5.412   1.789
  335ILE      O 1448   5.155   5.320   1.795
  336LEU      N 1449   5.360   5.394   1.736
  336LEU      H 1450   5.421   5.473   1.731
  336LEU     CA 1451   5.407   5.264   1.686
  336LEU     HA 1452   5.343   5.235   1.615
  336LEU     CB 1453   5.548   5.285   1.626
  336LEU    HB1 1454   5.606   5.326   1.696
  336LEU    HB2 1455   5.539   5.348   1.549
  336LEU     CG 1456   5.618   5.158   1.575
  336LEU     HG 1457   5.622   5.095   1.652
  336LEU    CD1 1458   5.542   5.091   1.461
  336LEU   HD11 1459   5.591   5.009   1.431
  336LEU   HD12 1460   5.450   5.065   1.493
  336LEU   HD13 1461   5.533   5.155   1.384
  336LEU    CD2 1462   5.759   5.192   1.525
  336LEU   HD21 1463   5.804   5.109   1.492
  336LEU   HD22 1464   5.753   5.258   1.450
  336LEU   HD23 1465   5.812   5.232   1.600
  336LEU      C 1466   5.404   5.156   1.795
  336LEU      O 1467   5.367   5.042   1.764
  337HIS      N 1468   5.435   5.188   1.921
  337HIS      H 1469   5.460   5.283   1.941
  337HIS     CA 1470   5.435   5.092   2.032
  337HIS     HA 1471   5.488   5.015   1.997
  337HIS     CB 1472   5.504   5.151   2.156
  337HIS    HB1 1473   5.438   5.207   2.205
  337HIS    HB2 1474   5.580   5.209   2.125
  337HIS     CG 1475   5.561   5.051   2.254
  337HIS    ND1 1476   5.645   5.083   2.362
  337HIS    CE1 1477   5.688   4.966   2.413
  337HIS    HE1 1478   5.753   4.957   2.488
  337HIS    NE2 1479   5.630   4.864   2.348
  337HIS    HE2 1480   5.642   4.767   2.370
  337HIS    CD2 1481   5.552   4.914   2.247
  337HIS    HD2 1482   5.498   4.861   2.181
  337HIS      C 1483   5.293   5.041   2.064
  337HIS      O 1484   5.277   4.920   2.080
  338LEU      N 1485   5.190   5.128   2.065
  338LEU      H 1486   5.208   5.226   2.053
  338LEU     CA 1487   5.052   5.080   2.084
  338LEU     HA 1488   5.057   5.024   2.167
  338LEU     CB 1489   4.953   5.196   2.107
  338LEU    HB1 1490   4.959   5.259   2.030
  338LEU    HB2 1491   4.979   5.244   2.191
  338LEU     CG 1492   4.805   5.147   2.121
  338LEU     HG 1493   4.786   5.098   2.037
  338LEU    CD1 1494   4.785   5.054   2.241
  338LEU   HD11 1495   4.689   5.026   2.245
  338LEU   HD12 1496   4.843   4.973   2.230
  338LEU   HD13 1497   4.809   5.102   2.325
  338LEU    CD2 1498   4.707   5.262   2.138
  338LEU   HD21 1499   4.614   5.226   2.146
  338LEU   HD22 1500   4.730   5.314   2.220
  338LEU   HD23 1501   4.712   5.322   2.058
  338LEU      C 1502   5.007   4.992   1.966
  338LEU      O 1503   4.949   4.886   1.988
  339ILE      N 1504   5.036   5.032   1.842
  339ILE      H 1505   5.087   5.118   1.829
  339ILE     CA 1506   4.997   4.957   1.722
  339ILE     HA 1507   4.898   4.944   1.729
  339ILE     CB 1508   5.027   5.036   1.594
  339ILE     HB 1509   5.124   5.058   1.595
  339ILE    CG2 1510   4.994   4.953   1.468
  339ILE   HG21 1511   5.014   5.007   1.387
  339ILE   HG22 1512   5.049   4.870   1.468
  339ILE   HG23 1513   4.897   4.928   1.469
  339ILE    CG1 1514   4.946   5.167   1.590
  339ILE   HG11 1515   4.946   5.207   1.682
  339ILE   HG12 1516   4.853   5.147   1.563
  339ILE     CD 1517   5.005   5.270   1.492
  339ILE    HD1 1518   4.950   5.353   1.494
  339ILE    HD2 1519   5.099   5.291   1.520
  339ILE    HD3 1520   5.006   5.231   1.400
  339ILE      C 1521   5.063   4.818   1.722
  339ILE      O 1522   4.994   4.717   1.703
  340LEU      N 1523   5.193   4.810   1.751
  340LEU      H 1524   5.244   4.895   1.764
  340LEU     CA 1525   5.264   4.682   1.763
  340LEU     HA 1526   5.247   4.636   1.676
  340LEU     CB 1527   5.414   4.707   1.783
  340LEU    HB1 1528   5.456   4.621   1.813
  340LEU    HB2 1529   5.425   4.776   1.854
  340LEU     CG 1530   5.488   4.755   1.658
  340LEU     HG 1531   5.437   4.833   1.620
  340LEU    CD1 1532   5.631   4.795   1.695
  340LEU   HD11 1533   5.679   4.827   1.614
  340LEU   HD12 1534   5.628   4.869   1.763
  340LEU   HD13 1535   5.678   4.716   1.734
  340LEU    CD2 1536   5.496   4.647   1.550
  340LEU   HD21 1537   5.545   4.682   1.471
  340LEU   HD22 1538   5.545   4.567   1.587
  340LEU   HD23 1539   5.404   4.619   1.523
  340LEU      C 1540   5.208   4.596   1.877
  340LEU      O 1541   5.193   4.475   1.858
  341TRP      N 1542   5.171   4.655   1.991
  341TRP      H 1543   5.185   4.753   1.999
  341TRP     CA 1544   5.110   4.583   2.103
  341TRP     HA 1545   5.170   4.504   2.121
  341TRP     CB 1546   5.106   4.674   2.226
  341TRP    HB1 1547   5.045   4.751   2.206
  341TRP    HB2 1548   5.198   4.708   2.244
  341TRP     CG 1549   5.056   4.607   2.350
  341TRP    CD1 1550   5.132   4.532   2.434
  341TRP    HD1 1551   5.230   4.518   2.424
  341TRP    NE1 1552   5.053   4.478   2.533
  341TRP    HE1 1553   5.087   4.419   2.606
  341TRP    CE2 1554   4.920   4.516   2.520
  341TRP    CZ2 1555   4.804   4.487   2.592
  341TRP    HZ2 1556   4.808   4.427   2.671
  341TRP    CH2 1557   4.683   4.544   2.552
  341TRP    HH2 1558   4.599   4.525   2.603
  341TRP    CZ3 1559   4.678   4.627   2.438
  341TRP    HZ3 1560   4.591   4.667   2.409
  341TRP    CE3 1561   4.796   4.655   2.366
  341TRP    HE3 1562   4.792   4.716   2.286
  341TRP    CD2 1563   4.920   4.601   2.404
  341TRP      C 1564   4.972   4.527   2.069
  341TRP      O 1565   4.948   4.408   2.093
  342ILE      N 1566   4.884   4.606   2.007
  342ILE      H 1567   4.910   4.702   1.991
  342ILE     CA 1568   4.752   4.561   1.961
  342ILE     HA 1569   4.705   4.524   2.041
  342ILE     CB 1570   4.669   4.679   1.904
  342ILE     HB 1571   4.725   4.728   1.837
  342ILE    CG2 1572   4.542   4.630   1.832
  342ILE   HG21 1573   4.491   4.708   1.797
  342ILE   HG22 1574   4.567   4.570   1.756
  342ILE   HG23 1575   4.484   4.579   1.897
  342ILE    CG1 1576   4.630   4.776   2.019
  342ILE   HG11 1577   4.713   4.800   2.069
  342ILE   HG12 1578   4.567   4.729   2.080
  342ILE     CD 1579   4.563   4.905   1.971
  342ILE    HD1 1580   4.541   4.963   2.050
  342ILE    HD2 1581   4.626   4.955   1.910
  342ILE    HD3 1582   4.479   4.883   1.921
  342ILE      C 1583   4.768   4.448   1.858
  342ILE      O 1584   4.707   4.342   1.871
  343LEU      N 1585   4.854   4.467   1.757
  343LEU      H 1586   4.905   4.553   1.753
  343LEU     CA 1587   4.876   4.367   1.652
  343LEU     HA 1588   4.784   4.345   1.619
  343LEU     CB 1589   4.962   4.426   1.540
  343LEU    HB1 1590   4.988   4.351   1.478
  343LEU    HB2 1591   5.044   4.465   1.581
  343LEU     CG 1592   4.893   4.536   1.456
  343LEU     HG 1593   4.859   4.606   1.519
  343LEU    CD1 1594   4.993   4.593   1.356
  343LEU   HD11 1595   4.949   4.664   1.301
  343LEU   HD12 1596   5.071   4.632   1.405
  343LEU   HD13 1597   5.025   4.520   1.295
  343LEU    CD2 1598   4.772   4.485   1.379
  343LEU   HD21 1599   4.732   4.560   1.327
  343LEU   HD22 1600   4.802   4.413   1.316
  343LEU   HD23 1601   4.705   4.448   1.443
  343LEU      C 1602   4.937   4.238   1.707
  343LEU      O 1603   4.902   4.130   1.659
  344ASP      N 1604   5.025   4.243   1.808
  344ASP      H 1605   5.054   4.332   1.841
  344ASP     CA 1606   5.080   4.123   1.871
  344ASP     HA 1607   5.090   4.057   1.796
  344ASP     CB 1608   5.218   4.155   1.933
  344ASP    HB1 1609   5.205   4.204   2.019
  344ASP    HB2 1610   5.270   4.212   1.869
  344ASP     CG 1611   5.300   4.028   1.962
  344ASP    OD1 1612   5.355   4.013   2.074
  344ASP    OD2 1613   5.314   3.944   1.871
  344ASP      C 1614   4.984   4.058   1.973
  344ASP      O 1615   5.016   3.951   2.027
  345ARG      N 1616   4.867   4.118   2.000
  345ARG      H 1617   4.844   4.200   1.948
  345ARG     CA 1618   4.771   4.071   2.102
  345ARG     HA 1619   4.814   3.992   2.145
  345ARG     CB 1620   4.750   4.186   2.203
  345ARG    HB1 1621   4.712   4.264   2.153
  345ARG    HB2 1622   4.839   4.211   2.241
  345ARG     CG 1623   4.657   4.157   2.321
  345ARG    HG1 1624   4.565   4.140   2.285
  345ARG    HG2 1625   4.655   4.237   2.380
  345ARG     CD 1626   4.701   4.036   2.403
  345ARG    HD1 1627   4.786   4.056   2.452
  345ARG    HD2 1628   4.716   3.957   2.343
  345ARG     NE 1629   4.599   3.999   2.501
  345ARG     HE 1630   4.612   4.035   2.594
  345ARG     CZ 1631   4.491   3.926   2.482
  345ARG    NH1 1632   4.459   3.873   2.367
  345ARG   HH11 1633   4.518   3.888   2.288
  345ARG   HH12 1634   4.376   3.818   2.359
  345ARG    NH2 1635   4.410   3.908   2.581
  345ARG   HH21 1636   4.429   3.949   2.670
  345ARG   HH22 1637   4.327   3.852   2.568
  345ARG      C 1638   4.638   4.016   2.046
  345ARG      O 1639   4.575   3.938   2.118
  346LEU      N 1640   4.598   4.055   1.926
  346LEU      H 1641   4.658   4.115   1.873
  346LEU     CA 1642   4.469   4.014   1.863
  346LEU     HA 1643   4.406   4.005   1.940
  346LEU     CB 1644   4.424   4.124   1.764
  346LEU    HB1 1645   4.347   4.087   1.711
  346LEU    HB2 1646   4.500   4.144   1.703
  346LEU     CG 1647   4.377   4.257   1.828
  346LEU     HG 1648   4.449   4.290   1.889
  346LEU    CD1 1649   4.348   4.354   1.714
  346LEU   HD11 1650   4.317   4.441   1.753
  346LEU   HD12 1651   4.431   4.369   1.661
  346LEU   HD13 1652   4.276   4.317   1.656
  346LEU    CD2 1653   4.249   4.240   1.911
  346LEU   HD21 1654   4.223   4.328   1.950
  346LEU   HD22 1655   4.176   4.206   1.852
  346LEU   HD23 1656   4.265   4.174   1.985
  346LEU      C 1657   4.471   3.876   1.795
  346LEU      O 1658   4.570   3.841   1.727
  346NME      N 1659   4.369   3.811   1.798
  346NME      H 1660   4.366   3.721   1.755
  346NME    CH3 1661   4.250   3.864   1.865
  346NME   HH31 1662   4.176   3.798   1.858
  346NME   HH32 1663   4.271   3.881   1.961
  346NME   HH33 1664   4.223   3.950   1.821
  347SPI     C1 1665   5.374   5.841   2.697
  347SPI     H1 1666   5.313   5.766   2.724
  347SPI     C2 1667   5.500   5.910   2.741
  347SPI    H21 1668   5.588   5.896   2.695
  347SPI    H22 1669   5.516   5.936   2.836
  347SPI     C3 1670   5.573   5.964   2.618
  347SPI    H31 1671   5.655   5.920   2.581
  347SPI    H32 1672   5.574   6.061   2.595
  347SPI     C4 1673   5.491   6.061   2.531
  347SPI     C5 1674   5.357   5.990   2.501
  347SPI    H51 1675   5.396   6.082   2.497
  347SPI    H52 1676   5.336   5.959   2.408
  347SPI     C6 1677   5.284   5.937   2.623
  347SPI    H61 1678   5.201   5.976   2.665
  347SPI    H62 1679   5.273   5.936   2.524
  347SPI    C14 1680   5.484   6.184   2.309
  347SPI   H141 1681   5.573   6.139   2.306
  347SPI   H142 1682   5.430   6.157   2.230
  347SPI    C15 1683   5.388   6.293   2.513
  347SPI   H151 1684   5.312   6.346   2.549
  347SPI   H152 1685   5.374   6.276   2.416
  347SPI    C12 1686   5.462   6.318   2.381
  347SPI    H12 1687   5.367   6.343   2.363
  347SPI    C11 1688   5.470   6.198   2.602
  347SPI    H11 1689   5.488   6.178   2.698
  347SPI    C10 1690   5.606   6.265   2.630
  347SPI   H101 1691   5.646   6.269   2.721
  347SPI   H102 1692   5.639   6.342   2.575
  347SPI     C7 1693   5.565   6.090   2.399
  347SPI     H7 1694   5.629   6.045   2.336
  347SPI     C8 1695   5.701   6.155   2.425
  347SPI    H81 1696   5.718   6.253   2.410
  347SPI    H82 1697   5.787   6.105   2.417
  347SPI     C9 1698   5.681   6.288   2.498
  347SPI     H9 1699   5.726   6.348   2.564
  347SPI    C13 1700   5.598   6.382   2.409
  347SPI   H131 1701   5.638   6.459   2.360
  347SPI   H132 1702   5.501   6.401   2.428
  347SPI     N1 1703   5.300   5.780   2.813
  347SPI    HN1 1704   5.217   5.735   2.781
  347SPI    HN2 1705   5.359   5.713   2.858
  347SPI    HN3 1706   5.276   5.852   2.878
  348SOL     OW 1707   6.032   6.788   2.639
  348SOL    HW1 1708   6.113   6.788   2.697
  348SOL    HW2 1709   5.950   6.788   2.697
  349SOL     OW 1710   5.642   7.224   2.418
  349SOL    HW1 1711   5.724   7.224   2.475
  349SOL    HW2 1712   5.642   7.306   2.360
  350SOL     OW 1713   5.676   4.245   2.575
  350SOL    HW1 1714   5.758   4.245   2.633
  350SOL    HW2 1715   5.676   4.163   2.517
  351SOL     OW 1716   5.389   7.231   3.143
  351SOL    HW1 1717   5.308   7.231   3.201
  351SOL    HW2 1718   5.389   7.313   3.086
  352SOL     OW 1719   5.337   4.282   2.463
  352SOL    HW1 1720   5.255   4.282   2.521
  352SOL    HW2 1721   5.337   4.201   2.405
  353SOL     OW 1722   5.108   4.251   2.287
  353SOL    HW1 1723   5.108   4.332   2.229
  353SOL    HW2 1724   5.108   4.169   2.229
  354SOL     OW 1725   5.436   4.980   2.609
  354SOL    HW1 1726   5.518   4.980   2.667
  354SOL    HW2 1727   5.355   4.980   2.667
  355SOL     OW 1728   5.720   5.377   2.333
  355SOL    HW1 1729   5.802   5.377   2.391
  355SOL    HW2 1730   5.720   5.458   2.275
  356SOL     OW 1731   5.920   6.911   3.354
  356SOL    HW1 1732   6.002   6.911   3.412
  356SOL    HW2 1733   5.920   6.830   3.296
  357SOL     OW 1734   5.396   4.718   2.594
  357SOL    HW1 1735   5.314   4.718   2.651
  357SOL    HW2 1736   5.396   4.800   2.536
  358SOL     OW 1737   5.602   5.789   3.696
  358SOL    HW1 1738   5.521   5.789   3.753
  358SOL    HW2 1739   5.602   5.708   3.638
  359SOL     OW 1740   5.737   4.200   2.307
  359SOL    HW1 1741   5.737   4.281   2.250
  359SOL    HW2 1742   5.737   4.118   2.250
  360SOL     OW 1743   4.832   6.590   2.535
  360SOL    HW1 1744   4.914   6.590   2.593
  360SOL    HW2 1745   4.750   6.590   2.593
  361SOL     OW 1746   4.296   4.535   2.753
  361SOL    HW1 1747   4.377   4.535   2.810
  361SOL    HW2 1748   4.296   4.617   2.695
  362SOL     OW 1749   5.399   5.578   1.407
  362SOL    HW1 1750   5.481   5.578   1.464
  362SOL    HW2 1751   5.399   5.496   1.349
  363SOL     OW 1752   5.376   4.392   2.713
  363SOL    HW1 1753   5.295   4.392   2.770
  363SOL    HW2 1754   5.376   4.474   2.655
  364SOL     OW 1755   5.318   4.337   1.616
  364SOL    HW1 1756   5.237   4.337   1.674
  364SOL    HW2 1757   5.318   4.256   1.558
  365SOL     OW 1758   6.417   4.298   2.636
  365SOL    HW1 1759   6.417   4.380   2.578
  365SOL    HW2 1760   6.417   4.217   2.578
  366SOL     OW 1761   5.204   5.420   2.347
  366SOL    HW1 1762   5.286   5.420   2.405
  366SOL    HW2 1763   5.122   5.420   2.405
  367SOL     OW 1764   5.692   5.425   2.804
  367SOL    HW1 1765   5.774   5.425   2.862
  367SOL    HW2 1766   5.692   5.506   2.746
  368SOL     OW 1767   4.580   6.982   2.862
  368SOL    HW1 1768   4.662   6.982   2.920
  368SOL    HW2 1769   4.580   6.900   2.804
  369SOL     OW 1770   5.237   5.472   2.817
  369SOL    HW1 1771   5.155   5.472   2.875
  369SOL    HW2 1772   5.237   5.553   2.759
  370SOL     OW 1773   5.190   6.812   1.506
  370SOL    HW1 1774   5.108   6.812   1.564
  370SOL    HW2 1775   5.190   6.730   1.448
  371SOL     OW 1776   5.507   7.358   2.184
  371SOL    HW1 1777   5.507   7.440   2.126
  371SOL    HW2 1778   5.507   7.277   2.126
  372SOL     OW 1779   5.758   5.724   2.820
  372SOL    HW1 1780   5.839   5.724   2.878
  372SOL    HW2 1781   5.676   5.724   2.878
  373SOL     OW 1782   4.777   4.776   2.573
  373SOL    HW1 1783   4.858   4.776   2.631
  373SOL    HW2 1784   4.777   4.857   2.515
  374SOL     OW 1785   5.391   4.494   3.669
  374SOL    HW1 1786   5.472   4.494   3.727
  374SOL    HW2 1787   5.391   4.413   3.612
  375SOL     OW 1788   5.246   5.732   2.265
  375SOL    HW1 1789   5.164   5.732   2.323
  375SOL    HW2 1790   5.246   5.814   2.208
  376SOL     OW 1791   4.342   5.807   2.647
  376SOL    HW1 1792   4.260   5.807   2.704
  376SOL    HW2 1793   4.342   5.725   2.589
  377SOL     OW 1794   6.648   5.608   2.461
  377SOL    HW1 1795   6.648   5.690   2.403
  377SOL    HW2 1796   6.648   5.526   2.403
  378SOL     OW 1797   5.112   4.270   2.720
  378SOL    HW1 1798   5.194   4.270   2.778
  378SOL    HW2 1799   5.031   4.270   2.778
  379SOL     OW 1800   4.868   7.176   2.345
  379SOL    HW1 1801   4.950   7.176   2.403
  379SOL    HW2 1802   4.868   7.258   2.287
  380SOL     OW 1803   5.470   4.096   2.289
  380SOL    HW1 1804   5.552   4.096   2.347
  380SOL    HW2 1805   5.470   4.015   2.232
  381SOL     OW 1806   5.471   5.906   2.326
  381SOL    HW1 1807   5.389   5.906   2.384
  381SOL    HW2 1808   5.471   5.987   2.269
  382SOL     OW 1809   5.367   5.592   2.473
  382SOL    HW1 1810   5.285   5.592   2.531
  382SOL    HW2 1811   5.367   5.510   2.416
  383SOL     OW 1812   6.603   3.951   2.100
  383SOL    HW1 1813   6.603   4.032   2.042
  383SOL    HW2 1814   6.603   3.869   2.042
  384SOL     OW 1815   6.327   3.780   2.247
  384SOL    HW1 1816   6.409   3.780   2.304
  384SOL    HW2 1817   6.246   3.780   2.304
  385SOL     OW 1818   4.541   6.868   2.599
  385SOL    HW1 1819   4.622   6.868   2.656
  385SOL    HW2 1820   4.541   6.950   2.541
  386SOL     OW 1821   5.807   5.679   2.287
  386SOL    HW1 1822   5.889   5.679   2.345
  386SOL    HW2 1823   5.807   5.597   2.229
  387SOL     OW 1824   6.350   7.039   2.639
  387SOL    HW1 1825   6.269   7.039   2.696
  387SOL    HW2 1826   6.350   7.121   2.581
  388SOL     OW 1827   5.788   3.950   3.678
  388SOL    HW1 1828   5.707   3.950   3.735
  388SOL    HW2 1829   5.788   3.869   3.620
  389SOL     OW 1830   5.289   4.051   2.772
  389SOL    HW1 1831   5.289   4.133   2.714
  389SOL    HW2 1832   5.289   3.970   2.714
  390SOL     OW 1833   5.678   3.947   2.379
  390SOL    HW1 1834   5.759   3.947   2.437
  390SOL    HW2 1835   5.596   3.947   2.437
  391SOL     OW 1836   6.286   4.007   2.776
  391SOL    HW1 1837   6.368   4.007   2.834
  391SOL    HW2 1838   6.286   4.089   2.719
  392SOL     OW 1839   4.842   3.865   1.719
  392SOL    HW1 1840   4.924   3.865   1.777
  392SOL    HW2 1841   4.842   3.783   1.661
  393SOL     OW 1842   4.284   3.958   2.906
  393SOL    HW1 1843   4.203   3.958   2.964
  393SOL    HW2 1844   4.284   4.039   2.848
  394SOL     OW 1845   5.612   7.643   2.122
  394SOL    HW1 1846   5.530   7.643   2.180
  394SOL    HW2 1847   5.612   7.561   2.064
  395SOL     OW 1848   5.234   4.230   3.590
  395SOL    HW1 1849   5.234   4.312   3.532
  395SOL    HW2 1850   5.234   4.149   3.532
  396SOL     OW 1851   5.868   7.645   2.229
  396SOL    HW1 1852   5.950   7.645   2.286
  396SOL    HW2 1853   5.787   7.645   2.286
  397SOL     OW 1854   6.161   3.728   2.540
  397SOL    HW1 1855   6.243   3.728   2.598
  397SOL    HW2 1856   6.161   3.810   2.482
  398SOL     OW 1857   5.629   6.916   1.548
  398SOL    HW1 1858   5.710   6.916   1.606
  398SOL    HW2 1859   5.629   6.835   1.490
  399SOL     OW 1860   6.195   7.332   1.944
  399SOL    HW1 1861   6.114   7.332   2.002
  399SOL    HW2 1862   6.195   7.414   1.887
  400SOL     OW 1863   6.123   5.434   3.375
  400SOL    HW1 1864   6.042   5.434   3.433
  400SOL    HW2 1865   6.123   5.352   3.317
  401SOL     OW 1866   6.076   3.605   2.125
  401SOL    HW1 1867   6.076   3.686   2.067
  401SOL    HW2 1868   6.076   3.523   2.067
  402SOL     OW 1869   6.547   6.739   2.079
  402SOL    HW1 1870   6.629   6.739   2.136
  402SOL    HW2 1871   6.465   6.739   2.136
  403SOL     OW 1872   4.703   3.855   2.808
  403SOL    HW1 1873   4.784   3.855   2.866
  403SOL    HW2 1874   4.703   3.936   2.750
  404SOL     OW 1875   6.512   6.561   3.156
  404SOL    HW1 1876   6.594   6.561   3.214
  404SOL    HW2 1877   6.512   6.479   3.099
  405SOL     OW 1878   5.372   5.296   2.522
  405SOL    HW1 1879   5.291   5.296   2.580
  405SOL    HW2 1880   5.372   5.377   2.464
  406SOL     OW 1881   5.647   7.384   3.260
  406SOL    HW1 1882   5.565   7.384   3.318
  406SOL    HW2 1883   5.647   7.302   3.203
  407SOL     OW 1884   4.058   4.365   3.357
  407SOL    HW1 1885   4.058   4.446   3.299
  407SOL    HW2 1886   4.058   4.283   3.299
  408SOL     OW 1887   5.921   7.361   3.224
  408SOL    HW1 1888   6.003   7.361   3.282
  408SOL    HW2 1889   5.839   7.361   3.282
  409SOL     OW 1890   4.589   6.623   1.875
  409SOL    HW1 1891   4.670   6.623   1.933
  409SOL    HW2 1892   4.589   6.705   1.817
  410SOL     OW 1893   5.707   5.874   2.494
  410SOL    HW1 1894   5.789   5.874   2.552
  410SOL    HW2 1895   5.707   5.793   2.436
  411SOL     OW 1896   4.920   4.077   2.685
  411SOL    HW1 1897   4.838   4.077   2.742
  411SOL    HW2 1898   4.920   4.159   2.627
  412SOL     OW 1899   6.090   5.839   1.544
  412SOL    HW1 1900   6.008   5.839   1.602
  412SOL    HW2 1901   6.090   5.757   1.486
  413SOL     OW 1902   6.181   6.443   1.518
  413SOL    HW1 1903   6.181   6.525   1.460
  413SOL    HW2 1904   6.181   6.361   1.460
  414SOL     OW 1905   4.700   3.986   1.534
  414SOL    HW1 1906   4.782   3.986   1.592
  414SOL    HW2 1907   4.619   3.986   1.592
  415SOL     OW 1908   4.484   6.022   1.976
  415SOL    HW1 1909   4.566   6.022   2.034
  415SOL    HW2 1910   4.484   6.104   1.918
  416SOL     OW 1911   4.035   4.604   2.785
  416SOL    HW1 1912   4.116   4.604   2.843
  416SOL    HW2 1913   4.035   4.522   2.728
  417SOL     OW 1914   5.888   3.774   2.736
  417SOL    HW1 1915   5.806   3.774   2.794
  417SOL    HW2 1916   5.888   3.856   2.678
  418SOL     OW 1917   4.670   7.244   2.676
  418SOL    HW1 1918   4.589   7.244   2.734
  418SOL    HW2 1919   4.670   7.163   2.619
  419SOL     OW 1920   6.337   7.352   2.603
  419SOL    HW1 1921   6.337   7.434   2.546
  419SOL    HW2 1922   6.337   7.271   2.546
  420SOL     OW 1923   5.990   6.991   1.650
  420SOL    HW1 1924   6.071   6.991   1.708
  420SOL    HW2 1925   5.908   6.991   1.708
  421SOL     OW 1926   5.862   4.117   3.923
  421SOL    HW1 1927   5.943   4.117   3.981
  421SOL    HW2 1928   5.862   4.199   3.865
  422SOL     OW 1929   4.645   7.061   2.378
  422SOL    HW1 1930   4.726   7.061   2.436
  422SOL    HW2 1931   4.645   6.979   2.320
  423SOL     OW 1932   5.309   5.856   1.376
  423SOL    HW1 1933   5.228   5.856   1.434
  423SOL    HW2 1934   5.309   5.937   1.318
  424SOL     OW 1935   6.167   4.234   3.952
  424SOL    HW1 1936   6.085   4.234   4.010
  424SOL    HW2 1937   6.167   4.153   3.894
  425SOL     OW 1938   5.384   3.771   2.171
  425SOL    HW1 1939   5.384   3.853   2.113
  425SOL    HW2 1940   5.384   3.689   2.113
  426SOL     OW 1941   4.341   4.306   2.590
  426SOL    HW1 1942   4.423   4.306   2.648
  426SOL    HW2 1943   4.259   4.306   2.648
  427SOL     OW 1944   4.175   4.093   3.196
  427SOL    HW1 1945   4.257   4.093   3.254
  427SOL    HW2 1946   4.175   4.175   3.139
  428SOL     OW 1947   5.495   7.552   2.404
  428SOL    HW1 1948   5.577   7.552   2.462
  428SOL    HW2 1949   5.495   7.470   2.347
  429SOL     OW 1950   4.264   4.557   2.423
  429SOL    HW1 1951   4.183   4.557   2.481
  429SOL    HW2 1952   4.264   4.639   2.366
  430SOL     OW 1953   4.966   6.752   3.425
  430SOL    HW1 1954   4.885   6.752   3.483
  430SOL    HW2 1955   4.966   6.670   3.367
  431SOL     OW 1956   6.564   4.691   1.922
  431SOL    HW1 1957   6.564   4.773   1.864
  431SOL    HW2 1958   6.564   4.609   1.864
  432SOL     OW 1959   6.113   4.836   3.742
  432SOL    HW1 1960   6.195   4.836   3.800
  432SOL    HW2 1961   6.032   4.836   3.800
  433SOL     OW 1962   5.290   7.500   2.111
  433SOL    HW1 1963   5.371   7.500   2.169
  433SOL    HW2 1964   5.290   7.582   2.053
  434SOL     OW 1965   5.382   4.533   3.941
  434SOL    HW1 1966   5.464   4.533   3.998
  434SOL    HW2 1967   5.382   4.452   3.883
  435SOL     OW 1968   5.418   5.771   3.880
  435SOL    HW1 1969   5.336   5.771   3.938
  435SOL    HW2 1970   5.418   5.853   3.822
  436SOL     OW 1971   6.155   7.428   3.152
  436SOL    HW1 1972   6.073   7.428   3.209
  436SOL    HW2 1973   6.155   7.346   3.094
  437SOL     OW 1974   5.612   7.144   3.416
  437SOL    HW1 1975   5.612   7.225   3.358
  437SOL    HW2 1976   5.612   7.062   3.358
  438SOL     OW 1977   5.991   3.684   3.507
  438SOL    HW1 1978   6.073   3.684   3.565
  438SOL    HW2 1979   5.909   3.684   3.565
  439SOL     OW 1980   6.320   7.254   2.882
  439SOL    HW1 1981   6.402   7.254   2.940
  439SOL    HW2 1982   6.320   7.336   2.824
  440SOL     OW 1983   6.811   5.541   2.694
  440SOL    HW1 1984   6.893   5.541   2.752
  440SOL    HW2 1985   6.811   5.459   2.637
  441SOL     OW 1986   5.740   7.156   1.633
  441SOL    HW1 1987   5.659   7.156   1.691
  441SOL    HW2 1988   5.740   7.238   1.575
  442SOL     OW 1989   5.716   6.858   3.537
  442SOL    HW1 1990   5.634   6.858   3.594
  442SOL    HW2 1991   5.716   6.777   3.479
  443SOL     OW 1992   5.409   3.868   3.200
  443SOL    HW1 1993   5.409   3.949   3.142
  443SOL    HW2 1994   5.409   3.786   3.142
  444SOL     OW 1995   5.302   3.967   2.492
  444SOL    HW1 1996   5.383   3.967   2.550
  444SOL    HW2 1997   5.220   3.967   2.550
  445SOL     OW 1998   5.763   6.010   3.690
  445SOL    HW1 1999   5.845   6.010   3.748
  445SOL    HW2 2000   5.763   6.092   3.633
  446SOL     OW 2001   5.306   4.349   1.339
  446SOL    HW1 2002   5.388   4.349   1.397
  446SOL    HW2 2003   5.306   4.267   1.282
  447SOL     OW 2004   6.553   5.952   3.095
  447SOL    HW1 2005   6.471   5.952   3.153
  447SOL    HW2 2006   6.553   6.034   3.037
  448SOL     OW 2007   5.288   4.058   1.592
  448SOL    HW1 2008   5.207   4.058   1.649
  448SOL    HW2 2009   5.288   3.976   1.534
  449SOL     OW 2010   5.040   3.960   2.320
  449SOL    HW1 2011   5.040   4.041   2.262
  449SOL    HW2 2012   5.040   3.878   2.262
  450SOL     OW 2013   5.333   7.165   3.400
  450SOL    HW1 2014   5.414   7.165   3.458
  450SOL    HW2 2015   5.251   7.165   3.458
  451SOL     OW 2016   4.822   7.166   2.066
  451SOL    HW1 2017   4.904   7.166   2.123
  451SOL    HW2 2018   4.822   7.248   2.008
  452SOL     OW 2019   4.343   6.084   2.757
  452SOL    HW1 2020   4.425   6.084   2.815
  452SOL    HW2 2021   4.343   6.002   2.700
  453SOL     OW 2022   6.712   5.846   2.318
  453SOL    HW1 2023   6.630   5.846   2.376
  453SOL    HW2 2024   6.712   5.927   2.260
  454SOL     OW 2025   5.979   4.248   1.685
  454SOL    HW1 2026   5.898   4.248   1.743
  454SOL    HW2 2027   5.979   4.166   1.627
  455SOL     OW 2028   6.125   7.599   2.004
  455SOL    HW1 2029   6.125   7.681   1.946
  455SOL    HW2 2030   6.125   7.517   1.946
  456SOL     OW 2031   6.043   3.556   1.868
  456SOL    HW1 2032   6.124   3.556   1.926
  456SOL    HW2 2033   5.961   3.556   1.926
  457SOL     OW 2034   4.146   3.860   1.695
  457SOL    HW1 2035   4.227   3.860   1.753
  457SOL    HW2 2036   4.146   3.941   1.637
  458SOL     OW 2037   5.017   7.380   1.998
  458SOL    HW1 2038   5.099   7.380   2.055
  458SOL    HW2 2039   5.017   7.299   1.940
  459SOL     OW 2040   6.435   7.263   2.018
  459SOL    HW1 2041   6.353   7.263   2.076
  459SOL    HW2 2042   6.435   7.345   1.960
  460SOL     OW 2043   5.741   7.638   2.558
  460SOL    HW1 2044   5.659   7.638   2.616
  460SOL    HW2 2045   5.741   7.556   2.500
  461SOL     OW 2046   6.574   6.876   2.958
  461SOL    HW1 2047   6.574   6.958   2.901
  461SOL    HW2 2048   6.574   6.795   2.901
  462SOL     OW 2049   4.783   7.522   2.711
  462SOL    HW1 2050   4.864   7.522   2.769
  462SOL    HW2 2051   4.701   7.522   2.769
  463SOL     OW 2052   5.882   3.642   2.435
  463SOL    HW1 2053   5.964   3.642   2.493
  463SOL    HW2 2054   5.882   3.723   2.378
  464SOL     OW 2055   6.130   6.008   1.325
  464SOL    HW1 2056   6.212   6.008   1.382
  464SOL    HW2 2057   6.130   5.926   1.267
  465SOL     OW 2058   4.953   6.394   3.627
  465SOL    HW1 2059   4.871   6.394   3.685
  465SOL    HW2 2060   4.953   6.476   3.569
  466SOL     OW 2061   6.220   3.452   2.355
  466SOL    HW1 2062   6.138   3.452   2.412
  466SOL    HW2 2063   6.220   3.370   2.297
  467SOL     OW 2064   5.082   3.913   2.969
  467SOL    HW1 2065   5.082   3.994   2.911
  467SOL    HW2 2066   5.082   3.831   2.911
  468SOL     OW 2067   5.577   4.220   1.648
  468SOL    HW1 2068   5.658   4.220   1.705
  468SOL    HW2 2069   5.495   4.220   1.705
  469SOL     OW 2070   5.374   7.594   1.759
  469SOL    HW1 2071   5.455   7.594   1.816
  469SOL    HW2 2072   5.374   7.675   1.701
  470SOL     OW 2073   6.014   6.042   3.746
  470SOL    HW1 2074   6.095   6.042   3.804
  470SOL    HW2 2075   6.014   5.961   3.688
  471SOL     OW 2076   4.973   6.161   3.524
  471SOL    HW1 2077   4.891   6.161   3.582
  471SOL    HW2 2078   4.973   6.243   3.466
  472SOL     OW 2079   6.013   3.689   1.633
  472SOL    HW1 2080   5.932   3.689   1.690
  472SOL    HW2 2081   6.013   3.607   1.575
  473SOL     OW 2082   5.302   7.748   2.545
  473SOL    HW1 2083   5.302   7.830   2.488
  473SOL    HW2 2084   5.302   7.667   2.488
  474SOL     OW 2085   4.011   4.367   3.790
  474SOL    HW1 2086   4.093   4.367   3.848
  474SOL    HW2 2087   3.930   4.367   3.848
  475SOL     OW 2088   4.795   3.942   3.042
  475SOL    HW1 2089   4.876   3.942   3.099
  475SOL    HW2 2090   4.795   4.024   2.984
  476SOL     OW 2091   5.153   3.731   1.765
  476SOL    HW1 2092   5.235   3.731   1.823
  476SOL    HW2 2093   5.153   3.649   1.707
  477SOL     OW 2094   5.701   3.761   3.150
  477SOL    HW1 2095   5.620   3.761   3.208
  477SOL    HW2 2096   5.701   3.843   3.092
  478SOL     OW 2097   6.504   6.739   2.361
  478SOL    HW1 2098   6.423   6.739   2.419
  478SOL    HW2 2099   6.504   6.657   2.303
  479SOL     OW 2100   4.522   6.868   1.932
  479SOL    HW1 2101   4.522   6.950   1.874
  479SOL    HW2 2102   4.522   6.786   1.874
  480SOL     OW 2103   5.889   6.905   1.420
  480SOL    HW1 2104   5.971   6.905   1.478
  480SOL    HW2 2105   5.808   6.905   1.478
  481SOL     OW 2106   5.665   3.722   1.471
  481SOL    HW1 2107   5.747   3.722   1.528
  481SOL    HW2 2108   5.665   3.803   1.413
  482SOL     OW 2109   6.701   4.283   2.663
  482SOL    HW1 2110   6.783   4.283   2.721
  482SOL    HW2 2111   6.701   4.202   2.605
  483SOL     OW 2112   6.253   5.284   1.974
  483SOL    HW1 2113   6.172   5.284   2.032
  483SOL    HW2 2114   6.253   5.366   1.916
  484SOL     OW 2115   4.333   4.464   2.165
  484SOL    HW1 2116   4.251   4.464   2.223
  484SOL    HW2 2117   4.333   4.382   2.108
  485SOL     OW 2118   6.266   3.861   3.092
  485SOL    HW1 2119   6.266   3.942   3.035
  485SOL    HW2 2120   6.266   3.779   3.035
  486SOL     OW 2121   6.051   5.619   1.401
  486SOL    HW1 2122   6.133   5.619   1.458
  486SOL    HW2 2123   5.970   5.619   1.458
  487SOL     OW 2124   4.353   5.043   3.369
  487SOL    HW1 2125   4.435   5.043   3.427
  487SOL    HW2 2126   4.353   5.125   3.311
  488SOL     OW 2127   4.397   6.462   1.957
  488SOL    HW1 2128   4.479   6.462   2.015
  488SOL    HW2 2129   4.397   6.380   1.899
  489SOL     OW 2130   4.330   3.850   3.471
  489SOL    HW1 2131   4.249   3.850   3.529
  489SOL    HW2 2132   4.330   3.931   3.413
  490SOL     OW 2133   6.590   3.548   2.083
  490SOL    HW1 2134   6.508   3.548   2.141
  490SOL    HW2 2135   6.590   3.466   2.026
  491SOL     OW 2136   5.928   3.801   3.944
  491SOL    HW1 2137   5.928   3.883   3.886
  491SOL    HW2 2138   5.928   3.720   3.886
  492SOL     OW 2139   5.632   5.585   2.611
  492SOL    HW1 2140   5.714   5.585   2.669
  492SOL    HW2 2141   5.550   5.585   2.669
  493SOL     OW 2142   5.919   7.208   3.436
  493SOL    HW1 2143   6.001   7.208   3.494
  493SOL    HW2 2144   5.919   7.289   3.378
  494SOL     OW 2145   5.142   3.939   3.326
  494SOL    HW1 2146   5.224   3.939   3.384
  494SOL    HW2 2147   5.142   3.858   3.269
  495SOL     OW 2148   4.218   3.725   2.439
  495SOL    HW1 2149   4.136   3.725   2.497
  495SOL    HW2 2150   4.218   3.807   2.381
  496SOL     OW 2151   5.185   7.419   3.183
  496SOL    HW1 2152   5.104   7.419   3.241
  496SOL    HW2 2153   5.185   7.338   3.125
  497SOL     OW 2154   5.617   3.691   2.242
  497SOL    HW1 2155   5.617   3.772   2.184
  497SOL    HW2 2156   5.617   3.609   2.184
  498SOL     OW 2157   6.330   4.244   2.919
  498SOL    HW1 2158   6.412   4.244   2.977
  498SOL    HW2 2159   6.249   4.244   2.977
  499SOL     OW 2160   5.593   4.048   1.453
  499SOL    HW1 2161   5.675   4.048   1.511
  499SOL    HW2 2162   5.593   4.130   1.395
  500SOL     OW 2163   5.622   5.469   1.257
  500SOL    HW1 2164   5.703   5.469   1.315
  500SOL    HW2 2165   5.622   5.387   1.199
  501SOL     OW 2166   4.140   5.700   2.797
  501SOL    HW1 2167   4.059   5.700   2.855
  501SOL    HW2 2168   4.140   5.781   2.740
  502SOL     OW 2169   5.247   7.316   1.691
  502SOL    HW1 2170   5.165   7.316   1.749
  502SOL    HW2 2171   5.247   7.234   1.634
  503SOL     OW 2172   6.465   4.867   1.768
  503SOL    HW1 2173   6.465   4.949   1.710
  503SOL    HW2 2174   6.465   4.785   1.710
  504SOL     OW 2175   5.610   3.844   2.625
  504SOL    HW1 2176   5.692   3.844   2.683
  504SOL    HW2 2177   5.529   3.844   2.683
  505SOL     OW 2178   6.217   6.630   3.629
  505SOL    HW1 2179   6.298   6.630   3.687
  505SOL    HW2 2180   6.217   6.712   3.571
  506SOL     OW 2181   5.711   5.602   3.875
  506SOL    HW1 2182   5.793   5.602   3.933
  506SOL    HW2 2183   5.711   5.520   3.817
  507SOL     OW 2184   6.741   4.100   1.835
  507SOL    HW1 2185   6.659   4.100   1.893
  507SOL    HW2 2186   6.741   4.181   1.778
  508SOL     OW 2187   5.082   7.024   3.435
  508SOL    HW1 2188   5.000   7.024   3.492
  508SOL    HW2 2189   5.082   6.943   3.377
  509SOL     OW 2190   4.168   4.105   3.897
  509SOL    HW1 2191   4.168   4.187   3.839
  509SOL    HW2 2192   4.168   4.023   3.839
  510SOL     OW 2193   6.792   5.505   2.260
  510SOL    HW1 2194   6.874   5.505   2.318
  510SOL    HW2 2195   6.711   5.505   2.318
  511SOL     OW 2196   6.553   4.587   3.254
  511SOL    HW1 2197   6.634   4.587   3.312
  511SOL    HW2 2198   6.553   4.669   3.196
  512SOL     OW 2199   4.868   7.544   2.951
  512SOL    HW1 2200   4.950   7.544   3.009
  512SOL    HW2 2201   4.868   7.462   2.894
  513SOL     OW 2202   6.325   4.390   3.135
  513SOL    HW1 2203   6.243   4.390   3.193
  513SOL    HW2 2204   6.325   4.471   3.077
  514SOL     OW 2205   4.744   3.712   1.932
  514SOL    HW1 2206   4.662   3.712   1.990
  514SOL    HW2 2207   4.744   3.630   1.874
  515SOL     OW 2208   4.717   5.543   3.217
  515SOL    HW1 2209   4.717   5.625   3.159
  515SOL    HW2 2210   4.717   5.462   3.159
  516SOL     OW 2211   6.031   6.097   1.111
  516SOL    HW1 2212   6.113   6.097   1.169
  516SOL    HW2 2213   5.950   6.097   1.169
  517SOL     OW 2214   6.083   7.000   3.557
  517SOL    HW1 2215   6.165   7.000   3.615
  517SOL    HW2 2216   6.083   7.082   3.500
  518SOL     OW 2217   5.094   7.056   1.362
  518SOL    HW1 2218   5.176   7.056   1.420
  518SOL    HW2 2219   5.094   6.975   1.304
  519SOL     OW 2220   5.489   6.762   3.660
  519SOL    HW1 2221   5.407   6.762   3.718
  519SOL    HW2 2222   5.489   6.844   3.602
  520SOL     OW 2223   4.312   6.219   1.983
  520SOL    HW1 2224   4.230   6.219   2.040
  520SOL    HW2 2225   4.312   6.137   1.925
  521SOL     OW 2226   6.263   5.186   3.449
  521SOL    HW1 2227   6.263   5.268   3.392
  521SOL    HW2 2228   6.263   5.105   3.392
  522SOL     OW 2229   6.353   5.823   1.602
  522SOL    HW1 2230   6.434   5.823   1.659
  522SOL    HW2 2231   6.271   5.823   1.659
  523SOL     OW 2232   4.991   4.263   3.701
  523SOL    HW1 2233   5.072   4.263   3.759
  523SOL    HW2 2234   4.991   4.344   3.643
  524SOL     OW 2235   6.856   6.082   2.300
  524SOL    HW1 2236   6.937   6.082   2.357
  524SOL    HW2 2237   6.856   6.000   2.242
  525SOL     OW 2238   5.436   6.742   1.410
  525SOL    HW1 2239   5.355   6.742   1.467
  525SOL    HW2 2240   5.436   6.823   1.352
  526SOL     OW 2241   4.165   5.734   2.444
  526SOL    HW1 2242   4.083   5.734   2.501
  526SOL    HW2 2243   4.165   5.652   2.386
  527SOL     OW 2244   6.286   4.661   3.880
  527SOL    HW1 2245   6.286   4.743   3.822
  527SOL    HW2 2246   6.286   4.579   3.822
  528SOL     OW 2247   4.405   6.877   3.013
  528SOL    HW1 2248   4.487   6.877   3.071
  528SOL    HW2 2249   4.323   6.877   3.071
  529SOL     OW 2250   3.923   4.049   3.500
  529SOL    HW1 2251   4.004   4.049   3.557
  529SOL    HW2 2252   3.923   4.130   3.442
  530SOL     OW 2253   4.701   6.513   1.580
  530SOL    HW1 2254   4.782   6.513   1.638
  530SOL    HW2 2255   4.701   6.431   1.523
  531SOL     OW 2256   6.289   5.051   3.711
  531SOL    HW1 2257   6.207   5.051   3.769
  531SOL    HW2 2258   6.289   5.132   3.654
  532SOL     OW 2259   6.916   4.492   2.602
  532SOL    HW1 2260   6.834   4.492   2.659
  532SOL    HW2 2261   6.916   4.411   2.544
  533SOL     OW 2262   6.628   6.357   1.802
  533SOL    HW1 2263   6.628   6.439   1.745
  533SOL    HW2 2264   6.628   6.276   1.745
  534SOL     OW 2265   5.107   4.584   3.728
  534SOL    HW1 2266   5.189   4.584   3.786
  534SOL    HW2 2267   5.025   4.584   3.786
  535SOL     OW 2268   4.889   4.081   1.361
  535SOL    HW1 2269   4.970   4.081   1.419
  535SOL    HW2 2270   4.889   4.163   1.304
  536SOL     OW 2271   5.429   3.886   3.489
  536SOL    HW1 2272   5.511   3.886   3.547
  536SOL    HW2 2273   5.429   3.805   3.432
  537SOL     OW 2274   4.923   5.950   3.732
  537SOL    HW1 2275   4.841   5.950   3.790
  537SOL    HW2 2276   4.923   6.031   3.674
  538SOL     OW 2277   4.553   5.775   1.561
  538SOL    HW1 2278   4.472   5.775   1.619
  538SOL    HW2 2279   4.553   5.693   1.503
  539SOL     OW 2280   5.824   7.826   2.915
  539SOL    HW1 2281   5.824   7.908   2.857
  539SOL    HW2 2282   5.824   7.745   2.857
  540SOL     OW 2283   6.298   3.553   1.622
  540SOL    HW1 2284   6.379   3.553   1.680
  540SOL    HW2 2285   6.216   3.553   1.680
  541SOL     OW 2286   4.449   3.866   3.242
  541SOL    HW1 2287   4.530   3.866   3.299
  541SOL    HW2 2288   4.449   3.947   3.184
  542SOL     OW 2289   5.837   6.628   1.223
  542SOL    HW1 2290   5.919   6.628   1.280
  542SOL    HW2 2291   5.837   6.546   1.165
  543SOL     OW 2292   4.238   4.915   3.688
  543SOL    HW1 2293   4.157   4.915   3.746
  543SOL    HW2 2294   4.238   4.996   3.630
  544SOL     OW 2295   5.402   7.765   3.072
  544SOL    HW1 2296   5.321   7.765   3.130
  544SOL    HW2 2297   5.402   7.684   3.014
  545SOL     OW 2298   6.996   4.822   2.287
  545SOL    HW1 2299   6.996   4.903   2.229
  545SOL    HW2 2300   6.996   4.740   2.229
  546SOL     OW 2301   6.772   6.116   3.083
  546SOL    HW1 2302   6.854   6.116   3.141
  546SOL    HW2 2303   6.691   6.116   3.141
  547SOL     OW 2304   4.626   3.628   1.612
  547SOL    HW1 2305   4.708   3.628   1.670
  547SOL    HW2 2306   4.626   3.710   1.555
  548SOL     OW 2307   4.752   3.703   2.213
  548SOL    HW1 2308   4.833   3.703   2.270
  548SOL    HW2 2309   4.752   3.621   2.155
  549SOL     OW 2310   5.219   5.264   4.118
  549SOL    HW1 2311   5.137   5.264   4.176
  549SOL    HW2 2312   5.219   5.346   4.061
  550SOL     OW 2313   6.079   6.652   1.411
  550SOL    HW1 2314   5.998   6.652   1.469
  550SOL    HW2 2315   6.079   6.570   1.354
  551SOL     OW 2316   4.274   4.215   2.288
  551SOL    HW1 2317   4.274   4.296   2.230
  551SOL    HW2 2318   4.274   4.133   2.230
  552SOL     OW 2319   4.073   4.330   2.905
  552SOL    HW1 2320   4.155   4.330   2.963
  552SOL    HW2 2321   3.991   4.330   2.963
  553SOL     OW 2322   6.271   3.976   3.993
  553SOL    HW1 2323   6.352   3.976   4.050
  553SOL    HW2 2324   6.271   4.057   3.935
  554SOL     OW 2325   6.598   7.020   2.704
  554SOL    HW1 2326   6.680   7.020   2.761
  554SOL    HW2 2327   6.598   6.939   2.646
  555SOL     OW 2328   6.072   4.877   4.095
  555SOL    HW1 2329   5.990   4.877   4.152
  555SOL    HW2 2330   6.072   4.958   4.037
  556SOL     OW 2331   6.370   3.726   3.650
  556SOL    HW1 2332   6.288   3.726   3.708
  556SOL    HW2 2333   6.370   3.644   3.592
  557SOL     OW 2334   5.519   4.216   3.920
  557SOL    HW1 2335   5.519   4.298   3.862
  557SOL    HW2 2336   5.519   4.135   3.862
  558SOL     OW 2337   5.962   7.283   1.691
  558SOL    HW1 2338   6.044   7.283   1.749
  558SOL    HW2 2339   5.880   7.283   1.749
  559SOL     OW 2340   4.805   5.387   1.793
  559SOL    HW1 2341   4.887   5.387   1.851
  559SOL    HW2 2342   4.805   5.469   1.735
  560SOL     OW 2343   4.459   3.680   2.072
  560SOL    HW1 2344   4.540   3.680   2.130
  560SOL    HW2 2345   4.459   3.599   2.014
  561SOL     OW 2346   6.679   5.577   2.923
  561SOL    HW1 2347   6.597   5.577   2.981
  561SOL    HW2 2348   6.679   5.659   2.865
  562SOL     OW 2349   4.358   6.760   2.411
  562SOL    HW1 2350   4.276   6.760   2.469
  562SOL    HW2 2351   4.358   6.678   2.353
  563SOL     OW 2352   6.541   4.077   2.586
  563SOL    HW1 2353   6.541   4.158   2.529
  563SOL    HW2 2354   6.541   3.995   2.529
  564SOL     OW 2355   4.311   5.780   2.060
  564SOL    HW1 2356   4.392   5.780   2.118
  564SOL    HW2 2357   4.229   5.780   2.118
  565SOL     OW 2358   6.361   7.814   2.488
  565SOL    HW1 2359   6.442   7.814   2.545
  565SOL    HW2 2360   6.361   7.896   2.430
  566SOL     OW 2361   4.376   6.153   3.050
  566SOL    HW1 2362   4.457   6.153   3.108
  566SOL    HW2 2363   4.376   6.072   2.992
  567SOL     OW 2364   5.113   3.716   2.129
  567SOL    HW1 2365   5.031   3.716   2.187
  567SOL    HW2 2366   5.113   3.798   2.071
  568SOL     OW 2367   6.492   6.287   1.593
  568SOL    HW1 2368   6.410   6.287   1.651
  568SOL    HW2 2369   6.492   6.206   1.535
  569SOL     OW 2370   6.488   7.309   2.354
  569SOL    HW1 2371   6.488   7.391   2.296
  569SOL    HW2 2372   6.488   7.227   2.296
  570SOL     OW 2373   5.920   7.676   1.571
  570SOL    HW1 2374   6.001   7.676   1.628
  570SOL    HW2 2375   5.838   7.676   1.628
  571SOL     OW 2376   6.599   6.088   1.809
  571SOL    HW1 2377   6.681   6.088   1.866
  571SOL    HW2 2378   6.599   6.170   1.751
  572SOL     OW 2379   4.303   6.846   2.770
  572SOL    HW1 2380   4.385   6.846   2.828
  572SOL    HW2 2381   4.303   6.765   2.712
  573SOL     OW 2382   6.683   3.695   1.809
  573SOL    HW1 2383   6.601   3.695   1.866
  573SOL    HW2 2384   6.683   3.777   1.751
  574SOL     OW 2385   5.306   5.376   1.256
  574SOL    HW1 2386   5.224   5.376   1.313
  574SOL    HW2 2387   5.306   5.294   1.198
  575SOL     OW 2388   6.098   5.065   1.548
  575SOL    HW1 2389   6.098   5.147   1.490
  575SOL    HW2 2390   6.098   4.984   1.490
  576SOL     OW 2391   6.213   7.425   3.464
  576SOL    HW1 2392   6.295   7.425   3.522
  576SOL    HW2 2393   6.132   7.425   3.522
  577SOL     OW 2394   4.880   4.511   3.592
  577SOL    HW1 2395   4.961   4.511   3.650
  577SOL    HW2 2396   4.880   4.593   3.535
  578SOL     OW 2397   6.638   7.001   2.080
  578SOL    HW1 2398   6.720   7.001   2.138
  578SOL    HW2 2399   6.638   6.920   2.022
  579SOL     OW 2400   4.629   6.671   3.261
  579SOL    HW1 2401   4.548   6.671   3.319
  579SOL    HW2 2402   4.629   6.753   3.203
  580SOL     OW 2403   6.419   6.858   1.343
  580SOL    HW1 2404   6.337   6.858   1.401
  580SOL    HW2 2405   6.419   6.776   1.286
  581SOL     OW 2406   4.513   7.226   3.022
  581SOL    HW1 2407   4.513   7.308   2.964
  581SOL    HW2 2408   4.513   7.144   2.964
  582SOL     OW 2409   4.064   3.885   3.674
  582SOL    HW1 2410   4.145   3.885   3.731
  582SOL    HW2 2411   3.982   3.885   3.731
  583SOL     OW 2412   4.633   5.325   3.383
  583SOL    HW1 2413   4.715   5.325   3.440
  583SOL    HW2 2414   4.633   5.406   3.325
  584SOL     OW 2415   5.460   7.300   1.560
  584SOL    HW1 2416   5.542   7.300   1.618
  584SOL    HW2 2417   5.460   7.218   1.503
  585SOL     OW 2418   6.418   7.394   3.239
  585SOL    HW1 2419   6.336   7.394   3.296
  585SOL    HW2 2420   6.418   7.476   3.181
  586SOL     OW 2421   5.073   6.382   1.197
  586SOL    HW1 2422   4.992   6.382   1.255
  586SOL    HW2 2423   5.073   6.300   1.140
  587SOL     OW 2424   6.523   6.014   3.376
  587SOL    HW1 2425   6.523   6.096   3.318
  587SOL    HW2 2426   6.523   5.933   3.318
  588SOL     OW 2427   6.138   7.123   1.433
  588SOL    HW1 2428   6.220   7.123   1.491
  588SOL    HW2 2429   6.056   7.123   1.491
  589SOL     OW 2430   6.750   3.991   2.302
  589SOL    HW1 2431   6.831   3.991   2.360
  589SOL    HW2 2432   6.750   4.073   2.244
  590SOL     OW 2433   5.040   7.623   2.121
  590SOL    HW1 2434   5.122   7.623   2.179
  590SOL    HW2 2435   5.040   7.541   2.063
  591SOL     OW 2436   4.996   6.698   1.349
  591SOL    HW1 2437   4.914   6.698   1.407
  591SOL    HW2 2438   4.996   6.780   1.291
  592SOL     OW 2439   5.876   5.782   3.811
  592SOL    HW1 2440   5.795   5.782   3.869
  592SOL    HW2 2441   5.876   5.700   3.753
  593SOL     OW 2442   6.273   5.104   1.770
  593SOL    HW1 2443   6.273   5.185   1.712
  593SOL    HW2 2444   6.273   5.022   1.712
  594SOL     OW 2445   5.969   3.978   1.308
  594SOL    HW1 2446   6.051   3.978   1.366
  594SOL    HW2 2447   5.888   3.978   1.366
  595SOL     OW 2448   6.742   3.921   1.641
  595SOL    HW1 2449   6.824   3.921   1.699
  595SOL    HW2 2450   6.742   4.003   1.583
  596SOL     OW 2451   5.647   6.221   3.876
  596SOL    HW1 2452   5.728   6.221   3.933
  596SOL    HW2 2453   5.647   6.139   3.818
  597SOL     OW 2454   5.330   6.058   1.200
  597SOL    HW1 2455   5.248   6.058   1.257
  597SOL    HW2 2456   5.330   6.140   1.142
  598SOL     OW 2457   4.963   5.169   3.907
  598SOL    HW1 2458   4.881   5.169   3.965
  598SOL    HW2 2459   4.963   5.087   3.849
  599SOL     OW 2460   5.871   5.450   1.226
  599SOL    HW1 2461   5.871   5.531   1.168
  599SOL    HW2 2462   5.871   5.368   1.168
  600SOL     OW 2463   5.912   6.354   1.168
  600SOL    HW1 2464   5.994   6.354   1.226
  600SOL    HW2 2465   5.831   6.354   1.226
  601SOL     OW 2466   6.676   6.624   1.881
  601SOL    HW1 2467   6.758   6.624   1.938
  601SOL    HW2 2468   6.676   6.705   1.823
  602SOL     OW 2469   4.818   3.731   2.555
  602SOL    HW1 2470   4.899   3.731   2.612
  602SOL    HW2 2471   4.818   3.649   2.497
  603SOL     OW 2472   4.289   3.573   1.744
  603SOL    HW1 2473   4.208   3.573   1.802
  603SOL    HW2 2474   4.289   3.654   1.686
  604SOL     OW 2475   4.293   3.875   2.115
  604SOL    HW1 2476   4.211   3.875   2.173
  604SOL    HW2 2477   4.293   3.793   2.057
  605SOL     OW 2478   6.274   3.702   3.380
  605SOL    HW1 2479   6.274   3.784   3.322
  605SOL    HW2 2480   6.274   3.620   3.322
  606SOL     OW 2481   5.313   4.718   4.096
  606SOL    HW1 2482   5.394   4.718   4.154
  606SOL    HW2 2483   5.231   4.718   4.154
  607SOL     OW 2484   4.522   6.736   1.473
  607SOL    HW1 2485   4.604   6.736   1.531
  607SOL    HW2 2486   4.522   6.817   1.415
  608SOL     OW 2487   4.445   4.331   1.307
  608SOL    HW1 2488   4.527   4.331   1.364
  608SOL    HW2 2489   4.445   4.249   1.249
  609SOL     OW 2490   3.695   4.855   3.205
  609SOL    HW1 2491   3.613   4.855   3.263
  609SOL    HW2 2492   3.695   4.936   3.147
  610SOL     OW 2493   4.639   3.958   3.782
  610SOL    HW1 2494   4.557   3.958   3.840
  610SOL    HW2 2495   4.639   3.877   3.725
  611SOL     OW 2496   6.031   3.510   2.780
  611SOL    HW1 2497   6.031   3.592   2.722
  611SOL    HW2 2498   6.031   3.429   2.722
  612SOL     OW 2499   5.160   5.798   3.898
  612SOL    HW1 2500   5.241   5.798   3.956
  612SOL    HW2 2501   5.078   5.798   3.956
  613SOL     OW 2502   6.108   5.268   4.094
  613SOL    HW1 2503   6.189   5.268   4.152
  613SOL    HW2 2504   6.108   5.350   4.036
  614SOL     OW 2505   4.273   5.887   3.185
  614SOL    HW1 2506   4.354   5.887   3.242
  614SOL    HW2 2507   4.273   5.805   3.127
  615SOL     OW 2508   4.463   5.156   3.625
  615SOL    HW1 2509   4.381   5.156   3.683
  615SOL    HW2 2510   4.463   5.238   3.567
  616SOL     OW 2511   7.086   4.348   2.367
  616SOL    HW1 2512   7.005   4.348   2.425
  616SOL    HW2 2513   7.086   4.266   2.309
  617SOL     OW 2514   4.861   6.903   1.280
  617SOL    HW1 2515   4.861   6.985   1.222
  617SOL    HW2 2516   4.861   6.822   1.222
  618SOL     OW 2517   5.569   7.706   1.491
  618SOL    HW1 2518   5.651   7.706   1.548
  618SOL    HW2 2519   5.488   7.706   1.548
  619SOL     OW 2520   4.762   7.401   2.471
  619SOL    HW1 2521   4.844   7.401   2.529
  619SOL    HW2 2522   4.762   7.483   2.413
  620SOL     OW 2523   5.229   6.048   3.995
  620SOL    HW1 2524   5.310   6.048   4.052
  620SOL    HW2 2525   5.229   5.966   3.937
  621SOL     OW 2526   5.970   4.595   1.506
  621SOL    HW1 2527   5.888   4.595   1.564
  621SOL    HW2 2528   5.970   4.677   1.449
  622SOL     OW 2529   4.438   3.593   2.797
  622SOL    HW1 2530   4.356   3.593   2.855
  622SOL    HW2 2531   4.438   3.511   2.739
  623SOL     OW 2532   4.204   6.615   2.823
  623SOL    HW1 2533   4.204   6.697   2.766
  623SOL    HW2 2534   4.204   6.533   2.766
  624SOL     OW 2535   5.443   7.063   1.420
  624SOL    HW1 2536   5.525   7.063   1.478
  624SOL    HW2 2537   5.362   7.063   1.478
  625SOL     OW 2538   4.511   4.442   4.170
  625SOL    HW1 2539   4.593   4.442   4.228
  625SOL    HW2 2540   4.511   4.524   4.113
  626SOL     OW 2541   5.733   3.771   3.416
  626SOL    HW1 2542   5.814   3.771   3.474
  626SOL    HW2 2543   5.733   3.689   3.358
  627SOL     OW 2544   5.706   5.236   1.114
  627SOL    HW1 2545   5.624   5.236   1.172
  627SOL    HW2 2546   5.706   5.318   1.056
  628SOL     OW 2547   6.712   6.860   1.772
  628SOL    HW1 2548   6.630   6.860   1.830
  628SOL    HW2 2549   6.712   6.778   1.714
  629SOL     OW 2550   6.643   4.940   3.176
  629SOL    HW1 2551   6.643   5.022   3.118
  629SOL    HW2 2552   6.643   4.858   3.118
  630SOL     OW 2553   4.557   5.709   3.355
  630SOL    HW1 2554   4.639   5.709   3.413
  630SOL    HW2 2555   4.475   5.709   3.413
  631SOL     OW 2556   4.588   6.180   3.311
  631SOL    HW1 2557   4.669   6.180   3.369
  631SOL    HW2 2558   4.588   6.262   3.253
  632SOL     OW 2559   3.900   4.895   2.782
  632SOL    HW1 2560   3.982   4.895   2.839
  632SOL    HW2 2561   3.900   4.813   2.724
  633SOL     OW 2562   4.744   7.363   1.560
  633SOL    HW1 2563   4.663   7.363   1.618
  633SOL    HW2 2564   4.744   7.444   1.503
  634SOL     OW 2565   6.396   7.275   1.759
  634SOL    HW1 2566   6.314   7.275   1.817
  634SOL    HW2 2567   6.396   7.193   1.702
  635SOL     OW 2568   4.438   7.102   3.242
  635SOL    HW1 2569   4.438   7.184   3.184
  635SOL    HW2 2570   4.438   7.021   3.184
  636SOL     OW 2571   5.191   6.727   3.638
  636SOL    HW1 2572   5.272   6.727   3.696
  636SOL    HW2 2573   5.109   6.727   3.696
  637SOL     OW 2574   5.804   7.850   1.751
  637SOL    HW1 2575   5.886   7.850   1.809
  637SOL    HW2 2576   5.804   7.932   1.693
  638SOL     OW 2577   6.732   5.176   3.186
  638SOL    HW1 2578   6.813   5.176   3.244
  638SOL    HW2 2579   6.732   5.094   3.128
  639SOL     OW 2580   5.690   5.908   0.991
  639SOL    HW1 2581   5.608   5.908   1.049
  639SOL    HW2 2582   5.690   5.990   0.933
  640SOL     OW 2583   4.174   4.648   1.925
  640SOL    HW1 2584   4.092   4.648   1.983
  640SOL    HW2 2585   4.174   4.566   1.867
  641SOL     OW 2586   6.072   4.358   1.410
  641SOL    HW1 2587   6.072   4.439   1.352
  641SOL    HW2 2588   6.072   4.276   1.352
  642SOL     OW 2589   6.795   6.525   2.898
  642SOL    HW1 2590   6.877   6.525   2.956
  642SOL    HW2 2591   6.713   6.525   2.956
  643SOL     OW 2592   5.940   3.662   3.200
  643SOL    HW1 2593   6.022   3.662   3.258
  643SOL    HW2 2594   5.940   3.744   3.143
  644SOL     OW 2595   6.278   4.568   1.434
  644SOL    HW1 2596   6.359   4.568   1.492
  644SOL    HW2 2597   6.278   4.486   1.376
  645SOL     OW 2598   4.925   5.865   1.378
  645SOL    HW1 2599   4.843   5.865   1.435
  645SOL    HW2 2600   4.925   5.946   1.320
  646SOL     OW 2601   6.939   6.371   2.253
  646SOL    HW1 2602   6.858   6.371   2.311
  646SOL    HW2 2603   6.939   6.289   2.196
  647SOL     OW 2604   4.644   4.825   1.508
  647SOL    HW1 2605   4.644   4.907   1.450
  647SOL    HW2 2606   4.644   4.744   1.450
  648SOL     OW 2607   4.236   6.313   2.774
  648SOL    HW1 2608   4.318   6.313   2.832
  648SOL    HW2 2609   4.155   6.313   2.832
  649SOL     OW 2610   5.338   3.902   1.369
  649SOL    HW1 2611   5.419   3.902   1.427
  649SOL    HW2 2612   5.338   3.983   1.311
  650SOL     OW 2613   6.055   5.311   1.372
  650SOL    HW1 2614   6.137   5.311   1.430
  650SOL    HW2 2615   6.055   5.229   1.314
  651SOL     OW 2616   4.057   5.116   3.483
  651SOL    HW1 2617   3.975   5.116   3.541
  651SOL    HW2 2618   4.057   5.198   3.425
  652SOL     OW 2619   6.460   3.731   2.520
  652SOL    HW1 2620   6.379   3.731   2.578
  652SOL    HW2 2621   6.460   3.649   2.462
  653SOL     OW 2622   3.973   5.163   2.788
  653SOL    HW1 2623   3.973   5.244   2.730
  653SOL    HW2 2624   3.973   5.081   2.730
  654SOL     OW 2625   4.439   6.944   2.247
  654SOL    HW1 2626   4.521   6.944   2.304
  654SOL    HW2 2627   4.358   6.944   2.304
  655SOL     OW 2628   6.859   4.160   2.462
  655SOL    HW1 2629   6.941   4.160   2.520
  655SOL    HW2 2630   6.859   4.241   2.405
  656SOL     OW 2631   4.289   6.652   2.192
  656SOL    HW1 2632   4.371   6.652   2.250
  656SOL    HW2 2633   4.289   6.571   2.134
  657SOL     OW 2634   6.486   6.639   3.405
  657SOL    HW1 2635   6.404   6.639   3.463
  657SOL    HW2 2636   6.486   6.721   3.348
  658SOL     OW 2637   6.659   6.943   3.186
  658SOL    HW1 2638   6.577   6.943   3.243
  658SOL    HW2 2639   6.659   6.861   3.128
  659SOL     OW 2640   4.816   5.683   3.653
  659SOL    HW1 2641   4.816   5.765   3.596
  659SOL    HW2 2642   4.816   5.602   3.596
  660SOL     OW 2643   6.642   4.494   1.745
  660SOL    HW1 2644   6.724   4.494   1.803
  660SOL    HW2 2645   6.561   4.494   1.803
  661SOL     OW 2646   4.416   6.986   1.631
  661SOL    HW1 2647   4.497   6.986   1.688
  661SOL    HW2 2648   4.416   7.068   1.573
  662SOL     OW 2649   5.521   3.604   3.373
  662SOL    HW1 2650   5.603   3.604   3.431
  662SOL    HW2 2651   5.521   3.522   3.315
  663SOL     OW 2652   6.678   6.728   1.465
  663SOL    HW1 2653   6.596   6.728   1.523
  663SOL    HW2 2654   6.678   6.810   1.408
  664SOL     OW 2655   3.817   4.483   3.401
  664SOL    HW1 2656   3.735   4.483   3.458
  664SOL    HW2 2657   3.817   4.401   3.343
  665SOL     OW 2658   5.983   4.841   1.452
  665SOL    HW1 2659   5.983   4.923   1.395
  665SOL    HW2 2660   5.983   4.759   1.395
  666SOL     OW 2661   6.269   5.592   3.568
  666SOL    HW1 2662   6.351   5.592   3.626
  666SOL    HW2 2663   6.188   5.592   3.626
  667SOL     OW 2664   7.011   6.334   2.658
  667SOL    HW1 2665   7.093   6.334   2.716
  667SOL    HW2 2666   7.011   6.416   2.600
  668SOL     OW 2667   4.244   4.834   1.727
  668SOL    HW1 2668   4.326   4.834   1.784
  668SOL    HW2 2669   4.244   4.753   1.669
  669SOL     OW 2670   6.576   4.873   3.570
  669SOL    HW1 2671   6.495   4.873   3.628
  669SOL    HW2 2672   6.576   4.955   3.512
  670SOL     OW 2673   6.277   3.440   2.031
  670SOL    HW1 2674   6.196   3.440   2.088
  670SOL    HW2 2675   6.277   3.358   1.973
  671SOL     OW 2676   5.858   5.038   4.161
  671SOL    HW1 2677   5.858   5.120   4.103
  671SOL    HW2 2678   5.858   4.956   4.103
  672SOL     OW 2679   3.844   4.548   3.000
  672SOL    HW1 2680   3.926   4.548   3.058
  672SOL    HW2 2681   3.763   4.548   3.058
  673SOL     OW 2682   4.016   5.432   2.825
  673SOL    HW1 2683   4.098   5.432   2.882
  673SOL    HW2 2684   4.016   5.514   2.767
  674SOL     OW 2685   6.829   4.694   1.946
  674SOL    HW1 2686   6.910   4.694   2.004
  674SOL    HW2 2687   6.829   4.612   1.888
  675SOL     OW 2688   6.796   6.815   2.775
  675SOL    HW1 2689   6.714   6.815   2.833
  675SOL    HW2 2690   6.796   6.897   2.717
  676SOL     OW 2691   6.481   4.185   3.969
  676SOL    HW1 2692   6.400   4.185   4.027
  676SOL    HW2 2693   6.481   4.104   3.912
  677SOL     OW 2694   4.069   4.046   2.551
  677SOL    HW1 2695   4.069   4.127   2.493
  677SOL    HW2 2696   4.069   3.964   2.493
  678SOL     OW 2697   6.565   7.221   2.923
  678SOL    HW1 2698   6.647   7.221   2.981
  678SOL    HW2 2699   6.483   7.221   2.981
  679SOL     OW 2700   5.608   6.473   1.186
  679SOL    HW1 2701   5.690   6.473   1.244
  679SOL    HW2 2702   5.608   6.554   1.129
  680SOL     OW 2703   5.053   6.322   3.854
  680SOL    HW1 2704   5.135   6.322   3.911
  680SOL    HW2 2705   5.053   6.241   3.796
  681SOL     OW 2706   5.529   3.771   2.892
  681SOL    HW1 2707   5.448   3.771   2.950
  681SOL    HW2 2708   5.529   3.852   2.835
  682SOL     OW 2709   3.948   4.679   2.505
  682SOL    HW1 2710   3.866   4.679   2.563
  682SOL    HW2 2711   3.948   4.598   2.448
  683SOL     OW 2712   6.486   3.411   1.845
  683SOL    HW1 2713   6.486   3.493   1.788
  683SOL    HW2 2714   6.486   3.329   1.788
  684SOL     OW 2715   6.061   7.769   1.808
  684SOL    HW1 2716   6.143   7.769   1.866
  684SOL    HW2 2717   5.979   7.769   1.866
  685SOL     OW 2718   6.546   3.798   3.182
  685SOL    HW1 2719   6.628   3.798   3.240
  685SOL    HW2 2720   6.546   3.880   3.125
  686SOL     OW 2721   5.439   7.918   1.694
  686SOL    HW1 2722   5.521   7.918   1.752
  686SOL    HW2 2723   5.439   7.836   1.636
  687SOL     OW 2724   4.861   3.789   3.279
  687SOL    HW1 2725   4.779   3.789   3.337
  687SOL    HW2 2726   4.861   3.870   3.222
  688SOL     OW 2727   6.692   5.877   1.992
  688SOL    HW1 2728   6.610   5.877   2.050
  688SOL    HW2 2729   6.692   5.795   1.935
  689SOL     OW 2730   5.525   7.749   2.670
  689SOL    HW1 2731   5.525   7.831   2.612
  689SOL    HW2 2732   5.525   7.668   2.612
  690SOL     OW 2733   4.834   7.247   3.528
  690SOL    HW1 2734   4.915   7.247   3.586
  690SOL    HW2 2735   4.752   7.247   3.586
  691SOL     OW 2736   6.780   6.578   2.466
  691SOL    HW1 2737   6.862   6.578   2.523
  691SOL    HW2 2738   6.780   6.660   2.408
  692SOL     OW 2739   5.263   7.913   2.155
  692SOL    HW1 2740   5.344   7.913   2.213
  692SOL    HW2 2741   5.263   7.831   2.098
  693SOL     OW 2742   5.510   4.796   1.135
  693SOL    HW1 2743   5.428   4.796   1.193
  693SOL    HW2 2744   5.510   4.878   1.078
  694SOL     OW 2745   4.048   6.300   2.432
  694SOL    HW1 2746   3.967   6.300   2.490
  694SOL    HW2 2747   4.048   6.218   2.374
  695SOL     OW 2748   4.652   5.468   1.611
  695SOL    HW1 2749   4.652   5.550   1.553
  695SOL    HW2 2750   4.652   5.387   1.553
  696SOL     OW 2751   4.886   4.702   3.773
  696SOL    HW1 2752   4.968   4.702   3.831
  696SOL    HW2 2753   4.804   4.702   3.831
  697SOL     OW 2754   6.172   7.801   3.088
  697SOL    HW1 2755   6.254   7.801   3.146
  697SOL    HW2 2756   6.172   7.882   3.030
  698SOL     OW 2757   4.103   5.483   3.377
  698SOL    HW1 2758   4.185   5.483   3.435
  698SOL    HW2 2759   4.103   5.401   3.319
  699SOL     OW 2760   4.617   4.906   3.864
  699SOL    HW1 2761   4.536   4.906   3.921
  699SOL    HW2 2762   4.617   4.988   3.806
  700SOL     OW 2763   3.843   4.759   3.566
  700SOL    HW1 2764   3.761   4.759   3.623
  700SOL    HW2 2765   3.843   4.677   3.508
  701SOL     OW 2766   4.064   5.849   2.228
  701SOL    HW1 2767   4.064   5.931   2.170
  701SOL    HW2 2768   4.064   5.767   2.170
  702SOL     OW 2769   4.903   5.479   1.209
  702SOL    HW1 2770   4.985   5.479   1.267
  702SOL    HW2 2771   4.821   5.479   1.267
  703SOL     OW 2772   6.866   4.316   1.792
  703SOL    HW1 2773   6.948   4.316   1.849
  703SOL    HW2 2774   6.866   4.398   1.734
  704SOL     OW 2775   5.952   7.853   2.572
  704SOL    HW1 2776   6.034   7.853   2.630
  704SOL    HW2 2777   5.952   7.771   2.514
  705SOL     OW 2778   6.459   5.443   3.404
  705SOL    HW1 2779   6.377   5.443   3.462
  705SOL    HW2 2780   6.459   5.525   3.346
  706SOL     OW 2781   6.872   5.127   1.888
  706SOL    HW1 2782   6.791   5.127   1.946
  706SOL    HW2 2783   6.872   5.046   1.831
  707SOL     OW 2784   4.946   4.249   1.004
  707SOL    HW1 2785   4.946   4.331   0.946
  707SOL    HW2 2786   4.946   4.167   0.946
  708SOL     OW 2787   5.138   5.601   1.280
  708SOL    HW1 2788   5.219   5.601   1.338
  708SOL    HW2 2789   5.056   5.601   1.338
  709SOL     OW 2790   4.460   3.895   1.467
  709SOL    HW1 2791   4.542   3.895   1.525
  709SOL    HW2 2792   4.460   3.977   1.409
  710SOL     OW 2793   5.978   7.654   3.162
  710SOL    HW1 2794   6.060   7.654   3.220
  710SOL    HW2 2795   5.978   7.573   3.105
  711SOL     OW 2796   4.471   6.345   1.592
  711SOL    HW1 2797   4.390   6.345   1.650
  711SOL    HW2 2798   4.471   6.427   1.534
  712SOL     OW 2799   6.748   4.410   2.912
  712SOL    HW1 2800   6.666   4.410   2.970
  712SOL    HW2 2801   6.748   4.328   2.854
  713SOL     OW 2802   7.024   5.130   2.815
  713SOL    HW1 2803   7.024   5.211   2.758
  713SOL    HW2 2804   7.024   5.048   2.758
  714SOL     OW 2805   6.450   5.373   1.798
  714SOL    HW1 2806   6.532   5.373   1.856
  714SOL    HW2 2807   6.368   5.373   1.856
  715SOL     OW 2808   4.083   6.134   2.145
  715SOL    HW1 2809   4.165   6.134   2.203
  715SOL    HW2 2810   4.083   6.215   2.087
  716SOL     OW 2811   5.770   4.984   1.144
  716SOL    HW1 2812   5.852   4.984   1.202
  716SOL    HW2 2813   5.770   4.903   1.086
  717SOL     OW 2814   4.979   3.665   1.569
  717SOL    HW1 2815   4.897   3.665   1.627
  717SOL    HW2 2816   4.979   3.746   1.512
  718SOL     OW 2817   5.404   5.739   1.166
  718SOL    HW1 2818   5.322   5.739   1.224
  718SOL    HW2 2819   5.404   5.658   1.108
  719SOL     OW 2820   6.231   7.894   2.847
  719SOL    HW1 2821   6.231   7.976   2.789
  719SOL    HW2 2822   6.231   7.812   2.789
  720SOL     OW 2823   6.182   4.496   4.196
  720SOL    HW1 2824   6.264   4.496   4.254
  720SOL    HW2 2825   6.101   4.496   4.254
  721SOL     OW 2826   5.418   3.999   3.768
  721SOL    HW1 2827   5.499   3.999   3.825
  721SOL    HW2 2828   5.418   4.081   3.710
  722SOL     OW 2829   5.461   3.541   2.038
  722SOL    HW1 2830   5.542   3.541   2.095
  722SOL    HW2 2831   5.461   3.459   1.980
  723SOL     OW 2832   5.533   6.182   1.093
  723SOL    HW1 2833   5.451   6.182   1.151
  723SOL    HW2 2834   5.533   6.264   1.035
  724SOL     OW 2835   4.315   5.645   3.413
  724SOL    HW1 2836   4.233   5.645   3.471
  724SOL    HW2 2837   4.315   5.563   3.355
  725SOL     OW 2838   6.466   7.590   2.024
  725SOL    HW1 2839   6.466   7.672   1.966
  725SOL    HW2 2840   6.466   7.509   1.966
  726SOL     OW 2841   4.097   5.947   2.633
  726SOL    HW1 2842   4.178   5.947   2.691
  726SOL    HW2 2843   4.015   5.947   2.691
  727SOL     OW 2844   7.077   4.277   1.936
  727SOL    HW1 2845   7.158   4.277   1.993
  727SOL    HW2 2846   7.077   4.358   1.878
  728SOL     OW 2847   4.751   3.829   3.536
  728SOL    HW1 2848   4.832   3.829   3.594
  728SOL    HW2 2849   4.751   3.747   3.478
  729SOL     OW 2850   4.160   6.413   2.087
  729SOL    HW1 2851   4.078   6.413   2.145
  729SOL    HW2 2852   4.160   6.494   2.030
  730SOL     OW 2853   6.778   5.470   1.996
  730SOL    HW1 2854   6.697   5.470   2.053
  730SOL    HW2 2855   6.778   5.388   1.938
  731SOL     OW 2856   4.827   6.105   1.520
  731SOL    HW1 2857   4.827   6.186   1.463
  731SOL    HW2 2858   4.827   6.023   1.463
  732SOL     OW 2859   4.617   6.480   3.489
  732SOL    HW1 2860   4.699   6.480   3.547
  732SOL    HW2 2861   4.536   6.480   3.547
  733SOL     OW 2862   5.615   6.571   3.854
  733SOL    HW1 2863   5.696   6.571   3.912
  733SOL    HW2 2864   5.615   6.653   3.797
  734SOL     OW 2865   4.080   4.607   3.735
  734SOL    HW1 2866   4.162   4.607   3.793
  734SOL    HW2 2867   4.080   4.526   3.677
  735SOL     OW 2868   6.636   6.348   3.042
  735SOL    HW1 2869   6.555   6.348   3.100
  735SOL    HW2 2870   6.636   6.430   2.984
  736SOL     OW 2871   5.581   4.390   4.197
  736SOL    HW1 2872   5.499   4.390   4.255
  736SOL    HW2 2873   5.581   4.308   4.139
  737SOL     OW 2874   3.932   4.065   2.110
  737SOL    HW1 2875   3.932   4.147   2.052
  737SOL    HW2 2876   3.932   3.983   2.052
  738SOL     OW 2877   3.866   5.255   2.400
  738SOL    HW1 2878   3.948   5.255   2.458
  738SOL    HW2 2879   3.785   5.255   2.458
  739SOL     OW 2880   6.988   5.312   2.614
  739SOL    HW1 2881   7.070   5.312   2.672
  739SOL    HW2 2882   6.988   5.393   2.556
  740SOL     OW 2883   4.011   4.471   1.581
  740SOL    HW1 2884   4.093   4.471   1.639
  740SOL    HW2 2885   4.011   4.389   1.524
  741SOL     OW 2886   5.638   3.717   3.779
  741SOL    HW1 2887   5.557   3.717   3.837
  741SOL    HW2 2888   5.638   3.798   3.721
  742SOL     OW 2889   3.790   5.091   3.265
  742SOL    HW1 2890   3.709   5.091   3.322
  742SOL    HW2 2891   3.790   5.010   3.207
  743SOL     OW 2892   6.472   4.053   3.018
  743SOL    HW1 2893   6.472   4.135   2.960
  743SOL    HW2 2894   6.472   3.971   2.960
  744SOL     OW 2895   4.264   4.782   2.151
  744SOL    HW1 2896   4.345   4.782   2.209
  744SOL    HW2 2897   4.182   4.782   2.209
  745SOL     OW 2898   6.151   3.611   3.808
  745SOL    HW1 2899   6.233   3.611   3.865
  745SOL    HW2 2900   6.151   3.692   3.750
  746SOL     OW 2901   4.298   4.097   1.355
  746SOL    HW1 2902   4.380   4.097   1.413
  746SOL    HW2 2903   4.298   4.015   1.297
  747SOL     OW 2904   4.725   4.996   1.223
  747SOL    HW1 2905   4.644   4.996   1.281
  747SOL    HW2 2906   4.725   5.077   1.165
  748SOL     OW 2907   6.912   5.806   2.487
  748SOL    HW1 2908   6.830   5.806   2.545
  748SOL    HW2 2909   6.912   5.724   2.429
  749SOL     OW 2910   7.033   6.198   2.446
  749SOL    HW1 2911   7.033   6.280   2.388
  749SOL    HW2 2912   7.033   6.116   2.388
  750SOL     OW 2913   4.814   7.842   2.560
  750SOL    HW1 2914   4.895   7.842   2.618
  750SOL    HW2 2915   4.732   7.842   2.618
  751SOL     OW 2916   6.311   6.365   3.539
  751SOL    HW1 2917   6.393   6.365   3.597
  751SOL    HW2 2918   6.311   6.447   3.481
  752SOL     OW 2919   5.439   7.507   3.370
  752SOL    HW1 2920   5.520   7.507   3.428
  752SOL    HW2 2921   5.439   7.425   3.312
  753SOL     OW 2922   6.577   7.053   3.434
  753SOL    HW1 2923   6.496   7.053   3.492
  753SOL    HW2 2924   6.577   7.135   3.377
  754SOL     OW 2925   4.237   5.076   1.879
  754SOL    HW1 2926   4.155   5.076   1.936
  754SOL    HW2 2927   4.237   4.995   1.821
  755SOL     OW 2928   4.688   7.307   1.838
  755SOL    HW1 2929   4.688   7.389   1.780
  755SOL    HW2 2930   4.688   7.225   1.780
  756SOL     OW 2931   3.930   5.369   3.109
  756SOL    HW1 2932   4.012   5.369   3.167
  756SOL    HW2 2933   3.848   5.369   3.167
  757SOL     OW 2934   6.556   7.609   2.387
  757SOL    HW1 2935   6.638   7.609   2.445
  757SOL    HW2 2936   6.556   7.691   2.329
  758SOL     OW 2937   6.758   4.241   1.505
  758SOL    HW1 2938   6.840   4.241   1.562
  758SOL    HW2 2939   6.758   4.159   1.447
  759SOL     OW 2940   5.158   7.843   3.028
  759SOL    HW1 2941   5.077   7.843   3.086
  759SOL    HW2 2942   5.158   7.924   2.970
  760SOL     OW 2943   6.367   6.210   1.386
  760SOL    HW1 2944   6.285   6.210   1.443
  760SOL    HW2 2945   6.367   6.128   1.328
  761SOL     OW 2946   6.570   4.447   1.453
  761SOL    HW1 2947   6.570   4.528   1.395
  761SOL    HW2 2948   6.570   4.365   1.395
  762SOL     OW 2949   6.376   7.606   2.790
  762SOL    HW1 2950   6.458   7.606   2.848
  762SOL    HW2 2951   6.295   7.606   2.848
  763SOL     OW 2952   6.729   4.289   3.320
  763SOL    HW1 2953   6.810   4.289   3.378
  763SOL    HW2 2954   6.729   4.371   3.262
  764SOL     OW 2955   4.780   5.268   3.714
  764SOL    HW1 2956   4.862   5.268   3.772
  764SOL    HW2 2957   4.780   5.187   3.656
  765SOL     OW 2958   6.417   5.418   1.550
  765SOL    HW1 2959   6.335   5.418   1.608
  765SOL    HW2 2960   6.417   5.500   1.492
  766SOL     OW 2961   6.774   4.748   3.020
  766SOL    HW1 2962   6.693   4.748   3.078
  766SOL    HW2 2963   6.774   4.666   2.962
  767SOL     OW 2964   6.602   4.144   1.307
  767SOL    HW1 2965   6.602   4.226   1.249
  767SOL    HW2 2966   6.602   4.063   1.249
  768SOL     OW 2967   4.768   7.461   3.276
  768SOL    HW1 2968   4.850   7.461   3.334
  768SOL    HW2 2969   4.686   7.461   3.334
  769SOL     OW 2970   6.590   3.729   3.431
  769SOL    HW1 2971   6.672   3.729   3.489
  769SOL    HW2 2972   6.590   3.811   3.373
  770SOL     OW 2973   4.034   4.080   1.628
  770SOL    HW1 2974   4.116   4.080   1.686
  770SOL    HW2 2975   4.034   3.998   1.570
  771SOL     OW 2976   6.802   4.073   3.487
  771SOL    HW1 2977   6.720   4.073   3.544
  771SOL    HW2 2978   6.802   4.155   3.429
  772SOL     OW 2979   4.516   4.768   1.208
  772SOL    HW1 2980   4.435   4.768   1.265
  772SOL    HW2 2981   4.516   4.686   1.150
  773SOL     OW 2982   5.818   3.606   2.035
  773SOL    HW1 2983   5.818   3.688   1.977
  773SOL    HW2 2984   5.818   3.525   1.977
  774SOL     OW 2985   6.400   7.140   1.426
  774SOL    HW1 2986   6.481   7.140   1.484
  774SOL    HW2 2987   6.318   7.140   1.484
  775SOL     OW 2988   4.443   6.116   1.701
  775SOL    HW1 2989   4.525   6.116   1.759
  775SOL    HW2 2990   4.443   6.198   1.643
  776SOL     OW 2991   6.797   4.393   3.652
  776SOL    HW1 2992   6.879   4.393   3.710
  776SOL    HW2 2993   6.797   4.311   3.595
  777SOL     OW 2994   4.311   5.811   1.753
  777SOL    HW1 2995   4.230   5.811   1.810
  777SOL    HW2 2996   4.311   5.893   1.695
  778SOL     OW 2997   4.634   4.370   1.034
  778SOL    HW1 2998   4.553   4.370   1.091
  778SOL    HW2 2999   4.634   4.288   0.976
  779SOL     OW 3000   5.430   4.556   1.194
  779SOL    HW1 3001   5.430   4.637   1.136
  779SOL    HW2 3002   5.430   4.474   1.136
  780SOL     OW 3003   6.525   5.688   1.759
  780SOL    HW1 3004   6.606   5.688   1.816
  780SOL    HW2 3005   6.443   5.688   1.816
  781SOL     OW 3006   6.976   5.283   2.235
  781SOL    HW1 3007   7.058   5.283   2.292
  781SOL    HW2 3008   6.976   5.365   2.177
  782SOL     OW 3009   5.973   4.227   4.149
  782SOL    HW1 3010   6.055   4.227   4.207
  782SOL    HW2 3011   5.973   4.145   4.092
  783SOL     OW 3012   4.057   4.844   2.292
  783SOL    HW1 3013   3.976   4.844   2.350
  783SOL    HW2 3014   4.057   4.926   2.235
  784SOL     OW 3015   5.656   5.405   4.049
  784SOL    HW1 3016   5.574   5.405   4.107
  784SOL    HW2 3017   5.656   5.323   3.991
  785SOL     OW 3018   5.217   6.636   1.228
  785SOL    HW1 3019   5.217   6.717   1.170
  785SOL    HW2 3020   5.217   6.554   1.170
  786SOL     OW 3021   4.454   7.212   2.484
  786SOL    HW1 3022   4.535   7.212   2.542
  786SOL    HW2 3023   4.372   7.212   2.542
  787SOL     OW 3024   6.137   5.678   3.807
  787SOL    HW1 3025   6.218   5.678   3.864
  787SOL    HW2 3026   6.137   5.759   3.749
  788SOL     OW 3027   4.791   4.631   4.042
  788SOL    HW1 3028   4.872   4.631   4.100
  788SOL    HW2 3029   4.791   4.549   3.984
  789SOL     OW 3030   4.510   5.936   3.505
  789SOL    HW1 3031   4.428   5.936   3.563
  789SOL    HW2 3032   4.510   6.017   3.448
  790SOL     OW 3033   4.978   7.633   3.195
  790SOL    HW1 3034   4.897   7.633   3.253
  790SOL    HW2 3035   4.978   7.551   3.138
  791SOL     OW 3036   4.382   6.647   3.149
  791SOL    HW1 3037   4.382   6.729   3.091
  791SOL    HW2 3038   4.382   6.566   3.091
  792SOL     OW 3039   5.260   3.703   3.368
  792SOL    HW1 3040   5.342   3.703   3.426
  792SOL    HW2 3041   5.179   3.703   3.426
  793SOL     OW 3042   4.334   4.565   1.361
  793SOL    HW1 3043   4.416   4.565   1.419
  793SOL    HW2 3044   4.334   4.646   1.303
  794SOL     OW 3045   4.112   3.551   1.979
  794SOL    HW1 3046   4.194   3.551   2.037
  794SOL    HW2 3047   4.112   3.470   1.921
  795SOL     OW 3048   6.396   3.985   1.238
  795SOL    HW1 3049   6.314   3.985   1.295
  795SOL    HW2 3050   6.396   4.067   1.180
  796SOL     OW 3051   6.037   3.738   2.942
  796SOL    HW1 3052   5.955   3.738   2.999
  796SOL    HW2 3053   6.037   3.656   2.884
  797SOL     OW 3054   5.512   4.994   4.192
  797SOL    HW1 3055   5.512   5.075   4.135
  797SOL    HW2 3056   5.512   4.912   4.135
  798SOL     OW 3057   5.923   7.432   1.461
  798SOL    HW1 3058   6.005   7.432   1.519
  798SOL    HW2 3059   5.841   7.432   1.519
  799SOL     OW 3060   6.767   3.677   2.290
  799SOL    HW1 3061   6.848   3.677   2.347
  799SOL    HW2 3062   6.767   3.759   2.232
  800SOL     OW 3063   6.609   7.236   1.616
  800SOL    HW1 3064   6.690   7.236   1.674
  800SOL    HW2 3065   6.609   7.154   1.558
  801SOL     OW 3066   6.370   4.913   1.531
  801SOL    HW1 3067   6.288   4.913   1.589
  801SOL    HW2 3068   6.370   4.995   1.474
  802SOL     OW 3069   5.524   7.863   2.220
  802SOL    HW1 3070   5.442   7.863   2.278
  802SOL    HW2 3071   5.524   7.781   2.162
  803SOL     OW 3072   5.823   5.674   1.112
  803SOL    HW1 3073   5.823   5.756   1.054
  803SOL    HW2 3074   5.823   5.592   1.054
  804SOL     OW 3075   3.979   5.359   2.091
  804SOL    HW1 3076   4.061   5.359   2.149
  804SOL    HW2 3077   3.898   5.359   2.149
  805SOL     OW 3078   5.865   6.761   3.748
  805SOL    HW1 3079   5.947   6.761   3.806
  805SOL    HW2 3080   5.865   6.843   3.690
  806SOL     OW 3081   6.521   6.569   1.341
  806SOL    HW1 3082   6.602   6.569   1.399
  806SOL    HW2 3083   6.521   6.487   1.284
  807SOL     OW 3084   5.256   7.001   3.613
  807SOL    HW1 3085   5.175   7.001   3.671
  807SOL    HW2 3086   5.256   7.083   3.555
  808SOL     OW 3087   6.916   5.400   3.051
  808SOL    HW1 3088   6.834   5.400   3.108
  808SOL    HW2 3089   6.916   5.319   2.993
  809SOL     OW 3090   5.411   3.668   1.465
  809SOL    HW1 3091   5.411   3.750   1.407
  809SOL    HW2 3092   5.411   3.586   1.407
  810SOL     OW 3093   4.131   3.728   2.796
  810SOL    HW1 3094   4.213   3.728   2.854
  810SOL    HW2 3095   4.049   3.728   2.854
  811SOL     OW 3096   5.945   5.479   4.116
  811SOL    HW1 3097   6.026   5.479   4.174
  811SOL    HW2 3098   5.945   5.561   4.059
  812SOL     OW 3099   4.139   4.712   3.979
  812SOL    HW1 3100   4.221   4.712   4.036
  812SOL    HW2 3101   4.139   4.630   3.921
  813SOL     OW 3102   4.022   5.542   2.263
  813SOL    HW1 3103   3.940   5.542   2.320
  813SOL    HW2 3104   4.022   5.623   2.205
  814SOL     OW 3105   5.677   3.469   1.724
  814SOL    HW1 3106   5.596   3.469   1.782
  814SOL    HW2 3107   5.677   3.387   1.666
  815SOL     OW 3108   4.018   3.786   2.220
  815SOL    HW1 3109   4.018   3.867   2.162
  815SOL    HW2 3110   4.018   3.704   2.162
  816SOL     OW 3111   5.243   6.479   3.967
  816SOL    HW1 3112   5.324   6.479   4.025
  816SOL    HW2 3113   5.161   6.479   4.025
  817SOL     OW 3114   4.579   5.235   1.393
  817SOL    HW1 3115   4.660   5.235   1.450
  817SOL    HW2 3116   4.579   5.316   1.335
  818SOL     OW 3117   6.925   4.021   2.051
  818SOL    HW1 3118   7.007   4.021   2.108
  818SOL    HW2 3119   6.925   3.940   1.993
  819SOL     OW 3120   5.045   3.528   1.951
  819SOL    HW1 3121   4.963   3.528   2.008
  819SOL    HW2 3122   5.045   3.610   1.893
  820SOL     OW 3123   6.077   6.278   1.341
  820SOL    HW1 3124   5.995   6.278   1.399
  820SOL    HW2 3125   6.077   6.197   1.283
  821SOL     OW 3126   4.218   6.506   2.567
  821SOL    HW1 3127   4.218   6.587   2.509
  821SOL    HW2 3128   4.218   6.424   2.509
  822SOL     OW 3129   4.938   7.798   2.335
  822SOL    HW1 3130   5.019   7.798   2.392
  822SOL    HW2 3131   4.856   7.798   2.392
  823SOL     OW 3132   6.087   7.840   2.130
  823SOL    HW1 3133   6.169   7.840   2.188
  823SOL    HW2 3134   6.087   7.922   2.072
  824SOL     OW 3135   6.697   4.104   3.782
  824SOL    HW1 3136   6.779   4.104   3.840
  824SOL    HW2 3137   6.697   4.023   3.724
  825SOL     OW 3138   6.433   7.280   3.510
  825SOL    HW1 3139   6.352   7.280   3.567
  825SOL    HW2 3140   6.433   7.362   3.452
  826SOL     OW 3141   6.615   5.508   3.206
  826SOL    HW1 3142   6.534   5.508   3.264
  826SOL    HW2 3143   6.615   5.426   3.148
  827SOL     OW 3144   5.101   3.891   1.545
  827SOL    HW1 3145   5.101   3.973   1.487
  827SOL    HW2 3146   5.101   3.809   1.487
  828SOL     OW 3147   6.522   5.080   3.432
  828SOL    HW1 3148   6.604   5.080   3.490
  828SOL    HW2 3149   6.441   5.080   3.490
  829SOL     OW 3150   5.595   5.957   3.951
  829SOL    HW1 3151   5.677   5.957   4.009
  829SOL    HW2 3152   5.595   6.039   3.894
  830SOL     OW 3153   5.759   4.694   1.210
  830SOL    HW1 3154   5.841   4.694   1.268
  830SOL    HW2 3155   5.759   4.612   1.152
  831SOL     OW 3156   5.815   4.810   4.314
  831SOL    HW1 3157   5.733   4.810   4.372
  831SOL    HW2 3158   5.815   4.891   4.256
  832SOL     OW 3159   5.857   4.434   4.347
  832SOL    HW1 3160   5.775   4.434   4.405
  832SOL    HW2 3161   5.857   4.352   4.290
  833SOL     OW 3162   4.512   4.152   4.124
  833SOL    HW1 3163   4.512   4.234   4.066
  833SOL    HW2 3164   4.512   4.070   4.066
  834SOL     OW 3165   5.767   4.405   1.455
  834SOL    HW1 3166   5.848   4.405   1.513
  834SOL    HW2 3167   5.685   4.405   1.513
  835SOL     OW 3168   6.334   5.313   3.799
  835SOL    HW1 3169   6.416   5.313   3.857
  835SOL    HW2 3170   6.334   5.395   3.741
  836SOL     OW 3171   6.536   7.019   2.432
  836SOL    HW1 3172   6.618   7.019   2.489
  836SOL    HW2 3173   6.536   6.938   2.374
  837SOL     OW 3174   6.141   3.702   1.358
  837SOL    HW1 3175   6.059   3.702   1.416
  837SOL    HW2 3176   6.141   3.784   1.300
  838SOL     OW 3177   4.590   7.073   2.062
  838SOL    HW1 3178   4.508   7.073   2.120
  838SOL    HW2 3179   4.590   6.991   2.004
  839SOL     OW 3180   6.675   4.648   3.504
  839SOL    HW1 3181   6.675   4.730   3.446
  839SOL    HW2 3182   6.675   4.566   3.446
  840SOL     OW 3183   5.033   4.871   1.096
  840SOL    HW1 3184   5.115   4.871   1.154
  840SOL    HW2 3185   4.952   4.871   1.154
  841SOL     OW 3186   3.884   4.303   1.738
  841SOL    HW1 3187   3.966   4.303   1.796
  841SOL    HW2 3188   3.884   4.385   1.681
  842SOL     OW 3189   4.162   3.711   3.217
  842SOL    HW1 3190   4.243   3.711   3.275
  842SOL    HW2 3191   4.162   3.629   3.159
  843SOL     OW 3192   6.902   3.780   1.917
  843SOL    HW1 3193   6.821   3.780   1.975
  843SOL    HW2 3194   6.902   3.861   1.860
  844SOL     OW 3195   4.415   4.756   4.079
  844SOL    HW1 3196   4.333   4.756   4.137
  844SOL    HW2 3197   4.415   4.675   4.021
  845SOL     OW 3198   4.896   4.292   3.975
  845SOL    HW1 3199   4.896   4.374   3.917
  845SOL    HW2 3200   4.896   4.210   3.917
  846SOL     OW 3201   5.618   3.963   3.971
  846SOL    HW1 3202   5.700   3.963   4.028
  846SOL    HW2 3203   5.537   3.963   4.028
  847SOL     OW 3204   4.524   5.040   1.556
  847SOL    HW1 3205   4.605   5.040   1.614
  847SOL    HW2 3206   4.524   5.122   1.499
  848SOL     OW 3207   5.035   4.868   3.926
  848SOL    HW1 3208   5.117   4.868   3.984
  848SOL    HW2 3209   5.035   4.786   3.869
  849SOL     OW 3210   6.575   3.398   1.570
  849SOL    HW1 3211   6.494   3.398   1.628
  849SOL    HW2 3212   6.575   3.480   1.512
  850SOL     OW 3213   4.780   7.387   2.187
  850SOL    HW1 3214   4.698   7.387   2.245
  850SOL    HW2 3215   4.780   7.306   2.129
  851SOL     OW 3216   6.332   6.976   3.611
  851SOL    HW1 3217   6.332   7.057   3.554
  851SOL    HW2 3218   6.332   6.894   3.554
  852SOL     OW 3219   5.152   5.573   4.054
  852SOL    HW1 3220   5.234   5.573   4.111
  852SOL    HW2 3221   5.071   5.573   4.111
  853SOL     OW 3222   4.242   4.253   4.085
  853SOL    HW1 3223   4.323   4.253   4.142
  853SOL    HW2 3224   4.242   4.335   4.027
  854SOL     OW 3225   6.108   7.543   1.675
  854SOL    HW1 3226   6.189   7.543   1.732
  854SOL    HW2 3227   6.108   7.462   1.617
  855SOL     OW 3228   4.970   6.116   1.216
  855SOL    HW1 3229   4.888   6.116   1.274
  855SOL    HW2 3230   4.970   6.198   1.158
  856SOL     OW 3231   6.060   3.388   3.601
  856SOL    HW1 3232   5.979   3.388   3.658
  856SOL    HW2 3233   6.060   3.306   3.543
  857SOL     OW 3234   6.043   6.358   3.843
  857SOL    HW1 3235   6.043   6.439   3.785
  857SOL    HW2 3236   6.043   6.276   3.785
  858SOL     OW 3237   7.092   4.616   2.394
  858SOL    HW1 3238   7.174   4.616   2.452
  858SOL    HW2 3239   7.011   4.616   2.452
  859SOL     OW 3240   6.493   7.954   2.209
  859SOL    HW1 3241   6.575   7.954   2.267
  859SOL    HW2 3242   6.493   8.035   2.151
  860SOL     OW 3243   5.902   7.527   3.455
  860SOL    HW1 3244   5.984   7.527   3.513
  860SOL    HW2 3245   5.902   7.446   3.397
  861SOL     OW 3246   4.924   5.589   3.893
  861SOL    HW1 3247   4.842   5.589   3.951
  861SOL    HW2 3248   4.924   5.671   3.836
  862SOL     OW 3249   5.375   3.431   1.812
  862SOL    HW1 3250   5.294   3.431   1.870
  862SOL    HW2 3251   5.375   3.349   1.754
  863SOL     OW 3252   6.358   3.411   3.573
  863SOL    HW1 3253   6.358   3.492   3.515
  863SOL    HW2 3254   6.358   3.329   3.515
  864SOL     OW 3255   4.787   3.702   1.369
  864SOL    HW1 3256   4.869   3.702   1.427
  864SOL    HW2 3257   4.706   3.702   1.427
  865SOL     OW 3258   6.780   6.578   2.110
  865SOL    HW1 3259   6.861   6.578   2.168
  865SOL    HW2 3260   6.780   6.660   2.052
  866SOL     OW 3261   4.631   3.455   2.388
  866SOL    HW1 3262   4.713   3.455   2.446
  866SOL    HW2 3263   4.631   3.374   2.330
  867SOL     OW 3264   6.898   4.831   2.802
  867SOL    HW1 3265   6.817   4.831   2.860
  867SOL    HW2 3266   6.898   4.913   2.744
  868SOL     OW 3267   4.685   6.094   3.622
  868SOL    HW1 3268   4.603   6.094   3.679
  868SOL    HW2 3269   4.685   6.012   3.564
  869SOL     OW 3270   4.047   5.672   3.084
  869SOL    HW1 3271   4.047   5.754   3.026
  869SOL    HW2 3272   4.047   5.590   3.026
  870SOL     OW 3273   3.695   4.086   3.770
  870SOL    HW1 3274   3.777   4.086   3.828
  870SOL    HW2 3275   3.613   4.086   3.828
  871SOL     OW 3276   7.075   4.572   2.035
  871SOL    HW1 3277   7.156   4.572   2.093
  871SOL    HW2 3278   7.075   4.653   1.977
  872SOL     OW 3279   3.981   4.499   2.072
  872SOL    HW1 3280   4.063   4.499   2.130
  872SOL    HW2 3281   3.981   4.417   2.014
  873SOL     OW 3282   3.935   3.693   1.687
  873SOL    HW1 3283   3.854   3.693   1.744
  873SOL    HW2 3284   3.935   3.775   1.629
  874SOL     OW 3285   5.646   8.005   3.011
  874SOL    HW1 3286   5.564   8.005   3.069
  874SOL    HW2 3287   5.646   7.923   2.953
  875SOL     OW 3288   6.295   4.302   1.297
  875SOL    HW1 3289   6.295   4.384   1.239
  875SOL    HW2 3290   6.295   4.220   1.239
  876SOL     OW 3291   7.011   5.796   2.770
  876SOL    HW1 3292   7.093   5.796   2.827
  876SOL    HW2 3293   6.929   5.796   2.827
  877SOL     OW 3294   4.866   4.571   0.974
  877SOL    HW1 3295   4.947   4.571   1.031
  877SOL    HW2 3296   4.866   4.652   0.916
  878SOL     OW 3297   6.615   6.274   3.371
  878SOL    HW1 3298   6.697   6.274   3.429
  878SOL    HW2 3299   6.615   6.192   3.313
  879SOL     OW 3300   4.396   5.253   1.772
  879SOL    HW1 3301   4.314   5.253   1.830
  879SOL    HW2 3302   4.396   5.334   1.714
  880SOL     OW 3303   4.752   7.210   1.321
  880SOL    HW1 3304   4.670   7.210   1.379
  880SOL    HW2 3305   4.752   7.129   1.263
  881SOL     OW 3306   6.464   3.846   3.873
  881SOL    HW1 3307   6.464   3.928   3.815
  881SOL    HW2 3308   6.464   3.764   3.815
  882SOL     OW 3309   5.088   5.218   1.092
  882SOL    HW1 3310   5.170   5.218   1.150
  882SOL    HW2 3311   5.007   5.218   1.150
  883SOL     OW 3312   6.556   3.724   1.435
  883SOL    HW1 3313   6.638   3.724   1.493
  883SOL    HW2 3314   6.556   3.806   1.378
  884SOL     OW 3315   5.068   7.355   3.419
  884SOL    HW1 3316   5.150   7.355   3.477
  884SOL    HW2 3317   5.068   7.273   3.361
  885SOL     OW 3318   5.671   7.753   3.312
  885SOL    HW1 3319   5.590   7.753   3.370
  885SOL    HW2 3320   5.671   7.835   3.255
  886SOL     OW 3321   5.777   4.732   2.650
  886SOL    HW1 3322   5.695   4.732   2.708
  886SOL    HW2 3323   5.777   4.650   2.592
  887SOL     OW 3324   5.182   4.358   1.106
  887SOL    HW1 3325   5.182   4.440   1.048
  887SOL    HW2 3326   5.182   4.277   1.048
  888SOL     OW 3327   5.857   3.952   4.176
  888SOL    HW1 3328   5.939   3.952   4.234
  888SOL    HW2 3329   5.775   3.952   4.234
  889SOL     OW 3330   6.406   3.780   2.847
  889SOL    HW1 3331   6.487   3.780   2.904
  889SOL    HW2 3332   6.406   3.861   2.789
  890SOL     OW 3333   6.703   5.737   3.272
  890SOL    HW1 3334   6.785   5.737   3.330
  890SOL    HW2 3335   6.703   5.655   3.214
  891SOL     OW 3336   5.225   7.922   2.771
  891SOL    HW1 3337   5.143   7.922   2.829
  891SOL    HW2 3338   5.225   8.004   2.713
  892SOL     OW 3339   6.281   5.981   3.548
  892SOL    HW1 3340   6.200   5.981   3.606
  892SOL    HW2 3341   6.281   5.899   3.490
  893SOL     OW 3342   4.100   5.045   2.130
  893SOL    HW1 3343   4.100   5.127   2.072
  893SOL    HW2 3344   4.100   4.963   2.072
  894SOL     OW 3345   6.555   4.276   3.109
  894SOL    HW1 3346   6.637   4.276   3.167
  894SOL    HW2 3347   6.473   4.276   3.167
  895SOL     OW 3348   4.288   3.553   2.216
  895SOL    HW1 3349   4.370   3.553   2.273
  895SOL    HW2 3350   4.288   3.635   2.158
  896SOL     OW 3351   6.508   4.742   3.789
  896SOL    HW1 3352   6.589   4.742   3.847
  896SOL    HW2 3353   6.508   4.660   3.732
  897SOL     OW 3354   4.462   7.428   3.176
  897SOL    HW1 3355   4.381   7.428   3.234
  897SOL    HW2 3356   4.462   7.510   3.118
  898SOL     OW 3357   5.136   4.142   1.269
  898SOL    HW1 3358   5.055   4.142   1.327
  898SOL    HW2 3359   5.136   4.060   1.212
  899SOL     OW 3360   5.408   5.570   4.056
  899SOL    HW1 3361   5.408   5.652   3.998
  899SOL    HW2 3362   5.408   5.488   3.998
  900SOL     OW 3363   4.602   7.457   2.970
  900SOL    HW1 3364   4.683   7.457   3.028
  900SOL    HW2 3365   4.520   7.457   3.028
  901SOL     OW 3366   6.886   5.014   3.030
  901SOL    HW1 3367   6.968   5.014   3.088
  901SOL    HW2 3368   6.886   5.095   2.972
  902SOL     OW 3369   6.217   5.072   3.958
  902SOL    HW1 3370   6.299   5.072   4.016
  902SOL    HW2 3371   6.217   4.991   3.900
  903SOL     OW 3372   4.229   3.516   2.682
  903SOL    HW1 3373   4.147   3.516   2.739
  903SOL    HW2 3374   4.229   3.598   2.624
  904SOL     OW 3375   5.634   7.932   1.998
  904SOL    HW1 3376   5.552   7.932   2.056
  904SOL    HW2 3377   5.634   7.850   1.940
  905SOL     OW 3378   4.920   7.845   2.864
  905SOL    HW1 3379   4.920   7.927   2.806
  905SOL    HW2 3380   4.920   7.764   2.806
  906SOL     OW 3381   4.455   7.239   1.745
  906SOL    HW1 3382   4.537   7.239   1.803
  906SOL    HW2 3383   4.374   7.239   1.803
  907SOL     OW 3384   3.873   4.028   3.146
  907SOL    HW1 3385   3.955   4.028   3.204
  907SOL    HW2 3386   3.873   4.110   3.088
  908SOL     OW 3387   4.087   4.315   1.369
  908SOL    HW1 3388   4.169   4.315   1.427
  908SOL    HW2 3389   4.087   4.233   1.311
  909SOL     OW 3390   5.338   3.742   2.700
  909SOL    HW1 3391   5.257   3.742   2.758
  909SOL    HW2 3392   5.338   3.823   2.642
  910SOL     OW 3393   6.231   3.476   3.196
  910SOL    HW1 3394   6.150   3.476   3.254
  910SOL    HW2 3395   6.231   3.394   3.138
  911SOL     OW 3396   4.984   7.316   1.359
  911SOL    HW1 3397   4.984   7.398   1.302
  911SOL    HW2 3398   4.984   7.235   1.302
  912SOL     OW 3399   6.325   3.274   1.652
  912SOL    HW1 3400   6.407   3.274   1.710
  912SOL    HW2 3401   6.244   3.274   1.710
  913SOL     OW 3402   5.644   7.212   1.387
  913SOL    HW1 3403   5.726   7.212   1.444
  913SOL    HW2 3404   5.644   7.294   1.329
  914SOL     OW 3405   5.864   7.915   3.182
  914SOL    HW1 3406   5.945   7.915   3.240
  914SOL    HW2 3407   5.864   7.833   3.124
  915SOL     OW 3408   5.440   5.053   1.078
  915SOL    HW1 3409   5.359   5.053   1.136
  915SOL    HW2 3410   5.440   5.135   1.021
  916SOL     OW 3411   4.090   3.721   1.469
  916SOL    HW1 3412   4.008   3.721   1.527
  916SOL    HW2 3413   4.090   3.640   1.411
  917SOL     OW 3414   4.675   3.675   3.789
  917SOL    HW1 3415   4.675   3.757   3.731
  917SOL    HW2 3416   4.675   3.593   3.731
  918SOL     OW 3417   5.683   4.170   4.112
  918SOL    HW1 3418   5.764   4.170   4.170
  918SOL    HW2 3419   5.601   4.170   4.170
  919SOL     OW 3420   5.002   4.038   3.588
  919SOL    HW1 3421   5.083   4.038   3.645
  919SOL    HW2 3422   5.002   4.120   3.530
  920SOL     OW 3423   5.160   4.598   0.929
  920SOL    HW1 3424   5.242   4.598   0.987
  920SOL    HW2 3425   5.160   4.516   0.871
  921SOL     OW 3426   4.651   4.152   1.169
  921SOL    HW1 3427   4.570   4.152   1.227
  921SOL    HW2 3428   4.651   4.234   1.111
  922SOL     OW 3429   4.194   6.413   3.023
  922SOL    HW1 3430   4.112   6.413   3.080
  922SOL    HW2 3431   4.194   6.331   2.965
  923SOL     OW 3432   4.758   6.956   3.546
  923SOL    HW1 3433   4.758   7.038   3.488
  923SOL    HW2 3434   4.758   6.875   3.488
  924SOL     OW 3435   6.986   6.059   2.951
  924SOL    HW1 3436   7.068   6.059   3.008
  924SOL    HW2 3437   6.905   6.059   3.008
  925SOL     OW 3438   6.848   6.282   1.962
  925SOL    HW1 3439   6.930   6.282   2.020
  925SOL    HW2 3440   6.848   6.363   1.904
  926SOL     OW 3441   6.960   4.923   2.558
  926SOL    HW1 3442   7.042   4.923   2.616
  926SOL    HW2 3443   6.960   4.841   2.500
  927SOL     OW 3444   4.258   5.516   2.007
  927SOL    HW1 3445   4.177   5.516   2.065
  927SOL    HW2 3446   4.258   5.597   1.949
  928SOL     OW 3447   5.913   4.026   1.551
  928SOL    HW1 3448   5.831   4.026   1.609
  928SOL    HW2 3449   5.913   3.944   1.494
  929SOL     OW 3450   4.791   5.596   1.414
  929SOL    HW1 3451   4.791   5.677   1.357
  929SOL    HW2 3452   4.791   5.514   1.357
  930SOL     OW 3453   5.710   7.335   3.592
  930SOL    HW1 3454   5.792   7.335   3.649
  930SOL    HW2 3455   5.628   7.335   3.649
  931SOL     OW 3456   4.578   6.979   1.430
  931SOL    HW1 3457   4.660   6.979   1.488
  931SOL    HW2 3458   4.578   7.061   1.372
  932SOL     OW 3459   6.563   6.028   1.568
  932SOL    HW1 3460   6.645   6.028   1.626
  932SOL    HW2 3461   6.563   5.947   1.510
  933SOL     OW 3462   5.719   7.639   1.295
  933SOL    HW1 3463   5.638   7.639   1.353
  933SOL    HW2 3464   5.719   7.721   1.238
  934SOL     OW 3465   3.954   5.601   2.567
  934SOL    HW1 3466   3.872   5.601   2.624
  934SOL    HW2 3467   3.954   5.520   2.509
  935SOL     OW 3468   4.424   3.987   3.920
  935SOL    HW1 3469   4.424   4.069   3.862
  935SOL    HW2 3470   4.424   3.906   3.862
  936SOL     OW 3471   4.389   7.163   2.721
  936SOL    HW1 3472   4.471   7.163   2.779
  936SOL    HW2 3473   4.307   7.163   2.779
  937SOL     OW 3474   6.683   7.118   1.828
  937SOL    HW1 3475   6.764   7.118   1.886
  937SOL    HW2 3476   6.683   7.199   1.770
  938SOL     OW 3477   6.104   4.015   4.257
  938SOL    HW1 3478   6.185   4.015   4.314
  938SOL    HW2 3479   6.104   3.933   4.199
  939SOL     OW 3480   4.427   5.532   1.765
  939SOL    HW1 3481   4.345   5.532   1.823
  939SOL    HW2 3482   4.427   5.614   1.707
  940SOL     OW 3483   6.593   5.125   1.744
  940SOL    HW1 3484   6.511   5.125   1.802
  940SOL    HW2 3485   6.593   5.044   1.686
  941SOL     OW 3486   4.668   3.644   2.940
  941SOL    HW1 3487   4.668   3.726   2.883
  941SOL    HW2 3488   4.668   3.562   2.883
  942SOL     OW 3489   4.027   6.045   2.387
  942SOL    HW1 3490   4.108   6.045   2.444
  942SOL    HW2 3491   3.945   6.045   2.444
  943SOL     OW 3492   3.866   4.947   2.524
  943SOL    HW1 3493   3.948   4.947   2.582
  943SOL    HW2 3494   3.866   5.028   2.466
  944SOL     OW 3495   5.551   4.298   1.305
  944SOL    HW1 3496   5.632   4.298   1.362
  944SOL    HW2 3497   5.551   4.216   1.247
  945SOL     OW 3498   5.397   6.270   4.001
  945SOL    HW1 3499   5.315   6.270   4.059
  945SOL    HW2 3500   5.397   6.352   3.943
  946SOL     OW 3501   4.080   3.899   3.068
  946SOL    HW1 3502   3.999   3.899   3.125
  946SOL    HW2 3503   4.080   3.817   3.010
  947SOL     OW 3504   6.176   5.301   1.634
  947SOL    HW1 3505   6.176   5.383   1.576
  947SOL    HW2 3506   6.176   5.220   1.576
  948SOL     OW 3507   3.950   4.321   3.123
  948SOL    HW1 3508   4.032   4.321   3.181
  948SOL    HW2 3509   3.868   4.321   3.181
  949SOL     OW 3510   6.461   3.316   2.173
  949SOL    HW1 3511   6.542   3.316   2.231
  949SOL    HW2 3512   6.461   3.398   2.115
  950SOL     OW 3513   7.077   6.054   2.669
  950SOL    HW1 3514   7.158   6.054   2.726
  950SOL    HW2 3515   7.077   5.972   2.611
  951SOL     OW 3516   6.583   4.481   3.873
  951SOL    HW1 3517   6.501   4.481   3.931
  951SOL    HW2 3518   6.583   4.563   3.816
  952SOL     OW 3519   5.933   3.358   1.667
  952SOL    HW1 3520   5.851   3.358   1.725
  952SOL    HW2 3521   5.933   3.277   1.609
  953SOL     OW 3522   3.741   4.388   3.743
  953SOL    HW1 3523   3.741   4.470   3.686
  953SOL    HW2 3524   3.741   4.306   3.686
  954SOL     OW 3525   5.138   7.529   1.815
  954SOL    HW1 3526   5.220   7.529   1.873
  954SOL    HW2 3527   5.056   7.529   1.873
  955SOL     OW 3528   5.766   3.533   3.630
  955SOL    HW1 3529   5.847   3.533   3.687
  955SOL    HW2 3530   5.766   3.614   3.572
  956SOL     OW 3531   4.286   3.754   3.751
  956SOL    HW1 3532   4.368   3.754   3.808
  956SOL    HW2 3533   4.286   3.673   3.693
  957SOL     OW 3534   6.687   7.207   2.234
  957SOL    HW1 3535   6.606   7.207   2.292
  957SOL    HW2 3536   6.687   7.288   2.176
  958SOL     OW 3537   6.287   3.708   4.083
  958SOL    HW1 3538   6.205   3.708   4.141
  958SOL    HW2 3539   6.287   3.626   4.025
  959SOL     OW 3540   4.046   4.057   2.840
  959SOL    HW1 3541   4.046   4.139   2.782
  959SOL    HW2 3542   4.046   3.976   2.782
  960SOL     OW 3543   4.837   6.331   1.405
  960SOL    HW1 3544   4.919   6.331   1.463
  960SOL    HW2 3545   4.756   6.331   1.463
  961SOL     OW 3546   6.216   3.217   1.888
  961SOL    HW1 3547   6.298   3.217   1.945
  961SOL    HW2 3548   6.216   3.299   1.830
  962SOL     OW 3549   4.727   6.633   1.350
  962SOL    HW1 3550   4.808   6.633   1.408
  962SOL    HW2 3551   4.727   6.551   1.292
  963SOL     OW 3552   4.578   7.204   3.431
  963SOL    HW1 3553   4.496   7.204   3.489
  963SOL    HW2 3554   4.578   7.286   3.373
  964SOL     OW 3555   6.871   5.844   3.070
  964SOL    HW1 3556   6.789   5.844   3.127
  964SOL    HW2 3557   6.871   5.762   3.012
  965SOL     OW 3558   4.975   7.362   1.691
  965SOL    HW1 3559   4.975   7.444   1.634
  965SOL    HW2 3560   4.975   7.280   1.634
  966SOL     OW 3561   5.836   3.519   3.884
  966SOL    HW1 3562   5.917   3.519   3.942
  966SOL    HW2 3563   5.754   3.519   3.942
  967SOL     OW 3564   4.198   5.919   2.941
  967SOL    HW1 3565   4.280   5.919   2.999
  967SOL    HW2 3566   4.198   6.001   2.883
  968SOL     OW 3567   4.557   3.505   1.843
  968SOL    HW1 3568   4.638   3.505   1.901
  968SOL    HW2 3569   4.557   3.424   1.785
  969SOL     OW 3570   6.000   5.087   1.249
  969SOL    HW1 3571   5.918   5.087   1.306
  969SOL    HW2 3572   6.000   5.169   1.191
  970SOL     OW 3573   3.820   3.830   3.579
  970SOL    HW1 3574   3.738   3.830   3.637
  970SOL    HW2 3575   3.820   3.749   3.521
  971SOL     OW 3576   5.656   6.791   1.288
  971SOL    HW1 3577   5.656   6.873   1.230
  971SOL    HW2 3578   5.656   6.710   1.230
  972SOL     OW 3579   5.354   6.404   1.062
  972SOL    HW1 3580   5.436   6.404   1.120
  972SOL    HW2 3581   5.273   6.404   1.120
  973SOL     OW 3582   4.557   6.901   3.370
  973SOL    HW1 3583   4.638   6.901   3.428
  973SOL    HW2 3584   4.557   6.983   3.312
  974SOL     OW 3585   5.313   7.623   1.512
  974SOL    HW1 3586   5.394   7.623   1.570
  974SOL    HW2 3587   5.313   7.541   1.454
  975SOL     OW 3588   6.228   6.203   3.752
  975SOL    HW1 3589   6.147   6.203   3.810
  975SOL    HW2 3590   6.228   6.284   3.695
  976SOL     OW 3591   4.469   3.530   1.407
  976SOL    HW1 3592   4.388   3.530   1.465
  976SOL    HW2 3593   4.469   3.449   1.350
  977SOL     OW 3594   4.778   4.406   4.167
  977SOL    HW1 3595   4.778   4.487   4.109
  977SOL    HW2 3596   4.778   4.324   4.109
  978SOL     OW 3597   5.462   4.804   2.834
  978SOL    HW1 3598   5.544   4.804   2.891
  978SOL    HW2 3599   5.381   4.804   2.891
  979SOL     OW 3600   5.478   3.391   1.503
  979SOL    HW1 3601   5.560   3.391   1.561
  979SOL    HW2 3602   5.478   3.473   1.445
  980SOL     OW 3603   5.580   4.735   4.369
  980SOL    HW1 3604   5.662   4.735   4.426
  980SOL    HW2 3605   5.580   4.654   4.311
  981SOL     OW 3606   4.442   3.600   2.497
  981SOL    HW1 3607   4.360   3.600   2.554
  981SOL    HW2 3608   4.442   3.682   2.439
  982SOL     OW 3609   5.094   8.021   2.319
  982SOL    HW1 3610   5.012   8.021   2.377
  982SOL    HW2 3611   5.094   7.940   2.262
  983SOL     OW 3612   5.268   4.891   1.188
  983SOL    HW1 3613   5.268   4.973   1.131
  983SOL    HW2 3614   5.268   4.809   1.131
  984SOL     OW 3615   6.728   7.002   1.505
  984SOL    HW1 3616   6.810   7.002   1.563
  984SOL    HW2 3617   6.647   7.002   1.563
  985SOL     OW 3618   4.755   4.790   1.047
  985SOL    HW1 3619   4.837   4.790   1.105
  985SOL    HW2 3620   4.755   4.872   0.989
  986SOL     OW 3621   4.065   6.646   2.320
  986SOL    HW1 3622   4.147   6.646   2.378
  986SOL    HW2 3623   4.065   6.564   2.262
  987SOL     OW 3624   6.636   7.274   3.197
  987SOL    HW1 3625   6.554   7.274   3.255
  987SOL    HW2 3626   6.636   7.356   3.139
  988SOL     OW 3627   4.309   5.391   3.548
  988SOL    HW1 3628   4.227   5.391   3.606
  988SOL    HW2 3629   4.309   5.309   3.490
  989SOL     OW 3630   6.448   5.781   3.556
  989SOL    HW1 3631   6.448   5.863   3.499
  989SOL    HW2 3632   6.448   5.699   3.499
  990SOL     OW 3633   5.181   7.763   1.960
  990SOL    HW1 3634   5.263   7.763   2.018
  990SOL    HW2 3635   5.099   7.763   2.018
  991SOL     OW 3636   4.792   6.609   3.629
  991SOL    HW1 3637   4.874   6.609   3.687
  991SOL    HW2 3638   4.792   6.690   3.571
  992SOL     OW 3639   5.806   6.129   0.928
  992SOL    HW1 3640   5.888   6.129   0.986
  992SOL    HW2 3641   5.806   6.048   0.870
  993SOL     OW 3642   6.942   5.034   2.131
  993SOL    HW1 3643   6.860   5.034   2.189
  993SOL    HW2 3644   6.942   5.116   2.073
  994SOL     OW 3645   5.189   4.928   4.160
  994SOL    HW1 3646   5.107   4.928   4.218
  994SOL    HW2 3647   5.189   4.846   4.102
  995SOL     OW 3648   4.567   3.619   3.542
  995SOL    HW1 3649   4.567   3.700   3.484
  995SOL    HW2 3650   4.567   3.537   3.484
  996SOL     OW 3651   7.103   4.164   2.194
  996SOL    HW1 3652   7.184   4.164   2.252
  996SOL    HW2 3653   7.021   4.164   2.252
  997SOL     OW 3654   4.710   7.645   2.321
  997SOL    HW1 3655   4.791   7.645   2.379
  997SOL    HW2 3656   4.710   7.727   2.263
  998SOL     OW 3657   3.914   4.265   4.008
  998SOL    HW1 3658   3.996   4.265   4.066
  998SOL    HW2 3659   3.914   4.183   3.950
  999SOL     OW 3660   4.019   3.641   3.488
  999SOL    HW1 3661   3.938   3.641   3.545
  999SOL    HW2 3662   4.019   3.723   3.430
 1000SOL     OW 3663   5.823   7.943   1.495
 1000SOL    HW1 3664   5.741   7.943   1.552
 1000SOL    HW2 3665   5.823   7.862   1.437
 1001SOL     OW 3666   5.821   7.068   3.651
 1001SOL    HW1 3667   5.821   7.150   3.594
 1001SOL    HW2 3668   5.821   6.986   3.594
 1002SOL     OW 3669   3.760   5.117   2.972
 1002SOL    HW1 3670   3.842   5.117   3.030
 1002SOL    HW2 3671   3.678   5.117   3.030
 1003SOL     OW 3672   6.734   6.824   2.529
 1003SOL    HW1 3673   6.816   6.824   2.587
 1003SOL    HW2 3674   6.734   6.905   2.471
 1004SOL     OW 3675   6.143   7.923   2.415
 1004SOL    HW1 3676   6.225   7.923   2.472
 1004SOL    HW2 3677   6.143   7.841   2.357
 1005SOL     OW 3678   6.236   5.510   3.973
 1005SOL    HW1 3679   6.154   5.510   4.031
 1005SOL    HW2 3680   6.236   5.592   3.915
 1006SOL     OW 3681   6.610   7.387   2.562
 1006SOL    HW1 3682   6.528   7.387   2.620
 1006SOL    HW2 3683   6.610   7.306   2.504
 1007SOL     OW 3684   6.977   6.328   2.944
 1007SOL    HW1 3685   6.977   6.410   2.886
 1007SOL    HW2 3686   6.977   6.247   2.886
 1008SOL     OW 3687   5.583   5.631   1.013
 1008SOL    HW1 3688   5.665   5.631   1.071
 1008SOL    HW2 3689   5.501   5.631   1.071
 1009SOL     OW 3690   4.159   4.693   1.514
 1009SOL    HW1 3691   4.240   4.693   1.572
 1009SOL    HW2 3692   4.159   4.775   1.456
 1010SOL     OW 3693   3.959   3.780   1.962
 1010SOL    HW1 3694   4.040   3.780   2.020
 1010SOL    HW2 3695   3.959   3.699   1.904
 1011SOL     OW 3696   5.017   3.840   2.696
 1011SOL    HW1 3697   4.935   3.840   2.754
 1011SOL    HW2 3698   5.017   3.922   2.638
 1012SOL     OW 3699   6.422   3.509   3.832
 1012SOL    HW1 3700   6.340   3.509   3.890
 1012SOL    HW2 3701   6.422   3.427   3.774
 1013SOL     OW 3702   4.155   3.981   2.302
 1013SOL    HW1 3703   4.155   4.063   2.244
 1013SOL    HW2 3704   4.155   3.900   2.244
 1014SOL     OW 3705   6.059   3.544   4.049
 1014SOL    HW1 3706   6.141   3.544   4.107
 1014SOL    HW2 3707   5.978   3.544   4.107
 1015SOL     OW 3708   4.770   5.263   1.118
 1015SOL    HW1 3709   4.851   5.263   1.176
 1015SOL    HW2 3710   4.770   5.344   1.060
 1016SOL     OW 3711   6.744   4.055   3.130
 1016SOL    HW1 3712   6.826   4.055   3.188
 1016SOL    HW2 3713   6.744   3.973   3.072
 1017SOL     OW 3714   4.830   3.468   1.620
 1017SOL    HW1 3715   4.748   3.468   1.678
 1017SOL    HW2 3716   4.830   3.549   1.563
 1018SOL     OW 3717   4.663   5.177   1.773
 1018SOL    HW1 3718   4.581   5.177   1.830
 1018SOL    HW2 3719   4.663   5.095   1.715
 1019SOL     OW 3720   5.088   3.714   2.449
 1019SOL    HW1 3721   5.088   3.796   2.391
 1019SOL    HW2 3722   5.088   3.633   2.391
 1020SOL     OW 3723   5.998   5.852   1.178
 1020SOL    HW1 3724   6.079   5.852   1.236
 1020SOL    HW2 3725   5.916   5.852   1.236
 1021SOL     OW 3726   4.372   3.710   3.048
 1021SOL    HW1 3727   4.453   3.710   3.106
 1021SOL    HW2 3728   4.372   3.792   2.991
 1022SOL     OW 3729   5.881   3.542   1.420
 1022SOL    HW1 3730   5.963   3.542   1.478
 1022SOL    HW2 3731   5.881   3.460   1.362
 1023SOL     OW 3732   4.310   6.396   3.252
 1023SOL    HW1 3733   4.228   6.396   3.310
 1023SOL    HW2 3734   4.310   6.478   3.194
 1024SOL     OW 3735   5.463   7.919   2.848
 1024SOL    HW1 3736   5.382   7.919   2.906
 1024SOL    HW2 3737   5.463   7.837   2.791
 1025SOL     OW 3738   6.727   3.845   3.661
 1025SOL    HW1 3739   6.727   3.927   3.603
 1025SOL    HW2 3740   6.727   3.763   3.603
 1026SOL     OW 3741   3.709   4.169   3.439
 1026SOL    HW1 3742   3.790   4.169   3.497
 1026SOL    HW2 3743   3.627   4.169   3.497
 1027SOL     OW 3744   6.575   4.726   1.593
 1027SOL    HW1 3745   6.656   4.726   1.651
 1027SOL    HW2 3746   6.575   4.808   1.535
 1028SOL     OW 3747   4.544   5.512   3.526
 1028SOL    HW1 3748   4.626   5.512   3.583
 1028SOL    HW2 3749   4.544   5.430   3.468
 1029SOL     OW 3750   5.445   5.370   4.214
 1029SOL    HW1 3751   5.363   5.370   4.271
 1029SOL    HW2 3752   5.445   5.452   4.156
 1030SOL     OW 3753   4.667   7.704   2.880
 1030SOL    HW1 3754   4.585   7.704   2.937
 1030SOL    HW2 3755   4.667   7.623   2.822
 1031SOL     OW 3756   4.032   4.289   2.204
 1031SOL    HW1 3757   4.032   4.370   2.147
 1031SOL    HW2 3758   4.032   4.207   2.147
 1032SOL     OW 3759   4.530   7.232   1.445
 1032SOL    HW1 3760   4.611   7.232   1.503
 1032SOL    HW2 3761   4.448   7.232   1.503
 1033SOL     OW 3762   4.778   4.070   3.972
 1033SOL    HW1 3763   4.859   4.070   4.030
 1033SOL    HW2 3764   4.778   4.152   3.914
 1034SOL     OW 3765   4.901   3.828   3.808
 1034SOL    HW1 3766   4.982   3.828   3.866
 1034SOL    HW2 3767   4.901   3.746   3.750
 1035SOL     OW 3768   4.327   3.390   1.937
 1035SOL    HW1 3769   4.245   3.390   1.995
 1035SOL    HW2 3770   4.327   3.471   1.880
 1036SOL     OW 3771   6.030   4.674   4.313
 1036SOL    HW1 3772   5.948   4.674   4.371
 1036SOL    HW2 3773   6.030   4.593   4.256
 1037SOL     OW 3774   5.226   3.819   3.687
 1037SOL    HW1 3775   5.226   3.901   3.629
 1037SOL    HW2 3776   5.226   3.738   3.629
 1038SOL     OW 3777   5.097   4.621   3.995
 1038SOL    HW1 3778   5.179   4.621   4.052
 1038SOL    HW2 3779   5.016   4.621   4.052
 1039SOL     OW 3780   4.970   7.877   2.054
 1039SOL    HW1 3781   5.052   7.877   2.111
 1039SOL    HW2 3782   4.970   7.958   1.996
 1040SOL     OW 3783   3.671   4.862   2.922
 1040SOL    HW1 3784   3.753   4.862   2.979
 1040SOL    HW2 3785   3.671   4.780   2.864
 1041SOL     OW 3786   6.057   3.772   4.193
 1041SOL    HW1 3787   5.975   3.772   4.251
 1041SOL    HW2 3788   6.057   3.853   4.135
 1042SOL     OW 3789   4.387   4.813   1.486
 1042SOL    HW1 3790   4.305   4.813   1.544
 1042SOL    HW2 3791   4.387   4.732   1.428
 1043SOL     OW 3792   6.765   3.416   1.840
 1043SOL    HW1 3793   6.765   3.498   1.782
 1043SOL    HW2 3794   6.765   3.334   1.782
 1044SOL     OW 3795   5.866   6.588   3.935
 1044SOL    HW1 3796   5.947   6.588   3.993
 1044SOL    HW2 3797   5.784   6.588   3.993
 1045SOL     OW 3798   5.207   3.475   1.604
 1045SOL    HW1 3799   5.288   3.475   1.662
 1045SOL    HW2 3800   5.207   3.557   1.546
 1046SOL     OW 3801   6.646   7.405   2.065
 1046SOL    HW1 3802   6.727   7.405   2.123
 1046SOL    HW2 3803   6.646   7.323   2.007
 1047SOL     OW 3804   3.870   3.831   3.331
 1047SOL    HW1 3805   3.788   3.831   3.389
 1047SOL    HW2 3806   3.870   3.913   3.274
 1048SOL     OW 3807   4.260   4.540   4.154
 1048SOL    HW1 3808   4.178   4.540   4.212
 1048SOL    HW2 3809   4.260   4.458   4.096
 1049SOL     OW 3810   4.146   3.478   1.539
 1049SOL    HW1 3811   4.146   3.559   1.481
 1049SOL    HW2 3812   4.146   3.396   1.481
 1050SOL     OW 3813   6.343   3.418   1.412
 1050SOL    HW1 3814   6.425   3.418   1.470
 1050SOL    HW2 3815   6.261   3.418   1.470
 1051SOL     OW 3816   6.646   7.861   2.501
 1051SOL    HW1 3817   6.728   7.861   2.559
 1051SOL    HW2 3818   6.646   7.942   2.443
 1052SOL     OW 3819   3.960   3.806   2.522
 1052SOL    HW1 3820   4.042   3.806   2.580
 1052SOL    HW2 3821   3.960   3.724   2.464
 1053SOL     OW 3822   4.986   5.373   4.078
 1053SOL    HW1 3823   4.904   5.373   4.135
 1053SOL    HW2 3824   4.986   5.455   4.020
 1054SOL     OW 3825   5.168   4.061   3.774
 1054SOL    HW1 3826   5.086   4.061   3.832
 1054SOL    HW2 3827   5.168   3.979   3.716
 1055SOL     OW 3828   5.453   7.750   1.960
 1055SOL    HW1 3829   5.453   7.832   1.902
 1055SOL    HW2 3830   5.453   7.668   1.902
 1056SOL     OW 3831   4.796   3.457   1.932
 1056SOL    HW1 3832   4.877   3.457   1.990
 1056SOL    HW2 3833   4.714   3.457   1.990
 1057SOL     OW 3834   4.119   4.301   2.473
 1057SOL    HW1 3835   4.201   4.301   2.531
 1057SOL    HW2 3836   4.119   4.383   2.416
 1058SOL     OW 3837   5.072   7.842   2.575
 1058SOL    HW1 3838   5.153   7.842   2.633
 1058SOL    HW2 3839   5.072   7.760   2.517
 1059SOL     OW 3840   3.973   4.970   3.713
 1059SOL    HW1 3841   3.891   4.970   3.770
 1059SOL    HW2 3842   3.973   5.052   3.655
 1060SOL     OW 3843   5.383   6.697   3.893
 1060SOL    HW1 3844   5.302   6.697   3.950
 1060SOL    HW2 3845   5.383   6.616   3.835
 1061SOL     OW 3846   6.618   7.639   2.670
 1061SOL    HW1 3847   6.618   7.720   2.612
 1061SOL    HW2 3848   6.618   7.557   2.612
 1062SOL     OW 3849   4.576   6.137   1.455
 1062SOL    HW1 3850   4.658   6.137   1.513
 1062SOL    HW2 3851   4.495   6.137   1.513
 1063SOL     OW 3852   4.604   4.843   2.374
 1063SOL    HW1 3853   4.686   4.843   2.432
 1063SOL    HW2 3854   4.604   4.925   2.317
 1064SOL     OW 3855   4.457   4.567   1.063
 1064SOL    HW1 3856   4.538   4.567   1.120
 1064SOL    HW2 3857   4.457   4.485   1.005
 1065SOL     OW 3858   5.549   5.154   3.993
 1065SOL    HW1 3859   5.467   5.154   4.051
 1065SOL    HW2 3860   5.549   5.236   3.935
 1066SOL     OW 3861   6.856   6.035   1.871
 1066SOL    HW1 3862   6.774   6.035   1.929
 1066SOL    HW2 3863   6.856   5.953   1.813
 1067SOL     OW 3864   6.609   6.510   1.578
 1067SOL    HW1 3865   6.609   6.591   1.520
 1067SOL    HW2 3866   6.609   6.428   1.520
 1068SOL     OW 3867   6.149   6.866   1.271
 1068SOL    HW1 3868   6.230   6.866   1.328
 1068SOL    HW2 3869   6.067   6.866   1.328
 1069SOL     OW 3870   6.303   5.592   1.390
 1069SOL    HW1 3871   6.384   5.592   1.448
 1069SOL    HW2 3872   6.303   5.674   1.333
 1070SOL     OW 3873   6.746   6.691   3.151
 1070SOL    HW1 3874   6.828   6.691   3.209
 1070SOL    HW2 3875   6.746   6.609   3.093
 1071SOL     OW 3876   5.514   7.080   3.645
 1071SOL    HW1 3877   5.432   7.080   3.703
 1071SOL    HW2 3878   5.514   7.162   3.588
 1072SOL     OW 3879   5.011   6.579   3.797
 1072SOL    HW1 3880   4.930   6.579   3.855
 1072SOL    HW2 3881   5.011   6.497   3.739
 1073SOL     OW 3882   3.822   4.274   2.003
 1073SOL    HW1 3883   3.822   4.356   1.945
 1073SOL    HW2 3884   3.822   4.193   1.945
 1074SOL     OW 3885   3.856   3.994   1.869
 1074SOL    HW1 3886   3.938   3.994   1.927
 1074SOL    HW2 3887   3.774   3.994   1.927
 1075SOL     OW 3888   4.566   5.205   3.857
 1075SOL    HW1 3889   4.647   5.205   3.915
 1075SOL    HW2 3890   4.566   5.286   3.799
 1076SOL     OW 3891   4.622   5.449   1.269
 1076SOL    HW1 3892   4.703   5.449   1.326
 1076SOL    HW2 3893   4.622   5.368   1.211
 1077SOL     OW 3894   5.464   6.699   1.156
 1077SOL    HW1 3895   5.382   6.699   1.214
 1077SOL    HW2 3896   5.464   6.780   1.098
 1078SOL     OW 3897   3.629   4.634   3.303
 1078SOL    HW1 3898   3.547   4.634   3.361
 1078SOL    HW2 3899   3.629   4.552   3.245
 1079SOL     OW 3900   5.844   3.509   3.379
 1079SOL    HW1 3901   5.844   3.590   3.321
 1079SOL    HW2 3902   5.844   3.427   3.321
 1080SOL     OW 3903   6.215   4.793   1.344
 1080SOL    HW1 3904   6.297   4.793   1.402
 1080SOL    HW2 3905   6.134   4.793   1.402
 1081SOL     OW 3906   6.288   6.648   1.237
 1081SOL    HW1 3907   6.370   6.648   1.295
 1081SOL    HW2 3908   6.288   6.729   1.179
 1082SOL     OW 3909   6.465   6.754   3.649
 1082SOL    HW1 3910   6.547   6.754   3.707
 1082SOL    HW2 3911   6.465   6.672   3.591
 1083SOL     OW 3912   4.635   3.658   3.286
 1083SOL    HW1 3913   4.553   3.658   3.343
 1083SOL    HW2 3914   4.635   3.739   3.228
 1084SOL     OW 3915   5.465   5.300   1.019
 1084SOL    HW1 3916   5.384   5.300   1.077
 1084SOL    HW2 3917   5.465   5.218   0.962
 1085SOL     OW 3918   5.413   7.839   3.314
 1085SOL    HW1 3919   5.413   7.921   3.256
 1085SOL    HW2 3920   5.413   7.758   3.256
 1086SOL     OW 3921   6.340   4.421   3.959
 1086SOL    HW1 3922   6.422   4.421   4.017
 1086SOL    HW2 3923   6.259   4.421   4.017
 1087SOL     OW 3924   4.976   3.526   2.235
 1087SOL    HW1 3925   5.057   3.526   2.293
 1087SOL    HW2 3926   4.976   3.608   2.178
 1088SOL     OW 3927   5.579   3.884   1.263
 1088SOL    HW1 3928   5.660   3.884   1.321
 1088SOL    HW2 3929   5.579   3.802   1.205
 1089SOL     OW 3930   4.464   3.386   1.628
 1089SOL    HW1 3931   4.383   3.386   1.686
 1089SOL    HW2 3932   4.464   3.468   1.570
 1090SOL     OW 3933   6.175   4.102   1.188
 1090SOL    HW1 3934   6.093   4.102   1.246
 1090SOL    HW2 3935   6.175   4.020   1.131
 1091SOL     OW 3936   5.307   3.677   3.069
 1091SOL    HW1 3937   5.307   3.759   3.011
 1091SOL    HW2 3938   5.307   3.595   3.011
 1092SOL     OW 3939   5.541   3.565   3.047
 1092SOL    HW1 3940   5.623   3.565   3.105
 1092SOL    HW2 3941   5.460   3.565   3.105
 1093SOL     OW 3942   5.336   8.007   2.464
 1093SOL    HW1 3943   5.418   8.007   2.522
 1093SOL    HW2 3944   5.336   8.089   2.407
 1094SOL     OW 3945   6.871   5.709   2.074
 1094SOL    HW1 3946   6.952   5.709   2.132
 1094SOL    HW2 3947   6.871   5.628   2.016
 1095SOL     OW 3948   4.363   6.760   1.760
 1095SOL    HW1 3949   4.282   6.760   1.817
 1095SOL    HW2 3950   4.363   6.842   1.702
 1096SOL     OW 3951   6.701   4.917   1.876
 1096SOL    HW1 3952   6.619   4.917   1.934
 1096SOL    HW2 3953   6.701   4.836   1.818
 1097SOL     OW 3954   3.930   4.604   1.791
 1097SOL    HW1 3955   3.930   4.685   1.733
 1097SOL    HW2 3956   3.930   4.522   1.733
 1098SOL     OW 3957   4.155   6.750   2.581
 1098SOL    HW1 3958   4.236   6.750   2.639
 1098SOL    HW2 3959   4.073   6.750   2.639
 1099SOL     OW 3960   6.464   6.166   3.572
 1099SOL    HW1 3961   6.546   6.166   3.629
 1099SOL    HW2 3962   6.464   6.248   3.514
 1100SOL     OW 3963   6.819   5.147   2.395
 1100SOL    HW1 3964   6.900   5.147   2.453
 1100SOL    HW2 3965   6.819   5.065   2.337
 1101SOL     OW 3966   4.254   4.949   3.956
 1101SOL    HW1 3967   4.172   4.949   4.014
 1101SOL    HW2 3968   4.254   5.031   3.899
 1102SOL     OW 3969   4.353   3.615   3.381
 1102SOL    HW1 3970   4.272   3.615   3.439
 1102SOL    HW2 3971   4.353   3.534   3.323
 1103SOL     OW 3972   3.788   5.439   2.710
 1103SOL    HW1 3973   3.788   5.521   2.652
 1103SOL    HW2 3974   3.788   5.358   2.652
 1104SOL     OW 3975   6.463   3.157   1.839
 1104SOL    HW1 3976   6.544   3.157   1.897
 1104SOL    HW2 3977   6.381   3.157   1.897
 1105SOL     OW 3978   6.708   6.825   3.459
 1105SOL    HW1 3979   6.790   6.825   3.517
 1105SOL    HW2 3980   6.708   6.906   3.401
 1106SOL     OW 3981   4.671   3.556   2.705
 1106SOL    HW1 3982   4.753   3.556   2.763
 1106SOL    HW2 3983   4.671   3.474   2.648
 1107SOL     OW 3984   7.045   4.513   1.757
 1107SOL    HW1 3985   6.963   4.513   1.815
 1107SOL    HW2 3986   7.045   4.595   1.699
 1108SOL     OW 3987   6.818   4.716   2.495
 1108SOL    HW1 3988   6.736   4.716   2.552
 1108SOL    HW2 3989   6.818   4.634   2.437
 1109SOL     OW 3990   4.286   5.240   2.064
 1109SOL    HW1 3991   4.286   5.322   2.006
 1109SOL    HW2 3992   4.286   5.158   2.006
 1110SOL     OW 3993   6.749   7.447   2.329
 1110SOL    HW1 3994   6.831   7.447   2.387
 1110SOL    HW2 3995   6.668   7.447   2.387
 1111SOL     OW 3996   5.123   5.797   3.617
 1111SOL    HW1 3997   5.205   5.797   3.675
 1111SOL    HW2 3998   5.123   5.878   3.559
 1112SOL     OW 3999   5.477   7.507   1.323
 1112SOL    HW1 4000   5.558   7.507   1.381
 1112SOL    HW2 4001   5.477   7.425   1.265
 1113SOL     OW 4002   5.407   5.651   2.722
 1113SOL    HW1 4003   5.325   5.651   2.779
 1113SOL    HW2 4004   5.407   5.732   2.664
 1114SOL     OW 4005   4.492   7.428   2.620
 1114SOL    HW1 4006   4.411   7.428   2.678
 1114SOL    HW2 4007   4.492   7.347   2.562
 1115SOL     OW 4008   6.358   4.673   4.158
 1115SOL    HW1 4009   6.358   4.755   4.100
 1115SOL    HW2 4010   6.358   4.591   4.100
 1116SOL     OW 4011   6.738   6.800   2.263
 1116SOL    HW1 4012   6.820   6.800   2.320
 1116SOL    HW2 4013   6.656   6.800   2.320
 1117SOL     OW 4014   6.982   4.530   2.900
 1117SOL    HW1 4015   7.064   4.530   2.958
 1117SOL    HW2 4016   6.982   4.612   2.842
 1118SOL     OW 4017   5.838   5.477   1.472
 1118SOL    HW1 4018   5.920   5.477   1.530
 1118SOL    HW2 4019   5.838   5.396   1.415
 1119SOL     OW 4020   6.403   5.942   1.379
 1119SOL    HW1 4021   6.321   5.942   1.436
 1119SOL    HW2 4022   6.403   6.024   1.321
 1120SOL     OW 4023   6.067   3.364   3.857
 1120SOL    HW1 4024   5.985   3.364   3.915
 1120SOL    HW2 4025   6.067   3.282   3.799
 1121SOL     OW 4026   4.568   6.411   3.133
 1121SOL    HW1 4027   4.568   6.492   3.075
 1121SOL    HW2 4028   4.568   6.329   3.075
 1122SOL     OW 4029   6.136   4.453   3.804
 1122SOL    HW1 4030   6.218   4.453   3.862
 1122SOL    HW2 4031   6.055   4.453   3.862
 1123SOL     OW 4032   6.431   5.403   2.998
 1123SOL    HW1 4033   6.513   5.403   3.056
 1123SOL    HW2 4034   6.431   5.484   2.940
 1124SOL     OW 4035   6.065   5.691   4.057
 1124SOL    HW1 4036   6.147   5.691   4.114
 1124SOL    HW2 4037   6.065   5.609   3.999
 1125SOL     OW 4038   6.160   3.833   1.132
 1125SOL    HW1 4039   6.078   3.833   1.190
 1125SOL    HW2 4040   6.160   3.914   1.074
 1126SOL     OW 4041   4.304   6.994   2.488
 1126SOL    HW1 4042   4.223   6.994   2.546
 1126SOL    HW2 4043   4.304   6.913   2.430
 1127SOL     OW 4044   4.700   6.349   3.688
 1127SOL    HW1 4045   4.700   6.431   3.631
 1127SOL    HW2 4046   4.700   6.268   3.631
 1128SOL     OW 4047   4.081   5.775   3.362
 1128SOL    HW1 4048   4.162   5.775   3.420
 1128SOL    HW2 4049   3.999   5.775   3.420
 1129SOL     OW 4050   6.233   7.346   1.581
 1129SOL    HW1 4051   6.315   7.346   1.638
 1129SOL    HW2 4052   6.233   7.428   1.523
 1130SOL     OW 4053   7.000   6.048   2.077
 1130SOL    HW1 4054   7.081   6.048   2.135
 1130SOL    HW2 4055   7.000   5.966   2.020
 1131SOL     OW 4056   5.649   6.833   3.865
 1131SOL    HW1 4057   5.567   6.833   3.923
 1131SOL    HW2 4058   5.649   6.914   3.807
 1132SOL     OW 4059   5.738   6.383   0.986
 1132SOL    HW1 4060   5.656   6.383   1.044
 1132SOL    HW2 4061   5.738   6.301   0.928
 1133SOL     OW 4062   5.616   8.003   3.270
 1133SOL    HW1 4063   5.616   8.085   3.213
 1133SOL    HW2 4064   5.616   7.921   3.213
 1134SOL     OW 4065   4.573   4.535   1.439
 1134SOL    HW1 4066   4.655   4.535   1.497
 1134SOL    HW2 4067   4.492   4.535   1.497
 1135SOL     OW 4068   6.315   6.446   3.793
 1135SOL    HW1 4069   6.397   6.446   3.851
 1135SOL    HW2 4070   6.315   6.528   3.735
 1136SOL     OW 4071   6.102   4.333   4.377
 1136SOL    HW1 4072   6.184   4.333   4.435
 1136SOL    HW2 4073   6.102   4.251   4.319
 1137SOL     OW 4074   5.829   5.280   4.247
 1137SOL    HW1 4075   5.748   5.280   4.305
 1137SOL    HW2 4076   5.829   5.362   4.189
 1138SOL     OW 4077   6.985   5.621   2.950
 1138SOL    HW1 4078   6.903   5.621   3.008
 1138SOL    HW2 4079   6.985   5.540   2.892
 1139SOL     OW 4080   6.955   6.631   2.700
 1139SOL    HW1 4081   6.955   6.713   2.642
 1139SOL    HW2 4082   6.955   6.550   2.642
 1140SOL     OW 4083   4.546   5.943   3.244
 1140SOL    HW1 4084   4.628   5.943   3.302
 1140SOL    HW2 4085   4.465   5.943   3.302
 1141SOL     OW 4086   5.224   7.660   3.257
 1141SOL    HW1 4087   5.306   7.660   3.315
 1141SOL    HW2 4088   5.224   7.742   3.200
 1142SOL     OW 4089   4.284   6.361   1.758
 1142SOL    HW1 4090   4.366   6.361   1.816
 1142SOL    HW2 4091   4.284   6.279   1.700
 1143SOL     OW 4092   5.424   3.651   3.599
 1143SOL    HW1 4093   5.342   3.651   3.657
 1143SOL    HW2 4094   5.424   3.732   3.541
 1144SOL     OW 4095   0.230   0.628   0.113
 1144SOL    HW1 4096   0.137   0.626   0.150
 1144SOL    HW2 4097   0.231   0.589   0.021
 1145SOL     OW 4098   0.225   0.275   0.996
 1145SOL    HW1 4099   0.260   0.258   1.088
 1145SOL    HW2 4100   0.137   0.230   0.984
 1146SOL     OW 4101   0.019   0.368   0.647
 1146SOL    HW1 4102  -0.063   0.411   0.686
 1146SOL    HW2 4103  -0.009   0.295   0.584
 1147SOL     OW 4104   0.569   1.275   1.165
 1147SOL    HW1 4105   0.476   1.268   1.128
 1147SOL    HW2 4106   0.580   1.364   1.209
 1148SOL     OW 4107   1.555   1.511   0.703
 1148SOL    HW1 4108   1.498   1.495   0.784
 1148SOL    HW2 4109   1.496   1.521   0.623
 1149SOL     OW 4110   1.135   0.703   0.717
 1149SOL    HW1 4111   1.192   0.781   0.692
 1149SOL    HW2 4112   1.075   0.729   0.793
 1150SOL     OW 4113   1.755   0.607   0.231
 1150SOL    HW1 4114   1.743   0.594   0.132
 1150SOL    HW2 4115   1.725   0.526   0.280
 1151SOL     OW 4116   0.768   1.144   1.023
 1151SOL    HW1 4117   0.690   1.161   1.083
 1151SOL    HW2 4118   0.802   1.231   0.987
 1152SOL     OW 4119   0.850   0.798   1.823
 1152SOL    HW1 4120   0.846   0.874   1.888
 1152SOL    HW2 4121   0.872   0.834   1.732
 1153SOL     OW 4122   0.685   1.012   0.665
 1153SOL    HW1 4123   0.754   0.996   0.735
 1153SOL    HW2 4124   0.612   1.069   0.703
 1154SOL     OW 4125   0.686   1.161   1.803
 1154SOL    HW1 4126   0.746   1.240   1.817
 1154SOL    HW2 4127   0.600   1.192   1.762
 1155SOL     OW 4128   0.335   1.435   1.061
 1155SOL    HW1 4129   0.257   1.404   1.008
 1155SOL    HW2 4130   0.393   1.493   1.004
 1156SOL     OW 4131   1.460   1.505   1.339
 1156SOL    HW1 4132   1.484   1.599   1.365
 1156SOL    HW2 4133   1.444   1.451   1.421
 1157SOL     OW 4134   0.438   0.392   1.499
 1157SOL    HW1 4135   0.520   0.336   1.508
 1157SOL    HW2 4136   0.357   0.334   1.503
 1158SOL     OW 4137   1.603   0.447   0.737
 1158SOL    HW1 4138   1.529   0.493   0.687
 1158SOL    HW2 4139   1.654   0.515   0.790
 1159SOL     OW 4140   0.231   1.713   0.483
 1159SOL    HW1 4141   0.265   1.790   0.537
 1159SOL    HW2 4142   0.275   1.713   0.393
 1160SOL     OW 4143   1.127   1.341   1.690
 1160SOL    HW1 4144   1.174   1.341   1.778
 1160SOL    HW2 4145   1.079   1.254   1.679
 1161SOL     OW 4146   0.230   1.434   0.538
 1161SOL    HW1 4147   0.204   1.530   0.538
 1161SOL    HW2 4148   0.159   1.380   0.583
 1162SOL     OW 4149   0.240   1.091   0.886
 1162SOL    HW1 4150   0.254   1.007   0.938
 1162SOL    HW2 4151   0.185   1.155   0.941
 1163SOL     OW 4152   0.620   1.786   1.439
 1163SOL    HW1 4153   0.528   1.769   1.474
 1163SOL    HW2 4154   0.648   1.878   1.465
 1164SOL     OW 4155   0.606   0.964   0.123
 1164SOL    HW1 4156   0.613   1.048   0.069
 1164SOL    HW2 4157   0.652   0.977   0.211
 1165SOL     OW 4158   1.594   0.114   1.480
 1165SOL    HW1 4159   1.576   0.181   1.408
 1165SOL    HW2 4160   1.591   0.160   1.569
 1166SOL     OW 4161   0.122   0.643   0.563
 1166SOL    HW1 4162   0.077   0.555   0.580
 1166SOL    HW2 4163   0.121   0.697   0.647
 1167SOL     OW 4164   1.842   1.767   0.359
 1167SOL    HW1 4165   1.896   1.738   0.439
 1167SOL    HW2 4166   1.872   1.857   0.330
 1168SOL     OW 4167   0.027   1.596   0.117
 1168SOL    HW1 4168   0.008   1.500   0.138
 1168SOL    HW2 4169  -0.006   1.654   0.192
 1169SOL     OW 4170   1.689   0.922   0.612
 1169SOL    HW1 4171   1.784   0.893   0.620
 1169SOL    HW2 4172   1.681   0.987   0.537
 1170SOL     OW 4173   1.641   1.108   0.432
 1170SOL    HW1 4174   1.727   1.110   0.380
 1170SOL    HW2 4175   1.655   1.155   0.520
 1171SOL     OW 4176   0.113   0.737   1.597
 1171SOL    HW1 4177   0.201   0.724   1.642
 1171SOL    HW2 4178   0.100   0.834   1.575
 1172SOL     OW 4179   0.613   1.365   0.726
 1172SOL    HW1 4180   0.564   1.278   0.735
 1172SOL    HW2 4181   0.590   1.408   0.639
 1173SOL     OW 4182   1.293   1.228   1.423
 1173SOL    HW1 4183   1.330   1.155   1.365
 1173SOL    HW2 4184   1.345   1.233   1.508
 1174SOL     OW 4185   0.809   0.004   0.502
 1174SOL    HW1 4186   0.849   0.095   0.493
 1174SOL    HW2 4187   0.709   0.012   0.508
 1175SOL     OW 4188   0.197   0.976   1.264
 1175SOL    HW1 4189   0.286   0.931   1.250
 1175SOL    HW2 4190   0.124   0.911   1.245
 1176SOL     OW 4191   1.525   0.999   0.190
 1176SOL    HW1 4192   1.462   0.923   0.203
 1176SOL    HW2 4193   1.573   1.017   0.276
 1177SOL     OW 4194   1.187   1.792   1.616
 1177SOL    HW1 4195   1.211   1.852   1.540
 1177SOL    HW2 4196   1.194   1.697   1.586
 1178SOL     OW 4197   0.317   0.251   1.801
 1178SOL    HW1 4198   0.388   0.322   1.807
 1178SOL    HW2 4199   0.229   0.290   1.829
 1179SOL     OW 4200   1.466   1.417   0.953
 1179SOL    HW1 4201   1.407   1.423   1.033
 1179SOL    HW2 4202   1.451   1.329   0.907
 1180SOL     OW 4203   1.667   1.714   0.572
 1180SOL    HW1 4204   1.626   1.691   0.484
 1180SOL    HW2 4205   1.649   1.640   0.637
 1181SOL     OW 4206   0.598   0.729   0.270
 1181SOL    HW1 4207   0.622   0.798   0.202
 1181SOL    HW2 4208   0.520   0.762   0.324
 1182SOL     OW 4209   1.281   0.345   0.944
 1182SOL    HW1 4210   1.195   0.295   0.931
 1182SOL    HW2 4211   1.343   0.291   1.000
 1183SOL     OW 4212   1.576   1.662   0.307
 1183SOL    HW1 4213   1.665   1.708   0.310
 1183SOL    HW2 4214   1.555   1.638   0.212
 1184SOL     OW 4215   0.807   0.605   1.465
 1184SOL    HW1 4216   0.760   0.602   1.554
 1184SOL    HW2 4217   0.756   0.550   1.399
 1185SOL     OW 4218   1.394   0.469   1.674
 1185SOL    HW1 4219   1.374   0.512   1.762
 1185SOL    HW2 4220   1.472   0.407   1.683
 1186SOL     OW 4221   0.973   0.890   1.572
 1186SOL    HW1 4222   1.019   0.806   1.543
 1186SOL    HW2 4223   0.917   0.924   1.497
 1187SOL     OW 4224   0.991   0.410   1.242
 1187SOL    HW1 4225   0.914   0.444   1.296
 1187SOL    HW2 4226   0.957   0.359   1.163
 1188SOL     OW 4227   1.041   0.701   0.429
 1188SOL    HW1 4228   1.067   0.697   0.525
 1188SOL    HW2 4229   0.956   0.650   0.415
 1189SOL     OW 4230   0.076   0.811   0.789
 1189SOL    HW1 4231   0.175   0.799   0.798
 1189SOL    HW2 4232   0.052   0.906   0.810
 1190SOL     OW 4233   0.865   0.348   0.195
 1190SOL    HW1 4234   0.924   0.411   0.146
 1190SOL    HW2 4235   0.884   0.254   0.166
 1191SOL     OW 4236   1.719   0.585   1.831
 1191SOL    HW1 4237   1.693   0.674   1.795
 1191SOL    HW2 4238   1.717   0.517   1.758
 1192SOL     OW 4239   1.362   1.144   0.545
 1192SOL    HW1 4240   1.445   1.115   0.497
 1192SOL    HW2 4241   1.313   1.211   0.489
 1193SOL     OW 4242   0.550   0.196   0.885
 1193SOL    HW1 4243   0.545   0.191   0.985
 1193SOL    HW2 4244   0.552   0.292   0.856
 1194SOL     OW 4245   1.008   1.456   0.477
 1194SOL    HW1 4246   0.962   1.528   0.425
 1194SOL    HW2 4247   1.004   1.476   0.575
 1195SOL     OW 4248   0.351   1.801   0.853
 1195SOL    HW1 4249   0.401   1.715   0.859
 1195SOL    HW2 4250   0.416   1.878   0.850
 1196SOL     OW 4251   1.795   1.066   0.873
 1196SOL    HW1 4252   1.733   1.051   0.797
 1196SOL    HW2 4253   1.743   1.077   0.958
 1197SOL     OW 4254   1.227   1.550   1.506
 1197SOL    HW1 4255   1.233   1.473   1.570
 1197SOL    HW2 4256   1.175   1.524   1.426
 1198SOL     OW 4257   0.321   0.943   0.242
 1198SOL    HW1 4258   0.403   0.982   0.200
 1198SOL    HW2 4259   0.294   0.861   0.193
 1199SOL     OW 4260   1.458   0.735   0.728
 1199SOL    HW1 4261   1.453   0.670   0.803
 1199SOL    HW2 4262   1.538   0.794   0.741
 1200SOL     OW 4263   0.461   1.266   1.727
 1200SOL    HW1 4264   0.411   1.267   1.641
 1200SOL    HW2 4265   0.398   1.248   1.803
 1201SOL     OW 4266   1.111   1.776   0.237
 1201SOL    HW1 4267   1.051   1.714   0.287
 1201SOL    HW2 4268   1.142   1.732   0.152
 1202SOL     OW 4269   0.202   0.285   1.498
 1202SOL    HW1 4270   0.122   0.345   1.485
 1202SOL    HW2 4271   0.192   0.236   1.584
 1203SOL     OW 4272   1.632   1.377   0.081
 1203SOL    HW1 4273   1.600   1.471   0.071
 1203SOL    HW2 4274   1.556   1.314   0.069
 1204SOL     OW 4275   0.464   1.743   0.323
 1204SOL    HW1 4276   0.497   1.782   0.409
 1204SOL    HW2 4277   0.540   1.736   0.258
 1205SOL     OW 4278   1.400   0.107   0.426
 1205SOL    HW1 4279   1.376   0.070   0.336
 1205SOL    HW2 4280   1.499   0.123   0.430
 1206SOL     OW 4281   0.249   1.785   1.241
 1206SOL    HW1 4282   0.306   1.720   1.291
 1206SOL    HW2 4283   0.233   1.752   1.148
 1207SOL     OW 4284   0.940   1.698   0.904
 1207SOL    HW1 4285   1.020   1.641   0.925
 1207SOL    HW2 4286   0.891   1.658   0.827
 1208SOL     OW 4287   0.382   0.700   0.480
 1208SOL    HW1 4288   0.427   0.610   0.477
 1208SOL    HW2 4289   0.288   0.689   0.513
 1209SOL     OW 4290   1.547   0.222   1.729
 1209SOL    HW1 4291   1.542   0.259   1.821
 1209SOL    HW2 4292   1.475   0.153   1.717
 1210SOL     OW 4293   0.614   0.122   0.117
 1210SOL    HW1 4294   0.712   0.100   0.124
 1210SOL    HW2 4295   0.583   0.105   0.024
 1211SOL     OW 4296   0.781   0.264   1.749
 1211SOL    HW1 4297   0.848   0.203   1.792
 1211SOL    HW2 4298   0.708   0.283   1.814
 1212SOL     OW 4299   0.888   1.514   1.195
 1212SOL    HW1 4300   0.865   1.489   1.101
 1212SOL    HW2 4301   0.949   1.445   1.234
 1213SOL     OW 4302   1.351   0.590   1.433
 1213SOL    HW1 4303   1.379   0.547   1.518
 1213SOL    HW2 4304   1.376   0.686   1.434
 1214SOL     OW 4305   0.803   1.402   0.924
 1214SOL    HW1 4306   0.893   1.416   0.882
 1214SOL    HW2 4307   0.732   1.404   0.853
 1215SOL     OW 4308   0.922   0.503   0.899
 1215SOL    HW1 4309   0.897   0.494   0.803
 1215SOL    HW2 4310   0.970   0.421   0.930
 1216SOL     OW 4311   0.539   0.064   0.512
 1216SOL    HW1 4312   0.458   0.065   0.570
 1216SOL    HW2 4313   0.542   0.147   0.457
 1217SOL     OW 4314   1.434   1.188   0.041
 1217SOL    HW1 4315   1.466   1.112   0.098
 1217SOL    HW2 4316   1.342   1.215   0.071
 1218SOL     OW 4317   0.297   0.035   0.171
 1218SOL    HW1 4318   0.346   0.119   0.150
 1218SOL    HW2 4319   0.359  -0.030   0.216
 1219SOL     OW 4320   0.935   0.236   0.480
 1219SOL    HW1 4321   0.887   0.277   0.402
 1219SOL    HW2 4322   1.034   0.234   0.461
 1220SOL     OW 4323   1.076   0.683   1.464
 1220SOL    HW1 4324   0.996   0.622   1.467
 1220SOL    HW2 4325   1.157   0.630   1.440
 1221SOL     OW 4326   1.227   1.570   0.793
 1221SOL    HW1 4327   1.248   1.644   0.728
 1221SOL    HW2 4328   1.295   1.570   0.866
 1222SOL     OW 4329   0.459   1.152   0.741
 1222SOL    HW1 4330   0.388   1.125   0.806
 1222SOL    HW2 4331   0.433   1.124   0.648
 1223SOL     OW 4332   1.271   1.797   0.591
 1223SOL    HW1 4333   1.315   1.861   0.527
 1223SOL    HW2 4334   1.221   1.849   0.661
 1224SOL     OW 4335   1.032   0.549   0.016
 1224SOL    HW1 4336   0.991   0.631  -0.023
 1224SOL    HW2 4337   1.096   0.575   0.089
 1225SOL     OW 4338   0.078   0.556   1.386
 1225SOL    HW1 4339   0.170   0.555   1.345
 1225SOL    HW2 4340   0.072   0.630   1.453
 1226SOL     OW 4341   0.561   0.222   1.147
 1226SOL    HW1 4342   0.599   0.138   1.184
 1226SOL    HW2 4343   0.473   0.241   1.191
 1227SOL     OW 4344   0.866   0.454   0.642
 1227SOL    HW1 4345   0.834   0.526   0.580
 1227SOL    HW2 4346   0.890   0.373   0.589
 1228SOL     OW 4347   1.017   0.039   0.753
 1228SOL    HW1 4348   0.945   0.044   0.684
 1228SOL    HW2 4349   0.993  -0.030   0.822
 1229SOL     OW 4350   1.429   1.173   0.867
 1229SOL    HW1 4351   1.374   1.089   0.860
 1229SOL    HW2 4352   1.455   1.202   0.775
 1230SOL     OW 4353   1.466   0.590   0.992
 1230SOL    HW1 4354   1.436   0.495   0.999
 1230SOL    HW2 4355   1.539   0.606   1.058
 1231SOL     OW 4356   1.857   0.833   0.377
 1231SOL    HW1 4357   1.899   0.769   0.441
 1231SOL    HW2 4358   1.819   0.782   0.299
 1232SOL     OW 4359   0.488   1.385   0.174
 1232SOL    HW1 4360   0.401   1.370   0.221
 1232SOL    HW2 4361   0.471   1.411   0.079
 1233SOL     OW 4362   1.664   1.280   0.657
 1233SOL    HW1 4363   1.763   1.288   0.671
 1233SOL    HW2 4364   1.619   1.364   0.688
 1234SOL     OW 4365   1.390   0.575   0.078
 1234SOL    HW1 4366   1.336   0.554   0.159
 1234SOL    HW2 4367   1.481   0.534   0.087
 1235SOL     OW 4368   0.527   0.256   0.328
 1235SOL    HW1 4369   0.554   0.197   0.253
 1235SOL    HW2 4370   0.527   0.351   0.297
 1236SOL     OW 4371   1.754   1.223   1.588
 1236SOL    HW1 4372   1.845   1.184   1.575
 1236SOL    HW2 4373   1.762   1.319   1.612
 1237SOL     OW 4374   1.064   1.347   1.340
 1237SOL    HW1 4375   0.984   1.324   1.395
 1237SOL    HW2 4376   1.147   1.321   1.389
 1238SOL     OW 4377   1.592   1.629   1.625
 1238SOL    HW1 4378   1.619   1.663   1.535
 1238SOL    HW2 4379   1.671   1.591   1.671
 1239SOL     OW 4380   1.111   1.195   1.100
 1239SOL    HW1 4381   1.071   1.239   1.181
 1239SOL    HW2 4382   1.070   1.232   1.017
 1240SOL     OW 4383   1.638   1.099   1.079
 1240SOL    HW1 4384   1.643   1.180   1.138
 1240SOL    HW2 4385   1.552   1.101   1.028
 1241SOL     OW 4386   0.915   0.089   1.402
 1241SOL    HW1 4387   0.940   0.069   1.307
 1241SOL    HW2 4388   0.987   0.145   1.444
 1242SOL     OW 4389   0.980   1.116   1.719
 1242SOL    HW1 4390   0.881   1.122   1.729
 1242SOL    HW2 4391   1.003   1.036   1.663
 1243SOL     OW 4392   0.705   1.050   0.368
 1243SOL    HW1 4393   0.691   1.057   0.467
 1243SOL    HW2 4394   0.789   0.999   0.350
 1244SOL     OW 4395   0.410   0.813   1.251
 1244SOL    HW1 4396   0.496   0.825   1.301
 1244SOL    HW2 4397   0.368   0.726   1.278
 1245SOL     OW 4398   1.274   0.386   1.262
 1245SOL    HW1 4399   1.295   0.460   1.326
 1245SOL    HW2 4400   1.185   0.403   1.219
 1246SOL     OW 4401   0.064   1.564   1.331
 1246SOL    HW1 4402   0.018   1.646   1.297
 1246SOL    HW2 4403   0.162   1.583   1.340
 1247SOL     OW 4404   0.367   1.100   0.501
 1247SOL    HW1 4405   0.360   1.183   0.445
 1247SOL    HW2 4406   0.371   1.020   0.441
 1248SOL     OW 4407   0.566   0.537   0.865
 1248SOL    HW1 4408   0.578   0.603   0.791
 1248SOL    HW2 4409   0.612   0.571   0.948
 1249SOL     OW 4410   1.252   1.348   0.388
 1249SOL    HW1 4411   1.302   1.425   0.428
 1249SOL    HW2 4412   1.157   1.350   0.420
 1250SOL     OW 4413   1.272   1.445   1.142
 1250SOL    HW1 4414   1.319   1.458   1.229
 1250SOL    HW2 4415   1.206   1.371   1.151
 1251SOL     OW 4416   1.582   0.639   0.472
 1251SOL    HW1 4417   1.551   0.700   0.545
 1251SOL    HW2 4418   1.632   0.691   0.403
 1252SOL     OW 4419   0.354   1.510   1.329
 1252SOL    HW1 4420   0.333   1.466   1.242
 1252SOL    HW2 4421   0.451   1.536   1.332
 1253SOL     OW 4422   0.402   0.751   1.598
 1253SOL    HW1 4423   0.470   0.806   1.551
 1253SOL    HW2 4424   0.442   0.663   1.625
 1254SOL     OW 4425   1.587   0.779   1.670
 1254SOL    HW1 4426   1.495   0.817   1.665
 1254SOL    HW2 4427   1.647   0.826   1.605
 1255SOL     OW 4428   1.013   0.105   1.770
 1255SOL    HW1 4429   1.019   0.190   1.718
 1255SOL    HW2 4430   1.045   0.029   1.713
 1256SOL     OW 4431   0.504   0.050   1.740
 1256SOL    HW1 4432   0.462  -0.007   1.670
 1256SOL    HW2 4433   0.438   0.119   1.772
 1257SOL     OW 4434   0.573   0.870   1.029
 1257SOL    HW1 4435   0.617   0.959   1.020
 1257SOL    HW2 4436   0.510   0.870   1.106
 1258SOL     OW 4437   1.360   0.862   1.045
 1258SOL    HW1 4438   1.285   0.862   0.979
 1258SOL    HW2 4439   1.397   0.770   1.054
 1259SOL     OW 4440   1.209   0.525   0.275
 1259SOL    HW1 4441   1.222   0.441   0.329
 1259SOL    HW2 4442   1.180   0.599   0.335
 1260SOL     OW 4443   0.307   0.213   1.231
 1260SOL    HW1 4444   0.284   0.250   1.321
 1260SOL    HW2 4445   0.277   0.118   1.225
 1261SOL     OW 4446   0.037   1.310   1.282
 1261SOL    HW1 4447   0.090   1.261   1.350
 1261SOL    HW2 4448   0.059   1.408   1.287
 1262SOL     OW 4449   0.732   0.634   1.064
 1262SOL    HW1 4450   0.791   0.608   0.988
 1262SOL    HW2 4451   0.704   0.730   1.053
 1263SOL     OW 4452   1.728   0.935   1.854
 1263SOL    HW1 4453   1.682   0.928   1.765
 1263SOL    HW2 4454   1.666   0.979   1.920
 1264SOL     OW 4455   0.307   0.063   0.618
 1264SOL    HW1 4456   0.296   0.157   0.651
 1264SOL    HW2 4457   0.302   0.000   0.695
 1265SOL     OW 4458   1.622   0.367   0.374
 1265SOL    HW1 4459   1.624   0.291   0.438
 1265SOL    HW2 4460   1.574   0.444   0.414
 1266SOL     OW 4461   1.023   0.766   0.966
 1266SOL    HW1 4462   1.038   0.787   1.062
 1266SOL    HW2 4463   0.993   0.671   0.957
 1267SOL     OW 4464   0.980   1.573   1.700
 1267SOL    HW1 4465   0.960   1.617   1.612
 1267SOL    HW2 4466   1.019   1.482   1.684
 1268SOL     OW 4467   1.859   1.518   1.605
 1268SOL    HW1 4468   1.873   1.545   1.510
 1268SOL    HW2 4469   1.942   1.540   1.658
 1269SOL     OW 4470   0.350   0.898   1.804
 1269SOL    HW1 4471   0.426   0.942   1.852
 1269SOL    HW2 4472   0.385   0.851   1.722
 1270SOL     OW 4473   1.540   0.274   0.125
 1270SOL    HW1 4474   1.479   0.199   0.148
 1270SOL    HW2 4475   1.562   0.326   0.208
 1271SOL     OW 4476   1.303   0.838   0.042
 1271SOL    HW1 4477   1.337   0.745   0.057
 1271SOL    HW2 4478   1.321   0.865  -0.053
 1272SOL     OW 4479   1.068   1.333   0.849
 1272SOL    HW1 4480   1.075   1.249   0.794
 1272SOL    HW2 4481   1.130   1.402   0.813
 1273SOL     OW 4482   0.319   0.810   0.949
 1273SOL    HW1 4483   0.412   0.846   0.954
 1273SOL    HW2 4484   0.313   0.725   1.001
 1274SOL     OW 4485   0.339   0.509   1.006
 1274SOL    HW1 4486   0.287   0.426   0.989
 1274SOL    HW2 4487   0.416   0.514   0.942
 1275SOL     OW 4488   1.138   0.380   1.678
 1275SOL    HW1 4489   1.093   0.443   1.742
 1275SOL    HW2 4490   1.231   0.411   1.661
 1276SOL     OW 4491   1.160   0.207   1.477
 1276SOL    HW1 4492   1.160   0.271   1.554
 1276SOL    HW2 4493   1.188   0.255   1.394
 1277SOL     OW 4494   0.008   1.326   0.200
 1277SOL    HW1 4495  -0.085   1.347   0.169
 1277SOL    HW2 4496   0.018   1.227   0.213
 1278SOL     OW 4497   0.088   1.801   0.927
 1278SOL    HW1 4498   0.046   1.715   0.900
 1278SOL    HW2 4499   0.182   1.804   0.893
 1279SOL     OW 4500   0.504   1.568   0.910
 1279SOL    HW1 4501   0.570   1.642   0.919
 1279SOL    HW2 4502   0.548   1.489   0.868
 1280SOL     OW 4503   1.002   0.796   1.238
 1280SOL    HW1 4504   1.043   0.764   1.324
 1280SOL    HW2 4505   0.906   0.769   1.235
 1281SOL     OW 4506   0.040   0.544   1.114
 1281SOL    HW1 4507   0.125   0.511   1.073
 1281SOL    HW2 4508   0.053   0.559   1.212
 1282SOL     OW 4509   0.189   0.520   1.722
 1282SOL    HW1 4510   0.248   0.480   1.652
 1282SOL    HW2 4511   0.131   0.591   1.681
 1283SOL     OW 4512   1.369   0.950   1.660
 1283SOL    HW1 4513   1.408   1.039   1.680
 1283SOL    HW2 4514   1.379   0.930   1.563
 1284SOL     OW 4515   0.815   0.572   0.325
 1284SOL    HW1 4516   0.822   0.483   0.279
 1284SOL    HW2 4517   0.721   0.606   0.317
 1285SOL     OW 4518   1.657   0.604   1.206
 1285SOL    HW1 4519   1.619   0.535   1.268
 1285SOL    HW2 4520   1.739   0.568   1.162
 1286SOL     OW 4521   0.252   1.564   1.744
 1286SOL    HW1 4522   0.222   1.621   1.820
 1286SOL    HW2 4523   0.245   1.467   1.770
 1287SOL     OW 4524   0.671   0.464   1.269
 1287SOL    HW1 4525   0.637   0.375   1.239
 1287SOL    HW2 4526   0.697   0.518   1.189
 1288SOL     OW 4527   0.930   1.678   1.465
 1288SOL    HW1 4528   0.906   1.660   1.370
 1288SOL    HW2 4529   0.960   1.772   1.475
 1289SOL     OW 4530   0.473   0.500   0.191
 1289SOL    HW1 4531   0.534   0.580   0.195
 1289SOL    HW2 4532   0.378   0.531   0.198
 1290SOL     OW 4533   0.159   1.137   1.466
 1290SOL    HW1 4534   0.181   1.076   1.542
 1290SOL    HW2 4535   0.169   1.088   1.380
 1291SOL     OW 4536   1.347   1.059   1.234
 1291SOL    HW1 4537   1.371   0.996   1.160
 1291SOL    HW2 4538   1.257   1.099   1.216
 1292SOL     OW 4539   1.302   0.855   0.309
 1292SOL    HW1 4540   1.216   0.824   0.351
 1292SOL    HW2 4541   1.298   0.841   0.210
 1293SOL     OW 4542   1.759   1.747   1.154
 1293SOL    HW1 4543   1.820   1.777   1.081
 1293SOL    HW2 4544   1.721   1.658   1.132
 1294SOL     OW 4545   1.252   1.731   1.128
 1294SOL    HW1 4546   1.336   1.736   1.074
 1294SOL    HW2 4547   1.229   1.635   1.146
 1295SOL     OW 4548   0.083   1.258   1.022
 1295SOL    HW1 4549   0.078   1.257   1.122
 1295SOL    HW2 4550   0.000   1.217   0.984
 1296SOL     OW 4551   0.688   1.662   1.716
 1296SOL    HW1 4552   0.632   1.743   1.725
 1296SOL    HW2 4553   0.740   1.666   1.630
 1297SOL     OW 4554   0.903   0.086   0.133
 1297SOL    HW1 4555   0.954   0.087   0.047
 1297SOL    HW2 4556   0.959   0.044   0.204
 1298SOL     OW 4557   1.726   0.135   0.523
 1298SOL    HW1 4558   1.799   0.118   0.456
 1298SOL    HW2 4559   1.695   0.048   0.561
 1299SOL     OW 4560   1.388   1.573   0.477
 1299SOL    HW1 4561   1.455   1.585   0.403
 1299SOL    HW2 4562   1.348   1.662   0.500
 1300SOL     OW 4563   0.130   1.794   1.851
 1300SOL    HW1 4564   0.089   1.720   1.904
 1300SOL    HW2 4565   0.194   1.845   1.909
 1301SOL     OW 4566   1.280   0.927   0.672
 1301SOL    HW1 4567   1.340   0.846   0.674
 1301SOL    HW2 4568   1.320   0.996   0.612
 1302SOL     OW 4569   0.830   1.273   1.422
 1302SOL    HW1 4570   0.825   1.306   1.517
 1302SOL    HW2 4571   0.744   1.292   1.376
 1303SOL     OW 4572   0.672   1.616   0.154
 1303SOL    HW1 4573   0.681   1.626   0.055
 1303SOL    HW2 4574   0.632   1.527   0.175
 1304SOL     OW 4575   1.650   1.720   1.394
 1304SOL    HW1 4576   1.703   1.730   1.310
 1304SOL    HW2 4577   1.623   1.810   1.428
 1305SOL     OW 4578   1.841   0.175   0.963
 1305SOL    HW1 4579   1.880   0.090   0.927
 1305SOL    HW2 4580   1.743   0.177   0.944
 1306SOL     OW 4581   0.263   0.326   0.720
 1306SOL    HW1 4582   0.184   0.377   0.686
 1306SOL    HW2 4583   0.254   0.311   0.818
 1307SOL     OW 4584   1.194   1.612   0.031
 1307SOL    HW1 4585   1.200   1.519   0.068
 1307SOL    HW2 4586   1.135   1.612  -0.049
 1308SOL     OW 4587   0.822   1.002   1.372
 1308SOL    HW1 4588   0.862   1.001   1.280
 1308SOL    HW2 4589   0.832   1.094   1.412
 1309SOL     OW 4590   0.916   0.910   0.291
 1309SOL    HW1 4591   0.979   0.948   0.223
 1309SOL    HW2 4592   0.956   0.827   0.330
 1310SOL     OW 4593   1.504   1.607   0.044
 1310SOL    HW1 4594   1.412   1.644   0.051
 1310SOL    HW2 4595   1.542   1.627  -0.046
 1311SOL     OW 4596   0.372   1.288   1.490
 1311SOL    HW1 4597   0.359   1.381   1.456
 1311SOL    HW2 4598   0.288   1.236   1.477
 1312SOL     OW 4599   1.614   1.292   1.289
 1312SOL    HW1 4600   1.674   1.295   1.369
 1312SOL    HW2 4601   1.539   1.356   1.302
 1313SOL     OW 4602   1.039   1.098   0.696
 1313SOL    HW1 4603   0.969   1.051   0.750
 1313SOL    HW2 4604   1.098   1.030   0.653
 1314SOL     OW 4605   1.014   0.236   0.971
 1314SOL    HW1 4606   1.006   0.200   0.878
 1314SOL    HW2 4607   1.012   0.160   1.036
 1315SOL     OW 4608   0.590   1.487   0.491
 1315SOL    HW1 4609   0.632   1.429   0.421
 1315SOL    HW2 4610   0.546   1.566   0.447
 1316SOL     OW 4611   1.709   0.385   1.381
 1316SOL    HW1 4612   1.782   0.454   1.385
 1316SOL    HW2 4613   1.737   0.310   1.322
 1317SOL     OW 4614   0.255   1.348   0.290
 1317SOL    HW1 4615   0.159   1.349   0.263
 1317SOL    HW2 4616   0.267   1.401   0.374
 1318SOL     OW 4617   0.105   1.013   1.726
 1318SOL    HW1 4618   0.028   0.980   1.780
 1318SOL    HW2 4619   0.190   0.983   1.768
 1319SOL     OW 4620   0.672   0.203   1.489
 1319SOL    HW1 4621   0.762   0.187   1.449
 1319SOL    HW2 4622   0.680   0.208   1.588
 1320SOL     OW 4623   0.075   0.345   0.033
 1320SOL    HW1 4624  -0.017   0.317   0.004
 1320SOL    HW2 4625   0.106   0.422  -0.023
 1321SOL     OW 4626   1.440   0.856   1.398
 1321SOL    HW1 4627   1.383   0.908   1.335
 1321SOL    HW2 4628   1.536   0.868   1.374
 1322SOL     OW 4629   0.072   0.166   0.318
 1322SOL    HW1 4630   0.055   0.249   0.264
 1322SOL    HW2 4631   0.162   0.129   0.296
 1323SOL     OW 4632   1.183   1.335   0.119
 1323SOL    HW1 4633   1.084   1.324   0.121
 1323SOL    HW2 4634   1.217   1.350   0.212
 1324SOL     OW 4635   0.613   0.842   1.431
 1324SOL    HW1 4636   0.669   0.923   1.414
 1324SOL    HW2 4637   0.672   0.762   1.434
 1325SOL     OW 4638   1.493   1.767   0.959
 1325SOL    HW1 4639   1.526   1.831   0.890
 1325SOL    HW2 4640   1.559   1.761   1.034
 1326SOL     OW 4641   0.716   0.565   1.708
 1326SOL    HW1 4642   0.735   0.630   1.782
 1326SOL    HW2 4643   0.776   0.485   1.717
 1327SOL     OW 4644   1.450   1.220   1.633
 1327SOL    HW1 4645   1.441   1.210   1.732
 1327SOL    HW2 4646   1.546   1.213   1.607
 1328SOL     OW 4647   0.390   1.741   1.560
 1328SOL    HW1 4648   0.299   1.782   1.558
 1328SOL    HW2 4649   0.383   1.647   1.592
 1329SOL     OW 4650   1.674   0.883   1.254
 1329SOL    HW1 4651   1.647   0.794   1.217
 1329SOL    HW2 4652   1.675   0.951   1.181
 1330SOL     OW 4653   1.225   0.325   0.449
 1330SOL    HW1 4654   1.290   0.251   0.438
 1330SOL    HW2 4655   1.245   0.375   0.533
 1331SOL     OW 4656   0.594   0.745   0.652
 1331SOL    HW1 4657   0.644   0.830   0.633
 1331SOL    HW2 4658   0.506   0.747   0.604
 1332SOL     OW 4659   1.777   0.342   1.642
 1332SOL    HW1 4660   1.760   0.373   1.548
 1332SOL    HW2 4661   1.693   0.305   1.680
 1333SOL     OW 4662   1.730   0.934   1.517
 1333SOL    HW1 4663   1.768   1.025   1.532
 1333SOL    HW2 4664   1.722   0.917   1.418
 1334SOL     OW 4665   0.859   1.374   0.016
 1334SOL    HW1 4666   0.813   1.389   0.104
 1334SOL    HW2 4667   0.903   1.459  -0.014
 1335SOL     OW 4668   0.661   1.790   0.953
 1335SOL    HW1 4669   0.615   1.878   0.940
 1335SOL    HW2 4670   0.760   1.802   0.946
 1336SOL     OW 4671   0.859   0.956   0.861
 1336SOL    HW1 4672   0.913   0.887   0.909
 1336SOL    HW2 4673   0.827   1.025   0.927
 1337SOL     OW 4674   1.083   0.984   0.087
 1337SOL    HW1 4675   1.060   1.037   0.005
 1337SOL    HW2 4676   1.164   0.928   0.068
 1338SOL     OW 4677   1.861   1.569   0.851
 1338SOL    HW1 4678   1.790   1.557   0.781
 1338SOL    HW2 4679   1.862   1.490   0.911
 1339SOL     OW 4680   0.221   1.314   1.844
 1339SOL    HW1 4681   0.156   1.241   1.823
 1339SOL    HW2 4682   0.225   1.328   1.942
 1340SOL     OW 4683   0.079   1.240   0.653
 1340SOL    HW1 4684   0.078   1.193   0.741
 1340SOL    HW2 4685   0.161   1.212   0.602
 1341SOL     OW 4686   0.672   1.391   1.624
 1341SOL    HW1 4687   0.594   1.341   1.662
 1341SOL    HW2 4688   0.669   1.486   1.655
 1342SOL     OW 4689   1.824   0.192   1.227
 1342SOL    HW1 4690   1.820   0.102   1.271
 1342SOL    HW2 4691   1.827   0.181   1.128
 1343SOL     OW 4692   0.428   0.424   0.520
 1343SOL    HW1 4693   0.458   0.352   0.458
 1343SOL    HW2 4694   0.389   0.384   0.603
 1344SOL     OW 4695   1.705   1.487   1.104
 1344SOL    HW1 4696   1.612   1.462   1.077
 1344SOL    HW2 4697   1.731   1.437   1.186
 1345SOL     OW 4698   0.317   0.547   1.280
 1345SOL    HW1 4699   0.355   0.488   1.352
 1345SOL    HW2 4700   0.357   0.521   1.192
 1346SOL     OW 4701   0.812   1.586   0.687
 1346SOL    HW1 4702   0.844   1.596   0.593
 1346SOL    HW2 4703   0.733   1.524   0.689
 1347SOL     OW 4704   1.424   0.214   1.112
 1347SOL    HW1 4705   1.476   0.149   1.167
 1347SOL    HW2 4706   1.375   0.277   1.173
 1348SOL     OW 4707   1.001   0.034   1.154
 1348SOL    HW1 4708   0.938  -0.038   1.123
 1348SOL    HW2 4709   1.094  -0.002   1.154
 1349SOL     OW 4710   0.770   1.330   0.301
 1349SOL    HW1 4711   0.724   1.243   0.318
 1349SOL    HW2 4712   0.861   1.327   0.342
 1350SOL     OW 4713   0.618   1.567   1.284
 1350SOL    HW1 4714   0.613   1.649   1.341
 1350SOL    HW2 4715   0.707   1.564   1.239
 1351SOL     OW 4716   1.352   0.052   0.168
 1351SOL    HW1 4717   1.387   0.011   0.084
 1351SOL    HW2 4718   1.262   0.014   0.188
 1352SOL     OW 4719   1.300   0.453   0.691
 1352SOL    HW1 4720   1.241   0.533   0.695
 1352SOL    HW2 4721   1.315   0.418   0.784
 1353SOL     OW 4722   1.593   0.221   0.882
 1353SOL    HW1 4723   1.509   0.220   0.936
 1353SOL    HW2 4724   1.595   0.304   0.826
 1354SOL     OW 4725   0.039   1.077   0.300
 1354SOL    HW1 4726   0.138   1.066   0.291
 1354SOL    HW2 4727  -0.001   0.991   0.332
 1355SOL     OW 4728   0.875   1.646   0.337
 1355SOL    HW1 4729   0.798   1.611   0.283
 1355SOL    HW2 4730   0.843   1.717   0.399
 1356SOL     OW 4731   0.230   0.628   1.975
 1356SOL    HW1 4732   0.137   0.626   2.012
 1356SOL    HW2 4733   0.231   0.589   1.883
 1357SOL     OW 4734   0.225   0.275   2.858
 1357SOL    HW1 4735   0.260   0.258   2.950
 1357SOL    HW2 4736   0.137   0.230   2.846
 1358SOL     OW 4737   0.019   0.368   2.509
 1358SOL    HW1 4738  -0.063   0.411   2.548
 1358SOL    HW2 4739  -0.009   0.295   2.446
 1359SOL     OW 4740   0.569   1.275   3.027
 1359SOL    HW1 4741   0.476   1.268   2.990
 1359SOL    HW2 4742   0.580   1.364   3.071
 1360SOL     OW 4743   1.555   1.511   2.565
 1360SOL    HW1 4744   1.498   1.495   2.646
 1360SOL    HW2 4745   1.496   1.521   2.485
 1361SOL     OW 4746   1.135   0.703   2.579
 1361SOL    HW1 4747   1.192   0.781   2.554
 1361SOL    HW2 4748   1.075   0.729   2.655
 1362SOL     OW 4749   1.755   0.607   2.093
 1362SOL    HW1 4750   1.743   0.594   1.994
 1362SOL    HW2 4751   1.725   0.526   2.142
 1363SOL     OW 4752   0.768   1.144   2.885
 1363SOL    HW1 4753   0.690   1.161   2.945
 1363SOL    HW2 4754   0.802   1.231   2.849
 1364SOL     OW 4755   0.850   0.798   3.685
 1364SOL    HW1 4756   0.846   0.874   3.750
 1364SOL    HW2 4757   0.872   0.834   3.594
 1365SOL     OW 4758   0.685   1.012   2.527
 1365SOL    HW1 4759   0.754   0.996   2.597
 1365SOL    HW2 4760   0.612   1.069   2.565
 1366SOL     OW 4761   0.686   1.161   3.665
 1366SOL    HW1 4762   0.746   1.240   3.679
 1366SOL    HW2 4763   0.600   1.192   3.624
 1367SOL     OW 4764   0.335   1.435   2.923
 1367SOL    HW1 4765   0.257   1.404   2.870
 1367SOL    HW2 4766   0.393   1.493   2.866
 1368SOL     OW 4767   1.460   1.505   3.201
 1368SOL    HW1 4768   1.484   1.599   3.227
 1368SOL    HW2 4769   1.444   1.451   3.283
 1369SOL     OW 4770   0.438   0.392   3.361
 1369SOL    HW1 4771   0.520   0.336   3.370
 1369SOL    HW2 4772   0.357   0.334   3.365
 1370SOL     OW 4773   1.603   0.447   2.599
 1370SOL    HW1 4774   1.529   0.493   2.549
 1370SOL    HW2 4775   1.654   0.515   2.652
 1371SOL     OW 4776   0.231   1.713   2.345
 1371SOL    HW1 4777   0.265   1.790   2.399
 1371SOL    HW2 4778   0.275   1.713   2.255
 1372SOL     OW 4779   1.127   1.341   3.552
 1372SOL    HW1 4780   1.174   1.341   3.640
 1372SOL    HW2 4781   1.079   1.254   3.541
 1373SOL     OW 4782   0.230   1.434   2.400
 1373SOL    HW1 4783   0.204   1.530   2.400
 1373SOL    HW2 4784   0.159   1.380   2.445
 1374SOL     OW 4785   0.240   1.091   2.748
 1374SOL    HW1 4786   0.254   1.007   2.800
 1374SOL    HW2 4787   0.185   1.155   2.803
 1375SOL     OW 4788   0.620   1.786   3.301
 1375SOL    HW1 4789   0.528   1.769   3.336
 1375SOL    HW2 4790   0.648   1.878   3.327
 1376SOL     OW 4791   0.606   0.964   1.985
 1376SOL    HW1 4792   0.613   1.048   1.931
 1376SOL    HW2 4793   0.652   0.977   2.073
 1377SOL     OW 4794   1.594   0.114   3.342
 1377SOL    HW1 4795   1.576   0.181   3.270
 1377SOL    HW2 4796   1.591   0.160   3.431
 1378SOL     OW 4797   0.122   0.643   2.425
 1378SOL    HW1 4798   0.077   0.555   2.442
 1378SOL    HW2 4799   0.121   0.697   2.509
 1379SOL     OW 4800   1.842   1.767   2.221
 1379SOL    HW1 4801   1.896   1.738   2.301
 1379SOL    HW2 4802   1.872   1.857   2.192
 1380SOL     OW 4803   0.027   1.596   1.979
 1380SOL    HW1 4804   0.008   1.500   2.000
 1380SOL    HW2 4805  -0.006   1.654   2.054
 1381SOL     OW 4806   1.689   0.922   2.474
 1381SOL    HW1 4807   1.784   0.893   2.482
 1381SOL    HW2 4808   1.681   0.987   2.399
 1382SOL     OW 4809   1.641   1.108   2.294
 1382SOL    HW1 4810   1.727   1.110   2.242
 1382SOL    HW2 4811   1.655   1.155   2.382
 1383SOL     OW 4812   0.113   0.737   3.459
 1383SOL    HW1 4813   0.201   0.724   3.504
 1383SOL    HW2 4814   0.100   0.834   3.437
 1384SOL     OW 4815   0.613   1.365   2.588
 1384SOL    HW1 4816   0.564   1.278   2.597
 1384SOL    HW2 4817   0.590   1.408   2.501
 1385SOL     OW 4818   1.293   1.228   3.285
 1385SOL    HW1 4819   1.330   1.155   3.227
 1385SOL    HW2 4820   1.345   1.233   3.370
 1386SOL     OW 4821   0.809   0.004   2.364
 1386SOL    HW1 4822   0.849   0.095   2.355
 1386SOL    HW2 4823   0.709   0.012   2.370
 1387SOL     OW 4824   0.197   0.976   3.126
 1387SOL    HW1 4825   0.286   0.931   3.112
 1387SOL    HW2 4826   0.124   0.911   3.107
 1388SOL     OW 4827   1.525   0.999   2.052
 1388SOL    HW1 4828   1.462   0.923   2.065
 1388SOL    HW2 4829   1.573   1.017   2.138
 1389SOL     OW 4830   1.187   1.792   3.478
 1389SOL    HW1 4831   1.211   1.852   3.402
 1389SOL    HW2 4832   1.194   1.697   3.448
 1390SOL     OW 4833   0.317   0.251   3.663
 1390SOL    HW1 4834   0.388   0.322   3.669
 1390SOL    HW2 4835   0.229   0.290   3.691
 1391SOL     OW 4836   1.466   1.417   2.815
 1391SOL    HW1 4837   1.407   1.423   2.895
 1391SOL    HW2 4838   1.451   1.329   2.769
 1392SOL     OW 4839   1.667   1.714   2.434
 1392SOL    HW1 4840   1.626   1.691   2.346
 1392SOL    HW2 4841   1.649   1.640   2.499
 1393SOL     OW 4842   0.598   0.729   2.132
 1393SOL    HW1 4843   0.622   0.798   2.064
 1393SOL    HW2 4844   0.520   0.762   2.186
 1394SOL     OW 4845   1.281   0.345   2.806
 1394SOL    HW1 4846   1.195   0.295   2.793
 1394SOL    HW2 4847   1.343   0.291   2.862
 1395SOL     OW 4848   1.576   1.662   2.169
 1395SOL    HW1 4849   1.665   1.708   2.172
 1395SOL    HW2 4850   1.555   1.638   2.074
 1396SOL     OW 4851   0.807   0.605   3.327
 1396SOL    HW1 4852   0.760   0.602   3.416
 1396SOL    HW2 4853   0.756   0.550   3.261
 1397SOL     OW 4854   1.394   0.469   3.536
 1397SOL    HW1 4855   1.374   0.512   3.624
 1397SOL    HW2 4856   1.472   0.407   3.545
 1398SOL     OW 4857   0.973   0.890   3.434
 1398SOL    HW1 4858   1.019   0.806   3.405
 1398SOL    HW2 4859   0.917   0.924   3.359
 1399SOL     OW 4860   0.991   0.410   3.104
 1399SOL    HW1 4861   0.914   0.444   3.158
 1399SOL    HW2 4862   0.957   0.359   3.025
 1400SOL     OW 4863   1.041   0.701   2.291
 1400SOL    HW1 4864   1.067   0.697   2.387
 1400SOL    HW2 4865   0.956   0.650   2.277
 1401SOL     OW 4866   0.076   0.811   2.651
 1401SOL    HW1 4867   0.175   0.799   2.660
 1401SOL    HW2 4868   0.052   0.906   2.672
 1402SOL     OW 4869   0.130   1.821   3.433
 1402SOL    HW1 4870   0.120   1.806   3.532
 1402SOL    HW2 4871   0.044   1.857   3.397
 1403SOL     OW 4872   0.865   0.348   2.057
 1403SOL    HW1 4873   0.924   0.411   2.008
 1403SOL    HW2 4874   0.884   0.254   2.028
 1404SOL     OW 4875   1.719   0.585   3.693
 1404SOL    HW1 4876   1.693   0.674   3.657
 1404SOL    HW2 4877   1.717   0.517   3.620
 1405SOL     OW 4878   1.362   1.144   2.407
 1405SOL    HW1 4879   1.445   1.115   2.359
 1405SOL    HW2 4880   1.313   1.211   2.351
 1406SOL     OW 4881   0.550   0.196   2.747
 1406SOL    HW1 4882   0.545   0.191   2.847
 1406SOL    HW2 4883   0.552   0.292   2.718
 1407SOL     OW 4884   1.008   1.456   2.339
 1407SOL    HW1 4885   0.962   1.528   2.287
 1407SOL    HW2 4886   1.004   1.476   2.437
 1408SOL     OW 4887   0.351   1.801   2.715
 1408SOL    HW1 4888   0.401   1.715   2.721
 1408SOL    HW2 4889   0.416   1.878   2.712
 1409SOL     OW 4890   1.795   1.066   2.735
 1409SOL    HW1 4891   1.733   1.051   2.659
 1409SOL    HW2 4892   1.743   1.077   2.820
 1410SOL     OW 4893   1.227   1.550   3.368
 1410SOL    HW1 4894   1.233   1.473   3.432
 1410SOL    HW2 4895   1.175   1.524   3.288
 1411SOL     OW 4896   0.321   0.943   2.104
 1411SOL    HW1 4897   0.403   0.982   2.062
 1411SOL    HW2 4898   0.294   0.861   2.055
 1412SOL     OW 4899   1.458   0.735   2.590
 1412SOL    HW1 4900   1.453   0.670   2.665
 1412SOL    HW2 4901   1.538   0.794   2.603
 1413SOL     OW 4902   0.461   1.266   3.589
 1413SOL    HW1 4903   0.411   1.267   3.503
 1413SOL    HW2 4904   0.398   1.248   3.665
 1414SOL     OW 4905   1.111   1.776   2.099
 1414SOL    HW1 4906   1.051   1.714   2.149
 1414SOL    HW2 4907   1.142   1.732   2.014
 1415SOL     OW 4908   0.202   0.285   3.360
 1415SOL    HW1 4909   0.122   0.345   3.347
 1415SOL    HW2 4910   0.192   0.236   3.446
 1416SOL     OW 4911   1.632   1.377   1.943
 1416SOL    HW1 4912   1.600   1.471   1.933
 1416SOL    HW2 4913   1.556   1.314   1.931
 1417SOL     OW 4914   0.464   1.743   2.185
 1417SOL    HW1 4915   0.497   1.782   2.271
 1417SOL    HW2 4916   0.540   1.736   2.120
 1418SOL     OW 4917   1.400   0.107   2.288
 1418SOL    HW1 4918   1.376   0.070   2.198
 1418SOL    HW2 4919   1.499   0.123   2.292
 1419SOL     OW 4920   0.249   1.785   3.103
 1419SOL    HW1 4921   0.306   1.720   3.153
 1419SOL    HW2 4922   0.233   1.752   3.010
 1420SOL     OW 4923   0.940   1.698   2.766
 1420SOL    HW1 4924   1.020   1.641   2.787
 1420SOL    HW2 4925   0.891   1.658   2.689
 1421SOL     OW 4926   0.382   0.700   2.342
 1421SOL    HW1 4927   0.427   0.610   2.339
 1421SOL    HW2 4928   0.288   0.689   2.375
 1422SOL     OW 4929   1.547   0.222   3.591
 1422SOL    HW1 4930   1.542   0.259   3.683
 1422SOL    HW2 4931   1.475   0.153   3.579
 1423SOL     OW 4932   0.614   0.122   1.979
 1423SOL    HW1 4933   0.712   0.100   1.986
 1423SOL    HW2 4934   0.583   0.105   1.886
 1424SOL     OW 4935   0.781   0.264   3.611
 1424SOL    HW1 4936   0.848   0.203   3.654
 1424SOL    HW2 4937   0.708   0.283   3.676
 1425SOL     OW 4938   0.888   1.514   3.057
 1425SOL    HW1 4939   0.865   1.489   2.963
 1425SOL    HW2 4940   0.949   1.445   3.096
 1426SOL     OW 4941   1.351   0.590   3.295
 1426SOL    HW1 4942   1.379   0.547   3.380
 1426SOL    HW2 4943   1.376   0.686   3.296
 1427SOL     OW 4944   0.803   1.402   2.786
 1427SOL    HW1 4945   0.893   1.416   2.744
 1427SOL    HW2 4946   0.732   1.404   2.715
 1428SOL     OW 4947   0.922   0.503   2.761
 1428SOL    HW1 4948   0.897   0.494   2.665
 1428SOL    HW2 4949   0.970   0.421   2.792
 1429SOL     OW 4950   0.539   0.064   2.374
 1429SOL    HW1 4951   0.458   0.065   2.432
 1429SOL    HW2 4952   0.542   0.147   2.319
 1430SOL     OW 4953   1.434   1.188   1.903
 1430SOL    HW1 4954   1.466   1.112   1.960
 1430SOL    HW2 4955   1.342   1.215   1.933
 1431SOL     OW 4956   0.297   0.035   2.033
 1431SOL    HW1 4957   0.346   0.119   2.012
 1431SOL    HW2 4958   0.359  -0.030   2.078
 1432SOL     OW 4959   0.935   0.236   2.342
 1432SOL    HW1 4960   0.887   0.277   2.264
 1432SOL    HW2 4961   1.034   0.234   2.323
 1433SOL     OW 4962   1.076   0.683   3.326
 1433SOL    HW1 4963   0.996   0.622   3.329
 1433SOL    HW2 4964   1.157   0.630   3.302
 1434SOL     OW 4965   1.227   1.570   2.655
 1434SOL    HW1 4966   1.248   1.644   2.590
 1434SOL    HW2 4967   1.295   1.570   2.728
 1435SOL     OW 4968   0.459   1.152   2.603
 1435SOL    HW1 4969   0.388   1.125   2.668
 1435SOL    HW2 4970   0.433   1.124   2.510
 1436SOL     OW 4971   1.271   1.797   2.453
 1436SOL    HW1 4972   1.315   1.861   2.389
 1436SOL    HW2 4973   1.221   1.849   2.523
 1437SOL     OW 4974   1.032   0.549   1.878
 1437SOL    HW1 4975   0.991   0.631   1.839
 1437SOL    HW2 4976   1.096   0.575   1.951
 1438SOL     OW 4977   0.078   0.556   3.248
 1438SOL    HW1 4978   0.170   0.555   3.207
 1438SOL    HW2 4979   0.072   0.630   3.315
 1439SOL     OW 4980   0.561   0.222   3.009
 1439SOL    HW1 4981   0.599   0.138   3.046
 1439SOL    HW2 4982   0.473   0.241   3.053
 1440SOL     OW 4983   0.866   0.454   2.504
 1440SOL    HW1 4984   0.834   0.526   2.442
 1440SOL    HW2 4985   0.890   0.373   2.451
 1441SOL     OW 4986   1.017   0.039   2.615
 1441SOL    HW1 4987   0.945   0.044   2.546
 1441SOL    HW2 4988   0.993  -0.030   2.684
 1442SOL     OW 4989   1.429   1.173   2.729
 1442SOL    HW1 4990   1.374   1.089   2.722
 1442SOL    HW2 4991   1.455   1.202   2.637
 1443SOL     OW 4992   1.466   0.590   2.854
 1443SOL    HW1 4993   1.436   0.495   2.861
 1443SOL    HW2 4994   1.539   0.606   2.920
 1444SOL     OW 4995   1.857   0.833   2.239
 1444SOL    HW1 4996   1.899   0.769   2.303
 1444SOL    HW2 4997   1.819   0.782   2.161
 1445SOL     OW 4998   0.488   1.385   2.036
 1445SOL    HW1 4999   0.401   1.370   2.083
 1445SOL    HW2 5000   0.471   1.411   1.941
 1446SOL     OW 5001   1.664   1.280   2.519
 1446SOL    HW1 5002   1.763   1.288   2.533
 1446SOL    HW2 5003   1.619   1.364   2.550
 1447SOL     OW 5004   1.390   0.575   1.940
 1447SOL    HW1 5005   1.336   0.554   2.021
 1447SOL    HW2 5006   1.481   0.534   1.949
 1448SOL     OW 5007   0.527   0.256   2.190
 1448SOL    HW1 5008   0.554   0.197   2.115
 1448SOL    HW2 5009   0.527   0.351   2.159
 1449SOL     OW 5010   1.754   1.223   3.450
 1449SOL    HW1 5011   1.845   1.184   3.437
 1449SOL    HW2 5012   1.762   1.319   3.474
 1450SOL     OW 5013   1.064   1.347   3.202
 1450SOL    HW1 5014   0.984   1.324   3.257
 1450SOL    HW2 5015   1.147   1.321   3.251
 1451SOL     OW 5016   1.592   1.629   3.487
 1451SOL    HW1 5017   1.619   1.663   3.397
 1451SOL    HW2 5018   1.671   1.591   3.533
 1452SOL     OW 5019   1.111   1.195   2.962
 1452SOL    HW1 5020   1.071   1.239   3.043
 1452SOL    HW2 5021   1.070   1.232   2.879
 1453SOL     OW 5022   1.638   1.099   2.941
 1453SOL    HW1 5023   1.643   1.180   3.000
 1453SOL    HW2 5024   1.552   1.101   2.890
 1454SOL     OW 5025   0.915   0.089   3.264
 1454SOL    HW1 5026   0.940   0.069   3.169
 1454SOL    HW2 5027   0.987   0.145   3.306
 1455SOL     OW 5028   0.980   1.116   3.581
 1455SOL    HW1 5029   0.881   1.122   3.591
 1455SOL    HW2 5030   1.003   1.036   3.525
 1456SOL     OW 5031   0.705   1.050   2.230
 1456SOL    HW1 5032   0.691   1.057   2.329
 1456SOL    HW2 5033   0.789   0.999   2.212
 1457SOL     OW 5034   0.410   0.813   3.113
 1457SOL    HW1 5035   0.496   0.825   3.163
 1457SOL    HW2 5036   0.368   0.726   3.140
 1458SOL     OW 5037   1.274   0.386   3.124
 1458SOL    HW1 5038   1.295   0.460   3.188
 1458SOL    HW2 5039   1.185   0.403   3.081
 1459SOL     OW 5040   0.064   1.564   3.193
 1459SOL    HW1 5041   0.018   1.646   3.159
 1459SOL    HW2 5042   0.162   1.583   3.202
 1460SOL     OW 5043   0.367   1.100   2.363
 1460SOL    HW1 5044   0.360   1.183   2.307
 1460SOL    HW2 5045   0.371   1.020   2.303
 1461SOL     OW 5046   0.566   0.537   2.727
 1461SOL    HW1 5047   0.578   0.603   2.653
 1461SOL    HW2 5048   0.612   0.571   2.810
 1462SOL     OW 5049   1.252   1.348   2.250
 1462SOL    HW1 5050   1.302   1.425   2.290
 1462SOL    HW2 5051   1.157   1.350   2.282
 1463SOL     OW 5052   1.272   1.445   3.004
 1463SOL    HW1 5053   1.319   1.458   3.091
 1463SOL    HW2 5054   1.206   1.371   3.013
 1464SOL     OW 5055   1.582   0.639   2.334
 1464SOL    HW1 5056   1.551   0.700   2.407
 1464SOL    HW2 5057   1.632   0.691   2.265
 1465SOL     OW 5058   0.354   1.510   3.191
 1465SOL    HW1 5059   0.333   1.466   3.104
 1465SOL    HW2 5060   0.451   1.536   3.194
 1466SOL     OW 5061   0.402   0.751   3.460
 1466SOL    HW1 5062   0.470   0.806   3.413
 1466SOL    HW2 5063   0.442   0.663   3.487
 1467SOL     OW 5064   1.587   0.779   3.532
 1467SOL    HW1 5065   1.495   0.817   3.527
 1467SOL    HW2 5066   1.647   0.826   3.467
 1468SOL     OW 5067   1.013   0.105   3.632
 1468SOL    HW1 5068   1.019   0.190   3.580
 1468SOL    HW2 5069   1.045   0.029   3.575
 1469SOL     OW 5070   0.504   0.050   3.602
 1469SOL    HW1 5071   0.462  -0.007   3.532
 1469SOL    HW2 5072   0.438   0.119   3.634
 1470SOL     OW 5073   0.573   0.870   2.891
 1470SOL    HW1 5074   0.617   0.959   2.882
 1470SOL    HW2 5075   0.510   0.870   2.968
 1471SOL     OW 5076   1.360   0.862   2.907
 1471SOL    HW1 5077   1.285   0.862   2.841
 1471SOL    HW2 5078   1.397   0.770   2.916
 1472SOL     OW 5079   1.209   0.525   2.137
 1472SOL    HW1 5080   1.222   0.441   2.191
 1472SOL    HW2 5081   1.180   0.599   2.197
 1473SOL     OW 5082   0.307   0.213   3.093
 1473SOL    HW1 5083   0.284   0.250   3.183
 1473SOL    HW2 5084   0.277   0.118   3.087
 1474SOL     OW 5085   0.037   1.310   3.144
 1474SOL    HW1 5086   0.090   1.261   3.212
 1474SOL    HW2 5087   0.059   1.408   3.149
 1475SOL     OW 5088   0.732   0.634   2.926
 1475SOL    HW1 5089   0.791   0.608   2.850
 1475SOL    HW2 5090   0.704   0.730   2.915
 1476SOL     OW 5091   1.728   0.935   3.716
 1476SOL    HW1 5092   1.682   0.928   3.627
 1476SOL    HW2 5093   1.666   0.979   3.782
 1477SOL     OW 5094   0.307   0.063   2.480
 1477SOL    HW1 5095   0.296   0.157   2.513
 1477SOL    HW2 5096   0.302   0.000   2.557
 1478SOL     OW 5097   1.622   0.367   2.236
 1478SOL    HW1 5098   1.624   0.291   2.300
 1478SOL    HW2 5099   1.574   0.444   2.276
 1479SOL     OW 5100   1.023   0.766   2.828
 1479SOL    HW1 5101   1.038   0.787   2.924
 1479SOL    HW2 5102   0.993   0.671   2.819
 1480SOL     OW 5103   0.980   1.573   3.562
 1480SOL    HW1 5104   0.960   1.617   3.474
 1480SOL    HW2 5105   1.019   1.482   3.546
 1481SOL     OW 5106   1.859   1.518   3.467
 1481SOL    HW1 5107   1.873   1.545   3.372
 1481SOL    HW2 5108   1.942   1.540   3.520
 1482SOL     OW 5109   0.350   0.898   3.666
 1482SOL    HW1 5110   0.426   0.942   3.714
 1482SOL    HW2 5111   0.385   0.851   3.584
 1483SOL     OW 5112   1.540   0.274   1.987
 1483SOL    HW1 5113   1.479   0.199   2.010
 1483SOL    HW2 5114   1.562   0.326   2.070
 1484SOL     OW 5115   1.303   0.838   1.904
 1484SOL    HW1 5116   1.337   0.745   1.919
 1484SOL    HW2 5117   1.321   0.865   1.809
 1485SOL     OW 5118   1.068   1.333   2.711
 1485SOL    HW1 5119   1.075   1.249   2.656
 1485SOL    HW2 5120   1.130   1.402   2.675
 1486SOL     OW 5121   0.319   0.810   2.811
 1486SOL    HW1 5122   0.412   0.846   2.816
 1486SOL    HW2 5123   0.313   0.725   2.863
 1487SOL     OW 5124   0.339   0.509   2.868
 1487SOL    HW1 5125   0.287   0.426   2.851
 1487SOL    HW2 5126   0.416   0.514   2.804
 1488SOL     OW 5127   1.138   0.380   3.540
 1488SOL    HW1 5128   1.093   0.443   3.604
 1488SOL    HW2 5129   1.231   0.411   3.523
 1489SOL     OW 5130   1.160   0.207   3.339
 1489SOL    HW1 5131   1.160   0.271   3.416
 1489SOL    HW2 5132   1.188   0.255   3.256
 1490SOL     OW 5133   0.008   1.326   2.062
 1490SOL    HW1 5134  -0.085   1.347   2.031
 1490SOL    HW2 5135   0.018   1.227   2.075
 1491SOL     OW 5136   0.088   1.801   2.789
 1491SOL    HW1 5137   0.046   1.715   2.762
 1491SOL    HW2 5138   0.182   1.804   2.755
 1492SOL     OW 5139   0.504   1.568   2.772
 1492SOL    HW1 5140   0.570   1.642   2.781
 1492SOL    HW2 5141   0.548   1.489   2.730
 1493SOL     OW 5142   1.002   0.796   3.100
 1493SOL    HW1 5143   1.043   0.764   3.186
 1493SOL    HW2 5144   0.906   0.769   3.097
 1494SOL     OW 5145   0.040   0.544   2.976
 1494SOL    HW1 5146   0.125   0.511   2.935
 1494SOL    HW2 5147   0.053   0.559   3.074
 1495SOL     OW 5148   0.189   0.520   3.584
 1495SOL    HW1 5149   0.248   0.480   3.514
 1495SOL    HW2 5150   0.131   0.591   3.543
 1496SOL     OW 5151   1.369   0.950   3.522
 1496SOL    HW1 5152   1.408   1.039   3.542
 1496SOL    HW2 5153   1.379   0.930   3.425
 1497SOL     OW 5154   0.815   0.572   2.187
 1497SOL    HW1 5155   0.822   0.483   2.141
 1497SOL    HW2 5156   0.721   0.606   2.179
 1498SOL     OW 5157   1.657   0.604   3.068
 1498SOL    HW1 5158   1.619   0.535   3.130
 1498SOL    HW2 5159   1.739   0.568   3.024
 1499SOL     OW 5160   0.252   1.564   3.606
 1499SOL    HW1 5161   0.222   1.621   3.682
 1499SOL    HW2 5162   0.245   1.467   3.632
 1500SOL     OW 5163   0.671   0.464   3.131
 1500SOL    HW1 5164   0.637   0.375   3.101
 1500SOL    HW2 5165   0.697   0.518   3.051
 1501SOL     OW 5166   0.930   1.678   3.327
 1501SOL    HW1 5167   0.906   1.660   3.232
 1501SOL    HW2 5168   0.960   1.772   3.337
 1502SOL     OW 5169   0.473   0.500   2.053
 1502SOL    HW1 5170   0.534   0.580   2.057
 1502SOL    HW2 5171   0.378   0.531   2.060
 1503SOL     OW 5172   0.159   1.137   3.328
 1503SOL    HW1 5173   0.181   1.076   3.404
 1503SOL    HW2 5174   0.169   1.088   3.242
 1504SOL     OW 5175   1.347   1.059   3.096
 1504SOL    HW1 5176   1.371   0.996   3.022
 1504SOL    HW2 5177   1.257   1.099   3.078
 1505SOL     OW 5178   1.302   0.855   2.171
 1505SOL    HW1 5179   1.216   0.824   2.213
 1505SOL    HW2 5180   1.298   0.841   2.072
 1506SOL     OW 5181   1.759   1.747   3.016
 1506SOL    HW1 5182   1.820   1.777   2.943
 1506SOL    HW2 5183   1.721   1.658   2.994
 1507SOL     OW 5184   1.252   1.731   2.990
 1507SOL    HW1 5185   1.336   1.736   2.936
 1507SOL    HW2 5186   1.229   1.635   3.008
 1508SOL     OW 5187   0.083   1.258   2.884
 1508SOL    HW1 5188   0.078   1.257   2.984
 1508SOL    HW2 5189   0.000   1.217   2.846
 1509SOL     OW 5190   0.688   1.662   3.578
 1509SOL    HW1 5191   0.632   1.743   3.587
 1509SOL    HW2 5192   0.740   1.666   3.492
 1510SOL     OW 5193   1.726   0.135   2.385
 1510SOL    HW1 5194   1.799   0.118   2.318
 1510SOL    HW2 5195   1.695   0.048   2.423
 1511SOL     OW 5196   1.388   1.573   2.339
 1511SOL    HW1 5197   1.455   1.585   2.265
 1511SOL    HW2 5198   1.348   1.662   2.362
 1512SOL     OW 5199   0.130   1.794   3.713
 1512SOL    HW1 5200   0.089   1.720   3.766
 1512SOL    HW2 5201   0.194   1.845   3.771
 1513SOL     OW 5202   1.280   0.927   2.534
 1513SOL    HW1 5203   1.340   0.846   2.536
 1513SOL    HW2 5204   1.320   0.996   2.474
 1514SOL     OW 5205   0.830   1.273   3.284
 1514SOL    HW1 5206   0.825   1.306   3.379
 1514SOL    HW2 5207   0.744   1.292   3.238
 1515SOL     OW 5208   0.672   1.616   2.016
 1515SOL    HW1 5209   0.681   1.626   1.917
 1515SOL    HW2 5210   0.632   1.527   2.037
 1516SOL     OW 5211   1.650   1.720   3.256
 1516SOL    HW1 5212   1.703   1.730   3.172
 1516SOL    HW2 5213   1.623   1.810   3.290
 1517SOL     OW 5214   1.841   0.175   2.825
 1517SOL    HW1 5215   1.880   0.090   2.789
 1517SOL    HW2 5216   1.743   0.177   2.806
 1518SOL     OW 5217   0.263   0.326   2.582
 1518SOL    HW1 5218   0.184   0.377   2.548
 1518SOL    HW2 5219   0.254   0.311   2.680
 1519SOL     OW 5220   1.194   1.612   1.893
 1519SOL    HW1 5221   1.200   1.519   1.930
 1519SOL    HW2 5222   1.135   1.612   1.813
 1520SOL     OW 5223   0.822   1.002   3.234
 1520SOL    HW1 5224   0.862   1.001   3.142
 1520SOL    HW2 5225   0.832   1.094   3.274
 1521SOL     OW 5226   0.916   0.910   2.153
 1521SOL    HW1 5227   0.979   0.948   2.085
 1521SOL    HW2 5228   0.956   0.827   2.192
 1522SOL     OW 5229   1.504   1.607   1.906
 1522SOL    HW1 5230   1.412   1.644   1.913
 1522SOL    HW2 5231   1.542   1.627   1.816
 1523SOL     OW 5232   0.372   1.288   3.352
 1523SOL    HW1 5233   0.359   1.381   3.318
 1523SOL    HW2 5234   0.288   1.236   3.339
 1524SOL     OW 5235   1.614   1.292   3.151
 1524SOL    HW1 5236   1.674   1.295   3.231
 1524SOL    HW2 5237   1.539   1.356   3.164
 1525SOL     OW 5238   1.039   1.098   2.558
 1525SOL    HW1 5239   0.969   1.051   2.612
 1525SOL    HW2 5240   1.098   1.030   2.515
 1526SOL     OW 5241   1.014   0.236   2.833
 1526SOL    HW1 5242   1.006   0.200   2.740
 1526SOL    HW2 5243   1.012   0.160   2.898
 1527SOL     OW 5244   0.590   1.487   2.353
 1527SOL    HW1 5245   0.632   1.429   2.283
 1527SOL    HW2 5246   0.546   1.566   2.309
 1528SOL     OW 5247   1.709   0.385   3.243
 1528SOL    HW1 5248   1.782   0.454   3.247
 1528SOL    HW2 5249   1.737   0.310   3.184
 1529SOL     OW 5250   0.255   1.348   2.152
 1529SOL    HW1 5251   0.159   1.349   2.125
 1529SOL    HW2 5252   0.267   1.401   2.236
 1530SOL     OW 5253   0.105   1.013   3.588
 1530SOL    HW1 5254   0.028   0.980   3.642
 1530SOL    HW2 5255   0.190   0.983   3.630
 1531SOL     OW 5256   0.672   0.203   3.351
 1531SOL    HW1 5257   0.762   0.187   3.311
 1531SOL    HW2 5258   0.680   0.208   3.450
 1532SOL     OW 5259   0.075   0.345   1.895
 1532SOL    HW1 5260  -0.017   0.317   1.866
 1532SOL    HW2 5261   0.106   0.422   1.839
 1533SOL     OW 5262   1.440   0.856   3.260
 1533SOL    HW1 5263   1.383   0.908   3.197
 1533SOL    HW2 5264   1.536   0.868   3.236
 1534SOL     OW 5265   0.072   0.166   2.180
 1534SOL    HW1 5266   0.055   0.249   2.126
 1534SOL    HW2 5267   0.162   0.129   2.158
 1535SOL     OW 5268   1.183   1.335   1.981
 1535SOL    HW1 5269   1.084   1.324   1.983
 1535SOL    HW2 5270   1.217   1.350   2.074
 1536SOL     OW 5271   0.613   0.842   3.293
 1536SOL    HW1 5272   0.669   0.923   3.276
 1536SOL    HW2 5273   0.672   0.762   3.296
 1537SOL     OW 5274   1.493   1.767   2.821
 1537SOL    HW1 5275   1.526   1.831   2.752
 1537SOL    HW2 5276   1.559   1.761   2.896
 1538SOL     OW 5277   0.716   0.565   3.570
 1538SOL    HW1 5278   0.735   0.630   3.644
 1538SOL    HW2 5279   0.776   0.485   3.579
 1539SOL     OW 5280   1.450   1.220   3.495
 1539SOL    HW1 5281   1.441   1.210   3.594
 1539SOL    HW2 5282   1.546   1.213   3.469
 1540SOL     OW 5283   0.390   1.741   3.422
 1540SOL    HW1 5284   0.299   1.782   3.420
 1540SOL    HW2 5285   0.383   1.647   3.454
 1541SOL     OW 5286   1.674   0.883   3.116
 1541SOL    HW1 5287   1.647   0.794   3.079
 1541SOL    HW2 5288   1.675   0.951   3.043
 1542SOL     OW 5289   1.225   0.325   2.311
 1542SOL    HW1 5290   1.290   0.251   2.300
 1542SOL    HW2 5291   1.245   0.375   2.395
 1543SOL     OW 5292   0.594   0.745   2.514
 1543SOL    HW1 5293   0.644   0.830   2.495
 1543SOL    HW2 5294   0.506   0.747   2.466
 1544SOL     OW 5295   1.777   0.342   3.504
 1544SOL    HW1 5296   1.760   0.373   3.410
 1544SOL    HW2 5297   1.693   0.305   3.542
 1545SOL     OW 5298   1.730   0.934   3.379
 1545SOL    HW1 5299   1.768   1.025   3.394
 1545SOL    HW2 5300   1.722   0.917   3.280
 1546SOL     OW 5301   0.859   1.374   1.878
 1546SOL    HW1 5302   0.813   1.389   1.966
 1546SOL    HW2 5303   0.903   1.459   1.848
 1547SOL     OW 5304   0.661   1.790   2.815
 1547SOL    HW1 5305   0.615   1.878   2.802
 1547SOL    HW2 5306   0.760   1.802   2.808
 1548SOL     OW 5307   0.859   0.956   2.723
 1548SOL    HW1 5308   0.913   0.887   2.771
 1548SOL    HW2 5309   0.827   1.025   2.789
 1549SOL     OW 5310   1.083   0.984   1.949
 1549SOL    HW1 5311   1.060   1.037   1.867
 1549SOL    HW2 5312   1.164   0.928   1.930
 1550SOL     OW 5313   1.861   1.569   2.713
 1550SOL    HW1 5314   1.790   1.557   2.643
 1550SOL    HW2 5315   1.862   1.490   2.773
 1551SOL     OW 5316   0.221   1.314   3.706
 1551SOL    HW1 5317   0.156   1.241   3.685
 1551SOL    HW2 5318   0.225   1.328   3.804
 1552SOL     OW 5319   0.079   1.240   2.515
 1552SOL    HW1 5320   0.078   1.193   2.603
 1552SOL    HW2 5321   0.161   1.212   2.464
 1553SOL     OW 5322   0.672   1.391   3.486
 1553SOL    HW1 5323   0.594   1.341   3.524
 1553SOL    HW2 5324   0.669   1.486   3.517
 1554SOL     OW 5325   1.824   0.192   3.089
 1554SOL    HW1 5326   1.820   0.102   3.133
 1554SOL    HW2 5327   1.827   0.181   2.990
 1555SOL     OW 5328   0.428   0.424   2.382
 1555SOL    HW1 5329   0.458   0.352   2.320
 1555SOL    HW2 5330   0.389   0.384   2.465
 1556SOL     OW 5331   1.705   1.487   2.966
 1556SOL    HW1 5332   1.612   1.462   2.939
 1556SOL    HW2 5333   1.731   1.437   3.048
 1557SOL     OW 5334   0.317   0.547   3.142
 1557SOL    HW1 5335   0.355   0.488   3.214
 1557SOL    HW2 5336   0.357   0.521   3.054
 1558SOL     OW 5337   0.812   1.586   2.549
 1558SOL    HW1 5338   0.844   1.596   2.455
 1558SOL    HW2 5339   0.733   1.524   2.551
 1559SOL     OW 5340   1.424   0.214   2.974
 1559SOL    HW1 5341   1.476   0.149   3.029
 1559SOL    HW2 5342   1.375   0.277   3.035
 1560SOL     OW 5343   1.001   0.034   3.016
 1560SOL    HW1 5344   0.938  -0.038   2.985
 1560SOL    HW2 5345   1.094  -0.002   3.016
 1561SOL     OW 5346   0.770   1.330   2.163
 1561SOL    HW1 5347   0.724   1.243   2.180
 1561SOL    HW2 5348   0.861   1.327   2.204
 1562SOL     OW 5349   0.618   1.567   3.146
 1562SOL    HW1 5350   0.613   1.649   3.203
 1562SOL    HW2 5351   0.707   1.564   3.101
 1563SOL     OW 5352   1.352   0.052   2.030
 1563SOL    HW1 5353   1.387   0.011   1.946
 1563SOL    HW2 5354   1.262   0.014   2.050
 1564SOL     OW 5355   1.300   0.453   2.553
 1564SOL    HW1 5356   1.241   0.533   2.557
 1564SOL    HW2 5357   1.315   0.418   2.646
 1565SOL     OW 5358   1.593   0.221   2.744
 1565SOL    HW1 5359   1.509   0.220   2.798
 1565SOL    HW2 5360   1.595   0.304   2.688
 1566SOL     OW 5361   0.039   1.077   2.162
 1566SOL    HW1 5362   0.138   1.066   2.153
 1566SOL    HW2 5363  -0.001   0.991   2.194
 1567SOL     OW 5364   0.875   1.646   2.199
 1567SOL    HW1 5365   0.798   1.611   2.145
 1567SOL    HW2 5366   0.843   1.717   2.261
 1568SOL     OW 5367   0.230   0.628   3.837
 1568SOL    HW1 5368   0.137   0.626   3.874
 1568SOL    HW2 5369   0.231   0.589   3.745
 1569SOL     OW 5370   0.225   0.275   4.720
 1569SOL    HW1 5371   0.260   0.258   4.812
 1569SOL    HW2 5372   0.137   0.230   4.708
 1570SOL     OW 5373   0.019   0.368   4.371
 1570SOL    HW1 5374  -0.063   0.411   4.410
 1570SOL    HW2 5375  -0.009   0.295   4.308
 1571SOL     OW 5376   0.569   1.275   4.889
 1571SOL    HW1 5377   0.476   1.268   4.852
 1571SOL    HW2 5378   0.580   1.364   4.933
 1572SOL     OW 5379   1.555   1.511   4.427
 1572SOL    HW1 5380   1.498   1.495   4.508
 1572SOL    HW2 5381   1.496   1.521   4.347
 1573SOL     OW 5382   1.135   0.703   4.441
 1573SOL    HW1 5383   1.192   0.781   4.416
 1573SOL    HW2 5384   1.075   0.729   4.517
 1574SOL     OW 5385   1.755   0.607   3.955
 1574SOL    HW1 5386   1.743   0.594   3.856
 1574SOL    HW2 5387   1.725   0.526   4.004
 1575SOL     OW 5388   0.768   1.144   4.747
 1575SOL    HW1 5389   0.690   1.161   4.807
 1575SOL    HW2 5390   0.802   1.231   4.711
 1576SOL     OW 5391   0.685   1.012   4.389
 1576SOL    HW1 5392   0.754   0.996   4.459
 1576SOL    HW2 5393   0.612   1.069   4.427
 1577SOL     OW 5394   0.335   1.435   4.785
 1577SOL    HW1 5395   0.257   1.404   4.732
 1577SOL    HW2 5396   0.393   1.493   4.728
 1578SOL     OW 5397   1.460   1.505   5.063
 1578SOL    HW1 5398   1.484   1.599   5.089
 1578SOL    HW2 5399   1.444   1.451   5.145
 1579SOL     OW 5400   0.438   0.392   5.223
 1579SOL    HW1 5401   0.520   0.336   5.232
 1579SOL    HW2 5402   0.357   0.334   5.227
 1580SOL     OW 5403   1.603   0.447   4.461
 1580SOL    HW1 5404   1.529   0.493   4.411
 1580SOL    HW2 5405   1.654   0.515   4.514
 1581SOL     OW 5406   0.231   1.713   4.207
 1581SOL    HW1 5407   0.265   1.790   4.261
 1581SOL    HW2 5408   0.275   1.713   4.117
 1582SOL     OW 5409   1.127   1.341   5.414
 1582SOL    HW1 5410   1.174   1.341   5.502
 1582SOL    HW2 5411   1.079   1.254   5.403
 1583SOL     OW 5412   0.230   1.434   4.262
 1583SOL    HW1 5413   0.204   1.530   4.262
 1583SOL    HW2 5414   0.159   1.380   4.307
 1584SOL     OW 5415   0.240   1.091   4.610
 1584SOL    HW1 5416   0.254   1.007   4.662
 1584SOL    HW2 5417   0.185   1.155   4.665
 1585SOL     OW 5418   0.620   1.786   5.163
 1585SOL    HW1 5419   0.528   1.769   5.198
 1585SOL    HW2 5420   0.648   1.878   5.189
 1586SOL     OW 5421   0.606   0.964   3.847
 1586SOL    HW1 5422   0.613   1.048   3.793
 1586SOL    HW2 5423   0.652   0.977   3.935
 1587SOL     OW 5424   1.594   0.114   5.204
 1587SOL    HW1 5425   1.576   0.181   5.132
 1587SOL    HW2 5426   1.591   0.160   5.293
 1588SOL     OW 5427   0.122   0.643   4.287
 1588SOL    HW1 5428   0.077   0.555   4.304
 1588SOL    HW2 5429   0.121   0.697   4.371
 1589SOL     OW 5430   1.842   1.767   4.083
 1589SOL    HW1 5431   1.896   1.738   4.163
 1589SOL    HW2 5432   1.872   1.857   4.054
 1590SOL     OW 5433   0.027   1.596   3.841
 1590SOL    HW1 5434   0.008   1.500   3.862
 1590SOL    HW2 5435  -0.006   1.654   3.916
 1591SOL     OW 5436   1.689   0.922   4.336
 1591SOL    HW1 5437   1.784   0.893   4.344
 1591SOL    HW2 5438   1.681   0.987   4.261
 1592SOL     OW 5439   1.641   1.108   4.156
 1592SOL    HW1 5440   1.727   1.110   4.104
 1592SOL    HW2 5441   1.655   1.155   4.244
 1593SOL     OW 5442   0.113   0.737   5.321
 1593SOL    HW1 5443   0.201   0.724   5.366
 1593SOL    HW2 5444   0.100   0.834   5.299
 1594SOL     OW 5445   0.613   1.365   4.450
 1594SOL    HW1 5446   0.564   1.278   4.459
 1594SOL    HW2 5447   0.590   1.408   4.363
 1595SOL     OW 5448   1.293   1.228   5.147
 1595SOL    HW1 5449   1.330   1.155   5.089
 1595SOL    HW2 5450   1.345   1.233   5.232
 1596SOL     OW 5451   0.809   0.004   4.226
 1596SOL    HW1 5452   0.849   0.095   4.217
 1596SOL    HW2 5453   0.709   0.012   4.232
 1597SOL     OW 5454   0.197   0.976   4.988
 1597SOL    HW1 5455   0.286   0.931   4.974
 1597SOL    HW2 5456   0.124   0.911   4.969
 1598SOL     OW 5457   1.525   0.999   3.914
 1598SOL    HW1 5458   1.462   0.923   3.927
 1598SOL    HW2 5459   1.573   1.017   4.000
 1599SOL     OW 5460   1.187   1.792   5.340
 1599SOL    HW1 5461   1.211   1.852   5.264
 1599SOL    HW2 5462   1.194   1.697   5.310
 1600SOL     OW 5463   1.466   1.417   4.677
 1600SOL    HW1 5464   1.407   1.423   4.757
 1600SOL    HW2 5465   1.451   1.329   4.631
 1601SOL     OW 5466   1.667   1.714   4.296
 1601SOL    HW1 5467   1.626   1.691   4.208
 1601SOL    HW2 5468   1.649   1.640   4.361
 1602SOL     OW 5469   0.598   0.729   3.994
 1602SOL    HW1 5470   0.622   0.798   3.926
 1602SOL    HW2 5471   0.520   0.762   4.048
 1603SOL     OW 5472   1.281   0.345   4.668
 1603SOL    HW1 5473   1.195   0.295   4.655
 1603SOL    HW2 5474   1.343   0.291   4.724
 1604SOL     OW 5475   1.576   1.662   4.031
 1604SOL    HW1 5476   1.665   1.708   4.034
 1604SOL    HW2 5477   1.555   1.638   3.936
 1605SOL     OW 5478   0.807   0.605   5.189
 1605SOL    HW1 5479   0.760   0.602   5.278
 1605SOL    HW2 5480   0.756   0.550   5.123
 1606SOL     OW 5481   1.394   0.469   5.398
 1606SOL    HW1 5482   1.374   0.512   5.486
 1606SOL    HW2 5483   1.472   0.407   5.407
 1607SOL     OW 5484   0.973   0.890   5.296
 1607SOL    HW1 5485   1.019   0.806   5.267
 1607SOL    HW2 5486   0.917   0.924   5.221
 1608SOL     OW 5487   0.991   0.410   4.966
 1608SOL    HW1 5488   0.914   0.444   5.020
 1608SOL    HW2 5489   0.957   0.359   4.887
 1609SOL     OW 5490   1.041   0.701   4.153
 1609SOL    HW1 5491   1.067   0.697   4.249
 1609SOL    HW2 5492   0.956   0.650   4.139
 1610SOL     OW 5493   0.076   0.811   4.513
 1610SOL    HW1 5494   0.175   0.799   4.522
 1610SOL    HW2 5495   0.052   0.906   4.534
 1611SOL     OW 5496   0.130   1.821   5.295
 1611SOL    HW1 5497   0.120   1.806   5.394
 1611SOL    HW2 5498   0.044   1.857   5.259
 1612SOL     OW 5499   0.865   0.348   3.919
 1612SOL    HW1 5500   0.924   0.411   3.870
 1612SOL    HW2 5501   0.884   0.254   3.890
 1613SOL     OW 5502   1.362   1.144   4.269
 1613SOL    HW1 5503   1.445   1.115   4.221
 1613SOL    HW2 5504   1.313   1.211   4.213
 1614SOL     OW 5505   0.550   0.196   4.609
 1614SOL    HW1 5506   0.545   0.191   4.709
 1614SOL    HW2 5507   0.552   0.292   4.580
 1615SOL     OW 5508   1.008   1.456   4.201
 1615SOL    HW1 5509   0.962   1.528   4.149
 1615SOL    HW2 5510   1.004   1.476   4.299
 1616SOL     OW 5511   0.351   1.801   4.577
 1616SOL    HW1 5512   0.401   1.715   4.583
 1616SOL    HW2 5513   0.416   1.878   4.574
 1617SOL     OW 5514   1.795   1.066   4.597
 1617SOL    HW1 5515   1.733   1.051   4.521
 1617SOL    HW2 5516   1.743   1.077   4.682
 1618SOL     OW 5517   1.227   1.550   5.230
 1618SOL    HW1 5518   1.233   1.473   5.294
 1618SOL    HW2 5519   1.175   1.524   5.150
 1619SOL     OW 5520   0.321   0.943   3.966
 1619SOL    HW1 5521   0.403   0.982   3.924
 1619SOL    HW2 5522   0.294   0.861   3.917
 1620SOL     OW 5523   1.458   0.735   4.452
 1620SOL    HW1 5524   1.453   0.670   4.527
 1620SOL    HW2 5525   1.538   0.794   4.465
 1621SOL     OW 5526   0.461   1.266   5.451
 1621SOL    HW1 5527   0.411   1.267   5.365
 1621SOL    HW2 5528   0.398   1.248   5.527
 1622SOL     OW 5529   1.111   1.776   3.961
 1622SOL    HW1 5530   1.051   1.714   4.011
 1622SOL    HW2 5531   1.142   1.732   3.876
 1623SOL     OW 5532   0.202   0.285   5.222
 1623SOL    HW1 5533   0.122   0.345   5.209
 1623SOL    HW2 5534   0.192   0.236   5.308
 1624SOL     OW 5535   1.632   1.377   3.805
 1624SOL    HW1 5536   1.600   1.471   3.795
 1624SOL    HW2 5537   1.556   1.314   3.793
 1625SOL     OW 5538   0.464   1.743   4.047
 1625SOL    HW1 5539   0.497   1.782   4.133
 1625SOL    HW2 5540   0.540   1.736   3.982
 1626SOL     OW 5541   1.400   0.107   4.150
 1626SOL    HW1 5542   1.376   0.070   4.060
 1626SOL    HW2 5543   1.499   0.123   4.154
 1627SOL     OW 5544   0.249   1.785   4.965
 1627SOL    HW1 5545   0.306   1.720   5.015
 1627SOL    HW2 5546   0.233   1.752   4.872
 1628SOL     OW 5547   0.940   1.698   4.628
 1628SOL    HW1 5548   1.020   1.641   4.649
 1628SOL    HW2 5549   0.891   1.658   4.551
 1629SOL     OW 5550   0.382   0.700   4.204
 1629SOL    HW1 5551   0.427   0.610   4.201
 1629SOL    HW2 5552   0.288   0.689   4.237
 1630SOL     OW 5553   0.614   0.122   3.841
 1630SOL    HW1 5554   0.712   0.100   3.848
 1630SOL    HW2 5555   0.583   0.105   3.748
 1631SOL     OW 5556   0.888   1.514   4.919
 1631SOL    HW1 5557   0.865   1.489   4.825
 1631SOL    HW2 5558   0.949   1.445   4.958
 1632SOL     OW 5559   1.351   0.590   5.157
 1632SOL    HW1 5560   1.379   0.547   5.242
 1632SOL    HW2 5561   1.376   0.686   5.158
 1633SOL     OW 5562   0.803   1.402   4.648
 1633SOL    HW1 5563   0.893   1.416   4.606
 1633SOL    HW2 5564   0.732   1.404   4.577
 1634SOL     OW 5565   0.922   0.503   4.623
 1634SOL    HW1 5566   0.897   0.494   4.527
 1634SOL    HW2 5567   0.970   0.421   4.654
 1635SOL     OW 5568   0.539   0.064   4.236
 1635SOL    HW1 5569   0.458   0.065   4.294
 1635SOL    HW2 5570   0.542   0.147   4.181
 1636SOL     OW 5571   1.434   1.188   3.765
 1636SOL    HW1 5572   1.466   1.112   3.822
 1636SOL    HW2 5573   1.342   1.215   3.795
 1637SOL     OW 5574   0.297   0.035   3.895
 1637SOL    HW1 5575   0.346   0.119   3.874
 1637SOL    HW2 5576   0.359  -0.030   3.940
 1638SOL     OW 5577   0.935   0.236   4.204
 1638SOL    HW1 5578   0.887   0.277   4.126
 1638SOL    HW2 5579   1.034   0.234   4.185
 1639SOL     OW 5580   1.076   0.683   5.188
 1639SOL    HW1 5581   0.996   0.622   5.191
 1639SOL    HW2 5582   1.157   0.630   5.164
 1640SOL     OW 5583   1.227   1.570   4.517
 1640SOL    HW1 5584   1.248   1.644   4.452
 1640SOL    HW2 5585   1.295   1.570   4.590
 1641SOL     OW 5586   0.459   1.152   4.465
 1641SOL    HW1 5587   0.388   1.125   4.530
 1641SOL    HW2 5588   0.433   1.124   4.372
 1642SOL     OW 5589   1.271   1.797   4.315
 1642SOL    HW1 5590   1.315   1.861   4.251
 1642SOL    HW2 5591   1.221   1.849   4.385
 1643SOL     OW 5592   1.032   0.549   3.740
 1643SOL    HW1 5593   0.991   0.631   3.701
 1643SOL    HW2 5594   1.096   0.575   3.813
 1644SOL     OW 5595   0.078   0.556   5.110
 1644SOL    HW1 5596   0.170   0.555   5.069
 1644SOL    HW2 5597   0.072   0.630   5.177
 1645SOL     OW 5598   0.561   0.222   4.871
 1645SOL    HW1 5599   0.599   0.138   4.908
 1645SOL    HW2 5600   0.473   0.241   4.915
 1646SOL     OW 5601   0.866   0.454   4.366
 1646SOL    HW1 5602   0.834   0.526   4.304
 1646SOL    HW2 5603   0.890   0.373   4.313
 1647SOL     OW 5604   1.017   0.039   4.477
 1647SOL    HW1 5605   0.945   0.044   4.408
 1647SOL    HW2 5606   0.993  -0.030   4.546
 1648SOL     OW 5607   1.429   1.173   4.591
 1648SOL    HW1 5608   1.374   1.089   4.584
 1648SOL    HW2 5609   1.455   1.202   4.499
 1649SOL     OW 5610   1.466   0.590   4.716
 1649SOL    HW1 5611   1.436   0.495   4.723
 1649SOL    HW2 5612   1.539   0.606   4.782
 1650SOL     OW 5613   1.857   0.833   4.101
 1650SOL    HW1 5614   1.899   0.769   4.165
 1650SOL    HW2 5615   1.819   0.782   4.023
 1651SOL     OW 5616   0.488   1.385   3.898
 1651SOL    HW1 5617   0.401   1.370   3.945
 1651SOL    HW2 5618   0.471   1.411   3.803
 1652SOL     OW 5619   1.664   1.280   4.381
 1652SOL    HW1 5620   1.763   1.288   4.395
 1652SOL    HW2 5621   1.619   1.364   4.412
 1653SOL     OW 5622   1.390   0.575   3.802
 1653SOL    HW1 5623   1.336   0.554   3.883
 1653SOL    HW2 5624   1.481   0.534   3.811
 1654SOL     OW 5625   0.527   0.256   4.052
 1654SOL    HW1 5626   0.554   0.197   3.977
 1654SOL    HW2 5627   0.527   0.351   4.021
 1655SOL     OW 5628   1.754   1.223   5.312
 1655SOL    HW1 5629   1.845   1.184   5.299
 1655SOL    HW2 5630   1.762   1.319   5.336
 1656SOL     OW 5631   1.064   1.347   5.064
 1656SOL    HW1 5632   0.984   1.324   5.119
 1656SOL    HW2 5633   1.147   1.321   5.113
 1657SOL     OW 5634   1.592   1.629   5.349
 1657SOL    HW1 5635   1.619   1.663   5.259
 1657SOL    HW2 5636   1.671   1.591   5.395
 1658SOL     OW 5637   1.111   1.195   4.824
 1658SOL    HW1 5638   1.071   1.239   4.905
 1658SOL    HW2 5639   1.070   1.232   4.741
 1659SOL     OW 5640   1.638   1.099   4.803
 1659SOL    HW1 5641   1.643   1.180   4.862
 1659SOL    HW2 5642   1.552   1.101   4.752
 1660SOL     OW 5643   0.915   0.089   5.126
 1660SOL    HW1 5644   0.940   0.069   5.031
 1660SOL    HW2 5645   0.987   0.145   5.168
 1661SOL     OW 5646   0.980   1.116   5.443
 1661SOL    HW1 5647   0.881   1.122   5.453
 1661SOL    HW2 5648   1.003   1.036   5.387
 1662SOL     OW 5649   0.705   1.050   4.092
 1662SOL    HW1 5650   0.691   1.057   4.191
 1662SOL    HW2 5651   0.789   0.999   4.074
 1663SOL     OW 5652   0.410   0.813   4.975
 1663SOL    HW1 5653   0.496   0.825   5.025
 1663SOL    HW2 5654   0.368   0.726   5.002
 1664SOL     OW 5655   1.274   0.386   4.986
 1664SOL    HW1 5656   1.295   0.460   5.050
 1664SOL    HW2 5657   1.185   0.403   4.943
 1665SOL     OW 5658   0.064   1.564   5.055
 1665SOL    HW1 5659   0.018   1.646   5.021
 1665SOL    HW2 5660   0.162   1.583   5.064
 1666SOL     OW 5661   0.367   1.100   4.225
 1666SOL    HW1 5662   0.360   1.183   4.169
 1666SOL    HW2 5663   0.371   1.020   4.165
 1667SOL     OW 5664   0.566   0.537   4.589
 1667SOL    HW1 5665   0.578   0.603   4.515
 1667SOL    HW2 5666   0.612   0.571   4.672
 1668SOL     OW 5667   1.252   1.348   4.112
 1668SOL    HW1 5668   1.302   1.425   4.152
 1668SOL    HW2 5669   1.157   1.350   4.144
 1669SOL     OW 5670   1.272   1.445   4.866
 1669SOL    HW1 5671   1.319   1.458   4.953
 1669SOL    HW2 5672   1.206   1.371   4.875
 1670SOL     OW 5673   1.582   0.639   4.196
 1670SOL    HW1 5674   1.551   0.700   4.269
 1670SOL    HW2 5675   1.632   0.691   4.127
 1671SOL     OW 5676   0.354   1.510   5.053
 1671SOL    HW1 5677   0.333   1.466   4.966
 1671SOL    HW2 5678   0.451   1.536   5.056
 1672SOL     OW 5679   0.402   0.751   5.322
 1672SOL    HW1 5680   0.470   0.806   5.275
 1672SOL    HW2 5681   0.442   0.663   5.349
 1673SOL     OW 5682   1.587   0.779   5.394
 1673SOL    HW1 5683   1.495   0.817   5.389
 1673SOL    HW2 5684   1.647   0.826   5.329
 1674SOL     OW 5685   0.504   0.050   5.464
 1674SOL    HW1 5686   0.462  -0.007   5.394
 1674SOL    HW2 5687   0.438   0.119   5.496
 1675SOL     OW 5688   0.573   0.870   4.753
 1675SOL    HW1 5689   0.617   0.959   4.744
 1675SOL    HW2 5690   0.510   0.870   4.830
 1676SOL     OW 5691   1.360   0.862   4.769
 1676SOL    HW1 5692   1.285   0.862   4.703
 1676SOL    HW2 5693   1.397   0.770   4.778
 1677SOL     OW 5694   1.209   0.525   3.999
 1677SOL    HW1 5695   1.222   0.441   4.053
 1677SOL    HW2 5696   1.180   0.599   4.059
 1678SOL     OW 5697   0.307   0.213   4.955
 1678SOL    HW1 5698   0.284   0.250   5.045
 1678SOL    HW2 5699   0.277   0.118   4.949
 1679SOL     OW 5700   0.037   1.310   5.006
 1679SOL    HW1 5701   0.090   1.261   5.074
 1679SOL    HW2 5702   0.059   1.408   5.011
 1680SOL     OW 5703   0.732   0.634   4.788
 1680SOL    HW1 5704   0.791   0.608   4.712
 1680SOL    HW2 5705   0.704   0.730   4.777
 1681SOL     OW 5706   0.307   0.063   4.342
 1681SOL    HW1 5707   0.296   0.157   4.375
 1681SOL    HW2 5708   0.302   0.000   4.419
 1682SOL     OW 5709   1.622   0.367   4.098
 1682SOL    HW1 5710   1.624   0.291   4.162
 1682SOL    HW2 5711   1.574   0.444   4.138
 1683SOL     OW 5712   1.023   0.766   4.690
 1683SOL    HW1 5713   1.038   0.787   4.786
 1683SOL    HW2 5714   0.993   0.671   4.681
 1684SOL     OW 5715   0.980   1.573   5.424
 1684SOL    HW1 5716   0.960   1.617   5.336
 1684SOL    HW2 5717   1.019   1.482   5.408
 1685SOL     OW 5718   1.859   1.518   5.329
 1685SOL    HW1 5719   1.873   1.545   5.234
 1685SOL    HW2 5720   1.942   1.540   5.382
 1686SOL     OW 5721   1.540   0.274   3.849
 1686SOL    HW1 5722   1.479   0.199   3.872
 1686SOL    HW2 5723   1.562   0.326   3.932
 1687SOL     OW 5724   1.303   0.838   3.766
 1687SOL    HW1 5725   1.337   0.745   3.781
 1687SOL    HW2 5726   1.321   0.865   3.671
 1688SOL     OW 5727   1.068   1.333   4.573
 1688SOL    HW1 5728   1.075   1.249   4.518
 1688SOL    HW2 5729   1.130   1.402   4.537
 1689SOL     OW 5730   0.319   0.810   4.673
 1689SOL    HW1 5731   0.412   0.846   4.678
 1689SOL    HW2 5732   0.313   0.725   4.725
 1690SOL     OW 5733   0.339   0.509   4.730
 1690SOL    HW1 5734   0.287   0.426   4.713
 1690SOL    HW2 5735   0.416   0.514   4.666
 1691SOL     OW 5736   1.138   0.380   5.402
 1691SOL    HW1 5737   1.093   0.443   5.466
 1691SOL    HW2 5738   1.231   0.411   5.385
 1692SOL     OW 5739   1.160   0.207   5.201
 1692SOL    HW1 5740   1.160   0.271   5.278
 1692SOL    HW2 5741   1.188   0.255   5.118
 1693SOL     OW 5742   0.008   1.326   3.924
 1693SOL    HW1 5743  -0.085   1.347   3.893
 1693SOL    HW2 5744   0.018   1.227   3.937
 1694SOL     OW 5745   0.088   1.801   4.651
 1694SOL    HW1 5746   0.046   1.715   4.624
 1694SOL    HW2 5747   0.182   1.804   4.617
 1695SOL     OW 5748   0.504   1.568   4.634
 1695SOL    HW1 5749   0.570   1.642   4.643
 1695SOL    HW2 5750   0.548   1.489   4.592
 1696SOL     OW 5751   1.002   0.796   4.962
 1696SOL    HW1 5752   1.043   0.764   5.048
 1696SOL    HW2 5753   0.906   0.769   4.959
 1697SOL     OW 5754   0.040   0.544   4.838
 1697SOL    HW1 5755   0.125   0.511   4.797
 1697SOL    HW2 5756   0.053   0.559   4.936
 1698SOL     OW 5757   0.189   0.520   5.446
 1698SOL    HW1 5758   0.248   0.480   5.376
 1698SOL    HW2 5759   0.131   0.591   5.405
 1699SOL     OW 5760   1.369   0.950   5.384
 1699SOL    HW1 5761   1.408   1.039   5.404
 1699SOL    HW2 5762   1.379   0.930   5.287
 1700SOL     OW 5763   0.815   0.572   4.049
 1700SOL    HW1 5764   0.822   0.483   4.003
 1700SOL    HW2 5765   0.721   0.606   4.041
 1701SOL     OW 5766   1.657   0.604   4.930
 1701SOL    HW1 5767   1.619   0.535   4.992
 1701SOL    HW2 5768   1.739   0.568   4.886
 1702SOL     OW 5769   0.671   0.464   4.993
 1702SOL    HW1 5770   0.637   0.375   4.963
 1702SOL    HW2 5771   0.697   0.518   4.913
 1703SOL     OW 5772   0.930   1.678   5.189
 1703SOL    HW1 5773   0.906   1.660   5.094
 1703SOL    HW2 5774   0.960   1.772   5.199
 1704SOL     OW 5775   0.473   0.500   3.915
 1704SOL    HW1 5776   0.534   0.580   3.919
 1704SOL    HW2 5777   0.378   0.531   3.922
 1705SOL     OW 5778   0.159   1.137   5.190
 1705SOL    HW1 5779   0.181   1.076   5.266
 1705SOL    HW2 5780   0.169   1.088   5.104
 1706SOL     OW 5781   1.347   1.059   4.958
 1706SOL    HW1 5782   1.371   0.996   4.884
 1706SOL    HW2 5783   1.257   1.099   4.940
 1707SOL     OW 5784   1.302   0.855   4.033
 1707SOL    HW1 5785   1.216   0.824   4.075
 1707SOL    HW2 5786   1.298   0.841   3.934
 1708SOL     OW 5787   1.759   1.747   4.878
 1708SOL    HW1 5788   1.820   1.777   4.805
 1708SOL    HW2 5789   1.721   1.658   4.856
 1709SOL     OW 5790   1.252   1.731   4.852
 1709SOL    HW1 5791   1.336   1.736   4.798
 1709SOL    HW2 5792   1.229   1.635   4.870
 1710SOL     OW 5793   0.083   1.258   4.746
 1710SOL    HW1 5794   0.078   1.257   4.846
 1710SOL    HW2 5795   0.000   1.217   4.708
 1711SOL     OW 5796   0.688   1.662   5.440
 1711SOL    HW1 5797   0.632   1.743   5.449
 1711SOL    HW2 5798   0.740   1.666   5.354
 1712SOL     OW 5799   1.726   0.135   4.247
 1712SOL    HW1 5800   1.799   0.118   4.180
 1712SOL    HW2 5801   1.695   0.048   4.285
 1713SOL     OW 5802   1.388   1.573   4.201
 1713SOL    HW1 5803   1.455   1.585   4.127
 1713SOL    HW2 5804   1.348   1.662   4.224
 1714SOL     OW 5805   1.280   0.927   4.396
 1714SOL    HW1 5806   1.340   0.846   4.398
 1714SOL    HW2 5807   1.320   0.996   4.336
 1715SOL     OW 5808   0.830   1.273   5.146
 1715SOL    HW1 5809   0.825   1.306   5.241
 1715SOL    HW2 5810   0.744   1.292   5.100
 1716SOL     OW 5811   0.672   1.616   3.878
 1716SOL    HW1 5812   0.681   1.626   3.779
 1716SOL    HW2 5813   0.632   1.527   3.899
 1717SOL     OW 5814   1.650   1.720   5.118
 1717SOL    HW1 5815   1.703   1.730   5.034
 1717SOL    HW2 5816   1.623   1.810   5.152
 1718SOL     OW 5817   1.841   0.175   4.687
 1718SOL    HW1 5818   1.880   0.090   4.651
 1718SOL    HW2 5819   1.743   0.177   4.668
 1719SOL     OW 5820   0.263   0.326   4.444
 1719SOL    HW1 5821   0.184   0.377   4.410
 1719SOL    HW2 5822   0.254   0.311   4.542
 1720SOL     OW 5823   1.194   1.612   3.755
 1720SOL    HW1 5824   1.200   1.519   3.792
 1720SOL    HW2 5825   1.135   1.612   3.675
 1721SOL     OW 5826   0.822   1.002   5.096
 1721SOL    HW1 5827   0.862   1.001   5.004
 1721SOL    HW2 5828   0.832   1.094   5.136
 1722SOL     OW 5829   0.916   0.910   4.015
 1722SOL    HW1 5830   0.979   0.948   3.947
 1722SOL    HW2 5831   0.956   0.827   4.054
 1723SOL     OW 5832   1.504   1.607   3.768
 1723SOL    HW1 5833   1.412   1.644   3.775
 1723SOL    HW2 5834   1.542   1.627   3.678
 1724SOL     OW 5835   0.372   1.288   5.214
 1724SOL    HW1 5836   0.359   1.381   5.180
 1724SOL    HW2 5837   0.288   1.236   5.201
 1725SOL     OW 5838   1.614   1.292   5.013
 1725SOL    HW1 5839   1.674   1.295   5.093
 1725SOL    HW2 5840   1.539   1.356   5.026
 1726SOL     OW 5841   1.039   1.098   4.420
 1726SOL    HW1 5842   0.969   1.051   4.474
 1726SOL    HW2 5843   1.098   1.030   4.377
 1727SOL     OW 5844   1.014   0.236   4.695
 1727SOL    HW1 5845   1.006   0.200   4.602
 1727SOL    HW2 5846   1.012   0.160   4.760
 1728SOL     OW 5847   0.590   1.487   4.215
 1728SOL    HW1 5848   0.632   1.429   4.145
 1728SOL    HW2 5849   0.546   1.566   4.171
 1729SOL     OW 5850   1.709   0.385   5.105
 1729SOL    HW1 5851   1.782   0.454   5.109
 1729SOL    HW2 5852   1.737   0.310   5.046
 1730SOL     OW 5853   0.255   1.348   4.014
 1730SOL    HW1 5854   0.159   1.349   3.987
 1730SOL    HW2 5855   0.267   1.401   4.098
 1731SOL     OW 5856   0.672   0.203   5.213
 1731SOL    HW1 5857   0.762   0.187   5.173
 1731SOL    HW2 5858   0.680   0.208   5.312
 1732SOL     OW 5859   0.075   0.345   3.757
 1732SOL    HW1 5860  -0.017   0.317   3.728
 1732SOL    HW2 5861   0.106   0.422   3.701
 1733SOL     OW 5862   1.440   0.856   5.122
 1733SOL    HW1 5863   1.383   0.908   5.059
 1733SOL    HW2 5864   1.536   0.868   5.098
 1734SOL     OW 5865   0.072   0.166   4.042
 1734SOL    HW1 5866   0.055   0.249   3.988
 1734SOL    HW2 5867   0.162   0.129   4.020
 1735SOL     OW 5868   1.183   1.335   3.843
 1735SOL    HW1 5869   1.084   1.324   3.845
 1735SOL    HW2 5870   1.217   1.350   3.936
 1736SOL     OW 5871   0.613   0.842   5.155
 1736SOL    HW1 5872   0.669   0.923   5.138
 1736SOL    HW2 5873   0.672   0.762   5.158
 1737SOL     OW 5874   1.493   1.767   4.683
 1737SOL    HW1 5875   1.526   1.831   4.614
 1737SOL    HW2 5876   1.559   1.761   4.758
 1738SOL     OW 5877   1.450   1.220   5.357
 1738SOL    HW1 5878   1.441   1.210   5.456
 1738SOL    HW2 5879   1.546   1.213   5.331
 1739SOL     OW 5880   0.390   1.741   5.284
 1739SOL    HW1 5881   0.299   1.782   5.282
 1739SOL    HW2 5882   0.383   1.647   5.316
 1740SOL     OW 5883   1.674   0.883   4.978
 1740SOL    HW1 5884   1.647   0.794   4.941
 1740SOL    HW2 5885   1.675   0.951   4.905
 1741SOL     OW 5886   1.225   0.325   4.173
 1741SOL    HW1 5887   1.290   0.251   4.162
 1741SOL    HW2 5888   1.245   0.375   4.257
 1742SOL     OW 5889   0.594   0.745   4.376
 1742SOL    HW1 5890   0.644   0.830   4.357
 1742SOL    HW2 5891   0.506   0.747   4.328
 1743SOL     OW 5892   1.777   0.342   5.366
 1743SOL    HW1 5893   1.760   0.373   5.272
 1743SOL    HW2 5894   1.693   0.305   5.404
 1744SOL     OW 5895   1.730   0.934   5.241
 1744SOL    HW1 5896   1.768   1.025   5.256
 1744SOL    HW2 5897   1.722   0.917   5.142
 1745SOL     OW 5898   0.859   1.374   3.740
 1745SOL    HW1 5899   0.813   1.389   3.828
 1745SOL    HW2 5900   0.903   1.459   3.710
 1746SOL     OW 5901   0.661   1.790   4.677
 1746SOL    HW1 5902   0.615   1.878   4.664
 1746SOL    HW2 5903   0.760   1.802   4.670
 1747SOL     OW 5904   0.859   0.956   4.585
 1747SOL    HW1 5905   0.913   0.887   4.633
 1747SOL    HW2 5906   0.827   1.025   4.651
 1748SOL     OW 5907   1.083   0.984   3.811
 1748SOL    HW1 5908   1.060   1.037   3.729
 1748SOL    HW2 5909   1.164   0.928   3.792
 1749SOL     OW 5910   1.861   1.569   4.575
 1749SOL    HW1 5911   1.790   1.557   4.505
 1749SOL    HW2 5912   1.862   1.490   4.635
 1750SOL     OW 5913   0.079   1.240   4.377
 1750SOL    HW1 5914   0.078   1.193   4.465
 1750SOL    HW2 5915   0.161   1.212   4.326
 1751SOL     OW 5916   0.672   1.391   5.348
 1751SOL    HW1 5917   0.594   1.341   5.386
 1751SOL    HW2 5918   0.669   1.486   5.379
 1752SOL     OW 5919   1.824   0.192   4.951
 1752SOL    HW1 5920   1.820   0.102   4.995
 1752SOL    HW2 5921   1.827   0.181   4.852
 1753SOL     OW 5922   0.428   0.424   4.244
 1753SOL    HW1 5923   0.458   0.352   4.182
 1753SOL    HW2 5924   0.389   0.384   4.327
 1754SOL     OW 5925   1.705   1.487   4.828
 1754SOL    HW1 5926   1.612   1.462   4.801
 1754SOL    HW2 5927   1.731   1.437   4.910
 1755SOL     OW 5928   0.317   0.547   5.004
 1755SOL    HW1 5929   0.355   0.488   5.076
 1755SOL    HW2 5930   0.357   0.521   4.916
 1756SOL     OW 5931   0.812   1.586   4.411
 1756SOL    HW1 5932   0.844   1.596   4.317
 1756SOL    HW2 5933   0.733   1.524   4.413
 1757SOL     OW 5934   1.424   0.214   4.836
 1757SOL    HW1 5935   1.476   0.149   4.891
 1757SOL    HW2 5936   1.375   0.277   4.897
 1758SOL     OW 5937   1.001   0.034   4.878
 1758SOL    HW1 5938   0.938  -0.038   4.847
 1758SOL    HW2 5939   1.094  -0.002   4.878
 1759SOL     OW 5940   0.770   1.330   4.025
 1759SOL    HW1 5941   0.724   1.243   4.042
 1759SOL    HW2 5942   0.861   1.327   4.066
 1760SOL     OW 5943   0.618   1.567   5.008
 1760SOL    HW1 5944   0.613   1.649   5.065
 1760SOL    HW2 5945   0.707   1.564   4.963
 1761SOL     OW 5946   1.352   0.052   3.892
 1761SOL    HW1 5947   1.387   0.011   3.808
 1761SOL    HW2 5948   1.262   0.014   3.912
 1762SOL     OW 5949   1.300   0.453   4.415
 1762SOL    HW1 5950   1.241   0.533   4.419
 1762SOL    HW2 5951   1.315   0.418   4.508
 1763SOL     OW 5952   1.593   0.221   4.606
 1763SOL    HW1 5953   1.509   0.220   4.660
 1763SOL    HW2 5954   1.595   0.304   4.550
 1764SOL     OW 5955   0.039   1.077   4.024
 1764SOL    HW1 5956   0.138   1.066   4.015
 1764SOL    HW2 5957  -0.001   0.991   4.056
 1765SOL     OW 5958   0.875   1.646   4.061
 1765SOL    HW1 5959   0.798   1.611   4.007
 1765SOL    HW2 5960   0.843   1.717   4.123
 1766SOL     OW 5961   0.230   2.490   0.113
 1766SOL    HW1 5962   0.137   2.488   0.150
 1766SOL    HW2 5963   0.231   2.451   0.021
 1767SOL     OW 5964   0.225   2.137   0.996
 1767SOL    HW1 5965   0.260   2.120   1.088
 1767SOL    HW2 5966   0.137   2.092   0.984
 1768SOL     OW 5967   0.019   2.230   0.647
 1768SOL    HW1 5968  -0.063   2.273   0.686
 1768SOL    HW2 5969  -0.009   2.157   0.584
 1769SOL     OW 5970   0.569   3.137   1.165
 1769SOL    HW1 5971   0.476   3.130   1.128
 1769SOL    HW2 5972   0.580   3.226   1.209
 1770SOL     OW 5973   1.555   3.373   0.703
 1770SOL    HW1 5974   1.498   3.357   0.784
 1770SOL    HW2 5975   1.496   3.383   0.623
 1771SOL     OW 5976   1.135   2.565   0.717
 1771SOL    HW1 5977   1.192   2.643   0.692
 1771SOL    HW2 5978   1.075   2.591   0.793
 1772SOL     OW 5979   1.755   2.469   0.231
 1772SOL    HW1 5980   1.743   2.456   0.132
 1772SOL    HW2 5981   1.725   2.388   0.280
 1773SOL     OW 5982   0.768   3.006   1.023
 1773SOL    HW1 5983   0.690   3.023   1.083
 1773SOL    HW2 5984   0.802   3.093   0.987
 1774SOL     OW 5985   0.850   2.660   1.823
 1774SOL    HW1 5986   0.846   2.736   1.888
 1774SOL    HW2 5987   0.872   2.696   1.732
 1775SOL     OW 5988   0.685   2.874   0.665
 1775SOL    HW1 5989   0.754   2.858   0.735
 1775SOL    HW2 5990   0.612   2.931   0.703
 1776SOL     OW 5991   0.686   3.023   1.803
 1776SOL    HW1 5992   0.746   3.102   1.817
 1776SOL    HW2 5993   0.600   3.054   1.762
 1777SOL     OW 5994   0.335   3.297   1.061
 1777SOL    HW1 5995   0.257   3.266   1.008
 1777SOL    HW2 5996   0.393   3.355   1.004
 1778SOL     OW 5997   1.460   3.367   1.339
 1778SOL    HW1 5998   1.484   3.461   1.365
 1778SOL    HW2 5999   1.444   3.313   1.421
 1779SOL     OW 6000   0.438   2.254   1.499
 1779SOL    HW1 6001   0.520   2.198   1.508
 1779SOL    HW2 6002   0.357   2.196   1.503
 1780SOL     OW 6003   1.603   2.309   0.737
 1780SOL    HW1 6004   1.529   2.355   0.687
 1780SOL    HW2 6005   1.654   2.377   0.790
 1781SOL     OW 6006   0.231   3.575   0.483
 1781SOL    HW1 6007   0.265   3.652   0.537
 1781SOL    HW2 6008   0.275   3.575   0.393
 1782SOL     OW 6009   1.127   3.203   1.690
 1782SOL    HW1 6010   1.174   3.203   1.778
 1782SOL    HW2 6011   1.079   3.116   1.679
 1783SOL     OW 6012   0.230   3.296   0.538
 1783SOL    HW1 6013   0.204   3.392   0.538
 1783SOL    HW2 6014   0.159   3.242   0.583
 1784SOL     OW 6015   0.240   2.953   0.886
 1784SOL    HW1 6016   0.254   2.869   0.938
 1784SOL    HW2 6017   0.185   3.017   0.941
 1785SOL     OW 6018   0.620   3.648   1.439
 1785SOL    HW1 6019   0.528   3.631   1.474
 1785SOL    HW2 6020   0.648   3.740   1.465
 1786SOL     OW 6021   0.606   2.826   0.123
 1786SOL    HW1 6022   0.613   2.910   0.069
 1786SOL    HW2 6023   0.652   2.839   0.211
 1787SOL     OW 6024   1.594   1.976   1.480
 1787SOL    HW1 6025   1.576   2.043   1.408
 1787SOL    HW2 6026   1.591   2.022   1.569
 1788SOL     OW 6027   0.122   2.505   0.563
 1788SOL    HW1 6028   0.077   2.417   0.580
 1788SOL    HW2 6029   0.121   2.559   0.647
 1789SOL     OW 6030   1.842   3.629   0.359
 1789SOL    HW1 6031   1.896   3.600   0.439
 1789SOL    HW2 6032   1.872   3.719   0.330
 1790SOL     OW 6033   0.027   3.458   0.117
 1790SOL    HW1 6034   0.008   3.362   0.138
 1790SOL    HW2 6035  -0.006   3.516   0.192
 1791SOL     OW 6036   1.689   2.784   0.612
 1791SOL    HW1 6037   1.784   2.755   0.620
 1791SOL    HW2 6038   1.681   2.849   0.537
 1792SOL     OW 6039   1.641   2.970   0.432
 1792SOL    HW1 6040   1.727   2.972   0.380
 1792SOL    HW2 6041   1.655   3.017   0.520
 1793SOL     OW 6042   0.113   2.599   1.597
 1793SOL    HW1 6043   0.201   2.586   1.642
 1793SOL    HW2 6044   0.100   2.696   1.575
 1794SOL     OW 6045   0.613   3.227   0.726
 1794SOL    HW1 6046   0.564   3.140   0.735
 1794SOL    HW2 6047   0.590   3.270   0.639
 1795SOL     OW 6048   1.293   3.090   1.423
 1795SOL    HW1 6049   1.330   3.017   1.365
 1795SOL    HW2 6050   1.345   3.095   1.508
 1796SOL     OW 6051   0.809   1.866   0.502
 1796SOL    HW1 6052   0.849   1.957   0.493
 1796SOL    HW2 6053   0.709   1.874   0.508
 1797SOL     OW 6054   0.197   2.838   1.264
 1797SOL    HW1 6055   0.286   2.793   1.250
 1797SOL    HW2 6056   0.124   2.773   1.245
 1798SOL     OW 6057   1.525   2.861   0.190
 1798SOL    HW1 6058   1.462   2.785   0.203
 1798SOL    HW2 6059   1.573   2.879   0.276
 1799SOL     OW 6060   1.187   3.654   1.616
 1799SOL    HW1 6061   1.211   3.714   1.540
 1799SOL    HW2 6062   1.194   3.559   1.586
 1800SOL     OW 6063   0.317   2.113   1.801
 1800SOL    HW1 6064   0.388   2.184   1.807
 1800SOL    HW2 6065   0.229   2.152   1.829
 1801SOL     OW 6066   1.466   3.279   0.953
 1801SOL    HW1 6067   1.407   3.285   1.033
 1801SOL    HW2 6068   1.451   3.191   0.907
 1802SOL     OW 6069   1.667   3.576   0.572
 1802SOL    HW1 6070   1.626   3.553   0.484
 1802SOL    HW2 6071   1.649   3.502   0.637
 1803SOL     OW 6072   0.598   2.591   0.270
 1803SOL    HW1 6073   0.622   2.660   0.202
 1803SOL    HW2 6074   0.520   2.624   0.324
 1804SOL     OW 6075   1.281   2.207   0.944
 1804SOL    HW1 6076   1.195   2.157   0.931
 1804SOL    HW2 6077   1.343   2.153   1.000
 1805SOL     OW 6078   1.576   3.524   0.307
 1805SOL    HW1 6079   1.665   3.570   0.310
 1805SOL    HW2 6080   1.555   3.500   0.212
 1806SOL     OW 6081   0.807   2.467   1.465
 1806SOL    HW1 6082   0.760   2.464   1.554
 1806SOL    HW2 6083   0.756   2.412   1.399
 1807SOL     OW 6084   1.394   2.331   1.674
 1807SOL    HW1 6085   1.374   2.374   1.762
 1807SOL    HW2 6086   1.472   2.269   1.683
 1808SOL     OW 6087   0.973   2.752   1.572
 1808SOL    HW1 6088   1.019   2.668   1.543
 1808SOL    HW2 6089   0.917   2.786   1.497
 1809SOL     OW 6090   0.991   2.272   1.242
 1809SOL    HW1 6091   0.914   2.306   1.296
 1809SOL    HW2 6092   0.957   2.221   1.163
 1810SOL     OW 6093   1.041   2.563   0.429
 1810SOL    HW1 6094   1.067   2.559   0.525
 1810SOL    HW2 6095   0.956   2.512   0.415
 1811SOL     OW 6096   0.076   2.673   0.789
 1811SOL    HW1 6097   0.175   2.661   0.798
 1811SOL    HW2 6098   0.052   2.768   0.810
 1812SOL     OW 6099   0.130   3.683   1.571
 1812SOL    HW1 6100   0.120   3.668   1.670
 1812SOL    HW2 6101   0.044   3.719   1.535
 1813SOL     OW 6102   0.865   2.210   0.195
 1813SOL    HW1 6103   0.924   2.273   0.146
 1813SOL    HW2 6104   0.884   2.116   0.166
 1814SOL     OW 6105   1.719   2.447   1.831
 1814SOL    HW1 6106   1.693   2.536   1.795
 1814SOL    HW2 6107   1.717   2.379   1.758
 1815SOL     OW 6108   1.362   3.006   0.545
 1815SOL    HW1 6109   1.445   2.977   0.497
 1815SOL    HW2 6110   1.313   3.073   0.489
 1816SOL     OW 6111   0.550   2.058   0.885
 1816SOL    HW1 6112   0.545   2.053   0.985
 1816SOL    HW2 6113   0.552   2.154   0.856
 1817SOL     OW 6114   1.008   3.318   0.477
 1817SOL    HW1 6115   0.962   3.390   0.425
 1817SOL    HW2 6116   1.004   3.338   0.575
 1818SOL     OW 6117   0.351   3.663   0.853
 1818SOL    HW1 6118   0.401   3.577   0.859
 1818SOL    HW2 6119   0.416   3.740   0.850
 1819SOL     OW 6120   1.795   2.928   0.873
 1819SOL    HW1 6121   1.733   2.913   0.797
 1819SOL    HW2 6122   1.743   2.939   0.958
 1820SOL     OW 6123   1.227   3.412   1.506
 1820SOL    HW1 6124   1.233   3.335   1.570
 1820SOL    HW2 6125   1.175   3.386   1.426
 1821SOL     OW 6126   0.321   2.805   0.242
 1821SOL    HW1 6127   0.403   2.844   0.200
 1821SOL    HW2 6128   0.294   2.723   0.193
 1822SOL     OW 6129   1.458   2.597   0.728
 1822SOL    HW1 6130   1.453   2.532   0.803
 1822SOL    HW2 6131   1.538   2.656   0.741
 1823SOL     OW 6132   0.461   3.128   1.727
 1823SOL    HW1 6133   0.411   3.129   1.641
 1823SOL    HW2 6134   0.398   3.110   1.803
 1824SOL     OW 6135   1.111   3.638   0.237
 1824SOL    HW1 6136   1.051   3.576   0.287
 1824SOL    HW2 6137   1.142   3.594   0.152
 1825SOL     OW 6138   0.202   2.147   1.498
 1825SOL    HW1 6139   0.122   2.207   1.485
 1825SOL    HW2 6140   0.192   2.098   1.584
 1826SOL     OW 6141   1.632   3.239   0.081
 1826SOL    HW1 6142   1.600   3.333   0.071
 1826SOL    HW2 6143   1.556   3.176   0.069
 1827SOL     OW 6144   0.464   3.605   0.323
 1827SOL    HW1 6145   0.497   3.644   0.409
 1827SOL    HW2 6146   0.540   3.598   0.258
 1828SOL     OW 6147   1.400   1.969   0.426
 1828SOL    HW1 6148   1.376   1.932   0.336
 1828SOL    HW2 6149   1.499   1.985   0.430
 1829SOL     OW 6150   0.249   3.647   1.241
 1829SOL    HW1 6151   0.306   3.582   1.291
 1829SOL    HW2 6152   0.233   3.614   1.148
 1830SOL     OW 6153   0.940   3.560   0.904
 1830SOL    HW1 6154   1.020   3.503   0.925
 1830SOL    HW2 6155   0.891   3.520   0.827
 1831SOL     OW 6156   0.382   2.562   0.480
 1831SOL    HW1 6157   0.427   2.472   0.477
 1831SOL    HW2 6158   0.288   2.551   0.513
 1832SOL     OW 6159   1.547   2.084   1.729
 1832SOL    HW1 6160   1.542   2.121   1.821
 1832SOL    HW2 6161   1.475   2.015   1.717
 1833SOL     OW 6162   0.614   1.984   0.117
 1833SOL    HW1 6163   0.712   1.962   0.124
 1833SOL    HW2 6164   0.583   1.967   0.024
 1834SOL     OW 6165   0.781   2.126   1.749
 1834SOL    HW1 6166   0.848   2.065   1.792
 1834SOL    HW2 6167   0.708   2.145   1.814
 1835SOL     OW 6168   0.888   3.376   1.195
 1835SOL    HW1 6169   0.865   3.351   1.101
 1835SOL    HW2 6170   0.949   3.307   1.234
 1836SOL     OW 6171   1.351   2.452   1.433
 1836SOL    HW1 6172   1.379   2.409   1.518
 1836SOL    HW2 6173   1.376   2.548   1.434
 1837SOL     OW 6174   0.803   3.264   0.924
 1837SOL    HW1 6175   0.893   3.278   0.882
 1837SOL    HW2 6176   0.732   3.266   0.853
 1838SOL     OW 6177   0.922   2.365   0.899
 1838SOL    HW1 6178   0.897   2.356   0.803
 1838SOL    HW2 6179   0.970   2.283   0.930
 1839SOL     OW 6180   0.539   1.926   0.512
 1839SOL    HW1 6181   0.458   1.927   0.570
 1839SOL    HW2 6182   0.542   2.009   0.457
 1840SOL     OW 6183   1.434   3.050   0.041
 1840SOL    HW1 6184   1.466   2.974   0.098
 1840SOL    HW2 6185   1.342   3.077   0.071
 1841SOL     OW 6186   0.297   1.897   0.171
 1841SOL    HW1 6187   0.346   1.981   0.150
 1841SOL    HW2 6188   0.359   1.832   0.216
 1842SOL     OW 6189   0.935   2.098   0.480
 1842SOL    HW1 6190   0.887   2.139   0.402
 1842SOL    HW2 6191   1.034   2.096   0.461
 1843SOL     OW 6192   1.076   2.545   1.464
 1843SOL    HW1 6193   0.996   2.484   1.467
 1843SOL    HW2 6194   1.157   2.492   1.440
 1844SOL     OW 6195   1.227   3.432   0.793
 1844SOL    HW1 6196   1.248   3.506   0.728
 1844SOL    HW2 6197   1.295   3.432   0.866
 1845SOL     OW 6198   0.459   3.014   0.741
 1845SOL    HW1 6199   0.388   2.987   0.806
 1845SOL    HW2 6200   0.433   2.986   0.648
 1846SOL     OW 6201   1.271   3.659   0.591
 1846SOL    HW1 6202   1.315   3.723   0.527
 1846SOL    HW2 6203   1.221   3.711   0.661
 1847SOL     OW 6204   1.032   2.411   0.016
 1847SOL    HW1 6205   0.991   2.493  -0.023
 1847SOL    HW2 6206   1.096   2.437   0.089
 1848SOL     OW 6207   0.078   2.418   1.386
 1848SOL    HW1 6208   0.170   2.417   1.345
 1848SOL    HW2 6209   0.072   2.492   1.453
 1849SOL     OW 6210   0.561   2.084   1.147
 1849SOL    HW1 6211   0.599   2.000   1.184
 1849SOL    HW2 6212   0.473   2.103   1.191
 1850SOL     OW 6213   0.866   2.316   0.642
 1850SOL    HW1 6214   0.834   2.388   0.580
 1850SOL    HW2 6215   0.890   2.235   0.589
 1851SOL     OW 6216   1.017   1.901   0.753
 1851SOL    HW1 6217   0.945   1.906   0.684
 1851SOL    HW2 6218   0.993   1.832   0.822
 1852SOL     OW 6219   1.429   3.035   0.867
 1852SOL    HW1 6220   1.374   2.951   0.860
 1852SOL    HW2 6221   1.455   3.064   0.775
 1853SOL     OW 6222   1.466   2.452   0.992
 1853SOL    HW1 6223   1.436   2.357   0.999
 1853SOL    HW2 6224   1.539   2.468   1.058
 1854SOL     OW 6225   1.857   2.695   0.377
 1854SOL    HW1 6226   1.899   2.631   0.441
 1854SOL    HW2 6227   1.819   2.644   0.299
 1855SOL     OW 6228   0.488   3.247   0.174
 1855SOL    HW1 6229   0.401   3.232   0.221
 1855SOL    HW2 6230   0.471   3.273   0.079
 1856SOL     OW 6231   1.664   3.142   0.657
 1856SOL    HW1 6232   1.763   3.150   0.671
 1856SOL    HW2 6233   1.619   3.226   0.688
 1857SOL     OW 6234   1.390   2.437   0.078
 1857SOL    HW1 6235   1.336   2.416   0.159
 1857SOL    HW2 6236   1.481   2.396   0.087
 1858SOL     OW 6237   0.527   2.118   0.328
 1858SOL    HW1 6238   0.554   2.059   0.253
 1858SOL    HW2 6239   0.527   2.213   0.297
 1859SOL     OW 6240   1.754   3.085   1.588
 1859SOL    HW1 6241   1.845   3.046   1.575
 1859SOL    HW2 6242   1.762   3.181   1.612
 1860SOL     OW 6243   1.064   3.209   1.340
 1860SOL    HW1 6244   0.984   3.186   1.395
 1860SOL    HW2 6245   1.147   3.183   1.389
 1861SOL     OW 6246   1.592   3.491   1.625
 1861SOL    HW1 6247   1.619   3.525   1.535
 1861SOL    HW2 6248   1.671   3.453   1.671
 1862SOL     OW 6249   1.111   3.057   1.100
 1862SOL    HW1 6250   1.071   3.101   1.181
 1862SOL    HW2 6251   1.070   3.094   1.017
 1863SOL     OW 6252   1.638   2.961   1.079
 1863SOL    HW1 6253   1.643   3.042   1.138
 1863SOL    HW2 6254   1.552   2.963   1.028
 1864SOL     OW 6255   0.915   1.951   1.402
 1864SOL    HW1 6256   0.940   1.931   1.307
 1864SOL    HW2 6257   0.987   2.007   1.444
 1865SOL     OW 6258   0.980   2.978   1.719
 1865SOL    HW1 6259   0.881   2.984   1.729
 1865SOL    HW2 6260   1.003   2.898   1.663
 1866SOL     OW 6261   0.705   2.912   0.368
 1866SOL    HW1 6262   0.691   2.919   0.467
 1866SOL    HW2 6263   0.789   2.861   0.350
 1867SOL     OW 6264   0.410   2.675   1.251
 1867SOL    HW1 6265   0.496   2.687   1.301
 1867SOL    HW2 6266   0.368   2.588   1.278
 1868SOL     OW 6267   1.274   2.248   1.262
 1868SOL    HW1 6268   1.295   2.322   1.326
 1868SOL    HW2 6269   1.185   2.265   1.219
 1869SOL     OW 6270   0.064   3.426   1.331
 1869SOL    HW1 6271   0.018   3.508   1.297
 1869SOL    HW2 6272   0.162   3.445   1.340
 1870SOL     OW 6273   0.367   2.962   0.501
 1870SOL    HW1 6274   0.360   3.045   0.445
 1870SOL    HW2 6275   0.371   2.882   0.441
 1871SOL     OW 6276   0.566   2.399   0.865
 1871SOL    HW1 6277   0.578   2.465   0.791
 1871SOL    HW2 6278   0.612   2.433   0.948
 1872SOL     OW 6279   1.252   3.210   0.388
 1872SOL    HW1 6280   1.302   3.287   0.428
 1872SOL    HW2 6281   1.157   3.212   0.420
 1873SOL     OW 6282   1.272   3.307   1.142
 1873SOL    HW1 6283   1.319   3.320   1.229
 1873SOL    HW2 6284   1.206   3.233   1.151
 1874SOL     OW 6285   1.582   2.501   0.472
 1874SOL    HW1 6286   1.551   2.562   0.545
 1874SOL    HW2 6287   1.632   2.553   0.403
 1875SOL     OW 6288   0.354   3.372   1.329
 1875SOL    HW1 6289   0.333   3.328   1.242
 1875SOL    HW2 6290   0.451   3.398   1.332
 1876SOL     OW 6291   0.402   2.613   1.598
 1876SOL    HW1 6292   0.470   2.668   1.551
 1876SOL    HW2 6293   0.442   2.525   1.625
 1877SOL     OW 6294   1.587   2.641   1.670
 1877SOL    HW1 6295   1.495   2.679   1.665
 1877SOL    HW2 6296   1.647   2.688   1.605
 1878SOL     OW 6297   1.013   1.967   1.770
 1878SOL    HW1 6298   1.019   2.052   1.718
 1878SOL    HW2 6299   1.045   1.891   1.713
 1879SOL     OW 6300   0.504   1.912   1.740
 1879SOL    HW1 6301   0.462   1.855   1.670
 1879SOL    HW2 6302   0.438   1.981   1.772
 1880SOL     OW 6303   0.573   2.732   1.029
 1880SOL    HW1 6304   0.617   2.821   1.020
 1880SOL    HW2 6305   0.510   2.732   1.106
 1881SOL     OW 6306   1.360   2.724   1.045
 1881SOL    HW1 6307   1.285   2.724   0.979
 1881SOL    HW2 6308   1.397   2.632   1.054
 1882SOL     OW 6309   1.209   2.387   0.275
 1882SOL    HW1 6310   1.222   2.303   0.329
 1882SOL    HW2 6311   1.180   2.461   0.335
 1883SOL     OW 6312   0.307   2.075   1.231
 1883SOL    HW1 6313   0.284   2.112   1.321
 1883SOL    HW2 6314   0.277   1.980   1.225
 1884SOL     OW 6315   0.037   3.172   1.282
 1884SOL    HW1 6316   0.090   3.123   1.350
 1884SOL    HW2 6317   0.059   3.270   1.287
 1885SOL     OW 6318   0.732   2.496   1.064
 1885SOL    HW1 6319   0.791   2.470   0.988
 1885SOL    HW2 6320   0.704   2.592   1.053
 1886SOL     OW 6321   1.728   2.797   1.854
 1886SOL    HW1 6322   1.682   2.790   1.765
 1886SOL    HW2 6323   1.666   2.841   1.920
 1887SOL     OW 6324   0.307   1.925   0.618
 1887SOL    HW1 6325   0.296   2.019   0.651
 1887SOL    HW2 6326   0.302   1.862   0.695
 1888SOL     OW 6327   1.622   2.229   0.374
 1888SOL    HW1 6328   1.624   2.153   0.438
 1888SOL    HW2 6329   1.574   2.306   0.414
 1889SOL     OW 6330   1.023   2.628   0.966
 1889SOL    HW1 6331   1.038   2.649   1.062
 1889SOL    HW2 6332   0.993   2.533   0.957
 1890SOL     OW 6333   0.980   3.435   1.700
 1890SOL    HW1 6334   0.960   3.479   1.612
 1890SOL    HW2 6335   1.019   3.344   1.684
 1891SOL     OW 6336   1.859   3.380   1.605
 1891SOL    HW1 6337   1.873   3.407   1.510
 1891SOL    HW2 6338   1.942   3.402   1.658
 1892SOL     OW 6339   0.350   2.760   1.804
 1892SOL    HW1 6340   0.426   2.804   1.852
 1892SOL    HW2 6341   0.385   2.713   1.722
 1893SOL     OW 6342   1.540   2.136   0.125
 1893SOL    HW1 6343   1.479   2.061   0.148
 1893SOL    HW2 6344   1.562   2.188   0.208
 1894SOL     OW 6345   1.303   2.700   0.042
 1894SOL    HW1 6346   1.337   2.607   0.057
 1894SOL    HW2 6347   1.321   2.727  -0.053
 1895SOL     OW 6348   1.068   3.195   0.849
 1895SOL    HW1 6349   1.075   3.111   0.794
 1895SOL    HW2 6350   1.130   3.264   0.813
 1896SOL     OW 6351   0.319   2.672   0.949
 1896SOL    HW1 6352   0.412   2.708   0.954
 1896SOL    HW2 6353   0.313   2.587   1.001
 1897SOL     OW 6354   0.339   2.371   1.006
 1897SOL    HW1 6355   0.287   2.288   0.989
 1897SOL    HW2 6356   0.416   2.376   0.942
 1898SOL     OW 6357   1.138   2.242   1.678
 1898SOL    HW1 6358   1.093   2.305   1.742
 1898SOL    HW2 6359   1.231   2.273   1.661
 1899SOL     OW 6360   1.160   2.069   1.477
 1899SOL    HW1 6361   1.160   2.133   1.554
 1899SOL    HW2 6362   1.188   2.117   1.394
 1900SOL     OW 6363   0.008   3.188   0.200
 1900SOL    HW1 6364  -0.085   3.209   0.169
 1900SOL    HW2 6365   0.018   3.089   0.213
 1901SOL     OW 6366   0.088   3.663   0.927
 1901SOL    HW1 6367   0.046   3.577   0.900
 1901SOL    HW2 6368   0.182   3.666   0.893
 1902SOL     OW 6369   0.504   3.430   0.910
 1902SOL    HW1 6370   0.570   3.504   0.919
 1902SOL    HW2 6371   0.548   3.351   0.868
 1903SOL     OW 6372   1.002   2.658   1.238
 1903SOL    HW1 6373   1.043   2.626   1.324
 1903SOL    HW2 6374   0.906   2.631   1.235
 1904SOL     OW 6375   0.040   2.406   1.114
 1904SOL    HW1 6376   0.125   2.373   1.073
 1904SOL    HW2 6377   0.053   2.421   1.212
 1905SOL     OW 6378   0.189   2.382   1.722
 1905SOL    HW1 6379   0.248   2.342   1.652
 1905SOL    HW2 6380   0.131   2.453   1.681
 1906SOL     OW 6381   1.369   2.812   1.660
 1906SOL    HW1 6382   1.408   2.901   1.680
 1906SOL    HW2 6383   1.379   2.792   1.563
 1907SOL     OW 6384   0.815   2.434   0.325
 1907SOL    HW1 6385   0.822   2.345   0.279
 1907SOL    HW2 6386   0.721   2.468   0.317
 1908SOL     OW 6387   1.657   2.466   1.206
 1908SOL    HW1 6388   1.619   2.397   1.268
 1908SOL    HW2 6389   1.739   2.430   1.162
 1909SOL     OW 6390   0.252   3.426   1.744
 1909SOL    HW1 6391   0.222   3.483   1.820
 1909SOL    HW2 6392   0.245   3.329   1.770
 1910SOL     OW 6393   0.671   2.326   1.269
 1910SOL    HW1 6394   0.637   2.237   1.239
 1910SOL    HW2 6395   0.697   2.380   1.189
 1911SOL     OW 6396   0.930   3.540   1.465
 1911SOL    HW1 6397   0.906   3.522   1.370
 1911SOL    HW2 6398   0.960   3.634   1.475
 1912SOL     OW 6399   0.473   2.362   0.191
 1912SOL    HW1 6400   0.534   2.442   0.195
 1912SOL    HW2 6401   0.378   2.393   0.198
 1913SOL     OW 6402   0.159   2.999   1.466
 1913SOL    HW1 6403   0.181   2.938   1.542
 1913SOL    HW2 6404   0.169   2.950   1.380
 1914SOL     OW 6405   1.347   2.921   1.234
 1914SOL    HW1 6406   1.371   2.858   1.160
 1914SOL    HW2 6407   1.257   2.961   1.216
 1915SOL     OW 6408   1.302   2.717   0.309
 1915SOL    HW1 6409   1.216   2.686   0.351
 1915SOL    HW2 6410   1.298   2.703   0.210
 1916SOL     OW 6411   1.759   3.609   1.154
 1916SOL    HW1 6412   1.820   3.639   1.081
 1916SOL    HW2 6413   1.721   3.520   1.132
 1917SOL     OW 6414   1.252   3.593   1.128
 1917SOL    HW1 6415   1.336   3.598   1.074
 1917SOL    HW2 6416   1.229   3.497   1.146
 1918SOL     OW 6417   0.083   3.120   1.022
 1918SOL    HW1 6418   0.078   3.119   1.122
 1918SOL    HW2 6419   0.000   3.079   0.984
 1919SOL     OW 6420   0.688   3.524   1.716
 1919SOL    HW1 6421   0.632   3.605   1.725
 1919SOL    HW2 6422   0.740   3.528   1.630
 1920SOL     OW 6423   0.903   1.948   0.133
 1920SOL    HW1 6424   0.954   1.949   0.047
 1920SOL    HW2 6425   0.959   1.906   0.204
 1921SOL     OW 6426   1.726   1.997   0.523
 1921SOL    HW1 6427   1.799   1.980   0.456
 1921SOL    HW2 6428   1.695   1.910   0.561
 1922SOL     OW 6429   1.388   3.435   0.477
 1922SOL    HW1 6430   1.455   3.447   0.403
 1922SOL    HW2 6431   1.348   3.524   0.500
 1923SOL     OW 6432   0.130   3.656   1.851
 1923SOL    HW1 6433   0.089   3.582   1.904
 1923SOL    HW2 6434   0.194   3.707   1.909
 1924SOL     OW 6435   1.280   2.789   0.672
 1924SOL    HW1 6436   1.340   2.708   0.674
 1924SOL    HW2 6437   1.320   2.858   0.612
 1925SOL     OW 6438   0.830   3.135   1.422
 1925SOL    HW1 6439   0.825   3.168   1.517
 1925SOL    HW2 6440   0.744   3.154   1.376
 1926SOL     OW 6441   0.672   3.478   0.154
 1926SOL    HW1 6442   0.681   3.488   0.055
 1926SOL    HW2 6443   0.632   3.389   0.175
 1927SOL     OW 6444   1.650   3.582   1.394
 1927SOL    HW1 6445   1.703   3.592   1.310
 1927SOL    HW2 6446   1.623   3.672   1.428
 1928SOL     OW 6447   1.841   2.037   0.963
 1928SOL    HW1 6448   1.880   1.952   0.927
 1928SOL    HW2 6449   1.743   2.039   0.944
 1929SOL     OW 6450   0.263   2.188   0.720
 1929SOL    HW1 6451   0.184   2.239   0.686
 1929SOL    HW2 6452   0.254   2.173   0.818
 1930SOL     OW 6453   1.194   3.474   0.031
 1930SOL    HW1 6454   1.200   3.381   0.068
 1930SOL    HW2 6455   1.135   3.474  -0.049
 1931SOL     OW 6456   0.822   2.864   1.372
 1931SOL    HW1 6457   0.862   2.863   1.280
 1931SOL    HW2 6458   0.832   2.956   1.412
 1932SOL     OW 6459   0.916   2.772   0.291
 1932SOL    HW1 6460   0.979   2.810   0.223
 1932SOL    HW2 6461   0.956   2.689   0.330
 1933SOL     OW 6462   1.504   3.469   0.044
 1933SOL    HW1 6463   1.412   3.506   0.051
 1933SOL    HW2 6464   1.542   3.489  -0.046
 1934SOL     OW 6465   0.372   3.150   1.490
 1934SOL    HW1 6466   0.359   3.243   1.456
 1934SOL    HW2 6467   0.288   3.098   1.477
 1935SOL     OW 6468   1.614   3.154   1.289
 1935SOL    HW1 6469   1.674   3.157   1.369
 1935SOL    HW2 6470   1.539   3.218   1.302
 1936SOL     OW 6471   1.039   2.960   0.696
 1936SOL    HW1 6472   0.969   2.913   0.750
 1936SOL    HW2 6473   1.098   2.892   0.653
 1937SOL     OW 6474   1.014   2.098   0.971
 1937SOL    HW1 6475   1.006   2.062   0.878
 1937SOL    HW2 6476   1.012   2.022   1.036
 1938SOL     OW 6477   0.590   3.349   0.491
 1938SOL    HW1 6478   0.632   3.291   0.421
 1938SOL    HW2 6479   0.546   3.428   0.447
 1939SOL     OW 6480   1.709   2.247   1.381
 1939SOL    HW1 6481   1.782   2.316   1.385
 1939SOL    HW2 6482   1.737   2.172   1.322
 1940SOL     OW 6483   0.255   3.210   0.290
 1940SOL    HW1 6484   0.159   3.211   0.263
 1940SOL    HW2 6485   0.267   3.263   0.374
 1941SOL     OW 6486   0.105   2.875   1.726
 1941SOL    HW1 6487   0.028   2.842   1.780
 1941SOL    HW2 6488   0.190   2.845   1.768
 1942SOL     OW 6489   0.672   2.065   1.489
 1942SOL    HW1 6490   0.762   2.049   1.449
 1942SOL    HW2 6491   0.680   2.070   1.588
 1943SOL     OW 6492   0.075   2.207   0.033
 1943SOL    HW1 6493  -0.017   2.179   0.004
 1943SOL    HW2 6494   0.106   2.284  -0.023
 1944SOL     OW 6495   1.440   2.718   1.398
 1944SOL    HW1 6496   1.383   2.770   1.335
 1944SOL    HW2 6497   1.536   2.730   1.374
 1945SOL     OW 6498   0.072   2.028   0.318
 1945SOL    HW1 6499   0.055   2.111   0.264
 1945SOL    HW2 6500   0.162   1.991   0.296
 1946SOL     OW 6501   1.183   3.197   0.119
 1946SOL    HW1 6502   1.084   3.186   0.121
 1946SOL    HW2 6503   1.217   3.212   0.212
 1947SOL     OW 6504   0.613   2.704   1.431
 1947SOL    HW1 6505   0.669   2.785   1.414
 1947SOL    HW2 6506   0.672   2.624   1.434
 1948SOL     OW 6507   1.493   3.629   0.959
 1948SOL    HW1 6508   1.526   3.693   0.890
 1948SOL    HW2 6509   1.559   3.623   1.034
 1949SOL     OW 6510   0.716   2.427   1.708
 1949SOL    HW1 6511   0.735   2.492   1.782
 1949SOL    HW2 6512   0.776   2.347   1.717
 1950SOL     OW 6513   1.450   3.082   1.633
 1950SOL    HW1 6514   1.441   3.072   1.732
 1950SOL    HW2 6515   1.546   3.075   1.607
 1951SOL     OW 6516   0.390   3.603   1.560
 1951SOL    HW1 6517   0.299   3.644   1.558
 1951SOL    HW2 6518   0.383   3.509   1.592
 1952SOL     OW 6519   1.674   2.745   1.254
 1952SOL    HW1 6520   1.647   2.656   1.217
 1952SOL    HW2 6521   1.675   2.813   1.181
 1953SOL     OW 6522   1.225   2.187   0.449
 1953SOL    HW1 6523   1.290   2.113   0.438
 1953SOL    HW2 6524   1.245   2.237   0.533
 1954SOL     OW 6525   0.594   2.607   0.652
 1954SOL    HW1 6526   0.644   2.692   0.633
 1954SOL    HW2 6527   0.506   2.609   0.604
 1955SOL     OW 6528   1.777   2.204   1.642
 1955SOL    HW1 6529   1.760   2.235   1.548
 1955SOL    HW2 6530   1.693   2.167   1.680
 1956SOL     OW 6531   1.730   2.796   1.517
 1956SOL    HW1 6532   1.768   2.887   1.532
 1956SOL    HW2 6533   1.722   2.779   1.418
 1957SOL     OW 6534   0.859   3.236   0.016
 1957SOL    HW1 6535   0.813   3.251   0.104
 1957SOL    HW2 6536   0.903   3.321  -0.014
 1958SOL     OW 6537   0.661   3.652   0.953
 1958SOL    HW1 6538   0.615   3.740   0.940
 1958SOL    HW2 6539   0.760   3.664   0.946
 1959SOL     OW 6540   0.859   2.818   0.861
 1959SOL    HW1 6541   0.913   2.749   0.909
 1959SOL    HW2 6542   0.827   2.887   0.927
 1960SOL     OW 6543   1.083   2.846   0.087
 1960SOL    HW1 6544   1.060   2.899   0.005
 1960SOL    HW2 6545   1.164   2.790   0.068
 1961SOL     OW 6546   1.861   3.431   0.851
 1961SOL    HW1 6547   1.790   3.419   0.781
 1961SOL    HW2 6548   1.862   3.352   0.911
 1962SOL     OW 6549   0.221   3.176   1.844
 1962SOL    HW1 6550   0.156   3.103   1.823
 1962SOL    HW2 6551   0.225   3.190   1.942
 1963SOL     OW 6552   0.079   3.102   0.653
 1963SOL    HW1 6553   0.078   3.055   0.741
 1963SOL    HW2 6554   0.161   3.074   0.602
 1964SOL     OW 6555   0.672   3.253   1.624
 1964SOL    HW1 6556   0.594   3.203   1.662
 1964SOL    HW2 6557   0.669   3.348   1.655
 1965SOL     OW 6558   1.824   2.054   1.227
 1965SOL    HW1 6559   1.820   1.964   1.271
 1965SOL    HW2 6560   1.827   2.043   1.128
 1966SOL     OW 6561   0.428   2.286   0.520
 1966SOL    HW1 6562   0.458   2.214   0.458
 1966SOL    HW2 6563   0.389   2.246   0.603
 1967SOL     OW 6564   1.705   3.349   1.104
 1967SOL    HW1 6565   1.612   3.324   1.077
 1967SOL    HW2 6566   1.731   3.299   1.186
 1968SOL     OW 6567   0.317   2.409   1.280
 1968SOL    HW1 6568   0.355   2.350   1.352
 1968SOL    HW2 6569   0.357   2.383   1.192
 1969SOL     OW 6570   0.812   3.448   0.687
 1969SOL    HW1 6571   0.844   3.458   0.593
 1969SOL    HW2 6572   0.733   3.386   0.689
 1970SOL     OW 6573   1.424   2.076   1.112
 1970SOL    HW1 6574   1.476   2.011   1.167
 1970SOL    HW2 6575   1.375   2.139   1.173
 1971SOL     OW 6576   1.001   1.896   1.154
 1971SOL    HW1 6577   0.938   1.824   1.123
 1971SOL    HW2 6578   1.094   1.860   1.154
 1972SOL     OW 6579   0.770   3.192   0.301
 1972SOL    HW1 6580   0.724   3.105   0.318
 1972SOL    HW2 6581   0.861   3.189   0.342
 1973SOL     OW 6582   0.618   3.429   1.284
 1973SOL    HW1 6583   0.613   3.511   1.341
 1973SOL    HW2 6584   0.707   3.426   1.239
 1974SOL     OW 6585   1.352   1.914   0.168
 1974SOL    HW1 6586   1.387   1.873   0.084
 1974SOL    HW2 6587   1.262   1.876   0.188
 1975SOL     OW 6588   1.300   2.315   0.691
 1975SOL    HW1 6589   1.241   2.395   0.695
 1975SOL    HW2 6590   1.315   2.280   0.784
 1976SOL     OW 6591   1.593   2.083   0.882
 1976SOL    HW1 6592   1.509   2.082   0.936
 1976SOL    HW2 6593   1.595   2.166   0.826
 1977SOL     OW 6594   0.039   2.939   0.300
 1977SOL    HW1 6595   0.138   2.928   0.291
 1977SOL    HW2 6596  -0.001   2.853   0.332
 1978SOL     OW 6597   0.875   3.508   0.337
 1978SOL    HW1 6598   0.798   3.473   0.283
 1978SOL    HW2 6599   0.843   3.579   0.399
 1979SOL     OW 6600   0.230   2.490   1.975
 1979SOL    HW1 6601   0.137   2.488   2.012
 1979SOL    HW2 6602   0.231   2.451   1.883
 1980SOL     OW 6603   0.225   2.137   2.858
 1980SOL    HW1 6604   0.260   2.120   2.950
 1980SOL    HW2 6605   0.137   2.092   2.846
 1981SOL     OW 6606   0.019   2.230   2.509
 1981SOL    HW1 6607  -0.063   2.273   2.548
 1981SOL    HW2 6608  -0.009   2.157   2.446
 1982SOL     OW 6609   0.569   3.137   3.027
 1982SOL    HW1 6610   0.476   3.130   2.990
 1982SOL    HW2 6611   0.580   3.226   3.071
 1983SOL     OW 6612   1.555   3.373   2.565
 1983SOL    HW1 6613   1.498   3.357   2.646
 1983SOL    HW2 6614   1.496   3.383   2.485
 1984SOL     OW 6615   1.135   2.565   2.579
 1984SOL    HW1 6616   1.192   2.643   2.554
 1984SOL    HW2 6617   1.075   2.591   2.655
 1985SOL     OW 6618   1.755   2.469   2.093
 1985SOL    HW1 6619   1.743   2.456   1.994
 1985SOL    HW2 6620   1.725   2.388   2.142
 1986SOL     OW 6621   0.768   3.006   2.885
 1986SOL    HW1 6622   0.690   3.023   2.945
 1986SOL    HW2 6623   0.802   3.093   2.849
 1987SOL     OW 6624   0.850   2.660   3.685
 1987SOL    HW1 6625   0.846   2.736   3.750
 1987SOL    HW2 6626   0.872   2.696   3.594
 1988SOL     OW 6627   0.685   2.874   2.527
 1988SOL    HW1 6628   0.754   2.858   2.597
 1988SOL    HW2 6629   0.612   2.931   2.565
 1989SOL     OW 6630   0.686   3.023   3.665
 1989SOL    HW1 6631   0.746   3.102   3.679
 1989SOL    HW2 6632   0.600   3.054   3.624
 1990SOL     OW 6633   0.335   3.297   2.923
 1990SOL    HW1 6634   0.257   3.266   2.870
 1990SOL    HW2 6635   0.393   3.355   2.866
 1991SOL     OW 6636   1.460   3.367   3.201
 1991SOL    HW1 6637   1.484   3.461   3.227
 1991SOL    HW2 6638   1.444   3.313   3.283
 1992SOL     OW 6639   0.438   2.254   3.361
 1992SOL    HW1 6640   0.520   2.198   3.370
 1992SOL    HW2 6641   0.357   2.196   3.365
 1993SOL     OW 6642   1.603   2.309   2.599
 1993SOL    HW1 6643   1.529   2.355   2.549
 1993SOL    HW2 6644   1.654   2.377   2.652
 1994SOL     OW 6645   0.231   3.575   2.345
 1994SOL    HW1 6646   0.265   3.652   2.399
 1994SOL    HW2 6647   0.275   3.575   2.255
 1995SOL     OW 6648   1.127   3.203   3.552
 1995SOL    HW1 6649   1.174   3.203   3.640
 1995SOL    HW2 6650   1.079   3.116   3.541
 1996SOL     OW 6651   0.230   3.296   2.400
 1996SOL    HW1 6652   0.204   3.392   2.400
 1996SOL    HW2 6653   0.159   3.242   2.445
 1997SOL     OW 6654   0.240   2.953   2.748
 1997SOL    HW1 6655   0.254   2.869   2.800
 1997SOL    HW2 6656   0.185   3.017   2.803
 1998SOL     OW 6657   0.620   3.648   3.301
 1998SOL    HW1 6658   0.528   3.631   3.336
 1998SOL    HW2 6659   0.648   3.740   3.327
 1999SOL     OW 6660   0.606   2.826   1.985
 1999SOL    HW1 6661   0.613   2.910   1.931
 1999SOL    HW2 6662   0.652   2.839   2.073
 2000SOL     OW 6663   1.594   1.976   3.342
 2000SOL    HW1 6664   1.576   2.043   3.270
 2000SOL    HW2 6665   1.591   2.022   3.431
 2001SOL     OW 6666   0.122   2.505   2.425
 2001SOL    HW1 6667   0.077   2.417   2.442
 2001SOL    HW2 6668   0.121   2.559   2.509
 2002SOL     OW 6669   1.842   3.629   2.221
 2002SOL    HW1 6670   1.896   3.600   2.301
 2002SOL    HW2 6671   1.872   3.719   2.192
 2003SOL     OW 6672   0.027   3.458   1.979
 2003SOL    HW1 6673   0.008   3.362   2.000
 2003SOL    HW2 6674  -0.006   3.516   2.054
 2004SOL     OW 6675   1.689   2.784   2.474
 2004SOL    HW1 6676   1.784   2.755   2.482
 2004SOL    HW2 6677   1.681   2.849   2.399
 2005SOL     OW 6678   1.641   2.970   2.294
 2005SOL    HW1 6679   1.727   2.972   2.242
 2005SOL    HW2 6680   1.655   3.017   2.382
 2006SOL     OW 6681   0.113   2.599   3.459
 2006SOL    HW1 6682   0.201   2.586   3.504
 2006SOL    HW2 6683   0.100   2.696   3.437
 2007SOL     OW 6684   0.613   3.227   2.588
 2007SOL    HW1 6685   0.564   3.140   2.597
 2007SOL    HW2 6686   0.590   3.270   2.501
 2008SOL     OW 6687   1.293   3.090   3.285
 2008SOL    HW1 6688   1.330   3.017   3.227
 2008SOL    HW2 6689   1.345   3.095   3.370
 2009SOL     OW 6690   0.809   1.866   2.364
 2009SOL    HW1 6691   0.849   1.957   2.355
 2009SOL    HW2 6692   0.709   1.874   2.370
 2010SOL     OW 6693   0.197   2.838   3.126
 2010SOL    HW1 6694   0.286   2.793   3.112
 2010SOL    HW2 6695   0.124   2.773   3.107
 2011SOL     OW 6696   1.525   2.861   2.052
 2011SOL    HW1 6697   1.462   2.785   2.065
 2011SOL    HW2 6698   1.573   2.879   2.138
 2012SOL     OW 6699   1.187   3.654   3.478
 2012SOL    HW1 6700   1.211   3.714   3.402
 2012SOL    HW2 6701   1.194   3.559   3.448
 2013SOL     OW 6702   0.317   2.113   3.663
 2013SOL    HW1 6703   0.388   2.184   3.669
 2013SOL    HW2 6704   0.229   2.152   3.691
 2014SOL     OW 6705   1.466   3.279   2.815
 2014SOL    HW1 6706   1.407   3.285   2.895
 2014SOL    HW2 6707   1.451   3.191   2.769
 2015SOL     OW 6708   1.667   3.576   2.434
 2015SOL    HW1 6709   1.626   3.553   2.346
 2015SOL    HW2 6710   1.649   3.502   2.499
 2016SOL     OW 6711   0.598   2.591   2.132
 2016SOL    HW1 6712   0.622   2.660   2.064
 2016SOL    HW2 6713   0.520   2.624   2.186
 2017SOL     OW 6714   1.281   2.207   2.806
 2017SOL    HW1 6715   1.195   2.157   2.793
 2017SOL    HW2 6716   1.343   2.153   2.862
 2018SOL     OW 6717   1.576   3.524   2.169
 2018SOL    HW1 6718   1.665   3.570   2.172
 2018SOL    HW2 6719   1.555   3.500   2.074
 2019SOL     OW 6720   0.807   2.467   3.327
 2019SOL    HW1 6721   0.760   2.464   3.416
 2019SOL    HW2 6722   0.756   2.412   3.261
 2020SOL     OW 6723   1.394   2.331   3.536
 2020SOL    HW1 6724   1.374   2.374   3.624
 2020SOL    HW2 6725   1.472   2.269   3.545
 2021SOL     OW 6726   0.973   2.752   3.434
 2021SOL    HW1 6727   1.019   2.668   3.405
 2021SOL    HW2 6728   0.917   2.786   3.359
 2022SOL     OW 6729   0.991   2.272   3.104
 2022SOL    HW1 6730   0.914   2.306   3.158
 2022SOL    HW2 6731   0.957   2.221   3.025
 2023SOL     OW 6732   1.041   2.563   2.291
 2023SOL    HW1 6733   1.067   2.559   2.387
 2023SOL    HW2 6734   0.956   2.512   2.277
 2024SOL     OW 6735   0.076   2.673   2.651
 2024SOL    HW1 6736   0.175   2.661   2.660
 2024SOL    HW2 6737   0.052   2.768   2.672
 2025SOL     OW 6738   0.130   3.683   3.433
 2025SOL    HW1 6739   0.120   3.668   3.532
 2025SOL    HW2 6740   0.044   3.719   3.397
 2026SOL     OW 6741   0.865   2.210   2.057
 2026SOL    HW1 6742   0.924   2.273   2.008
 2026SOL    HW2 6743   0.884   2.116   2.028
 2027SOL     OW 6744   1.719   2.447   3.693
 2027SOL    HW1 6745   1.693   2.536   3.657
 2027SOL    HW2 6746   1.717   2.379   3.620
 2028SOL     OW 6747   1.362   3.006   2.407
 2028SOL    HW1 6748   1.445   2.977   2.359
 2028SOL    HW2 6749   1.313   3.073   2.351
 2029SOL     OW 6750   0.550   2.058   2.747
 2029SOL    HW1 6751   0.545   2.053   2.847
 2029SOL    HW2 6752   0.552   2.154   2.718
 2030SOL     OW 6753   1.008   3.318   2.339
 2030SOL    HW1 6754   0.962   3.390   2.287
 2030SOL    HW2 6755   1.004   3.338   2.437
 2031SOL     OW 6756   0.351   3.663   2.715
 2031SOL    HW1 6757   0.401   3.577   2.721
 2031SOL    HW2 6758   0.416   3.740   2.712
 2032SOL     OW 6759   1.795   2.928   2.735
 2032SOL    HW1 6760   1.733   2.913   2.659
 2032SOL    HW2 6761   1.743   2.939   2.820
 2033SOL     OW 6762   1.227   3.412   3.368
 2033SOL    HW1 6763   1.233   3.335   3.432
 2033SOL    HW2 6764   1.175   3.386   3.288
 2034SOL     OW 6765   0.321   2.805   2.104
 2034SOL    HW1 6766   0.403   2.844   2.062
 2034SOL    HW2 6767   0.294   2.723   2.055
 2035SOL     OW 6768   1.458   2.597   2.590
 2035SOL    HW1 6769   1.453   2.532   2.665
 2035SOL    HW2 6770   1.538   2.656   2.603
 2036SOL     OW 6771   0.461   3.128   3.589
 2036SOL    HW1 6772   0.411   3.129   3.503
 2036SOL    HW2 6773   0.398   3.110   3.665
 2037SOL     OW 6774   1.111   3.638   2.099
 2037SOL    HW1 6775   1.051   3.576   2.149
 2037SOL    HW2 6776   1.142   3.594   2.014
 2038SOL     OW 6777   0.202   2.147   3.360
 2038SOL    HW1 6778   0.122   2.207   3.347
 2038SOL    HW2 6779   0.192   2.098   3.446
 2039SOL     OW 6780   1.632   3.239   1.943
 2039SOL    HW1 6781   1.600   3.333   1.933
 2039SOL    HW2 6782   1.556   3.176   1.931
 2040SOL     OW 6783   0.464   3.605   2.185
 2040SOL    HW1 6784   0.497   3.644   2.271
 2040SOL    HW2 6785   0.540   3.598   2.120
 2041SOL     OW 6786   1.400   1.969   2.288
 2041SOL    HW1 6787   1.376   1.932   2.198
 2041SOL    HW2 6788   1.499   1.985   2.292
 2042SOL     OW 6789   0.249   3.647   3.103
 2042SOL    HW1 6790   0.306   3.582   3.153
 2042SOL    HW2 6791   0.233   3.614   3.010
 2043SOL     OW 6792   0.940   3.560   2.766
 2043SOL    HW1 6793   1.020   3.503   2.787
 2043SOL    HW2 6794   0.891   3.520   2.689
 2044SOL     OW 6795   0.382   2.562   2.342
 2044SOL    HW1 6796   0.427   2.472   2.339
 2044SOL    HW2 6797   0.288   2.551   2.375
 2045SOL     OW 6798   1.547   2.084   3.591
 2045SOL    HW1 6799   1.542   2.121   3.683
 2045SOL    HW2 6800   1.475   2.015   3.579
 2046SOL     OW 6801   0.614   1.984   1.979
 2046SOL    HW1 6802   0.712   1.962   1.986
 2046SOL    HW2 6803   0.583   1.967   1.886
 2047SOL     OW 6804   0.781   2.126   3.611
 2047SOL    HW1 6805   0.848   2.065   3.654
 2047SOL    HW2 6806   0.708   2.145   3.676
 2048SOL     OW 6807   0.888   3.376   3.057
 2048SOL    HW1 6808   0.865   3.351   2.963
 2048SOL    HW2 6809   0.949   3.307   3.096
 2049SOL     OW 6810   1.351   2.452   3.295
 2049SOL    HW1 6811   1.379   2.409   3.380
 2049SOL    HW2 6812   1.376   2.548   3.296
 2050SOL     OW 6813   0.803   3.264   2.786
 2050SOL    HW1 6814   0.893   3.278   2.744
 2050SOL    HW2 6815   0.732   3.266   2.715
 2051SOL     OW 6816   0.922   2.365   2.761
 2051SOL    HW1 6817   0.897   2.356   2.665
 2051SOL    HW2 6818   0.970   2.283   2.792
 2052SOL     OW 6819   0.539   1.926   2.374
 2052SOL    HW1 6820   0.458   1.927   2.432
 2052SOL    HW2 6821   0.542   2.009   2.319
 2053SOL     OW 6822   1.434   3.050   1.903
 2053SOL    HW1 6823   1.466   2.974   1.960
 2053SOL    HW2 6824   1.342   3.077   1.933
 2054SOL     OW 6825   0.297   1.897   2.033
 2054SOL    HW1 6826   0.346   1.981   2.012
 2054SOL    HW2 6827   0.359   1.832   2.078
 2055SOL     OW 6828   0.935   2.098   2.342
 2055SOL    HW1 6829   0.887   2.139   2.264
 2055SOL    HW2 6830   1.034   2.096   2.323
 2056SOL     OW 6831   1.076   2.545   3.326
 2056SOL    HW1 6832   0.996   2.484   3.329
 2056SOL    HW2 6833   1.157   2.492   3.302
 2057SOL     OW 6834   1.227   3.432   2.655
 2057SOL    HW1 6835   1.248   3.506   2.590
 2057SOL    HW2 6836   1.295   3.432   2.728
 2058SOL     OW 6837   0.459   3.014   2.603
 2058SOL    HW1 6838   0.388   2.987   2.668
 2058SOL    HW2 6839   0.433   2.986   2.510
 2059SOL     OW 6840   1.271   3.659   2.453
 2059SOL    HW1 6841   1.315   3.723   2.389
 2059SOL    HW2 6842   1.221   3.711   2.523
 2060SOL     OW 6843   1.032   2.411   1.878
 2060SOL    HW1 6844   0.991   2.493   1.839
 2060SOL    HW2 6845   1.096   2.437   1.951
 2061SOL     OW 6846   0.078   2.418   3.248
 2061SOL    HW1 6847   0.170   2.417   3.207
 2061SOL    HW2 6848   0.072   2.492   3.315
 2062SOL     OW 6849   0.561   2.084   3.009
 2062SOL    HW1 6850   0.599   2.000   3.046
 2062SOL    HW2 6851   0.473   2.103   3.053
 2063SOL     OW 6852   0.866   2.316   2.504
 2063SOL    HW1 6853   0.834   2.388   2.442
 2063SOL    HW2 6854   0.890   2.235   2.451
 2064SOL     OW 6855   1.017   1.901   2.615
 2064SOL    HW1 6856   0.945   1.906   2.546
 2064SOL    HW2 6857   0.993   1.832   2.684
 2065SOL     OW 6858   1.429   3.035   2.729
 2065SOL    HW1 6859   1.374   2.951   2.722
 2065SOL    HW2 6860   1.455   3.064   2.637
 2066SOL     OW 6861   1.466   2.452   2.854
 2066SOL    HW1 6862   1.436   2.357   2.861
 2066SOL    HW2 6863   1.539   2.468   2.920
 2067SOL     OW 6864   1.857   2.695   2.239
 2067SOL    HW1 6865   1.899   2.631   2.303
 2067SOL    HW2 6866   1.819   2.644   2.161
 2068SOL     OW 6867   0.488   3.247   2.036
 2068SOL    HW1 6868   0.401   3.232   2.083
 2068SOL    HW2 6869   0.471   3.273   1.941
 2069SOL     OW 6870   1.664   3.142   2.519
 2069SOL    HW1 6871   1.763   3.150   2.533
 2069SOL    HW2 6872   1.619   3.226   2.550
 2070SOL     OW 6873   1.390   2.437   1.940
 2070SOL    HW1 6874   1.336   2.416   2.021
 2070SOL    HW2 6875   1.481   2.396   1.949
 2071SOL     OW 6876   0.527   2.118   2.190
 2071SOL    HW1 6877   0.554   2.059   2.115
 2071SOL    HW2 6878   0.527   2.213   2.159
 2072SOL     OW 6879   1.754   3.085   3.450
 2072SOL    HW1 6880   1.845   3.046   3.437
 2072SOL    HW2 6881   1.762   3.181   3.474
 2073SOL     OW 6882   1.064   3.209   3.202
 2073SOL    HW1 6883   0.984   3.186   3.257
 2073SOL    HW2 6884   1.147   3.183   3.251
 2074SOL     OW 6885   1.592   3.491   3.487
 2074SOL    HW1 6886   1.619   3.525   3.397
 2074SOL    HW2 6887   1.671   3.453   3.533
 2075SOL     OW 6888   1.111   3.057   2.962
 2075SOL    HW1 6889   1.071   3.101   3.043
 2075SOL    HW2 6890   1.070   3.094   2.879
 2076SOL     OW 6891   1.638   2.961   2.941
 2076SOL    HW1 6892   1.643   3.042   3.000
 2076SOL    HW2 6893   1.552   2.963   2.890
 2077SOL     OW 6894   0.915   1.951   3.264
 2077SOL    HW1 6895   0.940   1.931   3.169
 2077SOL    HW2 6896   0.987   2.007   3.306
 2078SOL     OW 6897   0.980   2.978   3.581
 2078SOL    HW1 6898   0.881   2.984   3.591
 2078SOL    HW2 6899   1.003   2.898   3.525
 2079SOL     OW 6900   0.705   2.912   2.230
 2079SOL    HW1 6901   0.691   2.919   2.329
 2079SOL    HW2 6902   0.789   2.861   2.212
 2080SOL     OW 6903   0.410   2.675   3.113
 2080SOL    HW1 6904   0.496   2.687   3.163
 2080SOL    HW2 6905   0.368   2.588   3.140
 2081SOL     OW 6906   1.274   2.248   3.124
 2081SOL    HW1 6907   1.295   2.322   3.188
 2081SOL    HW2 6908   1.185   2.265   3.081
 2082SOL     OW 6909   0.064   3.426   3.193
 2082SOL    HW1 6910   0.018   3.508   3.159
 2082SOL    HW2 6911   0.162   3.445   3.202
 2083SOL     OW 6912   0.367   2.962   2.363
 2083SOL    HW1 6913   0.360   3.045   2.307
 2083SOL    HW2 6914   0.371   2.882   2.303
 2084SOL     OW 6915   0.566   2.399   2.727
 2084SOL    HW1 6916   0.578   2.465   2.653
 2084SOL    HW2 6917   0.612   2.433   2.810
 2085SOL     OW 6918   1.252   3.210   2.250
 2085SOL    HW1 6919   1.302   3.287   2.290
 2085SOL    HW2 6920   1.157   3.212   2.282
 2086SOL     OW 6921   1.272   3.307   3.004
 2086SOL    HW1 6922   1.319   3.320   3.091
 2086SOL    HW2 6923   1.206   3.233   3.013
 2087SOL     OW 6924   1.582   2.501   2.334
 2087SOL    HW1 6925   1.551   2.562   2.407
 2087SOL    HW2 6926   1.632   2.553   2.265
 2088SOL     OW 6927   0.354   3.372   3.191
 2088SOL    HW1 6928   0.333   3.328   3.104
 2088SOL    HW2 6929   0.451   3.398   3.194
 2089SOL     OW 6930   0.402   2.613   3.460
 2089SOL    HW1 6931   0.470   2.668   3.413
 2089SOL    HW2 6932   0.442   2.525   3.487
 2090SOL     OW 6933   1.587   2.641   3.532
 2090SOL    HW1 6934   1.495   2.679   3.527
 2090SOL    HW2 6935   1.647   2.688   3.467
 2091SOL     OW 6936   1.013   1.967   3.632
 2091SOL    HW1 6937   1.019   2.052   3.580
 2091SOL    HW2 6938   1.045   1.891   3.575
 2092SOL     OW 6939   0.504   1.912   3.602
 2092SOL    HW1 6940   0.462   1.855   3.532
 2092SOL    HW2 6941   0.438   1.981   3.634
 2093SOL     OW 6942   0.573   2.732   2.891
 2093SOL    HW1 6943   0.617   2.821   2.882
 2093SOL    HW2 6944   0.510   2.732   2.968
 2094SOL     OW 6945   1.360   2.724   2.907
 2094SOL    HW1 6946   1.285   2.724   2.841
 2094SOL    HW2 6947   1.397   2.632   2.916
 2095SOL     OW 6948   1.209   2.387   2.137
 2095SOL    HW1 6949   1.222   2.303   2.191
 2095SOL    HW2 6950   1.180   2.461   2.197
 2096SOL     OW 6951   0.307   2.075   3.093
 2096SOL    HW1 6952   0.284   2.112   3.183
 2096SOL    HW2 6953   0.277   1.980   3.087
 2097SOL     OW 6954   0.037   3.172   3.144
 2097SOL    HW1 6955   0.090   3.123   3.212
 2097SOL    HW2 6956   0.059   3.270   3.149
 2098SOL     OW 6957   0.732   2.496   2.926
 2098SOL    HW1 6958   0.791   2.470   2.850
 2098SOL    HW2 6959   0.704   2.592   2.915
 2099SOL     OW 6960   1.728   2.797   3.716
 2099SOL    HW1 6961   1.682   2.790   3.627
 2099SOL    HW2 6962   1.666   2.841   3.782
 2100SOL     OW 6963   0.307   1.925   2.480
 2100SOL    HW1 6964   0.296   2.019   2.513
 2100SOL    HW2 6965   0.302   1.862   2.557
 2101SOL     OW 6966   1.622   2.229   2.236
 2101SOL    HW1 6967   1.624   2.153   2.300
 2101SOL    HW2 6968   1.574   2.306   2.276
 2102SOL     OW 6969   1.023   2.628   2.828
 2102SOL    HW1 6970   1.038   2.649   2.924
 2102SOL    HW2 6971   0.993   2.533   2.819
 2103SOL     OW 6972   0.980   3.435   3.562
 2103SOL    HW1 6973   0.960   3.479   3.474
 2103SOL    HW2 6974   1.019   3.344   3.546
 2104SOL     OW 6975   1.859   3.380   3.467
 2104SOL    HW1 6976   1.873   3.407   3.372
 2104SOL    HW2 6977   1.942   3.402   3.520
 2105SOL     OW 6978   0.350   2.760   3.666
 2105SOL    HW1 6979   0.426   2.804   3.714
 2105SOL    HW2 6980   0.385   2.713   3.584
 2106SOL     OW 6981   1.540   2.136   1.987
 2106SOL    HW1 6982   1.479   2.061   2.010
 2106SOL    HW2 6983   1.562   2.188   2.070
 2107SOL     OW 6984   1.303   2.700   1.904
 2107SOL    HW1 6985   1.337   2.607   1.919
 2107SOL    HW2 6986   1.321   2.727   1.809
 2108SOL     OW 6987   1.068   3.195   2.711
 2108SOL    HW1 6988   1.075   3.111   2.656
 2108SOL    HW2 6989   1.130   3.264   2.675
 2109SOL     OW 6990   0.319   2.672   2.811
 2109SOL    HW1 6991   0.412   2.708   2.816
 2109SOL    HW2 6992   0.313   2.587   2.863
 2110SOL     OW 6993   0.339   2.371   2.868
 2110SOL    HW1 6994   0.287   2.288   2.851
 2110SOL    HW2 6995   0.416   2.376   2.804
 2111SOL     OW 6996   1.138   2.242   3.540
 2111SOL    HW1 6997   1.093   2.305   3.604
 2111SOL    HW2 6998   1.231   2.273   3.523
 2112SOL     OW 6999   1.160   2.069   3.339
 2112SOL    HW1 7000   1.160   2.133   3.416
 2112SOL    HW2 7001   1.188   2.117   3.256
 2113SOL     OW 7002   0.008   3.188   2.062
 2113SOL    HW1 7003  -0.085   3.209   2.031
 2113SOL    HW2 7004   0.018   3.089   2.075
 2114SOL     OW 7005   0.088   3.663   2.789
 2114SOL    HW1 7006   0.046   3.577   2.762
 2114SOL    HW2 7007   0.182   3.666   2.755
 2115SOL     OW 7008   0.504   3.430   2.772
 2115SOL    HW1 7009   0.570   3.504   2.781
 2115SOL    HW2 7010   0.548   3.351   2.730
 2116SOL     OW 7011   1.002   2.658   3.100
 2116SOL    HW1 7012   1.043   2.626   3.186
 2116SOL    HW2 7013   0.906   2.631   3.097
 2117SOL     OW 7014   0.040   2.406   2.976
 2117SOL    HW1 7015   0.125   2.373   2.935
 2117SOL    HW2 7016   0.053   2.421   3.074
 2118SOL     OW 7017   0.189   2.382   3.584
 2118SOL    HW1 7018   0.248   2.342   3.514
 2118SOL    HW2 7019   0.131   2.453   3.543
 2119SOL     OW 7020   1.369   2.812   3.522
 2119SOL    HW1 7021   1.408   2.901   3.542
 2119SOL    HW2 7022   1.379   2.792   3.425
 2120SOL     OW 7023   0.815   2.434   2.187
 2120SOL    HW1 7024   0.822   2.345   2.141
 2120SOL    HW2 7025   0.721   2.468   2.179
 2121SOL     OW 7026   1.657   2.466   3.068
 2121SOL    HW1 7027   1.619   2.397   3.130
 2121SOL    HW2 7028   1.739   2.430   3.024
 2122SOL     OW 7029   0.252   3.426   3.606
 2122SOL    HW1 7030   0.222   3.483   3.682
 2122SOL    HW2 7031   0.245   3.329   3.632
 2123SOL     OW 7032   0.671   2.326   3.131
 2123SOL    HW1 7033   0.637   2.237   3.101
 2123SOL    HW2 7034   0.697   2.380   3.051
 2124SOL     OW 7035   0.930   3.540   3.327
 2124SOL    HW1 7036   0.906   3.522   3.232
 2124SOL    HW2 7037   0.960   3.634   3.337
 2125SOL     OW 7038   0.473   2.362   2.053
 2125SOL    HW1 7039   0.534   2.442   2.057
 2125SOL    HW2 7040   0.378   2.393   2.060
 2126SOL     OW 7041   0.159   2.999   3.328
 2126SOL    HW1 7042   0.181   2.938   3.404
 2126SOL    HW2 7043   0.169   2.950   3.242
 2127SOL     OW 7044   1.347   2.921   3.096
 2127SOL    HW1 7045   1.371   2.858   3.022
 2127SOL    HW2 7046   1.257   2.961   3.078
 2128SOL     OW 7047   1.302   2.717   2.171
 2128SOL    HW1 7048   1.216   2.686   2.213
 2128SOL    HW2 7049   1.298   2.703   2.072
 2129SOL     OW 7050   1.759   3.609   3.016
 2129SOL    HW1 7051   1.820   3.639   2.943
 2129SOL    HW2 7052   1.721   3.520   2.994
 2130SOL     OW 7053   1.252   3.593   2.990
 2130SOL    HW1 7054   1.336   3.598   2.936
 2130SOL    HW2 7055   1.229   3.497   3.008
 2131SOL     OW 7056   0.083   3.120   2.884
 2131SOL    HW1 7057   0.078   3.119   2.984
 2131SOL    HW2 7058   0.000   3.079   2.846
 2132SOL     OW 7059   0.688   3.524   3.578
 2132SOL    HW1 7060   0.632   3.605   3.587
 2132SOL    HW2 7061   0.740   3.528   3.492
 2133SOL     OW 7062   1.726   1.997   2.385
 2133SOL    HW1 7063   1.799   1.980   2.318
 2133SOL    HW2 7064   1.695   1.910   2.423
 2134SOL     OW 7065   1.388   3.435   2.339
 2134SOL    HW1 7066   1.455   3.447   2.265
 2134SOL    HW2 7067   1.348   3.524   2.362
 2135SOL     OW 7068   0.130   3.656   3.713
 2135SOL    HW1 7069   0.089   3.582   3.766
 2135SOL    HW2 7070   0.194   3.707   3.771
 2136SOL     OW 7071   1.280   2.789   2.534
 2136SOL    HW1 7072   1.340   2.708   2.536
 2136SOL    HW2 7073   1.320   2.858   2.474
 2137SOL     OW 7074   0.830   3.135   3.284
 2137SOL    HW1 7075   0.825   3.168   3.379
 2137SOL    HW2 7076   0.744   3.154   3.238
 2138SOL     OW 7077   0.672   3.478   2.016
 2138SOL    HW1 7078   0.681   3.488   1.917
 2138SOL    HW2 7079   0.632   3.389   2.037
 2139SOL     OW 7080   1.650   3.582   3.256
 2139SOL    HW1 7081   1.703   3.592   3.172
 2139SOL    HW2 7082   1.623   3.672   3.290
 2140SOL     OW 7083   1.841   2.037   2.825
 2140SOL    HW1 7084   1.880   1.952   2.789
 2140SOL    HW2 7085   1.743   2.039   2.806
 2141SOL     OW 7086   0.263   2.188   2.582
 2141SOL    HW1 7087   0.184   2.239   2.548
 2141SOL    HW2 7088   0.254   2.173   2.680
 2142SOL     OW 7089   1.194   3.474   1.893
 2142SOL    HW1 7090   1.200   3.381   1.930
 2142SOL    HW2 7091   1.135   3.474   1.813
 2143SOL     OW 7092   0.822   2.864   3.234
 2143SOL    HW1 7093   0.862   2.863   3.142
 2143SOL    HW2 7094   0.832   2.956   3.274
 2144SOL     OW 7095   0.916   2.772   2.153
 2144SOL    HW1 7096   0.979   2.810   2.085
 2144SOL    HW2 7097   0.956   2.689   2.192
 2145SOL     OW 7098   1.504   3.469   1.906
 2145SOL    HW1 7099   1.412   3.506   1.913
 2145SOL    HW2 7100   1.542   3.489   1.816
 2146SOL     OW 7101   0.372   3.150   3.352
 2146SOL    HW1 7102   0.359   3.243   3.318
 2146SOL    HW2 7103   0.288   3.098   3.339
 2147SOL     OW 7104   1.614   3.154   3.151
 2147SOL    HW1 7105   1.674   3.157   3.231
 2147SOL    HW2 7106   1.539   3.218   3.164
 2148SOL     OW 7107   1.039   2.960   2.558
 2148SOL    HW1 7108   0.969   2.913   2.612
 2148SOL    HW2 7109   1.098   2.892   2.515
 2149SOL     OW 7110   1.014   2.098   2.833
 2149SOL    HW1 7111   1.006   2.062   2.740
 2149SOL    HW2 7112   1.012   2.022   2.898
 2150SOL     OW 7113   0.590   3.349   2.353
 2150SOL    HW1 7114   0.632   3.291   2.283
 2150SOL    HW2 7115   0.546   3.428   2.309
 2151SOL     OW 7116   1.709   2.247   3.243
 2151SOL    HW1 7117   1.782   2.316   3.247
 2151SOL    HW2 7118   1.737   2.172   3.184
 2152SOL     OW 7119   0.255   3.210   2.152
 2152SOL    HW1 7120   0.159   3.211   2.125
 2152SOL    HW2 7121   0.267   3.263   2.236
 2153SOL     OW 7122   0.105   2.875   3.588
 2153SOL    HW1 7123   0.028   2.842   3.642
 2153SOL    HW2 7124   0.190   2.845   3.630
 2154SOL     OW 7125   0.672   2.065   3.351
 2154SOL    HW1 7126   0.762   2.049   3.311
 2154SOL    HW2 7127   0.680   2.070   3.450
 2155SOL     OW 7128   0.075   2.207   1.895
 2155SOL    HW1 7129  -0.017   2.179   1.866
 2155SOL    HW2 7130   0.106   2.284   1.839
 2156SOL     OW 7131   1.440   2.718   3.260
 2156SOL    HW1 7132   1.383   2.770   3.197
 2156SOL    HW2 7133   1.536   2.730   3.236
 2157SOL     OW 7134   0.072   2.028   2.180
 2157SOL    HW1 7135   0.055   2.111   2.126
 2157SOL    HW2 7136   0.162   1.991   2.158
 2158SOL     OW 7137   1.183   3.197   1.981
 2158SOL    HW1 7138   1.084   3.186   1.983
 2158SOL    HW2 7139   1.217   3.212   2.074
 2159SOL     OW 7140   0.613   2.704   3.293
 2159SOL    HW1 7141   0.669   2.785   3.276
 2159SOL    HW2 7142   0.672   2.624   3.296
 2160SOL     OW 7143   1.493   3.629   2.821
 2160SOL    HW1 7144   1.526   3.693   2.752
 2160SOL    HW2 7145   1.559   3.623   2.896
 2161SOL     OW 7146   0.716   2.427   3.570
 2161SOL    HW1 7147   0.735   2.492   3.644
 2161SOL    HW2 7148   0.776   2.347   3.579
 2162SOL     OW 7149   1.450   3.082   3.495
 2162SOL    HW1 7150   1.441   3.072   3.594
 2162SOL    HW2 7151   1.546   3.075   3.469
 2163SOL     OW 7152   0.390   3.603   3.422
 2163SOL    HW1 7153   0.299   3.644   3.420
 2163SOL    HW2 7154   0.383   3.509   3.454
 2164SOL     OW 7155   1.674   2.745   3.116
 2164SOL    HW1 7156   1.647   2.656   3.079
 2164SOL    HW2 7157   1.675   2.813   3.043
 2165SOL     OW 7158   1.225   2.187   2.311
 2165SOL    HW1 7159   1.290   2.113   2.300
 2165SOL    HW2 7160   1.245   2.237   2.395
 2166SOL     OW 7161   0.594   2.607   2.514
 2166SOL    HW1 7162   0.644   2.692   2.495
 2166SOL    HW2 7163   0.506   2.609   2.466
 2167SOL     OW 7164   1.777   2.204   3.504
 2167SOL    HW1 7165   1.760   2.235   3.410
 2167SOL    HW2 7166   1.693   2.167   3.542
 2168SOL     OW 7167   1.730   2.796   3.379
 2168SOL    HW1 7168   1.768   2.887   3.394
 2168SOL    HW2 7169   1.722   2.779   3.280
 2169SOL     OW 7170   0.859   3.236   1.878
 2169SOL    HW1 7171   0.813   3.251   1.966
 2169SOL    HW2 7172   0.903   3.321   1.848
 2170SOL     OW 7173   0.661   3.652   2.815
 2170SOL    HW1 7174   0.615   3.740   2.802
 2170SOL    HW2 7175   0.760   3.664   2.808
 2171SOL     OW 7176   0.859   2.818   2.723
 2171SOL    HW1 7177   0.913   2.749   2.771
 2171SOL    HW2 7178   0.827   2.887   2.789
 2172SOL     OW 7179   1.083   2.846   1.949
 2172SOL    HW1 7180   1.060   2.899   1.867
 2172SOL    HW2 7181   1.164   2.790   1.930
 2173SOL     OW 7182   1.861   3.431   2.713
 2173SOL    HW1 7183   1.790   3.419   2.643
 2173SOL    HW2 7184   1.862   3.352   2.773
 2174SOL     OW 7185   0.221   3.176   3.706
 2174SOL    HW1 7186   0.156   3.103   3.685
 2174SOL    HW2 7187   0.225   3.190   3.804
 2175SOL     OW 7188   0.079   3.102   2.515
 2175SOL    HW1 7189   0.078   3.055   2.603
 2175SOL    HW2 7190   0.161   3.074   2.464
 2176SOL     OW 7191   0.672   3.253   3.486
 2176SOL    HW1 7192   0.594   3.203   3.524
 2176SOL    HW2 7193   0.669   3.348   3.517
 2177SOL     OW 7194   1.824   2.054   3.089
 2177SOL    HW1 7195   1.820   1.964   3.133
 2177SOL    HW2 7196   1.827   2.043   2.990
 2178SOL     OW 7197   0.428   2.286   2.382
 2178SOL    HW1 7198   0.458   2.214   2.320
 2178SOL    HW2 7199   0.389   2.246   2.465
 2179SOL     OW 7200   1.705   3.349   2.966
 2179SOL    HW1 7201   1.612   3.324   2.939
 2179SOL    HW2 7202   1.731   3.299   3.048
 2180SOL     OW 7203   0.317   2.409   3.142
 2180SOL    HW1 7204   0.355   2.350   3.214
 2180SOL    HW2 7205   0.357   2.383   3.054
 2181SOL     OW 7206   0.812   3.448   2.549
 2181SOL    HW1 7207   0.844   3.458   2.455
 2181SOL    HW2 7208   0.733   3.386   2.551
 2182SOL     OW 7209   1.424   2.076   2.974
 2182SOL    HW1 7210   1.476   2.011   3.029
 2182SOL    HW2 7211   1.375   2.139   3.035
 2183SOL     OW 7212   1.001   1.896   3.016
 2183SOL    HW1 7213   0.938   1.824   2.985
 2183SOL    HW2 7214   1.094   1.860   3.016
 2184SOL     OW 7215   0.770   3.192   2.163
 2184SOL    HW1 7216   0.724   3.105   2.180
 2184SOL    HW2 7217   0.861   3.189   2.204
 2185SOL     OW 7218   0.618   3.429   3.146
 2185SOL    HW1 7219   0.613   3.511   3.203
 2185SOL    HW2 7220   0.707   3.426   3.101
 2186SOL     OW 7221   1.352   1.914   2.030
 2186SOL    HW1 7222   1.387   1.873   1.946
 2186SOL    HW2 7223   1.262   1.876   2.050
 2187SOL     OW 7224   1.300   2.315   2.553
 2187SOL    HW1 7225   1.241   2.395   2.557
 2187SOL    HW2 7226   1.315   2.280   2.646
 2188SOL     OW 7227   1.593   2.083   2.744
 2188SOL    HW1 7228   1.509   2.082   2.798
 2188SOL    HW2 7229   1.595   2.166   2.688
 2189SOL     OW 7230   0.039   2.939   2.162
 2189SOL    HW1 7231   0.138   2.928   2.153
 2189SOL    HW2 7232  -0.001   2.853   2.194
 2190SOL     OW 7233   0.875   3.508   2.199
 2190SOL    HW1 7234   0.798   3.473   2.145
 2190SOL    HW2 7235   0.843   3.579   2.261
 2191SOL     OW 7236   0.230   2.490   3.837
 2191SOL    HW1 7237   0.137   2.488   3.874
 2191SOL    HW2 7238   0.231   2.451   3.745
 2192SOL     OW 7239   0.225   2.137   4.720
 2192SOL    HW1 7240   0.260   2.120   4.812
 2192SOL    HW2 7241   0.137   2.092   4.708
 2193SOL     OW 7242   0.019   2.230   4.371
 2193SOL    HW1 7243  -0.063   2.273   4.410
 2193SOL    HW2 7244  -0.009   2.157   4.308
 2194SOL     OW 7245   0.569   3.137   4.889
 2194SOL    HW1 7246   0.476   3.130   4.852
 2194SOL    HW2 7247   0.580   3.226   4.933
 2195SOL     OW 7248   1.555   3.373   4.427
 2195SOL    HW1 7249   1.498   3.357   4.508
 2195SOL    HW2 7250   1.496   3.383   4.347
 2196SOL     OW 7251   1.135   2.565   4.441
 2196SOL    HW1 7252   1.192   2.643   4.416
 2196SOL    HW2 7253   1.075   2.591   4.517
 2197SOL     OW 7254   1.755   2.469   3.955
 2197SOL    HW1 7255   1.743   2.456   3.856
 2197SOL    HW2 7256   1.725   2.388   4.004
 2198SOL     OW 7257   0.768   3.006   4.747
 2198SOL    HW1 7258   0.690   3.023   4.807
 2198SOL    HW2 7259   0.802   3.093   4.711
 2199SOL     OW 7260   0.685   2.874   4.389
 2199SOL    HW1 7261   0.754   2.858   4.459
 2199SOL    HW2 7262   0.612   2.931   4.427
 2200SOL     OW 7263   0.335   3.297   4.785
 2200SOL    HW1 7264   0.257   3.266   4.732
 2200SOL    HW2 7265   0.393   3.355   4.728
 2201SOL     OW 7266   1.460   3.367   5.063
 2201SOL    HW1 7267   1.484   3.461   5.089
 2201SOL    HW2 7268   1.444   3.313   5.145
 2202SOL     OW 7269   0.438   2.254   5.223
 2202SOL    HW1 7270   0.520   2.198   5.232
 2202SOL    HW2 7271   0.357   2.196   5.227
 2203SOL     OW 7272   1.603   2.309   4.461
 2203SOL    HW1 7273   1.529   2.355   4.411
 2203SOL    HW2 7274   1.654   2.377   4.514
 2204SOL     OW 7275   0.231   3.575   4.207
 2204SOL    HW1 7276   0.265   3.652   4.261
 2204SOL    HW2 7277   0.275   3.575   4.117
 2205SOL     OW 7278   1.127   3.203   5.414
 2205SOL    HW1 7279   1.174   3.203   5.502
 2205SOL    HW2 7280   1.079   3.116   5.403
 2206SOL     OW 7281   0.230   3.296   4.262
 2206SOL    HW1 7282   0.204   3.392   4.262
 2206SOL    HW2 7283   0.159   3.242   4.307
 2207SOL     OW 7284   0.240   2.953   4.610
 2207SOL    HW1 7285   0.254   2.869   4.662
 2207SOL    HW2 7286   0.185   3.017   4.665
 2208SOL     OW 7287   0.620   3.648   5.163
 2208SOL    HW1 7288   0.528   3.631   5.198
 2208SOL    HW2 7289   0.648   3.740   5.189
 2209SOL     OW 7290   0.606   2.826   3.847
 2209SOL    HW1 7291   0.613   2.910   3.793
 2209SOL    HW2 7292   0.652   2.839   3.935
 2210SOL     OW 7293   1.594   1.976   5.204
 2210SOL    HW1 7294   1.576   2.043   5.132
 2210SOL    HW2 7295   1.591   2.022   5.293
 2211SOL     OW 7296   0.122   2.505   4.287
 2211SOL    HW1 7297   0.077   2.417   4.304
 2211SOL    HW2 7298   0.121   2.559   4.371
 2212SOL     OW 7299   1.842   3.629   4.083
 2212SOL    HW1 7300   1.896   3.600   4.163
 2212SOL    HW2 7301   1.872   3.719   4.054
 2213SOL     OW 7302   0.027   3.458   3.841
 2213SOL    HW1 7303   0.008   3.362   3.862
 2213SOL    HW2 7304  -0.006   3.516   3.916
 2214SOL     OW 7305   1.689   2.784   4.336
 2214SOL    HW1 7306   1.784   2.755   4.344
 2214SOL    HW2 7307   1.681   2.849   4.261
 2215SOL     OW 7308   1.641   2.970   4.156
 2215SOL    HW1 7309   1.727   2.972   4.104
 2215SOL    HW2 7310   1.655   3.017   4.244
 2216SOL     OW 7311   0.113   2.599   5.321
 2216SOL    HW1 7312   0.201   2.586   5.366
 2216SOL    HW2 7313   0.100   2.696   5.299
 2217SOL     OW 7314   0.613   3.227   4.450
 2217SOL    HW1 7315   0.564   3.140   4.459
 2217SOL    HW2 7316   0.590   3.270   4.363
 2218SOL     OW 7317   1.293   3.090   5.147
 2218SOL    HW1 7318   1.330   3.017   5.089
 2218SOL    HW2 7319   1.345   3.095   5.232
 2219SOL     OW 7320   0.809   1.866   4.226
 2219SOL    HW1 7321   0.849   1.957   4.217
 2219SOL    HW2 7322   0.709   1.874   4.232
 2220SOL     OW 7323   0.197   2.838   4.988
 2220SOL    HW1 7324   0.286   2.793   4.974
 2220SOL    HW2 7325   0.124   2.773   4.969
 2221SOL     OW 7326   1.525   2.861   3.914
 2221SOL    HW1 7327   1.462   2.785   3.927
 2221SOL    HW2 7328   1.573   2.879   4.000
 2222SOL     OW 7329   1.187   3.654   5.340
 2222SOL    HW1 7330   1.211   3.714   5.264
 2222SOL    HW2 7331   1.194   3.559   5.310
 2223SOL     OW 7332   1.466   3.279   4.677
 2223SOL    HW1 7333   1.407   3.285   4.757
 2223SOL    HW2 7334   1.451   3.191   4.631
 2224SOL     OW 7335   1.667   3.576   4.296
 2224SOL    HW1 7336   1.626   3.553   4.208
 2224SOL    HW2 7337   1.649   3.502   4.361
 2225SOL     OW 7338   0.598   2.591   3.994
 2225SOL    HW1 7339   0.622   2.660   3.926
 2225SOL    HW2 7340   0.520   2.624   4.048
 2226SOL     OW 7341   1.281   2.207   4.668
 2226SOL    HW1 7342   1.195   2.157   4.655
 2226SOL    HW2 7343   1.343   2.153   4.724
 2227SOL     OW 7344   1.576   3.524   4.031
 2227SOL    HW1 7345   1.665   3.570   4.034
 2227SOL    HW2 7346   1.555   3.500   3.936
 2228SOL     OW 7347   0.807   2.467   5.189
 2228SOL    HW1 7348   0.760   2.464   5.278
 2228SOL    HW2 7349   0.756   2.412   5.123
 2229SOL     OW 7350   1.394   2.331   5.398
 2229SOL    HW1 7351   1.374   2.374   5.486
 2229SOL    HW2 7352   1.472   2.269   5.407
 2230SOL     OW 7353   0.973   2.752   5.296
 2230SOL    HW1 7354   1.019   2.668   5.267
 2230SOL    HW2 7355   0.917   2.786   5.221
 2231SOL     OW 7356   0.991   2.272   4.966
 2231SOL    HW1 7357   0.914   2.306   5.020
 2231SOL    HW2 7358   0.957   2.221   4.887
 2232SOL     OW 7359   1.041   2.563   4.153
 2232SOL    HW1 7360   1.067   2.559   4.249
 2232SOL    HW2 7361   0.956   2.512   4.139
 2233SOL     OW 7362   0.076   2.673   4.513
 2233SOL    HW1 7363   0.175   2.661   4.522
 2233SOL    HW2 7364   0.052   2.768   4.534
 2234SOL     OW 7365   0.130   3.683   5.295
 2234SOL    HW1 7366   0.120   3.668   5.394
 2234SOL    HW2 7367   0.044   3.719   5.259
 2235SOL     OW 7368   0.865   2.210   3.919
 2235SOL    HW1 7369   0.924   2.273   3.870
 2235SOL    HW2 7370   0.884   2.116   3.890
 2236SOL     OW 7371   1.362   3.006   4.269
 2236SOL    HW1 7372   1.445   2.977   4.221
 2236SOL    HW2 7373   1.313   3.073   4.213
 2237SOL     OW 7374   0.550   2.058   4.609
 2237SOL    HW1 7375   0.545   2.053   4.709
 2237SOL    HW2 7376   0.552   2.154   4.580
 2238SOL     OW 7377   1.008   3.318   4.201
 2238SOL    HW1 7378   0.962   3.390   4.149
 2238SOL    HW2 7379   1.004   3.338   4.299
 2239SOL     OW 7380   0.351   3.663   4.577
 2239SOL    HW1 7381   0.401   3.577   4.583
 2239SOL    HW2 7382   0.416   3.740   4.574
 2240SOL     OW 7383   1.795   2.928   4.597
 2240SOL    HW1 7384   1.733   2.913   4.521
 2240SOL    HW2 7385   1.743   2.939   4.682
 2241SOL     OW 7386   1.227   3.412   5.230
 2241SOL    HW1 7387   1.233   3.335   5.294
 2241SOL    HW2 7388   1.175   3.386   5.150
 2242SOL     OW 7389   0.321   2.805   3.966
 2242SOL    HW1 7390   0.403   2.844   3.924
 2242SOL    HW2 7391   0.294   2.723   3.917
 2243SOL     OW 7392   1.458   2.597   4.452
 2243SOL    HW1 7393   1.453   2.532   4.527
 2243SOL    HW2 7394   1.538   2.656   4.465
 2244SOL     OW 7395   0.461   3.128   5.451
 2244SOL    HW1 7396   0.411   3.129   5.365
 2244SOL    HW2 7397   0.398   3.110   5.527
 2245SOL     OW 7398   1.111   3.638   3.961
 2245SOL    HW1 7399   1.051   3.576   4.011
 2245SOL    HW2 7400   1.142   3.594   3.876
 2246SOL     OW 7401   0.202   2.147   5.222
 2246SOL    HW1 7402   0.122   2.207   5.209
 2246SOL    HW2 7403   0.192   2.098   5.308
 2247SOL     OW 7404   1.632   3.239   3.805
 2247SOL    HW1 7405   1.600   3.333   3.795
 2247SOL    HW2 7406   1.556   3.176   3.793
 2248SOL     OW 7407   0.464   3.605   4.047
 2248SOL    HW1 7408   0.497   3.644   4.133
 2248SOL    HW2 7409   0.540   3.598   3.982
 2249SOL     OW 7410   1.400   1.969   4.150
 2249SOL    HW1 7411   1.376   1.932   4.060
 2249SOL    HW2 7412   1.499   1.985   4.154
 2250SOL     OW 7413   0.249   3.647   4.965
 2250SOL    HW1 7414   0.306   3.582   5.015
 2250SOL    HW2 7415   0.233   3.614   4.872
 2251SOL     OW 7416   0.940   3.560   4.628
 2251SOL    HW1 7417   1.020   3.503   4.649
 2251SOL    HW2 7418   0.891   3.520   4.551
 2252SOL     OW 7419   0.382   2.562   4.204
 2252SOL    HW1 7420   0.427   2.472   4.201
 2252SOL    HW2 7421   0.288   2.551   4.237
 2253SOL     OW 7422   0.614   1.984   3.841
 2253SOL    HW1 7423   0.712   1.962   3.848
 2253SOL    HW2 7424   0.583   1.967   3.748
 2254SOL     OW 7425   0.888   3.376   4.919
 2254SOL    HW1 7426   0.865   3.351   4.825
 2254SOL    HW2 7427   0.949   3.307   4.958
 2255SOL     OW 7428   1.351   2.452   5.157
 2255SOL    HW1 7429   1.379   2.409   5.242
 2255SOL    HW2 7430   1.376   2.548   5.158
 2256SOL     OW 7431   0.803   3.264   4.648
 2256SOL    HW1 7432   0.893   3.278   4.606
 2256SOL    HW2 7433   0.732   3.266   4.577
 2257SOL     OW 7434   0.922   2.365   4.623
 2257SOL    HW1 7435   0.897   2.356   4.527
 2257SOL    HW2 7436   0.970   2.283   4.654
 2258SOL     OW 7437   0.539   1.926   4.236
 2258SOL    HW1 7438   0.458   1.927   4.294
 2258SOL    HW2 7439   0.542   2.009   4.181
 2259SOL     OW 7440   1.434   3.050   3.765
 2259SOL    HW1 7441   1.466   2.974   3.822
 2259SOL    HW2 7442   1.342   3.077   3.795
 2260SOL     OW 7443   0.297   1.897   3.895
 2260SOL    HW1 7444   0.346   1.981   3.874
 2260SOL    HW2 7445   0.359   1.832   3.940
 2261SOL     OW 7446   0.935   2.098   4.204
 2261SOL    HW1 7447   0.887   2.139   4.126
 2261SOL    HW2 7448   1.034   2.096   4.185
 2262SOL     OW 7449   1.076   2.545   5.188
 2262SOL    HW1 7450   0.996   2.484   5.191
 2262SOL    HW2 7451   1.157   2.492   5.164
 2263SOL     OW 7452   1.227   3.432   4.517
 2263SOL    HW1 7453   1.248   3.506   4.452
 2263SOL    HW2 7454   1.295   3.432   4.590
 2264SOL     OW 7455   0.459   3.014   4.465
 2264SOL    HW1 7456   0.388   2.987   4.530
 2264SOL    HW2 7457   0.433   2.986   4.372
 2265SOL     OW 7458   1.271   3.659   4.315
 2265SOL    HW1 7459   1.315   3.723   4.251
 2265SOL    HW2 7460   1.221   3.711   4.385
 2266SOL     OW 7461   1.032   2.411   3.740
 2266SOL    HW1 7462   0.991   2.493   3.701
 2266SOL    HW2 7463   1.096   2.437   3.813
 2267SOL     OW 7464   0.078   2.418   5.110
 2267SOL    HW1 7465   0.170   2.417   5.069
 2267SOL    HW2 7466   0.072   2.492   5.177
 2268SOL     OW 7467   0.561   2.084   4.871
 2268SOL    HW1 7468   0.599   2.000   4.908
 2268SOL    HW2 7469   0.473   2.103   4.915
 2269SOL     OW 7470   0.866   2.316   4.366
 2269SOL    HW1 7471   0.834   2.388   4.304
 2269SOL    HW2 7472   0.890   2.235   4.313
 2270SOL     OW 7473   1.017   1.901   4.477
 2270SOL    HW1 7474   0.945   1.906   4.408
 2270SOL    HW2 7475   0.993   1.832   4.546
 2271SOL     OW 7476   1.429   3.035   4.591
 2271SOL    HW1 7477   1.374   2.951   4.584
 2271SOL    HW2 7478   1.455   3.064   4.499
 2272SOL     OW 7479   1.466   2.452   4.716
 2272SOL    HW1 7480   1.436   2.357   4.723
 2272SOL    HW2 7481   1.539   2.468   4.782
 2273SOL     OW 7482   1.857   2.695   4.101
 2273SOL    HW1 7483   1.899   2.631   4.165
 2273SOL    HW2 7484   1.819   2.644   4.023
 2274SOL     OW 7485   0.488   3.247   3.898
 2274SOL    HW1 7486   0.401   3.232   3.945
 2274SOL    HW2 7487   0.471   3.273   3.803
 2275SOL     OW 7488   1.664   3.142   4.381
 2275SOL    HW1 7489   1.763   3.150   4.395
 2275SOL    HW2 7490   1.619   3.226   4.412
 2276SOL     OW 7491   1.390   2.437   3.802
 2276SOL    HW1 7492   1.336   2.416   3.883
 2276SOL    HW2 7493   1.481   2.396   3.811
 2277SOL     OW 7494   0.527   2.118   4.052
 2277SOL    HW1 7495   0.554   2.059   3.977
 2277SOL    HW2 7496   0.527   2.213   4.021
 2278SOL     OW 7497   1.754   3.085   5.312
 2278SOL    HW1 7498   1.845   3.046   5.299
 2278SOL    HW2 7499   1.762   3.181   5.336
 2279SOL     OW 7500   1.064   3.209   5.064
 2279SOL    HW1 7501   0.984   3.186   5.119
 2279SOL    HW2 7502   1.147   3.183   5.113
 2280SOL     OW 7503   1.592   3.491   5.349
 2280SOL    HW1 7504   1.619   3.525   5.259
 2280SOL    HW2 7505   1.671   3.453   5.395
 2281SOL     OW 7506   1.111   3.057   4.824
 2281SOL    HW1 7507   1.071   3.101   4.905
 2281SOL    HW2 7508   1.070   3.094   4.741
 2282SOL     OW 7509   1.638   2.961   4.803
 2282SOL    HW1 7510   1.643   3.042   4.862
 2282SOL    HW2 7511   1.552   2.963   4.752
 2283SOL     OW 7512   0.915   1.951   5.126
 2283SOL    HW1 7513   0.940   1.931   5.031
 2283SOL    HW2 7514   0.987   2.007   5.168
 2284SOL     OW 7515   0.980   2.978   5.443
 2284SOL    HW1 7516   0.881   2.984   5.453
 2284SOL    HW2 7517   1.003   2.898   5.387
 2285SOL     OW 7518   0.705   2.912   4.092
 2285SOL    HW1 7519   0.691   2.919   4.191
 2285SOL    HW2 7520   0.789   2.861   4.074
 2286SOL     OW 7521   0.410   2.675   4.975
 2286SOL    HW1 7522   0.496   2.687   5.025
 2286SOL    HW2 7523   0.368   2.588   5.002
 2287SOL     OW 7524   1.274   2.248   4.986
 2287SOL    HW1 7525   1.295   2.322   5.050
 2287SOL    HW2 7526   1.185   2.265   4.943
 2288SOL     OW 7527   0.064   3.426   5.055
 2288SOL    HW1 7528   0.018   3.508   5.021
 2288SOL    HW2 7529   0.162   3.445   5.064
 2289SOL     OW 7530   0.367   2.962   4.225
 2289SOL    HW1 7531   0.360   3.045   4.169
 2289SOL    HW2 7532   0.371   2.882   4.165
 2290SOL     OW 7533   0.566   2.399   4.589
 2290SOL    HW1 7534   0.578   2.465   4.515
 2290SOL    HW2 7535   0.612   2.433   4.672
 2291SOL     OW 7536   1.252   3.210   4.112
 2291SOL    HW1 7537   1.302   3.287   4.152
 2291SOL    HW2 7538   1.157   3.212   4.144
 2292SOL     OW 7539   1.272   3.307   4.866
 2292SOL    HW1 7540   1.319   3.320   4.953
 2292SOL    HW2 7541   1.206   3.233   4.875
 2293SOL     OW 7542   1.582   2.501   4.196
 2293SOL    HW1 7543   1.551   2.562   4.269
 2293SOL    HW2 7544   1.632   2.553   4.127
 2294SOL     OW 7545   0.354   3.372   5.053
 2294SOL    HW1 7546   0.333   3.328   4.966
 2294SOL    HW2 7547   0.451   3.398   5.056
 2295SOL     OW 7548   0.402   2.613   5.322
 2295SOL    HW1 7549   0.470   2.668   5.275
 2295SOL    HW2 7550   0.442   2.525   5.349
 2296SOL     OW 7551   1.587   2.641   5.394
 2296SOL    HW1 7552   1.495   2.679   5.389
 2296SOL    HW2 7553   1.647   2.688   5.329
 2297SOL     OW 7554   0.504   1.912   5.464
 2297SOL    HW1 7555   0.462   1.855   5.394
 2297SOL    HW2 7556   0.438   1.981   5.496
 2298SOL     OW 7557   0.573   2.732   4.753
 2298SOL    HW1 7558   0.617   2.821   4.744
 2298SOL    HW2 7559   0.510   2.732   4.830
 2299SOL     OW 7560   1.360   2.724   4.769
 2299SOL    HW1 7561   1.285   2.724   4.703
 2299SOL    HW2 7562   1.397   2.632   4.778
 2300SOL     OW 7563   1.209   2.387   3.999
 2300SOL    HW1 7564   1.222   2.303   4.053
 2300SOL    HW2 7565   1.180   2.461   4.059
 2301SOL     OW 7566   0.307   2.075   4.955
 2301SOL    HW1 7567   0.284   2.112   5.045
 2301SOL    HW2 7568   0.277   1.980   4.949
 2302SOL     OW 7569   0.037   3.172   5.006
 2302SOL    HW1 7570   0.090   3.123   5.074
 2302SOL    HW2 7571   0.059   3.270   5.011
 2303SOL     OW 7572   0.732   2.496   4.788
 2303SOL    HW1 7573   0.791   2.470   4.712
 2303SOL    HW2 7574   0.704   2.592   4.777
 2304SOL     OW 7575   0.307   1.925   4.342
 2304SOL    HW1 7576   0.296   2.019   4.375
 2304SOL    HW2 7577   0.302   1.862   4.419
 2305SOL     OW 7578   1.622   2.229   4.098
 2305SOL    HW1 7579   1.624   2.153   4.162
 2305SOL    HW2 7580   1.574   2.306   4.138
 2306SOL     OW 7581   1.023   2.628   4.690
 2306SOL    HW1 7582   1.038   2.649   4.786
 2306SOL    HW2 7583   0.993   2.533   4.681
 2307SOL     OW 7584   0.980   3.435   5.424
 2307SOL    HW1 7585   0.960   3.479   5.336
 2307SOL    HW2 7586   1.019   3.344   5.408
 2308SOL     OW 7587   1.859   3.380   5.329
 2308SOL    HW1 7588   1.873   3.407   5.234
 2308SOL    HW2 7589   1.942   3.402   5.382
 2309SOL     OW 7590   1.540   2.136   3.849
 2309SOL    HW1 7591   1.479   2.061   3.872
 2309SOL    HW2 7592   1.562   2.188   3.932
 2310SOL     OW 7593   1.303   2.700   3.766
 2310SOL    HW1 7594   1.337   2.607   3.781
 2310SOL    HW2 7595   1.321   2.727   3.671
 2311SOL     OW 7596   1.068   3.195   4.573
 2311SOL    HW1 7597   1.075   3.111   4.518
 2311SOL    HW2 7598   1.130   3.264   4.537
 2312SOL     OW 7599   0.319   2.672   4.673
 2312SOL    HW1 7600   0.412   2.708   4.678
 2312SOL    HW2 7601   0.313   2.587   4.725
 2313SOL     OW 7602   0.339   2.371   4.730
 2313SOL    HW1 7603   0.287   2.288   4.713
 2313SOL    HW2 7604   0.416   2.376   4.666
 2314SOL     OW 7605   1.138   2.242   5.402
 2314SOL    HW1 7606   1.093   2.305   5.466
 2314SOL    HW2 7607   1.231   2.273   5.385
 2315SOL     OW 7608   1.160   2.069   5.201
 2315SOL    HW1 7609   1.160   2.133   5.278
 2315SOL    HW2 7610   1.188   2.117   5.118
 2316SOL     OW 7611   0.008   3.188   3.924
 2316SOL    HW1 7612  -0.085   3.209   3.893
 2316SOL    HW2 7613   0.018   3.089   3.937
 2317SOL     OW 7614   0.088   3.663   4.651
 2317SOL    HW1 7615   0.046   3.577   4.624
 2317SOL    HW2 7616   0.182   3.666   4.617
 2318SOL     OW 7617   0.504   3.430   4.634
 2318SOL    HW1 7618   0.570   3.504   4.643
 2318SOL    HW2 7619   0.548   3.351   4.592
 2319SOL     OW 7620   1.002   2.658   4.962
 2319SOL    HW1 7621   1.043   2.626   5.048
 2319SOL    HW2 7622   0.906   2.631   4.959
 2320SOL     OW 7623   0.040   2.406   4.838
 2320SOL    HW1 7624   0.125   2.373   4.797
 2320SOL    HW2 7625   0.053   2.421   4.936
 2321SOL     OW 7626   0.189   2.382   5.446
 2321SOL    HW1 7627   0.248   2.342   5.376
 2321SOL    HW2 7628   0.131   2.453   5.405
 2322SOL     OW 7629   1.369   2.812   5.384
 2322SOL    HW1 7630   1.408   2.901   5.404
 2322SOL    HW2 7631   1.379   2.792   5.287
 2323SOL     OW 7632   0.815   2.434   4.049
 2323SOL    HW1 7633   0.822   2.345   4.003
 2323SOL    HW2 7634   0.721   2.468   4.041
 2324SOL     OW 7635   1.657   2.466   4.930
 2324SOL    HW1 7636   1.619   2.397   4.992
 2324SOL    HW2 7637   1.739   2.430   4.886
 2325SOL     OW 7638   0.671   2.326   4.993
 2325SOL    HW1 7639   0.637   2.237   4.963
 2325SOL    HW2 7640   0.697   2.380   4.913
 2326SOL     OW 7641   0.930   3.540   5.189
 2326SOL    HW1 7642   0.906   3.522   5.094
 2326SOL    HW2 7643   0.960   3.634   5.199
 2327SOL     OW 7644   0.473   2.362   3.915
 2327SOL    HW1 7645   0.534   2.442   3.919
 2327SOL    HW2 7646   0.378   2.393   3.922
 2328SOL     OW 7647   0.159   2.999   5.190
 2328SOL    HW1 7648   0.181   2.938   5.266
 2328SOL    HW2 7649   0.169   2.950   5.104
 2329SOL     OW 7650   1.347   2.921   4.958
 2329SOL    HW1 7651   1.371   2.858   4.884
 2329SOL    HW2 7652   1.257   2.961   4.940
 2330SOL     OW 7653   1.302   2.717   4.033
 2330SOL    HW1 7654   1.216   2.686   4.075
 2330SOL    HW2 7655   1.298   2.703   3.934
 2331SOL     OW 7656   1.759   3.609   4.878
 2331SOL    HW1 7657   1.820   3.639   4.805
 2331SOL    HW2 7658   1.721   3.520   4.856
 2332SOL     OW 7659   1.252   3.593   4.852
 2332SOL    HW1 7660   1.336   3.598   4.798
 2332SOL    HW2 7661   1.229   3.497   4.870
 2333SOL     OW 7662   0.083   3.120   4.746
 2333SOL    HW1 7663   0.078   3.119   4.846
 2333SOL    HW2 7664   0.000   3.079   4.708
 2334SOL     OW 7665   0.688   3.524   5.440
 2334SOL    HW1 7666   0.632   3.605   5.449
 2334SOL    HW2 7667   0.740   3.528   5.354
 2335SOL     OW 7668   1.726   1.997   4.247
 2335SOL    HW1 7669   1.799   1.980   4.180
 2335SOL    HW2 7670   1.695   1.910   4.285
 2336SOL     OW 7671   1.388   3.435   4.201
 2336SOL    HW1 7672   1.455   3.447   4.127
 2336SOL    HW2 7673   1.348   3.524   4.224
 2337SOL     OW 7674   1.280   2.789   4.396
 2337SOL    HW1 7675   1.340   2.708   4.398
 2337SOL    HW2 7676   1.320   2.858   4.336
 2338SOL     OW 7677   0.830   3.135   5.146
 2338SOL    HW1 7678   0.825   3.168   5.241
 2338SOL    HW2 7679   0.744   3.154   5.100
 2339SOL     OW 7680   0.672   3.478   3.878
 2339SOL    HW1 7681   0.681   3.488   3.779
 2339SOL    HW2 7682   0.632   3.389   3.899
 2340SOL     OW 7683   1.650   3.582   5.118
 2340SOL    HW1 7684   1.703   3.592   5.034
 2340SOL    HW2 7685   1.623   3.672   5.152
 2341SOL     OW 7686   1.841   2.037   4.687
 2341SOL    HW1 7687   1.880   1.952   4.651
 2341SOL    HW2 7688   1.743   2.039   4.668
 2342SOL     OW 7689   0.263   2.188   4.444
 2342SOL    HW1 7690   0.184   2.239   4.410
 2342SOL    HW2 7691   0.254   2.173   4.542
 2343SOL     OW 7692   1.194   3.474   3.755
 2343SOL    HW1 7693   1.200   3.381   3.792
 2343SOL    HW2 7694   1.135   3.474   3.675
 2344SOL     OW 7695   0.822   2.864   5.096
 2344SOL    HW1 7696   0.862   2.863   5.004
 2344SOL    HW2 7697   0.832   2.956   5.136
 2345SOL     OW 7698   0.916   2.772   4.015
 2345SOL    HW1 7699   0.979   2.810   3.947
 2345SOL    HW2 7700   0.956   2.689   4.054
 2346SOL     OW 7701   1.504   3.469   3.768
 2346SOL    HW1 7702   1.412   3.506   3.775
 2346SOL    HW2 7703   1.542   3.489   3.678
 2347SOL     OW 7704   0.372   3.150   5.214
 2347SOL    HW1 7705   0.359   3.243   5.180
 2347SOL    HW2 7706   0.288   3.098   5.201
 2348SOL     OW 7707   1.614   3.154   5.013
 2348SOL    HW1 7708   1.674   3.157   5.093
 2348SOL    HW2 7709   1.539   3.218   5.026
 2349SOL     OW 7710   1.039   2.960   4.420
 2349SOL    HW1 7711   0.969   2.913   4.474
 2349SOL    HW2 7712   1.098   2.892   4.377
 2350SOL     OW 7713   1.014   2.098   4.695
 2350SOL    HW1 7714   1.006   2.062   4.602
 2350SOL    HW2 7715   1.012   2.022   4.760
 2351SOL     OW 7716   0.590   3.349   4.215
 2351SOL    HW1 7717   0.632   3.291   4.145
 2351SOL    HW2 7718   0.546   3.428   4.171
 2352SOL     OW 7719   1.709   2.247   5.105
 2352SOL    HW1 7720   1.782   2.316   5.109
 2352SOL    HW2 7721   1.737   2.172   5.046
 2353SOL     OW 7722   0.255   3.210   4.014
 2353SOL    HW1 7723   0.159   3.211   3.987
 2353SOL    HW2 7724   0.267   3.263   4.098
 2354SOL     OW 7725   0.672   2.065   5.213
 2354SOL    HW1 7726   0.762   2.049   5.173
 2354SOL    HW2 7727   0.680   2.070   5.312
 2355SOL     OW 7728   0.075   2.207   3.757
 2355SOL    HW1 7729  -0.017   2.179   3.728
 2355SOL    HW2 7730   0.106   2.284   3.701
 2356SOL     OW 7731   1.440   2.718   5.122
 2356SOL    HW1 7732   1.383   2.770   5.059
 2356SOL    HW2 7733   1.536   2.730   5.098
 2357SOL     OW 7734   0.072   2.028   4.042
 2357SOL    HW1 7735   0.055   2.111   3.988
 2357SOL    HW2 7736   0.162   1.991   4.020
 2358SOL     OW 7737   1.183   3.197   3.843
 2358SOL    HW1 7738   1.084   3.186   3.845
 2358SOL    HW2 7739   1.217   3.212   3.936
 2359SOL     OW 7740   0.613   2.704   5.155
 2359SOL    HW1 7741   0.669   2.785   5.138
 2359SOL    HW2 7742   0.672   2.624   5.158
 2360SOL     OW 7743   1.493   3.629   4.683
 2360SOL    HW1 7744   1.526   3.693   4.614
 2360SOL    HW2 7745   1.559   3.623   4.758
 2361SOL     OW 7746   1.450   3.082   5.357
 2361SOL    HW1 7747   1.441   3.072   5.456
 2361SOL    HW2 7748   1.546   3.075   5.331
 2362SOL     OW 7749   0.390   3.603   5.284
 2362SOL    HW1 7750   0.299   3.644   5.282
 2362SOL    HW2 7751   0.383   3.509   5.316
 2363SOL     OW 7752   1.674   2.745   4.978
 2363SOL    HW1 7753   1.647   2.656   4.941
 2363SOL    HW2 7754   1.675   2.813   4.905
 2364SOL     OW 7755   1.225   2.187   4.173
 2364SOL    HW1 7756   1.290   2.113   4.162
 2364SOL    HW2 7757   1.245   2.237   4.257
 2365SOL     OW 7758   0.594   2.607   4.376
 2365SOL    HW1 7759   0.644   2.692   4.357
 2365SOL    HW2 7760   0.506   2.609   4.328
 2366SOL     OW 7761   1.777   2.204   5.366
 2366SOL    HW1 7762   1.760   2.235   5.272
 2366SOL    HW2 7763   1.693   2.167   5.404
 2367SOL     OW 7764   1.730   2.796   5.241
 2367SOL    HW1 7765   1.768   2.887   5.256
 2367SOL    HW2 7766   1.722   2.779   5.142
 2368SOL     OW 7767   0.859   3.236   3.740
 2368SOL    HW1 7768   0.813   3.251   3.828
 2368SOL    HW2 7769   0.903   3.321   3.710
 2369SOL     OW 7770   0.661   3.652   4.677
 2369SOL    HW1 7771   0.615   3.740   4.664
 2369SOL    HW2 7772   0.760   3.664   4.670
 2370SOL     OW 7773   0.859   2.818   4.585
 2370SOL    HW1 7774   0.913   2.749   4.633
 2370SOL    HW2 7775   0.827   2.887   4.651
 2371SOL     OW 7776   1.083   2.846   3.811
 2371SOL    HW1 7777   1.060   2.899   3.729
 2371SOL    HW2 7778   1.164   2.790   3.792
 2372SOL     OW 7779   1.861   3.431   4.575
 2372SOL    HW1 7780   1.790   3.419   4.505
 2372SOL    HW2 7781   1.862   3.352   4.635
 2373SOL     OW 7782   0.079   3.102   4.377
 2373SOL    HW1 7783   0.078   3.055   4.465
 2373SOL    HW2 7784   0.161   3.074   4.326
 2374SOL     OW 7785   0.672   3.253   5.348
 2374SOL    HW1 7786   0.594   3.203   5.386
 2374SOL    HW2 7787   0.669   3.348   5.379
 2375SOL     OW 7788   1.824   2.054   4.951
 2375SOL    HW1 7789   1.820   1.964   4.995
 2375SOL    HW2 7790   1.827   2.043   4.852
 2376SOL     OW 7791   0.428   2.286   4.244
 2376SOL    HW1 7792   0.458   2.214   4.182
 2376SOL    HW2 7793   0.389   2.246   4.327
 2377SOL     OW 7794   1.705   3.349   4.828
 2377SOL    HW1 7795   1.612   3.324   4.801
 2377SOL    HW2 7796   1.731   3.299   4.910
 2378SOL     OW 7797   0.317   2.409   5.004
 2378SOL    HW1 7798   0.355   2.350   5.076
 2378SOL    HW2 7799   0.357   2.383   4.916
 2379SOL     OW 7800   0.812   3.448   4.411
 2379SOL    HW1 7801   0.844   3.458   4.317
 2379SOL    HW2 7802   0.733   3.386   4.413
 2380SOL     OW 7803   1.424   2.076   4.836
 2380SOL    HW1 7804   1.476   2.011   4.891
 2380SOL    HW2 7805   1.375   2.139   4.897
 2381SOL     OW 7806   1.001   1.896   4.878
 2381SOL    HW1 7807   0.938   1.824   4.847
 2381SOL    HW2 7808   1.094   1.860   4.878
 2382SOL     OW 7809   0.770   3.192   4.025
 2382SOL    HW1 7810   0.724   3.105   4.042
 2382SOL    HW2 7811   0.861   3.189   4.066
 2383SOL     OW 7812   0.618   3.429   5.008
 2383SOL    HW1 7813   0.613   3.511   5.065
 2383SOL    HW2 7814   0.707   3.426   4.963
 2384SOL     OW 7815   1.352   1.914   3.892
 2384SOL    HW1 7816   1.387   1.873   3.808
 2384SOL    HW2 7817   1.262   1.876   3.912
 2385SOL     OW 7818   1.300   2.315   4.415
 2385SOL    HW1 7819   1.241   2.395   4.419
 2385SOL    HW2 7820   1.315   2.280   4.508
 2386SOL     OW 7821   1.593   2.083   4.606
 2386SOL    HW1 7822   1.509   2.082   4.660
 2386SOL    HW2 7823   1.595   2.166   4.550
 2387SOL     OW 7824   0.039   2.939   4.024
 2387SOL    HW1 7825   0.138   2.928   4.015
 2387SOL    HW2 7826  -0.001   2.853   4.056
 2388SOL     OW 7827   0.875   3.508   4.061
 2388SOL    HW1 7828   0.798   3.473   4.007
 2388SOL    HW2 7829   0.843   3.579   4.123
 2389SOL     OW 7830   0.230   4.352   0.113
 2389SOL    HW1 7831   0.137   4.350   0.150
 2389SOL    HW2 7832   0.231   4.313   0.021
 2390SOL     OW 7833   0.225   3.999   0.996
 2390SOL    HW1 7834   0.260   3.982   1.088
 2390SOL    HW2 7835   0.137   3.954   0.984
 2391SOL     OW 7836   0.019   4.092   0.647
 2391SOL    HW1 7837  -0.063   4.135   0.686
 2391SOL    HW2 7838  -0.009   4.019   0.584
 2392SOL     OW 7839   0.569   4.999   1.165
 2392SOL    HW1 7840   0.476   4.992   1.128
 2392SOL    HW2 7841   0.580   5.088   1.209
 2393SOL     OW 7842   1.555   5.235   0.703
 2393SOL    HW1 7843   1.498   5.219   0.784
 2393SOL    HW2 7844   1.496   5.245   0.623
 2394SOL     OW 7845   1.135   4.427   0.717
 2394SOL    HW1 7846   1.192   4.505   0.692
 2394SOL    HW2 7847   1.075   4.453   0.793
 2395SOL     OW 7848   1.755   4.331   0.231
 2395SOL    HW1 7849   1.743   4.318   0.132
 2395SOL    HW2 7850   1.725   4.250   0.280
 2396SOL     OW 7851   0.768   4.868   1.023
 2396SOL    HW1 7852   0.690   4.885   1.083
 2396SOL    HW2 7853   0.802   4.955   0.987
 2397SOL     OW 7854   0.850   4.522   1.823
 2397SOL    HW1 7855   0.846   4.598   1.888
 2397SOL    HW2 7856   0.872   4.558   1.732
 2398SOL     OW 7857   0.685   4.736   0.665
 2398SOL    HW1 7858   0.754   4.720   0.735
 2398SOL    HW2 7859   0.612   4.793   0.703
 2399SOL     OW 7860   0.686   4.885   1.803
 2399SOL    HW1 7861   0.746   4.964   1.817
 2399SOL    HW2 7862   0.600   4.916   1.762
 2400SOL     OW 7863   0.335   5.159   1.061
 2400SOL    HW1 7864   0.257   5.128   1.008
 2400SOL    HW2 7865   0.393   5.217   1.004
 2401SOL     OW 7866   1.460   5.229   1.339
 2401SOL    HW1 7867   1.484   5.323   1.365
 2401SOL    HW2 7868   1.444   5.175   1.421
 2402SOL     OW 7869   0.438   4.116   1.499
 2402SOL    HW1 7870   0.520   4.060   1.508
 2402SOL    HW2 7871   0.357   4.058   1.503
 2403SOL     OW 7872   1.603   4.171   0.737
 2403SOL    HW1 7873   1.529   4.217   0.687
 2403SOL    HW2 7874   1.654   4.239   0.790
 2404SOL     OW 7875   0.231   5.437   0.483
 2404SOL    HW1 7876   0.265   5.514   0.537
 2404SOL    HW2 7877   0.275   5.437   0.393
 2405SOL     OW 7878   1.127   5.065   1.690
 2405SOL    HW1 7879   1.174   5.065   1.778
 2405SOL    HW2 7880   1.079   4.978   1.679
 2406SOL     OW 7881   0.230   5.158   0.538
 2406SOL    HW1 7882   0.204   5.254   0.538
 2406SOL    HW2 7883   0.159   5.104   0.583
 2407SOL     OW 7884   0.240   4.815   0.886
 2407SOL    HW1 7885   0.254   4.731   0.938
 2407SOL    HW2 7886   0.185   4.879   0.941
 2408SOL     OW 7887   0.620   5.510   1.439
 2408SOL    HW1 7888   0.528   5.493   1.474
 2408SOL    HW2 7889   0.648   5.602   1.465
 2409SOL     OW 7890   0.606   4.688   0.123
 2409SOL    HW1 7891   0.613   4.772   0.069
 2409SOL    HW2 7892   0.652   4.701   0.211
 2410SOL     OW 7893   1.594   3.838   1.480
 2410SOL    HW1 7894   1.576   3.905   1.408
 2410SOL    HW2 7895   1.591   3.884   1.569
 2411SOL     OW 7896   0.122   4.367   0.563
 2411SOL    HW1 7897   0.077   4.279   0.580
 2411SOL    HW2 7898   0.121   4.421   0.647
 2412SOL     OW 7899   1.842   5.491   0.359
 2412SOL    HW1 7900   1.896   5.462   0.439
 2412SOL    HW2 7901   1.872   5.581   0.330
 2413SOL     OW 7902   0.027   5.320   0.117
 2413SOL    HW1 7903   0.008   5.224   0.138
 2413SOL    HW2 7904  -0.006   5.378   0.192
 2414SOL     OW 7905   1.689   4.646   0.612
 2414SOL    HW1 7906   1.784   4.617   0.620
 2414SOL    HW2 7907   1.681   4.711   0.537
 2415SOL     OW 7908   1.641   4.832   0.432
 2415SOL    HW1 7909   1.727   4.834   0.380
 2415SOL    HW2 7910   1.655   4.879   0.520
 2416SOL     OW 7911   0.113   4.461   1.597
 2416SOL    HW1 7912   0.201   4.448   1.642
 2416SOL    HW2 7913   0.100   4.558   1.575
 2417SOL     OW 7914   0.613   5.089   0.726
 2417SOL    HW1 7915   0.564   5.002   0.735
 2417SOL    HW2 7916   0.590   5.132   0.639
 2418SOL     OW 7917   1.293   4.952   1.423
 2418SOL    HW1 7918   1.330   4.879   1.365
 2418SOL    HW2 7919   1.345   4.957   1.508
 2419SOL     OW 7920   0.809   3.728   0.502
 2419SOL    HW1 7921   0.849   3.819   0.493
 2419SOL    HW2 7922   0.709   3.736   0.508
 2420SOL     OW 7923   0.197   4.700   1.264
 2420SOL    HW1 7924   0.286   4.655   1.250
 2420SOL    HW2 7925   0.124   4.635   1.245
 2421SOL     OW 7926   1.525   4.723   0.190
 2421SOL    HW1 7927   1.462   4.647   0.203
 2421SOL    HW2 7928   1.573   4.741   0.276
 2422SOL     OW 7929   1.187   5.516   1.616
 2422SOL    HW1 7930   1.211   5.576   1.540
 2422SOL    HW2 7931   1.194   5.421   1.586
 2423SOL     OW 7932   0.317   3.975   1.801
 2423SOL    HW1 7933   0.388   4.046   1.807
 2423SOL    HW2 7934   0.229   4.014   1.829
 2424SOL     OW 7935   1.466   5.141   0.953
 2424SOL    HW1 7936   1.407   5.147   1.033
 2424SOL    HW2 7937   1.451   5.053   0.907
 2425SOL     OW 7938   1.667   5.438   0.572
 2425SOL    HW1 7939   1.626   5.415   0.484
 2425SOL    HW2 7940   1.649   5.364   0.637
 2426SOL     OW 7941   0.598   4.453   0.270
 2426SOL    HW1 7942   0.622   4.522   0.202
 2426SOL    HW2 7943   0.520   4.486   0.324
 2427SOL     OW 7944   1.281   4.069   0.944
 2427SOL    HW1 7945   1.195   4.019   0.931
 2427SOL    HW2 7946   1.343   4.015   1.000
 2428SOL     OW 7947   1.576   5.386   0.307
 2428SOL    HW1 7948   1.665   5.432   0.310
 2428SOL    HW2 7949   1.555   5.362   0.212
 2429SOL     OW 7950   0.807   4.329   1.465
 2429SOL    HW1 7951   0.760   4.326   1.554
 2429SOL    HW2 7952   0.756   4.274   1.399
 2430SOL     OW 7953   1.394   4.193   1.674
 2430SOL    HW1 7954   1.374   4.236   1.762
 2430SOL    HW2 7955   1.472   4.131   1.683
 2431SOL     OW 7956   0.973   4.614   1.572
 2431SOL    HW1 7957   1.019   4.530   1.543
 2431SOL    HW2 7958   0.917   4.648   1.497
 2432SOL     OW 7959   0.991   4.134   1.242
 2432SOL    HW1 7960   0.914   4.168   1.296
 2432SOL    HW2 7961   0.957   4.083   1.163
 2433SOL     OW 7962   1.041   4.425   0.429
 2433SOL    HW1 7963   1.067   4.421   0.525
 2433SOL    HW2 7964   0.956   4.374   0.415
 2434SOL     OW 7965   0.076   4.535   0.789
 2434SOL    HW1 7966   0.175   4.523   0.798
 2434SOL    HW2 7967   0.052   4.630   0.810
 2435SOL     OW 7968   0.130   5.545   1.571
 2435SOL    HW1 7969   0.120   5.530   1.670
 2435SOL    HW2 7970   0.044   5.581   1.535
 2436SOL     OW 7971   0.865   4.072   0.195
 2436SOL    HW1 7972   0.924   4.135   0.146
 2436SOL    HW2 7973   0.884   3.978   0.166
 2437SOL     OW 7974   1.719   4.309   1.831
 2437SOL    HW1 7975   1.693   4.398   1.795
 2437SOL    HW2 7976   1.717   4.241   1.758
 2438SOL     OW 7977   1.362   4.868   0.545
 2438SOL    HW1 7978   1.445   4.839   0.497
 2438SOL    HW2 7979   1.313   4.935   0.489
 2439SOL     OW 7980   0.550   3.920   0.885
 2439SOL    HW1 7981   0.545   3.915   0.985
 2439SOL    HW2 7982   0.552   4.016   0.856
 2440SOL     OW 7983   1.008   5.180   0.477
 2440SOL    HW1 7984   0.962   5.252   0.425
 2440SOL    HW2 7985   1.004   5.200   0.575
 2441SOL     OW 7986   0.351   5.525   0.853
 2441SOL    HW1 7987   0.401   5.439   0.859
 2441SOL    HW2 7988   0.416   5.602   0.850
 2442SOL     OW 7989   1.795   4.790   0.873
 2442SOL    HW1 7990   1.733   4.775   0.797
 2442SOL    HW2 7991   1.743   4.801   0.958
 2443SOL     OW 7992   1.227   5.274   1.506
 2443SOL    HW1 7993   1.233   5.197   1.570
 2443SOL    HW2 7994   1.175   5.248   1.426
 2444SOL     OW 7995   0.321   4.667   0.242
 2444SOL    HW1 7996   0.403   4.706   0.200
 2444SOL    HW2 7997   0.294   4.585   0.193
 2445SOL     OW 7998   1.458   4.459   0.728
 2445SOL    HW1 7999   1.453   4.394   0.803
 2445SOL    HW2 8000   1.538   4.518   0.741
 2446SOL     OW 8001   0.461   4.990   1.727
 2446SOL    HW1 8002   0.411   4.991   1.641
 2446SOL    HW2 8003   0.398   4.972   1.803
 2447SOL     OW 8004   1.111   5.500   0.237
 2447SOL    HW1 8005   1.051   5.438   0.287
 2447SOL    HW2 8006   1.142   5.456   0.152
 2448SOL     OW 8007   0.202   4.009   1.498
 2448SOL    HW1 8008   0.122   4.069   1.485
 2448SOL    HW2 8009   0.192   3.960   1.584
 2449SOL     OW 8010   1.632   5.101   0.081
 2449SOL    HW1 8011   1.600   5.195   0.071
 2449SOL    HW2 8012   1.556   5.038   0.069
 2450SOL     OW 8013   0.464   5.467   0.323
 2450SOL    HW1 8014   0.497   5.506   0.409
 2450SOL    HW2 8015   0.540   5.460   0.258
 2451SOL     OW 8016   1.400   3.831   0.426
 2451SOL    HW1 8017   1.376   3.794   0.336
 2451SOL    HW2 8018   1.499   3.847   0.430
 2452SOL     OW 8019   0.249   5.509   1.241
 2452SOL    HW1 8020   0.306   5.444   1.291
 2452SOL    HW2 8021   0.233   5.476   1.148
 2453SOL     OW 8022   0.940   5.422   0.904
 2453SOL    HW1 8023   1.020   5.365   0.925
 2453SOL    HW2 8024   0.891   5.382   0.827
 2454SOL     OW 8025   0.382   4.424   0.480
 2454SOL    HW1 8026   0.427   4.334   0.477
 2454SOL    HW2 8027   0.288   4.413   0.513
 2455SOL     OW 8028   1.547   3.946   1.729
 2455SOL    HW1 8029   1.542   3.983   1.821
 2455SOL    HW2 8030   1.475   3.877   1.717
 2456SOL     OW 8031   0.614   3.846   0.117
 2456SOL    HW1 8032   0.712   3.824   0.124
 2456SOL    HW2 8033   0.583   3.829   0.024
 2457SOL     OW 8034   0.781   3.988   1.749
 2457SOL    HW1 8035   0.848   3.927   1.792
 2457SOL    HW2 8036   0.708   4.007   1.814
 2458SOL     OW 8037   0.888   5.238   1.195
 2458SOL    HW1 8038   0.865   5.213   1.101
 2458SOL    HW2 8039   0.949   5.169   1.234
 2459SOL     OW 8040   1.351   4.314   1.433
 2459SOL    HW1 8041   1.379   4.271   1.518
 2459SOL    HW2 8042   1.376   4.410   1.434
 2460SOL     OW 8043   0.803   5.126   0.924
 2460SOL    HW1 8044   0.893   5.140   0.882
 2460SOL    HW2 8045   0.732   5.128   0.853
 2461SOL     OW 8046   0.922   4.227   0.899
 2461SOL    HW1 8047   0.897   4.218   0.803
 2461SOL    HW2 8048   0.970   4.145   0.930
 2462SOL     OW 8049   0.539   3.788   0.512
 2462SOL    HW1 8050   0.458   3.789   0.570
 2462SOL    HW2 8051   0.542   3.871   0.457
 2463SOL     OW 8052   1.434   4.912   0.041
 2463SOL    HW1 8053   1.466   4.836   0.098
 2463SOL    HW2 8054   1.342   4.939   0.071
 2464SOL     OW 8055   0.297   3.759   0.171
 2464SOL    HW1 8056   0.346   3.843   0.150
 2464SOL    HW2 8057   0.359   3.694   0.216
 2465SOL     OW 8058   0.935   3.960   0.480
 2465SOL    HW1 8059   0.887   4.001   0.402
 2465SOL    HW2 8060   1.034   3.958   0.461
 2466SOL     OW 8061   1.076   4.407   1.464
 2466SOL    HW1 8062   0.996   4.346   1.467
 2466SOL    HW2 8063   1.157   4.354   1.440
 2467SOL     OW 8064   1.227   5.294   0.793
 2467SOL    HW1 8065   1.248   5.368   0.728
 2467SOL    HW2 8066   1.295   5.294   0.866
 2468SOL     OW 8067   0.459   4.876   0.741
 2468SOL    HW1 8068   0.388   4.849   0.806
 2468SOL    HW2 8069   0.433   4.848   0.648
 2469SOL     OW 8070   1.271   5.521   0.591
 2469SOL    HW1 8071   1.315   5.585   0.527
 2469SOL    HW2 8072   1.221   5.573   0.661
 2470SOL     OW 8073   1.032   4.273   0.016
 2470SOL    HW1 8074   0.991   4.355  -0.023
 2470SOL    HW2 8075   1.096   4.299   0.089
 2471SOL     OW 8076   0.078   4.280   1.386
 2471SOL    HW1 8077   0.170   4.279   1.345
 2471SOL    HW2 8078   0.072   4.354   1.453
 2472SOL     OW 8079   0.561   3.946   1.147
 2472SOL    HW1 8080   0.599   3.862   1.184
 2472SOL    HW2 8081   0.473   3.965   1.191
 2473SOL     OW 8082   0.866   4.178   0.642
 2473SOL    HW1 8083   0.834   4.250   0.580
 2473SOL    HW2 8084   0.890   4.097   0.589
 2474SOL     OW 8085   1.017   3.763   0.753
 2474SOL    HW1 8086   0.945   3.768   0.684
 2474SOL    HW2 8087   0.993   3.694   0.822
 2475SOL     OW 8088   1.429   4.897   0.867
 2475SOL    HW1 8089   1.374   4.813   0.860
 2475SOL    HW2 8090   1.455   4.926   0.775
 2476SOL     OW 8091   1.466   4.314   0.992
 2476SOL    HW1 8092   1.436   4.219   0.999
 2476SOL    HW2 8093   1.539   4.330   1.058
 2477SOL     OW 8094   1.857   4.557   0.377
 2477SOL    HW1 8095   1.899   4.493   0.441
 2477SOL    HW2 8096   1.819   4.506   0.299
 2478SOL     OW 8097   0.488   5.109   0.174
 2478SOL    HW1 8098   0.401   5.094   0.221
 2478SOL    HW2 8099   0.471   5.135   0.079
 2479SOL     OW 8100   1.664   5.004   0.657
 2479SOL    HW1 8101   1.763   5.012   0.671
 2479SOL    HW2 8102   1.619   5.088   0.688
 2480SOL     OW 8103   1.390   4.299   0.078
 2480SOL    HW1 8104   1.336   4.278   0.159
 2480SOL    HW2 8105   1.481   4.258   0.087
 2481SOL     OW 8106   0.527   3.980   0.328
 2481SOL    HW1 8107   0.554   3.921   0.253
 2481SOL    HW2 8108   0.527   4.075   0.297
 2482SOL     OW 8109   1.754   4.947   1.588
 2482SOL    HW1 8110   1.845   4.908   1.575
 2482SOL    HW2 8111   1.762   5.043   1.612
 2483SOL     OW 8112   1.064   5.071   1.340
 2483SOL    HW1 8113   0.984   5.048   1.395
 2483SOL    HW2 8114   1.147   5.045   1.389
 2484SOL     OW 8115   1.592   5.353   1.625
 2484SOL    HW1 8116   1.619   5.387   1.535
 2484SOL    HW2 8117   1.671   5.315   1.671
 2485SOL     OW 8118   1.111   4.919   1.100
 2485SOL    HW1 8119   1.071   4.963   1.181
 2485SOL    HW2 8120   1.070   4.956   1.017
 2486SOL     OW 8121   1.638   4.823   1.079
 2486SOL    HW1 8122   1.643   4.904   1.138
 2486SOL    HW2 8123   1.552   4.825   1.028
 2487SOL     OW 8124   0.915   3.813   1.402
 2487SOL    HW1 8125   0.940   3.793   1.307
 2487SOL    HW2 8126   0.987   3.869   1.444
 2488SOL     OW 8127   0.980   4.840   1.719
 2488SOL    HW1 8128   0.881   4.846   1.729
 2488SOL    HW2 8129   1.003   4.760   1.663
 2489SOL     OW 8130   0.705   4.774   0.368
 2489SOL    HW1 8131   0.691   4.781   0.467
 2489SOL    HW2 8132   0.789   4.723   0.350
 2490SOL     OW 8133   0.410   4.537   1.251
 2490SOL    HW1 8134   0.496   4.549   1.301
 2490SOL    HW2 8135   0.368   4.450   1.278
 2491SOL     OW 8136   1.274   4.110   1.262
 2491SOL    HW1 8137   1.295   4.184   1.326
 2491SOL    HW2 8138   1.185   4.127   1.219
 2492SOL     OW 8139   0.064   5.288   1.331
 2492SOL    HW1 8140   0.018   5.370   1.297
 2492SOL    HW2 8141   0.162   5.307   1.340
 2493SOL     OW 8142   0.367   4.824   0.501
 2493SOL    HW1 8143   0.360   4.907   0.445
 2493SOL    HW2 8144   0.371   4.744   0.441
 2494SOL     OW 8145   0.566   4.261   0.865
 2494SOL    HW1 8146   0.578   4.327   0.791
 2494SOL    HW2 8147   0.612   4.295   0.948
 2495SOL     OW 8148   1.252   5.072   0.388
 2495SOL    HW1 8149   1.302   5.149   0.428
 2495SOL    HW2 8150   1.157   5.074   0.420
 2496SOL     OW 8151   1.272   5.169   1.142
 2496SOL    HW1 8152   1.319   5.182   1.229
 2496SOL    HW2 8153   1.206   5.095   1.151
 2497SOL     OW 8154   1.582   4.363   0.472
 2497SOL    HW1 8155   1.551   4.424   0.545
 2497SOL    HW2 8156   1.632   4.415   0.403
 2498SOL     OW 8157   0.354   5.234   1.329
 2498SOL    HW1 8158   0.333   5.190   1.242
 2498SOL    HW2 8159   0.451   5.260   1.332
 2499SOL     OW 8160   0.402   4.475   1.598
 2499SOL    HW1 8161   0.470   4.530   1.551
 2499SOL    HW2 8162   0.442   4.387   1.625
 2500SOL     OW 8163   1.587   4.503   1.670
 2500SOL    HW1 8164   1.495   4.541   1.665
 2500SOL    HW2 8165   1.647   4.550   1.605
 2501SOL     OW 8166   1.013   3.829   1.770
 2501SOL    HW1 8167   1.019   3.914   1.718
 2501SOL    HW2 8168   1.045   3.753   1.713
 2502SOL     OW 8169   0.504   3.774   1.740
 2502SOL    HW1 8170   0.462   3.717   1.670
 2502SOL    HW2 8171   0.438   3.843   1.772
 2503SOL     OW 8172   0.573   4.594   1.029
 2503SOL    HW1 8173   0.617   4.683   1.020
 2503SOL    HW2 8174   0.510   4.594   1.106
 2504SOL     OW 8175   1.360   4.586   1.045
 2504SOL    HW1 8176   1.285   4.586   0.979
 2504SOL    HW2 8177   1.397   4.494   1.054
 2505SOL     OW 8178   1.209   4.249   0.275
 2505SOL    HW1 8179   1.222   4.165   0.329
 2505SOL    HW2 8180   1.180   4.323   0.335
 2506SOL     OW 8181   0.307   3.937   1.231
 2506SOL    HW1 8182   0.284   3.974   1.321
 2506SOL    HW2 8183   0.277   3.842   1.225
 2507SOL     OW 8184   0.037   5.034   1.282
 2507SOL    HW1 8185   0.090   4.985   1.350
 2507SOL    HW2 8186   0.059   5.132   1.287
 2508SOL     OW 8187   0.732   4.358   1.064
 2508SOL    HW1 8188   0.791   4.332   0.988
 2508SOL    HW2 8189   0.704   4.454   1.053
 2509SOL     OW 8190   1.728   4.659   1.854
 2509SOL    HW1 8191   1.682   4.652   1.765
 2509SOL    HW2 8192   1.666   4.703   1.920
 2510SOL     OW 8193   0.307   3.787   0.618
 2510SOL    HW1 8194   0.296   3.881   0.651
 2510SOL    HW2 8195   0.302   3.724   0.695
 2511SOL     OW 8196   1.622   4.091   0.374
 2511SOL    HW1 8197   1.624   4.015   0.438
 2511SOL    HW2 8198   1.574   4.168   0.414
 2512SOL     OW 8199   1.023   4.490   0.966
 2512SOL    HW1 8200   1.038   4.511   1.062
 2512SOL    HW2 8201   0.993   4.395   0.957
 2513SOL     OW 8202   0.980   5.297   1.700
 2513SOL    HW1 8203   0.960   5.341   1.612
 2513SOL    HW2 8204   1.019   5.206   1.684
 2514SOL     OW 8205   1.859   5.242   1.605
 2514SOL    HW1 8206   1.873   5.269   1.510
 2514SOL    HW2 8207   1.942   5.264   1.658
 2515SOL     OW 8208   0.350   4.622   1.804
 2515SOL    HW1 8209   0.426   4.666   1.852
 2515SOL    HW2 8210   0.385   4.575   1.722
 2516SOL     OW 8211   1.540   3.998   0.125
 2516SOL    HW1 8212   1.479   3.923   0.148
 2516SOL    HW2 8213   1.562   4.050   0.208
 2517SOL     OW 8214   1.303   4.562   0.042
 2517SOL    HW1 8215   1.337   4.469   0.057
 2517SOL    HW2 8216   1.321   4.589  -0.053
 2518SOL     OW 8217   1.068   5.057   0.849
 2518SOL    HW1 8218   1.075   4.973   0.794
 2518SOL    HW2 8219   1.130   5.126   0.813
 2519SOL     OW 8220   0.319   4.534   0.949
 2519SOL    HW1 8221   0.412   4.570   0.954
 2519SOL    HW2 8222   0.313   4.449   1.001
 2520SOL     OW 8223   0.339   4.233   1.006
 2520SOL    HW1 8224   0.287   4.150   0.989
 2520SOL    HW2 8225   0.416   4.238   0.942
 2521SOL     OW 8226   1.138   4.104   1.678
 2521SOL    HW1 8227   1.093   4.167   1.742
 2521SOL    HW2 8228   1.231   4.135   1.661
 2522SOL     OW 8229   1.160   3.931   1.477
 2522SOL    HW1 8230   1.160   3.995   1.554
 2522SOL    HW2 8231   1.188   3.979   1.394
 2523SOL     OW 8232   0.008   5.050   0.200
 2523SOL    HW1 8233  -0.085   5.071   0.169
 2523SOL    HW2 8234   0.018   4.951   0.213
 2524SOL     OW 8235   0.088   5.525   0.927
 2524SOL    HW1 8236   0.046   5.439   0.900
 2524SOL    HW2 8237   0.182   5.528   0.893
 2525SOL     OW 8238   0.504   5.292   0.910
 2525SOL    HW1 8239   0.570   5.366   0.919
 2525SOL    HW2 8240   0.548   5.213   0.868
 2526SOL     OW 8241   1.002   4.520   1.238
 2526SOL    HW1 8242   1.043   4.488   1.324
 2526SOL    HW2 8243   0.906   4.493   1.235
 2527SOL     OW 8244   0.040   4.268   1.114
 2527SOL    HW1 8245   0.125   4.235   1.073
 2527SOL    HW2 8246   0.053   4.283   1.212
 2528SOL     OW 8247   0.189   4.244   1.722
 2528SOL    HW1 8248   0.248   4.204   1.652
 2528SOL    HW2 8249   0.131   4.315   1.681
 2529SOL     OW 8250   1.369   4.674   1.660
 2529SOL    HW1 8251   1.408   4.763   1.680
 2529SOL    HW2 8252   1.379   4.654   1.563
 2530SOL     OW 8253   0.815   4.296   0.325
 2530SOL    HW1 8254   0.822   4.207   0.279
 2530SOL    HW2 8255   0.721   4.330   0.317
 2531SOL     OW 8256   1.657   4.328   1.206
 2531SOL    HW1 8257   1.619   4.259   1.268
 2531SOL    HW2 8258   1.739   4.292   1.162
 2532SOL     OW 8259   0.252   5.288   1.744
 2532SOL    HW1 8260   0.222   5.345   1.820
 2532SOL    HW2 8261   0.245   5.191   1.770
 2533SOL     OW 8262   0.671   4.188   1.269
 2533SOL    HW1 8263   0.637   4.099   1.239
 2533SOL    HW2 8264   0.697   4.242   1.189
 2534SOL     OW 8265   0.930   5.402   1.465
 2534SOL    HW1 8266   0.906   5.384   1.370
 2534SOL    HW2 8267   0.960   5.496   1.475
 2535SOL     OW 8268   0.473   4.224   0.191
 2535SOL    HW1 8269   0.534   4.304   0.195
 2535SOL    HW2 8270   0.378   4.255   0.198
 2536SOL     OW 8271   0.159   4.861   1.466
 2536SOL    HW1 8272   0.181   4.800   1.542
 2536SOL    HW2 8273   0.169   4.812   1.380
 2537SOL     OW 8274   1.347   4.783   1.234
 2537SOL    HW1 8275   1.371   4.720   1.160
 2537SOL    HW2 8276   1.257   4.823   1.216
 2538SOL     OW 8277   1.302   4.579   0.309
 2538SOL    HW1 8278   1.216   4.548   0.351
 2538SOL    HW2 8279   1.298   4.565   0.210
 2539SOL     OW 8280   1.759   5.471   1.154
 2539SOL    HW1 8281   1.820   5.501   1.081
 2539SOL    HW2 8282   1.721   5.382   1.132
 2540SOL     OW 8283   1.252   5.455   1.128
 2540SOL    HW1 8284   1.336   5.460   1.074
 2540SOL    HW2 8285   1.229   5.359   1.146
 2541SOL     OW 8286   0.083   4.982   1.022
 2541SOL    HW1 8287   0.078   4.981   1.122
 2541SOL    HW2 8288   0.000   4.941   0.984
 2542SOL     OW 8289   0.688   5.386   1.716
 2542SOL    HW1 8290   0.632   5.467   1.725
 2542SOL    HW2 8291   0.740   5.390   1.630
 2543SOL     OW 8292   0.903   3.810   0.133
 2543SOL    HW1 8293   0.954   3.811   0.047
 2543SOL    HW2 8294   0.959   3.768   0.204
 2544SOL     OW 8295   1.726   3.859   0.523
 2544SOL    HW1 8296   1.799   3.842   0.456
 2544SOL    HW2 8297   1.695   3.772   0.561
 2545SOL     OW 8298   1.388   5.297   0.477
 2545SOL    HW1 8299   1.455   5.309   0.403
 2545SOL    HW2 8300   1.348   5.386   0.500
 2546SOL     OW 8301   0.130   5.518   1.851
 2546SOL    HW1 8302   0.089   5.444   1.904
 2546SOL    HW2 8303   0.194   5.569   1.909
 2547SOL     OW 8304   1.280   4.651   0.672
 2547SOL    HW1 8305   1.340   4.570   0.674
 2547SOL    HW2 8306   1.320   4.720   0.612
 2548SOL     OW 8307   0.830   4.997   1.422
 2548SOL    HW1 8308   0.825   5.030   1.517
 2548SOL    HW2 8309   0.744   5.016   1.376
 2549SOL     OW 8310   0.672   5.340   0.154
 2549SOL    HW1 8311   0.681   5.350   0.055
 2549SOL    HW2 8312   0.632   5.251   0.175
 2550SOL     OW 8313   1.650   5.444   1.394
 2550SOL    HW1 8314   1.703   5.454   1.310
 2550SOL    HW2 8315   1.623   5.534   1.428
 2551SOL     OW 8316   1.841   3.899   0.963
 2551SOL    HW1 8317   1.880   3.814   0.927
 2551SOL    HW2 8318   1.743   3.901   0.944
 2552SOL     OW 8319   0.263   4.050   0.720
 2552SOL    HW1 8320   0.184   4.101   0.686
 2552SOL    HW2 8321   0.254   4.035   0.818
 2553SOL     OW 8322   1.194   5.336   0.031
 2553SOL    HW1 8323   1.200   5.243   0.068
 2553SOL    HW2 8324   1.135   5.336  -0.049
 2554SOL     OW 8325   0.822   4.726   1.372
 2554SOL    HW1 8326   0.862   4.725   1.280
 2554SOL    HW2 8327   0.832   4.818   1.412
 2555SOL     OW 8328   0.916   4.634   0.291
 2555SOL    HW1 8329   0.979   4.672   0.223
 2555SOL    HW2 8330   0.956   4.551   0.330
 2556SOL     OW 8331   1.504   5.331   0.044
 2556SOL    HW1 8332   1.412   5.368   0.051
 2556SOL    HW2 8333   1.542   5.351  -0.046
 2557SOL     OW 8334   0.372   5.012   1.490
 2557SOL    HW1 8335   0.359   5.105   1.456
 2557SOL    HW2 8336   0.288   4.960   1.477
 2558SOL     OW 8337   1.614   5.016   1.289
 2558SOL    HW1 8338   1.674   5.019   1.369
 2558SOL    HW2 8339   1.539   5.080   1.302
 2559SOL     OW 8340   1.039   4.822   0.696
 2559SOL    HW1 8341   0.969   4.775   0.750
 2559SOL    HW2 8342   1.098   4.754   0.653
 2560SOL     OW 8343   1.014   3.960   0.971
 2560SOL    HW1 8344   1.006   3.924   0.878
 2560SOL    HW2 8345   1.012   3.884   1.036
 2561SOL     OW 8346   0.590   5.211   0.491
 2561SOL    HW1 8347   0.632   5.153   0.421
 2561SOL    HW2 8348   0.546   5.290   0.447
 2562SOL     OW 8349   1.709   4.109   1.381
 2562SOL    HW1 8350   1.782   4.178   1.385
 2562SOL    HW2 8351   1.737   4.034   1.322
 2563SOL     OW 8352   0.255   5.072   0.290
 2563SOL    HW1 8353   0.159   5.073   0.263
 2563SOL    HW2 8354   0.267   5.125   0.374
 2564SOL     OW 8355   0.105   4.737   1.726
 2564SOL    HW1 8356   0.028   4.704   1.780
 2564SOL    HW2 8357   0.190   4.707   1.768
 2565SOL     OW 8358   0.672   3.927   1.489
 2565SOL    HW1 8359   0.762   3.911   1.449
 2565SOL    HW2 8360   0.680   3.932   1.588
 2566SOL     OW 8361   0.075   4.069   0.033
 2566SOL    HW1 8362  -0.017   4.041   0.004
 2566SOL    HW2 8363   0.106   4.146  -0.023
 2567SOL     OW 8364   1.440   4.580   1.398
 2567SOL    HW1 8365   1.383   4.632   1.335
 2567SOL    HW2 8366   1.536   4.592   1.374
 2568SOL     OW 8367   0.072   3.890   0.318
 2568SOL    HW1 8368   0.055   3.973   0.264
 2568SOL    HW2 8369   0.162   3.853   0.296
 2569SOL     OW 8370   1.183   5.059   0.119
 2569SOL    HW1 8371   1.084   5.048   0.121
 2569SOL    HW2 8372   1.217   5.074   0.212
 2570SOL     OW 8373   0.613   4.566   1.431
 2570SOL    HW1 8374   0.669   4.647   1.414
 2570SOL    HW2 8375   0.672   4.486   1.434
 2571SOL     OW 8376   1.493   5.491   0.959
 2571SOL    HW1 8377   1.526   5.555   0.890
 2571SOL    HW2 8378   1.559   5.485   1.034
 2572SOL     OW 8379   0.716   4.289   1.708
 2572SOL    HW1 8380   0.735   4.354   1.782
 2572SOL    HW2 8381   0.776   4.209   1.717
 2573SOL     OW 8382   1.450   4.944   1.633
 2573SOL    HW1 8383   1.441   4.934   1.732
 2573SOL    HW2 8384   1.546   4.937   1.607
 2574SOL     OW 8385   0.390   5.465   1.560
 2574SOL    HW1 8386   0.299   5.506   1.558
 2574SOL    HW2 8387   0.383   5.371   1.592
 2575SOL     OW 8388   1.674   4.607   1.254
 2575SOL    HW1 8389   1.647   4.518   1.217
 2575SOL    HW2 8390   1.675   4.675   1.181
 2576SOL     OW 8391   1.225   4.049   0.449
 2576SOL    HW1 8392   1.290   3.975   0.438
 2576SOL    HW2 8393   1.245   4.099   0.533
 2577SOL     OW 8394   0.594   4.469   0.652
 2577SOL    HW1 8395   0.644   4.554   0.633
 2577SOL    HW2 8396   0.506   4.471   0.604
 2578SOL     OW 8397   1.777   4.066   1.642
 2578SOL    HW1 8398   1.760   4.097   1.548
 2578SOL    HW2 8399   1.693   4.029   1.680
 2579SOL     OW 8400   1.730   4.658   1.517
 2579SOL    HW1 8401   1.768   4.749   1.532
 2579SOL    HW2 8402   1.722   4.641   1.418
 2580SOL     OW 8403   0.859   5.098   0.016
 2580SOL    HW1 8404   0.813   5.113   0.104
 2580SOL    HW2 8405   0.903   5.183  -0.014
 2581SOL     OW 8406   0.661   5.514   0.953
 2581SOL    HW1 8407   0.615   5.602   0.940
 2581SOL    HW2 8408   0.760   5.526   0.946
 2582SOL     OW 8409   0.859   4.680   0.861
 2582SOL    HW1 8410   0.913   4.611   0.909
 2582SOL    HW2 8411   0.827   4.749   0.927
 2583SOL     OW 8412   1.083   4.708   0.087
 2583SOL    HW1 8413   1.060   4.761   0.005
 2583SOL    HW2 8414   1.164   4.652   0.068
 2584SOL     OW 8415   1.861   5.293   0.851
 2584SOL    HW1 8416   1.790   5.281   0.781
 2584SOL    HW2 8417   1.862   5.214   0.911
 2585SOL     OW 8418   0.221   5.038   1.844
 2585SOL    HW1 8419   0.156   4.965   1.823
 2585SOL    HW2 8420   0.225   5.052   1.942
 2586SOL     OW 8421   0.079   4.964   0.653
 2586SOL    HW1 8422   0.078   4.917   0.741
 2586SOL    HW2 8423   0.161   4.936   0.602
 2587SOL     OW 8424   0.672   5.115   1.624
 2587SOL    HW1 8425   0.594   5.065   1.662
 2587SOL    HW2 8426   0.669   5.210   1.655
 2588SOL     OW 8427   1.824   3.916   1.227
 2588SOL    HW1 8428   1.820   3.826   1.271
 2588SOL    HW2 8429   1.827   3.905   1.128
 2589SOL     OW 8430   0.428   4.148   0.520
 2589SOL    HW1 8431   0.458   4.076   0.458
 2589SOL    HW2 8432   0.389   4.108   0.603
 2590SOL     OW 8433   1.705   5.211   1.104
 2590SOL    HW1 8434   1.612   5.186   1.077
 2590SOL    HW2 8435   1.731   5.161   1.186
 2591SOL     OW 8436   0.317   4.271   1.280
 2591SOL    HW1 8437   0.355   4.212   1.352
 2591SOL    HW2 8438   0.357   4.245   1.192
 2592SOL     OW 8439   0.812   5.310   0.687
 2592SOL    HW1 8440   0.844   5.320   0.593
 2592SOL    HW2 8441   0.733   5.248   0.689
 2593SOL     OW 8442   1.424   3.938   1.112
 2593SOL    HW1 8443   1.476   3.873   1.167
 2593SOL    HW2 8444   1.375   4.001   1.173
 2594SOL     OW 8445   1.001   3.758   1.154
 2594SOL    HW1 8446   0.938   3.686   1.123
 2594SOL    HW2 8447   1.094   3.722   1.154
 2595SOL     OW 8448   0.770   5.054   0.301
 2595SOL    HW1 8449   0.724   4.967   0.318
 2595SOL    HW2 8450   0.861   5.051   0.342
 2596SOL     OW 8451   0.618   5.291   1.284
 2596SOL    HW1 8452   0.613   5.373   1.341
 2596SOL    HW2 8453   0.707   5.288   1.239
 2597SOL     OW 8454   1.352   3.776   0.168
 2597SOL    HW1 8455   1.387   3.735   0.084
 2597SOL    HW2 8456   1.262   3.738   0.188
 2598SOL     OW 8457   1.300   4.177   0.691
 2598SOL    HW1 8458   1.241   4.257   0.695
 2598SOL    HW2 8459   1.315   4.142   0.784
 2599SOL     OW 8460   1.593   3.945   0.882
 2599SOL    HW1 8461   1.509   3.944   0.936
 2599SOL    HW2 8462   1.595   4.028   0.826
 2600SOL     OW 8463   0.039   4.801   0.300
 2600SOL    HW1 8464   0.138   4.790   0.291
 2600SOL    HW2 8465  -0.001   4.715   0.332
 2601SOL     OW 8466   0.875   5.370   0.337
 2601SOL    HW1 8467   0.798   5.335   0.283
 2601SOL    HW2 8468   0.843   5.441   0.399
 2602SOL     OW 8469   0.230   4.352   1.975
 2602SOL    HW1 8470   0.137   4.350   2.012
 2602SOL    HW2 8471   0.231   4.313   1.883
 2603SOL     OW 8472   0.225   3.999   2.858
 2603SOL    HW1 8473   0.260   3.982   2.950
 2603SOL    HW2 8474   0.137   3.954   2.846
 2604SOL     OW 8475   0.019   4.092   2.509
 2604SOL    HW1 8476  -0.063   4.135   2.548
 2604SOL    HW2 8477  -0.009   4.019   2.446
 2605SOL     OW 8478   0.569   4.999   3.027
 2605SOL    HW1 8479   0.476   4.992   2.990
 2605SOL    HW2 8480   0.580   5.088   3.071
 2606SOL     OW 8481   1.555   5.235   2.565
 2606SOL    HW1 8482   1.498   5.219   2.646
 2606SOL    HW2 8483   1.496   5.245   2.485
 2607SOL     OW 8484   1.135   4.427   2.579
 2607SOL    HW1 8485   1.192   4.505   2.554
 2607SOL    HW2 8486   1.075   4.453   2.655
 2608SOL     OW 8487   1.755   4.331   2.093
 2608SOL    HW1 8488   1.743   4.318   1.994
 2608SOL    HW2 8489   1.725   4.250   2.142
 2609SOL     OW 8490   0.768   4.868   2.885
 2609SOL    HW1 8491   0.690   4.885   2.945
 2609SOL    HW2 8492   0.802   4.955   2.849
 2610SOL     OW 8493   0.850   4.522   3.685
 2610SOL    HW1 8494   0.846   4.598   3.750
 2610SOL    HW2 8495   0.872   4.558   3.594
 2611SOL     OW 8496   0.685   4.736   2.527
 2611SOL    HW1 8497   0.754   4.720   2.597
 2611SOL    HW2 8498   0.612   4.793   2.565
 2612SOL     OW 8499   0.686   4.885   3.665
 2612SOL    HW1 8500   0.746   4.964   3.679
 2612SOL    HW2 8501   0.600   4.916   3.624
 2613SOL     OW 8502   0.335   5.159   2.923
 2613SOL    HW1 8503   0.257   5.128   2.870
 2613SOL    HW2 8504   0.393   5.217   2.866
 2614SOL     OW 8505   1.460   5.229   3.201
 2614SOL    HW1 8506   1.484   5.323   3.227
 2614SOL    HW2 8507   1.444   5.175   3.283
 2615SOL     OW 8508   0.438   4.116   3.361
 2615SOL    HW1 8509   0.520   4.060   3.370
 2615SOL    HW2 8510   0.357   4.058   3.365
 2616SOL     OW 8511   1.603   4.171   2.599
 2616SOL    HW1 8512   1.529   4.217   2.549
 2616SOL    HW2 8513   1.654   4.239   2.652
 2617SOL     OW 8514   0.231   5.437   2.345
 2617SOL    HW1 8515   0.265   5.514   2.399
 2617SOL    HW2 8516   0.275   5.437   2.255
 2618SOL     OW 8517   1.127   5.065   3.552
 2618SOL    HW1 8518   1.174   5.065   3.640
 2618SOL    HW2 8519   1.079   4.978   3.541
 2619SOL     OW 8520   0.230   5.158   2.400
 2619SOL    HW1 8521   0.204   5.254   2.400
 2619SOL    HW2 8522   0.159   5.104   2.445
 2620SOL     OW 8523   0.240   4.815   2.748
 2620SOL    HW1 8524   0.254   4.731   2.800
 2620SOL    HW2 8525   0.185   4.879   2.803
 2621SOL     OW 8526   0.620   5.510   3.301
 2621SOL    HW1 8527   0.528   5.493   3.336
 2621SOL    HW2 8528   0.648   5.602   3.327
 2622SOL     OW 8529   0.606   4.688   1.985
 2622SOL    HW1 8530   0.613   4.772   1.931
 2622SOL    HW2 8531   0.652   4.701   2.073
 2623SOL     OW 8532   1.594   3.838   3.342
 2623SOL    HW1 8533   1.576   3.905   3.270
 2623SOL    HW2 8534   1.591   3.884   3.431
 2624SOL     OW 8535   0.122   4.367   2.425
 2624SOL    HW1 8536   0.077   4.279   2.442
 2624SOL    HW2 8537   0.121   4.421   2.509
 2625SOL     OW 8538   1.842   5.491   2.221
 2625SOL    HW1 8539   1.896   5.462   2.301
 2625SOL    HW2 8540   1.872   5.581   2.192
 2626SOL     OW 8541   0.027   5.320   1.979
 2626SOL    HW1 8542   0.008   5.224   2.000
 2626SOL    HW2 8543  -0.006   5.378   2.054
 2627SOL     OW 8544   1.689   4.646   2.474
 2627SOL    HW1 8545   1.784   4.617   2.482
 2627SOL    HW2 8546   1.681   4.711   2.399
 2628SOL     OW 8547   1.641   4.832   2.294
 2628SOL    HW1 8548   1.727   4.834   2.242
 2628SOL    HW2 8549   1.655   4.879   2.382
 2629SOL     OW 8550   0.113   4.461   3.459
 2629SOL    HW1 8551   0.201   4.448   3.504
 2629SOL    HW2 8552   0.100   4.558   3.437
 2630SOL     OW 8553   0.613   5.089   2.588
 2630SOL    HW1 8554   0.564   5.002   2.597
 2630SOL    HW2 8555   0.590   5.132   2.501
 2631SOL     OW 8556   1.293   4.952   3.285
 2631SOL    HW1 8557   1.330   4.879   3.227
 2631SOL    HW2 8558   1.345   4.957   3.370
 2632SOL     OW 8559   0.809   3.728   2.364
 2632SOL    HW1 8560   0.849   3.819   2.355
 2632SOL    HW2 8561   0.709   3.736   2.370
 2633SOL     OW 8562   0.197   4.700   3.126
 2633SOL    HW1 8563   0.286   4.655   3.112
 2633SOL    HW2 8564   0.124   4.635   3.107
 2634SOL     OW 8565   1.525   4.723   2.052
 2634SOL    HW1 8566   1.462   4.647   2.065
 2634SOL    HW2 8567   1.573   4.741   2.138
 2635SOL     OW 8568   1.187   5.516   3.478
 2635SOL    HW1 8569   1.211   5.576   3.402
 2635SOL    HW2 8570   1.194   5.421   3.448
 2636SOL     OW 8571   0.317   3.975   3.663
 2636SOL    HW1 8572   0.388   4.046   3.669
 2636SOL    HW2 8573   0.229   4.014   3.691
 2637SOL     OW 8574   1.466   5.141   2.815
 2637SOL    HW1 8575   1.407   5.147   2.895
 2637SOL    HW2 8576   1.451   5.053   2.769
 2638SOL     OW 8577   1.667   5.438   2.434
 2638SOL    HW1 8578   1.626   5.415   2.346
 2638SOL    HW2 8579   1.649   5.364   2.499
 2639SOL     OW 8580   0.598   4.453   2.132
 2639SOL    HW1 8581   0.622   4.522   2.064
 2639SOL    HW2 8582   0.520   4.486   2.186
 2640SOL     OW 8583   1.281   4.069   2.806
 2640SOL    HW1 8584   1.195   4.019   2.793
 2640SOL    HW2 8585   1.343   4.015   2.862
 2641SOL     OW 8586   1.576   5.386   2.169
 2641SOL    HW1 8587   1.665   5.432   2.172
 2641SOL    HW2 8588   1.555   5.362   2.074
 2642SOL     OW 8589   0.807   4.329   3.327
 2642SOL    HW1 8590   0.760   4.326   3.416
 2642SOL    HW2 8591   0.756   4.274   3.261
 2643SOL     OW 8592   1.394   4.193   3.536
 2643SOL    HW1 8593   1.374   4.236   3.624
 2643SOL    HW2 8594   1.472   4.131   3.545
 2644SOL     OW 8595   0.973   4.614   3.434
 2644SOL    HW1 8596   1.019   4.530   3.405
 2644SOL    HW2 8597   0.917   4.648   3.359
 2645SOL     OW 8598   0.991   4.134   3.104
 2645SOL    HW1 8599   0.914   4.168   3.158
 2645SOL    HW2 8600   0.957   4.083   3.025
 2646SOL     OW 8601   1.041   4.425   2.291
 2646SOL    HW1 8602   1.067   4.421   2.387
 2646SOL    HW2 8603   0.956   4.374   2.277
 2647SOL     OW 8604   0.076   4.535   2.651
 2647SOL    HW1 8605   0.175   4.523   2.660
 2647SOL    HW2 8606   0.052   4.630   2.672
 2648SOL     OW 8607   0.130   5.545   3.433
 2648SOL    HW1 8608   0.120   5.530   3.532
 2648SOL    HW2 8609   0.044   5.581   3.397
 2649SOL     OW 8610   0.865   4.072   2.057
 2649SOL    HW1 8611   0.924   4.135   2.008
 2649SOL    HW2 8612   0.884   3.978   2.028
 2650SOL     OW 8613   1.719   4.309   3.693
 2650SOL    HW1 8614   1.693   4.398   3.657
 2650SOL    HW2 8615   1.717   4.241   3.620
 2651SOL     OW 8616   1.362   4.868   2.407
 2651SOL    HW1 8617   1.445   4.839   2.359
 2651SOL    HW2 8618   1.313   4.935   2.351
 2652SOL     OW 8619   0.550   3.920   2.747
 2652SOL    HW1 8620   0.545   3.915   2.847
 2652SOL    HW2 8621   0.552   4.016   2.718
 2653SOL     OW 8622   1.008   5.180   2.339
 2653SOL    HW1 8623   0.962   5.252   2.287
 2653SOL    HW2 8624   1.004   5.200   2.437
 2654SOL     OW 8625   0.351   5.525   2.715
 2654SOL    HW1 8626   0.401   5.439   2.721
 2654SOL    HW2 8627   0.416   5.602   2.712
 2655SOL     OW 8628   1.795   4.790   2.735
 2655SOL    HW1 8629   1.733   4.775   2.659
 2655SOL    HW2 8630   1.743   4.801   2.820
 2656SOL     OW 8631   1.227   5.274   3.368
 2656SOL    HW1 8632   1.233   5.197   3.432
 2656SOL    HW2 8633   1.175   5.248   3.288
 2657SOL     OW 8634   0.321   4.667   2.104
 2657SOL    HW1 8635   0.403   4.706   2.062
 2657SOL    HW2 8636   0.294   4.585   2.055
 2658SOL     OW 8637   1.458   4.459   2.590
 2658SOL    HW1 8638   1.453   4.394   2.665
 2658SOL    HW2 8639   1.538   4.518   2.603
 2659SOL     OW 8640   0.461   4.990   3.589
 2659SOL    HW1 8641   0.411   4.991   3.503
 2659SOL    HW2 8642   0.398   4.972   3.665
 2660SOL     OW 8643   1.111   5.500   2.099
 2660SOL    HW1 8644   1.051   5.438   2.149
 2660SOL    HW2 8645   1.142   5.456   2.014
 2661SOL     OW 8646   0.202   4.009   3.360
 2661SOL    HW1 8647   0.122   4.069   3.347
 2661SOL    HW2 8648   0.192   3.960   3.446
 2662SOL     OW 8649   1.632   5.101   1.943
 2662SOL    HW1 8650   1.600   5.195   1.933
 2662SOL    HW2 8651   1.556   5.038   1.931
 2663SOL     OW 8652   0.464   5.467   2.185
 2663SOL    HW1 8653   0.497   5.506   2.271
 2663SOL    HW2 8654   0.540   5.460   2.120
 2664SOL     OW 8655   1.400   3.831   2.288
 2664SOL    HW1 8656   1.376   3.794   2.198
 2664SOL    HW2 8657   1.499   3.847   2.292
 2665SOL     OW 8658   0.249   5.509   3.103
 2665SOL    HW1 8659   0.306   5.444   3.153
 2665SOL    HW2 8660   0.233   5.476   3.010
 2666SOL     OW 8661   0.940   5.422   2.766
 2666SOL    HW1 8662   1.020   5.365   2.787
 2666SOL    HW2 8663   0.891   5.382   2.689
 2667SOL     OW 8664   0.382   4.424   2.342
 2667SOL    HW1 8665   0.427   4.334   2.339
 2667SOL    HW2 8666   0.288   4.413   2.375
 2668SOL     OW 8667   1.547   3.946   3.591
 2668SOL    HW1 8668   1.542   3.983   3.683
 2668SOL    HW2 8669   1.475   3.877   3.579
 2669SOL     OW 8670   0.614   3.846   1.979
 2669SOL    HW1 8671   0.712   3.824   1.986
 2669SOL    HW2 8672   0.583   3.829   1.886
 2670SOL     OW 8673   0.781   3.988   3.611
 2670SOL    HW1 8674   0.848   3.927   3.654
 2670SOL    HW2 8675   0.708   4.007   3.676
 2671SOL     OW 8676   0.888   5.238   3.057
 2671SOL    HW1 8677   0.865   5.213   2.963
 2671SOL    HW2 8678   0.949   5.169   3.096
 2672SOL     OW 8679   1.351   4.314   3.295
 2672SOL    HW1 8680   1.379   4.271   3.380
 2672SOL    HW2 8681   1.376   4.410   3.296
 2673SOL     OW 8682   0.803   5.126   2.786
 2673SOL    HW1 8683   0.893   5.140   2.744
 2673SOL    HW2 8684   0.732   5.128   2.715
 2674SOL     OW 8685   0.922   4.227   2.761
 2674SOL    HW1 8686   0.897   4.218   2.665
 2674SOL    HW2 8687   0.970   4.145   2.792
 2675SOL     OW 8688   0.539   3.788   2.374
 2675SOL    HW1 8689   0.458   3.789   2.432
 2675SOL    HW2 8690   0.542   3.871   2.319
 2676SOL     OW 8691   1.434   4.912   1.903
 2676SOL    HW1 8692   1.466   4.836   1.960
 2676SOL    HW2 8693   1.342   4.939   1.933
 2677SOL     OW 8694   0.297   3.759   2.033
 2677SOL    HW1 8695   0.346   3.843   2.012
 2677SOL    HW2 8696   0.359   3.694   2.078
 2678SOL     OW 8697   0.935   3.960   2.342
 2678SOL    HW1 8698   0.887   4.001   2.264
 2678SOL    HW2 8699   1.034   3.958   2.323
 2679SOL     OW 8700   1.076   4.407   3.326
 2679SOL    HW1 8701   0.996   4.346   3.329
 2679SOL    HW2 8702   1.157   4.354   3.302
 2680SOL     OW 8703   1.227   5.294   2.655
 2680SOL    HW1 8704   1.248   5.368   2.590
 2680SOL    HW2 8705   1.295   5.294   2.728
 2681SOL     OW 8706   0.459   4.876   2.603
 2681SOL    HW1 8707   0.388   4.849   2.668
 2681SOL    HW2 8708   0.433   4.848   2.510
 2682SOL     OW 8709   1.271   5.521   2.453
 2682SOL    HW1 8710   1.315   5.585   2.389
 2682SOL    HW2 8711   1.221   5.573   2.523
 2683SOL     OW 8712   1.032   4.273   1.878
 2683SOL    HW1 8713   0.991   4.355   1.839
 2683SOL    HW2 8714   1.096   4.299   1.951
 2684SOL     OW 8715   0.078   4.280   3.248
 2684SOL    HW1 8716   0.170   4.279   3.207
 2684SOL    HW2 8717   0.072   4.354   3.315
 2685SOL     OW 8718   0.561   3.946   3.009
 2685SOL    HW1 8719   0.599   3.862   3.046
 2685SOL    HW2 8720   0.473   3.965   3.053
 2686SOL     OW 8721   0.866   4.178   2.504
 2686SOL    HW1 8722   0.834   4.250   2.442
 2686SOL    HW2 8723   0.890   4.097   2.451
 2687SOL     OW 8724   1.017   3.763   2.615
 2687SOL    HW1 8725   0.945   3.768   2.546
 2687SOL    HW2 8726   0.993   3.694   2.684
 2688SOL     OW 8727   1.429   4.897   2.729
 2688SOL    HW1 8728   1.374   4.813   2.722
 2688SOL    HW2 8729   1.455   4.926   2.637
 2689SOL     OW 8730   1.466   4.314   2.854
 2689SOL    HW1 8731   1.436   4.219   2.861
 2689SOL    HW2 8732   1.539   4.330   2.920
 2690SOL     OW 8733   1.857   4.557   2.239
 2690SOL    HW1 8734   1.899   4.493   2.303
 2690SOL    HW2 8735   1.819   4.506   2.161
 2691SOL     OW 8736   0.488   5.109   2.036
 2691SOL    HW1 8737   0.401   5.094   2.083
 2691SOL    HW2 8738   0.471   5.135   1.941
 2692SOL     OW 8739   1.664   5.004   2.519
 2692SOL    HW1 8740   1.763   5.012   2.533
 2692SOL    HW2 8741   1.619   5.088   2.550
 2693SOL     OW 8742   1.390   4.299   1.940
 2693SOL    HW1 8743   1.336   4.278   2.021
 2693SOL    HW2 8744   1.481   4.258   1.949
 2694SOL     OW 8745   0.527   3.980   2.190
 2694SOL    HW1 8746   0.554   3.921   2.115
 2694SOL    HW2 8747   0.527   4.075   2.159
 2695SOL     OW 8748   1.754   4.947   3.450
 2695SOL    HW1 8749   1.845   4.908   3.437
 2695SOL    HW2 8750   1.762   5.043   3.474
 2696SOL     OW 8751   1.064   5.071   3.202
 2696SOL    HW1 8752   0.984   5.048   3.257
 2696SOL    HW2 8753   1.147   5.045   3.251
 2697SOL     OW 8754   1.592   5.353   3.487
 2697SOL    HW1 8755   1.619   5.387   3.397
 2697SOL    HW2 8756   1.671   5.315   3.533
 2698SOL     OW 8757   1.111   4.919   2.962
 2698SOL    HW1 8758   1.071   4.963   3.043
 2698SOL    HW2 8759   1.070   4.956   2.879
 2699SOL     OW 8760   1.638   4.823   2.941
 2699SOL    HW1 8761   1.643   4.904   3.000
 2699SOL    HW2 8762   1.552   4.825   2.890
 2700SOL     OW 8763   0.915   3.813   3.264
 2700SOL    HW1 8764   0.940   3.793   3.169
 2700SOL    HW2 8765   0.987   3.869   3.306
 2701SOL     OW 8766   0.980   4.840   3.581
 2701SOL    HW1 8767   0.881   4.846   3.591
 2701SOL    HW2 8768   1.003   4.760   3.525
 2702SOL     OW 8769   0.705   4.774   2.230
 2702SOL    HW1 8770   0.691   4.781   2.329
 2702SOL    HW2 8771   0.789   4.723   2.212
 2703SOL     OW 8772   0.410   4.537   3.113
 2703SOL    HW1 8773   0.496   4.549   3.163
 2703SOL    HW2 8774   0.368   4.450   3.140
 2704SOL     OW 8775   1.274   4.110   3.124
 2704SOL    HW1 8776   1.295   4.184   3.188
 2704SOL    HW2 8777   1.185   4.127   3.081
 2705SOL     OW 8778   0.064   5.288   3.193
 2705SOL    HW1 8779   0.018   5.370   3.159
 2705SOL    HW2 8780   0.162   5.307   3.202
 2706SOL     OW 8781   0.367   4.824   2.363
 2706SOL    HW1 8782   0.360   4.907   2.307
 2706SOL    HW2 8783   0.371   4.744   2.303
 2707SOL     OW 8784   0.566   4.261   2.727
 2707SOL    HW1 8785   0.578   4.327   2.653
 2707SOL    HW2 8786   0.612   4.295   2.810
 2708SOL     OW 8787   1.252   5.072   2.250
 2708SOL    HW1 8788   1.302   5.149   2.290
 2708SOL    HW2 8789   1.157   5.074   2.282
 2709SOL     OW 8790   1.272   5.169   3.004
 2709SOL    HW1 8791   1.319   5.182   3.091
 2709SOL    HW2 8792   1.206   5.095   3.013
 2710SOL     OW 8793   1.582   4.363   2.334
 2710SOL    HW1 8794   1.551   4.424   2.407
 2710SOL    HW2 8795   1.632   4.415   2.265
 2711SOL     OW 8796   0.354   5.234   3.191
 2711SOL    HW1 8797   0.333   5.190   3.104
 2711SOL    HW2 8798   0.451   5.260   3.194
 2712SOL     OW 8799   0.402   4.475   3.460
 2712SOL    HW1 8800   0.470   4.530   3.413
 2712SOL    HW2 8801   0.442   4.387   3.487
 2713SOL     OW 8802   1.587   4.503   3.532
 2713SOL    HW1 8803   1.495   4.541   3.527
 2713SOL    HW2 8804   1.647   4.550   3.467
 2714SOL     OW 8805   1.013   3.829   3.632
 2714SOL    HW1 8806   1.019   3.914   3.580
 2714SOL    HW2 8807   1.045   3.753   3.575
 2715SOL     OW 8808   0.504   3.774   3.602
 2715SOL    HW1 8809   0.462   3.717   3.532
 2715SOL    HW2 8810   0.438   3.843   3.634
 2716SOL     OW 8811   0.573   4.594   2.891
 2716SOL    HW1 8812   0.617   4.683   2.882
 2716SOL    HW2 8813   0.510   4.594   2.968
 2717SOL     OW 8814   1.360   4.586   2.907
 2717SOL    HW1 8815   1.285   4.586   2.841
 2717SOL    HW2 8816   1.397   4.494   2.916
 2718SOL     OW 8817   1.209   4.249   2.137
 2718SOL    HW1 8818   1.222   4.165   2.191
 2718SOL    HW2 8819   1.180   4.323   2.197
 2719SOL     OW 8820   0.307   3.937   3.093
 2719SOL    HW1 8821   0.284   3.974   3.183
 2719SOL    HW2 8822   0.277   3.842   3.087
 2720SOL     OW 8823   0.037   5.034   3.144
 2720SOL    HW1 8824   0.090   4.985   3.212
 2720SOL    HW2 8825   0.059   5.132   3.149
 2721SOL     OW 8826   0.732   4.358   2.926
 2721SOL    HW1 8827   0.791   4.332   2.850
 2721SOL    HW2 8828   0.704   4.454   2.915
 2722SOL     OW 8829   1.728   4.659   3.716
 2722SOL    HW1 8830   1.682   4.652   3.627
 2722SOL    HW2 8831   1.666   4.703   3.782
 2723SOL     OW 8832   0.307   3.787   2.480
 2723SOL    HW1 8833   0.296   3.881   2.513
 2723SOL    HW2 8834   0.302   3.724   2.557
 2724SOL     OW 8835   1.622   4.091   2.236
 2724SOL    HW1 8836   1.624   4.015   2.300
 2724SOL    HW2 8837   1.574   4.168   2.276
 2725SOL     OW 8838   1.023   4.490   2.828
 2725SOL    HW1 8839   1.038   4.511   2.924
 2725SOL    HW2 8840   0.993   4.395   2.819
 2726SOL     OW 8841   0.980   5.297   3.562
 2726SOL    HW1 8842   0.960   5.341   3.474
 2726SOL    HW2 8843   1.019   5.206   3.546
 2727SOL     OW 8844   1.859   5.242   3.467
 2727SOL    HW1 8845   1.873   5.269   3.372
 2727SOL    HW2 8846   1.942   5.264   3.520
 2728SOL     OW 8847   0.350   4.622   3.666
 2728SOL    HW1 8848   0.426   4.666   3.714
 2728SOL    HW2 8849   0.385   4.575   3.584
 2729SOL     OW 8850   1.540   3.998   1.987
 2729SOL    HW1 8851   1.479   3.923   2.010
 2729SOL    HW2 8852   1.562   4.050   2.070
 2730SOL     OW 8853   1.303   4.562   1.904
 2730SOL    HW1 8854   1.337   4.469   1.919
 2730SOL    HW2 8855   1.321   4.589   1.809
 2731SOL     OW 8856   1.068   5.057   2.711
 2731SOL    HW1 8857   1.075   4.973   2.656
 2731SOL    HW2 8858   1.130   5.126   2.675
 2732SOL     OW 8859   0.319   4.534   2.811
 2732SOL    HW1 8860   0.412   4.570   2.816
 2732SOL    HW2 8861   0.313   4.449   2.863
 2733SOL     OW 8862   0.339   4.233   2.868
 2733SOL    HW1 8863   0.287   4.150   2.851
 2733SOL    HW2 8864   0.416   4.238   2.804
 2734SOL     OW 8865   1.138   4.104   3.540
 2734SOL    HW1 8866   1.093   4.167   3.604
 2734SOL    HW2 8867   1.231   4.135   3.523
 2735SOL     OW 8868   1.160   3.931   3.339
 2735SOL    HW1 8869   1.160   3.995   3.416
 2735SOL    HW2 8870   1.188   3.979   3.256
 2736SOL     OW 8871   0.008   5.050   2.062
 2736SOL    HW1 8872  -0.085   5.071   2.031
 2736SOL    HW2 8873   0.018   4.951   2.075
 2737SOL     OW 8874   0.088   5.525   2.789
 2737SOL    HW1 8875   0.046   5.439   2.762
 2737SOL    HW2 8876   0.182   5.528   2.755
 2738SOL     OW 8877   0.504   5.292   2.772
 2738SOL    HW1 8878   0.570   5.366   2.781
 2738SOL    HW2 8879   0.548   5.213   2.730
 2739SOL     OW 8880   1.002   4.520   3.100
 2739SOL    HW1 8881   1.043   4.488   3.186
 2739SOL    HW2 8882   0.906   4.493   3.097
 2740SOL     OW 8883   0.040   4.268   2.976
 2740SOL    HW1 8884   0.125   4.235   2.935
 2740SOL    HW2 8885   0.053   4.283   3.074
 2741SOL     OW 8886   0.189   4.244   3.584
 2741SOL    HW1 8887   0.248   4.204   3.514
 2741SOL    HW2 8888   0.131   4.315   3.543
[truncated: 817,922 more chars]
