# Supplementary material for: Determination of Ligand Binding Modes in Hydrated Viral Ion Channels to Foster Drug Design and Repositioning
Source: J Chem Inf Model. 2021 Jul 27;61(8):4011–22. doi: 10.1021/acs.jcim.1c00488 (PMC8389532; doi:10.1021/acs.jcim.1c00488)
Supplement: Supplementary file 2 — ci1c00488_si_002.zip [file ci1c00488_si_002.zip › supporting_data_05_05/supporting_data/minimization_examples_3_ligands/SA_M2A_dry_holo/minim/out.gro]

6bkk_maestro
 4094
   21ACE    CH3    1   6.100   7.533   2.027
   21ACE   HH31    2   6.010   7.493   2.012
   21ACE   HH32    3   6.094   7.632   2.016
   21ACE   HH33    4   6.165   7.496   1.960
   21ACE      C    5   6.149   7.500   2.168
   21ACE      O    6   6.258   7.541   2.206
   22SER      N    7   6.070   7.424   2.253
   22SER      H    8   5.981   7.391   2.222
   22SER     CA    9   6.118   7.393   2.389
   22SER     HA   10   6.189   7.324   2.380
   22SER     CB   11   6.179   7.516   2.454
   22SER    HB1   12   6.213   7.496   2.546
   22SER    HB2   13   6.113   7.592   2.459
   22SER     OG   14   6.287   7.555   2.371
   22SER     HG   15   6.331   7.636   2.410
   22SER      C   16   6.007   7.332   2.471
   22SER      O   17   5.910   7.397   2.509
   23SER      N   18   6.020   7.202   2.497
   23SER      H   19   6.098   7.156   2.455
   23SER     CA   20   5.932   7.118   2.579
   23SER     HA   21   5.843   7.163   2.578
   23SER     CB   22   5.931   6.977   2.518
   23SER    HB1   23   5.872   6.917   2.572
   23SER    HB2   24   6.024   6.940   2.517
   23SER     OG   25   5.884   6.967   2.385
   23SER     HG   26   5.888   6.872   2.355
   23SER      C   27   5.982   7.106   2.725
   23SER      O   28   6.097   7.140   2.753
   24ASP      N   29   5.898   7.054   2.814
   24ASP      H   30   5.806   7.028   2.784
   24ASP     CA   31   5.933   7.031   2.956
   24ASP     HA   32   5.969   7.119   2.986
   24ASP     CB   33   5.807   6.986   3.033
   24ASP    HB1   34   5.831   6.911   3.094
   24ASP    HB2   35   5.738   6.956   2.968
   24ASP     CG   36   5.747   7.099   3.117
   24ASP    OD1   37   5.801   7.127   3.227
   24ASP    OD2   38   5.640   7.151   3.078
   24ASP      C   39   6.043   6.923   2.977
   24ASP      O   40   6.040   6.820   2.908
   25PRO      N   41   6.135   6.937   3.074
   25PRO     CD   42   6.160   7.058   3.152
   25PRO    HD1   43   6.103   7.059   3.233
   25PRO    HD2   44   6.141   7.139   3.096
   25PRO     CG   45   6.308   7.049   3.188
   25PRO    HG1   46   6.328   7.100   3.272
   25PRO    HG2   47   6.366   7.083   3.114
   25PRO     CB   48   6.328   6.899   3.210
   25PRO    HB1   49   6.296   6.872   3.300
   25PRO    HB2   50   6.424   6.874   3.198
   25PRO     CA   51   6.241   6.838   3.100
   25PRO     HA   52   6.289   6.824   3.013
   25PRO      C   53   6.192   6.699   3.140
   25PRO      O   54   6.254   6.599   3.103
   26LEU      N   55   6.079   6.688   3.212
   26LEU      H   56   6.034   6.771   3.244
   26LEU     CA   57   6.020   6.557   3.246
   26LEU     HA   58   6.094   6.498   3.276
   26LEU     CB   59   5.921   6.576   3.362
   26LEU    HB1   60   5.845   6.631   3.329
   26LEU    HB2   61   5.968   6.625   3.435
   26LEU     CG   62   5.864   6.445   3.420
   26LEU     HG   63   5.812   6.401   3.347
   26LEU    CD1   64   5.971   6.348   3.468
   26LEU   HD11   65   5.927   6.266   3.505
   26LEU   HD12   66   6.030   6.323   3.391
   26LEU   HD13   67   6.026   6.391   3.540
   26LEU    CD2   68   5.776   6.479   3.542
   26LEU   HD21   69   5.738   6.394   3.580
   26LEU   HD22   70   5.831   6.525   3.611
   26LEU   HD23   71   5.701   6.539   3.513
   26LEU      C   72   5.957   6.489   3.123
   26LEU      O   73   5.963   6.367   3.110
   27VAL      N   74   5.908   6.568   3.027
   27VAL      H   75   5.900   6.666   3.047
   27VAL     CA   76   5.866   6.521   2.894
   27VAL     HA   77   5.809   6.440   2.909
   27VAL     CB   78   5.779   6.628   2.825
   27VAL     HB   79   5.840   6.707   2.815
   27VAL    CG1   80   5.731   6.585   2.686
   27VAL   HG11   81   5.675   6.658   2.646
   27VAL   HG12   82   5.809   6.567   2.627
   27VAL   HG13   83   5.675   6.502   2.694
   27VAL    CG2   84   5.656   6.666   2.908
   27VAL   HG21   85   5.603   6.735   2.859
   27VAL   HG22   86   5.599   6.585   2.923
   27VAL   HG23   87   5.686   6.703   2.996
   27VAL      C   88   5.988   6.476   2.811
   27VAL      O   89   5.976   6.382   2.733
   28VAL      N   90   6.108   6.535   2.831
   28VAL      H   91   6.113   6.615   2.890
   28VAL     CA   92   6.234   6.486   2.769
   28VAL     HA   93   6.210   6.477   2.672
   28VAL     CB   94   6.353   6.584   2.782
   28VAL     HB   95   6.368   6.594   2.880
   28VAL    CG1   96   6.478   6.530   2.711
   28VAL   HG11   97   6.553   6.595   2.721
   28VAL   HG12   98   6.504   6.442   2.751
   28VAL   HG13   99   6.458   6.517   2.613
   28VAL    CG2  100   6.327   6.722   2.721
   28VAL   HG21  101   6.407   6.780   2.733
   28VAL   HG22  102   6.307   6.712   2.623
   28VAL   HG23  103   6.248   6.764   2.766
   28VAL      C  104   6.272   6.350   2.827
   28VAL      O  105   6.298   6.257   2.752
   29ALA      N  106   6.268   6.336   2.960
   29ALA      H  107   6.246   6.417   3.015
   29ALA     CA  108   6.294   6.210   3.028
   29ALA     HA  109   6.386   6.183   3.002
   29ALA     CB  110   6.285   6.233   3.179
   29ALA    HB1  111   6.302   6.147   3.227
   29ALA    HB2  112   6.353   6.301   3.207
   29ALA    HB3  113   6.193   6.266   3.203
   29ALA      C  114   6.199   6.099   2.981
   29ALA      O  115   6.245   5.991   2.944
   30ALA      N  116   6.069   6.127   2.974
   30ALA      H  117   6.037   6.216   3.007
   30ALA     CA  118   5.970   6.033   2.919
   30ALA     HA  119   5.981   5.948   2.972
   30ALA     CB  120   5.831   6.091   2.940
   30ALA    HB1  121   5.763   6.027   2.903
   30ALA    HB2  122   5.815   6.104   3.038
   30ALA    HB3  123   5.824   6.178   2.892
   30ALA      C  124   5.997   6.000   2.771
   30ALA      O  125   5.990   5.883   2.734
   31SER      N  126   6.034   6.098   2.689
   31SER      H  127   6.039   6.191   2.726
   31SER     CA  128   6.068   6.077   2.547
   31SER     HA  129   5.987   6.032   2.510
   31SER     CB  130   6.095   6.211   2.477
   31SER    HB1  131   6.120   6.196   2.382
   31SER    HB2  132   6.167   6.261   2.524
   31SER     OG  133   5.979   6.293   2.478
   31SER     HG  134   6.000   6.379   2.432
   31SER      C  135   6.189   5.986   2.528
   31SER      O  136   6.197   5.913   2.430
   32ILE      N  137   6.287   5.989   2.621
   32ILE      H  138   6.279   6.056   2.695
   32ILE     CA  139   6.404   5.900   2.620
   32ILE     HA  140   6.437   5.891   2.526
   32ILE     CB  141   6.516   5.965   2.706
   32ILE     HB  142   6.477   5.988   2.795
   32ILE    CG2  143   6.633   5.868   2.728
   32ILE   HG21  144   6.703   5.913   2.784
   32ILE   HG22  145   6.600   5.786   2.776
   32ILE   HG23  146   6.672   5.841   2.640
   32ILE    CG1  147   6.568   6.093   2.635
   32ILE   HG11  148   6.489   6.147   2.605
   32ILE   HG12  149   6.622   6.066   2.556
   32ILE     CD  150   6.655   6.182   2.724
   32ILE    HD1  151   6.685   6.262   2.673
   32ILE    HD2  152   6.602   6.211   2.804
   32ILE    HD3  153   6.735   6.130   2.755
   32ILE      C  154   6.363   5.759   2.666
   32ILE      O  155   6.392   5.661   2.600
   33ILE      N  156   6.287   5.752   2.776
   33ILE      H  157   6.261   5.838   2.820
   33ILE     CA  158   6.237   5.627   2.836
   33ILE     HA  159   6.314   5.565   2.848
   33ILE     CB  160   6.177   5.660   2.974
   33ILE     HB  161   6.120   5.742   2.965
   33ILE    CG2  162   6.084   5.551   3.028
   33ILE   HG21  163   6.049   5.578   3.117
   33ILE   HG22  164   6.008   5.538   2.964
   33ILE   HG23  165   6.135   5.465   3.036
   33ILE    CG1  166   6.295   5.684   3.073
   33ILE   HG11  167   6.362   5.744   3.028
   33ILE   HG12  168   6.337   5.596   3.094
   33ILE     CD  169   6.257   5.749   3.206
   33ILE    HD1  170   6.339   5.761   3.262
   33ILE    HD2  171   6.216   5.839   3.188
   33ILE    HD3  172   6.192   5.691   3.254
   33ILE      C  173   6.141   5.552   2.741
   33ILE      O  174   6.147   5.430   2.735
   34GLY      N  175   6.060   5.621   2.661
   34GLY      H  176   6.061   5.721   2.668
   34GLY     CA  177   5.968   5.561   2.564
   34GLY    HA1  178   5.908   5.634   2.530
   34GLY    HA2  179   5.914   5.493   2.612
   34GLY      C  180   6.041   5.495   2.446
   34GLY      O  181   6.009   5.382   2.408
   35ILE      N  182   6.147   5.558   2.393
   35ILE      H  183   6.169   5.650   2.426
   35ILE     CA  184   6.231   5.496   2.290
   35ILE     HA  185   6.169   5.464   2.219
   35ILE     CB  186   6.327   5.599   2.224
   35ILE     HB  187   6.381   5.644   2.295
   35ILE    CG2  188   6.425   5.528   2.126
   35ILE   HG21  189   6.485   5.596   2.085
   35ILE   HG22  190   6.479   5.461   2.177
   35ILE   HG23  191   6.372   5.482   2.055
   35ILE    CG1  192   6.243   5.707   2.150
   35ILE   HG11  193   6.198   5.764   2.219
   35ILE   HG12  194   6.173   5.660   2.095
   35ILE     CD  195   6.321   5.800   2.056
   35ILE    HD1  196   6.258   5.865   2.014
   35ILE    HD2  197   6.391   5.849   2.108
   35ILE    HD3  198   6.365   5.745   1.985
   35ILE      C  199   6.305   5.373   2.347
   35ILE      O  200   6.309   5.269   2.282
   36LEU      N  201   6.358   5.381   2.470
   36LEU      H  202   6.360   5.470   2.516
   36LEU     CA  203   6.413   5.265   2.539
   36LEU     HA  204   6.487   5.231   2.479
   36LEU     CB  205   6.472   5.307   2.675
   36LEU    HB1  206   6.401   5.356   2.726
   36LEU    HB2  207   6.549   5.369   2.658
   36LEU     CG  208   6.523   5.191   2.762
   36LEU     HG  209   6.445   5.130   2.776
   36LEU    CD1  210   6.636   5.115   2.695
   36LEU   HD11  211   6.666   5.040   2.754
   36LEU   HD12  212   6.604   5.077   2.608
   36LEU   HD13  213   6.713   5.176   2.677
   36LEU    CD2  214   6.574   5.243   2.897
   36LEU   HD21  215   6.606   5.166   2.952
   36LEU   HD22  216   6.649   5.307   2.882
   36LEU   HD23  217   6.499   5.290   2.945
   36LEU      C  218   6.308   5.152   2.554
   36LEU      O  219   6.338   5.037   2.528
   37HIS      N  220   6.185   5.186   2.593
   37HIS      H  221   6.165   5.283   2.607
   37HIS     CA  222   6.078   5.089   2.615
   37HIS     HA  223   6.118   5.020   2.676
   37HIS     CB  224   5.960   5.160   2.682
   37HIS    HB1  225   5.920   5.224   2.617
   37HIS    HB2  226   5.994   5.211   2.761
   37HIS     CG  227   5.848   5.072   2.732
   37HIS    ND1  228   5.722   5.120   2.768
   37HIS    CE1  229   5.653   5.015   2.812
   37HIS    HE1  230   5.558   5.018   2.845
   37HIS    NE2  231   5.727   4.904   2.804
   37HIS    HE2  232   5.697   4.812   2.830
   37HIS    CD2  233   5.851   4.938   2.756
   37HIS    HD2  234   5.929   4.876   2.741
   37HIS      C  235   6.037   5.016   2.487
   37HIS      O  236   6.020   4.893   2.492
   38LEU      N  237   6.029   5.082   2.370
   38LEU      H  238   6.038   5.181   2.370
   38LEU     CA  239   6.007   5.011   2.244
   38LEU     HA  240   5.931   4.949   2.265
   38LEU     CB  241   5.963   5.106   2.130
   38LEU    HB1  242   6.036   5.173   2.115
   38LEU    HB2  243   5.880   5.153   2.158
   38LEU     CG  244   5.936   5.030   1.998
   38LEU     HG  245   6.023   4.984   1.979
   38LEU    CD1  246   5.822   4.927   2.008
   38LEU   HD11  247   5.810   4.882   1.920
   38LEU   HD12  248   5.845   4.859   2.077
   38LEU   HD13  249   5.738   4.974   2.034
   38LEU    CD2  250   5.898   5.123   1.883
   38LEU   HD21  251   5.882   5.070   1.800
   38LEU   HD22  252   5.815   5.174   1.907
   38LEU   HD23  253   5.973   5.188   1.866
   38LEU      C  254   6.128   4.924   2.204
   38LEU      O  255   6.109   4.812   2.159
   39ILE      N  256   6.252   4.971   2.226
   39ILE      H  257   6.263   5.064   2.261
   39ILE     CA  258   6.373   4.890   2.200
   39ILE     HA  259   6.368   4.865   2.103
   39ILE     CB  260   6.502   4.973   2.222
   39ILE     HB  261   6.495   5.018   2.311
   39ILE    CG2  262   6.628   4.884   2.226
   39ILE   HG21  263   6.708   4.941   2.241
   39ILE   HG22  264   6.619   4.818   2.301
   39ILE   HG23  265   6.636   4.835   2.139
   39ILE    CG1  266   6.516   5.079   2.111
   39ILE   HG11  267   6.427   5.123   2.097
   39ILE   HG12  268   6.543   5.032   2.026
   39ILE     CD  269   6.620   5.188   2.141
   39ILE    HD1  270   6.624   5.253   2.065
   39ILE    HD2  271   6.594   5.237   2.224
   39ILE    HD3  272   6.710   5.146   2.153
   39ILE      C  273   6.371   4.760   2.284
   39ILE      O  274   6.387   4.652   2.229
   40LEU      N  275   6.342   4.770   2.414
   40LEU      H  276   6.329   4.862   2.453
   40LEU     CA  277   6.330   4.655   2.503
   40LEU     HA  278   6.415   4.603   2.490
   40LEU     CB  279   6.315   4.703   2.649
   40LEU    HB1  280   6.297   4.623   2.706
   40LEU    HB2  281   6.237   4.766   2.653
   40LEU     CG  282   6.437   4.777   2.707
   40LEU     HG  283   6.464   4.847   2.641
   40LEU    CD1  284   6.400   4.838   2.841
   40LEU   HD11  285   6.480   4.885   2.879
   40LEU   HD12  286   6.325   4.903   2.829
   40LEU   HD13  287   6.372   4.765   2.904
   40LEU    CD2  288   6.557   4.683   2.729
   40LEU   HD21  289   6.633   4.735   2.767
   40LEU   HD22  290   6.531   4.610   2.793
   40LEU   HD23  291   6.584   4.642   2.642
   40LEU      C  292   6.213   4.563   2.463
   40LEU      O  293   6.226   4.441   2.466
   41TRP      N  294   6.099   4.619   2.419
   41TRP      H  295   6.092   4.719   2.419
   41TRP     CA  296   5.984   4.542   2.371
   41TRP     HA  297   5.966   4.473   2.441
   41TRP     CB  298   5.863   4.636   2.357
   41TRP    HB1  299   5.880   4.700   2.282
   41TRP    HB2  300   5.851   4.687   2.443
   41TRP     CG  301   5.733   4.567   2.328
   41TRP    CD1  302   5.639   4.536   2.421
   41TRP    HD1  303   5.645   4.558   2.519
   41TRP    NE1  304   5.534   4.470   2.361
   41TRP    HE1  305   5.454   4.435   2.410
   41TRP    CE2  306   5.553   4.458   2.225
   41TRP    CZ2  307   5.476   4.400   2.122
   41TRP    HZ2  308   5.388   4.357   2.143
   41TRP    CH2  309   5.525   4.402   1.990
   41TRP    HH2  310   5.473   4.360   1.916
   41TRP    CZ3  311   5.648   4.465   1.963
   41TRP    HZ3  312   5.682   4.468   1.869
   41TRP    CE3  313   5.724   4.523   2.066
   41TRP    HE3  314   5.811   4.566   2.045
   41TRP    CD2  315   5.678   4.520   2.200
   41TRP      C  316   6.014   4.466   2.241
   41TRP      O  317   5.971   4.352   2.227
   42ILE      N  318   6.090   4.525   2.148
   42ILE      H  319   6.117   4.620   2.164
   42ILE     CA  320   6.134   4.459   2.025
   42ILE     HA  321   6.054   4.414   1.987
   42ILE     CB  322   6.186   4.564   1.923
   42ILE     HB  323   6.251   4.624   1.969
   42ILE    CG2  324   6.260   4.499   1.805
   42ILE   HG21  325   6.291   4.569   1.742
   42ILE   HG22  326   6.339   4.448   1.840
   42ILE   HG23  327   6.198   4.436   1.758
   42ILE    CG1  328   6.065   4.647   1.869
   42ILE   HG11  329   6.013   4.680   1.948
   42ILE   HG12  330   6.008   4.587   1.814
   42ILE     CD  331   6.105   4.768   1.783
   42ILE    HD1  332   6.022   4.815   1.753
   42ILE    HD2  333   6.161   4.830   1.837
   42ILE    HD3  334   6.156   4.737   1.704
   42ILE      C  335   6.236   4.350   2.055
   42ILE      O  336   6.224   4.238   2.004
   43LEU      N  337   6.334   4.375   2.144
   43LEU      H  338   6.341   4.467   2.182
   43LEU     CA  339   6.432   4.273   2.188
   43LEU     HA  340   6.473   4.236   2.105
   43LEU     CB  341   6.539   4.341   2.275
   43LEU    HB1  342   6.592   4.270   2.320
   43LEU    HB2  343   6.492   4.396   2.344
   43LEU     CG  344   6.636   4.434   2.199
   43LEU     HG  345   6.581   4.495   2.142
   43LEU    CD1  346   6.722   4.512   2.298
   43LEU   HD11  347   6.785   4.571   2.248
   43LEU   HD12  348   6.663   4.568   2.356
   43LEU   HD13  349   6.775   4.448   2.355
   43LEU    CD2  350   6.730   4.356   2.107
   43LEU   HD21  351   6.791   4.419   2.060
   43LEU   HD22  352   6.785   4.292   2.162
   43LEU   HD23  353   6.677   4.305   2.040
   43LEU      C  354   6.365   4.156   2.262
   43LEU      O  355   6.409   4.042   2.248
   44ASP      N  356   6.255   4.181   2.334
   44ASP      H  357   6.228   4.277   2.346
   44ASP     CA  358   6.169   4.079   2.397
   44ASP     HA  359   6.231   4.014   2.441
   44ASP     CB  360   6.079   4.149   2.499
   44ASP    HB1  361   6.027   4.220   2.452
   44ASP    HB2  362   6.138   4.192   2.568
   44ASP     CG  363   5.979   4.059   2.572
   44ASP    OD1  364   5.857   4.073   2.543
   44ASP    OD2  365   6.019   3.985   2.665
   44ASP      C  366   6.088   3.997   2.294
   44ASP      O  367   6.034   3.892   2.330
   45ARG      N  368   6.078   4.043   2.169
   45ARG      H  369   6.136   4.120   2.143
   45ARG     CA  370   5.988   3.987   2.064
   45ARG     HA  371   5.939   3.911   2.107
   45ARG     CB  372   5.892   4.100   2.022
   45ARG    HB1  373   5.946   4.168   1.972
   45ARG    HB2  374   5.856   4.142   2.106
   45ARG     CG  375   5.773   4.061   1.934
   45ARG    HG1  376   5.806   4.039   1.843
   45ARG    HG2  377   5.710   4.139   1.929
   45ARG     CD  378   5.695   3.939   1.988
   45ARG    HD1  379   5.652   3.962   2.075
   45ARG    HD2  380   5.757   3.862   2.001
   45ARG     NE  381   5.590   3.898   1.895
   45ARG     HE  382   5.496   3.925   1.919
   45ARG     CZ  383   5.604   3.828   1.783
   45ARG    NH1  384   5.719   3.783   1.745
   45ARG   HH11  385   5.801   3.799   1.800
   45ARG   HH12  386   5.726   3.730   1.660
   45ARG    NH2  387   5.499   3.808   1.710
   45ARG   HH21  388   5.410   3.845   1.739
   45ARG   HH22  389   5.506   3.756   1.625
   45ARG      C  390   6.058   3.920   1.945
   45ARG      O  391   5.989   3.869   1.856
   46LEU      N  392   6.192   3.921   1.942
   46LEU      H  393   6.239   3.965   2.019
   46LEU     CA  394   6.277   3.862   1.837
   46LEU     HA  395   6.216   3.834   1.763
   46LEU     CB  396   6.374   3.969   1.784
   46LEU    HB1  397   6.443   3.923   1.727
   46LEU    HB2  398   6.419   4.011   1.863
   46LEU     CG  399   6.310   4.081   1.700
   46LEU     HG  400   6.231   4.117   1.750
   46LEU    CD1  401   6.413   4.192   1.676
   46LEU   HD11  402   6.371   4.265   1.622
   46LEU   HD12  403   6.443   4.229   1.764
   46LEU   HD13  404   6.491   4.154   1.627
   46LEU    CD2  405   6.265   4.030   1.564
   46LEU   HD21  406   6.224   4.104   1.512
   46LEU   HD22  407   6.343   3.993   1.514
   46LEU   HD23  408   6.197   3.957   1.577
   46LEU      C  409   6.348   3.734   1.885
   46LEU      O  410   6.453   3.744   1.952
   46NME      N  411   6.300   3.628   1.853
   46NME      H  412   6.344   3.543   1.882
   46NME    CH3  413   6.179   3.623   1.772
   46NME   HH31  414   6.154   3.528   1.755
   46NME   HH32  415   6.105   3.669   1.820
   46NME   HH33  416   6.196   3.669   1.685
  121ACE    CH3  417   6.044   7.520   2.776
  121ACE   HH31  418   6.011   7.528   2.681
  121ACE   HH32  419   6.081   7.608   2.805
  121ACE   HH33  420   6.115   7.451   2.780
  121ACE      C  421   5.929   7.482   2.866
  121ACE      O  422   5.950   7.468   2.986
  122SER      N  423   5.811   7.467   2.807
  122SER      H  424   5.806   7.484   2.708
  122SER     CA  425   5.686   7.429   2.876
  122SER     HA  426   5.715   7.374   2.954
  122SER     CB  427   5.607   7.552   2.923
  122SER    HB1  428   5.525   7.523   2.974
  122SER    HB2  429   5.579   7.607   2.844
  122SER     OG  430   5.680   7.638   3.008
  122SER     HG  431   5.622   7.715   3.035
  122SER      C  432   5.596   7.351   2.781
  122SER      O  433   5.563   7.400   2.672
  123SER      N  434   5.550   7.233   2.823
  123SER      H  435   5.577   7.202   2.914
  123SER     CA  436   5.461   7.145   2.745
  123SER     HA  437   5.467   7.178   2.651
  123SER     CB  438   5.512   7.000   2.757
  123SER    HB1  439   5.447   6.936   2.716
  123SER    HB2  440   5.528   6.976   2.852
  123SER     OG  441   5.635   6.986   2.688
  123SER     HG  442   5.667   6.892   2.696
  123SER      C  443   5.315   7.154   2.788
  123SER      O  444   5.283   7.205   2.896
  124ASP      N  445   5.225   7.104   2.704
  124ASP      H  446   5.258   7.074   2.614
  124ASP     CA  447   5.082   7.091   2.733
  124ASP     HA  448   5.048   7.183   2.753
  124ASP     CB  449   5.012   7.034   2.608
  124ASP    HB1  450   5.048   6.942   2.591
  124ASP    HB2  451   5.033   7.093   2.530
  124ASP     CG  452   4.860   7.024   2.619
  124ASP    OD1  453   4.789   7.087   2.536
  124ASP    OD2  454   4.811   6.952   2.709
  124ASP      C  455   5.057   7.003   2.857
  124ASP      O  456   5.120   6.896   2.867
  125PRO      N  457   4.967   7.039   2.950
  125PRO     CD  458   4.893   7.164   2.955
  125PRO    HD1  459   4.817   7.160   2.890
  125PRO    HD2  460   4.953   7.240   2.931
  125PRO     CG  461   4.842   7.177   3.098
  125PRO    HG1  462   4.755   7.227   3.101
  125PRO    HG2  463   4.909   7.224   3.156
  125PRO     CB  464   4.824   7.032   3.140
  125PRO    HB1  465   4.736   6.996   3.109
  125PRO    HB2  466   4.831   7.022   3.240
  125PRO     CA  467   4.940   6.960   3.071
  125PRO     HA  468   5.025   6.959   3.124
  125PRO      C  469   4.907   6.812   3.047
  125PRO      O  470   4.942   6.728   3.130
  126LEU      N  471   4.843   6.777   2.933
  126LEU      H  472   4.816   6.849   2.870
  126LEU     CA  473   4.811   6.638   2.899
  126LEU     HA  474   4.775   6.595   2.982
  126LEU     CB  475   4.705   6.637   2.788
  126LEU    HB1  476   4.745   6.679   2.707
  126LEU    HB2  477   4.628   6.693   2.820
  126LEU     CG  478   4.650   6.499   2.748
  126LEU     HG  479   4.725   6.448   2.707
  126LEU    CD1  480   4.596   6.420   2.868
  126LEU   HD11  481   4.562   6.331   2.836
  126LEU   HD12  482   4.670   6.405   2.934
  126LEU   HD13  483   4.522   6.471   2.911
  126LEU    CD2  484   4.536   6.518   2.650
  126LEU   HD21  485   4.500   6.428   2.624
  126LEU   HD22  486   4.463   6.572   2.693
  126LEU   HD23  487   4.569   6.566   2.569
  126LEU      C  488   4.937   6.559   2.858
  126LEU      O  489   4.951   6.441   2.892
  127VAL      N  490   5.034   6.625   2.793
  127VAL      H  491   5.016   6.719   2.765
  127VAL     CA  492   5.165   6.568   2.759
  127VAL     HA  493   5.147   6.478   2.720
  127VAL     CB  494   5.237   6.655   2.654
  127VAL     HB  495   5.249   6.745   2.697
  127VAL    CG1  496   5.374   6.599   2.615
  127VAL   HG11  497   5.416   6.659   2.547
  127VAL   HG12  498   5.432   6.594   2.696
  127VAL   HG13  499   5.362   6.508   2.576
  127VAL    CG2  500   5.153   6.670   2.526
  127VAL   HG21  501   5.202   6.727   2.460
  127VAL   HG22  502   5.137   6.580   2.486
  127VAL   HG23  503   5.065   6.712   2.548
  127VAL      C  504   5.250   6.551   2.886
  127VAL      O  505   5.319   6.449   2.901
  128VAL      N  506   5.242   6.645   2.980
  128VAL      H  507   5.189   6.728   2.959
  128VAL     CA  508   5.304   6.635   3.112
  128VAL     HA  509   5.401   6.618   3.096
  128VAL     CB  510   5.290   6.768   3.190
  128VAL     HB  511   5.192   6.787   3.192
  128VAL    CG1  512   5.340   6.761   3.335
  128VAL   HG11  513   5.327   6.851   3.378
  128VAL   HG12  514   5.287   6.693   3.385
  128VAL   HG13  515   5.437   6.737   3.336
  128VAL    CG2  516   5.367   6.881   3.120
  128VAL   HG21  517   5.357   6.965   3.172
  128VAL   HG22  518   5.464   6.856   3.114
  128VAL   HG23  519   5.331   6.893   3.027
  128VAL      C  520   5.248   6.516   3.191
  128VAL      O  521   5.326   6.437   3.246
  129ALA      N  522   5.115   6.496   3.191
  129ALA      H  523   5.057   6.562   3.144
  129ALA     CA  524   5.052   6.381   3.256
  129ALA     HA  525   5.087   6.378   3.350
  129ALA     CB  526   4.901   6.402   3.258
  129ALA    HB1  527   4.856   6.325   3.302
  129ALA    HB2  528   4.880   6.486   3.309
  129ALA    HB3  529   4.867   6.411   3.164
  129ALA      C  530   5.090   6.247   3.188
  129ALA      O  531   5.136   6.155   3.254
  130ALA      N  532   5.078   6.239   3.055
  130ALA      H  533   5.042   6.319   3.006
  130ALA     CA  534   5.115   6.121   2.977
  130ALA     HA  535   5.061   6.045   3.013
  130ALA     CB  536   5.084   6.152   2.831
  130ALA    HB1  537   5.108   6.073   2.774
  130ALA    HB2  538   4.986   6.171   2.821
  130ALA    HB3  539   5.137   6.231   2.802
  130ALA      C  540   5.263   6.082   2.992
  130ALA      O  541   5.297   5.964   2.988
  131SER      N  542   5.351   6.179   3.015
  131SER      H  543   5.318   6.273   3.016
  131SER     CA  544   5.494   6.155   3.041
  131SER     HA  545   5.523   6.090   2.970
  131SER     CB  546   5.569   6.287   3.029
  131SER    HB1  547   5.666   6.276   3.053
  131SER    HB2  548   5.529   6.358   3.087
  131SER     OG  549   5.563   6.331   2.895
  131SER     HG  550   5.612   6.418   2.886
  131SER      C  551   5.520   6.088   3.176
  131SER      O  552   5.603   5.999   3.185
  132ILE      N  553   5.444   6.124   3.281
  132ILE      H  554   5.382   6.202   3.271
  132ILE     CA  555   5.449   6.053   3.410
  132ILE     HA  556   5.545   6.049   3.437
  132ILE     CB  557   5.368   6.134   3.516
  132ILE     HB  558   5.276   6.146   3.479
  132ILE    CG2  559   5.359   6.056   3.649
  132ILE   HG21  560   5.306   6.110   3.715
  132ILE   HG22  561   5.313   5.968   3.634
  132ILE   HG23  562   5.451   6.039   3.685
  132ILE    CG1  563   5.432   6.272   3.543
  132ILE   HG11  564   5.458   6.313   3.455
  132ILE   HG12  565   5.513   6.260   3.600
  132ILE     CD  566   5.339   6.371   3.614
  132ILE    HD1  567   5.387   6.458   3.627
  132ILE    HD2  568   5.257   6.386   3.558
  132ILE    HD3  569   5.312   6.333   3.702
  132ILE      C  570   5.398   5.910   3.396
  132ILE      O  571   5.455   5.816   3.451
  133ILE      N  572   5.293   5.890   3.316
  133ILE      H  573   5.255   5.970   3.269
  133ILE     CA  574   5.228   5.761   3.291
  133ILE     HA  575   5.218   5.715   3.379
  133ILE     CB  576   5.086   5.786   3.236
  133ILE     HB  577   5.098   5.840   3.152
  133ILE    CG2  578   5.014   5.656   3.198
  133ILE   HG21  579   4.922   5.678   3.163
  133ILE   HG22  580   5.066   5.608   3.128
  133ILE   HG23  581   5.005   5.598   3.280
  133ILE    CG1  582   5.000   5.861   3.340
  133ILE   HG11  583   5.054   5.937   3.377
  133ILE   HG12  584   4.978   5.798   3.414
  133ILE     CD  585   4.868   5.919   3.288
  133ILE    HD1  586   4.820   5.966   3.362
  133ILE    HD2  587   4.887   5.985   3.215
  133ILE    HD3  588   4.811   5.845   3.252
  133ILE      C  589   5.317   5.668   3.206
  133ILE      O  590   5.328   5.550   3.236
  134GLY      N  591   5.391   5.721   3.107
  134GLY      H  592   5.378   5.818   3.085
  134GLY     CA  593   5.489   5.646   3.028
  134GLY    HA1  594   5.519   5.705   2.953
  134GLY    HA2  595   5.442   5.566   2.991
  134GLY      C  596   5.611   5.601   3.111
  134GLY      O  597   5.651   5.484   3.104
  135ILE      N  598   5.664   5.688   3.198
  135ILE      H  599   5.628   5.781   3.200
  135ILE     CA  600   5.772   5.651   3.291
  135ILE     HA  601   5.846   5.615   3.235
  135ILE     CB  602   5.823   5.777   3.366
  135ILE     HB  603   5.744   5.823   3.407
  135ILE    CG2  604   5.921   5.740   3.479
  135ILE   HG21  605   5.951   5.823   3.524
  135ILE   HG22  606   5.875   5.681   3.544
  135ILE   HG23  607   5.999   5.692   3.440
  135ILE    CG1  608   5.893   5.872   3.265
  135ILE   HG11  609   5.834   5.884   3.186
  135ILE   HG12  610   5.979   5.830   3.236
  135ILE     CD  611   5.926   6.011   3.321
  135ILE    HD1  612   5.971   6.066   3.250
  135ILE    HD2  613   5.841   6.056   3.349
  135ILE    HD3  614   5.986   6.002   3.400
  135ILE      C  615   5.727   5.540   3.386
  135ILE      O  616   5.804   5.446   3.413
  136LEU      N  617   5.602   5.542   3.433
  136LEU      H  618   5.547   5.624   3.416
  136LEU     CA  619   5.541   5.432   3.509
  136LEU     HA  620   5.604   5.409   3.582
  136LEU     CB  621   5.408   5.481   3.567
  136LEU    HB1  622   5.351   5.514   3.492
  136LEU    HB2  623   5.427   5.557   3.630
  136LEU     CG  624   5.329   5.373   3.644
  136LEU     HG  625   5.317   5.294   3.583
  136LEU    CD1  626   5.404   5.325   3.768
  136LEU   HD11  627   5.350   5.255   3.815
  136LEU   HD12  628   5.492   5.286   3.741
  136LEU   HD13  629   5.419   5.402   3.830
  136LEU    CD2  630   5.193   5.429   3.687
  136LEU   HD21  631   5.143   5.359   3.737
  136LEU   HD22  632   5.208   5.508   3.746
  136LEU   HD23  633   5.142   5.457   3.606
  136LEU      C  634   5.526   5.305   3.423
  136LEU      O  635   5.551   5.196   3.474
  137HIS      N  636   5.489   5.316   3.295
  137HIS      H  637   5.476   5.408   3.257
  137HIS     CA  638   5.467   5.201   3.207
  137HIS     HA  639   5.402   5.143   3.257
  137HIS     CB  640   5.408   5.248   3.073
  137HIS    HB1  641   5.481   5.292   3.020
  137HIS    HB2  642   5.336   5.315   3.092
  137HIS     CG  643   5.347   5.142   2.985
  137HIS    ND1  644   5.299   5.164   2.856
  137HIS    CE1  645   5.240   5.051   2.816
  137HIS    HE1  646   5.195   5.038   2.727
  137HIS    NE2  647   5.249   4.958   2.912
  137HIS    HE2  648   5.213   4.865   2.907
  137HIS    CD2  649   5.318   5.012   3.019
  137HIS    HD2  650   5.341   4.966   3.104
  137HIS      C  651   5.594   5.116   3.187
  137HIS      O  652   5.584   4.994   3.197
  138LEU      N  653   5.711   5.178   3.167
  138LEU      H  654   5.714   5.277   3.156
  138LEU     CA  655   5.836   5.100   3.161
  138LEU     HA  656   5.817   5.028   3.094
  138LEU     CB  657   5.954   5.187   3.110
  138LEU    HB1  658   5.965   5.265   3.170
  138LEU    HB2  659   5.933   5.218   3.017
  138LEU     CG  660   6.088   5.108   3.106
  138LEU     HG  661   6.102   5.077   3.200
  138LEU    CD1  662   6.085   4.986   3.014
  138LEU   HD11  663   6.174   4.940   3.017
  138LEU   HD12  664   6.015   4.922   3.045
  138LEU   HD13  665   6.066   5.015   2.921
  138LEU    CD2  666   6.204   5.195   3.059
  138LEU   HD21  667   6.289   5.141   3.058
  138LEU   HD22  668   6.186   5.229   2.967
  138LEU   HD23  669   6.215   5.272   3.122
  138LEU      C  670   5.868   5.034   3.295
  138LEU      O  671   5.909   4.917   3.296
  139ILE      N  672   5.847   5.102   3.408
  139ILE      H  673   5.813   5.195   3.403
  139ILE     CA  674   5.873   5.044   3.542
  139ILE     HA  675   5.967   5.013   3.541
  139ILE     CB  676   5.856   5.153   3.652
  139ILE     HB  677   5.767   5.197   3.640
  139ILE    CG2  678   5.861   5.090   3.793
  139ILE   HG21  679   5.850   5.162   3.862
  139ILE   HG22  680   5.786   5.024   3.802
  139ILE   HG23  681   5.948   5.044   3.806
  139ILE    CG1  682   5.968   5.259   3.638
  139ILE   HG11  683   5.975   5.285   3.542
  139ILE   HG12  684   6.054   5.219   3.668
  139ILE     CD  685   5.942   5.386   3.721
  139ILE    HD1  686   6.017   5.451   3.708
  139ILE    HD2  687   5.856   5.429   3.691
  139ILE    HD3  688   5.935   5.362   3.818
  139ILE      C  689   5.785   4.921   3.565
  139ILE      O  690   5.836   4.816   3.603
  140LEU      N  691   5.654   4.930   3.536
  140LEU      H  692   5.619   5.018   3.503
  140LEU     CA  693   5.562   4.817   3.549
  140LEU     HA  694   5.578   4.781   3.641
  140LEU     CB  695   5.417   4.867   3.534
  140LEU    HB1  696   5.357   4.788   3.533
  140LEU    HB2  697   5.410   4.916   3.447
  140LEU     CG  698   5.369   4.962   3.645
  140LEU     HG  699   5.433   5.038   3.648
  140LEU    CD1  700   5.228   5.011   3.612
  140LEU   HD11  701   5.197   5.072   3.684
  140LEU   HD12  702   5.230   5.060   3.525
  140LEU   HD13  703   5.166   4.933   3.606
  140LEU    CD2  704   5.367   4.895   3.783
  140LEU   HD21  705   5.335   4.961   3.851
  140LEU   HD22  706   5.305   4.816   3.781
  140LEU   HD23  707   5.459   4.864   3.807
  140LEU      C  708   5.593   4.705   3.449
  140LEU      O  709   5.581   4.587   3.485
  141TRP      N  710   5.636   4.737   3.327
  141TRP      H  711   5.641   4.834   3.303
  141TRP     CA  712   5.678   4.639   3.226
  141TRP     HA  713   5.604   4.572   3.221
  141TRP     CB  714   5.695   4.709   3.090
  141TRP    HB1  715   5.769   4.775   3.098
  141TRP    HB2  716   5.610   4.757   3.068
  141TRP     CG  717   5.727   4.619   2.974
  141TRP    CD1  718   5.637   4.563   2.890
  141TRP    HD1  719   5.538   4.576   2.896
  141TRP    NE1  720   5.701   4.485   2.796
  141TRP    HE1  721   5.655   4.432   2.725
  141TRP    CE2  722   5.838   4.491   2.812
  141TRP    CZ2  723   5.944   4.431   2.743
  141TRP    HZ2  724   5.925   4.371   2.664
  141TRP    CH2  725   6.076   4.456   2.784
  141TRP    HH2  726   6.153   4.414   2.735
  141TRP    CZ3  727   6.099   4.540   2.895
  141TRP    HZ3  728   6.192   4.558   2.925
  141TRP    CE3  729   5.991   4.598   2.965
  141TRP    HE3  730   6.010   4.657   3.044
  141TRP    CD2  731   5.858   4.575   2.925
  141TRP      C  732   5.803   4.563   3.268
  141TRP      O  733   5.806   4.441   3.259
  142ILE      N  734   5.905   4.630   3.323
  142ILE      H  735   5.901   4.729   3.325
  142ILE     CA  736   6.024   4.564   3.381
  142ILE     HA  737   6.063   4.507   3.309
  142ILE     CB  738   6.129   4.669   3.423
  142ILE     HB  739   6.083   4.738   3.479
  142ILE    CG2  740   6.243   4.607   3.508
  142ILE   HG21  741   6.308   4.678   3.533
  142ILE   HG22  742   6.204   4.567   3.591
  142ILE   HG23  743   6.289   4.536   3.455
  142ILE    CG1  744   6.190   4.736   3.297
  142ILE   HG11  745   6.115   4.767   3.238
  142ILE   HG12  746   6.245   4.668   3.248
  142ILE     CD  747   6.280   4.856   3.326
  142ILE    HD1  748   6.315   4.893   3.240
  142ILE    HD2  749   6.228   4.927   3.373
  142ILE    HD3  750   6.357   4.828   3.383
  142ILE      C  751   5.982   4.471   3.497
  142ILE      O  752   6.027   4.357   3.502
  143LEU      N  753   5.893   4.517   3.586
  143LEU      H  754   5.858   4.610   3.576
  143LEU     CA  755   5.842   4.436   3.698
  143LEU     HA  756   5.925   4.401   3.741
  143LEU     CB  757   5.764   4.527   3.794
  143LEU    HB1  758   5.716   4.468   3.860
  143LEU    HB2  759   5.696   4.578   3.741
  143LEU     CG  760   5.851   4.628   3.872
  143LEU     HG  761   5.911   4.673   3.806
  143LEU    CD1  762   5.760   4.729   3.944
  143LEU   HD11  763   5.817   4.794   3.995
  143LEU   HD12  764   5.705   4.778   3.877
  143LEU   HD13  765   5.701   4.680   4.008
  143LEU    CD2  766   5.937   4.560   3.978
  143LEU   HD21  767   5.992   4.629   4.026
  143LEU   HD22  768   5.879   4.512   4.044
  143LEU   HD23  769   5.998   4.494   3.934
  143LEU      C  770   5.757   4.315   3.652
  143LEU      O  771   5.756   4.213   3.721
  144ASP      N  772   5.689   4.322   3.537
  144ASP      H  773   5.688   4.410   3.489
  144ASP     CA  774   5.616   4.209   3.477
  144ASP     HA  775   5.569   4.163   3.553
  144ASP     CB  776   5.515   4.263   3.375
  144ASP    HB1  777   5.566   4.305   3.300
  144ASP    HB2  778   5.459   4.332   3.421
  144ASP     CG  779   5.421   4.156   3.315
  144ASP    OD1  780   5.374   4.176   3.201
  144ASP    OD2  781   5.388   4.057   3.382
  144ASP      C  782   5.713   4.107   3.412
  144ASP      O  783   5.692   3.986   3.421
  145ARG      N  784   5.820   4.155   3.347
  145ARG      H  785   5.838   4.253   3.354
  145ARG     CA  786   5.914   4.074   3.268
  145ARG     HA  787   5.856   4.002   3.229
  145ARG     CB  788   5.978   4.163   3.160
  145ARG    HB1  789   6.050   4.112   3.115
  145ARG    HB2  790   6.017   4.244   3.205
  145ARG     CG  791   5.878   4.211   3.053
  145ARG    HG1  792   5.919   4.287   3.003
  145ARG    HG2  793   5.794   4.241   3.098
  145ARG     CD  794   5.844   4.099   2.954
  145ARG    HD1  795   5.818   4.016   3.003
  145ARG    HD2  796   5.923   4.080   2.895
  145ARG     NE  797   5.730   4.138   2.867
  145ARG     HE  798   5.750   4.204   2.795
  145ARG     CZ  799   5.605   4.096   2.875
  145ARG    NH1  800   5.564   4.013   2.967
  145ARG   HH11  801   5.627   3.979   3.036
  145ARG   HH12  802   5.468   3.984   2.968
  145ARG    NH2  803   5.518   4.137   2.790
  145ARG   HH21  804   5.545   4.201   2.718
  145ARG   HH22  805   5.424   4.105   2.796
  145ARG      C  806   6.023   4.003   3.350
  145ARG      O  807   6.078   3.904   3.301
  146LEU      N  808   6.055   4.052   3.471
  146LEU      H  809   6.005   4.133   3.501
  146LEU     CA  810   6.156   3.996   3.561
  146LEU     HA  811   6.212   3.933   3.508
  146LEU     CB  812   6.244   4.112   3.616
  146LEU    HB1  813   6.307   4.074   3.682
  146LEU    HB2  814   6.184   4.178   3.661
  146LEU     CG  815   6.327   4.190   3.513
  146LEU     HG  816   6.264   4.234   3.449
  146LEU    CD1  817   6.412   4.293   3.586
  146LEU   HD11  818   6.466   4.345   3.520
  146LEU   HD12  819   6.352   4.356   3.636
  146LEU   HD13  820   6.472   4.247   3.651
  146LEU    CD2  821   6.421   4.099   3.434
  146LEU   HD21  822   6.474   4.153   3.369
  146LEU   HD22  823   6.484   4.053   3.498
  146LEU   HD23  824   6.368   4.030   3.385
  146LEU      C  825   6.093   3.909   3.670
  146LEU      O  826   6.174   3.914   3.785
  146NME      N  827   6.067   3.793   3.647
  146NME      H  828   6.026   3.736   3.718
  146NME    CH3  829   6.095   3.737   3.515
  146NME   HH31  830   6.067   3.641   3.513
  146NME   HH32  831   6.044   3.788   3.446
  146NME   HH33  832   6.193   3.744   3.496
  221ACE    CH3  833   5.258   7.555   2.826
  221ACE   HH31  834   5.354   7.551   2.796
  221ACE   HH32  835   5.234   7.650   2.845
  221ACE   HH33  836   5.247   7.500   2.909
  221ACE      C  837   5.169   7.500   2.718
  221ACE      O  838   5.047   7.496   2.735
  222SER      N  839   5.229   7.459   2.607
  222SER      H  840   5.327   7.475   2.598
  222SER     CA  841   5.160   7.390   2.496
  222SER     HA  842   5.095   7.329   2.541
  222SER     CB  843   5.083   7.490   2.408
  222SER    HB1  844   5.022   7.546   2.464
  222SER    HB2  845   5.029   7.440   2.340
  222SER     OG  846   5.165   7.580   2.337
  222SER     HG  847   5.108   7.641   2.282
  222SER      C  848   5.256   7.305   2.412
  222SER      O  849   5.378   7.323   2.417
  223SER      N  850   5.201   7.211   2.334
  223SER      H  851   5.101   7.209   2.328
  223SER     CA  852   5.276   7.110   2.257
  223SER     HA  853   5.368   7.148   2.246
  223SER     CB  854   5.280   6.978   2.334
  223SER    HB1  855   5.326   6.907   2.281
  223SER    HB2  856   5.187   6.948   2.357
  223SER     OG  857   5.351   6.992   2.456
  223SER     HG  858   5.352   6.904   2.504
  223SER      C  859   5.213   7.086   2.120
  223SER      O  860   5.098   7.123   2.095
  224ASP      N  861   5.288   7.025   2.028
  224ASP      H  862   5.381   6.998   2.052
  224ASP     CA  863   5.238   6.997   1.892
  224ASP     HA  864   5.204   7.085   1.859
  224ASP     CB  865   5.350   6.947   1.800
  224ASP    HB1  866   5.314   6.941   1.707
  224ASP    HB2  867   5.379   6.857   1.831
  224ASP     CG  868   5.473   7.039   1.797
  224ASP    OD1  869   5.461   7.158   1.836
  224ASP    OD2  870   5.582   6.992   1.759
  224ASP      C  871   5.121   6.896   1.895
  224ASP      O  872   5.126   6.800   1.972
  225PRO      N  873   5.018   6.911   1.807
  225PRO     CD  874   4.994   7.026   1.723
  225PRO    HD1  875   5.059   7.027   1.648
  225PRO    HD2  876   5.005   7.110   1.777
  225PRO     CG  877   4.850   7.012   1.672
  225PRO    HG1  878   4.840   7.049   1.580
  225PRO    HG2  879   4.785   7.058   1.733
  225PRO     CB  880   4.829   6.862   1.673
  225PRO    HB1  881   4.865   6.820   1.590
  225PRO    HB2  882   4.732   6.839   1.682
  225PRO     CA  883   4.907   6.817   1.797
  225PRO     HA  884   4.856   6.824   1.883
  225PRO      C  885   4.948   6.669   1.787
  225PRO      O  886   4.888   6.585   1.853
  226LEU      N  887   5.055   6.638   1.714
  226LEU      H  888   5.103   6.710   1.664
  226LEU     CA  889   5.107   6.499   1.706
  226LEU     HA  890   5.029   6.441   1.681
  226LEU     CB  891   5.216   6.496   1.598
  226LEU    HB1  892   5.294   6.549   1.630
  226LEU    HB2  893   5.180   6.537   1.515
  226LEU     CG  894   5.266   6.354   1.563
  226LEU     HG  895   5.301   6.311   1.647
  226LEU    CD1  896   5.151   6.267   1.508
  226LEU   HD11  897   5.186   6.176   1.486
  226LEU   HD12  898   5.079   6.260   1.576
  226LEU   HD13  899   5.115   6.309   1.424
  226LEU    CD2  900   5.377   6.362   1.458
  226LEU   HD21  901   5.409   6.270   1.435
  226LEU   HD22  902   5.341   6.406   1.375
  226LEU   HD23  903   5.453   6.416   1.494
  226LEU      C  904   5.157   6.446   1.842
  226LEU      O  905   5.143   6.328   1.871
  227VAL      N  906   5.212   6.533   1.927
  227VAL      H  907   5.223   6.627   1.897
  227VAL     CA  908   5.258   6.498   2.064
  227VAL     HA  909   5.305   6.410   2.056
  227VAL     CB  910   5.359   6.603   2.116
  227VAL     HB  911   5.307   6.688   2.121
  227VAL    CG1  912   5.413   6.565   2.254
  227VAL   HG11  913   5.478   6.635   2.285
  227VAL   HG12  914   5.338   6.559   2.319
  227VAL   HG13  915   5.460   6.477   2.249
  227VAL    CG2  916   5.479   6.621   2.024
  227VAL   HG21  917   5.541   6.690   2.063
  227VAL   HG22  918   5.528   6.534   2.015
  227VAL   HG23  919   5.448   6.651   1.934
  227VAL      C  920   5.139   6.482   2.159
  227VAL      O  921   5.140   6.392   2.243
  228VAL      N  922   5.034   6.563   2.143
  228VAL      H  923   5.041   6.636   2.075
  228VAL     CA  924   4.910   6.551   2.222
  228VAL     HA  925   4.937   6.542   2.318
  228VAL     CB  926   4.824   6.678   2.209
  228VAL     HB  927   4.801   6.688   2.112
  228VAL    CG1  928   4.695   6.666   2.292
  228VAL   HG11  929   4.641   6.750   2.281
  228VAL   HG12  930   4.641   6.588   2.259
  228VAL   HG13  931   4.718   6.653   2.388
  228VAL    CG2  932   4.900   6.800   2.261
  228VAL   HG21  933   4.843   6.881   2.252
  228VAL   HG22  934   4.924   6.786   2.357
  228VAL   HG23  935   4.984   6.812   2.207
  228VAL      C  936   4.833   6.423   2.182
  228VAL      O  937   4.793   6.347   2.269
  229ALA      N  938   4.823   6.393   2.051
  229ALA      H  939   4.857   6.459   1.985
  229ALA     CA  940   4.762   6.268   2.002
  229ALA     HA  941   4.670   6.263   2.040
  229ALA     CB  942   4.756   6.276   1.849
  229ALA    HB1  943   4.715   6.192   1.813
  229ALA    HB2  944   4.700   6.354   1.822
  229ALA    HB3  945   4.848   6.286   1.812
  229ALA      C  946   4.840   6.144   2.050
  229ALA      O  947   4.780   6.052   2.105
  230ALA      N  948   4.974   6.144   2.039
  230ALA      H  949   5.018   6.220   1.992
  230ALA     CA  950   5.056   6.037   2.093
  230ALA     HA  951   5.021   5.953   2.050
  230ALA     CB  952   5.203   6.063   2.055
  230ALA    HB1  953   5.261   5.990   2.091
  230ALA    HB2  954   5.212   6.066   1.955
  230ALA    HB3  955   5.232   6.151   2.094
  230ALA      C  956   5.041   6.020   2.244
  230ALA      O  957   5.037   5.907   2.294
  231SER      N  958   5.023   6.130   2.319
  231SER      H  959   5.028   6.218   2.274
  231SER     CA  960   4.999   6.128   2.464
  231SER     HA  961   5.070   6.069   2.502
  231SER     CB  962   5.010   6.271   2.518
  231SER    HB1  963   4.988   6.275   2.616
  231SER    HB2  964   4.951   6.334   2.468
  231SER     OG  965   5.143   6.317   2.503
  231SER     HG  966   5.150   6.410   2.538
  231SER      C  967   4.865   6.065   2.501
  231SER      O  968   4.859   5.981   2.591
  232ILE      N  969   4.757   6.095   2.427
  232ILE      H  970   4.765   6.167   2.358
  232ILE     CA  971   4.626   6.027   2.443
  232ILE     HA  972   4.599   6.038   2.539
  232ILE     CB  973   4.521   6.095   2.352
  232ILE     HB  974   4.559   6.097   2.259
  232ILE    CG2  975   4.389   6.014   2.349
  232ILE   HG21  976   4.323   6.060   2.289
  232ILE   HG22  977   4.406   5.922   2.314
  232ILE   HG23  978   4.351   6.009   2.441
  232ILE    CG1  979   4.493   6.239   2.398
  232ILE   HG11  980   4.580   6.283   2.419
  232ILE   HG12  981   4.436   6.236   2.480
  232ILE     CD  982   4.420   6.326   2.294
  232ILE    HD1  983   4.406   6.417   2.331
  232ILE    HD2  984   4.476   6.331   2.211
  232ILE    HD3  985   4.332   6.284   2.272
  232ILE      C  986   4.640   5.877   2.416
  232ILE      O  987   4.591   5.795   2.494
  233ILE      N  988   4.711   5.842   2.308
  233ILE      H  989   4.748   5.915   2.252
  233ILE     CA  990   4.738   5.704   2.266
  233ILE     HA  991   4.649   5.657   2.260
  233ILE     CB  992   4.804   5.707   2.126
  233ILE     HB  993   4.867   5.784   2.122
  233ILE    CG2  994   4.891   5.584   2.096
  233ILE   HG21  995   4.931   5.592   2.005
  233ILE   HG22  996   4.964   5.578   2.164
  233ILE   HG23  997   4.835   5.502   2.101
  233ILE    CG1  998   4.693   5.724   2.020
  233ILE   HG11  999   4.627   5.791   2.054
  233ILE   HG12 1000   4.647   5.635   2.008
  233ILE     CD 1001   4.740   5.770   1.883
  233ILE    HD1 1002   4.662   5.778   1.821
  233ILE    HD2 1003   4.785   5.860   1.892
  233ILE    HD3 1004   4.805   5.704   1.846
  233ILE      C 1005   4.818   5.626   2.371
  233ILE      O 1006   4.782   5.514   2.404
  234GLY      N 1007   4.924   5.684   2.428
  234GLY      H 1008   4.947   5.778   2.402
  234GLY     CA 1009   5.007   5.617   2.528
  234GLY    HA1 1010   5.093   5.667   2.534
  234GLY    HA2 1011   5.025   5.524   2.493
  234GLY      C 1012   4.943   5.607   2.667
  234GLY      O 1013   4.971   5.514   2.742
  235ILE      N 1014   4.851   5.699   2.703
  235ILE      H 1015   4.840   5.782   2.647
  235ILE     CA 1016   4.767   5.683   2.822
  235ILE     HA 1017   4.830   5.662   2.897
  235ILE     CB 1018   4.692   5.813   2.857
  235ILE     HB 1019   4.646   5.844   2.773
  235ILE    CG2 1020   4.589   5.789   2.969
  235ILE   HG21 1021   4.541   5.874   2.990
  235ILE   HG22 1022   4.522   5.720   2.939
  235ILE   HG23 1023   4.636   5.756   3.051
  235ILE    CG1 1024   4.790   5.923   2.903
  235ILE   HG11 1025   4.871   5.920   2.844
  235ILE   HG12 1026   4.818   5.903   2.997
  235ILE     CD 1027   4.731   6.064   2.899
  235ILE    HD1 1028   4.799   6.130   2.930
  235ILE    HD2 1029   4.704   6.086   2.805
  235ILE    HD3 1030   4.650   6.068   2.959
  235ILE      C 1031   4.671   5.564   2.803
  235ILE      O 1032   4.659   5.479   2.891
  236LEU      N 1033   4.607   5.553   2.685
  236LEU      H 1034   4.613   5.628   2.619
  236LEU     CA 1035   4.527   5.436   2.651
  236LEU     HA 1036   4.458   5.427   2.723
  236LEU     CB 1037   4.457   5.460   2.516
  236LEU    HB1 1038   4.528   5.474   2.447
  236LEU    HB2 1039   4.401   5.542   2.523
  236LEU     CG 1040   4.366   5.344   2.469
  236LEU     HG 1041   4.420   5.259   2.472
  236LEU    CD1 1042   4.246   5.323   2.560
  236LEU   HD11 1043   4.190   5.248   2.525
  236LEU   HD12 1044   4.277   5.303   2.652
  236LEU   HD13 1045   4.191   5.407   2.561
  236LEU    CD2 1046   4.317   5.371   2.327
  236LEU   HD21 1047   4.259   5.296   2.297
  236LEU   HD22 1048   4.266   5.457   2.325
  236LEU   HD23 1049   4.396   5.379   2.265
  236LEU      C 1050   4.611   5.308   2.651
  236LEU      O 1051   4.562   5.203   2.692
  237HIS      N 1052   4.738   5.314   2.611
  237HIS      H 1053   4.774   5.402   2.580
  237HIS     CA 1054   4.828   5.199   2.610
  237HIS     HA 1055   4.776   5.130   2.560
  237HIS     CB 1056   4.958   5.229   2.534
  237HIS    HB1 1057   5.016   5.285   2.594
  237HIS    HB2 1058   4.934   5.282   2.452
  237HIS     CG 1059   5.037   5.109   2.491
  237HIS    ND1 1060   5.155   5.116   2.417
  237HIS    CE1 1061   5.196   4.990   2.396
  237HIS    HE1 1062   5.278   4.963   2.347
  237HIS    NE2 1063   5.109   4.904   2.452
  237HIS    HE2 1064   5.116   4.805   2.452
  237HIS    CD2 1065   5.008   4.977   2.511
  237HIS    HD2 1066   4.928   4.941   2.559
  237HIS      C 1067   4.855   5.144   2.751
  237HIS      O 1068   4.839   5.024   2.769
  238LEU      N 1069   4.886   5.227   2.851
  238LEU      H 1070   4.900   5.324   2.833
  238LEU     CA 1071   4.901   5.174   2.988
  238LEU     HA 1072   4.967   5.100   2.980
  238LEU     CB 1073   4.959   5.279   3.086
  238LEU    HB1 1074   4.897   5.357   3.089
  238LEU    HB2 1075   5.048   5.308   3.052
  238LEU     CG 1076   4.976   5.221   3.230
  238LEU     HG 1077   4.886   5.186   3.257
  238LEU    CD1 1078   5.076   5.107   3.236
  238LEU   HD11 1079   5.083   5.074   3.330
  238LEU   HD12 1080   5.047   5.032   3.177
  238LEU   HD13 1081   5.166   5.140   3.206
  238LEU    CD2 1082   5.021   5.327   3.328
  238LEU   HD21 1083   5.031   5.287   3.419
  238LEU   HD22 1084   5.109   5.364   3.298
  238LEU   HD23 1085   4.954   5.401   3.331
  238LEU      C 1086   4.768   5.117   3.040
  238LEU      O 1087   4.768   5.009   3.098
  239ILE      N 1088   4.655   5.185   3.014
  239ILE      H 1089   4.662   5.271   2.963
  239ILE     CA 1090   4.523   5.139   3.056
  239ILE     HA 1091   4.527   5.130   3.156
  239ILE     CB 1092   4.414   5.244   3.018
  239ILE     HB 1093   4.427   5.269   2.922
  239ILE    CG2 1094   4.271   5.188   3.030
  239ILE   HG21 1095   4.205   5.259   3.005
  239ILE   HG22 1096   4.261   5.109   2.969
  239ILE   HG23 1097   4.255   5.159   3.125
  239ILE    CG1 1098   4.431   5.369   3.109
  239ILE   HG11 1099   4.527   5.395   3.111
  239ILE   HG12 1100   4.401   5.345   3.202
  239ILE     CD 1101   4.349   5.489   3.062
  239ILE    HD1 1102   4.364   5.566   3.124
  239ILE    HD2 1103   4.379   5.514   2.969
  239ILE    HD3 1104   4.252   5.465   3.060
  239ILE      C 1105   4.492   4.999   2.999
  239ILE      O 1106   4.460   4.908   3.075
  240LEU      N 1107   4.509   4.978   2.868
  240LEU      H 1108   4.537   5.055   2.810
  240LEU     CA 1109   4.487   4.847   2.806
  240LEU     HA 1110   4.397   4.817   2.838
  240LEU     CB 1111   4.487   4.860   2.653
  240LEU    HB1 1112   4.483   4.769   2.614
  240LEU    HB2 1113   4.572   4.905   2.626
  240LEU     CG 1114   4.370   4.942   2.595
  240LEU     HG 1115   4.370   5.031   2.640
  240LEU    CD1 1116   4.388   4.956   2.444
  240LEU   HD11 1117   4.312   5.009   2.406
  240LEU   HD12 1118   4.474   5.004   2.425
  240LEU   HD13 1119   4.389   4.866   2.401
  240LEU    CD2 1120   4.234   4.877   2.619
  240LEU   HD21 1121   4.162   4.933   2.580
  240LEU   HD22 1122   4.232   4.786   2.577
  240LEU   HD23 1123   4.219   4.868   2.718
  240LEU      C 1124   4.590   4.743   2.852
  240LEU      O 1125   4.555   4.627   2.874
  241TRP      N 1126   4.717   4.783   2.873
  241TRP      H 1127   4.739   4.878   2.855
  241TRP     CA 1128   4.823   4.694   2.922
  241TRP     HA 1129   4.823   4.614   2.863
  241TRP     CB 1130   4.957   4.769   2.910
  241TRP    HB1 1131   4.955   4.848   2.972
  241TRP    HB2 1132   4.967   4.801   2.816
  241TRP     CG 1133   5.079   4.690   2.943
  241TRP    CD1 1134   5.156   4.624   2.855
  241TRP    HD1 1135   5.142   4.622   2.756
  241TRP    NE1 1136   5.259   4.560   2.921
  241TRP    HE1 1137   5.329   4.505   2.876
  241TRP    CE2 1138   5.252   4.581   3.057
  241TRP    CZ2 1139   5.328   4.535   3.166
  241TRP    HZ2 1140   5.406   4.474   3.151
  241TRP    CH2 1141   5.293   4.576   3.296
  241TRP    HH2 1142   5.346   4.543   3.375
  241TRP    CZ3 1143   5.184   4.662   3.316
  241TRP    HZ3 1144   5.161   4.692   3.409
  241TRP    CE3 1145   5.109   4.708   3.206
  241TRP    HE3 1146   5.032   4.769   3.222
  241TRP    CD2 1147   5.139   4.667   3.075
  241TRP      C 1148   4.797   4.643   3.065
  241TRP      O 1149   4.824   4.526   3.094
  242ILE      N 1150   4.741   4.727   3.153
  242ILE      H 1151   4.730   4.823   3.124
  242ILE     CA 1152   4.695   4.690   3.287
  242ILE     HA 1153   4.769   4.635   3.326
  242ILE     CB 1154   4.675   4.816   3.376
  242ILE     HB 1155   4.619   4.880   3.323
  242ILE    CG2 1156   4.599   4.782   3.507
  242ILE   HG21 1157   4.588   4.865   3.561
  242ILE   HG22 1158   4.509   4.744   3.485
  242ILE   HG23 1159   4.652   4.715   3.559
  242ILE    CG1 1160   4.810   4.882   3.409
  242ILE   HG11 1161   4.857   4.901   3.323
  242ILE   HG12 1162   4.864   4.816   3.463
  242ILE     CD 1163   4.802   5.012   3.489
  242ILE    HD1 1164   4.894   5.047   3.506
  242ILE    HD2 1165   4.749   5.080   3.437
  242ILE    HD3 1166   4.756   4.995   3.577
  242ILE      C 1167   4.567   4.604   3.280
  242ILE      O 1168   4.561   4.499   3.343
  243LEU      N 1169   4.466   4.646   3.203
  243LEU      H 1170   4.479   4.729   3.149
  243LEU     CA 1171   4.338   4.575   3.195
  243LEU     HA 1172   4.311   4.561   3.290
  243LEU     CB 1173   4.236   4.663   3.118
  243LEU    HB1 1174   4.156   4.607   3.097
  243LEU    HB2 1175   4.279   4.694   3.033
  243LEU     CG 1176   4.189   4.787   3.196
  243LEU     HG 1177   4.272   4.834   3.229
  243LEU    CD1 1178   4.106   4.877   3.105
  243LEU   HD11 1179   4.076   4.958   3.156
  243LEU   HD12 1180   4.162   4.907   3.027
  243LEU   HD13 1181   4.027   4.827   3.072
  243LEU    CD2 1182   4.103   4.751   3.318
  243LEU   HD21 1183   4.076   4.835   3.365
  243LEU   HD22 1184   4.022   4.702   3.288
  243LEU   HD23 1185   4.156   4.694   3.381
  243LEU      C 1186   4.350   4.436   3.130
  243LEU      O 1187   4.273   4.346   3.165
  244ASP      N 1188   4.449   4.412   3.044
  244ASP      H 1189   4.505   4.489   3.014
  244ASP     CA 1190   4.480   4.279   2.992
  244ASP     HA 1191   4.392   4.238   2.968
  244ASP     CB 1192   4.570   4.296   2.867
  244ASP    HB1 1193   4.663   4.318   2.897
  244ASP    HB2 1194   4.534   4.370   2.811
  244ASP     CG 1195   4.576   4.169   2.782
  244ASP    OD1 1196   4.685   4.132   2.735
  244ASP    OD2 1197   4.468   4.110   2.753
  244ASP      C 1198   4.544   4.185   3.096
  244ASP      O 1199   4.560   4.064   3.070
  245ARG      N 1200   4.581   4.237   3.215
  245ARG      H 1201   4.563   4.334   3.229
  245ARG     CA 1202   4.644   4.163   3.326
  245ARG     HA 1203   4.661   4.072   3.289
  245ARG     CB 1204   4.775   4.235   3.365
  245ARG    HB1 1205   4.812   4.192   3.447
  245ARG    HB2 1206   4.755   4.331   3.384
  245ARG     CG 1207   4.880   4.227   3.254
  245ARG    HG1 1208   4.838   4.256   3.168
  245ARG    HG2 1209   4.910   4.132   3.245
  245ARG     CD 1210   5.004   4.315   3.280
  245ARG    HD1 1211   5.038   4.298   3.372
  245ARG    HD2 1212   4.979   4.411   3.270
  245ARG     NE 1213   5.113   4.285   3.185
  245ARG     HE 1214   5.201   4.261   3.226
  245ARG     CZ 1215   5.108   4.287   3.053
  245ARG    NH1 1216   5.008   4.333   2.986
  245ARG   HH11 1217   4.929   4.371   3.035
  245ARG   HH12 1218   5.010   4.332   2.886
  245ARG    NH2 1219   5.208   4.236   2.988
  245ARG   HH21 1220   5.286   4.197   3.037
  245ARG   HH22 1221   5.208   4.236   2.888
  245ARG      C 1222   4.554   4.146   3.449
  245ARG      O 1223   4.592   4.069   3.538
  246LEU      N 1224   4.439   4.214   3.457
  246LEU      H 1225   4.412   4.268   3.377
  246LEU     CA 1226   4.348   4.217   3.574
  246LEU     HA 1227   4.385   4.152   3.640
  246LEU     CB 1228   4.350   4.359   3.635
  246LEU    HB1 1229   4.286   4.360   3.712
  246LEU    HB2 1230   4.318   4.423   3.565
  246LEU     CG 1231   4.485   4.411   3.686
  246LEU     HG 1232   4.548   4.415   3.609
  246LEU    CD1 1233   4.464   4.548   3.749
  246LEU   HD11 1234   4.551   4.583   3.783
  246LEU   HD12 1235   4.428   4.611   3.680
  246LEU   HD13 1236   4.399   4.541   3.825
  246LEU    CD2 1237   4.543   4.319   3.795
  246LEU   HD21 1238   4.631   4.356   3.826
  246LEU   HD22 1239   4.480   4.314   3.872
  246LEU   HD23 1240   4.557   4.228   3.756
  246LEU      C 1241   4.208   4.164   3.544
  246LEU      O 1242   4.195   4.068   3.464
  246NME      N 1243   4.111   4.207   3.604
  246NME      H 1244   4.020   4.172   3.584
  246NME    CH3 1245   4.128   4.311   3.704
  246NME   HH31 1246   4.039   4.334   3.743
  246NME   HH32 1247   4.188   4.277   3.777
  246NME   HH33 1248   4.169   4.392   3.662
  321ACE    CH3 1249   5.298   7.504   2.040
  321ACE   HH31 1250   5.247   7.465   1.964
  321ACE   HH32 1251   5.269   7.461   2.125
  321ACE   HH33 1252   5.281   7.602   2.044
  321ACE      C 1253   5.448   7.479   2.019
  321ACE      O 1254   5.528   7.520   2.102
  322SER      N 1255   5.492   7.412   1.907
  322SER      H 1256   5.426   7.379   1.839
  322SER     CA 1257   5.636   7.389   1.887
  322SER     HA 1258   5.642   7.335   1.803
  322SER     CB 1259   5.711   7.519   1.868
  322SER    HB1 1260   5.805   7.512   1.900
  322SER    HB2 1261   5.665   7.594   1.916
  322SER     OG 1262   5.715   7.553   1.730
  322SER     HG 1263   5.764   7.639   1.718
  322SER      C 1264   5.698   7.307   2.000
  322SER      O 1265   5.753   7.363   2.096
  323SER      N 1266   5.697   7.174   1.987
  323SER      H 1267   5.640   7.135   1.915
  323SER     CA 1268   5.774   7.082   2.072
  323SER     HA 1269   5.778   7.123   2.163
  323SER     CB 1270   5.701   6.947   2.079
  323SER    HB1 1271   5.753   6.881   2.132
  323SER    HB2 1272   5.685   6.910   1.987
  323SER     OG 1273   5.574   6.963   2.141
  323SER     HG 1274   5.527   6.875   2.145
  323SER      C 1275   5.919   7.063   2.019
  323SER      O 1276   5.952   7.107   1.908
  324ASP      N 1277   6.007   7.003   2.098
  324ASP      H 1278   5.979   6.978   2.191
  324ASP     CA 1279   6.144   6.969   2.054
  324ASP     HA 1280   6.168   7.044   1.992
  324ASP     CB 1281   6.242   6.968   2.173
  324ASP    HB1 1282   6.334   6.953   2.139
  324ASP    HB2 1283   6.216   6.894   2.236
  324ASP     CG 1284   6.240   7.100   2.250
  324ASP    OD1 1285   6.230   7.207   2.186
  324ASP    OD2 1286   6.244   7.097   2.375
  324ASP      C 1287   6.151   6.837   1.974
  324ASP      O 1288   6.074   6.745   2.003
  325PRO      N 1289   6.243   6.822   1.876
  325PRO     CD 1290   6.348   6.918   1.840
  325PRO    HD1 1291   6.423   6.912   1.905
  325PRO    HD2 1292   6.310   7.011   1.842
  325PRO     CG 1293   6.392   6.880   1.699
  325PRO    HG1 1294   6.489   6.903   1.685
  325PRO    HG2 1295   6.337   6.927   1.630
  325PRO     CB 1296   6.370   6.730   1.695
  325PRO    HB1 1297   6.448   6.682   1.733
  325PRO    HB2 1298   6.354   6.699   1.601
  325PRO     CA 1299   6.245   6.710   1.781
  325PRO     HA 1300   6.159   6.714   1.730
  325PRO      C 1301   6.246   6.571   1.846
  325PRO      O 1302   6.174   6.482   1.803
  326LEU      N 1303   6.322   6.556   1.955
  326LEU      H 1304   6.375   6.634   1.987
  326LEU     CA 1305   6.333   6.430   2.030
  326LEU     HA 1306   6.362   6.360   1.965
  326LEU     CB 1307   6.437   6.453   2.142
  326LEU    HB1 1308   6.395   6.511   2.211
  326LEU    HB2 1309   6.515   6.500   2.102
  326LEU     CG 1310   6.486   6.325   2.210
  326LEU     HG 1311   6.406   6.274   2.242
  326LEU    CD1 1312   6.565   6.237   2.112
  326LEU   HD11 1313   6.596   6.155   2.159
  326LEU   HD12 1314   6.507   6.212   2.035
  326LEU   HD13 1315   6.645   6.288   2.079
  326LEU    CD2 1316   6.578   6.361   2.326
  326LEU   HD21 1317   6.611   6.277   2.370
  326LEU   HD22 1318   6.657   6.413   2.292
  326LEU   HD23 1319   6.528   6.416   2.392
  326LEU      C 1320   6.198   6.383   2.088
  326LEU      O 1321   6.174   6.263   2.098
  327VAL      N 1322   6.108   6.477   2.119
  327VAL      H 1323   6.136   6.572   2.110
  327VAL     CA 1324   5.971   6.449   2.164
  327VAL     HA 1325   5.980   6.373   2.228
  327VAL     CB 1326   5.908   6.571   2.236
  327VAL     HB 1327   5.893   6.640   2.166
  327VAL    CG1 1328   5.775   6.536   2.302
  327VAL   HG11 1329   5.738   6.617   2.348
  327VAL   HG12 1330   5.710   6.504   2.233
  327VAL   HG13 1331   5.789   6.463   2.370
  327VAL    CG2 1332   6.002   6.626   2.344
  327VAL   HG21 1333   5.959   6.705   2.388
  327VAL   HG22 1334   6.020   6.556   2.412
  327VAL   HG23 1335   6.088   6.655   2.302
  327VAL      C 1336   5.882   6.407   2.047
  327VAL      O 1337   5.802   6.316   2.061
  328VAL      N 1338   5.901   6.469   1.929
  328VAL      H 1339   5.968   6.543   1.924
  328VAL     CA 1340   5.827   6.432   1.806
  328VAL     HA 1341   5.731   6.432   1.832
  328VAL     CB 1342   5.847   6.537   1.695
  328VAL     HB 1343   5.942   6.528   1.666
  328VAL    CG1 1344   5.752   6.512   1.578
  328VAL   HG11 1345   5.767   6.581   1.507
  328VAL   HG12 1346   5.770   6.421   1.539
  328VAL   HG13 1347   5.658   6.516   1.609
  328VAL    CG2 1348   5.819   6.681   1.744
  328VAL   HG21 1349   5.833   6.745   1.669
  328VAL   HG22 1350   5.725   6.687   1.777
  328VAL   HG23 1351   5.882   6.703   1.819
  328VAL      C 1352   5.868   6.292   1.759
  328VAL      O 1353   5.782   6.213   1.719
  329ALA      N 1354   5.996   6.255   1.770
  329ALA      H 1355   6.063   6.324   1.796
  329ALA     CA 1356   6.043   6.118   1.748
  329ALA     HA 1357   6.014   6.093   1.656
  329ALA     CB 1358   6.195   6.117   1.755
  329ALA    HB1 1359   6.229   6.024   1.740
  329ALA    HB2 1360   6.233   6.178   1.685
  329ALA    HB3 1361   6.225   6.148   1.846
  329ALA      C 1362   5.980   6.018   1.847
  329ALA      O 1363   5.928   5.915   1.806
  330ALA      N 1364   5.978   6.051   1.976
  330ALA      H 1365   6.023   6.136   2.004
  330ALA     CA 1366   5.912   5.970   2.078
  330ALA     HA 1367   5.949   5.878   2.065
  330ALA     CB 1368   5.950   6.025   2.216
  330ALA    HB1 1369   5.905   5.970   2.287
  330ALA    HB2 1370   6.049   6.020   2.228
  330ALA    HB3 1371   5.919   6.120   2.224
  330ALA      C 1372   5.758   5.961   2.061
  330ALA      O 1373   5.699   5.863   2.106
  331SER      N 1374   5.694   6.056   1.994
  331SER      H 1375   5.745   6.139   1.969
  331SER     CA 1376   5.552   6.047   1.954
  331SER     HA 1377   5.506   6.021   2.039
  331SER     CB 1378   5.500   6.181   1.902
  331SER    HB1 1379   5.404   6.173   1.875
  331SER    HB2 1380   5.554   6.212   1.824
  331SER     OG 1381   5.508   6.280   2.002
  331SER     HG 1382   5.473   6.366   1.967
  331SER      C 1383   5.531   5.943   1.844
  331SER      O 1384   5.439   5.861   1.853
  332ILE      N 1385   5.617   5.944   1.742
  332ILE      H 1386   5.689   6.014   1.741
  332ILE     CA 1387   5.612   5.848   1.630
  332ILE     HA 1388   5.520   5.850   1.589
  332ILE     CB 1389   5.713   5.891   1.522
  332ILE     HB 1390   5.802   5.903   1.567
  332ILE    CG2 1391   5.733   5.783   1.414
  332ILE   HG21 1392   5.800   5.816   1.346
  332ILE   HG22 1393   5.767   5.700   1.456
  332ILE   HG23 1394   5.646   5.765   1.368
  332ILE    CG1 1395   5.667   6.024   1.457
  332ILE   HG11 1396   5.634   6.085   1.528
  332ILE   HG12 1397   5.593   6.004   1.392
  332ILE     CD 1398   5.778   6.096   1.381
  332ILE    HD1 1399   5.742   6.181   1.341
  332ILE    HD2 1400   5.853   6.118   1.444
  332ILE    HD3 1401   5.813   6.037   1.308
  332ILE      C 1402   5.634   5.706   1.682
  332ILE      O 1403   5.560   5.614   1.649
  333ILE      N 1404   5.731   5.691   1.772
  333ILE      H 1405   5.785   5.772   1.796
  333ILE     CA 1406   5.766   5.565   1.839
  333ILE     HA 1407   5.765   5.493   1.769
  333ILE     CB 1408   5.909   5.578   1.894
  333ILE     HB 1409   5.918   5.666   1.940
  333ILE    CG2 1410   5.940   5.474   2.003
  333ILE   HG21 1411   6.034   5.487   2.036
  333ILE   HG22 1412   5.877   5.485   2.079
  333ILE   HG23 1413   5.931   5.382   1.965
  333ILE    CG1 1414   6.008   5.565   1.774
  333ILE   HG11 1415   5.972   5.619   1.698
  333ILE   HG12 1416   6.014   5.469   1.747
  333ILE     CD 1417   6.149   5.614   1.803
  333ILE    HD1 1418   6.206   5.603   1.721
  333ILE    HD2 1419   6.146   5.711   1.828
  333ILE    HD3 1420   6.188   5.561   1.878
  333ILE      C 1421   5.660   5.520   1.941
  333ILE      O 1422   5.628   5.402   1.945
  334GLY      N 1423   5.597   5.612   2.015
  334GLY      H 1424   5.626   5.707   2.006
  334GLY     CA 1425   5.490   5.580   2.110
  334GLY    HA1 1426   5.471   5.663   2.162
  334GLY    HA2 1427   5.524   5.510   2.172
  334GLY      C 1428   5.362   5.531   2.044
  334GLY      O 1429   5.306   5.429   2.083
  335ILE      N 1430   5.319   5.596   1.933
  335ILE      H 1431   5.367   5.679   1.904
  335ILE     CA 1432   5.206   5.548   1.853
  335ILE     HA 1433   5.130   5.535   1.918
  335ILE     CB 1434   5.161   5.655   1.750
  335ILE     HB 1435   5.240   5.680   1.694
  335ILE    CG2 1436   5.052   5.596   1.657
  335ILE   HG21 1437   5.024   5.665   1.590
  335ILE   HG22 1438   5.089   5.516   1.608
  335ILE   HG23 1439   4.973   5.568   1.711
  335ILE    CG1 1440   5.109   5.781   1.821
  335ILE   HG11 1441   5.185   5.823   1.871
  335ILE   HG12 1442   5.038   5.754   1.886
  335ILE     CD 1443   5.049   5.889   1.730
  335ILE    HD1 1444   5.018   5.966   1.785
  335ILE    HD2 1445   5.118   5.920   1.665
  335ILE    HD3 1446   4.971   5.850   1.680
  335ILE      C 1447   5.238   5.412   1.789
  335ILE      O 1448   5.155   5.320   1.795
  336LEU      N 1449   5.360   5.394   1.736
  336LEU      H 1450   5.421   5.473   1.731
  336LEU     CA 1451   5.407   5.264   1.686
  336LEU     HA 1452   5.343   5.235   1.615
  336LEU     CB 1453   5.548   5.285   1.626
  336LEU    HB1 1454   5.606   5.326   1.696
  336LEU    HB2 1455   5.539   5.348   1.549
  336LEU     CG 1456   5.618   5.158   1.575
  336LEU     HG 1457   5.622   5.095   1.652
  336LEU    CD1 1458   5.542   5.091   1.461
  336LEU   HD11 1459   5.591   5.009   1.431
  336LEU   HD12 1460   5.450   5.065   1.493
  336LEU   HD13 1461   5.533   5.155   1.384
  336LEU    CD2 1462   5.759   5.192   1.525
  336LEU   HD21 1463   5.804   5.109   1.492
  336LEU   HD22 1464   5.753   5.258   1.450
  336LEU   HD23 1465   5.812   5.232   1.600
  336LEU      C 1466   5.404   5.156   1.795
  336LEU      O 1467   5.367   5.042   1.764
  337HIS      N 1468   5.435   5.188   1.921
  337HIS      H 1469   5.460   5.283   1.941
  337HIS     CA 1470   5.435   5.092   2.032
  337HIS     HA 1471   5.488   5.015   1.997
  337HIS     CB 1472   5.504   5.151   2.156
  337HIS    HB1 1473   5.438   5.207   2.205
  337HIS    HB2 1474   5.580   5.209   2.125
  337HIS     CG 1475   5.561   5.051   2.254
  337HIS    ND1 1476   5.645   5.083   2.362
  337HIS    CE1 1477   5.688   4.966   2.413
  337HIS    HE1 1478   5.753   4.957   2.488
  337HIS    NE2 1479   5.630   4.864   2.348
  337HIS    HE2 1480   5.642   4.767   2.370
  337HIS    CD2 1481   5.552   4.914   2.247
  337HIS    HD2 1482   5.498   4.861   2.181
  337HIS      C 1483   5.293   5.041   2.064
  337HIS      O 1484   5.277   4.920   2.080
  338LEU      N 1485   5.190   5.128   2.065
  338LEU      H 1486   5.208   5.226   2.053
  338LEU     CA 1487   5.052   5.080   2.084
  338LEU     HA 1488   5.057   5.024   2.167
  338LEU     CB 1489   4.953   5.196   2.107
  338LEU    HB1 1490   4.959   5.259   2.030
  338LEU    HB2 1491   4.979   5.244   2.191
  338LEU     CG 1492   4.805   5.147   2.121
  338LEU     HG 1493   4.786   5.098   2.037
  338LEU    CD1 1494   4.785   5.054   2.241
  338LEU   HD11 1495   4.689   5.026   2.245
  338LEU   HD12 1496   4.843   4.973   2.230
  338LEU   HD13 1497   4.809   5.102   2.325
  338LEU    CD2 1498   4.707   5.262   2.138
  338LEU   HD21 1499   4.614   5.226   2.146
  338LEU   HD22 1500   4.730   5.314   2.220
  338LEU   HD23 1501   4.712   5.322   2.058
  338LEU      C 1502   5.007   4.992   1.966
  338LEU      O 1503   4.949   4.886   1.988
  339ILE      N 1504   5.036   5.032   1.842
  339ILE      H 1505   5.087   5.118   1.829
  339ILE     CA 1506   4.997   4.957   1.722
  339ILE     HA 1507   4.898   4.944   1.729
  339ILE     CB 1508   5.027   5.036   1.594
  339ILE     HB 1509   5.124   5.058   1.595
  339ILE    CG2 1510   4.994   4.953   1.468
  339ILE   HG21 1511   5.014   5.007   1.387
  339ILE   HG22 1512   5.049   4.870   1.468
  339ILE   HG23 1513   4.897   4.928   1.469
  339ILE    CG1 1514   4.946   5.167   1.590
  339ILE   HG11 1515   4.946   5.207   1.682
  339ILE   HG12 1516   4.853   5.147   1.563
  339ILE     CD 1517   5.005   5.270   1.492
  339ILE    HD1 1518   4.950   5.353   1.494
  339ILE    HD2 1519   5.099   5.291   1.520
  339ILE    HD3 1520   5.006   5.231   1.400
  339ILE      C 1521   5.063   4.818   1.722
  339ILE      O 1522   4.994   4.717   1.703
  340LEU      N 1523   5.193   4.810   1.751
  340LEU      H 1524   5.244   4.895   1.764
  340LEU     CA 1525   5.264   4.682   1.763
  340LEU     HA 1526   5.247   4.636   1.676
  340LEU     CB 1527   5.414   4.707   1.783
  340LEU    HB1 1528   5.456   4.621   1.813
  340LEU    HB2 1529   5.425   4.776   1.854
  340LEU     CG 1530   5.488   4.755   1.658
  340LEU     HG 1531   5.437   4.833   1.620
  340LEU    CD1 1532   5.631   4.795   1.695
  340LEU   HD11 1533   5.679   4.827   1.614
  340LEU   HD12 1534   5.628   4.869   1.763
  340LEU   HD13 1535   5.678   4.716   1.734
  340LEU    CD2 1536   5.496   4.647   1.550
  340LEU   HD21 1537   5.545   4.682   1.471
  340LEU   HD22 1538   5.545   4.567   1.587
  340LEU   HD23 1539   5.404   4.619   1.523
  340LEU      C 1540   5.208   4.596   1.877
  340LEU      O 1541   5.193   4.475   1.858
  341TRP      N 1542   5.171   4.655   1.991
  341TRP      H 1543   5.185   4.753   1.999
  341TRP     CA 1544   5.110   4.583   2.103
  341TRP     HA 1545   5.170   4.504   2.121
  341TRP     CB 1546   5.106   4.674   2.226
  341TRP    HB1 1547   5.045   4.751   2.206
  341TRP    HB2 1548   5.198   4.708   2.244
  341TRP     CG 1549   5.056   4.607   2.350
  341TRP    CD1 1550   5.132   4.532   2.434
  341TRP    HD1 1551   5.230   4.518   2.424
  341TRP    NE1 1552   5.053   4.478   2.533
  341TRP    HE1 1553   5.087   4.419   2.606
  341TRP    CE2 1554   4.920   4.516   2.520
  341TRP    CZ2 1555   4.804   4.487   2.592
  341TRP    HZ2 1556   4.808   4.427   2.671
  341TRP    CH2 1557   4.683   4.544   2.552
  341TRP    HH2 1558   4.599   4.525   2.603
  341TRP    CZ3 1559   4.678   4.627   2.438
  341TRP    HZ3 1560   4.591   4.667   2.409
  341TRP    CE3 1561   4.796   4.655   2.366
  341TRP    HE3 1562   4.792   4.716   2.286
  341TRP    CD2 1563   4.920   4.601   2.404
  341TRP      C 1564   4.972   4.527   2.069
  341TRP      O 1565   4.948   4.408   2.093
  342ILE      N 1566   4.884   4.606   2.007
  342ILE      H 1567   4.910   4.702   1.991
  342ILE     CA 1568   4.752   4.561   1.961
  342ILE     HA 1569   4.705   4.524   2.041
  342ILE     CB 1570   4.669   4.679   1.904
  342ILE     HB 1571   4.725   4.728   1.837
  342ILE    CG2 1572   4.542   4.630   1.832
  342ILE   HG21 1573   4.491   4.708   1.797
  342ILE   HG22 1574   4.567   4.570   1.756
  342ILE   HG23 1575   4.484   4.579   1.897
  342ILE    CG1 1576   4.630   4.776   2.019
  342ILE   HG11 1577   4.713   4.800   2.069
  342ILE   HG12 1578   4.567   4.729   2.080
  342ILE     CD 1579   4.563   4.905   1.971
  342ILE    HD1 1580   4.541   4.963   2.050
  342ILE    HD2 1581   4.626   4.955   1.910
  342ILE    HD3 1582   4.479   4.883   1.921
  342ILE      C 1583   4.768   4.448   1.858
  342ILE      O 1584   4.707   4.342   1.871
  343LEU      N 1585   4.854   4.467   1.757
  343LEU      H 1586   4.905   4.553   1.753
  343LEU     CA 1587   4.876   4.367   1.652
  343LEU     HA 1588   4.784   4.345   1.619
  343LEU     CB 1589   4.962   4.426   1.540
  343LEU    HB1 1590   4.988   4.351   1.478
  343LEU    HB2 1591   5.044   4.465   1.581
  343LEU     CG 1592   4.893   4.536   1.456
  343LEU     HG 1593   4.859   4.606   1.519
  343LEU    CD1 1594   4.993   4.593   1.356
  343LEU   HD11 1595   4.949   4.664   1.301
  343LEU   HD12 1596   5.071   4.632   1.405
  343LEU   HD13 1597   5.025   4.520   1.295
  343LEU    CD2 1598   4.772   4.485   1.379
  343LEU   HD21 1599   4.732   4.560   1.327
  343LEU   HD22 1600   4.802   4.413   1.316
  343LEU   HD23 1601   4.705   4.448   1.443
  343LEU      C 1602   4.937   4.238   1.707
  343LEU      O 1603   4.902   4.130   1.659
  344ASP      N 1604   5.025   4.243   1.808
  344ASP      H 1605   5.054   4.332   1.841
  344ASP     CA 1606   5.080   4.123   1.871
  344ASP     HA 1607   5.090   4.057   1.796
  344ASP     CB 1608   5.218   4.155   1.933
  344ASP    HB1 1609   5.205   4.204   2.019
  344ASP    HB2 1610   5.270   4.212   1.869
  344ASP     CG 1611   5.300   4.028   1.962
  344ASP    OD1 1612   5.355   4.013   2.074
  344ASP    OD2 1613   5.314   3.944   1.871
  344ASP      C 1614   4.984   4.058   1.973
  344ASP      O 1615   5.016   3.951   2.027
  345ARG      N 1616   4.867   4.118   2.000
  345ARG      H 1617   4.844   4.200   1.948
  345ARG     CA 1618   4.771   4.071   2.102
  345ARG     HA 1619   4.814   3.992   2.145
  345ARG     CB 1620   4.750   4.186   2.203
  345ARG    HB1 1621   4.712   4.264   2.153
  345ARG    HB2 1622   4.839   4.211   2.241
  345ARG     CG 1623   4.657   4.157   2.321
  345ARG    HG1 1624   4.565   4.140   2.285
  345ARG    HG2 1625   4.655   4.237   2.380
  345ARG     CD 1626   4.701   4.036   2.403
  345ARG    HD1 1627   4.786   4.056   2.452
  345ARG    HD2 1628   4.716   3.957   2.343
  345ARG     NE 1629   4.599   3.999   2.501
  345ARG     HE 1630   4.612   4.035   2.594
  345ARG     CZ 1631   4.491   3.926   2.482
  345ARG    NH1 1632   4.459   3.873   2.367
  345ARG   HH11 1633   4.518   3.888   2.288
  345ARG   HH12 1634   4.376   3.818   2.359
  345ARG    NH2 1635   4.410   3.908   2.581
  345ARG   HH21 1636   4.429   3.949   2.670
  345ARG   HH22 1637   4.327   3.852   2.568
  345ARG      C 1638   4.638   4.016   2.046
  345ARG      O 1639   4.575   3.938   2.118
  346LEU      N 1640   4.598   4.055   1.926
  346LEU      H 1641   4.658   4.115   1.873
  346LEU     CA 1642   4.469   4.014   1.863
  346LEU     HA 1643   4.406   4.005   1.940
  346LEU     CB 1644   4.424   4.124   1.764
  346LEU    HB1 1645   4.347   4.087   1.711
  346LEU    HB2 1646   4.500   4.144   1.703
  346LEU     CG 1647   4.377   4.257   1.828
  346LEU     HG 1648   4.449   4.290   1.889
  346LEU    CD1 1649   4.348   4.354   1.714
  346LEU   HD11 1650   4.317   4.441   1.753
  346LEU   HD12 1651   4.431   4.369   1.661
  346LEU   HD13 1652   4.276   4.317   1.656
  346LEU    CD2 1653   4.249   4.240   1.911
  346LEU   HD21 1654   4.223   4.328   1.950
  346LEU   HD22 1655   4.176   4.206   1.852
  346LEU   HD23 1656   4.265   4.174   1.985
  346LEU      C 1657   4.471   3.876   1.795
  346LEU      O 1658   4.570   3.841   1.727
  346NME      N 1659   4.369   3.811   1.798
  346NME      H 1660   4.366   3.721   1.755
  346NME    CH3 1661   4.250   3.864   1.865
  346NME   HH31 1662   4.176   3.798   1.858
  346NME   HH32 1663   4.271   3.881   1.961
  346NME   HH33 1664   4.223   3.950   1.821
   99SPI     C1 1665   5.374   5.841   2.697
   99SPI     H1 1666   5.313   5.766   2.724
   99SPI     C2 1667   5.500   5.910   2.741
   99SPI    H21 1668   5.588   5.896   2.695
   99SPI    H22 1669   5.516   5.936   2.836
   99SPI     C3 1670   5.573   5.964   2.618
   99SPI    H31 1671   5.655   5.920   2.581
   99SPI    H32 1672   5.574   6.061   2.595
   99SPI     C4 1673   5.491   6.061   2.531
   99SPI     C5 1674   5.357   5.990   2.501
   99SPI    H51 1675   5.396   6.082   2.497
   99SPI    H52 1676   5.336   5.959   2.408
   99SPI     C6 1677   5.284   5.937   2.623
   99SPI    H61 1678   5.201   5.976   2.665
   99SPI    H62 1679   5.273   5.936   2.524
   99SPI    C14 1680   5.484   6.184   2.309
   99SPI   H141 1681   5.573   6.139   2.306
   99SPI   H142 1682   5.430   6.157   2.230
   99SPI    C15 1683   5.388   6.293   2.513
   99SPI   H151 1684   5.312   6.346   2.549
   99SPI   H152 1685   5.374   6.276   2.416
   99SPI    C12 1686   5.462   6.318   2.381
   99SPI    H12 1687   5.367   6.343   2.363
   99SPI    C11 1688   5.470   6.198   2.602
   99SPI    H11 1689   5.488   6.178   2.698
   99SPI    C10 1690   5.606   6.265   2.630
   99SPI   H101 1691   5.646   6.269   2.721
   99SPI   H102 1692   5.639   6.342   2.575
   99SPI     C7 1693   5.565   6.090   2.399
   99SPI     H7 1694   5.629   6.045   2.336
   99SPI     C8 1695   5.701   6.155   2.425
   99SPI    H81 1696   5.718   6.253   2.410
   99SPI    H82 1697   5.787   6.105   2.417
   99SPI     C9 1698   5.681   6.288   2.498
   99SPI     H9 1699   5.726   6.348   2.564
   99SPI    C13 1700   5.598   6.382   2.409
   99SPI   H131 1701   5.638   6.459   2.360
   99SPI   H132 1702   5.501   6.401   2.428
   99SPI     N1 1703   5.300   5.780   2.813
   99SPI    HN1 1704   5.217   5.735   2.781
   99SPI    HN2 1705   5.359   5.713   2.858
   99SPI    HN3 1706   5.276   5.852   2.878
    1HOH     OW 1707   6.032   6.788   2.639
    1HOH    HW1 1708   6.113   6.788   2.697
    1HOH    HW2 1709   5.950   6.788   2.697
    2HOH     OW 1710   5.642   7.224   2.418
    2HOH    HW1 1711   5.724   7.224   2.475
    2HOH    HW2 1712   5.642   7.306   2.360
    4HOH     OW 1713   5.676   4.245   2.575
    4HOH    HW1 1714   5.758   4.245   2.633
    4HOH    HW2 1715   5.676   4.163   2.517
    5HOH     OW 1716   5.389   7.231   3.143
    5HOH    HW1 1717   5.308   7.231   3.201
    5HOH    HW2 1718   5.389   7.313   3.086
    6HOH     OW 1719   5.337   4.282   2.463
    6HOH    HW1 1720   5.255   4.282   2.521
    6HOH    HW2 1721   5.337   4.201   2.405
    7HOH     OW 1722   5.108   4.251   2.287
    7HOH    HW1 1723   5.108   4.332   2.229
    7HOH    HW2 1724   5.108   4.169   2.229
    8HOH     OW 1725   5.436   4.980   2.609
    8HOH    HW1 1726   5.518   4.980   2.667
    8HOH    HW2 1727   5.355   4.980   2.667
    9HOH     OW 1728   5.720   5.377   2.333
    9HOH    HW1 1729   5.802   5.377   2.391
    9HOH    HW2 1730   5.720   5.458   2.275
   10HOH     OW 1731   5.920   6.911   3.354
   10HOH    HW1 1732   6.002   6.911   3.412
   10HOH    HW2 1733   5.920   6.830   3.296
   11HOH     OW 1734   5.396   4.718   2.594
   11HOH    HW1 1735   5.314   4.718   2.651
   11HOH    HW2 1736   5.396   4.800   2.536
   12HOH     OW 1737   5.602   5.789   3.696
   12HOH    HW1 1738   5.521   5.789   3.753
   12HOH    HW2 1739   5.602   5.708   3.638
   13HOH     OW 1740   5.737   4.200   2.307
   13HOH    HW1 1741   5.737   4.281   2.250
   13HOH    HW2 1742   5.737   4.118   2.250
   14HOH     OW 1743   4.832   6.590   2.535
   14HOH    HW1 1744   4.914   6.590   2.593
   14HOH    HW2 1745   4.750   6.590   2.593
   15HOH     OW 1746   4.296   4.535   2.753
   15HOH    HW1 1747   4.377   4.535   2.810
   15HOH    HW2 1748   4.296   4.617   2.695
   16HOH     OW 1749   5.399   5.578   1.407
   16HOH    HW1 1750   5.481   5.578   1.464
   16HOH    HW2 1751   5.399   5.496   1.349
   17HOH     OW 1752   5.376   4.392   2.713
   17HOH    HW1 1753   5.295   4.392   2.770
   17HOH    HW2 1754   5.376   4.474   2.655
   18HOH     OW 1755   5.318   4.337   1.616
   18HOH    HW1 1756   5.237   4.337   1.674
   18HOH    HW2 1757   5.318   4.256   1.558
   19HOH     OW 1758   6.417   4.298   2.636
   19HOH    HW1 1759   6.417   4.380   2.578
   19HOH    HW2 1760   6.417   4.217   2.578
   20HOH     OW 1761   5.204   5.420   2.347
   20HOH    HW1 1762   5.286   5.420   2.405
   20HOH    HW2 1763   5.122   5.420   2.405
   21HOH     OW 1764   5.692   5.425   2.804
   21HOH    HW1 1765   5.774   5.425   2.862
   21HOH    HW2 1766   5.692   5.506   2.746
   22HOH     OW 1767   4.580   6.982   2.862
   22HOH    HW1 1768   4.662   6.982   2.920
   22HOH    HW2 1769   4.580   6.900   2.804
   23HOH     OW 1770   5.237   5.472   2.817
   23HOH    HW1 1771   5.155   5.472   2.875
   23HOH    HW2 1772   5.237   5.553   2.759
   25HOH     OW 1773   5.190   6.812   1.506
   25HOH    HW1 1774   5.108   6.812   1.564
   25HOH    HW2 1775   5.190   6.730   1.448
   26HOH     OW 1776   5.507   7.358   2.184
   26HOH    HW1 1777   5.507   7.440   2.126
   26HOH    HW2 1778   5.507   7.277   2.126
   28HOH     OW 1779   5.758   5.724   2.820
   28HOH    HW1 1780   5.839   5.724   2.878
   28HOH    HW2 1781   5.676   5.724   2.878
   29HOH     OW 1782   4.777   4.776   2.573
   29HOH    HW1 1783   4.858   4.776   2.631
   29HOH    HW2 1784   4.777   4.857   2.515
   31HOH     OW 1785   5.391   4.494   3.669
   31HOH    HW1 1786   5.472   4.494   3.727
   31HOH    HW2 1787   5.391   4.413   3.612
   32HOH     OW 1788   5.246   5.732   2.265
   32HOH    HW1 1789   5.164   5.732   2.323
   32HOH    HW2 1790   5.246   5.814   2.208
   33HOH     OW 1791   4.342   5.807   2.647
   33HOH    HW1 1792   4.260   5.807   2.704
   33HOH    HW2 1793   4.342   5.725   2.589
   34HOH     OW 1794   6.648   5.608   2.461
   34HOH    HW1 1795   6.648   5.690   2.403
   34HOH    HW2 1796   6.648   5.526   2.403
   35HOH     OW 1797   5.112   4.270   2.720
   35HOH    HW1 1798   5.194   4.270   2.778
   35HOH    HW2 1799   5.031   4.270   2.778
   36HOH     OW 1800   4.868   7.176   2.345
   36HOH    HW1 1801   4.950   7.176   2.403
   36HOH    HW2 1802   4.868   7.258   2.287
   39HOH     OW 1803   5.470   4.096   2.289
   39HOH    HW1 1804   5.552   4.096   2.347
   39HOH    HW2 1805   5.470   4.015   2.232
   40HOH     OW 1806   5.471   5.906   2.326
   40HOH    HW1 1807   5.389   5.906   2.384
   40HOH    HW2 1808   5.471   5.987   2.269
   41HOH     OW 1809   5.367   5.592   2.473
   41HOH    HW1 1810   5.285   5.592   2.531
   41HOH    HW2 1811   5.367   5.510   2.416
   42HOH     OW 1812   6.603   3.951   2.100
   42HOH    HW1 1813   6.603   4.032   2.042
   42HOH    HW2 1814   6.603   3.869   2.042
   43HOH     OW 1815   6.327   3.780   2.247
   43HOH    HW1 1816   6.409   3.780   2.304
   43HOH    HW2 1817   6.246   3.780   2.304
   44HOH     OW 1818   4.541   6.868   2.599
   44HOH    HW1 1819   4.622   6.868   2.656
   44HOH    HW2 1820   4.541   6.950   2.541
   45HOH     OW 1821   5.807   5.679   2.287
   45HOH    HW1 1822   5.889   5.679   2.345
   45HOH    HW2 1823   5.807   5.597   2.229
   46HOH     OW 1824   6.350   7.039   2.639
   46HOH    HW1 1825   6.269   7.039   2.696
   46HOH    HW2 1826   6.350   7.121   2.581
   47HOH     OW 1827   5.788   3.950   3.678
   47HOH    HW1 1828   5.707   3.950   3.735
   47HOH    HW2 1829   5.788   3.869   3.620
   48HOH     OW 1830   5.289   4.051   2.772
   48HOH    HW1 1831   5.289   4.133   2.714
   48HOH    HW2 1832   5.289   3.970   2.714
   49HOH     OW 1833   5.678   3.947   2.379
   49HOH    HW1 1834   5.759   3.947   2.437
   49HOH    HW2 1835   5.596   3.947   2.437
   51HOH     OW 1836   6.286   4.007   2.776
   51HOH    HW1 1837   6.368   4.007   2.834
   51HOH    HW2 1838   6.286   4.089   2.719
   52HOH     OW 1839   4.842   3.865   1.719
   52HOH    HW1 1840   4.924   3.865   1.777
   52HOH    HW2 1841   4.842   3.783   1.661
   53HOH     OW 1842   4.284   3.958   2.906
   53HOH    HW1 1843   4.203   3.958   2.964
   53HOH    HW2 1844   4.284   4.039   2.848
   54HOH     OW 1845   5.612   7.643   2.122
   54HOH    HW1 1846   5.530   7.643   2.180
   54HOH    HW2 1847   5.612   7.561   2.064
   55HOH     OW 1848   5.234   4.230   3.590
   55HOH    HW1 1849   5.234   4.312   3.532
   55HOH    HW2 1850   5.234   4.149   3.532
   56HOH     OW 1851   5.868   7.645   2.229
   56HOH    HW1 1852   5.950   7.645   2.286
   56HOH    HW2 1853   5.787   7.645   2.286
   57HOH     OW 1854   6.161   3.728   2.540
   57HOH    HW1 1855   6.243   3.728   2.598
   57HOH    HW2 1856   6.161   3.810   2.482
   58HOH     OW 1857   5.629   6.916   1.548
   58HOH    HW1 1858   5.710   6.916   1.606
   58HOH    HW2 1859   5.629   6.835   1.490
   59HOH     OW 1860   6.195   7.332   1.944
   59HOH    HW1 1861   6.114   7.332   2.002
   59HOH    HW2 1862   6.195   7.414   1.887
   60HOH     OW 1863   6.123   5.434   3.375
   60HOH    HW1 1864   6.042   5.434   3.433
   60HOH    HW2 1865   6.123   5.352   3.317
   61HOH     OW 1866   6.076   3.605   2.125
   61HOH    HW1 1867   6.076   3.686   2.067
   61HOH    HW2 1868   6.076   3.523   2.067
   62HOH     OW 1869   6.547   6.739   2.079
   62HOH    HW1 1870   6.629   6.739   2.136
   62HOH    HW2 1871   6.465   6.739   2.136
   63HOH     OW 1872   4.703   3.855   2.808
   63HOH    HW1 1873   4.784   3.855   2.866
   63HOH    HW2 1874   4.703   3.936   2.750
   64HOH     OW 1875   6.512   6.561   3.156
   64HOH    HW1 1876   6.594   6.561   3.214
   64HOH    HW2 1877   6.512   6.479   3.099
   65HOH     OW 1878   5.372   5.296   2.522
   65HOH    HW1 1879   5.291   5.296   2.580
   65HOH    HW2 1880   5.372   5.377   2.464
   66HOH     OW 1881   5.647   7.384   3.260
   66HOH    HW1 1882   5.565   7.384   3.318
   66HOH    HW2 1883   5.647   7.302   3.203
   67HOH     OW 1884   4.058   4.365   3.357
   67HOH    HW1 1885   4.058   4.446   3.299
   67HOH    HW2 1886   4.058   4.283   3.299
   68HOH     OW 1887   5.921   7.361   3.224
   68HOH    HW1 1888   6.003   7.361   3.282
   68HOH    HW2 1889   5.839   7.361   3.282
   69HOH     OW 1890   4.589   6.623   1.875
   69HOH    HW1 1891   4.670   6.623   1.933
   69HOH    HW2 1892   4.589   6.705   1.817
   70HOH     OW 1893   5.707   5.874   2.494
   70HOH    HW1 1894   5.789   5.874   2.552
   70HOH    HW2 1895   5.707   5.793   2.436
   71HOH     OW 1896   4.920   4.077   2.685
   71HOH    HW1 1897   4.838   4.077   2.742
   71HOH    HW2 1898   4.920   4.159   2.627
   72HOH     OW 1899   6.090   5.839   1.544
   72HOH    HW1 1900   6.008   5.839   1.602
   72HOH    HW2 1901   6.090   5.757   1.486
   73HOH     OW 1902   6.181   6.443   1.518
   73HOH    HW1 1903   6.181   6.525   1.460
   73HOH    HW2 1904   6.181   6.361   1.460
   74HOH     OW 1905   4.700   3.986   1.534
   74HOH    HW1 1906   4.782   3.986   1.592
   74HOH    HW2 1907   4.619   3.986   1.592
   75HOH     OW 1908   4.484   6.022   1.976
   75HOH    HW1 1909   4.566   6.022   2.034
   75HOH    HW2 1910   4.484   6.104   1.918
   76HOH     OW 1911   4.035   4.604   2.785
   76HOH    HW1 1912   4.116   4.604   2.843
   76HOH    HW2 1913   4.035   4.522   2.728
   77HOH     OW 1914   5.888   3.774   2.736
   77HOH    HW1 1915   5.806   3.774   2.794
   77HOH    HW2 1916   5.888   3.856   2.678
   78HOH     OW 1917   4.670   7.244   2.676
   78HOH    HW1 1918   4.589   7.244   2.734
   78HOH    HW2 1919   4.670   7.163   2.619
   79HOH     OW 1920   6.337   7.352   2.603
   79HOH    HW1 1921   6.337   7.434   2.546
   79HOH    HW2 1922   6.337   7.271   2.546
   80HOH     OW 1923   5.990   6.991   1.650
   80HOH    HW1 1924   6.071   6.991   1.708
   80HOH    HW2 1925   5.908   6.991   1.708
   81HOH     OW 1926   5.862   4.117   3.923
   81HOH    HW1 1927   5.943   4.117   3.981
   81HOH    HW2 1928   5.862   4.199   3.865
   82HOH     OW 1929   4.645   7.061   2.378
   82HOH    HW1 1930   4.726   7.061   2.436
   82HOH    HW2 1931   4.645   6.979   2.320
   83HOH     OW 1932   5.309   5.856   1.376
   83HOH    HW1 1933   5.228   5.856   1.434
   83HOH    HW2 1934   5.309   5.937   1.318
   84HOH     OW 1935   6.167   4.234   3.952
   84HOH    HW1 1936   6.085   4.234   4.010
   84HOH    HW2 1937   6.167   4.153   3.894
   85HOH     OW 1938   5.384   3.771   2.171
   85HOH    HW1 1939   5.384   3.853   2.113
   85HOH    HW2 1940   5.384   3.689   2.113
   86HOH     OW 1941   4.341   4.306   2.590
   86HOH    HW1 1942   4.423   4.306   2.648
   86HOH    HW2 1943   4.259   4.306   2.648
   87HOH     OW 1944   4.175   4.093   3.196
   87HOH    HW1 1945   4.257   4.093   3.254
   87HOH    HW2 1946   4.175   4.175   3.139
   88HOH     OW 1947   5.495   7.552   2.404
   88HOH    HW1 1948   5.577   7.552   2.462
   88HOH    HW2 1949   5.495   7.470   2.347
   89HOH     OW 1950   4.264   4.557   2.423
   89HOH    HW1 1951   4.183   4.557   2.481
   89HOH    HW2 1952   4.264   4.639   2.366
   90HOH     OW 1953   4.966   6.752   3.425
   90HOH    HW1 1954   4.885   6.752   3.483
   90HOH    HW2 1955   4.966   6.670   3.367
   91HOH     OW 1956   6.564   4.691   1.922
   91HOH    HW1 1957   6.564   4.773   1.864
   91HOH    HW2 1958   6.564   4.609   1.864
   92HOH     OW 1959   6.113   4.836   3.742
   92HOH    HW1 1960   6.195   4.836   3.800
   92HOH    HW2 1961   6.032   4.836   3.800
   93HOH     OW 1962   5.290   7.500   2.111
   93HOH    HW1 1963   5.371   7.500   2.169
   93HOH    HW2 1964   5.290   7.582   2.053
   94HOH     OW 1965   5.382   4.533   3.941
   94HOH    HW1 1966   5.464   4.533   3.998
   94HOH    HW2 1967   5.382   4.452   3.883
   95HOH     OW 1968   5.418   5.771   3.880
   95HOH    HW1 1969   5.336   5.771   3.938
   95HOH    HW2 1970   5.418   5.853   3.822
   96HOH     OW 1971   6.155   7.428   3.152
   96HOH    HW1 1972   6.073   7.428   3.209
   96HOH    HW2 1973   6.155   7.346   3.094
   97HOH     OW 1974   5.612   7.144   3.416
   97HOH    HW1 1975   5.612   7.225   3.358
   97HOH    HW2 1976   5.612   7.062   3.358
   98HOH     OW 1977   5.991   3.684   3.507
   98HOH    HW1 1978   6.073   3.684   3.565
   98HOH    HW2 1979   5.909   3.684   3.565
   99HOH     OW 1980   6.320   7.254   2.882
   99HOH    HW1 1981   6.402   7.254   2.940
   99HOH    HW2 1982   6.320   7.336   2.824
  100HOH     OW 1983   6.811   5.541   2.694
  100HOH    HW1 1984   6.893   5.541   2.752
  100HOH    HW2 1985   6.811   5.459   2.637
  101HOH     OW 1986   5.740   7.156   1.633
  101HOH    HW1 1987   5.659   7.156   1.691
  101HOH    HW2 1988   5.740   7.238   1.575
  102HOH     OW 1989   5.716   6.858   3.537
  102HOH    HW1 1990   5.634   6.858   3.594
  102HOH    HW2 1991   5.716   6.777   3.479
  103HOH     OW 1992   5.409   3.868   3.200
  103HOH    HW1 1993   5.409   3.949   3.142
  103HOH    HW2 1994   5.409   3.786   3.142
  104HOH     OW 1995   5.302   3.967   2.492
  104HOH    HW1 1996   5.383   3.967   2.550
  104HOH    HW2 1997   5.220   3.967   2.550
  105HOH     OW 1998   5.763   6.010   3.690
  105HOH    HW1 1999   5.845   6.010   3.748
  105HOH    HW2 2000   5.763   6.092   3.633
  106HOH     OW 2001   5.306   4.349   1.339
  106HOH    HW1 2002   5.388   4.349   1.397
  106HOH    HW2 2003   5.306   4.267   1.282
  107HOH     OW 2004   6.553   5.952   3.095
  107HOH    HW1 2005   6.471   5.952   3.153
  107HOH    HW2 2006   6.553   6.034   3.037
  108HOH     OW 2007   5.288   4.058   1.592
  108HOH    HW1 2008   5.207   4.058   1.649
  108HOH    HW2 2009   5.288   3.976   1.534
  109HOH     OW 2010   5.040   3.960   2.320
  109HOH    HW1 2011   5.040   4.041   2.262
  109HOH    HW2 2012   5.040   3.878   2.262
  110HOH     OW 2013   5.333   7.165   3.400
  110HOH    HW1 2014   5.414   7.165   3.458
  110HOH    HW2 2015   5.251   7.165   3.458
  111HOH     OW 2016   4.822   7.166   2.066
  111HOH    HW1 2017   4.904   7.166   2.123
  111HOH    HW2 2018   4.822   7.248   2.008
  112HOH     OW 2019   4.343   6.084   2.757
  112HOH    HW1 2020   4.425   6.084   2.815
  112HOH    HW2 2021   4.343   6.002   2.700
  113HOH     OW 2022   6.712   5.846   2.318
  113HOH    HW1 2023   6.630   5.846   2.376
  113HOH    HW2 2024   6.712   5.927   2.260
  115HOH     OW 2025   5.979   4.248   1.685
  115HOH    HW1 2026   5.898   4.248   1.743
  115HOH    HW2 2027   5.979   4.166   1.627
  116HOH     OW 2028   6.125   7.599   2.004
  116HOH    HW1 2029   6.125   7.681   1.946
  116HOH    HW2 2030   6.125   7.517   1.946
  117HOH     OW 2031   6.043   3.556   1.868
  117HOH    HW1 2032   6.124   3.556   1.926
  117HOH    HW2 2033   5.961   3.556   1.926
  118HOH     OW 2034   4.146   3.860   1.695
  118HOH    HW1 2035   4.227   3.860   1.753
  118HOH    HW2 2036   4.146   3.941   1.637
  119HOH     OW 2037   5.017   7.380   1.998
  119HOH    HW1 2038   5.099   7.380   2.055
  119HOH    HW2 2039   5.017   7.299   1.940
  120HOH     OW 2040   6.435   7.263   2.018
  120HOH    HW1 2041   6.353   7.263   2.076
  120HOH    HW2 2042   6.435   7.345   1.960
  121HOH     OW 2043   5.741   7.638   2.558
  121HOH    HW1 2044   5.659   7.638   2.616
  121HOH    HW2 2045   5.741   7.556   2.500
  122HOH     OW 2046   6.574   6.876   2.958
  122HOH    HW1 2047   6.574   6.958   2.901
  122HOH    HW2 2048   6.574   6.795   2.901
  123HOH     OW 2049   4.783   7.522   2.711
  123HOH    HW1 2050   4.864   7.522   2.769
  123HOH    HW2 2051   4.701   7.522   2.769
  124HOH     OW 2052   5.882   3.642   2.435
  124HOH    HW1 2053   5.964   3.642   2.493
  124HOH    HW2 2054   5.882   3.723   2.378
  125HOH     OW 2055   6.130   6.008   1.325
  125HOH    HW1 2056   6.212   6.008   1.382
  125HOH    HW2 2057   6.130   5.926   1.267
  126HOH     OW 2058   4.953   6.394   3.627
  126HOH    HW1 2059   4.871   6.394   3.685
  126HOH    HW2 2060   4.953   6.476   3.569
  127HOH     OW 2061   6.220   3.452   2.355
  127HOH    HW1 2062   6.138   3.452   2.412
  127HOH    HW2 2063   6.220   3.370   2.297
  128HOH     OW 2064   5.082   3.913   2.969
  128HOH    HW1 2065   5.082   3.994   2.911
  128HOH    HW2 2066   5.082   3.831   2.911
  129HOH     OW 2067   5.577   4.220   1.648
  129HOH    HW1 2068   5.658   4.220   1.705
  129HOH    HW2 2069   5.495   4.220   1.705
  130HOH     OW 2070   5.374   7.594   1.759
  130HOH    HW1 2071   5.455   7.594   1.816
  130HOH    HW2 2072   5.374   7.675   1.701
  131HOH     OW 2073   6.014   6.042   3.746
  131HOH    HW1 2074   6.095   6.042   3.804
  131HOH    HW2 2075   6.014   5.961   3.688
  132HOH     OW 2076   4.973   6.161   3.524
  132HOH    HW1 2077   4.891   6.161   3.582
  132HOH    HW2 2078   4.973   6.243   3.466
  133HOH     OW 2079   6.013   3.689   1.633
  133HOH    HW1 2080   5.932   3.689   1.690
  133HOH    HW2 2081   6.013   3.607   1.575
  134HOH     OW 2082   5.302   7.748   2.545
  134HOH    HW1 2083   5.302   7.830   2.488
  134HOH    HW2 2084   5.302   7.667   2.488
  135HOH     OW 2085   4.011   4.367   3.790
  135HOH    HW1 2086   4.093   4.367   3.848
  135HOH    HW2 2087   3.930   4.367   3.848
  136HOH     OW 2088   4.795   3.942   3.042
  136HOH    HW1 2089   4.876   3.942   3.099
  136HOH    HW2 2090   4.795   4.024   2.984
  137HOH     OW 2091   5.153   3.731   1.765
  137HOH    HW1 2092   5.235   3.731   1.823
  137HOH    HW2 2093   5.153   3.649   1.707
  138HOH     OW 2094   5.701   3.761   3.150
  138HOH    HW1 2095   5.620   3.761   3.208
  138HOH    HW2 2096   5.701   3.843   3.092
  139HOH     OW 2097   6.504   6.739   2.361
  139HOH    HW1 2098   6.423   6.739   2.419
  139HOH    HW2 2099   6.504   6.657   2.303
  140HOH     OW 2100   4.522   6.868   1.932
  140HOH    HW1 2101   4.522   6.950   1.874
  140HOH    HW2 2102   4.522   6.786   1.874
  141HOH     OW 2103   5.889   6.905   1.420
  141HOH    HW1 2104   5.971   6.905   1.478
  141HOH    HW2 2105   5.808   6.905   1.478
  142HOH     OW 2106   5.665   3.722   1.471
  142HOH    HW1 2107   5.747   3.722   1.528
  142HOH    HW2 2108   5.665   3.803   1.413
  143HOH     OW 2109   6.701   4.283   2.663
  143HOH    HW1 2110   6.783   4.283   2.721
  143HOH    HW2 2111   6.701   4.202   2.605
  144HOH     OW 2112   6.253   5.284   1.974
  144HOH    HW1 2113   6.172   5.284   2.032
  144HOH    HW2 2114   6.253   5.366   1.916
  145HOH     OW 2115   4.333   4.464   2.165
  145HOH    HW1 2116   4.251   4.464   2.223
  145HOH    HW2 2117   4.333   4.382   2.108
  146HOH     OW 2118   6.266   3.861   3.092
  146HOH    HW1 2119   6.266   3.942   3.035
  146HOH    HW2 2120   6.266   3.779   3.035
  147HOH     OW 2121   6.051   5.619   1.401
  147HOH    HW1 2122   6.133   5.619   1.458
  147HOH    HW2 2123   5.970   5.619   1.458
  148HOH     OW 2124   4.353   5.043   3.369
  148HOH    HW1 2125   4.435   5.043   3.427
  148HOH    HW2 2126   4.353   5.125   3.311
  149HOH     OW 2127   4.397   6.462   1.957
  149HOH    HW1 2128   4.479   6.462   2.015
  149HOH    HW2 2129   4.397   6.380   1.899
  150HOH     OW 2130   4.330   3.850   3.471
  150HOH    HW1 2131   4.249   3.850   3.529
  150HOH    HW2 2132   4.330   3.931   3.413
  151HOH     OW 2133   6.590   3.548   2.083
  151HOH    HW1 2134   6.508   3.548   2.141
  151HOH    HW2 2135   6.590   3.466   2.026
  152HOH     OW 2136   5.928   3.801   3.944
  152HOH    HW1 2137   5.928   3.883   3.886
  152HOH    HW2 2138   5.928   3.720   3.886
  153HOH     OW 2139   5.632   5.585   2.611
  153HOH    HW1 2140   5.714   5.585   2.669
  153HOH    HW2 2141   5.550   5.585   2.669
  154HOH     OW 2142   5.919   7.208   3.436
  154HOH    HW1 2143   6.001   7.208   3.494
  154HOH    HW2 2144   5.919   7.289   3.378
  155HOH     OW 2145   5.142   3.939   3.326
  155HOH    HW1 2146   5.224   3.939   3.384
  155HOH    HW2 2147   5.142   3.858   3.269
  156HOH     OW 2148   4.218   3.725   2.439
  156HOH    HW1 2149   4.136   3.725   2.497
  156HOH    HW2 2150   4.218   3.807   2.381
  157HOH     OW 2151   5.185   7.419   3.183
  157HOH    HW1 2152   5.104   7.419   3.241
  157HOH    HW2 2153   5.185   7.338   3.125
  158HOH     OW 2154   5.617   3.691   2.242
  158HOH    HW1 2155   5.617   3.772   2.184
  158HOH    HW2 2156   5.617   3.609   2.184
  159HOH     OW 2157   6.330   4.244   2.919
  159HOH    HW1 2158   6.412   4.244   2.977
  159HOH    HW2 2159   6.249   4.244   2.977
  160HOH     OW 2160   5.593   4.048   1.453
  160HOH    HW1 2161   5.675   4.048   1.511
  160HOH    HW2 2162   5.593   4.130   1.395
  161HOH     OW 2163   5.622   5.469   1.257
  161HOH    HW1 2164   5.703   5.469   1.315
  161HOH    HW2 2165   5.622   5.387   1.199
  162HOH     OW 2166   4.140   5.700   2.797
  162HOH    HW1 2167   4.059   5.700   2.855
  162HOH    HW2 2168   4.140   5.781   2.740
  163HOH     OW 2169   5.247   7.316   1.691
  163HOH    HW1 2170   5.165   7.316   1.749
  163HOH    HW2 2171   5.247   7.234   1.634
  164HOH     OW 2172   6.465   4.867   1.768
  164HOH    HW1 2173   6.465   4.949   1.710
  164HOH    HW2 2174   6.465   4.785   1.710
  165HOH     OW 2175   5.610   3.844   2.625
  165HOH    HW1 2176   5.692   3.844   2.683
  165HOH    HW2 2177   5.529   3.844   2.683
  166HOH     OW 2178   6.217   6.630   3.629
  166HOH    HW1 2179   6.298   6.630   3.687
  166HOH    HW2 2180   6.217   6.712   3.571
  167HOH     OW 2181   5.711   5.602   3.875
  167HOH    HW1 2182   5.793   5.602   3.933
  167HOH    HW2 2183   5.711   5.520   3.817
  168HOH     OW 2184   6.741   4.100   1.835
  168HOH    HW1 2185   6.659   4.100   1.893
  168HOH    HW2 2186   6.741   4.181   1.778
  169HOH     OW 2187   5.082   7.024   3.435
  169HOH    HW1 2188   5.000   7.024   3.492
  169HOH    HW2 2189   5.082   6.943   3.377
  170HOH     OW 2190   4.168   4.105   3.897
  170HOH    HW1 2191   4.168   4.187   3.839
  170HOH    HW2 2192   4.168   4.023   3.839
  171HOH     OW 2193   6.792   5.505   2.260
  171HOH    HW1 2194   6.874   5.505   2.318
  171HOH    HW2 2195   6.711   5.505   2.318
  172HOH     OW 2196   6.553   4.587   3.254
  172HOH    HW1 2197   6.634   4.587   3.312
  172HOH    HW2 2198   6.553   4.669   3.196
  173HOH     OW 2199   4.868   7.544   2.951
  173HOH    HW1 2200   4.950   7.544   3.009
  173HOH    HW2 2201   4.868   7.462   2.894
  174HOH     OW 2202   6.325   4.390   3.135
  174HOH    HW1 2203   6.243   4.390   3.193
  174HOH    HW2 2204   6.325   4.471   3.077
  175HOH     OW 2205   4.744   3.712   1.932
  175HOH    HW1 2206   4.662   3.712   1.990
  175HOH    HW2 2207   4.744   3.630   1.874
  176HOH     OW 2208   4.717   5.543   3.217
  176HOH    HW1 2209   4.717   5.625   3.159
  176HOH    HW2 2210   4.717   5.462   3.159
  177HOH     OW 2211   6.031   6.097   1.111
  177HOH    HW1 2212   6.113   6.097   1.169
  177HOH    HW2 2213   5.950   6.097   1.169
  178HOH     OW 2214   6.083   7.000   3.557
  178HOH    HW1 2215   6.165   7.000   3.615
  178HOH    HW2 2216   6.083   7.082   3.500
  179HOH     OW 2217   5.094   7.056   1.362
  179HOH    HW1 2218   5.176   7.056   1.420
  179HOH    HW2 2219   5.094   6.975   1.304
  180HOH     OW 2220   5.489   6.762   3.660
  180HOH    HW1 2221   5.407   6.762   3.718
  180HOH    HW2 2222   5.489   6.844   3.602
  181HOH     OW 2223   4.312   6.219   1.983
  181HOH    HW1 2224   4.230   6.219   2.040
  181HOH    HW2 2225   4.312   6.137   1.925
  182HOH     OW 2226   6.263   5.186   3.449
  182HOH    HW1 2227   6.263   5.268   3.392
  182HOH    HW2 2228   6.263   5.105   3.392
  183HOH     OW 2229   6.353   5.823   1.602
  183HOH    HW1 2230   6.434   5.823   1.659
  183HOH    HW2 2231   6.271   5.823   1.659
  184HOH     OW 2232   4.991   4.263   3.701
  184HOH    HW1 2233   5.072   4.263   3.759
  184HOH    HW2 2234   4.991   4.344   3.643
  185HOH     OW 2235   6.856   6.082   2.300
  185HOH    HW1 2236   6.937   6.082   2.357
  185HOH    HW2 2237   6.856   6.000   2.242
  186HOH     OW 2238   5.436   6.742   1.410
  186HOH    HW1 2239   5.355   6.742   1.467
  186HOH    HW2 2240   5.436   6.823   1.352
  187HOH     OW 2241   4.165   5.734   2.444
  187HOH    HW1 2242   4.083   5.734   2.501
  187HOH    HW2 2243   4.165   5.652   2.386
  188HOH     OW 2244   6.286   4.661   3.880
  188HOH    HW1 2245   6.286   4.743   3.822
  188HOH    HW2 2246   6.286   4.579   3.822
  189HOH     OW 2247   4.405   6.877   3.013
  189HOH    HW1 2248   4.487   6.877   3.071
  189HOH    HW2 2249   4.323   6.877   3.071
  190HOH     OW 2250   3.923   4.049   3.500
  190HOH    HW1 2251   4.004   4.049   3.557
  190HOH    HW2 2252   3.923   4.130   3.442
  191HOH     OW 2253   4.701   6.513   1.580
  191HOH    HW1 2254   4.782   6.513   1.638
  191HOH    HW2 2255   4.701   6.431   1.523
  192HOH     OW 2256   6.289   5.051   3.711
  192HOH    HW1 2257   6.207   5.051   3.769
  192HOH    HW2 2258   6.289   5.132   3.654
  193HOH     OW 2259   6.916   4.492   2.602
  193HOH    HW1 2260   6.834   4.492   2.659
  193HOH    HW2 2261   6.916   4.411   2.544
  194HOH     OW 2262   6.628   6.357   1.802
  194HOH    HW1 2263   6.628   6.439   1.745
  194HOH    HW2 2264   6.628   6.276   1.745
  195HOH     OW 2265   5.107   4.584   3.728
  195HOH    HW1 2266   5.189   4.584   3.786
  195HOH    HW2 2267   5.025   4.584   3.786
  196HOH     OW 2268   4.889   4.081   1.361
  196HOH    HW1 2269   4.970   4.081   1.419
  196HOH    HW2 2270   4.889   4.163   1.304
  197HOH     OW 2271   5.429   3.886   3.489
  197HOH    HW1 2272   5.511   3.886   3.547
  197HOH    HW2 2273   5.429   3.805   3.432
  198HOH     OW 2274   4.923   5.950   3.732
  198HOH    HW1 2275   4.841   5.950   3.790
  198HOH    HW2 2276   4.923   6.031   3.674
  199HOH     OW 2277   4.553   5.775   1.561
  199HOH    HW1 2278   4.472   5.775   1.619
  199HOH    HW2 2279   4.553   5.693   1.503
  200HOH     OW 2280   5.824   7.826   2.915
  200HOH    HW1 2281   5.824   7.908   2.857
  200HOH    HW2 2282   5.824   7.745   2.857
  201HOH     OW 2283   6.298   3.553   1.622
  201HOH    HW1 2284   6.379   3.553   1.680
  201HOH    HW2 2285   6.216   3.553   1.680
  202HOH     OW 2286   4.449   3.866   3.242
  202HOH    HW1 2287   4.530   3.866   3.299
  202HOH    HW2 2288   4.449   3.947   3.184
  203HOH     OW 2289   5.837   6.628   1.223
  203HOH    HW1 2290   5.919   6.628   1.280
  203HOH    HW2 2291   5.837   6.546   1.165
  204HOH     OW 2292   4.238   4.915   3.688
  204HOH    HW1 2293   4.157   4.915   3.746
  204HOH    HW2 2294   4.238   4.996   3.630
  205HOH     OW 2295   5.402   7.765   3.072
  205HOH    HW1 2296   5.321   7.765   3.130
  205HOH    HW2 2297   5.402   7.684   3.014
  206HOH     OW 2298   6.996   4.822   2.287
  206HOH    HW1 2299   6.996   4.903   2.229
  206HOH    HW2 2300   6.996   4.740   2.229
  207HOH     OW 2301   6.772   6.116   3.083
  207HOH    HW1 2302   6.854   6.116   3.141
  207HOH    HW2 2303   6.691   6.116   3.141
  208HOH     OW 2304   4.626   3.628   1.612
  208HOH    HW1 2305   4.708   3.628   1.670
  208HOH    HW2 2306   4.626   3.710   1.555
  209HOH     OW 2307   4.752   3.703   2.213
  209HOH    HW1 2308   4.833   3.703   2.270
  209HOH    HW2 2309   4.752   3.621   2.155
  210HOH     OW 2310   5.219   5.264   4.118
  210HOH    HW1 2311   5.137   5.264   4.176
  210HOH    HW2 2312   5.219   5.346   4.061
  211HOH     OW 2313   6.079   6.652   1.411
  211HOH    HW1 2314   5.998   6.652   1.469
  211HOH    HW2 2315   6.079   6.570   1.354
  212HOH     OW 2316   4.274   4.215   2.288
  212HOH    HW1 2317   4.274   4.296   2.230
  212HOH    HW2 2318   4.274   4.133   2.230
  213HOH     OW 2319   4.073   4.330   2.905
  213HOH    HW1 2320   4.155   4.330   2.963
  213HOH    HW2 2321   3.991   4.330   2.963
  214HOH     OW 2322   6.271   3.976   3.993
  214HOH    HW1 2323   6.352   3.976   4.050
  214HOH    HW2 2324   6.271   4.057   3.935
  215HOH     OW 2325   6.598   7.020   2.704
  215HOH    HW1 2326   6.680   7.020   2.761
  215HOH    HW2 2327   6.598   6.939   2.646
  216HOH     OW 2328   6.072   4.877   4.095
  216HOH    HW1 2329   5.990   4.877   4.152
  216HOH    HW2 2330   6.072   4.958   4.037
  217HOH     OW 2331   6.370   3.726   3.650
  217HOH    HW1 2332   6.288   3.726   3.708
  217HOH    HW2 2333   6.370   3.644   3.592
  218HOH     OW 2334   5.519   4.216   3.920
  218HOH    HW1 2335   5.519   4.298   3.862
  218HOH    HW2 2336   5.519   4.135   3.862
  219HOH     OW 2337   5.962   7.283   1.691
  219HOH    HW1 2338   6.044   7.283   1.749
  219HOH    HW2 2339   5.880   7.283   1.749
  220HOH     OW 2340   4.805   5.387   1.793
  220HOH    HW1 2341   4.887   5.387   1.851
  220HOH    HW2 2342   4.805   5.469   1.735
  221HOH     OW 2343   4.459   3.680   2.072
  221HOH    HW1 2344   4.540   3.680   2.130
  221HOH    HW2 2345   4.459   3.599   2.014
  222HOH     OW 2346   6.679   5.577   2.923
  222HOH    HW1 2347   6.597   5.577   2.981
  222HOH    HW2 2348   6.679   5.659   2.865
  223HOH     OW 2349   4.358   6.760   2.411
  223HOH    HW1 2350   4.276   6.760   2.469
  223HOH    HW2 2351   4.358   6.678   2.353
  224HOH     OW 2352   6.541   4.077   2.586
  224HOH    HW1 2353   6.541   4.158   2.529
  224HOH    HW2 2354   6.541   3.995   2.529
  225HOH     OW 2355   4.311   5.780   2.060
  225HOH    HW1 2356   4.392   5.780   2.118
  225HOH    HW2 2357   4.229   5.780   2.118
  226HOH     OW 2358   6.361   7.814   2.488
  226HOH    HW1 2359   6.442   7.814   2.545
  226HOH    HW2 2360   6.361   7.896   2.430
  227HOH     OW 2361   4.376   6.153   3.050
  227HOH    HW1 2362   4.457   6.153   3.108
  227HOH    HW2 2363   4.376   6.072   2.992
  228HOH     OW 2364   5.113   3.716   2.129
  228HOH    HW1 2365   5.031   3.716   2.187
  228HOH    HW2 2366   5.113   3.798   2.071
  229HOH     OW 2367   6.492   6.287   1.593
  229HOH    HW1 2368   6.410   6.287   1.651
  229HOH    HW2 2369   6.492   6.206   1.535
  230HOH     OW 2370   6.488   7.309   2.354
  230HOH    HW1 2371   6.488   7.391   2.296
  230HOH    HW2 2372   6.488   7.227   2.296
  231HOH     OW 2373   5.920   7.676   1.571
  231HOH    HW1 2374   6.001   7.676   1.628
  231HOH    HW2 2375   5.838   7.676   1.628
  232HOH     OW 2376   6.599   6.088   1.809
  232HOH    HW1 2377   6.681   6.088   1.866
  232HOH    HW2 2378   6.599   6.170   1.751
  233HOH     OW 2379   4.303   6.846   2.770
  233HOH    HW1 2380   4.385   6.846   2.828
  233HOH    HW2 2381   4.303   6.765   2.712
  234HOH     OW 2382   6.683   3.695   1.809
  234HOH    HW1 2383   6.601   3.695   1.866
  234HOH    HW2 2384   6.683   3.777   1.751
  235HOH     OW 2385   5.306   5.376   1.256
  235HOH    HW1 2386   5.224   5.376   1.313
  235HOH    HW2 2387   5.306   5.294   1.198
  236HOH     OW 2388   6.098   5.065   1.548
  236HOH    HW1 2389   6.098   5.147   1.490
  236HOH    HW2 2390   6.098   4.984   1.490
  237HOH     OW 2391   6.213   7.425   3.464
  237HOH    HW1 2392   6.295   7.425   3.522
  237HOH    HW2 2393   6.132   7.425   3.522
  238HOH     OW 2394   4.880   4.511   3.592
  238HOH    HW1 2395   4.961   4.511   3.650
  238HOH    HW2 2396   4.880   4.593   3.535
  239HOH     OW 2397   6.638   7.001   2.080
  239HOH    HW1 2398   6.720   7.001   2.138
  239HOH    HW2 2399   6.638   6.920   2.022
  240HOH     OW 2400   4.629   6.671   3.261
  240HOH    HW1 2401   4.548   6.671   3.319
  240HOH    HW2 2402   4.629   6.753   3.203
  241HOH     OW 2403   6.419   6.858   1.343
  241HOH    HW1 2404   6.337   6.858   1.401
  241HOH    HW2 2405   6.419   6.776   1.286
  242HOH     OW 2406   4.513   7.226   3.022
  242HOH    HW1 2407   4.513   7.308   2.964
  242HOH    HW2 2408   4.513   7.144   2.964
  243HOH     OW 2409   4.064   3.885   3.674
  243HOH    HW1 2410   4.145   3.885   3.731
  243HOH    HW2 2411   3.982   3.885   3.731
  244HOH     OW 2412   4.633   5.325   3.383
  244HOH    HW1 2413   4.715   5.325   3.440
  244HOH    HW2 2414   4.633   5.406   3.325
  245HOH     OW 2415   5.460   7.300   1.560
  245HOH    HW1 2416   5.542   7.300   1.618
  245HOH    HW2 2417   5.460   7.218   1.503
  246HOH     OW 2418   6.418   7.394   3.239
  246HOH    HW1 2419   6.336   7.394   3.296
  246HOH    HW2 2420   6.418   7.476   3.181
  247HOH     OW 2421   5.073   6.382   1.197
  247HOH    HW1 2422   4.992   6.382   1.255
  247HOH    HW2 2423   5.073   6.300   1.140
  248HOH     OW 2424   6.523   6.014   3.376
  248HOH    HW1 2425   6.523   6.096   3.318
  248HOH    HW2 2426   6.523   5.933   3.318
  249HOH     OW 2427   6.138   7.123   1.433
  249HOH    HW1 2428   6.220   7.123   1.491
  249HOH    HW2 2429   6.056   7.123   1.491
  250HOH     OW 2430   6.750   3.991   2.302
  250HOH    HW1 2431   6.831   3.991   2.360
  250HOH    HW2 2432   6.750   4.073   2.244
  251HOH     OW 2433   5.040   7.623   2.121
  251HOH    HW1 2434   5.122   7.623   2.179
  251HOH    HW2 2435   5.040   7.541   2.063
  252HOH     OW 2436   4.996   6.698   1.349
  252HOH    HW1 2437   4.914   6.698   1.407
  252HOH    HW2 2438   4.996   6.780   1.291
  253HOH     OW 2439   5.876   5.782   3.811
  253HOH    HW1 2440   5.795   5.782   3.869
  253HOH    HW2 2441   5.876   5.700   3.753
  254HOH     OW 2442   6.273   5.104   1.770
  254HOH    HW1 2443   6.273   5.185   1.712
  254HOH    HW2 2444   6.273   5.022   1.712
  255HOH     OW 2445   5.969   3.978   1.308
  255HOH    HW1 2446   6.051   3.978   1.366
  255HOH    HW2 2447   5.888   3.978   1.366
  257HOH     OW 2448   6.742   3.921   1.641
  257HOH    HW1 2449   6.824   3.921   1.699
  257HOH    HW2 2450   6.742   4.003   1.583
  258HOH     OW 2451   5.647   6.221   3.876
  258HOH    HW1 2452   5.728   6.221   3.933
  258HOH    HW2 2453   5.647   6.139   3.818
  259HOH     OW 2454   5.330   6.058   1.200
  259HOH    HW1 2455   5.248   6.058   1.257
  259HOH    HW2 2456   5.330   6.140   1.142
  260HOH     OW 2457   4.963   5.169   3.907
  260HOH    HW1 2458   4.881   5.169   3.965
  260HOH    HW2 2459   4.963   5.087   3.849
  261HOH     OW 2460   5.871   5.450   1.226
  261HOH    HW1 2461   5.871   5.531   1.168
  261HOH    HW2 2462   5.871   5.368   1.168
  262HOH     OW 2463   5.912   6.354   1.168
  262HOH    HW1 2464   5.994   6.354   1.226
  262HOH    HW2 2465   5.831   6.354   1.226
  263HOH     OW 2466   6.676   6.624   1.881
  263HOH    HW1 2467   6.758   6.624   1.938
  263HOH    HW2 2468   6.676   6.705   1.823
  264HOH     OW 2469   4.818   3.731   2.555
  264HOH    HW1 2470   4.899   3.731   2.612
  264HOH    HW2 2471   4.818   3.649   2.497
  265HOH     OW 2472   4.289   3.573   1.744
  265HOH    HW1 2473   4.208   3.573   1.802
  265HOH    HW2 2474   4.289   3.654   1.686
  266HOH     OW 2475   4.293   3.875   2.115
  266HOH    HW1 2476   4.211   3.875   2.173
  266HOH    HW2 2477   4.293   3.793   2.057
  267HOH     OW 2478   6.274   3.702   3.380
  267HOH    HW1 2479   6.274   3.784   3.322
  267HOH    HW2 2480   6.274   3.620   3.322
  268HOH     OW 2481   5.313   4.718   4.096
  268HOH    HW1 2482   5.394   4.718   4.154
  268HOH    HW2 2483   5.231   4.718   4.154
  269HOH     OW 2484   4.522   6.736   1.473
  269HOH    HW1 2485   4.604   6.736   1.531
  269HOH    HW2 2486   4.522   6.817   1.415
  270HOH     OW 2487   4.445   4.331   1.307
  270HOH    HW1 2488   4.527   4.331   1.364
  270HOH    HW2 2489   4.445   4.249   1.249
  271HOH     OW 2490   3.695   4.855   3.205
  271HOH    HW1 2491   3.613   4.855   3.263
  271HOH    HW2 2492   3.695   4.936   3.147
  272HOH     OW 2493   4.639   3.958   3.782
  272HOH    HW1 2494   4.557   3.958   3.840
  272HOH    HW2 2495   4.639   3.877   3.725
  273HOH     OW 2496   6.031   3.510   2.780
  273HOH    HW1 2497   6.031   3.592   2.722
  273HOH    HW2 2498   6.031   3.429   2.722
  274HOH     OW 2499   5.160   5.798   3.898
  274HOH    HW1 2500   5.241   5.798   3.956
  274HOH    HW2 2501   5.078   5.798   3.956
  275HOH     OW 2502   6.108   5.268   4.094
  275HOH    HW1 2503   6.189   5.268   4.152
  275HOH    HW2 2504   6.108   5.350   4.036
  276HOH     OW 2505   4.273   5.887   3.185
  276HOH    HW1 2506   4.354   5.887   3.242
  276HOH    HW2 2507   4.273   5.805   3.127
  277HOH     OW 2508   4.463   5.156   3.625
  277HOH    HW1 2509   4.381   5.156   3.683
  277HOH    HW2 2510   4.463   5.238   3.567
  278HOH     OW 2511   7.086   4.348   2.367
  278HOH    HW1 2512   7.005   4.348   2.425
  278HOH    HW2 2513   7.086   4.266   2.309
  279HOH     OW 2514   4.861   6.903   1.280
  279HOH    HW1 2515   4.861   6.985   1.222
  279HOH    HW2 2516   4.861   6.822   1.222
  280HOH     OW 2517   5.569   7.706   1.491
  280HOH    HW1 2518   5.651   7.706   1.548
  280HOH    HW2 2519   5.488   7.706   1.548
  281HOH     OW 2520   4.762   7.401   2.471
  281HOH    HW1 2521   4.844   7.401   2.529
  281HOH    HW2 2522   4.762   7.483   2.413
  282HOH     OW 2523   5.229   6.048   3.995
  282HOH    HW1 2524   5.310   6.048   4.052
  282HOH    HW2 2525   5.229   5.966   3.937
  283HOH     OW 2526   5.970   4.595   1.506
  283HOH    HW1 2527   5.888   4.595   1.564
  283HOH    HW2 2528   5.970   4.677   1.449
  284HOH     OW 2529   4.438   3.593   2.797
  284HOH    HW1 2530   4.356   3.593   2.855
  284HOH    HW2 2531   4.438   3.511   2.739
  285HOH     OW 2532   4.204   6.615   2.823
  285HOH    HW1 2533   4.204   6.697   2.766
  285HOH    HW2 2534   4.204   6.533   2.766
  286HOH     OW 2535   5.443   7.063   1.420
  286HOH    HW1 2536   5.525   7.063   1.478
  286HOH    HW2 2537   5.362   7.063   1.478
  287HOH     OW 2538   4.511   4.442   4.170
  287HOH    HW1 2539   4.593   4.442   4.228
  287HOH    HW2 2540   4.511   4.524   4.113
  288HOH     OW 2541   5.733   3.771   3.416
  288HOH    HW1 2542   5.814   3.771   3.474
  288HOH    HW2 2543   5.733   3.689   3.358
  289HOH     OW 2544   5.706   5.236   1.114
  289HOH    HW1 2545   5.624   5.236   1.172
  289HOH    HW2 2546   5.706   5.318   1.056
  290HOH     OW 2547   6.712   6.860   1.772
  290HOH    HW1 2548   6.630   6.860   1.830
  290HOH    HW2 2549   6.712   6.778   1.714
  291HOH     OW 2550   6.643   4.940   3.176
  291HOH    HW1 2551   6.643   5.022   3.118
  291HOH    HW2 2552   6.643   4.858   3.118
  292HOH     OW 2553   4.557   5.709   3.355
  292HOH    HW1 2554   4.639   5.709   3.413
  292HOH    HW2 2555   4.475   5.709   3.413
  293HOH     OW 2556   4.588   6.180   3.311
  293HOH    HW1 2557   4.669   6.180   3.369
  293HOH    HW2 2558   4.588   6.262   3.253
  294HOH     OW 2559   3.900   4.895   2.782
  294HOH    HW1 2560   3.982   4.895   2.839
  294HOH    HW2 2561   3.900   4.813   2.724
  295HOH     OW 2562   4.744   7.363   1.560
  295HOH    HW1 2563   4.663   7.363   1.618
  295HOH    HW2 2564   4.744   7.444   1.503
  296HOH     OW 2565   6.396   7.275   1.759
  296HOH    HW1 2566   6.314   7.275   1.817
  296HOH    HW2 2567   6.396   7.193   1.702
  297HOH     OW 2568   4.438   7.102   3.242
  297HOH    HW1 2569   4.438   7.184   3.184
  297HOH    HW2 2570   4.438   7.021   3.184
  298HOH     OW 2571   5.191   6.727   3.638
  298HOH    HW1 2572   5.272   6.727   3.696
  298HOH    HW2 2573   5.109   6.727   3.696
  299HOH     OW 2574   5.804   7.850   1.751
  299HOH    HW1 2575   5.886   7.850   1.809
  299HOH    HW2 2576   5.804   7.932   1.693
  300HOH     OW 2577   6.732   5.176   3.186
  300HOH    HW1 2578   6.813   5.176   3.244
  300HOH    HW2 2579   6.732   5.094   3.128
  301HOH     OW 2580   5.690   5.908   0.991
  301HOH    HW1 2581   5.608   5.908   1.049
  301HOH    HW2 2582   5.690   5.990   0.933
  302HOH     OW 2583   4.174   4.648   1.925
  302HOH    HW1 2584   4.092   4.648   1.983
  302HOH    HW2 2585   4.174   4.566   1.867
  303HOH     OW 2586   6.072   4.358   1.410
  303HOH    HW1 2587   6.072   4.439   1.352
  303HOH    HW2 2588   6.072   4.276   1.352
  304HOH     OW 2589   6.795   6.525   2.898
  304HOH    HW1 2590   6.877   6.525   2.956
  304HOH    HW2 2591   6.713   6.525   2.956
  305HOH     OW 2592   5.940   3.662   3.200
  305HOH    HW1 2593   6.022   3.662   3.258
  305HOH    HW2 2594   5.940   3.744   3.143
  306HOH     OW 2595   6.278   4.568   1.434
  306HOH    HW1 2596   6.359   4.568   1.492
  306HOH    HW2 2597   6.278   4.486   1.376
  307HOH     OW 2598   4.925   5.865   1.378
  307HOH    HW1 2599   4.843   5.865   1.435
  307HOH    HW2 2600   4.925   5.946   1.320
  308HOH     OW 2601   6.939   6.371   2.253
  308HOH    HW1 2602   6.858   6.371   2.311
  308HOH    HW2 2603   6.939   6.289   2.196
  309HOH     OW 2604   4.644   4.825   1.508
  309HOH    HW1 2605   4.644   4.907   1.450
  309HOH    HW2 2606   4.644   4.744   1.450
  310HOH     OW 2607   4.236   6.313   2.774
  310HOH    HW1 2608   4.318   6.313   2.832
  310HOH    HW2 2609   4.155   6.313   2.832
  311HOH     OW 2610   5.338   3.902   1.369
  311HOH    HW1 2611   5.419   3.902   1.427
  311HOH    HW2 2612   5.338   3.983   1.311
  312HOH     OW 2613   6.055   5.311   1.372
  312HOH    HW1 2614   6.137   5.311   1.430
  312HOH    HW2 2615   6.055   5.229   1.314
  313HOH     OW 2616   4.057   5.116   3.483
  313HOH    HW1 2617   3.975   5.116   3.541
  313HOH    HW2 2618   4.057   5.198   3.425
  315HOH     OW 2619   6.460   3.731   2.520
  315HOH    HW1 2620   6.379   3.731   2.578
  315HOH    HW2 2621   6.460   3.649   2.462
  316HOH     OW 2622   3.973   5.163   2.788
  316HOH    HW1 2623   3.973   5.244   2.730
  316HOH    HW2 2624   3.973   5.081   2.730
  317HOH     OW 2625   4.439   6.944   2.247
  317HOH    HW1 2626   4.521   6.944   2.304
  317HOH    HW2 2627   4.358   6.944   2.304
  318HOH     OW 2628   6.859   4.160   2.462
  318HOH    HW1 2629   6.941   4.160   2.520
  318HOH    HW2 2630   6.859   4.241   2.405
  319HOH     OW 2631   4.289   6.652   2.192
  319HOH    HW1 2632   4.371   6.652   2.250
  319HOH    HW2 2633   4.289   6.571   2.134
  320HOH     OW 2634   6.486   6.639   3.405
  320HOH    HW1 2635   6.404   6.639   3.463
  320HOH    HW2 2636   6.486   6.721   3.348
  321HOH     OW 2637   6.659   6.943   3.186
  321HOH    HW1 2638   6.577   6.943   3.243
  321HOH    HW2 2639   6.659   6.861   3.128
  322HOH     OW 2640   4.816   5.683   3.653
  322HOH    HW1 2641   4.816   5.765   3.596
  322HOH    HW2 2642   4.816   5.602   3.596
  323HOH     OW 2643   6.642   4.494   1.745
  323HOH    HW1 2644   6.724   4.494   1.803
  323HOH    HW2 2645   6.561   4.494   1.803
  324HOH     OW 2646   4.416   6.986   1.631
  324HOH    HW1 2647   4.497   6.986   1.688
  324HOH    HW2 2648   4.416   7.068   1.573
  325HOH     OW 2649   5.521   3.604   3.373
  325HOH    HW1 2650   5.603   3.604   3.431
  325HOH    HW2 2651   5.521   3.522   3.315
  326HOH     OW 2652   6.678   6.728   1.465
  326HOH    HW1 2653   6.596   6.728   1.523
  326HOH    HW2 2654   6.678   6.810   1.408
  327HOH     OW 2655   3.817   4.483   3.401
  327HOH    HW1 2656   3.735   4.483   3.458
  327HOH    HW2 2657   3.817   4.401   3.343
  328HOH     OW 2658   5.983   4.841   1.452
  328HOH    HW1 2659   5.983   4.923   1.395
  328HOH    HW2 2660   5.983   4.759   1.395
  329HOH     OW 2661   6.269   5.592   3.568
  329HOH    HW1 2662   6.351   5.592   3.626
  329HOH    HW2 2663   6.188   5.592   3.626
  330HOH     OW 2664   7.011   6.334   2.658
  330HOH    HW1 2665   7.093   6.334   2.716
  330HOH    HW2 2666   7.011   6.416   2.600
  331HOH     OW 2667   4.244   4.834   1.727
  331HOH    HW1 2668   4.326   4.834   1.784
  331HOH    HW2 2669   4.244   4.753   1.669
  332HOH     OW 2670   6.576   4.873   3.570
  332HOH    HW1 2671   6.495   4.873   3.628
  332HOH    HW2 2672   6.576   4.955   3.512
  333HOH     OW 2673   6.277   3.440   2.031
  333HOH    HW1 2674   6.196   3.440   2.088
  333HOH    HW2 2675   6.277   3.358   1.973
  334HOH     OW 2676   5.858   5.038   4.161
  334HOH    HW1 2677   5.858   5.120   4.103
  334HOH    HW2 2678   5.858   4.956   4.103
  335HOH     OW 2679   3.844   4.548   3.000
  335HOH    HW1 2680   3.926   4.548   3.058
  335HOH    HW2 2681   3.763   4.548   3.058
  336HOH     OW 2682   4.016   5.432   2.825
  336HOH    HW1 2683   4.098   5.432   2.882
  336HOH    HW2 2684   4.016   5.514   2.767
  337HOH     OW 2685   6.829   4.694   1.946
  337HOH    HW1 2686   6.910   4.694   2.004
  337HOH    HW2 2687   6.829   4.612   1.888
  338HOH     OW 2688   6.796   6.815   2.775
  338HOH    HW1 2689   6.714   6.815   2.833
  338HOH    HW2 2690   6.796   6.897   2.717
  339HOH     OW 2691   6.481   4.185   3.969
  339HOH    HW1 2692   6.400   4.185   4.027
  339HOH    HW2 2693   6.481   4.104   3.912
  340HOH     OW 2694   4.069   4.046   2.551
  340HOH    HW1 2695   4.069   4.127   2.493
  340HOH    HW2 2696   4.069   3.964   2.493
  341HOH     OW 2697   6.565   7.221   2.923
  341HOH    HW1 2698   6.647   7.221   2.981
  341HOH    HW2 2699   6.483   7.221   2.981
  342HOH     OW 2700   5.608   6.473   1.186
  342HOH    HW1 2701   5.690   6.473   1.244
  342HOH    HW2 2702   5.608   6.554   1.129
  343HOH     OW 2703   5.053   6.322   3.854
  343HOH    HW1 2704   5.135   6.322   3.911
  343HOH    HW2 2705   5.053   6.241   3.796
  344HOH     OW 2706   5.529   3.771   2.892
  344HOH    HW1 2707   5.448   3.771   2.950
  344HOH    HW2 2708   5.529   3.852   2.835
  345HOH     OW 2709   3.948   4.679   2.505
  345HOH    HW1 2710   3.866   4.679   2.563
  345HOH    HW2 2711   3.948   4.598   2.448
  346HOH     OW 2712   6.486   3.411   1.845
  346HOH    HW1 2713   6.486   3.493   1.788
  346HOH    HW2 2714   6.486   3.329   1.788
  347HOH     OW 2715   6.061   7.769   1.808
  347HOH    HW1 2716   6.143   7.769   1.866
  347HOH    HW2 2717   5.979   7.769   1.866
  348HOH     OW 2718   6.546   3.798   3.182
  348HOH    HW1 2719   6.628   3.798   3.240
  348HOH    HW2 2720   6.546   3.880   3.125
  349HOH     OW 2721   5.439   7.918   1.694
  349HOH    HW1 2722   5.521   7.918   1.752
  349HOH    HW2 2723   5.439   7.836   1.636
  350HOH     OW 2724   4.861   3.789   3.279
  350HOH    HW1 2725   4.779   3.789   3.337
  350HOH    HW2 2726   4.861   3.870   3.222
  351HOH     OW 2727   6.692   5.877   1.992
  351HOH    HW1 2728   6.610   5.877   2.050
  351HOH    HW2 2729   6.692   5.795   1.935
  352HOH     OW 2730   5.525   7.749   2.670
  352HOH    HW1 2731   5.525   7.831   2.612
  352HOH    HW2 2732   5.525   7.668   2.612
  353HOH     OW 2733   4.834   7.247   3.528
  353HOH    HW1 2734   4.915   7.247   3.586
  353HOH    HW2 2735   4.752   7.247   3.586
  354HOH     OW 2736   6.780   6.578   2.466
  354HOH    HW1 2737   6.862   6.578   2.523
  354HOH    HW2 2738   6.780   6.660   2.408
  355HOH     OW 2739   5.263   7.913   2.155
  355HOH    HW1 2740   5.344   7.913   2.213
  355HOH    HW2 2741   5.263   7.831   2.098
  356HOH     OW 2742   5.510   4.796   1.135
  356HOH    HW1 2743   5.428   4.796   1.193
  356HOH    HW2 2744   5.510   4.878   1.078
  357HOH     OW 2745   4.048   6.300   2.432
  357HOH    HW1 2746   3.967   6.300   2.490
  357HOH    HW2 2747   4.048   6.218   2.374
  358HOH     OW 2748   4.652   5.468   1.611
  358HOH    HW1 2749   4.652   5.550   1.553
  358HOH    HW2 2750   4.652   5.387   1.553
  359HOH     OW 2751   4.886   4.702   3.773
  359HOH    HW1 2752   4.968   4.702   3.831
  359HOH    HW2 2753   4.804   4.702   3.831
  360HOH     OW 2754   6.172   7.801   3.088
  360HOH    HW1 2755   6.254   7.801   3.146
  360HOH    HW2 2756   6.172   7.882   3.030
  361HOH     OW 2757   4.103   5.483   3.377
  361HOH    HW1 2758   4.185   5.483   3.435
  361HOH    HW2 2759   4.103   5.401   3.319
  362HOH     OW 2760   4.617   4.906   3.864
  362HOH    HW1 2761   4.536   4.906   3.921
  362HOH    HW2 2762   4.617   4.988   3.806
  363HOH     OW 2763   3.843   4.759   3.566
  363HOH    HW1 2764   3.761   4.759   3.623
  363HOH    HW2 2765   3.843   4.677   3.508
  364HOH     OW 2766   4.064   5.849   2.228
  364HOH    HW1 2767   4.064   5.931   2.170
  364HOH    HW2 2768   4.064   5.767   2.170
  365HOH     OW 2769   4.903   5.479   1.209
  365HOH    HW1 2770   4.985   5.479   1.267
  365HOH    HW2 2771   4.821   5.479   1.267
  366HOH     OW 2772   6.866   4.316   1.792
  366HOH    HW1 2773   6.948   4.316   1.849
  366HOH    HW2 2774   6.866   4.398   1.734
  367HOH     OW 2775   5.952   7.853   2.572
  367HOH    HW1 2776   6.034   7.853   2.630
  367HOH    HW2 2777   5.952   7.771   2.514
  368HOH     OW 2778   6.459   5.443   3.404
  368HOH    HW1 2779   6.377   5.443   3.462
  368HOH    HW2 2780   6.459   5.525   3.346
  369HOH     OW 2781   6.872   5.127   1.888
  369HOH    HW1 2782   6.791   5.127   1.946
  369HOH    HW2 2783   6.872   5.046   1.831
  370HOH     OW 2784   4.946   4.249   1.004
  370HOH    HW1 2785   4.946   4.331   0.946
  370HOH    HW2 2786   4.946   4.167   0.946
  371HOH     OW 2787   5.138   5.601   1.280
  371HOH    HW1 2788   5.219   5.601   1.338
  371HOH    HW2 2789   5.056   5.601   1.338
  372HOH     OW 2790   4.460   3.895   1.467
  372HOH    HW1 2791   4.542   3.895   1.525
  372HOH    HW2 2792   4.460   3.977   1.409
  373HOH     OW 2793   5.978   7.654   3.162
  373HOH    HW1 2794   6.060   7.654   3.220
  373HOH    HW2 2795   5.978   7.573   3.105
  374HOH     OW 2796   4.471   6.345   1.592
  374HOH    HW1 2797   4.390   6.345   1.650
  374HOH    HW2 2798   4.471   6.427   1.534
  375HOH     OW 2799   6.748   4.410   2.912
  375HOH    HW1 2800   6.666   4.410   2.970
  375HOH    HW2 2801   6.748   4.328   2.854
  376HOH     OW 2802   7.024   5.130   2.815
  376HOH    HW1 2803   7.024   5.211   2.758
  376HOH    HW2 2804   7.024   5.048   2.758
  377HOH     OW 2805   6.450   5.373   1.798
  377HOH    HW1 2806   6.532   5.373   1.856
  377HOH    HW2 2807   6.368   5.373   1.856
  378HOH     OW 2808   4.083   6.134   2.145
  378HOH    HW1 2809   4.165   6.134   2.203
  378HOH    HW2 2810   4.083   6.215   2.087
  379HOH     OW 2811   5.770   4.984   1.144
  379HOH    HW1 2812   5.852   4.984   1.202
  379HOH    HW2 2813   5.770   4.903   1.086
  380HOH     OW 2814   4.979   3.665   1.569
  380HOH    HW1 2815   4.897   3.665   1.627
  380HOH    HW2 2816   4.979   3.746   1.512
  381HOH     OW 2817   5.404   5.739   1.166
  381HOH    HW1 2818   5.322   5.739   1.224
  381HOH    HW2 2819   5.404   5.658   1.108
  382HOH     OW 2820   6.231   7.894   2.847
  382HOH    HW1 2821   6.231   7.976   2.789
  382HOH    HW2 2822   6.231   7.812   2.789
  383HOH     OW 2823   6.182   4.496   4.196
  383HOH    HW1 2824   6.264   4.496   4.254
  383HOH    HW2 2825   6.101   4.496   4.254
  384HOH     OW 2826   5.418   3.999   3.768
  384HOH    HW1 2827   5.499   3.999   3.825
  384HOH    HW2 2828   5.418   4.081   3.710
  386HOH     OW 2829   5.461   3.541   2.038
  386HOH    HW1 2830   5.542   3.541   2.095
  386HOH    HW2 2831   5.461   3.459   1.980
  387HOH     OW 2832   5.533   6.182   1.093
  387HOH    HW1 2833   5.451   6.182   1.151
  387HOH    HW2 2834   5.533   6.264   1.035
  388HOH     OW 2835   4.315   5.645   3.413
  388HOH    HW1 2836   4.233   5.645   3.471
  388HOH    HW2 2837   4.315   5.563   3.355
  389HOH     OW 2838   6.466   7.590   2.024
  389HOH    HW1 2839   6.466   7.672   1.966
  389HOH    HW2 2840   6.466   7.509   1.966
  390HOH     OW 2841   4.097   5.947   2.633
  390HOH    HW1 2842   4.178   5.947   2.691
  390HOH    HW2 2843   4.015   5.947   2.691
  391HOH     OW 2844   7.077   4.277   1.936
  391HOH    HW1 2845   7.158   4.277   1.993
  391HOH    HW2 2846   7.077   4.358   1.878
  392HOH     OW 2847   4.751   3.829   3.536
  392HOH    HW1 2848   4.832   3.829   3.594
  392HOH    HW2 2849   4.751   3.747   3.478
  393HOH     OW 2850   4.160   6.413   2.087
  393HOH    HW1 2851   4.078   6.413   2.145
  393HOH    HW2 2852   4.160   6.494   2.030
  394HOH     OW 2853   6.778   5.470   1.996
  394HOH    HW1 2854   6.697   5.470   2.053
  394HOH    HW2 2855   6.778   5.388   1.938
  395HOH     OW 2856   4.827   6.105   1.520
  395HOH    HW1 2857   4.827   6.186   1.463
  395HOH    HW2 2858   4.827   6.023   1.463
  397HOH     OW 2859   4.617   6.480   3.489
  397HOH    HW1 2860   4.699   6.480   3.547
  397HOH    HW2 2861   4.536   6.480   3.547
  398HOH     OW 2862   5.615   6.571   3.854
  398HOH    HW1 2863   5.696   6.571   3.912
  398HOH    HW2 2864   5.615   6.653   3.797
  399HOH     OW 2865   4.080   4.607   3.735
  399HOH    HW1 2866   4.162   4.607   3.793
  399HOH    HW2 2867   4.080   4.526   3.677
  401HOH     OW 2868   6.636   6.348   3.042
  401HOH    HW1 2869   6.555   6.348   3.100
  401HOH    HW2 2870   6.636   6.430   2.984
  402HOH     OW 2871   5.581   4.390   4.197
  402HOH    HW1 2872   5.499   4.390   4.255
  402HOH    HW2 2873   5.581   4.308   4.139
  403HOH     OW 2874   3.932   4.065   2.110
  403HOH    HW1 2875   3.932   4.147   2.052
  403HOH    HW2 2876   3.932   3.983   2.052
  404HOH     OW 2877   3.866   5.255   2.400
  404HOH    HW1 2878   3.948   5.255   2.458
  404HOH    HW2 2879   3.785   5.255   2.458
  406HOH     OW 2880   6.988   5.312   2.614
  406HOH    HW1 2881   7.070   5.312   2.672
  406HOH    HW2 2882   6.988   5.393   2.556
  407HOH     OW 2883   4.011   4.471   1.581
  407HOH    HW1 2884   4.093   4.471   1.639
  407HOH    HW2 2885   4.011   4.389   1.524
  408HOH     OW 2886   5.638   3.717   3.779
  408HOH    HW1 2887   5.557   3.717   3.837
  408HOH    HW2 2888   5.638   3.798   3.721
  409HOH     OW 2889   3.790   5.091   3.265
  409HOH    HW1 2890   3.709   5.091   3.322
  409HOH    HW2 2891   3.790   5.010   3.207
  410HOH     OW 2892   6.472   4.053   3.018
  410HOH    HW1 2893   6.472   4.135   2.960
  410HOH    HW2 2894   6.472   3.971   2.960
  411HOH     OW 2895   4.264   4.782   2.151
  411HOH    HW1 2896   4.345   4.782   2.209
  411HOH    HW2 2897   4.182   4.782   2.209
  412HOH     OW 2898   6.151   3.611   3.808
  412HOH    HW1 2899   6.233   3.611   3.865
  412HOH    HW2 2900   6.151   3.692   3.750
  413HOH     OW 2901   4.298   4.097   1.355
  413HOH    HW1 2902   4.380   4.097   1.413
  413HOH    HW2 2903   4.298   4.015   1.297
  414HOH     OW 2904   4.725   4.996   1.223
  414HOH    HW1 2905   4.644   4.996   1.281
  414HOH    HW2 2906   4.725   5.077   1.165
  415HOH     OW 2907   6.912   5.806   2.487
  415HOH    HW1 2908   6.830   5.806   2.545
  415HOH    HW2 2909   6.912   5.724   2.429
  416HOH     OW 2910   7.033   6.198   2.446
  416HOH    HW1 2911   7.033   6.280   2.388
  416HOH    HW2 2912   7.033   6.116   2.388
  417HOH     OW 2913   4.814   7.842   2.560
  417HOH    HW1 2914   4.895   7.842   2.618
  417HOH    HW2 2915   4.732   7.842   2.618
  418HOH     OW 2916   6.311   6.365   3.539
  418HOH    HW1 2917   6.393   6.365   3.597
  418HOH    HW2 2918   6.311   6.447   3.481
  419HOH     OW 2919   5.439   7.507   3.370
  419HOH    HW1 2920   5.520   7.507   3.428
  419HOH    HW2 2921   5.439   7.425   3.312
  420HOH     OW 2922   6.577   7.053   3.434
  420HOH    HW1 2923   6.496   7.053   3.492
  420HOH    HW2 2924   6.577   7.135   3.377
  421HOH     OW 2925   4.237   5.076   1.879
  421HOH    HW1 2926   4.155   5.076   1.936
  421HOH    HW2 2927   4.237   4.995   1.821
  422HOH     OW 2928   4.688   7.307   1.838
  422HOH    HW1 2929   4.688   7.389   1.780
  422HOH    HW2 2930   4.688   7.225   1.780
  423HOH     OW 2931   3.930   5.369   3.109
  423HOH    HW1 2932   4.012   5.369   3.167
  423HOH    HW2 2933   3.848   5.369   3.167
  424HOH     OW 2934   6.556   7.609   2.387
  424HOH    HW1 2935   6.638   7.609   2.445
  424HOH    HW2 2936   6.556   7.691   2.329
  425HOH     OW 2937   6.758   4.241   1.505
  425HOH    HW1 2938   6.840   4.241   1.562
  425HOH    HW2 2939   6.758   4.159   1.447
  426HOH     OW 2940   5.158   7.843   3.028
  426HOH    HW1 2941   5.077   7.843   3.086
  426HOH    HW2 2942   5.158   7.924   2.970
  427HOH     OW 2943   6.367   6.210   1.386
  427HOH    HW1 2944   6.285   6.210   1.443
  427HOH    HW2 2945   6.367   6.128   1.328
  429HOH     OW 2946   6.570   4.447   1.453
  429HOH    HW1 2947   6.570   4.528   1.395
  429HOH    HW2 2948   6.570   4.365   1.395
  430HOH     OW 2949   6.376   7.606   2.790
  430HOH    HW1 2950   6.458   7.606   2.848
  430HOH    HW2 2951   6.295   7.606   2.848
  431HOH     OW 2952   6.729   4.289   3.320
  431HOH    HW1 2953   6.810   4.289   3.378
  431HOH    HW2 2954   6.729   4.371   3.262
  432HOH     OW 2955   4.780   5.268   3.714
  432HOH    HW1 2956   4.862   5.268   3.772
  432HOH    HW2 2957   4.780   5.187   3.656
  434HOH     OW 2958   6.417   5.418   1.550
  434HOH    HW1 2959   6.335   5.418   1.608
  434HOH    HW2 2960   6.417   5.500   1.492
  435HOH     OW 2961   6.774   4.748   3.020
  435HOH    HW1 2962   6.693   4.748   3.078
  435HOH    HW2 2963   6.774   4.666   2.962
  436HOH     OW 2964   6.602   4.144   1.307
  436HOH    HW1 2965   6.602   4.226   1.249
  436HOH    HW2 2966   6.602   4.063   1.249
  438HOH     OW 2967   4.768   7.461   3.276
  438HOH    HW1 2968   4.850   7.461   3.334
  438HOH    HW2 2969   4.686   7.461   3.334
  439HOH     OW 2970   6.590   3.729   3.431
  439HOH    HW1 2971   6.672   3.729   3.489
  439HOH    HW2 2972   6.590   3.811   3.373
  440HOH     OW 2973   4.034   4.080   1.628
  440HOH    HW1 2974   4.116   4.080   1.686
  440HOH    HW2 2975   4.034   3.998   1.570
  441HOH     OW 2976   6.802   4.073   3.487
  441HOH    HW1 2977   6.720   4.073   3.544
  441HOH    HW2 2978   6.802   4.155   3.429
  442HOH     OW 2979   4.516   4.768   1.208
  442HOH    HW1 2980   4.435   4.768   1.265
  442HOH    HW2 2981   4.516   4.686   1.150
  443HOH     OW 2982   5.818   3.606   2.035
  443HOH    HW1 2983   5.818   3.688   1.977
  443HOH    HW2 2984   5.818   3.525   1.977
  444HOH     OW 2985   6.400   7.140   1.426
  444HOH    HW1 2986   6.481   7.140   1.484
  444HOH    HW2 2987   6.318   7.140   1.484
  445HOH     OW 2988   4.443   6.116   1.701
  445HOH    HW1 2989   4.525   6.116   1.759
  445HOH    HW2 2990   4.443   6.198   1.643
  446HOH     OW 2991   6.797   4.393   3.652
  446HOH    HW1 2992   6.879   4.393   3.710
  446HOH    HW2 2993   6.797   4.311   3.595
  447HOH     OW 2994   4.311   5.811   1.753
  447HOH    HW1 2995   4.230   5.811   1.810
  447HOH    HW2 2996   4.311   5.893   1.695
  448HOH     OW 2997   4.634   4.370   1.034
  448HOH    HW1 2998   4.553   4.370   1.091
  448HOH    HW2 2999   4.634   4.288   0.976
  449HOH     OW 3000   5.430   4.556   1.194
  449HOH    HW1 3001   5.430   4.637   1.136
  449HOH    HW2 3002   5.430   4.474   1.136
  450HOH     OW 3003   6.525   5.688   1.759
  450HOH    HW1 3004   6.606   5.688   1.816
  450HOH    HW2 3005   6.443   5.688   1.816
  451HOH     OW 3006   6.976   5.283   2.235
  451HOH    HW1 3007   7.058   5.283   2.292
  451HOH    HW2 3008   6.976   5.365   2.177
  452HOH     OW 3009   5.973   4.227   4.149
  452HOH    HW1 3010   6.055   4.227   4.207
  452HOH    HW2 3011   5.973   4.145   4.092
  453HOH     OW 3012   4.057   4.844   2.292
  453HOH    HW1 3013   3.976   4.844   2.350
  453HOH    HW2 3014   4.057   4.926   2.235
  454HOH     OW 3015   5.656   5.405   4.049
  454HOH    HW1 3016   5.574   5.405   4.107
  454HOH    HW2 3017   5.656   5.323   3.991
  455HOH     OW 3018   5.217   6.636   1.228
  455HOH    HW1 3019   5.217   6.717   1.170
  455HOH    HW2 3020   5.217   6.554   1.170
  456HOH     OW 3021   4.454   7.212   2.484
  456HOH    HW1 3022   4.535   7.212   2.542
  456HOH    HW2 3023   4.372   7.212   2.542
  457HOH     OW 3024   6.137   5.678   3.807
  457HOH    HW1 3025   6.218   5.678   3.864
  457HOH    HW2 3026   6.137   5.759   3.749
  458HOH     OW 3027   4.791   4.631   4.042
  458HOH    HW1 3028   4.872   4.631   4.100
  458HOH    HW2 3029   4.791   4.549   3.984
  459HOH     OW 3030   4.510   5.936   3.505
  459HOH    HW1 3031   4.428   5.936   3.563
  459HOH    HW2 3032   4.510   6.017   3.448
  460HOH     OW 3033   4.978   7.633   3.195
  460HOH    HW1 3034   4.897   7.633   3.253
  460HOH    HW2 3035   4.978   7.551   3.138
  461HOH     OW 3036   4.382   6.647   3.149
  461HOH    HW1 3037   4.382   6.729   3.091
  461HOH    HW2 3038   4.382   6.566   3.091
  462HOH     OW 3039   5.260   3.703   3.368
  462HOH    HW1 3040   5.342   3.703   3.426
  462HOH    HW2 3041   5.179   3.703   3.426
  463HOH     OW 3042   4.334   4.565   1.361
  463HOH    HW1 3043   4.416   4.565   1.419
  463HOH    HW2 3044   4.334   4.646   1.303
  464HOH     OW 3045   4.112   3.551   1.979
  464HOH    HW1 3046   4.194   3.551   2.037
  464HOH    HW2 3047   4.112   3.470   1.921
  465HOH     OW 3048   6.396   3.985   1.238
  465HOH    HW1 3049   6.314   3.985   1.295
  465HOH    HW2 3050   6.396   4.067   1.180
  466HOH     OW 3051   6.037   3.738   2.942
  466HOH    HW1 3052   5.955   3.738   2.999
  466HOH    HW2 3053   6.037   3.656   2.884
  468HOH     OW 3054   5.512   4.994   4.192
  468HOH    HW1 3055   5.512   5.075   4.135
  468HOH    HW2 3056   5.512   4.912   4.135
  469HOH     OW 3057   5.923   7.432   1.461
  469HOH    HW1 3058   6.005   7.432   1.519
  469HOH    HW2 3059   5.841   7.432   1.519
  470HOH     OW 3060   6.767   3.677   2.290
  470HOH    HW1 3061   6.848   3.677   2.347
  470HOH    HW2 3062   6.767   3.759   2.232
  471HOH     OW 3063   6.609   7.236   1.616
  471HOH    HW1 3064   6.690   7.236   1.674
  471HOH    HW2 3065   6.609   7.154   1.558
  472HOH     OW 3066   6.370   4.913   1.531
  472HOH    HW1 3067   6.288   4.913   1.589
  472HOH    HW2 3068   6.370   4.995   1.474
  473HOH     OW 3069   5.524   7.863   2.220
  473HOH    HW1 3070   5.442   7.863   2.278
  473HOH    HW2 3071   5.524   7.781   2.162
  474HOH     OW 3072   5.823   5.674   1.112
  474HOH    HW1 3073   5.823   5.756   1.054
  474HOH    HW2 3074   5.823   5.592   1.054
  475HOH     OW 3075   3.979   5.359   2.091
  475HOH    HW1 3076   4.061   5.359   2.149
  475HOH    HW2 3077   3.898   5.359   2.149
  476HOH     OW 3078   5.865   6.761   3.748
  476HOH    HW1 3079   5.947   6.761   3.806
  476HOH    HW2 3080   5.865   6.843   3.690
  477HOH     OW 3081   6.521   6.569   1.341
  477HOH    HW1 3082   6.602   6.569   1.399
  477HOH    HW2 3083   6.521   6.487   1.284
  478HOH     OW 3084   5.256   7.001   3.613
  478HOH    HW1 3085   5.175   7.001   3.671
  478HOH    HW2 3086   5.256   7.083   3.555
  479HOH     OW 3087   6.916   5.400   3.051
  479HOH    HW1 3088   6.834   5.400   3.108
  479HOH    HW2 3089   6.916   5.319   2.993
  480HOH     OW 3090   5.411   3.668   1.465
  480HOH    HW1 3091   5.411   3.750   1.407
  480HOH    HW2 3092   5.411   3.586   1.407
  481HOH     OW 3093   4.131   3.728   2.796
  481HOH    HW1 3094   4.213   3.728   2.854
  481HOH    HW2 3095   4.049   3.728   2.854
  482HOH     OW 3096   5.945   5.479   4.116
  482HOH    HW1 3097   6.026   5.479   4.174
  482HOH    HW2 3098   5.945   5.561   4.059
  483HOH     OW 3099   4.139   4.712   3.979
  483HOH    HW1 3100   4.221   4.712   4.036
  483HOH    HW2 3101   4.139   4.630   3.921
  484HOH     OW 3102   4.022   5.542   2.263
  484HOH    HW1 3103   3.940   5.542   2.320
  484HOH    HW2 3104   4.022   5.623   2.205
  485HOH     OW 3105   5.677   3.469   1.724
  485HOH    HW1 3106   5.596   3.469   1.782
  485HOH    HW2 3107   5.677   3.387   1.666
  486HOH     OW 3108   4.018   3.786   2.220
  486HOH    HW1 3109   4.018   3.867   2.162
  486HOH    HW2 3110   4.018   3.704   2.162
  487HOH     OW 3111   5.243   6.479   3.967
  487HOH    HW1 3112   5.324   6.479   4.025
  487HOH    HW2 3113   5.161   6.479   4.025
  488HOH     OW 3114   4.579   5.235   1.393
  488HOH    HW1 3115   4.660   5.235   1.450
  488HOH    HW2 3116   4.579   5.316   1.335
  489HOH     OW 3117   6.925   4.021   2.051
  489HOH    HW1 3118   7.007   4.021   2.108
  489HOH    HW2 3119   6.925   3.940   1.993
  490HOH     OW 3120   5.045   3.528   1.951
  490HOH    HW1 3121   4.963   3.528   2.008
  490HOH    HW2 3122   5.045   3.610   1.893
  491HOH     OW 3123   6.077   6.278   1.341
  491HOH    HW1 3124   5.995   6.278   1.399
  491HOH    HW2 3125   6.077   6.197   1.283
  493HOH     OW 3126   4.218   6.506   2.567
  493HOH    HW1 3127   4.218   6.587   2.509
  493HOH    HW2 3128   4.218   6.424   2.509
  494HOH     OW 3129   4.938   7.798   2.335
  494HOH    HW1 3130   5.019   7.798   2.392
  494HOH    HW2 3131   4.856   7.798   2.392
  495HOH     OW 3132   6.087   7.840   2.130
  495HOH    HW1 3133   6.169   7.840   2.188
  495HOH    HW2 3134   6.087   7.922   2.072
  496HOH     OW 3135   6.697   4.104   3.782
  496HOH    HW1 3136   6.779   4.104   3.840
  496HOH    HW2 3137   6.697   4.023   3.724
  497HOH     OW 3138   6.433   7.280   3.510
  497HOH    HW1 3139   6.352   7.280   3.567
  497HOH    HW2 3140   6.433   7.362   3.452
  498HOH     OW 3141   6.615   5.508   3.206
  498HOH    HW1 3142   6.534   5.508   3.264
  498HOH    HW2 3143   6.615   5.426   3.148
  499HOH     OW 3144   5.101   3.891   1.545
  499HOH    HW1 3145   5.101   3.973   1.487
  499HOH    HW2 3146   5.101   3.809   1.487
  500HOH     OW 3147   6.522   5.080   3.432
  500HOH    HW1 3148   6.604   5.080   3.490
  500HOH    HW2 3149   6.441   5.080   3.490
  501HOH     OW 3150   5.595   5.957   3.951
  501HOH    HW1 3151   5.677   5.957   4.009
  501HOH    HW2 3152   5.595   6.039   3.894
  503HOH     OW 3153   5.759   4.694   1.210
  503HOH    HW1 3154   5.841   4.694   1.268
  503HOH    HW2 3155   5.759   4.612   1.152
  504HOH     OW 3156   5.815   4.810   4.314
  504HOH    HW1 3157   5.733   4.810   4.372
  504HOH    HW2 3158   5.815   4.891   4.256
  505HOH     OW 3159   5.857   4.434   4.347
  505HOH    HW1 3160   5.775   4.434   4.405
  505HOH    HW2 3161   5.857   4.352   4.290
  506HOH     OW 3162   4.512   4.152   4.124
  506HOH    HW1 3163   4.512   4.234   4.066
  506HOH    HW2 3164   4.512   4.070   4.066
  507HOH     OW 3165   5.767   4.405   1.455
  507HOH    HW1 3166   5.848   4.405   1.513
  507HOH    HW2 3167   5.685   4.405   1.513
  508HOH     OW 3168   6.334   5.313   3.799
  508HOH    HW1 3169   6.416   5.313   3.857
  508HOH    HW2 3170   6.334   5.395   3.741
  509HOH     OW 3171   6.536   7.019   2.432
  509HOH    HW1 3172   6.618   7.019   2.489
  509HOH    HW2 3173   6.536   6.938   2.374
  510HOH     OW 3174   6.141   3.702   1.358
  510HOH    HW1 3175   6.059   3.702   1.416
  510HOH    HW2 3176   6.141   3.784   1.300
  512HOH     OW 3177   4.590   7.073   2.062
  512HOH    HW1 3178   4.508   7.073   2.120
  512HOH    HW2 3179   4.590   6.991   2.004
  513HOH     OW 3180   6.675   4.648   3.504
  513HOH    HW1 3181   6.675   4.730   3.446
  513HOH    HW2 3182   6.675   4.566   3.446
  514HOH     OW 3183   5.033   4.871   1.096
  514HOH    HW1 3184   5.115   4.871   1.154
  514HOH    HW2 3185   4.952   4.871   1.154
  516HOH     OW 3186   3.884   4.303   1.738
  516HOH    HW1 3187   3.966   4.303   1.796
  516HOH    HW2 3188   3.884   4.385   1.681
  517HOH     OW 3189   4.162   3.711   3.217
  517HOH    HW1 3190   4.243   3.711   3.275
  517HOH    HW2 3191   4.162   3.629   3.159
  518HOH     OW 3192   6.902   3.780   1.917
  518HOH    HW1 3193   6.821   3.780   1.975
  518HOH    HW2 3194   6.902   3.861   1.860
  519HOH     OW 3195   4.415   4.756   4.079
  519HOH    HW1 3196   4.333   4.756   4.137
  519HOH    HW2 3197   4.415   4.675   4.021
  520HOH     OW 3198   4.896   4.292   3.975
  520HOH    HW1 3199   4.896   4.374   3.917
  520HOH    HW2 3200   4.896   4.210   3.917
  522HOH     OW 3201   5.618   3.963   3.971
  522HOH    HW1 3202   5.700   3.963   4.028
  522HOH    HW2 3203   5.537   3.963   4.028
  523HOH     OW 3204   4.524   5.040   1.556
  523HOH    HW1 3205   4.605   5.040   1.614
  523HOH    HW2 3206   4.524   5.122   1.499
  524HOH     OW 3207   5.035   4.868   3.926
  524HOH    HW1 3208   5.117   4.868   3.984
  524HOH    HW2 3209   5.035   4.786   3.869
  526HOH     OW 3210   6.575   3.398   1.570
  526HOH    HW1 3211   6.494   3.398   1.628
  526HOH    HW2 3212   6.575   3.480   1.512
  530HOH     OW 3213   4.780   7.387   2.187
  530HOH    HW1 3214   4.698   7.387   2.245
  530HOH    HW2 3215   4.780   7.306   2.129
  531HOH     OW 3216   6.332   6.976   3.611
  531HOH    HW1 3217   6.332   7.057   3.554
  531HOH    HW2 3218   6.332   6.894   3.554
  534HOH     OW 3219   5.152   5.573   4.054
  534HOH    HW1 3220   5.234   5.573   4.111
  534HOH    HW2 3221   5.071   5.573   4.111
  535HOH     OW 3222   4.242   4.253   4.085
  535HOH    HW1 3223   4.323   4.253   4.142
  535HOH    HW2 3224   4.242   4.335   4.027
  536HOH     OW 3225   6.108   7.543   1.675
  536HOH    HW1 3226   6.189   7.543   1.732
  536HOH    HW2 3227   6.108   7.462   1.617
  538HOH     OW 3228   4.970   6.116   1.216
  538HOH    HW1 3229   4.888   6.116   1.274
  538HOH    HW2 3230   4.970   6.198   1.158
  539HOH     OW 3231   6.060   3.388   3.601
  539HOH    HW1 3232   5.979   3.388   3.658
  539HOH    HW2 3233   6.060   3.306   3.543
  540HOH     OW 3234   6.043   6.358   3.843
  540HOH    HW1 3235   6.043   6.439   3.785
  540HOH    HW2 3236   6.043   6.276   3.785
  541HOH     OW 3237   7.092   4.616   2.394
  541HOH    HW1 3238   7.174   4.616   2.452
  541HOH    HW2 3239   7.011   4.616   2.452
  543HOH     OW 3240   6.493   7.954   2.209
  543HOH    HW1 3241   6.575   7.954   2.267
  543HOH    HW2 3242   6.493   8.035   2.151
  544HOH     OW 3243   5.902   7.527   3.455
  544HOH    HW1 3244   5.984   7.527   3.513
  544HOH    HW2 3245   5.902   7.446   3.397
  545HOH     OW 3246   4.924   5.589   3.893
  545HOH    HW1 3247   4.842   5.589   3.951
  545HOH    HW2 3248   4.924   5.671   3.836
  550HOH     OW 3249   5.375   3.431   1.812
  550HOH    HW1 3250   5.294   3.431   1.870
  550HOH    HW2 3251   5.375   3.349   1.754
  551HOH     OW 3252   6.358   3.411   3.573
  551HOH    HW1 3253   6.358   3.492   3.515
  551HOH    HW2 3254   6.358   3.329   3.515
  552HOH     OW 3255   4.787   3.702   1.369
  552HOH    HW1 3256   4.869   3.702   1.427
  552HOH    HW2 3257   4.706   3.702   1.427
  553HOH     OW 3258   6.780   6.578   2.110
  553HOH    HW1 3259   6.861   6.578   2.168
  553HOH    HW2 3260   6.780   6.660   2.052
  554HOH     OW 3261   4.631   3.455   2.388
  554HOH    HW1 3262   4.713   3.455   2.446
  554HOH    HW2 3263   4.631   3.374   2.330
  557HOH     OW 3264   6.898   4.831   2.802
  557HOH    HW1 3265   6.817   4.831   2.860
  557HOH    HW2 3266   6.898   4.913   2.744
  558HOH     OW 3267   4.685   6.094   3.622
  558HOH    HW1 3268   4.603   6.094   3.679
  558HOH    HW2 3269   4.685   6.012   3.564
  559HOH     OW 3270   4.047   5.672   3.084
  559HOH    HW1 3271   4.047   5.754   3.026
  559HOH    HW2 3272   4.047   5.590   3.026
  560HOH     OW 3273   3.695   4.086   3.770
  560HOH    HW1 3274   3.777   4.086   3.828
  560HOH    HW2 3275   3.613   4.086   3.828
  562HOH     OW 3276   7.075   4.572   2.035
  562HOH    HW1 3277   7.156   4.572   2.093
  562HOH    HW2 3278   7.075   4.653   1.977
  563HOH     OW 3279   3.981   4.499   2.072
  563HOH    HW1 3280   4.063   4.499   2.130
  563HOH    HW2 3281   3.981   4.417   2.014
  564HOH     OW 3282   3.935   3.693   1.687
  564HOH    HW1 3283   3.854   3.693   1.744
  564HOH    HW2 3284   3.935   3.775   1.629
  565HOH     OW 3285   5.646   8.005   3.011
  565HOH    HW1 3286   5.564   8.005   3.069
  565HOH    HW2 3287   5.646   7.923   2.953
  567HOH     OW 3288   6.295   4.302   1.297
  567HOH    HW1 3289   6.295   4.384   1.239
  567HOH    HW2 3290   6.295   4.220   1.239
  569HOH     OW 3291   7.011   5.796   2.770
  569HOH    HW1 3292   7.093   5.796   2.827
  569HOH    HW2 3293   6.929   5.796   2.827
  571HOH     OW 3294   4.866   4.571   0.974
  571HOH    HW1 3295   4.947   4.571   1.031
  571HOH    HW2 3296   4.866   4.652   0.916
  572HOH     OW 3297   6.615   6.274   3.371
  572HOH    HW1 3298   6.697   6.274   3.429
  572HOH    HW2 3299   6.615   6.192   3.313
  575HOH     OW 3300   4.396   5.253   1.772
  575HOH    HW1 3301   4.314   5.253   1.830
  575HOH    HW2 3302   4.396   5.334   1.714
  576HOH     OW 3303   4.752   7.210   1.321
  576HOH    HW1 3304   4.670   7.210   1.379
  576HOH    HW2 3305   4.752   7.129   1.263
  578HOH     OW 3306   6.464   3.846   3.873
  578HOH    HW1 3307   6.464   3.928   3.815
  578HOH    HW2 3308   6.464   3.764   3.815
  581HOH     OW 3309   5.088   5.218   1.092
  581HOH    HW1 3310   5.170   5.218   1.150
  581HOH    HW2 3311   5.007   5.218   1.150
  586HOH     OW 3312   6.556   3.724   1.435
  586HOH    HW1 3313   6.638   3.724   1.493
  586HOH    HW2 3314   6.556   3.806   1.378
  587HOH     OW 3315   5.068   7.355   3.419
  587HOH    HW1 3316   5.150   7.355   3.477
  587HOH    HW2 3317   5.068   7.273   3.361
  588HOH     OW 3318   5.671   7.753   3.312
  588HOH    HW1 3319   5.590   7.753   3.370
  588HOH    HW2 3320   5.671   7.835   3.255
  589HOH     OW 3321   5.777   4.732   2.650
  589HOH    HW1 3322   5.695   4.732   2.708
  589HOH    HW2 3323   5.777   4.650   2.592
  590HOH     OW 3324   5.182   4.358   1.106
  590HOH    HW1 3325   5.182   4.440   1.048
  590HOH    HW2 3326   5.182   4.277   1.048
  592HOH     OW 3327   5.857   3.952   4.176
  592HOH    HW1 3328   5.939   3.952   4.234
  592HOH    HW2 3329   5.775   3.952   4.234
  594HOH     OW 3330   6.406   3.780   2.847
  594HOH    HW1 3331   6.487   3.780   2.904
  594HOH    HW2 3332   6.406   3.861   2.789
  595HOH     OW 3333   6.703   5.737   3.272
  595HOH    HW1 3334   6.785   5.737   3.330
  595HOH    HW2 3335   6.703   5.655   3.214
  596HOH     OW 3336   5.225   7.922   2.771
  596HOH    HW1 3337   5.143   7.922   2.829
  596HOH    HW2 3338   5.225   8.004   2.713
  597HOH     OW 3339   6.281   5.981   3.548
  597HOH    HW1 3340   6.200   5.981   3.606
  597HOH    HW2 3341   6.281   5.899   3.490
  598HOH     OW 3342   4.100   5.045   2.130
  598HOH    HW1 3343   4.100   5.127   2.072
  598HOH    HW2 3344   4.100   4.963   2.072
  600HOH     OW 3345   6.555   4.276   3.109
  600HOH    HW1 3346   6.637   4.276   3.167
  600HOH    HW2 3347   6.473   4.276   3.167
  601HOH     OW 3348   4.288   3.553   2.216
  601HOH    HW1 3349   4.370   3.553   2.273
  601HOH    HW2 3350   4.288   3.635   2.158
  602HOH     OW 3351   6.508   4.742   3.789
  602HOH    HW1 3352   6.589   4.742   3.847
  602HOH    HW2 3353   6.508   4.660   3.732
  603HOH     OW 3354   4.462   7.428   3.176
  603HOH    HW1 3355   4.381   7.428   3.234
  603HOH    HW2 3356   4.462   7.510   3.118
  608HOH     OW 3357   5.136   4.142   1.269
  608HOH    HW1 3358   5.055   4.142   1.327
  608HOH    HW2 3359   5.136   4.060   1.212
  609HOH     OW 3360   5.408   5.570   4.056
  609HOH    HW1 3361   5.408   5.652   3.998
  609HOH    HW2 3362   5.408   5.488   3.998
  610HOH     OW 3363   4.602   7.457   2.970
  610HOH    HW1 3364   4.683   7.457   3.028
  610HOH    HW2 3365   4.520   7.457   3.028
  612HOH     OW 3366   6.886   5.014   3.030
  612HOH    HW1 3367   6.968   5.014   3.088
  612HOH    HW2 3368   6.886   5.095   2.972
  615HOH     OW 3369   6.217   5.072   3.958
  615HOH    HW1 3370   6.299   5.072   4.016
  615HOH    HW2 3371   6.217   4.991   3.900
  616HOH     OW 3372   4.229   3.516   2.682
  616HOH    HW1 3373   4.147   3.516   2.739
  616HOH    HW2 3374   4.229   3.598   2.624
  617HOH     OW 3375   5.634   7.932   1.998
  617HOH    HW1 3376   5.552   7.932   2.056
  617HOH    HW2 3377   5.634   7.850   1.940
  619HOH     OW 3378   4.920   7.845   2.864
  619HOH    HW1 3379   4.920   7.927   2.806
  619HOH    HW2 3380   4.920   7.764   2.806
  620HOH     OW 3381   4.455   7.239   1.745
  620HOH    HW1 3382   4.537   7.239   1.803
  620HOH    HW2 3383   4.374   7.239   1.803
  621HOH     OW 3384   3.873   4.028   3.146
  621HOH    HW1 3385   3.955   4.028   3.204
  621HOH    HW2 3386   3.873   4.110   3.088
  622HOH     OW 3387   4.087   4.315   1.369
  622HOH    HW1 3388   4.169   4.315   1.427
  622HOH    HW2 3389   4.087   4.233   1.311
  623HOH     OW 3390   5.338   3.742   2.700
  623HOH    HW1 3391   5.257   3.742   2.758
  623HOH    HW2 3392   5.338   3.823   2.642
  624HOH     OW 3393   6.231   3.476   3.196
  624HOH    HW1 3394   6.150   3.476   3.254
  624HOH    HW2 3395   6.231   3.394   3.138
  627HOH     OW 3396   4.984   7.316   1.359
  627HOH    HW1 3397   4.984   7.398   1.302
  627HOH    HW2 3398   4.984   7.235   1.302
  628HOH     OW 3399   6.325   3.274   1.652
  628HOH    HW1 3400   6.407   3.274   1.710
  628HOH    HW2 3401   6.244   3.274   1.710
  629HOH     OW 3402   5.644   7.212   1.387
  629HOH    HW1 3403   5.726   7.212   1.444
  629HOH    HW2 3404   5.644   7.294   1.329
  631HOH     OW 3405   5.864   7.915   3.182
  631HOH    HW1 3406   5.945   7.915   3.240
  631HOH    HW2 3407   5.864   7.833   3.124
  641HOH     OW 3408   5.440   5.053   1.078
  641HOH    HW1 3409   5.359   5.053   1.136
  641HOH    HW2 3410   5.440   5.135   1.021
  642HOH     OW 3411   4.090   3.721   1.469
  642HOH    HW1 3412   4.008   3.721   1.527
  642HOH    HW2 3413   4.090   3.640   1.411
  643HOH     OW 3414   4.675   3.675   3.789
  643HOH    HW1 3415   4.675   3.757   3.731
  643HOH    HW2 3416   4.675   3.593   3.731
  644HOH     OW 3417   5.683   4.170   4.112
  644HOH    HW1 3418   5.764   4.170   4.170
  644HOH    HW2 3419   5.601   4.170   4.170
  648HOH     OW 3420   5.002   4.038   3.588
  648HOH    HW1 3421   5.083   4.038   3.645
  648HOH    HW2 3422   5.002   4.120   3.530
  649HOH     OW 3423   5.160   4.598   0.929
  649HOH    HW1 3424   5.242   4.598   0.987
  649HOH    HW2 3425   5.160   4.516   0.871
  653HOH     OW 3426   4.651   4.152   1.169
  653HOH    HW1 3427   4.570   4.152   1.227
  653HOH    HW2 3428   4.651   4.234   1.111
  655HOH     OW 3429   4.194   6.413   3.023
  655HOH    HW1 3430   4.112   6.413   3.080
  655HOH    HW2 3431   4.194   6.331   2.965
  656HOH     OW 3432   4.758   6.956   3.546
  656HOH    HW1 3433   4.758   7.038   3.488
  656HOH    HW2 3434   4.758   6.875   3.488
  657HOH     OW 3435   6.986   6.059   2.951
  657HOH    HW1 3436   7.068   6.059   3.008
  657HOH    HW2 3437   6.905   6.059   3.008
  658HOH     OW 3438   6.848   6.282   1.962
  658HOH    HW1 3439   6.930   6.282   2.020
  658HOH    HW2 3440   6.848   6.363   1.904
  663HOH     OW 3441   6.960   4.923   2.558
  663HOH    HW1 3442   7.042   4.923   2.616
  663HOH    HW2 3443   6.960   4.841   2.500
  668HOH     OW 3444   4.258   5.516   2.007
  668HOH    HW1 3445   4.177   5.516   2.065
  668HOH    HW2 3446   4.258   5.597   1.949
  673HOH     OW 3447   5.913   4.026   1.551
  673HOH    HW1 3448   5.831   4.026   1.609
  673HOH    HW2 3449   5.913   3.944   1.494
  677HOH     OW 3450   4.791   5.596   1.414
  677HOH    HW1 3451   4.791   5.677   1.357
  677HOH    HW2 3452   4.791   5.514   1.357
  681HOH     OW 3453   5.710   7.335   3.592
  681HOH    HW1 3454   5.792   7.335   3.649
  681HOH    HW2 3455   5.628   7.335   3.649
  683HOH     OW 3456   4.578   6.979   1.430
  683HOH    HW1 3457   4.660   6.979   1.488
  683HOH    HW2 3458   4.578   7.061   1.372
  684HOH     OW 3459   6.563   6.028   1.568
  684HOH    HW1 3460   6.645   6.028   1.626
  684HOH    HW2 3461   6.563   5.947   1.510
  686HOH     OW 3462   5.719   7.639   1.295
  686HOH    HW1 3463   5.638   7.639   1.353
  686HOH    HW2 3464   5.719   7.721   1.238
  688HOH     OW 3465   3.954   5.601   2.567
  688HOH    HW1 3466   3.872   5.601   2.624
  688HOH    HW2 3467   3.954   5.520   2.509
  690HOH     OW 3468   4.424   3.987   3.920
  690HOH    HW1 3469   4.424   4.069   3.862
  690HOH    HW2 3470   4.424   3.906   3.862
  705HOH     OW 3471   4.389   7.163   2.721
  705HOH    HW1 3472   4.471   7.163   2.779
  705HOH    HW2 3473   4.307   7.163   2.779
  712HOH     OW 3474   6.683   7.118   1.828
  712HOH    HW1 3475   6.764   7.118   1.886
  712HOH    HW2 3476   6.683   7.199   1.770
  713HOH     OW 3477   6.104   4.015   4.257
  713HOH    HW1 3478   6.185   4.015   4.314
  713HOH    HW2 3479   6.104   3.933   4.199
  714HOH     OW 3480   4.427   5.532   1.765
  714HOH    HW1 3481   4.345   5.532   1.823
  714HOH    HW2 3482   4.427   5.614   1.707
  715HOH     OW 3483   6.593   5.125   1.744
  715HOH    HW1 3484   6.511   5.125   1.802
  715HOH    HW2 3485   6.593   5.044   1.686
  716HOH     OW 3486   4.668   3.644   2.940
  716HOH    HW1 3487   4.668   3.726   2.883
  716HOH    HW2 3488   4.668   3.562   2.883
  717HOH     OW 3489   4.027   6.045   2.387
  717HOH    HW1 3490   4.108   6.045   2.444
  717HOH    HW2 3491   3.945   6.045   2.444
  718HOH     OW 3492   3.866   4.947   2.524
  718HOH    HW1 3493   3.948   4.947   2.582
  718HOH    HW2 3494   3.866   5.028   2.466
  720HOH     OW 3495   5.551   4.298   1.305
  720HOH    HW1 3496   5.632   4.298   1.362
  720HOH    HW2 3497   5.551   4.216   1.247
  722HOH     OW 3498   5.397   6.270   4.001
  722HOH    HW1 3499   5.315   6.270   4.059
  722HOH    HW2 3500   5.397   6.352   3.943
  724HOH     OW 3501   4.080   3.899   3.068
  724HOH    HW1 3502   3.999   3.899   3.125
  724HOH    HW2 3503   4.080   3.817   3.010
  729HOH     OW 3504   6.176   5.301   1.634
  729HOH    HW1 3505   6.176   5.383   1.576
  729HOH    HW2 3506   6.176   5.220   1.576
  731HOH     OW 3507   3.950   4.321   3.123
  731HOH    HW1 3508   4.032   4.321   3.181
  731HOH    HW2 3509   3.868   4.321   3.181
  732HOH     OW 3510   6.461   3.316   2.173
  732HOH    HW1 3511   6.542   3.316   2.231
  732HOH    HW2 3512   6.461   3.398   2.115
  733HOH     OW 3513   7.077   6.054   2.669
  733HOH    HW1 3514   7.158   6.054   2.726
  733HOH    HW2 3515   7.077   5.972   2.611
  737HOH     OW 3516   6.583   4.481   3.873
  737HOH    HW1 3517   6.501   4.481   3.931
  737HOH    HW2 3518   6.583   4.563   3.816
  740HOH     OW 3519   5.933   3.358   1.667
  740HOH    HW1 3520   5.851   3.358   1.725
  740HOH    HW2 3521   5.933   3.277   1.609
  748HOH     OW 3522   3.741   4.388   3.743
  748HOH    HW1 3523   3.741   4.470   3.686
  748HOH    HW2 3524   3.741   4.306   3.686
  750HOH     OW 3525   5.138   7.529   1.815
  750HOH    HW1 3526   5.220   7.529   1.873
  750HOH    HW2 3527   5.056   7.529   1.873
  751HOH     OW 3528   5.766   3.533   3.630
  751HOH    HW1 3529   5.847   3.533   3.687
  751HOH    HW2 3530   5.766   3.614   3.572
  752HOH     OW 3531   4.286   3.754   3.751
  752HOH    HW1 3532   4.368   3.754   3.808
  752HOH    HW2 3533   4.286   3.673   3.693
  759HOH     OW 3534   6.687   7.207   2.234
  759HOH    HW1 3535   6.606   7.207   2.292
  759HOH    HW2 3536   6.687   7.288   2.176
  765HOH     OW 3537   6.287   3.708   4.083
  765HOH    HW1 3538   6.205   3.708   4.141
  765HOH    HW2 3539   6.287   3.626   4.025
  769HOH     OW 3540   4.046   4.057   2.840
  769HOH    HW1 3541   4.046   4.139   2.782
  769HOH    HW2 3542   4.046   3.976   2.782
  773HOH     OW 3543   4.837   6.331   1.405
  773HOH    HW1 3544   4.919   6.331   1.463
  773HOH    HW2 3545   4.756   6.331   1.463
  775HOH     OW 3546   6.216   3.217   1.888
  775HOH    HW1 3547   6.298   3.217   1.945
  775HOH    HW2 3548   6.216   3.299   1.830
  777HOH     OW 3549   4.727   6.633   1.350
  777HOH    HW1 3550   4.808   6.633   1.408
  777HOH    HW2 3551   4.727   6.551   1.292
  781HOH     OW 3552   4.578   7.204   3.431
  781HOH    HW1 3553   4.496   7.204   3.489
  781HOH    HW2 3554   4.578   7.286   3.373
  794HOH     OW 3555   6.871   5.844   3.070
  794HOH    HW1 3556   6.789   5.844   3.127
  794HOH    HW2 3557   6.871   5.762   3.012
  795HOH     OW 3558   4.975   7.362   1.691
  795HOH    HW1 3559   4.975   7.444   1.634
  795HOH    HW2 3560   4.975   7.280   1.634
  801HOH     OW 3561   5.836   3.519   3.884
  801HOH    HW1 3562   5.917   3.519   3.942
  801HOH    HW2 3563   5.754   3.519   3.942
  805HOH     OW 3564   4.198   5.919   2.941
  805HOH    HW1 3565   4.280   5.919   2.999
  805HOH    HW2 3566   4.198   6.001   2.883
  814HOH     OW 3567   4.557   3.505   1.843
  814HOH    HW1 3568   4.638   3.505   1.901
  814HOH    HW2 3569   4.557   3.424   1.785
  816HOH     OW 3570   6.000   5.087   1.249
  816HOH    HW1 3571   5.918   5.087   1.306
  816HOH    HW2 3572   6.000   5.169   1.191
  826HOH     OW 3573   3.820   3.830   3.579
  826HOH    HW1 3574   3.738   3.830   3.637
  826HOH    HW2 3575   3.820   3.749   3.521
  839HOH     OW 3576   5.656   6.791   1.288
  839HOH    HW1 3577   5.656   6.873   1.230
  839HOH    HW2 3578   5.656   6.710   1.230
  854HOH     OW 3579   5.354   6.404   1.062
  854HOH    HW1 3580   5.436   6.404   1.120
  854HOH    HW2 3581   5.273   6.404   1.120
  863HOH     OW 3582   4.557   6.901   3.370
  863HOH    HW1 3583   4.638   6.901   3.428
  863HOH    HW2 3584   4.557   6.983   3.312
  871HOH     OW 3585   5.313   7.623   1.512
  871HOH    HW1 3586   5.394   7.623   1.570
  871HOH    HW2 3587   5.313   7.541   1.454
  875HOH     OW 3588   6.228   6.203   3.752
  875HOH    HW1 3589   6.147   6.203   3.810
  875HOH    HW2 3590   6.228   6.284   3.695
  877HOH     OW 3591   4.469   3.530   1.407
  877HOH    HW1 3592   4.388   3.530   1.465
  877HOH    HW2 3593   4.469   3.449   1.350
  888HOH     OW 3594   4.778   4.406   4.167
  888HOH    HW1 3595   4.778   4.487   4.109
  888HOH    HW2 3596   4.778   4.324   4.109
  889HOH     OW 3597   5.462   4.804   2.834
  889HOH    HW1 3598   5.544   4.804   2.891
  889HOH    HW2 3599   5.381   4.804   2.891
  892HOH     OW 3600   5.478   3.391   1.503
  892HOH    HW1 3601   5.560   3.391   1.561
  892HOH    HW2 3602   5.478   3.473   1.445
  894HOH     OW 3603   5.580   4.735   4.369
  894HOH    HW1 3604   5.662   4.735   4.426
  894HOH    HW2 3605   5.580   4.654   4.311
  895HOH     OW 3606   4.442   3.600   2.497
  895HOH    HW1 3607   4.360   3.600   2.554
  895HOH    HW2 3608   4.442   3.682   2.439
  900HOH     OW 3609   5.094   8.021   2.319
  900HOH    HW1 3610   5.012   8.021   2.377
  900HOH    HW2 3611   5.094   7.940   2.262
  901HOH     OW 3612   5.268   4.891   1.188
  901HOH    HW1 3613   5.268   4.973   1.131
  901HOH    HW2 3614   5.268   4.809   1.131
  903HOH     OW 3615   6.728   7.002   1.505
  903HOH    HW1 3616   6.810   7.002   1.563
  903HOH    HW2 3617   6.647   7.002   1.563
  904HOH     OW 3618   4.755   4.790   1.047
  904HOH    HW1 3619   4.837   4.790   1.105
  904HOH    HW2 3620   4.755   4.872   0.989
  906HOH     OW 3621   4.065   6.646   2.320
  906HOH    HW1 3622   4.147   6.646   2.378
  906HOH    HW2 3623   4.065   6.564   2.262
  907HOH     OW 3624   6.636   7.274   3.197
  907HOH    HW1 3625   6.554   7.274   3.255
  907HOH    HW2 3626   6.636   7.356   3.139
  908HOH     OW 3627   4.309   5.391   3.548
  908HOH    HW1 3628   4.227   5.391   3.606
  908HOH    HW2 3629   4.309   5.309   3.490
  909HOH     OW 3630   6.448   5.781   3.556
  909HOH    HW1 3631   6.448   5.863   3.499
  909HOH    HW2 3632   6.448   5.699   3.499
  913HOH     OW 3633   5.181   7.763   1.960
  913HOH    HW1 3634   5.263   7.763   2.018
  913HOH    HW2 3635   5.099   7.763   2.018
  922HOH     OW 3636   4.792   6.609   3.629
  922HOH    HW1 3637   4.874   6.609   3.687
  922HOH    HW2 3638   4.792   6.690   3.571
  924HOH     OW 3639   5.806   6.129   0.928
  924HOH    HW1 3640   5.888   6.129   0.986
  924HOH    HW2 3641   5.806   6.048   0.870
  931HOH     OW 3642   6.942   5.034   2.131
  931HOH    HW1 3643   6.860   5.034   2.189
  931HOH    HW2 3644   6.942   5.116   2.073
  934HOH     OW 3645   5.189   4.928   4.160
  934HOH    HW1 3646   5.107   4.928   4.218
  934HOH    HW2 3647   5.189   4.846   4.102
  936HOH     OW 3648   4.567   3.619   3.542
  936HOH    HW1 3649   4.567   3.700   3.484
  936HOH    HW2 3650   4.567   3.537   3.484
  940HOH     OW 3651   7.103   4.164   2.194
  940HOH    HW1 3652   7.184   4.164   2.252
  940HOH    HW2 3653   7.021   4.164   2.252
  944HOH     OW 3654   4.710   7.645   2.321
  944HOH    HW1 3655   4.791   7.645   2.379
  944HOH    HW2 3656   4.710   7.727   2.263
  948HOH     OW 3657   3.914   4.265   4.008
  948HOH    HW1 3658   3.996   4.265   4.066
  948HOH    HW2 3659   3.914   4.183   3.950
  960HOH     OW 3660   4.019   3.641   3.488
  960HOH    HW1 3661   3.938   3.641   3.545
  960HOH    HW2 3662   4.019   3.723   3.430
  971HOH     OW 3663   5.823   7.943   1.495
  971HOH    HW1 3664   5.741   7.943   1.552
  971HOH    HW2 3665   5.823   7.862   1.437
  975HOH     OW 3666   5.821   7.068   3.651
  975HOH    HW1 3667   5.821   7.150   3.594
  975HOH    HW2 3668   5.821   6.986   3.594
  979HOH     OW 3669   3.760   5.117   2.972
  979HOH    HW1 3670   3.842   5.117   3.030
  979HOH    HW2 3671   3.678   5.117   3.030
  980HOH     OW 3672   6.734   6.824   2.529
  980HOH    HW1 3673   6.816   6.824   2.587
  980HOH    HW2 3674   6.734   6.905   2.471
  981HOH     OW 3675   6.143   7.923   2.415
  981HOH    HW1 3676   6.225   7.923   2.472
  981HOH    HW2 3677   6.143   7.841   2.357
  997HOH     OW 3678   6.236   5.510   3.973
  997HOH    HW1 3679   6.154   5.510   4.031
  997HOH    HW2 3680   6.236   5.592   3.915
 1003HOH     OW 3681   6.610   7.387   2.562
 1003HOH    HW1 3682   6.528   7.387   2.620
 1003HOH    HW2 3683   6.610   7.306   2.504
 1005HOH     OW 3684   6.977   6.328   2.944
 1005HOH    HW1 3685   6.977   6.410   2.886
 1005HOH    HW2 3686   6.977   6.247   2.886
 1024HOH     OW 3687   5.583   5.631   1.013
 1024HOH    HW1 3688   5.665   5.631   1.071
 1024HOH    HW2 3689   5.501   5.631   1.071
 1042HOH     OW 3690   4.159   4.693   1.514
 1042HOH    HW1 3691   4.240   4.693   1.572
 1042HOH    HW2 3692   4.159   4.775   1.456
 1045HOH     OW 3693   3.959   3.780   1.962
 1045HOH    HW1 3694   4.040   3.780   2.020
 1045HOH    HW2 3695   3.959   3.699   1.904
 1052HOH     OW 3696   5.017   3.840   2.696
 1052HOH    HW1 3697   4.935   3.840   2.754
 1052HOH    HW2 3698   5.017   3.922   2.638
 1075HOH     OW 3699   6.422   3.509   3.832
 1075HOH    HW1 3700   6.340   3.509   3.890
 1075HOH    HW2 3701   6.422   3.427   3.774
 1083HOH     OW 3702   4.155   3.981   2.302
 1083HOH    HW1 3703   4.155   4.063   2.244
 1083HOH    HW2 3704   4.155   3.900   2.244
 1091HOH     OW 3705   6.059   3.544   4.049
 1091HOH    HW1 3706   6.141   3.544   4.107
 1091HOH    HW2 3707   5.978   3.544   4.107
 1121HOH     OW 3708   4.770   5.263   1.118
 1121HOH    HW1 3709   4.851   5.263   1.176
 1121HOH    HW2 3710   4.770   5.344   1.060
 1128HOH     OW 3711   6.744   4.055   3.130
 1128HOH    HW1 3712   6.826   4.055   3.188
 1128HOH    HW2 3713   6.744   3.973   3.072
 1156HOH     OW 3714   4.830   3.468   1.620
 1156HOH    HW1 3715   4.748   3.468   1.678
 1156HOH    HW2 3716   4.830   3.549   1.563
 1181HOH     OW 3717   4.663   5.177   1.773
 1181HOH    HW1 3718   4.581   5.177   1.830
 1181HOH    HW2 3719   4.663   5.095   1.715
 1197HOH     OW 3720   5.088   3.714   2.449
 1197HOH    HW1 3721   5.088   3.796   2.391
 1197HOH    HW2 3722   5.088   3.633   2.391
 1200HOH     OW 3723   5.998   5.852   1.178
 1200HOH    HW1 3724   6.079   5.852   1.236
 1200HOH    HW2 3725   5.916   5.852   1.236
 1203HOH     OW 3726   4.372   3.710   3.048
 1203HOH    HW1 3727   4.453   3.710   3.106
 1203HOH    HW2 3728   4.372   3.792   2.991
 1215HOH     OW 3729   5.881   3.542   1.420
 1215HOH    HW1 3730   5.963   3.542   1.478
 1215HOH    HW2 3731   5.881   3.460   1.362
 1216HOH     OW 3732   4.310   6.396   3.252
 1216HOH    HW1 3733   4.228   6.396   3.310
 1216HOH    HW2 3734   4.310   6.478   3.194
 1220HOH     OW 3735   5.463   7.919   2.848
 1220HOH    HW1 3736   5.382   7.919   2.906
 1220HOH    HW2 3737   5.463   7.837   2.791
 1236HOH     OW 3738   6.727   3.845   3.661
 1236HOH    HW1 3739   6.727   3.927   3.603
 1236HOH    HW2 3740   6.727   3.763   3.603
 1267HOH     OW 3741   3.709   4.169   3.439
 1267HOH    HW1 3742   3.790   4.169   3.497
 1267HOH    HW2 3743   3.627   4.169   3.497
 1272HOH     OW 3744   6.575   4.726   1.593
 1272HOH    HW1 3745   6.656   4.726   1.651
 1272HOH    HW2 3746   6.575   4.808   1.535
 1276HOH     OW 3747   4.544   5.512   3.526
 1276HOH    HW1 3748   4.626   5.512   3.583
 1276HOH    HW2 3749   4.544   5.430   3.468
 1282HOH     OW 3750   5.445   5.370   4.214
 1282HOH    HW1 3751   5.363   5.370   4.271
 1282HOH    HW2 3752   5.445   5.452   4.156
 1297HOH     OW 3753   4.667   7.704   2.880
 1297HOH    HW1 3754   4.585   7.704   2.937
 1297HOH    HW2 3755   4.667   7.623   2.822
 1306HOH     OW 3756   4.032   4.289   2.204
 1306HOH    HW1 3757   4.032   4.370   2.147
 1306HOH    HW2 3758   4.032   4.207   2.147
 1310HOH     OW 3759   4.530   7.232   1.445
 1310HOH    HW1 3760   4.611   7.232   1.503
 1310HOH    HW2 3761   4.448   7.232   1.503
 1326HOH     OW 3762   4.778   4.070   3.972
 1326HOH    HW1 3763   4.859   4.070   4.030
 1326HOH    HW2 3764   4.778   4.152   3.914
 1329HOH     OW 3765   4.901   3.828   3.808
 1329HOH    HW1 3766   4.982   3.828   3.866
 1329HOH    HW2 3767   4.901   3.746   3.750
 1341HOH     OW 3768   4.327   3.390   1.937
 1341HOH    HW1 3769   4.245   3.390   1.995
 1341HOH    HW2 3770   4.327   3.471   1.880
 1342HOH     OW 3771   6.030   4.674   4.313
 1342HOH    HW1 3772   5.948   4.674   4.371
 1342HOH    HW2 3773   6.030   4.593   4.256
 1350HOH     OW 3774   5.226   3.819   3.687
 1350HOH    HW1 3775   5.226   3.901   3.629
 1350HOH    HW2 3776   5.226   3.738   3.629
 1351HOH     OW 3777   5.097   4.621   3.995
 1351HOH    HW1 3778   5.179   4.621   4.052
 1351HOH    HW2 3779   5.016   4.621   4.052
 1359HOH     OW 3780   4.970   7.877   2.054
 1359HOH    HW1 3781   5.052   7.877   2.111
 1359HOH    HW2 3782   4.970   7.958   1.996
 1378HOH     OW 3783   3.671   4.862   2.922
 1378HOH    HW1 3784   3.753   4.862   2.979
 1378HOH    HW2 3785   3.671   4.780   2.864
 1379HOH     OW 3786   6.057   3.772   4.193
 1379HOH    HW1 3787   5.975   3.772   4.251
 1379HOH    HW2 3788   6.057   3.853   4.135
 1385HOH     OW 3789   4.387   4.813   1.486
 1385HOH    HW1 3790   4.305   4.813   1.544
 1385HOH    HW2 3791   4.387   4.732   1.428
 1404HOH     OW 3792   6.765   3.416   1.840
 1404HOH    HW1 3793   6.765   3.498   1.782
 1404HOH    HW2 3794   6.765   3.334   1.782
 1415HOH     OW 3795   5.866   6.588   3.935
 1415HOH    HW1 3796   5.947   6.588   3.993
 1415HOH    HW2 3797   5.784   6.588   3.993
 1427HOH     OW 3798   5.207   3.475   1.604
 1427HOH    HW1 3799   5.288   3.475   1.662
 1427HOH    HW2 3800   5.207   3.557   1.546
 1437HOH     OW 3801   6.646   7.405   2.065
 1437HOH    HW1 3802   6.727   7.405   2.123
 1437HOH    HW2 3803   6.646   7.323   2.007
 1441HOH     OW 3804   3.870   3.831   3.331
 1441HOH    HW1 3805   3.788   3.831   3.389
 1441HOH    HW2 3806   3.870   3.913   3.274
 1452HOH     OW 3807   4.260   4.540   4.154
 1452HOH    HW1 3808   4.178   4.540   4.212
 1452HOH    HW2 3809   4.260   4.458   4.096
 1544HOH     OW 3810   4.146   3.478   1.539
 1544HOH    HW1 3811   4.146   3.559   1.481
 1544HOH    HW2 3812   4.146   3.396   1.481
 1599HOH     OW 3813   6.343   3.418   1.412
 1599HOH    HW1 3814   6.425   3.418   1.470
 1599HOH    HW2 3815   6.261   3.418   1.470
 1603HOH     OW 3816   6.646   7.861   2.501
 1603HOH    HW1 3817   6.728   7.861   2.559
 1603HOH    HW2 3818   6.646   7.942   2.443
 1646HOH     OW 3819   3.960   3.806   2.522
 1646HOH    HW1 3820   4.042   3.806   2.580
 1646HOH    HW2 3821   3.960   3.724   2.464
 1683HOH     OW 3822   4.986   5.373   4.078
 1683HOH    HW1 3823   4.904   5.373   4.135
 1683HOH    HW2 3824   4.986   5.455   4.020
 1697HOH     OW 3825   5.168   4.061   3.774
 1697HOH    HW1 3826   5.086   4.061   3.832
 1697HOH    HW2 3827   5.168   3.979   3.716
 1699HOH     OW 3828   5.453   7.750   1.960
 1699HOH    HW1 3829   5.453   7.832   1.902
 1699HOH    HW2 3830   5.453   7.668   1.902
 1700HOH     OW 3831   4.796   3.457   1.932
 1700HOH    HW1 3832   4.877   3.457   1.990
 1700HOH    HW2 3833   4.714   3.457   1.990
 1701HOH     OW 3834   4.119   4.301   2.473
 1701HOH    HW1 3835   4.201   4.301   2.531
 1701HOH    HW2 3836   4.119   4.383   2.416
 1710HOH     OW 3837   5.072   7.842   2.575
 1710HOH    HW1 3838   5.153   7.842   2.633
 1710HOH    HW2 3839   5.072   7.760   2.517
 1712HOH     OW 3840   3.973   4.970   3.713
 1712HOH    HW1 3841   3.891   4.970   3.770
 1712HOH    HW2 3842   3.973   5.052   3.655
 1713HOH     OW 3843   5.383   6.697   3.893
 1713HOH    HW1 3844   5.302   6.697   3.950
 1713HOH    HW2 3845   5.383   6.616   3.835
 1721HOH     OW 3846   6.618   7.639   2.670
 1721HOH    HW1 3847   6.618   7.720   2.612
 1721HOH    HW2 3848   6.618   7.557   2.612
 1733HOH     OW 3849   4.576   6.137   1.455
 1733HOH    HW1 3850   4.658   6.137   1.513
 1733HOH    HW2 3851   4.495   6.137   1.513
 1762HOH     OW 3852   4.604   4.843   2.374
 1762HOH    HW1 3853   4.686   4.843   2.432
 1762HOH    HW2 3854   4.604   4.925   2.317
 1764HOH     OW 3855   4.457   4.567   1.063
 1764HOH    HW1 3856   4.538   4.567   1.120
 1764HOH    HW2 3857   4.457   4.485   1.005
 1774HOH     OW 3858   5.549   5.154   3.993
 1774HOH    HW1 3859   5.467   5.154   4.051
 1774HOH    HW2 3860   5.549   5.236   3.935
 1793HOH     OW 3861   6.856   6.035   1.871
 1793HOH    HW1 3862   6.774   6.035   1.929
 1793HOH    HW2 3863   6.856   5.953   1.813
 1796HOH     OW 3864   6.609   6.510   1.578
 1796HOH    HW1 3865   6.609   6.591   1.520
 1796HOH    HW2 3866   6.609   6.428   1.520
 1810HOH     OW 3867   6.149   6.866   1.271
 1810HOH    HW1 3868   6.230   6.866   1.328
 1810HOH    HW2 3869   6.067   6.866   1.328
 1834HOH     OW 3870   6.303   5.592   1.390
 1834HOH    HW1 3871   6.384   5.592   1.448
 1834HOH    HW2 3872   6.303   5.674   1.333
 1841HOH     OW 3873   6.746   6.691   3.151
 1841HOH    HW1 3874   6.828   6.691   3.209
 1841HOH    HW2 3875   6.746   6.609   3.093
 1855HOH     OW 3876   5.514   7.080   3.645
 1855HOH    HW1 3877   5.432   7.080   3.703
 1855HOH    HW2 3878   5.514   7.162   3.588
 1866HOH     OW 3879   5.011   6.579   3.797
 1866HOH    HW1 3880   4.930   6.579   3.855
 1866HOH    HW2 3881   5.011   6.497   3.739
 1876HOH     OW 3882   3.822   4.274   2.003
 1876HOH    HW1 3883   3.822   4.356   1.945
 1876HOH    HW2 3884   3.822   4.193   1.945
 1877HOH     OW 3885   3.856   3.994   1.869
 1877HOH    HW1 3886   3.938   3.994   1.927
 1877HOH    HW2 3887   3.774   3.994   1.927
 1892HOH     OW 3888   4.566   5.205   3.857
 1892HOH    HW1 3889   4.647   5.205   3.915
 1892HOH    HW2 3890   4.566   5.286   3.799
 1906HOH     OW 3891   4.622   5.449   1.269
 1906HOH    HW1 3892   4.703   5.449   1.326
 1906HOH    HW2 3893   4.622   5.368   1.211
 1915HOH     OW 3894   5.464   6.699   1.156
 1915HOH    HW1 3895   5.382   6.699   1.214
 1915HOH    HW2 3896   5.464   6.780   1.098
 1939HOH     OW 3897   3.629   4.634   3.303
 1939HOH    HW1 3898   3.547   4.634   3.361
 1939HOH    HW2 3899   3.629   4.552   3.245
 1962HOH     OW 3900   5.844   3.509   3.379
 1962HOH    HW1 3901   5.844   3.590   3.321
 1962HOH    HW2 3902   5.844   3.427   3.321
 2034HOH     OW 3903   6.215   4.793   1.344
 2034HOH    HW1 3904   6.297   4.793   1.402
 2034HOH    HW2 3905   6.134   4.793   1.402
 2049HOH     OW 3906   6.288   6.648   1.237
 2049HOH    HW1 3907   6.370   6.648   1.295
 2049HOH    HW2 3908   6.288   6.729   1.179
 2079HOH     OW 3909   6.465   6.754   3.649
 2079HOH    HW1 3910   6.547   6.754   3.707
 2079HOH    HW2 3911   6.465   6.672   3.591
 2080HOH     OW 3912   4.635   3.658   3.286
 2080HOH    HW1 3913   4.553   3.658   3.343
 2080HOH    HW2 3914   4.635   3.739   3.228
 2104HOH     OW 3915   5.465   5.300   1.019
 2104HOH    HW1 3916   5.384   5.300   1.077
 2104HOH    HW2 3917   5.465   5.218   0.962
 2137HOH     OW 3918   5.413   7.839   3.314
 2137HOH    HW1 3919   5.413   7.921   3.256
 2137HOH    HW2 3920   5.413   7.758   3.256
 2179HOH     OW 3921   6.340   4.421   3.959
 2179HOH    HW1 3922   6.422   4.421   4.017
 2179HOH    HW2 3923   6.259   4.421   4.017
 2233HOH     OW 3924   4.976   3.526   2.235
 2233HOH    HW1 3925   5.057   3.526   2.293
 2233HOH    HW2 3926   4.976   3.608   2.178
 2255HOH     OW 3927   5.579   3.884   1.263
 2255HOH    HW1 3928   5.660   3.884   1.321
 2255HOH    HW2 3929   5.579   3.802   1.205
 2299HOH     OW 3930   4.464   3.386   1.628
 2299HOH    HW1 3931   4.383   3.386   1.686
 2299HOH    HW2 3932   4.464   3.468   1.570
 2331HOH     OW 3933   6.175   4.102   1.188
 2331HOH    HW1 3934   6.093   4.102   1.246
 2331HOH    HW2 3935   6.175   4.020   1.131
 2333HOH     OW 3936   5.307   3.677   3.069
 2333HOH    HW1 3937   5.307   3.759   3.011
 2333HOH    HW2 3938   5.307   3.595   3.011
 2339HOH     OW 3939   5.541   3.565   3.047
 2339HOH    HW1 3940   5.623   3.565   3.105
 2339HOH    HW2 3941   5.460   3.565   3.105
 2340HOH     OW 3942   5.336   8.007   2.464
 2340HOH    HW1 3943   5.418   8.007   2.522
 2340HOH    HW2 3944   5.336   8.089   2.407
 2353HOH     OW 3945   6.871   5.709   2.074
 2353HOH    HW1 3946   6.952   5.709   2.132
 2353HOH    HW2 3947   6.871   5.628   2.016
 2361HOH     OW 3948   4.363   6.760   1.760
 2361HOH    HW1 3949   4.282   6.760   1.817
 2361HOH    HW2 3950   4.363   6.842   1.702
 2363HOH     OW 3951   6.701   4.917   1.876
 2363HOH    HW1 3952   6.619   4.917   1.934
 2363HOH    HW2 3953   6.701   4.836   1.818
 2381HOH     OW 3954   3.930   4.604   1.791
 2381HOH    HW1 3955   3.930   4.685   1.733
 2381HOH    HW2 3956   3.930   4.522   1.733
 2385HOH     OW 3957   4.155   6.750   2.581
 2385HOH    HW1 3958   4.236   6.750   2.639
 2385HOH    HW2 3959   4.073   6.750   2.639
 2392HOH     OW 3960   6.464   6.166   3.572
 2392HOH    HW1 3961   6.546   6.166   3.629
 2392HOH    HW2 3962   6.464   6.248   3.514
 2395HOH     OW 3963   6.819   5.147   2.395
 2395HOH    HW1 3964   6.900   5.147   2.453
 2395HOH    HW2 3965   6.819   5.065   2.337
 2396HOH     OW 3966   4.254   4.949   3.956
 2396HOH    HW1 3967   4.172   4.949   4.014
 2396HOH    HW2 3968   4.254   5.031   3.899
 2413HOH     OW 3969   4.353   3.615   3.381
 2413HOH    HW1 3970   4.272   3.615   3.439
 2413HOH    HW2 3971   4.353   3.534   3.323
 2455HOH     OW 3972   3.788   5.439   2.710
 2455HOH    HW1 3973   3.788   5.521   2.652
 2455HOH    HW2 3974   3.788   5.358   2.652
 2473HOH     OW 3975   6.463   3.157   1.839
 2473HOH    HW1 3976   6.544   3.157   1.897
 2473HOH    HW2 3977   6.381   3.157   1.897
 2533HOH     OW 3978   6.708   6.825   3.459
 2533HOH    HW1 3979   6.790   6.825   3.517
 2533HOH    HW2 3980   6.708   6.906   3.401
 2544HOH     OW 3981   4.671   3.556   2.705
 2544HOH    HW1 3982   4.753   3.556   2.763
 2544HOH    HW2 3983   4.671   3.474   2.648
 2546HOH     OW 3984   7.045   4.513   1.757
 2546HOH    HW1 3985   6.963   4.513   1.815
 2546HOH    HW2 3986   7.045   4.595   1.699
 2608HOH     OW 3987   6.818   4.716   2.495
 2608HOH    HW1 3988   6.736   4.716   2.552
 2608HOH    HW2 3989   6.818   4.634   2.437
 2812HOH     OW 3990   4.286   5.240   2.064
 2812HOH    HW1 3991   4.286   5.322   2.006
 2812HOH    HW2 3992   4.286   5.158   2.006
 2889HOH     OW 3993   6.749   7.447   2.329
 2889HOH    HW1 3994   6.831   7.447   2.387
 2889HOH    HW2 3995   6.668   7.447   2.387
 2899HOH     OW 3996   5.123   5.797   3.617
 2899HOH    HW1 3997   5.205   5.797   3.675
 2899HOH    HW2 3998   5.123   5.878   3.559
 2911HOH     OW 3999   5.477   7.507   1.323
 2911HOH    HW1 4000   5.558   7.507   1.381
 2911HOH    HW2 4001   5.477   7.425   1.265
 2988HOH     OW 4002   5.407   5.651   2.722
 2988HOH    HW1 4003   5.325   5.651   2.779
 2988HOH    HW2 4004   5.407   5.732   2.664
 3001HOH     OW 4005   4.492   7.428   2.620
 3001HOH    HW1 4006   4.411   7.428   2.678
 3001HOH    HW2 4007   4.492   7.347   2.562
 3004HOH     OW 4008   6.358   4.673   4.158
 3004HOH    HW1 4009   6.358   4.755   4.100
 3004HOH    HW2 4010   6.358   4.591   4.100
 3011HOH     OW 4011   6.738   6.800   2.263
 3011HOH    HW1 4012   6.820   6.800   2.320
 3011HOH    HW2 4013   6.656   6.800   2.320
 3017HOH     OW 4014   6.982   4.530   2.900
 3017HOH    HW1 4015   7.064   4.530   2.958
 3017HOH    HW2 4016   6.982   4.612   2.842
 3040HOH     OW 4017   5.838   5.477   1.472
 3040HOH    HW1 4018   5.920   5.477   1.530
 3040HOH    HW2 4019   5.838   5.396   1.415
 3044HOH     OW 4020   6.403   5.942   1.379
 3044HOH    HW1 4021   6.321   5.942   1.436
 3044HOH    HW2 4022   6.403   6.024   1.321
 3056HOH     OW 4023   6.067   3.364   3.857
 3056HOH    HW1 4024   5.985   3.364   3.915
 3056HOH    HW2 4025   6.067   3.282   3.799
 3059HOH     OW 4026   4.568   6.411   3.133
 3059HOH    HW1 4027   4.568   6.492   3.075
 3059HOH    HW2 4028   4.568   6.329   3.075
 3076HOH     OW 4029   6.136   4.453   3.804
 3076HOH    HW1 4030   6.218   4.453   3.862
 3076HOH    HW2 4031   6.055   4.453   3.862
 3083HOH     OW 4032   6.431   5.403   2.998
 3083HOH    HW1 4033   6.513   5.403   3.056
 3083HOH    HW2 4034   6.431   5.484   2.940
 3087HOH     OW 4035   6.065   5.691   4.057
 3087HOH    HW1 4036   6.147   5.691   4.114
 3087HOH    HW2 4037   6.065   5.609   3.999
 3089HOH     OW 4038   6.160   3.833   1.132
 3089HOH    HW1 4039   6.078   3.833   1.190
 3089HOH    HW2 4040   6.160   3.914   1.074
 3132HOH     OW 4041   4.304   6.994   2.488
 3132HOH    HW1 4042   4.223   6.994   2.546
 3132HOH    HW2 4043   4.304   6.913   2.430
 3161HOH     OW 4044   4.700   6.349   3.688
 3161HOH    HW1 4045   4.700   6.431   3.631
 3161HOH    HW2 4046   4.700   6.268   3.631
 3167HOH     OW 4047   4.081   5.775   3.362
 3167HOH    HW1 4048   4.162   5.775   3.420
 3167HOH    HW2 4049   3.999   5.775   3.420
 3174HOH     OW 4050   6.233   7.346   1.581
 3174HOH    HW1 4051   6.315   7.346   1.638
 3174HOH    HW2 4052   6.233   7.428   1.523
 3230HOH     OW 4053   7.000   6.048   2.077
 3230HOH    HW1 4054   7.081   6.048   2.135
 3230HOH    HW2 4055   7.000   5.966   2.020
 3231HOH     OW 4056   5.649   6.833   3.865
 3231HOH    HW1 4057   5.567   6.833   3.923
 3231HOH    HW2 4058   5.649   6.914   3.807
 3243HOH     OW 4059   5.738   6.383   0.986
 3243HOH    HW1 4060   5.656   6.383   1.044
 3243HOH    HW2 4061   5.738   6.301   0.928
 3272HOH     OW 4062   5.616   8.003   3.270
 3272HOH    HW1 4063   5.616   8.085   3.213
 3272HOH    HW2 4064   5.616   7.921   3.213
 3276HOH     OW 4065   4.573   4.535   1.439
 3276HOH    HW1 4066   4.655   4.535   1.497
 3276HOH    HW2 4067   4.492   4.535   1.497
 3303HOH     OW 4068   6.315   6.446   3.793
 3303HOH    HW1 4069   6.397   6.446   3.851
 3303HOH    HW2 4070   6.315   6.528   3.735
 3312HOH     OW 4071   6.102   4.333   4.377
 3312HOH    HW1 4072   6.184   4.333   4.435
 3312HOH    HW2 4073   6.102   4.251   4.319
 3314HOH     OW 4074   5.829   5.280   4.247
 3314HOH    HW1 4075   5.748   5.280   4.305
 3314HOH    HW2 4076   5.829   5.362   4.189
 3319HOH     OW 4077   6.985   5.621   2.950
 3319HOH    HW1 4078   6.903   5.621   3.008
 3319HOH    HW2 4079   6.985   5.540   2.892
 3325HOH     OW 4080   6.955   6.631   2.700
 3325HOH    HW1 4081   6.955   6.713   2.642
 3325HOH    HW2 4082   6.955   6.550   2.642
 3329HOH     OW 4083   4.546   5.943   3.244
 3329HOH    HW1 4084   4.628   5.943   3.302
 3329HOH    HW2 4085   4.465   5.943   3.302
 3423HOH     OW 4086   5.224   7.660   3.257
 3423HOH    HW1 4087   5.306   7.660   3.315
 3423HOH    HW2 4088   5.224   7.742   3.200
 3546HOH     OW 4089   4.284   6.361   1.758
 3546HOH    HW1 4090   4.366   6.361   1.816
 3546HOH    HW2 4091   4.284   6.279   1.700
 3582HOH     OW 4092   5.424   3.651   3.599
 3582HOH    HW1 4093   5.342   3.651   3.657
 3582HOH    HW2 4094   5.424   3.732   3.541
   7.27651   7.27651   5.14527   0.00000   0.00000   0.00000   0.00000   3.63826   3.63826
