# Supplementary material for: Determination of Ligand Binding Modes in Hydrated Viral Ion Channels to Foster Drug Design and Repositioning
Source: J Chem Inf Model. 2021 Jul 27;61(8):4011–22. doi: 10.1021/acs.jcim.1c00488 (PMC8389532; doi:10.1021/acs.jcim.1c00488)
Supplement: Supplementary file 2 — ci1c00488_si_002.zip [file ci1c00488_si_002.zip › supporting_data_05_05/supporting_data/minimization_examples_3_ligands/SA_M2A_dry_holo/minim/topol_Other_chain_F.itp]

;
;	File 'topol_Other_chain_F.itp' was generated
;	By user: moni (1000)
;	On host: moni-ThinkCentre-M900
;	At date: Wed Jan  6 13:14:36 2021
;
;	This is a include topology file
;
;	Created by:
;	            :-) GROMACS - gmx pdb2gmx, 2020.1-Ubuntu-2020.1-1 (-:
;	
;	Executable:   /usr/bin/gmx
;	Data prefix:  /usr
;	Working dir:  /home/moni/covid/final_protocol/spi_flu_dry/minim
;	Command line:
;	  gmx pdb2gmx -water tip3p -ff amber99sb-ildn -ignh -f 0106_spi.pdb
;	Force field was read from the standard GROMACS share directory.
;

[ moleculetype ]
; Name            nrexcl
Other_chain_F       3

[ atoms ]
;   nr       type  resnr residue  atom   cgnr     charge       mass  typeB    chargeB      massB
; residue  99 SPI rtp SPI  q +1.0
     1         CT     99    SPI     C1      1     0.2444      12.01
     2         HP     99    SPI     H1      2     0.0862      1.008
     3         CT     99    SPI     C2      3    -0.1555      12.01
     4         HC     99    SPI    H21      4     0.0706      1.008
     5         HC     99    SPI    H22      5     0.0706      1.008
     6         CT     99    SPI     C3      6    -0.0744      12.01
     7         HC     99    SPI    H31      7     0.0424      1.008
     8         HC     99    SPI    H32      8     0.0424      1.008
     9         CT     99    SPI     C4      9     0.0924      12.01
    10         CT     99    SPI     C5     10    -0.0744      12.01
    11         HC     99    SPI    H51     11     0.0424      1.008
    12         HC     99    SPI    H52     12     0.0424      1.008
    13         CT     99    SPI     C6     13    -0.1555      12.01
    14         HC     99    SPI    H61     14     0.0706      1.008
    15         HC     99    SPI    H62     15     0.0706      1.008
    16         CT     99    SPI    C14     16    -0.1198      12.01
    17         HC     99    SPI   H141     17     0.0499      1.008
    18         HC     99    SPI   H142     18     0.0499      1.008
    19         CT     99    SPI    C15     19    -0.0929      12.01
    20         HC     99    SPI   H151     20     0.0372      1.008
    21         HC     99    SPI   H152     21     0.0372      1.008
    22         CT     99    SPI    C12     22     0.0672      12.01
    23         HC     99    SPI    H12     23     0.0197      1.008
    24         CT     99    SPI    C11     24    -0.0054      12.01
    25         HC     99    SPI    H11     25     0.0076      1.008
    26         CT     99    SPI    C10     26    -0.0929      12.01
    27         HC     99    SPI   H101     27     0.0372      1.008
    28         HC     99    SPI   H102     28     0.0372      1.008
    29         CT     99    SPI     C7     29    -0.0369      12.01
    30         HC     99    SPI     H7     30     0.0348      1.008
    31         CT     99    SPI     C8     31    -0.1198      12.01
    32         HC     99    SPI    H81     32     0.0499      1.008
    33         HC     99    SPI    H82     33     0.0499      1.008
    34         CT     99    SPI     C9     34     0.0672      12.01
    35         HC     99    SPI     H9     35     0.0197      1.008
    36         CT     99    SPI    C13     36    -0.0977      12.01
    37         HC     99    SPI   H131     37     0.0394      1.008
    38         HC     99    SPI   H132     38     0.0394      1.008
    39         N3     99    SPI     N1     39  -0.637402      14.01
    40          H     99    SPI    HN1     40     0.3814      1.008
    41          H     99    SPI    HN2     41     0.3814      1.008
    42          H     99    SPI    HN3     42     0.3814      1.008   ; qtot 1

[ bonds ]
;  ai    aj funct            c0            c1            c2            c3
    1     2     1 
    1     3     1 
    1    13     1 
    1    39     1 
    3     4     1 
    3     5     1 
    3     6     1 
    6     7     1 
    6     8     1 
    6     9     1 
    9    10     1 
    9    24     1 
    9    29     1 
   10    11     1 
   10    12     1 
   10    13     1 
   13    14     1 
   13    15     1 
   16    17     1 
   16    18     1 
   16    22     1 
   16    29     1 
   19    20     1 
   19    21     1 
   19    22     1 
   19    24     1 
   22    23     1 
   22    36     1 
   24    25     1 
   24    26     1 
   26    27     1 
   26    28     1 
   26    34     1 
   29    30     1 
   29    31     1 
   31    32     1 
   31    33     1 
   31    34     1 
   34    35     1 
   34    36     1 
   36    37     1 
   36    38     1 
   39    40     1 
   39    41     1 
   39    42     1 

[ pairs ]
;  ai    aj funct            c0            c1            c2            c3
    1     7     1 
    1     8     1 
    1     9     1 
    1    11     1 
    1    12     1 
    2     4     1 
    2     5     1 
    2     6     1 
    2    10     1 
    2    14     1 
    2    15     1 
    2    40     1 
    2    41     1 
    2    42     1 
    3    10     1 
    3    14     1 
    3    15     1 
    3    24     1 
    3    29     1 
    3    40     1 
    3    41     1 
    3    42     1 
    4     7     1 
    4     8     1 
    4     9     1 
    4    13     1 
    4    39     1 
    5     7     1 
    5     8     1 
    5     9     1 
    5    13     1 
    5    39     1 
    6    11     1 
    6    12     1 
    6    13     1 
    6    16     1 
    6    19     1 
    6    25     1 
    6    26     1 
    6    30     1 
    6    31     1 
    6    39     1 
    7    10     1 
    7    24     1 
    7    29     1 
    8    10     1 
    8    24     1 
    8    29     1 
    9    14     1 
    9    15     1 
    9    17     1 
    9    18     1 
    9    20     1 
    9    21     1 
    9    22     1 
    9    27     1 
    9    28     1 
    9    32     1 
    9    33     1 
    9    34     1 
   10    16     1 
   10    19     1 
   10    25     1 
   10    26     1 
   10    30     1 
   10    31     1 
   10    39     1 
   11    14     1 
   11    15     1 
   11    24     1 
   11    29     1 
   12    14     1 
   12    15     1 
   12    24     1 
   12    29     1 
   13    24     1 
   13    29     1 
   13    40     1 
   13    41     1 
   13    42     1 
   14    39     1 
   15    39     1 
   16    20     1 
   16    21     1 
   16    24     1 
   16    32     1 
   16    33     1 
   16    34     1 
   16    37     1 
   16    38     1 
   17    19     1 
   17    23     1 
   17    30     1 
   17    31     1 
   17    36     1 
   18    19     1 
   18    23     1 
   18    30     1 
   18    31     1 
   18    36     1 
   19    27     1 
   19    28     1 
   19    29     1 
   19    34     1 
   19    37     1 
   19    38     1 
   20    23     1 
   20    25     1 
   20    26     1 
   20    36     1 
   21    23     1 
   21    25     1 
   21    26     1 
   21    36     1 
   22    25     1 
   22    26     1 
   22    30     1 
   22    31     1 
   22    35     1 
   23    24     1 
   23    29     1 
   23    34     1 
   23    37     1 
   23    38     1 
   24    30     1 
   24    31     1 
   24    35     1 
   24    36     1 
   25    27     1 
   25    28     1 
   25    29     1 
   25    34     1 
   26    29     1 
   26    32     1 
   26    33     1 
   26    37     1 
   26    38     1 
   27    31     1 
   27    35     1 
   27    36     1 
   28    31     1 
   28    35     1 
   28    36     1 
   29    35     1 
   29    36     1 
   30    32     1 
   30    33     1 
   30    34     1 
   31    37     1 
   31    38     1 
   32    35     1 
   32    36     1 
   33    35     1 
   33    36     1 
   35    37     1 
   35    38     1 

[ angles ]
;  ai    aj    ak funct            c0            c1            c2            c3
    2     1     3     1 
    2     1    13     1 
    2     1    39     1 
    3     1    13     1 
    3     1    39     1 
   13     1    39     1 
    1     3     4     1 
    1     3     5     1 
    1     3     6     1 
    4     3     5     1 
    4     3     6     1 
    5     3     6     1 
    3     6     7     1 
    3     6     8     1 
    3     6     9     1 
    7     6     8     1 
    7     6     9     1 
    8     6     9     1 
    6     9    10     1 
    6     9    24     1 
    6     9    29     1 
   10     9    24     1 
   10     9    29     1 
   24     9    29     1 
    9    10    11     1 
    9    10    12     1 
    9    10    13     1 
   11    10    12     1 
   11    10    13     1 
   12    10    13     1 
    1    13    10     1 
    1    13    14     1 
    1    13    15     1 
   10    13    14     1 
   10    13    15     1 
   14    13    15     1 
   17    16    18     1 
   17    16    22     1 
   17    16    29     1 
   18    16    22     1 
   18    16    29     1 
   22    16    29     1 
   20    19    21     1 
   20    19    22     1 
   20    19    24     1 
   21    19    22     1 
   21    19    24     1 
   22    19    24     1 
   16    22    19     1 
   16    22    23     1 
   16    22    36     1 
   19    22    23     1 
   19    22    36     1 
   23    22    36     1 
    9    24    19     1 
    9    24    25     1 
    9    24    26     1 
   19    24    25     1 
   19    24    26     1 
   25    24    26     1 
   24    26    27     1 
   24    26    28     1 
   24    26    34     1 
   27    26    28     1 
   27    26    34     1 
   28    26    34     1 
    9    29    16     1 
    9    29    30     1 
    9    29    31     1 
   16    29    30     1 
   16    29    31     1 
   30    29    31     1 
   29    31    32     1 
   29    31    33     1 
   29    31    34     1 
   32    31    33     1 
   32    31    34     1 
   33    31    34     1 
   26    34    31     1 
   26    34    35     1 
   26    34    36     1 
   31    34    35     1 
   31    34    36     1 
   35    34    36     1 
   22    36    34     1 
   22    36    37     1 
   22    36    38     1 
   34    36    37     1 
   34    36    38     1 
   37    36    38     1 
    1    39    40     1 
    1    39    41     1 
    1    39    42     1 
   40    39    41     1 
   40    39    42     1 
   41    39    42     1 

[ dihedrals ]
;  ai    aj    ak    al funct            c0            c1            c2            c3            c4            c5
    2     1     3     4     1 
    2     1     3     5     1 
    2     1     3     6     1 
   13     1     3     4     1 
   13     1     3     5     1 
   13     1     3     6     1 
   39     1     3     4     1 
   39     1     3     5     1 
   39     1     3     6     1 
    2     1    13    10     1 
    2     1    13    14     1 
    2     1    13    15     1 
    3     1    13    10     1 
    3     1    13    14     1 
    3     1    13    15     1 
   39     1    13    10     1 
   39     1    13    14     1 
   39     1    13    15     1 
    2     1    39    40     1 

; Include Position restraint file
#ifdef POSRES
#include "posre_Other_chain_F.itp"
#endif
