# Supplementary material for: Determination of Ligand Binding Modes in Hydrated Viral Ion Channels to Foster Drug Design and Repositioning
Source: J Chem Inf Model. 2021 Jul 27;61(8):4011–22. doi: 10.1021/acs.jcim.1c00488 (PMC8389532; doi:10.1021/acs.jcim.1c00488)
Supplement: Supplementary file 2 — ci1c00488_si_002.zip [file ci1c00488_si_002.zip › supporting_data_05_05/supporting_data/minimization_examples_3_ligands/SA_M2A_dry_holo/O_capped_flu_2_comm.res]

REMARK List of water molecules below 80.000 A distance from both ligand and target.
REMARK Minimum distance criterion (to avoid close contacts):  1.750 A
WATER#    1     WAT      1
WATER#    2     WAT      2
WATER#    3     WAT      4
WATER#    4     WAT      5
WATER#    5     WAT      6
WATER#    6     WAT      7
WATER#    7     WAT      8
WATER#    8     WAT      9
WATER#    9     WAT     10
WATER#   10     WAT     11
WATER#   11     WAT     12
WATER#   12     WAT     13
WATER#   13     WAT     14
WATER#   14     WAT     15
WATER#   15     WAT     16
WATER#   16     WAT     17
WATER#   17     WAT     18
WATER#   18     WAT     19
WATER#   19     WAT     20
WATER#   20     WAT     21
WATER#   21     WAT     22
WATER#   22     WAT     23
WATER#   23     WAT     25
WATER#   24     WAT     26
WATER#   25     WAT     28
WATER#   26     WAT     29
WATER#   27     WAT     31
WATER#   28     WAT     32
WATER#   29     WAT     33
WATER#   30     WAT     34
WATER#   31     WAT     35
WATER#   32     WAT     36
WATER#   33     WAT     39
WATER#   34     WAT     40
WATER#   35     WAT     41
WATER#   36     WAT     42
WATER#   37     WAT     43
WATER#   38     WAT     44
WATER#   39     WAT     45
WATER#   40     WAT     46
WATER#   41     WAT     47
WATER#   42     WAT     48
WATER#   43     WAT     49
WATER#   44     WAT     51
WATER#   45     WAT     52
WATER#   46     WAT     53
WATER#   47     WAT     54
WATER#   48     WAT     55
WATER#   49     WAT     56
WATER#   50     WAT     57
WATER#   51     WAT     58
WATER#   52     WAT     59
WATER#   53     WAT     60
WATER#   54     WAT     61
WATER#   55     WAT     62
WATER#   56     WAT     63
WATER#   57     WAT     64
WATER#   58     WAT     65
WATER#   59     WAT     66
WATER#   60     WAT     67
WATER#   61     WAT     68
WATER#   62     WAT     69
WATER#   63     WAT     70
WATER#   64     WAT     71
WATER#   65     WAT     72
WATER#   66     WAT     73
WATER#   67     WAT     74
WATER#   68     WAT     75
WATER#   69     WAT     76
WATER#   70     WAT     77
WATER#   71     WAT     78
WATER#   72     WAT     79
WATER#   73     WAT     80
WATER#   74     WAT     81
WATER#   75     WAT     82
WATER#   76     WAT     83
WATER#   77     WAT     84
WATER#   78     WAT     85
WATER#   79     WAT     86
WATER#   80     WAT     87
WATER#   81     WAT     88
WATER#   82     WAT     89
WATER#   83     WAT     90
WATER#   84     WAT     91
WATER#   85     WAT     92
WATER#   86     WAT     93
WATER#   87     WAT     94
WATER#   88     WAT     95
WATER#   89     WAT     96
WATER#   90     WAT     97
WATER#   91     WAT     98
WATER#   92     WAT     99
WATER#   93     WAT    100
WATER#   94     WAT    101
WATER#   95     WAT    102
WATER#   96     WAT    103
WATER#   97     WAT    104
WATER#   98     WAT    105
WATER#   99     WAT    106
WATER#  100     WAT    107
WATER#  101     WAT    108
WATER#  102     WAT    109
WATER#  103     WAT    110
WATER#  104     WAT    111
WATER#  105     WAT    112
WATER#  106     WAT    113
WATER#  107     WAT    115
WATER#  108     WAT    116
WATER#  109     WAT    117
WATER#  110     WAT    118
WATER#  111     WAT    119
WATER#  112     WAT    120
WATER#  113     WAT    121
WATER#  114     WAT    122
WATER#  115     WAT    123
WATER#  116     WAT    124
WATER#  117     WAT    125
WATER#  118     WAT    126
WATER#  119     WAT    127
WATER#  120     WAT    128
WATER#  121     WAT    129
WATER#  122     WAT    130
WATER#  123     WAT    131
WATER#  124     WAT    132
WATER#  125     WAT    133
WATER#  126     WAT    134
WATER#  127     WAT    135
WATER#  128     WAT    136
WATER#  129     WAT    137
WATER#  130     WAT    138
WATER#  131     WAT    139
WATER#  132     WAT    140
WATER#  133     WAT    141
WATER#  134     WAT    142
WATER#  135     WAT    143
WATER#  136     WAT    144
WATER#  137     WAT    145
WATER#  138     WAT    146
WATER#  139     WAT    147
WATER#  140     WAT    148
WATER#  141     WAT    149
WATER#  142     WAT    150
WATER#  143     WAT    151
WATER#  144     WAT    152
WATER#  145     WAT    153
WATER#  146     WAT    154
WATER#  147     WAT    155
WATER#  148     WAT    156
WATER#  149     WAT    157
WATER#  150     WAT    158
WATER#  151     WAT    159
WATER#  152     WAT    160
WATER#  153     WAT    161
WATER#  154     WAT    162
WATER#  155     WAT    163
WATER#  156     WAT    164
WATER#  157     WAT    165
WATER#  158     WAT    166
WATER#  159     WAT    167
WATER#  160     WAT    168
WATER#  161     WAT    169
WATER#  162     WAT    170
WATER#  163     WAT    171
WATER#  164     WAT    172
WATER#  165     WAT    173
WATER#  166     WAT    174
WATER#  167     WAT    175
WATER#  168     WAT    176
WATER#  169     WAT    177
WATER#  170     WAT    178
WATER#  171     WAT    179
WATER#  172     WAT    180
WATER#  173     WAT    181
WATER#  174     WAT    182
WATER#  175     WAT    183
WATER#  176     WAT    184
WATER#  177     WAT    185
WATER#  178     WAT    186
WATER#  179     WAT    187
WATER#  180     WAT    188
WATER#  181     WAT    189
WATER#  182     WAT    190
WATER#  183     WAT    191
WATER#  184     WAT    192
WATER#  185     WAT    193
WATER#  186     WAT    194
WATER#  187     WAT    195
WATER#  188     WAT    196
WATER#  189     WAT    197
WATER#  190     WAT    198
WATER#  191     WAT    199
WATER#  192     WAT    200
WATER#  193     WAT    201
WATER#  194     WAT    202
WATER#  195     WAT    203
WATER#  196     WAT    204
WATER#  197     WAT    205
WATER#  198     WAT    206
WATER#  199     WAT    207
WATER#  200     WAT    208
WATER#  201     WAT    209
WATER#  202     WAT    210
WATER#  203     WAT    211
WATER#  204     WAT    212
WATER#  205     WAT    213
WATER#  206     WAT    214
WATER#  207     WAT    215
WATER#  208     WAT    216
WATER#  209     WAT    217
WATER#  210     WAT    218
WATER#  211     WAT    219
WATER#  212     WAT    220
WATER#  213     WAT    221
WATER#  214     WAT    222
WATER#  215     WAT    223
WATER#  216     WAT    224
WATER#  217     WAT    225
WATER#  218     WAT    226
WATER#  219     WAT    227
WATER#  220     WAT    228
WATER#  221     WAT    229
WATER#  222     WAT    230
WATER#  223     WAT    231
WATER#  224     WAT    232
WATER#  225     WAT    233
WATER#  226     WAT    234
WATER#  227     WAT    235
WATER#  228     WAT    236
WATER#  229     WAT    237
WATER#  230     WAT    238
WATER#  231     WAT    239
WATER#  232     WAT    240
WATER#  233     WAT    241
WATER#  234     WAT    242
WATER#  235     WAT    243
WATER#  236     WAT    244
WATER#  237     WAT    245
WATER#  238     WAT    246
WATER#  239     WAT    247
WATER#  240     WAT    248
WATER#  241     WAT    249
WATER#  242     WAT    250
WATER#  243     WAT    251
WATER#  244     WAT    252
WATER#  245     WAT    253
WATER#  246     WAT    254
WATER#  247     WAT    255
WATER#  248     WAT    257
WATER#  249     WAT    258
WATER#  250     WAT    259
WATER#  251     WAT    260
WATER#  252     WAT    261
WATER#  253     WAT    262
WATER#  254     WAT    263
WATER#  255     WAT    264
WATER#  256     WAT    265
WATER#  257     WAT    266
WATER#  258     WAT    267
WATER#  259     WAT    268
WATER#  260     WAT    269
WATER#  261     WAT    270
WATER#  262     WAT    271
WATER#  263     WAT    272
WATER#  264     WAT    273
WATER#  265     WAT    274
WATER#  266     WAT    275
WATER#  267     WAT    276
WATER#  268     WAT    277
WATER#  269     WAT    278
WATER#  270     WAT    279
WATER#  271     WAT    280
WATER#  272     WAT    281
WATER#  273     WAT    282
WATER#  274     WAT    283
WATER#  275     WAT    284
WATER#  276     WAT    285
WATER#  277     WAT    286
WATER#  278     WAT    287
WATER#  279     WAT    288
WATER#  280     WAT    289
WATER#  281     WAT    290
WATER#  282     WAT    291
WATER#  283     WAT    292
WATER#  284     WAT    293
WATER#  285     WAT    294
WATER#  286     WAT    295
WATER#  287     WAT    296
WATER#  288     WAT    297
WATER#  289     WAT    298
WATER#  290     WAT    299
WATER#  291     WAT    300
WATER#  292     WAT    301
WATER#  293     WAT    302
WATER#  294     WAT    303
WATER#  295     WAT    304
WATER#  296     WAT    305
WATER#  297     WAT    306
WATER#  298     WAT    307
WATER#  299     WAT    308
WATER#  300     WAT    309
WATER#  301     WAT    310
WATER#  302     WAT    311
WATER#  303     WAT    312
WATER#  304     WAT    313
WATER#  305     WAT    315
WATER#  306     WAT    316
WATER#  307     WAT    317
WATER#  308     WAT    318
WATER#  309     WAT    319
WATER#  310     WAT    320
WATER#  311     WAT    321
WATER#  312     WAT    322
WATER#  313     WAT    323
WATER#  314     WAT    324
WATER#  315     WAT    325
WATER#  316     WAT    326
WATER#  317     WAT    327
WATER#  318     WAT    328
WATER#  319     WAT    329
WATER#  320     WAT    330
WATER#  321     WAT    331
WATER#  322     WAT    332
WATER#  323     WAT    333
WATER#  324     WAT    334
WATER#  325     WAT    335
WATER#  326     WAT    336
WATER#  327     WAT    337
WATER#  328     WAT    338
WATER#  329     WAT    339
WATER#  330     WAT    340
WATER#  331     WAT    341
WATER#  332     WAT    342
WATER#  333     WAT    343
WATER#  334     WAT    344
WATER#  335     WAT    345
WATER#  336     WAT    346
WATER#  337     WAT    347
WATER#  338     WAT    348
WATER#  339     WAT    349
WATER#  340     WAT    350
WATER#  341     WAT    351
WATER#  342     WAT    352
WATER#  343     WAT    353
WATER#  344     WAT    354
WATER#  345     WAT    355
WATER#  346     WAT    356
WATER#  347     WAT    357
WATER#  348     WAT    358
WATER#  349     WAT    359
WATER#  350     WAT    360
WATER#  351     WAT    361
WATER#  352     WAT    362
WATER#  353     WAT    363
WATER#  354     WAT    364
WATER#  355     WAT    365
WATER#  356     WAT    366
WATER#  357     WAT    367
WATER#  358     WAT    368
WATER#  359     WAT    369
WATER#  360     WAT    370
WATER#  361     WAT    371
WATER#  362     WAT    372
WATER#  363     WAT    373
WATER#  364     WAT    374
WATER#  365     WAT    375
WATER#  366     WAT    376
WATER#  367     WAT    377
WATER#  368     WAT    378
WATER#  369     WAT    379
WATER#  370     WAT    380
WATER#  371     WAT    381
WATER#  372     WAT    382
WATER#  373     WAT    383
WATER#  374     WAT    384
WATER#  375     WAT    386
WATER#  376     WAT    387
WATER#  377     WAT    388
WATER#  378     WAT    389
WATER#  379     WAT    390
WATER#  380     WAT    391
WATER#  381     WAT    392
WATER#  382     WAT    393
WATER#  383     WAT    394
WATER#  384     WAT    395
WATER#  385     WAT    397
WATER#  386     WAT    398
WATER#  387     WAT    399
WATER#  388     WAT    401
WATER#  389     WAT    402
WATER#  390     WAT    403
WATER#  391     WAT    404
WATER#  392     WAT    406
WATER#  393     WAT    407
WATER#  394     WAT    408
WATER#  395     WAT    409
WATER#  396     WAT    410
WATER#  397     WAT    411
WATER#  398     WAT    412
WATER#  399     WAT    413
WATER#  400     WAT    414
WATER#  401     WAT    415
WATER#  402     WAT    416
WATER#  403     WAT    417
WATER#  404     WAT    418
WATER#  405     WAT    419
WATER#  406     WAT    420
WATER#  407     WAT    421
WATER#  408     WAT    422
WATER#  409     WAT    423
WATER#  410     WAT    424
WATER#  411     WAT    425
WATER#  412     WAT    426
WATER#  413     WAT    427
WATER#  414     WAT    429
WATER#  415     WAT    430
WATER#  416     WAT    431
WATER#  417     WAT    432
WATER#  418     WAT    434
WATER#  419     WAT    435
WATER#  420     WAT    436
WATER#  421     WAT    438
WATER#  422     WAT    439
WATER#  423     WAT    440
WATER#  424     WAT    441
WATER#  425     WAT    442
WATER#  426     WAT    443
WATER#  427     WAT    444
WATER#  428     WAT    445
WATER#  429     WAT    446
WATER#  430     WAT    447
WATER#  431     WAT    448
WATER#  432     WAT    449
WATER#  433     WAT    450
WATER#  434     WAT    451
WATER#  435     WAT    452
WATER#  436     WAT    453
WATER#  437     WAT    454
WATER#  438     WAT    455
WATER#  439     WAT    456
WATER#  440     WAT    457
WATER#  441     WAT    458
WATER#  442     WAT    459
WATER#  443     WAT    460
WATER#  444     WAT    461
WATER#  445     WAT    462
WATER#  446     WAT    463
WATER#  447     WAT    464
WATER#  448     WAT    465
WATER#  449     WAT    466
WATER#  450     WAT    468
WATER#  451     WAT    469
WATER#  452     WAT    470
WATER#  453     WAT    471
WATER#  454     WAT    472
WATER#  455     WAT    473
WATER#  456     WAT    474
WATER#  457     WAT    475
WATER#  458     WAT    476
WATER#  459     WAT    477
WATER#  460     WAT    478
WATER#  461     WAT    479
WATER#  462     WAT    480
WATER#  463     WAT    481
WATER#  464     WAT    482
WATER#  465     WAT    483
WATER#  466     WAT    484
WATER#  467     WAT    485
WATER#  468     WAT    486
WATER#  469     WAT    487
WATER#  470     WAT    488
WATER#  471     WAT    489
WATER#  472     WAT    490
WATER#  473     WAT    491
WATER#  474     WAT    493
WATER#  475     WAT    494
WATER#  476     WAT    495
WATER#  477     WAT    496
WATER#  478     WAT    497
WATER#  479     WAT    498
WATER#  480     WAT    499
WATER#  481     WAT    500
WATER#  482     WAT    501
WATER#  483     WAT    503
WATER#  484     WAT    504
WATER#  485     WAT    505
WATER#  486     WAT    506
WATER#  487     WAT    507
WATER#  488     WAT    508
WATER#  489     WAT    509
WATER#  490     WAT    510
WATER#  491     WAT    512
WATER#  492     WAT    513
WATER#  493     WAT    514
WATER#  494     WAT    516
WATER#  495     WAT    517
WATER#  496     WAT    518
WATER#  497     WAT    519
WATER#  498     WAT    520
WATER#  499     WAT    522
WATER#  500     WAT    523
WATER#  501     WAT    524
WATER#  502     WAT    526
WATER#  503     WAT    530
WATER#  504     WAT    531
WATER#  505     WAT    534
WATER#  506     WAT    535
WATER#  507     WAT    536
WATER#  508     WAT    538
WATER#  509     WAT    539
WATER#  510     WAT    540
WATER#  511     WAT    541
WATER#  512     WAT    543
WATER#  513     WAT    544
WATER#  514     WAT    545
WATER#  515     WAT    550
WATER#  516     WAT    551
WATER#  517     WAT    552
WATER#  518     WAT    553
WATER#  519     WAT    554
WATER#  520     WAT    557
WATER#  521     WAT    558
WATER#  522     WAT    559
WATER#  523     WAT    560
WATER#  524     WAT    562
WATER#  525     WAT    563
WATER#  526     WAT    564
WATER#  527     WAT    565
WATER#  528     WAT    567
WATER#  529     WAT    569
WATER#  530     WAT    571
WATER#  531     WAT    572
WATER#  532     WAT    575
WATER#  533     WAT    576
WATER#  534     WAT    578
WATER#  535     WAT    581
WATER#  536     WAT    586
WATER#  537     WAT    587
WATER#  538     WAT    588
WATER#  539     WAT    589
WATER#  540     WAT    590
WATER#  541     WAT    592
WATER#  542     WAT    594
WATER#  543     WAT    595
WATER#  544     WAT    596
WATER#  545     WAT    597
WATER#  546     WAT    598
WATER#  547     WAT    600
WATER#  548     WAT    601
WATER#  549     WAT    602
WATER#  550     WAT    603
WATER#  551     WAT    608
WATER#  552     WAT    609
WATER#  553     WAT    610
WATER#  554     WAT    612
WATER#  555     WAT    615
WATER#  556     WAT    616
WATER#  557     WAT    617
WATER#  558     WAT    619
WATER#  559     WAT    620
WATER#  560     WAT    621
WATER#  561     WAT    622
WATER#  562     WAT    623
WATER#  563     WAT    624
WATER#  564     WAT    627
WATER#  565     WAT    628
WATER#  566     WAT    629
WATER#  567     WAT    631
WATER#  568     WAT    641
WATER#  569     WAT    642
WATER#  570     WAT    643
WATER#  571     WAT    644
WATER#  572     WAT    648
WATER#  573     WAT    649
WATER#  574     WAT    653
WATER#  575     WAT    655
WATER#  576     WAT    656
WATER#  577     WAT    657
WATER#  578     WAT    658
WATER#  579     WAT    663
WATER#  580     WAT    668
WATER#  581     WAT    673
WATER#  582     WAT    677
WATER#  583     WAT    681
WATER#  584     WAT    683
WATER#  585     WAT    684
WATER#  586     WAT    686
WATER#  587     WAT    688
WATER#  588     WAT    690
WATER#  589     WAT    705
WATER#  590     WAT    712
WATER#  591     WAT    713
WATER#  592     WAT    714
WATER#  593     WAT    715
WATER#  594     WAT    716
WATER#  595     WAT    717
WATER#  596     WAT    718
WATER#  597     WAT    720
WATER#  598     WAT    722
WATER#  599     WAT    724
WATER#  600     WAT    729
WATER#  601     WAT    731
WATER#  602     WAT    732
WATER#  603     WAT    733
WATER#  604     WAT    737
WATER#  605     WAT    740
WATER#  606     WAT    748
WATER#  607     WAT    750
WATER#  608     WAT    751
WATER#  609     WAT    752
WATER#  610     WAT    759
WATER#  611     WAT    765
WATER#  612     WAT    769
WATER#  613     WAT    773
WATER#  614     WAT    775
WATER#  615     WAT    777
WATER#  616     WAT    781
WATER#  617     WAT    794
WATER#  618     WAT    795
WATER#  619     WAT    801
WATER#  620     WAT    805
WATER#  621     WAT    814
WATER#  622     WAT    816
WATER#  623     WAT    826
WATER#  624     WAT    839
WATER#  625     WAT    854
WATER#  626     WAT    863
WATER#  627     WAT    871
WATER#  628     WAT    875
WATER#  629     WAT    877
WATER#  630     WAT    888
WATER#  631     WAT    889
WATER#  632     WAT    892
WATER#  633     WAT    894
WATER#  634     WAT    895
WATER#  635     WAT    900
WATER#  636     WAT    901
WATER#  637     WAT    903
WATER#  638     WAT    904
WATER#  639     WAT    906
WATER#  640     WAT    907
WATER#  641     WAT    908
WATER#  642     WAT    909
WATER#  643     WAT    913
WATER#  644     WAT    922
WATER#  645     WAT    924
WATER#  646     WAT    931
WATER#  647     WAT    934
WATER#  648     WAT    936
WATER#  649     WAT    940
WATER#  650     WAT    944
WATER#  651     WAT    948
WATER#  652     WAT    960
WATER#  653     WAT    971
WATER#  654     WAT    975
WATER#  655     WAT    979
WATER#  656     WAT    980
WATER#  657     WAT    981
WATER#  658     WAT    997
WATER#  659     WAT   1003
WATER#  660     WAT   1005
WATER#  661     WAT   1024
WATER#  662     WAT   1042
WATER#  663     WAT   1045
WATER#  664     WAT   1052
WATER#  665     WAT   1075
WATER#  666     WAT   1083
WATER#  667     WAT   1091
WATER#  668     WAT   1121
WATER#  669     WAT   1128
WATER#  670     WAT   1156
WATER#  671     WAT   1181
WATER#  672     WAT   1197
WATER#  673     WAT   1200
WATER#  674     WAT   1203
WATER#  675     WAT   1215
WATER#  676     WAT   1216
WATER#  677     WAT   1220
WATER#  678     WAT   1236
WATER#  679     WAT   1267
WATER#  680     WAT   1272
WATER#  681     WAT   1276
WATER#  682     WAT   1282
WATER#  683     WAT   1297
WATER#  684     WAT   1306
WATER#  685     WAT   1310
WATER#  686     WAT   1326
WATER#  687     WAT   1329
WATER#  688     WAT   1341
WATER#  689     WAT   1342
WATER#  690     WAT   1350
WATER#  691     WAT   1351
WATER#  692     WAT   1359
WATER#  693     WAT   1378
WATER#  694     WAT   1379
WATER#  695     WAT   1385
WATER#  696     WAT   1404
WATER#  697     WAT   1415
WATER#  698     WAT   1427
WATER#  699     WAT   1437
WATER#  700     WAT   1441
WATER#  701     WAT   1452
WATER#  702     WAT   1544
WATER#  703     WAT   1599
WATER#  704     WAT   1603
WATER#  705     WAT   1646
WATER#  706     WAT   1683
WATER#  707     WAT   1697
WATER#  708     WAT   1699
WATER#  709     WAT   1700
WATER#  710     WAT   1701
WATER#  711     WAT   1710
WATER#  712     WAT   1712
WATER#  713     WAT   1713
WATER#  714     WAT   1721
WATER#  715     WAT   1733
WATER#  716     WAT   1762
WATER#  717     WAT   1764
WATER#  718     WAT   1774
WATER#  719     WAT   1793
WATER#  720     WAT   1796
WATER#  721     WAT   1810
WATER#  722     WAT   1834
WATER#  723     WAT   1841
WATER#  724     WAT   1855
WATER#  725     WAT   1866
WATER#  726     WAT   1876
WATER#  727     WAT   1877
WATER#  728     WAT   1892
WATER#  729     WAT   1906
WATER#  730     WAT   1915
WATER#  731     WAT   1939
WATER#  732     WAT   1962
WATER#  733     WAT   2034
WATER#  734     WAT   2049
WATER#  735     WAT   2079
WATER#  736     WAT   2080
WATER#  737     WAT   2104
WATER#  738     WAT   2137
WATER#  739     WAT   2179
WATER#  740     WAT   2233
WATER#  741     WAT   2255
WATER#  742     WAT   2299
WATER#  743     WAT   2331
WATER#  744     WAT   2333
WATER#  745     WAT   2339
WATER#  746     WAT   2340
WATER#  747     WAT   2353
WATER#  748     WAT   2361
WATER#  749     WAT   2363
WATER#  750     WAT   2381
WATER#  751     WAT   2385
WATER#  752     WAT   2392
WATER#  753     WAT   2395
WATER#  754     WAT   2396
WATER#  755     WAT   2413
WATER#  756     WAT   2455
WATER#  757     WAT   2473
WATER#  758     WAT   2533
WATER#  759     WAT   2544
WATER#  760     WAT   2546
WATER#  761     WAT   2608
WATER#  762     WAT   2812
WATER#  763     WAT   2889
WATER#  764     WAT   2899
WATER#  765     WAT   2911
WATER#  766     WAT   2988
WATER#  767     WAT   3001
WATER#  768     WAT   3004
WATER#  769     WAT   3011
WATER#  770     WAT   3017
WATER#  771     WAT   3040
WATER#  772     WAT   3044
WATER#  773     WAT   3056
WATER#  774     WAT   3059
WATER#  775     WAT   3076
WATER#  776     WAT   3083
WATER#  777     WAT   3087
WATER#  778     WAT   3089
WATER#  779     WAT   3132
WATER#  780     WAT   3161
WATER#  781     WAT   3167
WATER#  782     WAT   3174
WATER#  783     WAT   3230
WATER#  784     WAT   3231
WATER#  785     WAT   3243
WATER#  786     WAT   3272
WATER#  787     WAT   3276
WATER#  788     WAT   3303
WATER#  789     WAT   3312
WATER#  790     WAT   3314
WATER#  791     WAT   3319
WATER#  792     WAT   3325
WATER#  793     WAT   3329
WATER#  794     WAT   3423
WATER#  795     WAT   3546
WATER#  796     WAT   3582
