# Supplementary material for: Determination of Ligand Binding Modes in Hydrated Viral Ion Channels to Foster Drug Design and Repositioning
Source: J Chem Inf Model. 2021 Jul 27;61(8):4011–22. doi: 10.1021/acs.jcim.1c00488 (PMC8389532; doi:10.1021/acs.jcim.1c00488)
Supplement: Supplementary file 2 — ci1c00488_si_002.zip [file ci1c00488_si_002.zip › supporting_data_05_05/supporting_data/minimization_examples_3_ligands/SA_M2A_dry_holo/O_capped_flu_2_dtd.pdb]

REMARK Input coordinates.
ATOM      1    C ACE A  21      -4.042   0.850  -2.701  1.00  0.00
ATOM      9  CH3 ACE A  21      -4.527   1.181  -4.112  1.00  0.00
ATOM      2    O ACE A  21      -2.947   1.259  -2.321  1.00  0.00
ATOM     15    H ACE A  21      -3.759   1.793  -4.634  1.00  0.00
ATOM     16    H ACE A  21      -4.702   0.238  -4.677  1.00  0.00
ATOM     17    H ACE A  21      -5.482   1.750  -4.054  1.00  0.00
ATOM      3    N SER A  22      -4.828   0.095  -1.854  1.00  0.00
ATOM      4   CA SER A  22      -4.354  -0.221  -0.494  1.00  0.00
ATOM      5    C SER A  22      -5.462  -0.835   0.334  1.00  0.00
ATOM      6    O SER A  22      -6.432  -0.181   0.706  1.00  0.00
ATOM      7   CB SER A  22      -3.742   1.013   0.161  1.00  0.00
ATOM      8   OG SER A  22      -2.655   1.401  -0.665  1.00  0.00
ATOM     10   HA SER A  22      -3.550  -0.942  -0.571  1.00  0.00
ATOM     11  HB1 SER A  22      -3.372   0.768   1.151  1.00  0.00
ATOM     12  HB2 SER A  22      -4.481   1.819   0.219  1.00  0.00
ATOM     13   HG SER A  22      -2.502   2.361  -0.524  1.00  0.00
ATOM     14   H1 SER A  22      -5.733  -0.243  -2.168  1.00  0.00
ATOM     18    N SER A  23      -5.332  -2.132   0.587  1.00  0.00
ATOM     19   CA SER A  23      -6.208  -2.972   1.411  1.00  0.00
ATOM     20    C SER A  23      -5.714  -3.089   2.867  1.00  0.00
ATOM     21    O SER A  23      -4.557  -2.755   3.148  1.00  0.00
ATOM     22   CB SER A  23      -6.216  -4.383   0.800  1.00  0.00
ATOM     23   OG SER A  23      -6.688  -4.477  -0.534  1.00  0.00
ATOM     24    H SER A  23      -4.497  -2.597   0.230  1.00  0.00
ATOM     25   HA SER A  23      -7.223  -2.576   1.414  1.00  0.00
ATOM     26  HB1 SER A  23      -6.832  -5.026   1.421  1.00  0.00
ATOM     27  HB2 SER A  23      -5.188  -4.738   0.810  1.00  0.00
ATOM     28   HG SER A  23      -6.508  -5.402  -0.775  1.00  0.00
ATOM     29    N ASP A  24      -6.549  -3.613   3.764  1.00  0.00
ATOM     30   CA ASP A  24      -6.199  -3.843   5.180  1.00  0.00
ATOM     31    C ASP A  24      -5.104  -4.918   5.386  1.00  0.00
ATOM     32    O ASP A  24      -5.133  -5.948   4.698  1.00  0.00
ATOM     33   CB ASP A  24      -7.463  -4.286   5.952  1.00  0.00
ATOM     34   CG ASP A  24      -8.063  -3.164   6.793  1.00  0.00
ATOM     35  OD1 ASP A  24      -7.515  -2.881   7.885  1.00  0.00
ATOM     36  OD2 ASP A  24      -9.133  -2.637   6.397  1.00  0.00
ATOM     37    H ASP A  24      -7.473  -3.884   3.462  1.00  0.00
ATOM     38   HA ASP A  24      -5.867  -2.888   5.599  1.00  0.00
ATOM     39  HB1 ASP A  24      -7.201  -5.101   6.631  1.00  0.00
ATOM     40  HB2 ASP A  24      -8.205  -4.672   5.257  1.00  0.00
ATOM     41    N PRO A  25      -4.181  -4.783   6.361  1.00  0.00
ATOM     42   CA PRO A  25      -3.120  -5.768   6.618  1.00  0.00
ATOM     43    C PRO A  25      -3.615  -7.165   7.016  1.00  0.00
ATOM     44    O PRO A  25      -2.991  -8.164   6.648  1.00  0.00
ATOM     45   CB PRO A  25      -2.254  -5.155   7.716  1.00  0.00
ATOM     46   CG PRO A  25      -2.447  -3.660   7.504  1.00  0.00
ATOM     47   CD PRO A  25      -3.925  -3.572   7.139  1.00  0.00
ATOM     48   HA PRO A  25      -2.521  -5.864   5.713  1.00  0.00
ATOM     49  HB1 PRO A  25      -2.630  -5.437   8.704  1.00  0.00
ATOM     50  HB2 PRO A  25      -1.211  -5.446   7.611  1.00  0.00
ATOM     51  HG1 PRO A  25      -2.215  -3.085   8.401  1.00  0.00
ATOM     52  HG2 PRO A  25      -1.840  -3.323   6.666  1.00  0.00
ATOM     53  HD1 PRO A  25      -4.540  -3.569   8.036  1.00  0.00
ATOM     54  HD2 PRO A  25      -4.085  -2.667   6.563  1.00  0.00
ATOM     55    N LEU A  26      -4.737  -7.273   7.738  1.00  0.00
ATOM     56   CA LEU A  26      -5.333  -8.580   8.080  1.00  0.00
ATOM     57    C LEU A  26      -5.961  -9.261   6.848  1.00  0.00
ATOM     58    O LEU A  26      -5.904 -10.483   6.721  1.00  0.00
ATOM     59   CB LEU A  26      -6.321  -8.391   9.239  1.00  0.00
ATOM     60   CG LEU A  26      -6.895  -9.697   9.822  1.00  0.00
ATOM     61  CD1 LEU A  26      -5.822 -10.670  10.301  1.00  0.00
ATOM     62  CD2 LEU A  26      -7.772  -9.362  11.037  1.00  0.00
ATOM     63    H LEU A  26      -5.204  -6.435   8.041  1.00  0.00
ATOM     64   HA LEU A  26      -4.520  -9.227   8.422  1.00  0.00
ATOM     65  HB1 LEU A  26      -7.140  -7.765   8.905  1.00  0.00
ATOM     66  HB2 LEU A  26      -5.791  -7.867  10.033  1.00  0.00
ATOM     67   HG LEU A  26      -7.507 -10.198   9.077  1.00  0.00
ATOM     68  HD1 LEU A  26      -6.278 -11.502  10.825  1.00  0.00
ATOM     69  HD1 LEU A  26      -5.281 -11.066   9.445  1.00  0.00
ATOM     70  HD1 LEU A  26      -5.125 -10.157  10.971  1.00  0.00
ATOM     71  HD2 LEU A  26      -8.299 -10.258  11.369  1.00  0.00
ATOM     72  HD2 LEU A  26      -7.154  -8.988  11.852  1.00  0.00
ATOM     73  HD2 LEU A  26      -8.500  -8.596  10.790  1.00  0.00
ATOM     74    N VAL A  27      -6.446  -8.467   5.892  1.00  0.00
ATOM     75   CA VAL A  27      -6.870  -8.942   4.564  1.00  0.00
ATOM     76    C VAL A  27      -5.648  -9.387   3.728  1.00  0.00
ATOM     77    O VAL A  27      -5.767 -10.331   2.952  1.00  0.00
ATOM     78   CB VAL A  27      -7.737  -7.872   3.867  1.00  0.00
ATOM     79  CG1 VAL A  27      -8.224  -8.300   2.477  1.00  0.00
ATOM     80  CG2 VAL A  27      -8.969  -7.489   4.699  1.00  0.00
ATOM     81    H VAL A  27      -6.430  -7.471   6.046  1.00  0.00
ATOM     82   HA VAL A  27      -7.489  -9.835   4.701  1.00  0.00
ATOM     83   HB VAL A  27      -7.161  -6.967   3.744  1.00  0.00
ATOM     84  HG1 VAL A  27      -8.805  -7.500   2.021  1.00  0.00
ATOM     85  HG1 VAL A  27      -7.378  -8.510   1.818  1.00  0.00
ATOM     86  HG1 VAL A  27      -8.836  -9.186   2.554  1.00  0.00
ATOM     87  HG2 VAL A  27      -9.548  -6.723   4.180  1.00  0.00
ATOM     88  HG2 VAL A  27      -9.611  -8.359   4.860  1.00  0.00
ATOM     89  HG2 VAL A  27      -8.672  -7.094   5.667  1.00  0.00
ATOM     90    N VAL A  28      -4.448  -8.803   3.926  1.00  0.00
ATOM     91   CA VAL A  28      -3.195  -9.294   3.307  1.00  0.00
ATOM     92    C VAL A  28      -2.814 -10.651   3.891  1.00  0.00
ATOM     93    O VAL A  28      -2.548 -11.583   3.139  1.00  0.00
ATOM     94   CB VAL A  28      -1.999  -8.308   3.440  1.00  0.00
ATOM     95  CG1 VAL A  28      -0.752  -8.852   2.725  1.00  0.00
ATOM     96  CG2 VAL A  28      -2.264  -6.929   2.829  1.00  0.00
ATOM     97    H VAL A  28      -4.405  -8.035   4.593  1.00  0.00
ATOM     98   HA VAL A  28      -3.378  -9.447   2.240  1.00  0.00
ATOM     99   HB VAL A  28      -1.751  -8.183   4.489  1.00  0.00
ATOM    100  HG1 VAL A  28       0.062  -8.139   2.799  1.00  0.00
ATOM    101  HG1 VAL A  28      -0.421  -9.779   3.197  1.00  0.00
ATOM    102  HG1 VAL A  28      -0.977  -9.045   1.678  1.00  0.00
ATOM    103  HG2 VAL A  28      -1.361  -6.322   2.889  1.00  0.00
ATOM    104  HG2 VAL A  28      -2.557  -7.022   1.786  1.00  0.00
ATOM    105  HG2 VAL A  28      -3.034  -6.422   3.397  1.00  0.00
ATOM    106    N ALA A  29      -2.851 -10.785   5.219  1.00  0.00
ATOM    107   CA ALA A  29      -2.593 -12.050   5.900  1.00  0.00
ATOM    108    C ALA A  29      -3.540 -13.164   5.428  1.00  0.00
ATOM    109    O ALA A  29      -3.085 -14.244   5.064  1.00  0.00
ATOM    110   CB ALA A  29      -2.684 -11.823   7.414  1.00  0.00
ATOM    111    H ALA A  29      -3.066  -9.969   5.786  1.00  0.00
ATOM    112   HA ALA A  29      -1.572 -12.372   5.662  1.00  0.00
ATOM    113  HB1 ALA A  29      -2.559 -12.778   7.918  1.00  0.00
ATOM    114  HB2 ALA A  29      -1.902 -11.140   7.740  1.00  0.00
ATOM    115  HB3 ALA A  29      -3.657 -11.413   7.675  1.00  0.00
ATOM    116    N ALA A  30      -4.843 -12.881   5.359  1.00  0.00
ATOM    117   CA ALA A  30      -5.826 -13.821   4.814  1.00  0.00
ATOM    118    C ALA A  30      -5.562 -14.153   3.330  1.00  0.00
ATOM    119    O ALA A  30      -5.630 -15.322   2.964  1.00  0.00
ATOM    120   CB ALA A  30      -7.218 -13.244   5.019  1.00  0.00
ATOM    121    H ALA A  30      -5.185 -11.995   5.710  1.00  0.00
ATOM    122   HA ALA A  30      -5.765 -14.751   5.375  1.00  0.00
ATOM    123  HB1 ALA A  30      -7.968 -13.948   4.648  1.00  0.00
ATOM    124  HB2 ALA A  30      -7.385 -13.068   6.081  1.00  0.00
ATOM    125  HB3 ALA A  30      -7.321 -12.302   4.471  1.00  0.00
ATOM    126    N SER A  31      -5.190 -13.166   2.513  1.00  0.00
ATOM    127   CA SER A  31      -4.852 -13.379   1.093  1.00  0.00
ATOM    128    C SER A  31      -3.636 -14.285   0.903  1.00  0.00
ATOM    129    O SER A  31      -3.558 -15.023  -0.079  1.00  0.00
ATOM    130   CB SER A  31      -4.585 -12.044   0.393  1.00  0.00
ATOM    131   OG SER A  31      -5.736 -11.221   0.401  1.00  0.00
ATOM    132    H SER A  31      -5.174 -12.220   2.873  1.00  0.00
ATOM    133   HA SER A  31      -5.699 -13.854   0.608  1.00  0.00
ATOM    134  HB1 SER A  31      -4.283 -12.229  -0.638  1.00  0.00
ATOM    135  HB2 SER A  31      -3.766 -11.524   0.894  1.00  0.00
ATOM    136   HG SER A  31      -5.940 -10.999   1.319  1.00  0.00
ATOM    137    N ILE A  32      -2.665 -14.259   1.826  1.00  0.00
ATOM    138   CA ILE A  32      -1.492 -15.148   1.821  1.00  0.00
ATOM    139    C ILE A  32      -1.902 -16.557   2.283  1.00  0.00
ATOM    140    O ILE A  32      -1.611 -17.543   1.617  1.00  0.00
ATOM    141   CB ILE A  32      -0.372 -14.499   2.675  1.00  0.00
ATOM    142  CG1 ILE A  32       0.149 -13.221   1.972  1.00  0.00
ATOM    143  CG2 ILE A  32       0.799 -15.473   2.905  1.00  0.00
ATOM    144   CD ILE A  32       1.017 -12.334   2.863  1.00  0.00
ATOM    145    H ILE A  32      -2.754 -13.581   2.572  1.00  0.00
ATOM    146   HA ILE A  32      -1.111 -15.250   0.810  1.00  0.00
ATOM    147   HB ILE A  32      -0.794 -14.226   3.652  1.00  0.00
ATOM    148  HG1 ILE A  32      -0.698 -12.610   1.639  1.00  0.00
ATOM    149  HG1 ILE A  32       0.710 -13.499   1.085  1.00  0.00
ATOM    150  HG2 ILE A  32       1.545 -15.010   3.556  1.00  0.00
ATOM    151  HG2 ILE A  32       0.444 -16.366   3.417  1.00  0.00
ATOM    152  HG2 ILE A  32       1.242 -15.744   1.956  1.00  0.00
ATOM    153  HD1 ILE A  32       1.263 -11.414   2.320  1.00  0.00
ATOM    154  HD2 ILE A  32       0.469 -12.066   3.778  1.00  0.00
ATOM    155  HD3 ILE A  32       1.943 -12.832   3.130  1.00  0.00
ATOM    156    N ILE A  33      -2.664 -16.629   3.375  1.00  0.00
ATOM    157   CA ILE A  33      -3.164 -17.882   3.978  1.00  0.00
ATOM    158    C ILE A  33      -4.120 -18.628   3.034  1.00  0.00
ATOM    159    O ILE A  33      -4.060 -19.854   2.967  1.00  0.00
ATOM    160   CB ILE A  33      -3.758 -17.547   5.364  1.00  0.00
ATOM    161  CG1 ILE A  33      -2.579 -17.307   6.349  1.00  0.00
ATOM    162  CG2 ILE A  33      -4.686 -18.643   5.898  1.00  0.00
ATOM    163   CD ILE A  33      -2.958 -16.655   7.678  1.00  0.00
ATOM    164    H ILE A  33      -2.881 -15.765   3.866  1.00  0.00
ATOM    165   HA ILE A  33      -2.317 -18.547   4.125  1.00  0.00
ATOM    166   HB ILE A  33      -4.340 -16.630   5.290  1.00  0.00
ATOM    167  HG1 ILE A  33      -1.843 -16.658   5.882  1.00  0.00
ATOM    168  HG1 ILE A  33      -2.085 -18.262   6.548  1.00  0.00
ATOM    169  HG2 ILE A  33      -5.017 -18.419   6.905  1.00  0.00
ATOM    170  HG2 ILE A  33      -5.580 -18.726   5.278  1.00  0.00
ATOM    171  HG2 ILE A  33      -4.163 -19.594   5.903  1.00  0.00
ATOM    172  HD1 ILE A  33      -2.049 -16.495   8.274  1.00  0.00
ATOM    173  HD2 ILE A  33      -3.432 -15.689   7.501  1.00  0.00
ATOM    174  HD3 ILE A  33      -3.626 -17.303   8.252  1.00  0.00
ATOM    175    N GLY A  34      -4.935 -17.936   2.233  1.00  0.00
ATOM    176   CA GLY A  34      -5.848 -18.538   1.259  1.00  0.00
ATOM    177    C GLY A  34      -5.124 -19.197   0.077  1.00  0.00
ATOM    178    O GLY A  34      -5.443 -20.327  -0.298  1.00  0.00
ATOM    179    H GLY A  34      -4.972 -16.935   2.360  1.00  0.00
ATOM    180  HA1 GLY A  34      -6.502 -17.766   0.866  1.00  0.00
ATOM    181  HA2 GLY A  34      -6.471 -19.293   1.751  1.00  0.00
ATOM    182    N ILE A  35      -4.062 -18.569  -0.445  1.00  0.00
ATOM    183   CA ILE A  35      -3.215 -19.191  -1.481  1.00  0.00
ATOM    184    C ILE A  35      -2.482 -20.415  -0.911  1.00  0.00
ATOM    185    O ILE A  35      -2.445 -21.456  -1.564  1.00  0.00
ATOM    186   CB ILE A  35      -2.263 -18.159  -2.142  1.00  0.00
ATOM    187  CG1 ILE A  35      -3.101 -17.080  -2.880  1.00  0.00
ATOM    188  CG2 ILE A  35      -1.285 -18.867  -3.115  1.00  0.00
ATOM    189   CD ILE A  35      -2.318 -16.153  -3.821  1.00  0.00
ATOM    190    H ILE A  35      -3.830 -17.645  -0.101  1.00  0.00
ATOM    191   HA ILE A  35      -3.870 -19.575  -2.254  1.00  0.00
ATOM    192   HB ILE A  35      -1.667 -17.673  -1.368  1.00  0.00
ATOM    193  HG1 ILE A  35      -3.606 -16.474  -2.140  1.00  0.00
ATOM    194  HG1 ILE A  35      -3.880 -17.574  -3.471  1.00  0.00
ATOM    195  HG2 ILE A  35      -0.602 -18.147  -3.563  1.00  0.00
ATOM    196  HG2 ILE A  35      -0.681 -19.598  -2.593  1.00  0.00
ATOM    197  HG2 ILE A  35      -1.840 -19.364  -3.913  1.00  0.00
ATOM    198  HD1 ILE A  35      -2.941 -15.296  -4.088  1.00  0.00
ATOM    199  HD2 ILE A  35      -1.409 -15.800  -3.330  1.00  0.00
ATOM    200  HD3 ILE A  35      -2.040 -16.681  -4.729  1.00  0.00
ATOM    201    N LEU A  36      -1.951 -20.340   0.317  1.00  0.00
ATOM    202   CA LEU A  36      -1.395 -21.503   1.006  1.00  0.00
ATOM    203    C LEU A  36      -2.449 -22.626   1.164  1.00  0.00
ATOM    204    O LEU A  36      -2.148 -23.782   0.895  1.00  0.00
ATOM    205   CB LEU A  36      -0.807 -21.075   2.370  1.00  0.00
ATOM    206   CG LEU A  36      -0.302 -22.235   3.244  1.00  0.00
ATOM    207  CD1 LEU A  36       0.834 -23.005   2.567  1.00  0.00
ATOM    208  CD2 LEU A  36       0.207 -21.717   4.590  1.00  0.00
ATOM    209    H LEU A  36      -2.008 -19.460   0.818  1.00  0.00
ATOM    210   HA LEU A  36      -0.590 -21.919   0.403  1.00  0.00
ATOM    211  HB1 LEU A  36      -1.572 -20.547   2.930  1.00  0.00
ATOM    212  HB2 LEU A  36       0.017 -20.377   2.191  1.00  0.00
ATOM    213   HG LEU A  36      -1.125 -22.925   3.442  1.00  0.00
ATOM    214  HD1 LEU A  36       1.211 -23.781   3.251  1.00  0.00
ATOM    215  HD1 LEU A  36       0.487 -23.498   1.664  1.00  0.00
ATOM    216  HD1 LEU A  36       1.657 -22.322   2.327  1.00  0.00
ATOM    217  HD2 LEU A  36       0.452 -22.563   5.237  1.00  0.00
ATOM    218  HD2 LEU A  36       1.100 -21.112   4.439  1.00  0.00
ATOM    219  HD2 LEU A  36      -0.573 -21.123   5.076  1.00  0.00
ATOM    220    N HIS A  37      -3.677 -22.292   1.547  1.00  0.00
ATOM    221   CA HIS A  37      -4.745 -23.259   1.770  1.00  0.00
ATOM    222    C HIS A  37      -5.162 -23.993   0.490  1.00  0.00
ATOM    223    O HIS A  37      -5.331 -25.218   0.539  1.00  0.00
ATOM    224   CB HIS A  37      -5.933 -22.549   2.445  1.00  0.00
ATOM    225   CG HIS A  37      -7.053 -23.430   2.939  1.00  0.00
ATOM    226  CD2 HIS A  37      -7.018 -24.771   3.176  1.00  0.00
ATOM    227  ND1 HIS A  37      -8.308 -22.945   3.298  1.00  0.00
ATOM    228  CE1 HIS A  37      -9.004 -24.002   3.738  1.00  0.00
ATOM    229  NE2 HIS A  37      -8.263 -25.113   3.665  1.00  0.00
ATOM    230    H HIS A  37      -3.866 -21.317   1.784  1.00  0.00
ATOM    231   HA HIS A  37      -4.373 -24.016   2.455  1.00  0.00
ATOM    232  HB1 HIS A  37      -6.340 -21.829   1.749  1.00  0.00
ATOM    233  HB2 HIS A  37      -5.557 -21.996   3.301  1.00  0.00
ATOM    234  HD2 HIS A  37      -6.187 -25.440   3.013  1.00  0.00
ATOM    235  HE1 HIS A  37     -10.030 -23.957   4.084  1.00  0.00
ATOM    236  HE2 HIS A  37      -8.573 -26.047   3.928  1.00  0.00
ATOM    237    N LEU A  38      -5.239 -23.333  -0.676  1.00  0.00
ATOM    238   CA LEU A  38      -5.456 -24.044  -1.939  1.00  0.00
ATOM    239    C LEU A  38      -4.248 -24.910  -2.336  1.00  0.00
ATOM    240    O LEU A  38      -4.441 -26.030  -2.790  1.00  0.00
ATOM    241   CB LEU A  38      -5.898 -23.093  -3.076  1.00  0.00
ATOM    242   CG LEU A  38      -6.171 -23.848  -4.399  1.00  0.00
ATOM    243  CD1 LEU A  38      -7.307 -24.877  -4.298  1.00  0.00
ATOM    244  CD2 LEU A  38      -6.549 -22.915  -5.551  1.00  0.00
ATOM    245    H LEU A  38      -5.143 -22.319  -0.668  1.00  0.00
ATOM    246   HA LEU A  38      -6.281 -24.732  -1.760  1.00  0.00
ATOM    247  HB1 LEU A  38      -5.111 -22.361  -3.249  1.00  0.00
ATOM    248  HB2 LEU A  38      -6.799 -22.562  -2.768  1.00  0.00
ATOM    249   HG LEU A  38      -5.273 -24.368  -4.705  1.00  0.00
ATOM    250  HD1 LEU A  38      -7.430 -25.388  -5.247  1.00  0.00
ATOM    251  HD1 LEU A  38      -7.073 -25.632  -3.552  1.00  0.00
ATOM    252  HD1 LEU A  38      -8.234 -24.379  -4.021  1.00  0.00
ATOM    253  HD2 LEU A  38      -6.720 -23.489  -6.453  1.00  0.00
ATOM    254  HD2 LEU A  38      -7.456 -22.361  -5.292  1.00  0.00
ATOM    255  HD2 LEU A  38      -5.725 -22.227  -5.730  1.00  0.00
ATOM    256    N ILE A  39      -3.006 -24.443  -2.120  1.00  0.00
ATOM    257   CA ILE A  39      -1.801 -25.251  -2.381  1.00  0.00
ATOM    258    C ILE A  39      -1.822 -26.549  -1.543  1.00  0.00
ATOM    259    O ILE A  39      -1.661 -27.631  -2.089  1.00  0.00
ATOM    260   CB ILE A  39      -0.511 -24.421  -2.158  1.00  0.00
ATOM    261  CG1 ILE A  39      -0.371 -23.363  -3.275  1.00  0.00
ATOM    262  CG2 ILE A  39       0.745 -25.311  -2.118  1.00  0.00
ATOM    263   CD ILE A  39       0.673 -22.266  -2.972  1.00  0.00
ATOM    264    H ILE A  39      -2.895 -23.513  -1.737  1.00  0.00
ATOM    265   HA ILE A  39      -1.811 -25.571  -3.424  1.00  0.00
ATOM    266   HB ILE A  39      -0.591 -23.906  -1.193  1.00  0.00
ATOM    267  HG1 ILE A  39      -1.321 -22.867  -3.439  1.00  0.00
ATOM    268  HG1 ILE A  39      -0.099 -23.859  -4.201  1.00  0.00
ATOM    269  HG2 ILE A  39       1.642 -24.701  -1.996  1.00  0.00
ATOM    270  HG2 ILE A  39       0.706 -25.981  -1.256  1.00  0.00
ATOM    271  HG2 ILE A  39       0.829 -25.891  -3.037  1.00  0.00
ATOM    272  HD1 ILE A  39       0.620 -21.508  -3.739  1.00  0.00
ATOM    273  HD2 ILE A  39       0.452 -21.815  -2.004  1.00  0.00
ATOM    274  HD3 ILE A  39       1.673 -22.687  -2.955  1.00  0.00
ATOM    275    N LEU A  40      -2.106 -26.447  -0.238  1.00  0.00
ATOM    276   CA LEU A  40      -2.232 -27.603   0.648  1.00  0.00
ATOM    277    C LEU A  40      -3.404 -28.520   0.248  1.00  0.00
ATOM    278    O LEU A  40      -3.268 -29.743   0.277  1.00  0.00
ATOM    279   CB LEU A  40      -2.382 -27.118   2.108  1.00  0.00
ATOM    280   CG LEU A  40      -1.158 -26.384   2.689  1.00  0.00
ATOM    281  CD1 LEU A  40      -1.528 -25.772   4.034  1.00  0.00
ATOM    282  CD2 LEU A  40       0.036 -27.322   2.911  1.00  0.00
ATOM    283    H LEU A  40      -2.238 -25.519   0.151  1.00  0.00
ATOM    284   HA LEU A  40      -1.327 -28.206   0.575  1.00  0.00
ATOM    285  HB1 LEU A  40      -2.582 -27.986   2.732  1.00  0.00
ATOM    286  HB2 LEU A  40      -3.248 -26.455   2.152  1.00  0.00
ATOM    287   HG LEU A  40      -0.834 -25.592   2.020  1.00  0.00
ATOM    288  HD1 LEU A  40      -0.671 -25.258   4.462  1.00  0.00
ATOM    289  HD1 LEU A  40      -2.335 -25.049   3.889  1.00  0.00
ATOM    290  HD1 LEU A  40      -1.863 -26.548   4.736  1.00  0.00
ATOM    291  HD2 LEU A  40       0.857 -26.767   3.365  1.00  0.00
ATOM    292  HD2 LEU A  40      -0.253 -28.137   3.566  1.00  0.00
ATOM    293  HD2 LEU A  40       0.381 -27.722   1.958  1.00  0.00
ATOM    294    N TRP A  41      -4.543 -27.958  -0.190  1.00  0.00
ATOM    295   CA TRP A  41      -5.693 -28.730  -0.669  1.00  0.00
ATOM    296    C TRP A  41      -5.395 -29.492  -1.971  1.00  0.00
ATOM    297    O TRP A  41      -5.821 -30.632  -2.108  1.00  0.00
ATOM    298   CB TRP A  41      -6.903 -27.792  -0.809  1.00  0.00
ATOM    299   CG TRP A  41      -8.201 -28.476  -1.100  1.00  0.00
ATOM    300  CD1 TRP A  41      -9.143 -28.787  -0.166  1.00  0.00
ATOM    301  CD2 TRP A  41      -8.746 -28.945  -2.379  1.00  0.00
ATOM    302  CE2 TRP A  41     -10.005 -29.570  -2.135  1.00  0.00
ATOM    303  CE3 TRP A  41      -8.293 -28.923  -3.716  1.00  0.00
ATOM    304  NE1 TRP A  41     -10.188 -29.447  -0.774  1.00  0.00
ATOM    305  CZ2 TRP A  41     -10.771 -30.153  -3.158  1.00  0.00
ATOM    306  CZ3 TRP A  41      -9.049 -29.503  -4.750  1.00  0.00
ATOM    307  CH2 TRP A  41     -10.277 -30.125  -4.477  1.00  0.00
ATOM    308    H TRP A  41      -4.617 -26.945  -0.159  1.00  0.00
ATOM    309   HA TRP A  41      -5.938 -29.477   0.089  1.00  0.00
ATOM    310  HB1 TRP A  41      -6.694 -27.079  -1.608  1.00  0.00
ATOM    311  HB2 TRP A  41      -7.012 -27.237   0.111  1.00  0.00
ATOM    312  HD1 TRP A  41      -9.053 -28.578   0.891  1.00  0.00
ATOM    313  HE1 TRP A  41     -10.966 -29.842  -0.272  1.00  0.00
ATOM    314  HE3 TRP A  41      -7.350 -28.455  -3.942  1.00  0.00
ATOM    315  HZ2 TRP A  41     -11.713 -30.631  -2.933  1.00  0.00
ATOM    316  HZ3 TRP A  41      -8.680 -29.484  -5.769  1.00  0.00
ATOM    317  HH2 TRP A  41     -10.853 -30.564  -5.279  1.00  0.00
ATOM    318    N ILE A  42      -4.634 -28.896  -2.898  1.00  0.00
ATOM    319   CA ILE A  42      -4.186 -29.557  -4.131  1.00  0.00
ATOM    320    C ILE A  42      -3.165 -30.654  -3.831  1.00  0.00
ATOM    321    O ILE A  42      -3.291 -31.769  -4.339  1.00  0.00
ATOM    322   CB ILE A  42      -3.674 -28.505  -5.154  1.00  0.00
ATOM    323  CG1 ILE A  42      -4.875 -27.681  -5.686  1.00  0.00
ATOM    324  CG2 ILE A  42      -2.930 -29.162  -6.326  1.00  0.00
ATOM    325   CD ILE A  42      -4.483 -26.471  -6.546  1.00  0.00
ATOM    326    H ILE A  42      -4.347 -27.935  -2.736  1.00  0.00
ATOM    327   HA ILE A  42      -5.049 -30.058  -4.588  1.00  0.00
ATOM    328   HB ILE A  42      -2.982 -27.835  -4.641  1.00  0.00
ATOM    329  HG1 ILE A  42      -5.457 -27.300  -4.850  1.00  0.00
ATOM    330  HG1 ILE A  42      -5.524 -28.327  -6.269  1.00  0.00
ATOM    331  HG2 ILE A  42      -2.581 -28.412  -7.031  1.00  0.00
ATOM    332  HG2 ILE A  42      -2.037 -29.675  -5.968  1.00  0.00
ATOM    333  HG2 ILE A  42      -3.574 -29.875  -6.836  1.00  0.00
ATOM    334  HD1 ILE A  42      -5.371 -25.886  -6.788  1.00  0.00
ATOM    335  HD2 ILE A  42      -3.782 -25.834  -5.997  1.00  0.00
ATOM    336  HD3 ILE A  42      -4.030 -26.793  -7.489  1.00  0.00
ATOM    337    N LEU A  43      -2.186 -30.399  -2.941  1.00  0.00
ATOM    338   CA LEU A  43      -1.210 -31.417  -2.499  1.00  0.00
ATOM    339    C LEU A  43      -1.879 -32.591  -1.759  1.00  0.00
ATOM    340    O LEU A  43      -1.443 -33.726  -1.895  1.00  0.00
ATOM    341   CB LEU A  43      -0.144 -30.737  -1.630  1.00  0.00
ATOM    342   CG LEU A  43       0.832 -29.815  -2.393  1.00  0.00
ATOM    343  CD1 LEU A  43       1.692 -29.030  -1.400  1.00  0.00
ATOM    344  CD2 LEU A  43       1.774 -30.595  -3.309  1.00  0.00
ATOM    345    H LEU A  43      -2.116 -29.466  -2.565  1.00  0.00
ATOM    346   HA LEU A  43      -0.746 -31.844  -3.383  1.00  0.00
ATOM    347  HB1 LEU A  43       0.445 -31.511  -1.132  1.00  0.00
ATOM    348  HB2 LEU A  43      -0.641 -30.164  -0.854  1.00  0.00
ATOM    349   HG LEU A  43       0.268 -29.108  -3.000  1.00  0.00
ATOM    350  HD1 LEU A  43       2.362 -28.375  -1.934  1.00  0.00
ATOM    351  HD1 LEU A  43       1.043 -28.437  -0.762  1.00  0.00
ATOM    352  HD1 LEU A  43       2.265 -29.726  -0.774  1.00  0.00
ATOM    353  HD2 LEU A  43       2.471 -29.910  -3.791  1.00  0.00
ATOM    354  HD2 LEU A  43       2.333 -31.339  -2.735  1.00  0.00
ATOM    355  HD2 LEU A  43       1.209 -31.094  -4.097  1.00  0.00
ATOM    356    N ASP A  44      -2.983 -32.339  -1.038  1.00  0.00
ATOM    357   CA ASP A  44      -3.837 -33.360  -0.413  1.00  0.00
ATOM    358    C ASP A  44      -4.654 -34.175  -1.442  1.00  0.00
ATOM    359    O ASP A  44      -5.192 -35.229  -1.082  1.00  0.00
ATOM    360   CB ASP A  44      -4.741 -32.655   0.614  1.00  0.00
ATOM    361   CG ASP A  44      -5.742 -33.559   1.340  1.00  0.00
ATOM    362  OD1 ASP A  44      -6.962 -33.423   1.053  1.00  0.00
ATOM    363  OD2 ASP A  44      -5.339 -34.302   2.266  1.00  0.00
ATOM    364    H ASP A  44      -3.261 -31.367  -0.938  1.00  0.00
ATOM    365   HA ASP A  44      -3.204 -34.078   0.128  1.00  0.00
ATOM    366  HB1 ASP A  44      -5.294 -31.865   0.105  1.00  0.00
ATOM    367  HB2 ASP A  44      -4.115 -32.172   1.366  1.00  0.00
ATOM    368    N ARG A  45      -4.750 -33.725  -2.694  1.00  0.00
ATOM    369   CA ARG A  45      -5.654 -34.279  -3.736  1.00  0.00
ATOM    370    C ARG A  45      -4.949 -34.950  -4.927  1.00  0.00
ATOM    371    O ARG A  45      -5.638 -35.462  -5.818  1.00  0.00
ATOM    372   CB ARG A  45      -6.607 -33.147  -4.158  1.00  0.00
ATOM    373   CG ARG A  45      -7.804 -33.542  -5.036  1.00  0.00
ATOM    374   CD ARG A  45      -8.579 -34.755  -4.502  1.00  0.00
ATOM    375   NE ARG A  45      -9.634 -35.172  -5.431  1.00  0.00
ATOM    376   CZ ARG A  45      -9.490 -35.866  -6.545  1.00  0.00
ATOM    377  NH1 ARG A  45      -8.342 -36.325  -6.934  1.00  0.00
ATOM    378  NH2 ARG A  45     -10.541 -36.067  -7.275  1.00  0.00
ATOM    379    H ARG A  45      -4.251 -32.873  -2.929  1.00  0.00
ATOM    380   HA ARG A  45      -6.231 -35.075  -3.261  1.00  0.00
ATOM    381  HB1 ARG A  45      -6.040 -32.367  -4.684  1.00  0.00
ATOM    382  HB2 ARG A  45      -7.016 -32.692  -3.257  1.00  0.00
ATOM    383  HG1 ARG A  45      -7.458 -33.742  -6.051  1.00  0.00
ATOM    384  HG2 ARG A  45      -8.497 -32.688  -5.087  1.00  0.00
ATOM    385  HD1 ARG A  45      -9.019 -34.506  -3.535  1.00  0.00
ATOM    386  HD2 ARG A  45      -7.904 -35.603  -4.348  1.00  0.00
ATOM    387   HE ARG A  45     -10.582 -34.909  -5.192  1.00  0.00
ATOM    388  HH1 ARG A  45      -7.506 -36.121  -6.411  1.00  0.00
ATOM    389  HH1 ARG A  45      -8.265 -36.753  -7.851  1.00  0.00
ATOM    390  HH2 ARG A  45     -11.417 -35.668  -6.939  1.00  0.00
ATOM    391  HH2 ARG A  45     -10.506 -36.588  -8.146  1.00  0.00
ATOM    394    N LEU A  46      -3.609 -34.943  -4.957  1.00  0.00
ATOM    395   CA LEU A  46      -2.758 -35.532  -6.011  1.00  0.00
ATOM    396    C LEU A  46      -2.051 -36.812  -5.534  1.00  0.00
ATOM    397   CB LEU A  46      -1.786 -34.459  -6.540  1.00  0.00
ATOM    398   CG LEU A  46      -2.425 -33.336  -7.377  1.00  0.00
ATOM    399  CD1 LEU A  46      -1.402 -32.231  -7.615  1.00  0.00
ATOM    400  CD2 LEU A  46      -2.884 -33.854  -8.737  1.00  0.00
ATOM    401    O LEU A  46      -0.996 -36.707  -4.862  1.00  0.00
ATOM    402    H LEU A  46      -3.142 -34.478  -4.196  1.00  0.00
ATOM    403   HA LEU A  46      -3.382 -35.875  -6.832  1.00  0.00
ATOM    404  HB1 LEU A  46      -1.022 -34.942  -7.146  1.00  0.00
ATOM    405  HB2 LEU A  46      -1.271 -34.005  -5.682  1.00  0.00
ATOM    406   HG LEU A  46      -3.283 -32.922  -6.851  1.00  0.00
ATOM    407  HD1 LEU A  46      -1.859 -31.428  -8.190  1.00  0.00
ATOM    408  HD1 LEU A  46      -1.075 -31.830  -6.648  1.00  0.00
ATOM    409  HD1 LEU A  46      -0.537 -32.623  -8.150  1.00  0.00
ATOM    410  HD2 LEU A  46      -3.342 -33.042  -9.302  1.00  0.00
ATOM    411  HD2 LEU A  46      -2.023 -34.234  -9.291  1.00  0.00
ATOM    412  HD2 LEU A  46      -3.612 -34.652  -8.625  1.00  0.00
ATOM    413  HC2 LEU A  46      -2.036 -38.618  -5.519  1.00  0.00
ATOM    392    N NME A  46      -2.527 -37.871  -5.851  1.00  0.00
ATOM    393  CH3 NME A  46      -3.736 -37.919  -6.661  1.00  0.00
ATOM    414   HA NME A  46      -4.006 -38.984  -6.839  1.00  0.00
ATOM    415   HA NME A  46      -4.566 -37.404  -6.128  1.00  0.00
ATOM    416   HA NME A  46      -3.557 -37.408  -7.633  1.00  0.00
TER
ATOM    418  CH3 ACE B 121      -5.094   1.055   3.375  1.00  0.00
ATOM    419    C ACE B 121      -6.239   0.670   4.276  1.00  0.00
ATOM    420    O ACE B 121      -6.027   0.529   5.477  1.00  0.00
ATOM    421  HH3 ACE B 121      -5.475   1.573   2.500  1.00  0.00
ATOM    422  HH3 ACE B 121      -4.431   1.727   3.910  1.00  0.00
ATOM    423  HH3 ACE B 121      -4.563   0.153   3.092  1.00  0.00
ATOM    424    N SER B 122      -7.423   0.524   3.690  1.00  0.00
ATOM    425   CA SER B 122      -8.672   0.143   4.378  1.00  0.00
ATOM    426    C SER B 122      -9.571  -0.642   3.427  1.00  0.00
ATOM    427    O SER B 122      -9.899  -0.147   2.344  1.00  0.00
ATOM    428   CB SER B 122      -9.463   1.370   4.847  1.00  0.00
ATOM    429   OG SER B 122      -8.734   2.226   5.704  1.00  0.00
ATOM    430    H SER B 122      -7.456   0.636   2.686  1.00  0.00
ATOM    431   HA SER B 122      -8.436  -0.471   5.255  1.00  0.00
ATOM    432  HB1 SER B 122     -10.350   1.025   5.371  1.00  0.00
ATOM    433  HB2 SER B 122      -9.784   1.949   3.973  1.00  0.00
ATOM    434   HG SER B 122      -8.111   2.742   5.152  1.00  0.00
ATOM    435    N SER B 123     -10.032  -1.822   3.852  1.00  0.00
ATOM    436   CA SER B 123     -10.915  -2.703   3.073  1.00  0.00
ATOM    437    C SER B 123     -12.383  -2.608   3.504  1.00  0.00
ATOM    438    O SER B 123     -12.699  -2.103   4.584  1.00  0.00
ATOM    439   CB SER B 123     -10.411  -4.146   3.189  1.00  0.00
ATOM    440   OG SER B 123      -9.182  -4.288   2.499  1.00  0.00
ATOM    441    H SER B 123      -9.755  -2.129   4.783  1.00  0.00
ATOM    442   HA SER B 123     -10.867  -2.421   2.028  1.00  0.00
ATOM    443  HB1 SER B 123     -11.147  -4.831   2.749  1.00  0.00
ATOM    444  HB2 SER B 123     -10.288  -4.409   4.234  1.00  0.00
ATOM    445   HG SER B 123      -9.378  -4.219   1.543  1.00  0.00
ATOM    446    N ASP B 124     -13.276  -3.107   2.657  1.00  0.00
ATOM    447   CA ASP B 124     -14.712  -3.237   2.946  1.00  0.00
ATOM    448    C ASP B 124     -14.958  -4.122   4.185  1.00  0.00
ATOM    449    O ASP B 124     -14.328  -5.186   4.293  1.00  0.00
ATOM    450   CB ASP B 124     -15.410  -3.807   1.697  1.00  0.00
ATOM    451   CG ASP B 124     -16.933  -3.905   1.814  1.00  0.00
ATOM    452  OD1 ASP B 124     -17.636  -3.283   0.979  1.00  0.00
ATOM    453  OD2 ASP B 124     -17.419  -4.625   2.712  1.00  0.00
ATOM    454    H ASP B 124     -12.941  -3.537   1.794  1.00  0.00
ATOM    455   HA ASP B 124     -15.103  -2.230   3.117  1.00  0.00
ATOM    456  HB1 ASP B 124     -15.003  -4.798   1.486  1.00  0.00
ATOM    457  HB2 ASP B 124     -15.172  -3.174   0.839  1.00  0.00
ATOM    458    N PRO B 125     -15.855  -3.763   5.122  1.00  0.00
ATOM    459   CA PRO B 125     -16.130  -4.549   6.331  1.00  0.00
ATOM    460    C PRO B 125     -16.463  -6.029   6.088  1.00  0.00
ATOM    461    O PRO B 125     -16.107  -6.873   6.918  1.00  0.00
ATOM    462   CB PRO B 125     -17.286  -3.834   7.024  1.00  0.00
ATOM    463   CG PRO B 125     -17.108  -2.377   6.602  1.00  0.00
ATOM    464   CD PRO B 125     -16.602  -2.510   5.168  1.00  0.00
ATOM    465   HA PRO B 125     -15.250  -4.501   6.970  1.00  0.00
ATOM    466  HB1 PRO B 125     -18.248  -4.207   6.646  1.00  0.00
ATOM    467  HB2 PRO B 125     -17.241  -3.941   8.108  1.00  0.00
ATOM    468  HG1 PRO B 125     -18.045  -1.829   6.652  1.00  0.00
ATOM    469  HG2 PRO B 125     -16.344  -1.908   7.213  1.00  0.00
ATOM    470  HD1 PRO B 125     -17.454  -2.559   4.477  1.00  0.00
ATOM    471  HD2 PRO B 125     -15.972  -1.655   4.925  1.00  0.00
ATOM    472    N LEU B 126     -17.101  -6.385   4.955  1.00  0.00
ATOM    473   CA LEU B 126     -17.415  -7.772   4.608  1.00  0.00
ATOM    474    C LEU B 126     -16.159  -8.558   4.204  1.00  0.00
ATOM    475    O LEU B 126     -16.025  -9.738   4.538  1.00  0.00
ATOM    476   CB LEU B 126     -18.480  -7.776   3.504  1.00  0.00
ATOM    477   CG LEU B 126     -19.030  -9.156   3.102  1.00  0.00
ATOM    478  CD1 LEU B 126     -19.568  -9.954   4.299  1.00  0.00
ATOM    479  CD2 LEU B 126     -20.174  -8.971   2.120  1.00  0.00
ATOM    480    H LEU B 126     -17.315  -5.664   4.276  1.00  0.00
ATOM    481   HA LEU B 126     -17.821  -8.253   5.501  1.00  0.00
ATOM    482  HB1 LEU B 126     -18.061  -7.303   2.610  1.00  0.00
ATOM    483  HB2 LEU B 126     -19.311  -7.166   3.843  1.00  0.00
ATOM    484   HG LEU B 126     -18.242  -9.740   2.627  1.00  0.00
ATOM    485  HD1 LEU B 126     -20.036 -10.875   3.941  1.00  0.00
ATOM    486  HD1 LEU B 126     -18.763 -10.226   4.965  1.00  0.00
ATOM    487  HD1 LEU B 126     -20.314  -9.369   4.842  1.00  0.00
ATOM    488  HD2 LEU B 126     -20.577  -9.940   1.824  1.00  0.00
ATOM    489  HD2 LEU B 126     -20.975  -8.378   2.577  1.00  0.00
ATOM    490  HD2 LEU B 126     -19.825  -8.449   1.225  1.00  0.00
ATOM    491    N VAL B 127     -15.191  -7.901   3.550  1.00  0.00
ATOM    492   CA VAL B 127     -13.879  -8.471   3.211  1.00  0.00
ATOM    493    C VAL B 127     -13.029  -8.641   4.476  1.00  0.00
ATOM    494    O VAL B 127     -12.343  -9.658   4.625  1.00  0.00
ATOM    495   CB VAL B 127     -13.163  -7.595   2.160  1.00  0.00
ATOM    496  CG1 VAL B 127     -11.794  -8.159   1.768  1.00  0.00
ATOM    497  CG2 VAL B 127     -13.999  -7.451   0.881  1.00  0.00
ATOM    498    H VAL B 127     -15.344  -6.913   3.382  1.00  0.00
ATOM    499   HA VAL B 127     -14.032  -9.464   2.786  1.00  0.00
ATOM    500   HB VAL B 127     -13.002  -6.598   2.575  1.00  0.00
ATOM    501  HG1 VAL B 127     -11.327  -7.519   1.025  1.00  0.00
ATOM    502  HG1 VAL B 127     -11.139  -8.203   2.644  1.00  0.00
ATOM    503  HG1 VAL B 127     -11.902  -9.168   1.367  1.00  0.00
ATOM    504  HG2 VAL B 127     -13.480  -6.805   0.176  1.00  0.00
ATOM    505  HG2 VAL B 127     -14.147  -8.432   0.426  1.00  0.00
ATOM    506  HG2 VAL B 127     -14.969  -7.017   1.114  1.00  0.00
ATOM    507    N VAL B 128     -13.114  -7.696   5.417  1.00  0.00
ATOM    508   CA VAL B 128     -12.486  -7.797   6.744  1.00  0.00
ATOM    509    C VAL B 128     -13.048  -8.988   7.526  1.00  0.00
ATOM    510    O VAL B 128     -12.271  -9.775   8.081  1.00  0.00
ATOM    511   CB VAL B 128     -12.627  -6.470   7.519  1.00  0.00
ATOM    512  CG1 VAL B 128     -12.132  -6.535   8.968  1.00  0.00
ATOM    513  CG2 VAL B 128     -11.857  -5.344   6.817  1.00  0.00
ATOM    514    H VAL B 128     -13.657  -6.871   5.202  1.00  0.00
ATOM    515   HA VAL B 128     -11.414  -7.979   6.605  1.00  0.00
ATOM    516   HB VAL B 128     -13.682  -6.193   7.544  1.00  0.00
ATOM    517  HG1 VAL B 128     -12.277  -5.566   9.452  1.00  0.00
ATOM    518  HG1 VAL B 128     -12.682  -7.284   9.536  1.00  0.00
ATOM    519  HG1 VAL B 128     -11.064  -6.762   8.987  1.00  0.00
ATOM    520  HG2 VAL B 128     -11.994  -4.399   7.359  1.00  0.00
ATOM    521  HG2 VAL B 128     -10.790  -5.577   6.795  1.00  0.00
ATOM    522  HG2 VAL B 128     -12.211  -5.204   5.797  1.00  0.00
ATOM    523    N ALA B 129     -14.375  -9.194   7.529  1.00  0.00
ATOM    524   CA ALA B 129     -15.012 -10.344   8.180  1.00  0.00
ATOM    525    C ALA B 129     -14.631 -11.681   7.498  1.00  0.00
ATOM    526    O ALA B 129     -14.169 -12.603   8.162  1.00  0.00
ATOM    527   CB ALA B 129     -16.524 -10.125   8.201  1.00  0.00
ATOM    528    H ALA B 129     -14.967  -8.508   7.074  1.00  0.00
ATOM    529   HA ALA B 129     -14.662 -10.403   9.207  1.00  0.00
ATOM    530  HB1 ALA B 129     -17.010 -10.969   8.695  1.00  0.00
ATOM    531  HB2 ALA B 129     -16.758  -9.208   8.747  1.00  0.00
ATOM    532  HB3 ALA B 129     -16.918 -10.043   7.179  1.00  0.00
ATOM    533    N ALA B 130     -14.749 -11.757   6.172  1.00  0.00
ATOM    534   CA ALA B 130     -14.379 -12.943   5.392  1.00  0.00
ATOM    535    C ALA B 130     -12.900 -13.327   5.541  1.00  0.00
ATOM    536    O ALA B 130     -12.563 -14.508   5.498  1.00  0.00
ATOM    537   CB ALA B 130     -14.694 -12.633   3.931  1.00  0.00
ATOM    538    H ALA B 130     -15.157 -10.973   5.672  1.00  0.00
ATOM    539   HA ALA B 130     -14.986 -13.790   5.704  1.00  0.00
ATOM    540  HB1 ALA B 130     -14.492 -13.507   3.320  1.00  0.00
ATOM    541  HB2 ALA B 130     -15.752 -12.375   3.824  1.00  0.00
ATOM    542  HB3 ALA B 130     -14.087 -11.802   3.578  1.00  0.00
ATOM    543    N SER B 131     -12.020 -12.364   5.773  1.00  0.00
ATOM    544   CA SER B 131     -10.592 -12.602   6.027  1.00  0.00
ATOM    545    C SER B 131     -10.331 -13.268   7.382  1.00  0.00
ATOM    546    O SER B 131      -9.498 -14.164   7.470  1.00  0.00
ATOM    547   CB SER B 131      -9.835 -11.279   5.907  1.00  0.00
ATOM    548   OG SER B 131      -9.903 -10.836   4.570  1.00  0.00
ATOM    549    H SER B 131     -12.345 -11.404   5.715  1.00  0.00
ATOM    550   HA SER B 131     -10.200 -13.267   5.261  1.00  0.00
ATOM    551  HB1 SER B 131      -8.801 -11.396   6.208  1.00  0.00
ATOM    552  HB2 SER B 131     -10.297 -10.534   6.554  1.00  0.00
ATOM    553   HG SER B 131     -10.791 -10.446   4.442  1.00  0.00
ATOM    554    N ILE B 132     -11.090 -12.909   8.430  1.00  0.00
ATOM    555   CA ILE B 132     -11.040 -13.615   9.724  1.00  0.00
ATOM    556    C ILE B 132     -11.547 -15.053   9.576  1.00  0.00
ATOM    557    O ILE B 132     -10.977 -15.987  10.133  1.00  0.00
ATOM    558   CB ILE B 132     -11.846 -12.815  10.782  1.00  0.00
ATOM    559  CG1 ILE B 132     -11.212 -11.427  11.047  1.00  0.00
ATOM    560  CG2 ILE B 132     -11.943 -13.591  12.112  1.00  0.00
ATOM    561   CD ILE B 132     -12.140 -10.442  11.757  1.00  0.00
ATOM    562    H ILE B 132     -11.802 -12.201   8.286  1.00  0.00
ATOM    563   HA ILE B 132     -10.005 -13.674  10.051  1.00  0.00
ATOM    564   HB ILE B 132     -12.858 -12.667  10.411  1.00  0.00
ATOM    565  HG1 ILE B 132     -10.925 -10.972  10.101  1.00  0.00
ATOM    566  HG1 ILE B 132     -10.303 -11.554  11.638  1.00  0.00
ATOM    567  HG2 ILE B 132     -12.473 -13.010  12.860  1.00  0.00
ATOM    568  HG2 ILE B 132     -12.498 -14.528  11.970  1.00  0.00
ATOM    569  HG2 ILE B 132     -10.946 -13.824  12.486  1.00  0.00
ATOM    570  HD1 ILE B 132     -11.637  -9.466  11.825  1.00  0.00
ATOM    571  HD2 ILE B 132     -13.057 -10.319  11.186  1.00  0.00
ATOM    572  HD3 ILE B 132     -12.372 -10.782  12.760  1.00  0.00
ATOM    573    N ILE B 133     -12.603 -15.248   8.777  1.00  0.00
ATOM    574   CA ILE B 133     -13.253 -16.538   8.532  1.00  0.00
ATOM    575    C ILE B 133     -12.363 -17.466   7.679  1.00  0.00
ATOM    576    O ILE B 133     -12.250 -18.648   7.983  1.00  0.00
ATOM    577   CB ILE B 133     -14.669 -16.288   7.976  1.00  0.00
ATOM    578  CG1 ILE B 133     -15.528 -15.537   9.024  1.00  0.00
ATOM    579  CG2 ILE B 133     -15.395 -17.589   7.604  1.00  0.00
ATOM    580   CD ILE B 133     -16.848 -14.957   8.498  1.00  0.00
ATOM    581    H ILE B 133     -13.024 -14.423   8.353  1.00  0.00
ATOM    582   HA ILE B 133     -13.366 -17.047   9.492  1.00  0.00
ATOM    583   HB ILE B 133     -14.580 -15.677   7.076  1.00  0.00
ATOM    584  HG1 ILE B 133     -14.971 -14.698   9.448  1.00  0.00
ATOM    585  HG1 ILE B 133     -15.752 -16.206   9.858  1.00  0.00
ATOM    586  HG2 ILE B 133     -16.315 -17.378   7.071  1.00  0.00
ATOM    587  HG2 ILE B 133     -14.780 -18.218   6.966  1.00  0.00
ATOM    588  HG2 ILE B 133     -15.627 -18.134   8.519  1.00  0.00
ATOM    589  HD1 ILE B 133     -17.356 -14.429   9.303  1.00  0.00
ATOM    590  HD2 ILE B 133     -16.638 -14.254   7.689  1.00  0.00
ATOM    591  HD3 ILE B 133     -17.499 -15.758   8.134  1.00  0.00
ATOM    592    N GLY B 134     -11.624 -16.938   6.687  1.00  0.00
ATOM    593   CA GLY B 134     -10.639 -17.693   5.902  1.00  0.00
ATOM    594    C GLY B 134      -9.417 -18.144   6.726  1.00  0.00
ATOM    595    O GLY B 134      -9.021 -19.314   6.661  1.00  0.00
ATOM    596    H GLY B 134     -11.807 -15.976   6.429  1.00  0.00
ATOM    597  HA1 GLY B 134     -10.274 -17.064   5.095  1.00  0.00
ATOM    598  HA2 GLY B 134     -11.105 -18.578   5.477  1.00  0.00
ATOM    599    N ILE B 135      -8.893 -17.273   7.599  1.00  0.00
ATOM    600   CA ILE B 135      -7.813 -17.636   8.530  1.00  0.00
ATOM    601    C ILE B 135      -8.258 -18.752   9.482  1.00  0.00
ATOM    602    O ILE B 135      -7.489 -19.686   9.754  1.00  0.00
ATOM    603   CB ILE B 135      -7.304 -16.378   9.276  1.00  0.00
ATOM    604  CG1 ILE B 135      -6.599 -15.427   8.272  1.00  0.00
ATOM    605  CG2 ILE B 135      -6.324 -16.748  10.405  1.00  0.00
ATOM    606   CD ILE B 135      -6.274 -14.040   8.830  1.00  0.00
ATOM    607    H ILE B 135      -9.234 -16.321   7.582  1.00  0.00
ATOM    608   HA ILE B 135      -6.991 -18.041   7.947  1.00  0.00
ATOM    609   HB ILE B 135      -8.154 -15.862   9.709  1.00  0.00
ATOM    610  HG1 ILE B 135      -7.230 -15.287   7.392  1.00  0.00
ATOM    611  HG1 ILE B 135      -5.682 -15.898   7.908  1.00  0.00
ATOM    612  HG2 ILE B 135      -5.958 -15.846  10.898  1.00  0.00
ATOM    613  HG2 ILE B 135      -6.829 -17.345  11.164  1.00  0.00
ATOM    614  HG2 ILE B 135      -5.474 -17.308  10.007  1.00  0.00
ATOM    615  HD1 ILE B 135      -5.880 -13.406   8.031  1.00  0.00
ATOM    616  HD2 ILE B 135      -7.178 -13.580   9.232  1.00  0.00
ATOM    617  HD3 ILE B 135      -5.509 -14.106   9.607  1.00  0.00
ATOM    618    N LEU B 136      -9.508 -18.726   9.952  1.00  0.00
ATOM    619   CA LEU B 136     -10.118 -19.829  10.706  1.00  0.00
ATOM    620    C LEU B 136     -10.266 -21.097   9.854  1.00  0.00
ATOM    621    O LEU B 136     -10.016 -22.193  10.358  1.00  0.00
ATOM    622   CB LEU B 136     -11.454 -19.339  11.291  1.00  0.00
ATOM    623   CG LEU B 136     -12.239 -20.423  12.058  1.00  0.00
ATOM    624  CD1 LEU B 136     -11.488 -20.903  13.303  1.00  0.00
ATOM    625  CD2 LEU B 136     -13.596 -19.861  12.490  1.00  0.00
ATOM    626    H LEU B 136     -10.099 -17.926   9.708  1.00  0.00
ATOM    627   HA LEU B 136      -9.441 -20.068  11.535  1.00  0.00
ATOM    628  HB1 LEU B 136     -12.079 -18.980  10.479  1.00  0.00
ATOM    629  HB2 LEU B 136     -11.261 -18.494  11.963  1.00  0.00
ATOM    630   HG LEU B 136     -12.430 -21.269  11.396  1.00  0.00
ATOM    631  HD1 LEU B 136     -12.101 -21.650  13.825  1.00  0.00
ATOM    632  HD1 LEU B 136     -10.555 -21.379  13.009  1.00  0.00
ATOM    633  HD1 LEU B 136     -11.285 -20.066  13.964  1.00  0.00
ATOM    634  HD2 LEU B 136     -14.184 -20.657  12.945  1.00  0.00
ATOM    635  HD2 LEU B 136     -13.465 -19.052  13.213  1.00  0.00
ATOM    636  HD2 LEU B 136     -14.144 -19.494  11.623  1.00  0.00
ATOM    637    N HIS B 137     -10.639 -20.987   8.571  1.00  0.00
ATOM    638   CA HIS B 137     -10.858 -22.143   7.694  1.00  0.00
ATOM    639    C HIS B 137      -9.592 -22.986   7.486  1.00  0.00
ATOM    640    O HIS B 137      -9.687 -24.205   7.590  1.00  0.00
ATOM    641   CB HIS B 137     -11.451 -21.666   6.346  1.00  0.00
ATOM    642   CG HIS B 137     -12.062 -22.735   5.473  1.00  0.00
ATOM    643  CD2 HIS B 137     -12.355 -24.030   5.806  1.00  0.00
ATOM    644  ND1 HIS B 137     -12.537 -22.508   4.176  1.00  0.00
ATOM    645  CE1 HIS B 137     -13.132 -23.642   3.779  1.00  0.00
ATOM    646  NE2 HIS B 137     -13.039 -24.574   4.740  1.00  0.00
ATOM    647    H HIS B 137     -10.851 -20.061   8.211  1.00  0.00
ATOM    648   HA HIS B 137     -11.584 -22.781   8.182  1.00  0.00
ATOM    649  HB1 HIS B 137     -10.663 -21.171   5.781  1.00  0.00
ATOM    650  HB2 HIS B 137     -12.229 -20.941   6.551  1.00  0.00
ATOM    651  HD2 HIS B 137     -12.158 -24.516   6.757  1.00  0.00
ATOM    652  HE1 HIS B 137     -13.638 -23.770   2.827  1.00  0.00
ATOM    653  HE2 HIS B 137     -13.478 -25.492   4.713  1.00  0.00
ATOM    654    N LEU B 138      -8.420 -22.370   7.287  1.00  0.00
ATOM    655   CA LEU B 138      -7.168 -23.148   7.226  1.00  0.00
ATOM    656    C LEU B 138      -6.847 -23.813   8.567  1.00  0.00
ATOM    657    O LEU B 138      -6.439 -24.978   8.581  1.00  0.00
ATOM    658   CB LEU B 138      -5.985 -22.285   6.715  1.00  0.00
ATOM    659   CG LEU B 138      -4.649 -23.073   6.678  1.00  0.00
ATOM    660  CD1 LEU B 138      -4.676 -24.294   5.762  1.00  0.00
ATOM    661  CD2 LEU B 138      -3.485 -22.198   6.210  1.00  0.00
ATOM    662    H LEU B 138      -8.400 -21.366   7.159  1.00  0.00
ATOM    663   HA LEU B 138      -7.331 -23.941   6.496  1.00  0.00
ATOM    664  HB1 LEU B 138      -5.867 -21.422   7.374  1.00  0.00
ATOM    665  HB2 LEU B 138      -6.224 -21.925   5.716  1.00  0.00
ATOM    666   HG LEU B 138      -4.403 -23.404   7.690  1.00  0.00
ATOM    667  HD1 LEU B 138      -3.726 -24.821   5.824  1.00  0.00
ATOM    668  HD1 LEU B 138      -5.463 -24.987   6.059  1.00  0.00
ATOM    669  HD1 LEU B 138      -4.847 -23.980   4.734  1.00  0.00
ATOM    670  HD2 LEU B 138      -2.571 -22.782   6.169  1.00  0.00
ATOM    671  HD2 LEU B 138      -3.690 -21.791   5.222  1.00  0.00
ATOM    672  HD2 LEU B 138      -3.336 -21.384   6.922  1.00  0.00
ATOM    673    N ILE B 139      -7.058 -23.134   9.705  1.00  0.00
ATOM    674   CA ILE B 139      -6.805 -23.708  11.036  1.00  0.00
ATOM    675    C ILE B 139      -7.683 -24.940  11.274  1.00  0.00
ATOM    676    O ILE B 139      -7.174 -25.991  11.654  1.00  0.00
ATOM    677   CB ILE B 139      -6.968 -22.618  12.136  1.00  0.00
ATOM    678  CG1 ILE B 139      -5.851 -21.558  11.998  1.00  0.00
ATOM    679  CG2 ILE B 139      -6.924 -23.246  13.548  1.00  0.00
ATOM    680   CD ILE B 139      -6.111 -20.287  12.827  1.00  0.00
ATOM    681    H ILE B 139      -7.432 -22.191   9.628  1.00  0.00
ATOM    682   HA ILE B 139      -5.767 -24.053  11.067  1.00  0.00
ATOM    683   HB ILE B 139      -7.934 -22.138  12.000  1.00  0.00
ATOM    684  HG1 ILE B 139      -5.767 -21.251  10.962  1.00  0.00
ATOM    685  HG1 ILE B 139      -4.895 -21.984  12.299  1.00  0.00
ATOM    686  HG2 ILE B 139      -7.011 -22.468  14.304  1.00  0.00
ATOM    687  HG2 ILE B 139      -7.764 -23.922  13.689  1.00  0.00
ATOM    688  HG2 ILE B 139      -5.997 -23.794  13.690  1.00  0.00
ATOM    689  HD1 ILE B 139      -5.351 -19.541  12.577  1.00  0.00
ATOM    690  HD2 ILE B 139      -7.091 -19.879  12.576  1.00  0.00
ATOM    691  HD3 ILE B 139      -6.059 -20.492  13.893  1.00  0.00
ATOM    692    N LEU B 140      -8.987 -24.849  10.978  1.00  0.00
ATOM    693   CA LEU B 140      -9.910 -25.977  11.108  1.00  0.00
ATOM    694    C LEU B 140      -9.603 -27.102  10.106  1.00  0.00
ATOM    695    O LEU B 140      -9.722 -28.278  10.468  1.00  0.00
ATOM    696   CB LEU B 140     -11.359 -25.476  10.957  1.00  0.00
ATOM    697   CG LEU B 140     -11.841 -24.533  12.066  1.00  0.00
ATOM    698  CD1 LEU B 140     -13.246 -24.040  11.741  1.00  0.00
ATOM    699  CD2 LEU B 140     -11.863 -25.201  13.449  1.00  0.00
ATOM    700    H LEU B 140      -9.343 -23.962  10.656  1.00  0.00
ATOM    701   HA LEU B 140      -9.800 -26.420  12.098  1.00  0.00
ATOM    702  HB1 LEU B 140     -12.018 -26.352  10.948  1.00  0.00
ATOM    703  HB2 LEU B 140     -11.456 -24.982   9.989  1.00  0.00
ATOM    704   HG LEU B 140     -11.188 -23.664  12.124  1.00  0.00
ATOM    705  HD1 LEU B 140     -13.599 -23.359  12.516  1.00  0.00
ATOM    706  HD1 LEU B 140     -13.229 -23.507  10.788  1.00  0.00
ATOM    707  HD1 LEU B 140     -13.936 -24.884  11.665  1.00  0.00
ATOM    708  HD2 LEU B 140     -12.309 -24.522  14.181  1.00  0.00
ATOM    709  HD2 LEU B 140     -12.436 -26.120  13.411  1.00  0.00
ATOM    710  HD2 LEU B 140     -10.852 -25.416  13.774  1.00  0.00
ATOM    711    N TRP B 141      -9.166 -26.778   8.887  1.00  0.00
ATOM    712   CA TRP B 141      -8.752 -27.762   7.880  1.00  0.00
ATOM    713    C TRP B 141      -7.496 -28.525   8.303  1.00  0.00
ATOM    714    O TRP B 141      -7.470 -29.745   8.208  1.00  0.00
ATOM    715   CB TRP B 141      -8.581 -27.062   6.519  1.00  0.00
ATOM    716   CG TRP B 141      -8.263 -27.955   5.356  1.00  0.00
ATOM    717  CD1 TRP B 141      -9.164 -28.518   4.525  1.00  0.00
ATOM    718  CD2 TRP B 141      -6.950 -28.397   4.866  1.00  0.00
ATOM    719  CE2 TRP B 141      -7.146 -29.240   3.742  1.00  0.00
ATOM    720  CE3 TRP B 141      -5.617 -28.167   5.268  1.00  0.00
ATOM    721  NE1 TRP B 141      -8.519 -29.295   3.580  1.00  0.00
ATOM    722  CZ2 TRP B 141      -6.093 -29.839   3.046  1.00  0.00
ATOM    723  CZ3 TRP B 141      -4.544 -28.753   4.572  1.00  0.00
ATOM    724  CH2 TRP B 141      -4.771 -29.592   3.460  1.00  0.00
ATOM    725    H TRP B 141      -9.139 -25.791   8.636  1.00  0.00
ATOM    726   HA TRP B 141      -9.542 -28.497   7.771  1.00  0.00
ATOM    727  HB1 TRP B 141      -7.783 -26.312   6.608  1.00  0.00
ATOM    728  HB2 TRP B 141      -9.502 -26.524   6.285  1.00  0.00
ATOM    729  HD1 TRP B 141     -10.230 -28.382   4.609  1.00  0.00
ATOM    730  HE1 TRP B 141      -8.986 -29.859   2.881  1.00  0.00
ATOM    731  HE3 TRP B 141      -5.421 -27.522   6.113  1.00  0.00
ATOM    732  HZ2 TRP B 141      -6.278 -30.482   2.200  1.00  0.00
ATOM    733  HZ3 TRP B 141      -3.524 -28.560   4.901  1.00  0.00
ATOM    734  HH2 TRP B 141      -3.938 -30.041   2.932  1.00  0.00
ATOM    735    N ILE B 142      -6.477 -27.854   8.853  1.00  0.00
ATOM    736   CA ILE B 142      -5.294 -28.512   9.431  1.00  0.00
ATOM    737    C ILE B 142      -5.709 -29.438  10.588  1.00  0.00
ATOM    738    O ILE B 142      -5.261 -30.580  10.642  1.00  0.00
ATOM    739   CB ILE B 142      -4.236 -27.455   9.850  1.00  0.00
ATOM    740  CG1 ILE B 142      -3.628 -26.791   8.588  1.00  0.00
ATOM    741  CG2 ILE B 142      -3.105 -28.077  10.696  1.00  0.00
ATOM    742   CD ILE B 142      -2.726 -25.585   8.879  1.00  0.00
ATOM    743    H ILE B 142      -6.549 -26.843   8.914  1.00  0.00
ATOM    744   HA ILE B 142      -4.845 -29.148   8.673  1.00  0.00
ATOM    745   HB ILE B 142      -4.725 -26.689  10.452  1.00  0.00
ATOM    746  HG1 ILE B 142      -4.424 -26.448   7.946  1.00  0.00
ATOM    747  HG1 ILE B 142      -3.048 -27.536   8.033  1.00  0.00
ATOM    748  HG2 ILE B 142      -2.389 -27.321  10.993  1.00  0.00
ATOM    749  HG2 ILE B 142      -3.510 -28.510  11.613  1.00  0.00
ATOM    750  HG2 ILE B 142      -2.604 -28.853  10.124  1.00  0.00
ATOM    751  HD1 ILE B 142      -2.441 -25.121   7.943  1.00  0.00
ATOM    752  HD2 ILE B 142      -3.270 -24.850   9.492  1.00  0.00
ATOM    753  HD3 ILE B 142      -1.822 -25.888   9.396  1.00  0.00
ATOM    754    N LEU B 143      -6.605 -28.985  11.483  1.00  0.00
ATOM    755   CA LEU B 143      -7.106 -29.788  12.595  1.00  0.00
ATOM    756    C LEU B 143      -7.964 -31.002  12.139  1.00  0.00
ATOM    757    O LEU B 143      -7.972 -32.017  12.829  1.00  0.00
ATOM    758   CB LEU B 143      -7.895 -28.885  13.560  1.00  0.00
ATOM    759   CG LEU B 143      -7.024 -27.874  14.341  1.00  0.00
ATOM    760  CD1 LEU B 143      -7.925 -26.864  15.062  1.00  0.00
ATOM    761  CD2 LEU B 143      -6.157 -28.551  15.401  1.00  0.00
ATOM    762    H LEU B 143      -6.933 -28.022  11.385  1.00  0.00
ATOM    763   HA LEU B 143      -6.259 -30.224  13.124  1.00  0.00
ATOM    764  HB1 LEU B 143      -8.416 -29.512  14.287  1.00  0.00
ATOM    765  HB2 LEU B 143      -8.640 -28.346  12.993  1.00  0.00
ATOM    766   HG LEU B 143      -6.373 -27.331  13.668  1.00  0.00
ATOM    767  HD1 LEU B 143      -7.313 -26.138  15.594  1.00  0.00
ATOM    768  HD1 LEU B 143      -8.526 -26.335  14.322  1.00  0.00
ATOM    769  HD1 LEU B 143      -8.582 -27.370  15.767  1.00  0.00
ATOM    770  HD2 LEU B 143      -5.629 -27.794  15.983  1.00  0.00
ATOM    771  HD2 LEU B 143      -6.778 -29.150  16.077  1.00  0.00
ATOM    772  HD2 LEU B 143      -5.418 -29.195  14.925  1.00  0.00
ATOM    773    N ASP B 144      -8.638 -30.926  10.995  1.00  0.00
ATOM    774   CA ASP B 144      -9.365 -32.062  10.395  1.00  0.00
ATOM    775    C ASP B 144      -8.398 -33.077   9.741  1.00  0.00
ATOM    776    O ASP B 144      -8.607 -34.294   9.832  1.00  0.00
ATOM    777   CB ASP B 144     -10.379 -31.525   9.373  1.00  0.00
ATOM    778   CG ASP B 144     -11.322 -32.587   8.775  1.00  0.00
ATOM    779  OD1 ASP B 144     -11.793 -32.394   7.626  1.00  0.00
ATOM    780  OD2 ASP B 144     -11.651 -33.583   9.436  1.00  0.00
ATOM    781    H ASP B 144      -8.648 -30.044  10.497  1.00  0.00
ATOM    782   HA ASP B 144      -9.912 -32.588  11.182  1.00  0.00
ATOM    783  HB1 ASP B 144      -9.850 -31.021   8.564  1.00  0.00
ATOM    784  HB2 ASP B 144     -11.011 -30.785   9.881  1.00  0.00
ATOM    785    N ARG B 145      -7.327 -32.598   9.094  1.00  0.00
ATOM    786   CA ARG B 145      -6.393 -33.412   8.298  1.00  0.00
ATOM    787    C ARG B 145      -5.300 -34.119   9.119  1.00  0.00
ATOM    788    O ARG B 145      -4.746 -35.108   8.625  1.00  0.00
ATOM    789   CB ARG B 145      -5.754 -32.516   7.224  1.00  0.00
ATOM    790   CG ARG B 145      -6.748 -32.043   6.154  1.00  0.00
ATOM    791   CD ARG B 145      -7.094 -33.157   5.158  1.00  0.00
ATOM    792   NE ARG B 145      -8.226 -32.768   4.293  1.00  0.00
ATOM    793   CZ ARG B 145      -9.478 -33.194   4.373  1.00  0.00
ATOM    794  NH1 ARG B 145      -9.895 -34.016   5.287  1.00  0.00
ATOM    795  NH2 ARG B 145     -10.348 -32.782   3.521  1.00  0.00
ATOM    796    H ARG B 145      -7.223 -31.588   9.062  1.00  0.00
ATOM    797   HA ARG B 145      -6.937 -34.223   7.824  1.00  0.00
ATOM    798  HB1 ARG B 145      -4.942 -33.063   6.729  1.00  0.00
ATOM    799  HB2 ARG B 145      -5.313 -31.641   7.700  1.00  0.00
ATOM    800  HG1 ARG B 145      -6.302 -31.221   5.600  1.00  0.00
ATOM    801  HG2 ARG B 145      -7.670 -31.695   6.618  1.00  0.00
ATOM    802  HD1 ARG B 145      -7.331 -34.066   5.702  1.00  0.00
ATOM    803  HD2 ARG B 145      -6.218 -33.356   4.538  1.00  0.00
ATOM    804   HE ARG B 145      -8.018 -32.159   3.516  1.00  0.00
ATOM    805  HH1 ARG B 145      -9.227 -34.524   5.833  1.00  0.00
ATOM    806  HH1 ARG B 145     -10.868 -34.307   5.319  1.00  0.00
ATOM    807  HH2 ARG B 145     -10.022 -32.290   2.695  1.00  0.00
ATOM    808  HH2 ARG B 145     -11.266 -33.233   3.516  1.00  0.00
ATOM    811    N LEU B 146      -4.985 -33.631  10.326  1.00  0.00
ATOM    812   CA LEU B 146      -3.974 -34.188  11.235  1.00  0.00
ATOM    813    C LEU B 146      -4.597 -35.061  12.321  1.00  0.00
ATOM    814   CB LEU B 146      -3.092 -33.029  11.776  1.00  0.00
ATOM    815   CG LEU B 146      -2.258 -32.248  10.749  1.00  0.00
ATOM    816  CD1 LEU B 146      -1.414 -31.216  11.483  1.00  0.00
ATOM    817  CD2 LEU B 146      -1.315 -33.163   9.963  1.00  0.00
ATOM    818    O LEU B 146      -3.785 -35.013  13.473  1.00  0.00
ATOM    819    H LEU B 146      -5.457 -32.771  10.611  1.00  0.00
ATOM    820   HA LEU B 146      -3.325 -34.869  10.681  1.00  0.00
ATOM    821  HB1 LEU B 146      -2.410 -33.451  12.498  1.00  0.00
ATOM    822  HB2 LEU B 146      -3.737 -32.323  12.302  1.00  0.00
ATOM    823   HG LEU B 146      -2.915 -31.732  10.043  1.00  0.00
ATOM    824  HD1 LEU B 146      -0.846 -30.613  10.771  1.00  0.00
ATOM    825  HD1 LEU B 146      -2.056 -30.567  12.064  1.00  0.00
ATOM    826  HD1 LEU B 146      -0.709 -31.722  12.156  1.00  0.00
ATOM    827  HD2 LEU B 146      -0.649 -32.572   9.344  1.00  0.00
ATOM    828  HD2 LEU B 146      -0.725 -33.769  10.647  1.00  0.00
ATOM    829  HD2 LEU B 146      -1.894 -33.821   9.314  1.00  0.00
ATOM    830  HC1 LEU B 146      -5.243 -36.673  12.829  1.00  0.00
ATOM    831   HA NME B 146      -4.894 -37.845  10.764  1.00  0.00
ATOM    832   HA NME B 146      -5.147 -36.214   9.995  1.00  0.00
ATOM    833   HA NME B 146      -3.493 -36.702  10.552  1.00  0.00
ATOM    809    N NME B 146      -4.858 -36.216  12.086  1.00  0.00
ATOM    810  CH3 NME B 146      -4.581 -36.777  10.771  1.00  0.00
TER
ATOM    835  CH3 ACE C 221     -12.946   1.398   3.880  1.00  0.00
ATOM    836    C ACE C 221     -13.842   0.849   2.799  1.00  0.00
ATOM    837    O ACE C 221     -15.056   0.809   2.968  1.00  0.00
ATOM    838  HH3 ACE C 221     -12.300   2.169   3.469  1.00  0.00
ATOM    839  HH3 ACE C 221     -13.559   1.828   4.673  1.00  0.00
ATOM    840  HH3 ACE C 221     -12.353   0.584   4.284  1.00  0.00
ATOM    841    N SER C 222     -13.239   0.438   1.687  1.00  0.00
ATOM    842   CA SER C 222     -13.931  -0.248   0.580  1.00  0.00
ATOM    843    C SER C 222     -12.971  -1.103  -0.263  1.00  0.00
ATOM    844    O SER C 222     -11.750  -0.919  -0.210  1.00  0.00
ATOM    845   CB SER C 222     -14.701   0.746  -0.300  1.00  0.00
ATOM    846   OG SER C 222     -13.881   1.647  -1.014  1.00  0.00
ATOM    847    H SER C 222     -12.232   0.481   1.642  1.00  0.00
ATOM    848   HA SER C 222     -14.663  -0.924   1.015  1.00  0.00
ATOM    849  HB1 SER C 222     -15.398   1.310   0.328  1.00  0.00
ATOM    850  HB2 SER C 222     -15.289   0.173  -1.012  1.00  0.00
ATOM    851   HG SER C 222     -14.474   2.039  -1.695  1.00  0.00
ATOM    852    N SER C 223     -13.519  -2.039  -1.039  1.00  0.00
ATOM    853   CA SER C 223     -12.773  -3.050  -1.808  1.00  0.00
ATOM    854    C SER C 223     -13.403  -3.290  -3.183  1.00  0.00
ATOM    855    O SER C 223     -14.549  -2.922  -3.426  1.00  0.00
ATOM    856   CB SER C 223     -12.732  -4.371  -1.037  1.00  0.00
ATOM    857   OG SER C 223     -12.020  -4.234   0.182  1.00  0.00
ATOM    858    H SER C 223     -14.528  -2.095  -1.085  1.00  0.00
ATOM    859   HA SER C 223     -11.753  -2.708  -1.970  1.00  0.00
ATOM    860  HB1 SER C 223     -12.253  -5.139  -1.638  1.00  0.00
ATOM    861  HB2 SER C 223     -13.753  -4.687  -0.824  1.00  0.00
ATOM    862   HG SER C 223     -11.073  -4.141  -0.046  1.00  0.00
ATOM    863    N ASP C 224     -12.654  -3.899  -4.101  1.00  0.00
ATOM    864   CA ASP C 224     -13.154  -4.181  -5.459  1.00  0.00
ATOM    865    C ASP C 224     -14.318  -5.187  -5.434  1.00  0.00
ATOM    866    O ASP C 224     -14.271  -6.150  -4.663  1.00  0.00
ATOM    867   CB ASP C 224     -12.029  -4.675  -6.382  1.00  0.00
ATOM    868   CG ASP C 224     -10.799  -3.759  -6.409  1.00  0.00
ATOM    869  OD1 ASP C 224     -10.915  -2.572  -6.019  1.00  0.00
ATOM    870  OD2 ASP C 224      -9.710  -4.229  -6.795  1.00  0.00
ATOM    871    H ASP C 224     -11.700  -4.166  -3.877  1.00  0.00
ATOM    872   HA ASP C 224     -13.506  -3.233  -5.868  1.00  0.00
ATOM    873  HB1 ASP C 224     -12.415  -4.755  -7.399  1.00  0.00
ATOM    874  HB2 ASP C 224     -11.714  -5.671  -6.056  1.00  0.00
ATOM    875    N PRO C 225     -15.346  -5.044  -6.307  1.00  0.00
ATOM    876   CA PRO C 225     -16.458  -5.978  -6.411  1.00  0.00
ATOM    877    C PRO C 225     -16.051  -7.458  -6.513  1.00  0.00
ATOM    878    O PRO C 225     -16.651  -8.297  -5.850  1.00  0.00
ATOM    879   CB PRO C 225     -17.243  -5.535  -7.647  1.00  0.00
ATOM    880   CG PRO C 225     -17.031  -4.030  -7.656  1.00  0.00
ATOM    881   CD PRO C 225     -15.595  -3.885  -7.148  1.00  0.00
ATOM    882   HA PRO C 225     -17.092  -5.865  -5.534  1.00  0.00
ATOM    883  HB1 PRO C 225     -16.808  -5.965  -8.549  1.00  0.00
ATOM    884  HB2 PRO C 225     -18.302  -5.793  -7.577  1.00  0.00
ATOM    885  HG1 PRO C 225     -17.150  -3.597  -8.657  1.00  0.00
ATOM    886  HG2 PRO C 225     -17.716  -3.553  -6.945  1.00  0.00
ATOM    887  HD1 PRO C 225     -14.904  -3.910  -7.992  1.00  0.00
ATOM    888  HD2 PRO C 225     -15.487  -2.950  -6.604  1.00  0.00
ATOM    889    N LEU C 226     -14.977  -7.775  -7.237  1.00  0.00
ATOM    890   CA LEU C 226     -14.463  -9.157  -7.319  1.00  0.00
ATOM    891    C LEU C 226     -13.961  -9.692  -5.960  1.00  0.00
ATOM    892    O LEU C 226     -14.104 -10.875  -5.668  1.00  0.00
ATOM    893   CB LEU C 226     -13.366  -9.192  -8.402  1.00  0.00
ATOM    894   CG LEU C 226     -12.870 -10.613  -8.747  1.00  0.00
ATOM    895  CD1 LEU C 226     -14.018 -11.479  -9.305  1.00  0.00
ATOM    896  CD2 LEU C 226     -11.762 -10.526  -9.802  1.00  0.00
ATOM    897    H LEU C 226     -14.534  -7.054  -7.800  1.00  0.00
ATOM    898   HA LEU C 226     -15.284  -9.787  -7.627  1.00  0.00
ATOM    899  HB1 LEU C 226     -12.504  -8.610  -8.050  1.00  0.00
ATOM    900  HB2 LEU C 226     -13.740  -8.731  -9.304  1.00  0.00
ATOM    901   HG LEU C 226     -12.465 -11.087  -7.860  1.00  0.00
ATOM    902  HD1 LEU C 226     -13.608 -12.386  -9.742  1.00  0.00
ATOM    903  HD1 LEU C 226     -14.689 -11.753  -8.498  1.00  0.00
ATOM    904  HD1 LEU C 226     -14.562 -10.936 -10.078  1.00  0.00
ATOM    905  HD2 LEU C 226     -11.392 -11.534 -10.002  1.00  0.00
ATOM    906  HD2 LEU C 226     -12.142 -10.094 -10.725  1.00  0.00
ATOM    907  HD2 LEU C 226     -10.943  -9.924  -9.424  1.00  0.00
ATOM    908    N VAL C 227     -13.408  -8.823  -5.110  1.00  0.00
ATOM    909   CA VAL C 227     -12.948  -9.171  -3.742  1.00  0.00
ATOM    910    C VAL C 227     -14.139  -9.334  -2.789  1.00  0.00
ATOM    911    O VAL C 227     -14.130 -10.228  -1.950  1.00  0.00
ATOM    912   CB VAL C 227     -11.945  -8.123  -3.219  1.00  0.00
ATOM    913  CG1 VAL C 227     -11.398  -8.498  -1.839  1.00  0.00
ATOM    914  CG2 VAL C 227     -10.735  -7.940  -4.141  1.00  0.00
ATOM    915    H VAL C 227     -13.430  -7.845  -5.357  1.00  0.00
ATOM    916   HA VAL C 227     -12.464 -10.136  -3.766  1.00  0.00
ATOM    917   HB VAL C 227     -12.445  -7.158  -3.124  1.00  0.00
ATOM    918  HG1 VAL C 227     -10.678  -7.756  -1.504  1.00  0.00
ATOM    919  HG1 VAL C 227     -12.206  -8.543  -1.114  1.00  0.00
ATOM    920  HG1 VAL C 227     -10.912  -9.482  -1.875  1.00  0.00
ATOM    921  HG2 VAL C 227     -10.130  -7.107  -3.780  1.00  0.00
ATOM    922  HG2 VAL C 227     -10.111  -8.831  -4.148  1.00  0.00
ATOM    923  HG2 VAL C 227     -11.045  -7.701  -5.156  1.00  0.00
ATOM    924    N VAL C 228     -15.186  -8.519  -2.950  1.00  0.00
ATOM    925   CA VAL C 228     -16.433  -8.645  -2.162  1.00  0.00
ATOM    926    C VAL C 228     -17.196  -9.919  -2.559  1.00  0.00
ATOM    927    O VAL C 228     -17.595 -10.682  -1.691  1.00  0.00
ATOM    928   CB VAL C 228     -17.294  -7.374  -2.287  1.00  0.00
ATOM    929  CG1 VAL C 228     -18.581  -7.489  -1.464  1.00  0.00
ATOM    930  CG2 VAL C 228     -16.526  -6.150  -1.774  1.00  0.00
ATOM    931    H VAL C 228     -15.128  -7.788  -3.657  1.00  0.00
ATOM    932   HA VAL C 228     -16.163  -8.760  -1.113  1.00  0.00
ATOM    933   HB VAL C 228     -17.550  -7.214  -3.333  1.00  0.00
ATOM    934  HG1 VAL C 228     -19.146  -6.559  -1.538  1.00  0.00
ATOM    935  HG1 VAL C 228     -19.213  -8.294  -1.842  1.00  0.00
ATOM    936  HG1 VAL C 228     -18.342  -7.670  -0.420  1.00  0.00
ATOM    937  HG2 VAL C 228     -17.170  -5.269  -1.796  1.00  0.00
ATOM    938  HG2 VAL C 228     -16.219  -6.309  -0.741  1.00  0.00
ATOM    939  HG2 VAL C 228     -15.658  -5.953  -2.389  1.00  0.00
ATOM    940    N ALA C 229     -17.304 -10.219  -3.865  1.00  0.00
ATOM    941   CA ALA C 229     -17.905 -11.466  -4.362  1.00  0.00
ATOM    942    C ALA C 229     -17.132 -12.706  -3.876  1.00  0.00
ATOM    943    O ALA C 229     -17.733 -13.635  -3.329  1.00  0.00
ATOM    944   CB ALA C 229     -17.969 -11.392  -5.890  1.00  0.00
ATOM    945    H ALA C 229     -16.993  -9.541  -4.543  1.00  0.00
ATOM    946   HA ALA C 229     -18.918 -11.544  -3.977  1.00  0.00
ATOM    947  HB1 ALA C 229     -18.451 -12.293  -6.275  1.00  0.00
ATOM    948  HB2 ALA C 229     -18.565 -10.526  -6.198  1.00  0.00
ATOM    949  HB3 ALA C 229     -16.971 -11.302  -6.313  1.00  0.00
ATOM    950    N ALA C 230     -15.795 -12.711  -3.987  1.00  0.00
ATOM    951   CA ALA C 230     -14.968 -13.784  -3.451  1.00  0.00
ATOM    952    C ALA C 230     -15.121 -13.955  -1.936  1.00  0.00
ATOM    953    O ALA C 230     -15.162 -15.079  -1.444  1.00  0.00
ATOM    954   CB ALA C 230     -13.500 -13.517  -3.830  1.00  0.00
ATOM    955    H ALA C 230     -15.336 -11.944  -4.477  1.00  0.00
ATOM    956   HA ALA C 230     -15.266 -14.716  -3.921  1.00  0.00
ATOM    957  HB1 ALA C 230     -12.878 -14.333  -3.459  1.00  0.00
ATOM    958  HB2 ALA C 230     -13.415 -13.460  -4.907  1.00  0.00
ATOM    959  HB3 ALA C 230     -13.164 -12.575  -3.381  1.00  0.00
ATOM    960    N SER C 231     -15.295 -12.854  -1.187  1.00  0.00
ATOM    961   CA SER C 231     -15.540 -12.872   0.257  1.00  0.00
ATOM    962    C SER C 231     -16.883 -13.503   0.627  1.00  0.00
ATOM    963    O SER C 231     -16.942 -14.344   1.526  1.00  0.00
ATOM    964   CB SER C 231     -15.428 -11.438   0.802  1.00  0.00
ATOM    965   OG SER C 231     -14.102 -10.983   0.650  1.00  0.00
ATOM    966    H SER C 231     -15.245 -11.955  -1.658  1.00  0.00
ATOM    967   HA SER C 231     -14.759 -13.468   0.737  1.00  0.00
ATOM    968  HB1 SER C 231     -15.699 -11.423   1.859  1.00  0.00
ATOM    969  HB2 SER C 231     -16.110 -10.781   0.281  1.00  0.00
ATOM    970   HG SER C 231     -13.991 -10.751  -0.293  1.00  0.00
ATOM    971    N ILE C 232     -17.962 -13.200  -0.109  1.00  0.00
ATOM    972   CA ILE C 232     -19.268 -13.877   0.054  1.00  0.00
ATOM    973    C ILE C 232     -19.130 -15.385  -0.223  1.00  0.00
ATOM    974    O ILE C 232     -19.615 -16.205   0.555  1.00  0.00
ATOM    975   CB ILE C 232     -20.320 -13.204  -0.863  1.00  0.00
ATOM    976  CG1 ILE C 232     -20.601 -11.757  -0.400  1.00  0.00
ATOM    977  CG2 ILE C 232     -21.644 -14.008  -0.891  1.00  0.00
ATOM    978   CD ILE C 232     -21.327 -10.895  -1.444  1.00  0.00
ATOM    979    H ILE C 232     -17.869 -12.503  -0.830  1.00  0.00
ATOM    980   HA ILE C 232     -19.598 -13.768   1.092  1.00  0.00
ATOM    981   HB ILE C 232     -19.931 -13.182  -1.883  1.00  0.00
ATOM    982  HG1 ILE C 232     -19.670 -11.254  -0.169  1.00  0.00
ATOM    983  HG1 ILE C 232     -21.198 -11.784   0.514  1.00  0.00
ATOM    984  HG2 ILE C 232     -22.375 -13.511  -1.523  1.00  0.00
ATOM    985  HG2 ILE C 232     -21.482 -15.000  -1.307  1.00  0.00
ATOM    986  HG2 ILE C 232     -22.044 -14.091   0.115  1.00  0.00
ATOM    987  HD1 ILE C 232     -21.406  -9.873  -1.071  1.00  0.00
ATOM    988  HD2 ILE C 232     -20.768 -10.892  -2.378  1.00  0.00
ATOM    989  HD3 ILE C 232     -22.338 -11.274  -1.628  1.00  0.00
ATOM    990    N ILE C 233     -18.424 -15.733  -1.296  1.00  0.00
ATOM    991   CA ILE C 233     -18.154 -17.112  -1.723  1.00  0.00
ATOM    992    C ILE C 233     -17.350 -17.892  -0.667  1.00  0.00
ATOM    993    O ILE C 233     -17.714 -19.015  -0.335  1.00  0.00
ATOM    994   CB ILE C 233     -17.492 -17.078  -3.124  1.00  0.00
ATOM    995  CG1 ILE C 233     -18.605 -16.913  -4.180  1.00  0.00
ATOM    996  CG2 ILE C 233     -16.621 -18.308  -3.418  1.00  0.00
ATOM    997   CD ILE C 233     -18.130 -16.445  -5.552  1.00  0.00
ATOM    998    H ILE C 233     -18.090 -14.986  -1.901  1.00  0.00
ATOM    999   HA ILE C 233     -19.102 -17.643  -1.814  1.00  0.00
ATOM   1000   HB ILE C 233     -16.835 -16.207  -3.175  1.00  0.00
ATOM   1001  HG1 ILE C 233     -19.326 -16.173  -3.827  1.00  0.00
ATOM   1002  HG1 ILE C 233     -19.126 -17.856  -4.295  1.00  0.00
ATOM   1003  HG2 ILE C 233     -16.364 -18.356  -4.475  1.00  0.00
ATOM   1004  HG2 ILE C 233     -15.694 -18.256  -2.843  1.00  0.00
ATOM   1005  HG2 ILE C 233     -17.150 -19.208  -3.156  1.00  0.00
ATOM   1006  HD1 ILE C 233     -18.989 -16.264  -6.192  1.00  0.00
ATOM   1007  HD2 ILE C 233     -17.567 -15.512  -5.451  1.00  0.00
ATOM   1008  HD3 ILE C 233     -17.502 -17.209  -6.021  1.00  0.00
ATOM   1009    N GLY C 234     -16.294 -17.308  -0.097  1.00  0.00
ATOM   1010   CA GLY C 234     -15.461 -17.984   0.896  1.00  0.00
ATOM   1011    C GLY C 234     -16.103 -18.075   2.289  1.00  0.00
ATOM   1012    O GLY C 234     -15.817 -19.005   3.037  1.00  0.00
ATOM   1013    H GLY C 234     -16.026 -16.377  -0.398  1.00  0.00
ATOM   1014  HA1 GLY C 234     -14.511 -17.463   0.975  1.00  0.00
ATOM   1015  HA2 GLY C 234     -15.250 -18.997   0.564  1.00  0.00
ATOM   1016    N ILE C 235     -17.018 -17.156   2.652  1.00  0.00
ATOM   1017   CA ILE C 235     -17.860 -17.322   3.841  1.00  0.00
ATOM   1018    C ILE C 235     -18.821 -18.507   3.646  1.00  0.00
ATOM   1019    O ILE C 235     -18.940 -19.356   4.528  1.00  0.00
ATOM   1020   CB ILE C 235     -18.610 -16.016   4.185  1.00  0.00
ATOM   1021  CG1 ILE C 235     -17.628 -14.925   4.652  1.00  0.00
ATOM   1022  CG2 ILE C 235     -19.645 -16.261   5.311  1.00  0.00
ATOM   1023   CD ILE C 235     -18.224 -13.514   4.610  1.00  0.00
ATOM   1024    H ILE C 235     -17.151 -16.347   2.055  1.00  0.00
ATOM   1025   HA ILE C 235     -17.221 -17.570   4.692  1.00  0.00
ATOM   1026   HB ILE C 235     -19.135 -15.673   3.293  1.00  0.00
ATOM   1027  HG1 ILE C 235     -16.736 -14.927   4.027  1.00  0.00
ATOM   1028  HG1 ILE C 235     -17.301 -15.150   5.666  1.00  0.00
ATOM   1029  HG2 ILE C 235     -20.148 -15.344   5.594  1.00  0.00
ATOM   1030  HG2 ILE C 235     -20.415 -16.961   4.982  1.00  0.00
ATOM   1031  HG2 ILE C 235     -19.159 -16.679   6.188  1.00  0.00
ATOM   1032  HD1 ILE C 235     -17.548 -12.815   5.106  1.00  0.00
ATOM   1033  HD2 ILE C 235     -18.355 -13.202   3.570  1.00  0.00
ATOM   1034  HD3 ILE C 235     -19.191 -13.473   5.112  1.00  0.00
ATOM   1035    N LEU C 236     -19.465 -18.616   2.474  1.00  0.00
ATOM   1036   CA LEU C 236     -20.263 -19.789   2.127  1.00  0.00
ATOM   1037    C LEU C 236     -19.417 -21.072   2.132  1.00  0.00
ATOM   1038    O LEU C 236     -19.911 -22.122   2.540  1.00  0.00
ATOM   1039   CB LEU C 236     -20.956 -19.553   0.776  1.00  0.00
ATOM   1040   CG LEU C 236     -21.865 -20.713   0.308  1.00  0.00
ATOM   1041  CD1 LEU C 236     -23.072 -20.915   1.218  1.00  0.00
ATOM   1042  CD2 LEU C 236     -22.356 -20.436  -1.113  1.00  0.00
ATOM   1043    H LEU C 236     -19.324 -17.893   1.771  1.00  0.00
ATOM   1044   HA LEU C 236     -21.032 -19.923   2.893  1.00  0.00
ATOM   1045  HB1 LEU C 236     -20.192 -19.390   0.014  1.00  0.00
ATOM   1046  HB2 LEU C 236     -21.561 -18.643   0.835  1.00  0.00
ATOM   1047   HG LEU C 236     -21.287 -21.640   0.270  1.00  0.00
ATOM   1048  HD1 LEU C 236     -23.707 -21.708   0.813  1.00  0.00
ATOM   1049  HD1 LEU C 236     -22.742 -21.218   2.206  1.00  0.00
ATOM   1050  HD1 LEU C 236     -23.648 -19.991   1.285  1.00  0.00
ATOM   1051  HD2 LEU C 236     -23.026 -21.233  -1.437  1.00  0.00
ATOM   1052  HD2 LEU C 236     -22.901 -19.486  -1.147  1.00  0.00
ATOM   1053  HD2 LEU C 236     -21.503 -20.399  -1.782  1.00  0.00
ATOM   1054    N HIS C 237     -18.148 -21.010   1.729  1.00  0.00
ATOM   1055   CA HIS C 237     -17.254 -22.160   1.722  1.00  0.00
ATOM   1056    C HIS C 237     -16.982 -22.707   3.126  1.00  0.00
ATOM   1057    O HIS C 237     -17.145 -23.915   3.307  1.00  0.00
ATOM   1058   CB HIS C 237     -15.955 -21.856   0.964  1.00  0.00
ATOM   1059   CG HIS C 237     -15.156 -23.063   0.526  1.00  0.00
ATOM   1060  CD2 HIS C 237     -15.453 -24.376   0.727  1.00  0.00
ATOM   1061  ND1 HIS C 237     -13.979 -22.985  -0.212  1.00  0.00
ATOM   1062  CE1 HIS C 237     -13.575 -24.252  -0.417  1.00  0.00
ATOM   1063  NE2 HIS C 237     -14.442 -25.106   0.144  1.00  0.00
ATOM   1064    H HIS C 237     -17.814 -20.139   1.317  1.00  0.00
ATOM   1065   HA HIS C 237     -17.773 -22.961   1.176  1.00  0.00
ATOM   1066  HB1 HIS C 237     -15.311 -21.225   1.587  1.00  0.00
ATOM   1067  HB2 HIS C 237     -16.196 -21.281   0.064  1.00  0.00
ATOM   1068  HD2 HIS C 237     -16.320 -24.787   1.234  1.00  0.00
ATOM   1069  HE1 HIS C 237     -12.689 -24.537  -0.964  1.00  0.00
ATOM   1070  HE2 HIS C 237     -14.378 -26.118   0.084  1.00  0.00
ATOM   1071    N LEU C 238     -16.666 -21.884   4.129  1.00  0.00
ATOM   1072   CA LEU C 238     -16.520 -22.409   5.503  1.00  0.00
ATOM   1073    C LEU C 238     -17.847 -22.980   6.018  1.00  0.00
ATOM   1074    O LEU C 238     -17.850 -24.056   6.602  1.00  0.00
ATOM   1075   CB LEU C 238     -15.940 -21.364   6.477  1.00  0.00
ATOM   1076   CG LEU C 238     -15.772 -21.943   7.916  1.00  0.00
ATOM   1077  CD1 LEU C 238     -14.765 -23.081   7.982  1.00  0.00
ATOM   1078  CD2 LEU C 238     -15.316 -20.879   8.899  1.00  0.00
ATOM   1079    H LEU C 238     -16.515 -20.892   3.941  1.00  0.00
ATOM   1080   HA LEU C 238     -15.820 -23.232   5.446  1.00  0.00
ATOM   1081  HB1 LEU C 238     -16.608 -20.504   6.515  1.00  0.00
ATOM   1082  HB2 LEU C 238     -14.971 -21.032   6.117  1.00  0.00
ATOM   1083   HG LEU C 238     -16.737 -22.305   8.272  1.00  0.00
ATOM   1084  HD1 LEU C 238     -14.713 -23.466   9.002  1.00  0.00
ATOM   1085  HD1 LEU C 238     -15.061 -23.906   7.339  1.00  0.00
ATOM   1086  HD1 LEU C 238     -13.788 -22.714   7.695  1.00  0.00
ATOM   1087  HD2 LEU C 238     -15.115 -21.325   9.874  1.00  0.00
ATOM   1088  HD2 LEU C 238     -14.418 -20.376   8.539  1.00  0.00
ATOM   1089  HD2 LEU C 238     -16.126 -20.166   9.046  1.00  0.00
ATOM   1090    N ILE C 239     -18.976 -22.303   5.760  1.00  0.00
ATOM   1091   CA ILE C 239     -20.305 -22.765   6.185  1.00  0.00
ATOM   1092    C ILE C 239     -20.610 -24.158   5.614  1.00  0.00
ATOM   1093    O ILE C 239     -20.927 -25.069   6.374  1.00  0.00
ATOM   1094   CB ILE C 239     -21.386 -21.710   5.804  1.00  0.00
ATOM   1095  CG1 ILE C 239     -21.221 -20.465   6.713  1.00  0.00
ATOM   1096  CG2 ILE C 239     -22.816 -22.272   5.925  1.00  0.00
ATOM   1097   CD ILE C 239     -22.036 -19.264   6.236  1.00  0.00
ATOM   1098    H ILE C 239     -18.903 -21.419   5.277  1.00  0.00
ATOM   1099   HA ILE C 239     -20.310 -22.870   7.272  1.00  0.00
ATOM   1100   HB ILE C 239     -21.227 -21.420   4.772  1.00  0.00
ATOM   1101  HG1 ILE C 239     -20.174 -20.165   6.727  1.00  0.00
ATOM   1102  HG1 ILE C 239     -21.509 -20.713   7.728  1.00  0.00
ATOM   1103  HG2 ILE C 239     -23.553 -21.501   5.708  1.00  0.00
ATOM   1104  HG2 ILE C 239     -22.967 -23.074   5.203  1.00  0.00
ATOM   1105  HG2 ILE C 239     -22.979 -22.652   6.940  1.00  0.00
ATOM   1106  HD1 ILE C 239     -21.735 -18.381   6.803  1.00  0.00
ATOM   1107  HD2 ILE C 239     -21.841 -19.078   5.182  1.00  0.00
ATOM   1108  HD3 ILE C 239     -23.097 -19.430   6.395  1.00  0.00
ATOM   1109    N LEU C 240     -20.440 -24.369   4.297  1.00  0.00
ATOM   1110   CA LEU C 240     -20.658 -25.682   3.679  1.00  0.00
ATOM   1111    C LEU C 240     -19.627 -26.722   4.143  1.00  0.00
ATOM   1112    O LEU C 240     -19.980 -27.883   4.362  1.00  0.00
ATOM   1113   CB LEU C 240     -20.662 -25.545   2.151  1.00  0.00
ATOM   1114   CG LEU C 240     -21.833 -24.731   1.566  1.00  0.00
ATOM   1115  CD1 LEU C 240     -21.654 -24.586   0.057  1.00  0.00
ATOM   1116  CD2 LEU C 240     -23.190 -25.384   1.814  1.00  0.00
ATOM   1117    H LEU C 240     -20.149 -23.592   3.720  1.00  0.00
ATOM   1118   HA LEU C 240     -21.620 -26.071   4.003  1.00  0.00
ATOM   1119  HB1 LEU C 240     -20.704 -26.540   1.718  1.00  0.00
ATOM   1120  HB2 LEU C 240     -19.724 -25.081   1.845  1.00  0.00
ATOM   1121   HG LEU C 240     -21.853 -23.737   2.004  1.00  0.00
ATOM   1122  HD1 LEU C 240     -22.456 -23.971  -0.350  1.00  0.00
ATOM   1123  HD1 LEU C 240     -20.694 -24.097  -0.148  1.00  0.00
ATOM   1124  HD1 LEU C 240     -21.669 -25.573  -0.417  1.00  0.00
ATOM   1125  HD2 LEU C 240     -23.978 -24.810   1.323  1.00  0.00
ATOM   1126  HD2 LEU C 240     -23.193 -26.408   1.427  1.00  0.00
ATOM   1127  HD2 LEU C 240     -23.402 -25.411   2.883  1.00  0.00
ATOM   1128    N TRP C 241     -18.364 -26.322   4.353  1.00  0.00
ATOM   1129   CA TRP C 241     -17.298 -27.207   4.839  1.00  0.00
ATOM   1130    C TRP C 241     -17.560 -27.715   6.272  1.00  0.00
ATOM   1131    O TRP C 241     -17.287 -28.888   6.557  1.00  0.00
ATOM   1132   CB TRP C 241     -15.962 -26.458   4.721  1.00  0.00
ATOM   1133   CG TRP C 241     -14.738 -27.248   5.053  1.00  0.00
ATOM   1134  CD1 TRP C 241     -13.967 -27.908   4.170  1.00  0.00
ATOM   1135  CD2 TRP C 241     -14.138 -27.477   6.371  1.00  0.00
ATOM   1136  CE2 TRP C 241     -13.011 -28.337   6.191  1.00  0.00
ATOM   1137  CE3 TRP C 241     -14.445 -27.075   7.683  1.00  0.00
ATOM   1138  NE1 TRP C 241     -12.944 -28.551   4.830  1.00  0.00
ATOM   1139  CZ2 TRP C 241     -12.251 -28.801   7.276  1.00  0.00
ATOM   1140  CZ3 TRP C 241     -13.686 -27.529   8.780  1.00  0.00
ATOM   1141  CH2 TRP C 241     -12.598 -28.394   8.582  1.00  0.00
ATOM   1142    H TRP C 241     -18.128 -25.357   4.157  1.00  0.00
ATOM   1143   HA TRP C 241     -17.259 -28.085   4.189  1.00  0.00
ATOM   1144  HB1 TRP C 241     -15.991 -25.576   5.360  1.00  0.00
ATOM   1145  HB2 TRP C 241     -15.864 -26.117   3.687  1.00  0.00
ATOM   1146  HD1 TRP C 241     -14.142 -27.937   3.093  1.00  0.00
ATOM   1147  HE1 TRP C 241     -12.291 -29.169   4.371  1.00  0.00
ATOM   1148  HE3 TRP C 241     -15.292 -26.429   7.846  1.00  0.00
ATOM   1149  HZ2 TRP C 241     -11.428 -29.480   7.123  1.00  0.00
ATOM   1150  HZ3 TRP C 241     -13.951 -27.222   9.779  1.00  0.00
ATOM   1151  HH2 TRP C 241     -12.034 -28.746   9.429  1.00  0.00
ATOM   1152    N ILE C 242     -18.118 -26.875   7.146  1.00  0.00
ATOM   1153   CA ILE C 242     -18.580 -27.247   8.494  1.00  0.00
ATOM   1154    C ILE C 242     -19.856 -28.110   8.417  1.00  0.00
ATOM   1155    O ILE C 242     -19.923 -29.159   9.048  1.00  0.00
ATOM   1156   CB ILE C 242     -18.785 -25.992   9.379  1.00  0.00
ATOM   1157  CG1 ILE C 242     -17.428 -25.334   9.714  1.00  0.00
ATOM   1158  CG2 ILE C 242     -19.539 -26.328  10.690  1.00  0.00
ATOM   1159   CD ILE C 242     -17.514 -24.029  10.514  1.00  0.00
ATOM   1160    H ILE C 242     -18.272 -25.915   6.845  1.00  0.00
ATOM   1161   HA ILE C 242     -17.816 -27.865   8.963  1.00  0.00
ATOM   1162   HB ILE C 242     -19.399 -25.268   8.828  1.00  0.00
ATOM   1163  HG1 ILE C 242     -16.908 -25.104   8.782  1.00  0.00
ATOM   1164  HG1 ILE C 242     -16.806 -26.044  10.265  1.00  0.00
ATOM   1165  HG2 ILE C 242     -19.698 -25.423  11.280  1.00  0.00
ATOM   1166  HG2 ILE C 242     -20.530 -26.720  10.472  1.00  0.00
ATOM   1167  HG2 ILE C 242     -18.973 -27.060  11.262  1.00  0.00
ATOM   1168  HD1 ILE C 242     -16.523 -23.570  10.576  1.00  0.00
ATOM   1169  HD2 ILE C 242     -18.200 -23.335  10.026  1.00  0.00
ATOM   1170  HD3 ILE C 242     -17.851 -24.225  11.536  1.00  0.00
ATOM   1171    N LEU C 243     -20.866 -27.688   7.647  1.00  0.00
ATOM   1172   CA LEU C 243     -22.148 -28.399   7.565  1.00  0.00
ATOM   1173    C LEU C 243     -22.029 -29.794   6.925  1.00  0.00
ATOM   1174    O LEU C 243     -22.798 -30.693   7.274  1.00  0.00
ATOM   1175   CB LEU C 243     -23.167 -27.521   6.803  1.00  0.00
ATOM   1176   CG LEU C 243     -23.638 -26.281   7.583  1.00  0.00
ATOM   1177  CD1 LEU C 243     -24.467 -25.376   6.671  1.00  0.00
ATOM   1178  CD2 LEU C 243     -24.497 -26.636   8.799  1.00  0.00
ATOM   1179    H LEU C 243     -20.762 -26.808   7.152  1.00  0.00
ATOM   1180   HA LEU C 243     -22.523 -28.569   8.571  1.00  0.00
ATOM   1181  HB1 LEU C 243     -24.039 -28.126   6.569  1.00  0.00
ATOM   1182  HB2 LEU C 243     -22.723 -27.212   5.863  1.00  0.00
ATOM   1183   HG LEU C 243     -22.774 -25.709   7.944  1.00  0.00
ATOM   1184  HD1 LEU C 243     -24.722 -24.462   7.198  1.00  0.00
ATOM   1185  HD1 LEU C 243     -23.876 -25.129   5.786  1.00  0.00
ATOM   1186  HD1 LEU C 243     -25.381 -25.879   6.358  1.00  0.00
ATOM   1187  HD2 LEU C 243     -24.866 -25.726   9.273  1.00  0.00
ATOM   1188  HD2 LEU C 243     -25.341 -27.250   8.493  1.00  0.00
ATOM   1189  HD2 LEU C 243     -23.906 -27.176   9.528  1.00  0.00
ATOM   1190    N ASP C 244     -21.037 -30.031   6.062  1.00  0.00
ATOM   1191   CA ASP C 244     -20.728 -31.365   5.536  1.00  0.00
ATOM   1192    C ASP C 244     -20.090 -32.304   6.581  1.00  0.00
ATOM   1193    O ASP C 244     -19.935 -33.505   6.317  1.00  0.00
ATOM   1194   CB ASP C 244     -19.829 -31.194   4.293  1.00  0.00
ATOM   1195   CG ASP C 244     -19.774 -32.457   3.438  1.00  0.00
ATOM   1196  OD1 ASP C 244     -18.677 -32.826   2.969  1.00  0.00
ATOM   1197  OD2 ASP C 244     -20.845 -33.051   3.149  1.00  0.00
ATOM   1198    H ASP C 244     -20.503 -29.236   5.732  1.00  0.00
ATOM   1199   HA ASP C 244     -21.660 -31.830   5.220  1.00  0.00
ATOM   1200  HB1 ASP C 244     -18.825 -30.910   4.610  1.00  0.00
ATOM   1201  HB2 ASP C 244     -20.236 -30.399   3.674  1.00  0.00
ATOM   1202    N ARG C 245     -19.722 -31.784   7.767  1.00  0.00
ATOM   1203   CA ARG C 245     -19.086 -32.516   8.878  1.00  0.00
ATOM   1204    C ARG C 245     -19.987 -32.687  10.112  1.00  0.00
ATOM   1205    O ARG C 245     -19.610 -33.462  10.997  1.00  0.00
ATOM   1206   CB ARG C 245     -17.778 -31.801   9.271  1.00  0.00
ATOM   1207   CG ARG C 245     -16.726 -31.881   8.157  1.00  0.00
ATOM   1208   CD ARG C 245     -15.493 -31.003   8.418  1.00  0.00
ATOM   1209   NE ARG C 245     -14.404 -31.296   7.474  1.00  0.00
ATOM   1210   CZ ARG C 245     -14.448 -31.279   6.151  1.00  0.00
ATOM   1211  NH1 ARG C 245     -15.450 -30.815   5.484  1.00  0.00
ATOM   1212  NH2 ARG C 245     -13.447 -31.789   5.496  1.00  0.00
ATOM   1213    H ARG C 245     -19.889 -30.797   7.902  1.00  0.00
ATOM   1214   HA ARG C 245     -18.844 -33.525   8.565  1.00  0.00
ATOM   1215  HB1 ARG C 245     -17.353 -32.273  10.169  1.00  0.00
ATOM   1216  HB2 ARG C 245     -17.980 -30.758   9.504  1.00  0.00
ATOM   1217  HG1 ARG C 245     -17.188 -31.564   7.219  1.00  0.00
ATOM   1218  HG2 ARG C 245     -16.409 -32.906   8.049  1.00  0.00
ATOM   1219  HD1 ARG C 245     -15.132 -31.191   9.434  1.00  0.00
ATOM   1220  HD2 ARG C 245     -15.774 -29.944   8.357  1.00  0.00
ATOM   1221   HE ARG C 245     -13.523 -31.630   7.848  1.00  0.00
ATOM   1222  HH1 ARG C 245     -16.168 -30.282   5.971  1.00  0.00
ATOM   1223  HH1 ARG C 245     -15.594 -31.094   4.525  1.00  0.00
ATOM   1224  HH2 ARG C 245     -12.675 -32.138   6.048  1.00  0.00
ATOM   1225  HH2 ARG C 245     -13.470 -31.848   4.487  1.00  0.00
ATOM   1228    N LEU C 246     -21.140 -32.005  10.188  1.00  0.00
ATOM   1229   CA LEU C 246     -22.049 -31.977  11.359  1.00  0.00
ATOM   1230    C LEU C 246     -23.454 -32.514  11.058  1.00  0.00
ATOM   1231   CB LEU C 246     -22.032 -30.555  11.971  1.00  0.00
ATOM   1232   CG LEU C 246     -20.683 -30.038  12.485  1.00  0.00
ATOM   1233  CD1 LEU C 246     -20.890 -28.666  13.109  1.00  0.00
ATOM   1234  CD2 LEU C 246     -20.096 -30.959  13.565  1.00  0.00
ATOM   1235    O LEU C 246     -23.583 -33.468  10.262  1.00  0.00
ATOM   1236    H LEU C 246     -21.385 -31.430   9.399  1.00  0.00
ATOM   1237   HA LEU C 246     -21.672 -32.678  12.110  1.00  0.00
ATOM   1238  HB1 LEU C 246     -22.722 -30.540  12.814  1.00  0.00
ATOM   1239  HB2 LEU C 246     -22.408 -29.854  11.221  1.00  0.00
ATOM   1240   HG LEU C 246     -19.967 -29.960  11.669  1.00  0.00
ATOM   1241  HD1 LEU C 246     -19.937 -28.260  13.440  1.00  0.00
ATOM   1242  HD1 LEU C 246     -21.323 -27.996  12.370  1.00  0.00
ATOM   1243  HD1 LEU C 246     -21.565 -28.730  13.964  1.00  0.00
ATOM   1244  HD2 LEU C 246     -19.197 -30.509  13.984  1.00  0.00
ATOM   1245  HD2 LEU C 246     -20.821 -31.107  14.356  1.00  0.00
ATOM   1246  HD2 LEU C 246     -19.829 -31.921  13.133  1.00  0.00
ATOM   1247  HC2 LEU C 246     -25.242 -32.482  11.390  1.00  0.00
ATOM   1226    N NME C 246     -24.420 -32.078  11.657  1.00  0.00
ATOM   1227  CH3 NME C 246     -24.251 -31.042  12.665  1.00  0.00
ATOM   1248   HA NME C 246     -25.248 -30.787  13.089  1.00  0.00
ATOM   1249   HA NME C 246     -23.581 -31.411  13.475  1.00  0.00
ATOM   1250   HA NME C 246     -23.795 -30.138  12.203  1.00  0.00
TER
ATOM   1252    C ACE D 321     -11.055   0.645  -4.193  1.00  0.00
ATOM   1253    O ACE D 321     -10.247   1.053  -3.362  1.00  0.00
ATOM   1266    H ACE D 321     -12.703   1.448  -3.031  1.00  0.00
ATOM   1267    H ACE D 321     -12.953   1.486  -4.832  1.00  0.00
ATOM   1268    H ACE D 321     -13.085  -0.084  -3.935  1.00  0.00
ATOM   1260  CH3 ACE D 321     -12.549   0.891  -3.982  1.00  0.00
ATOM   1254    N SER D 322     -10.613  -0.031  -5.312  1.00  0.00
ATOM   1255   CA SER D 322      -9.169  -0.265  -5.510  1.00  0.00
ATOM   1256    C SER D 322      -8.549  -1.082  -4.385  1.00  0.00
ATOM   1257    O SER D 322      -8.005  -0.522  -3.420  1.00  0.00
ATOM   1258   CB SER D 322      -8.423   1.043  -5.703  1.00  0.00
ATOM   1259   OG SER D 322      -8.382   1.375  -7.076  1.00  0.00
ATOM   1261   HA SER D 322      -9.054  -0.851  -6.423  1.00  0.00
ATOM   1262  HB1 SER D 322      -7.408   0.927  -5.349  1.00  0.00
ATOM   1263  HB2 SER D 322      -8.900   1.844  -5.140  1.00  0.00
ATOM   1264   HG SER D 322      -9.283   1.675  -7.341  1.00  0.00
ATOM   1265   H3 SER D 322     -11.280  -0.367  -5.998  1.00  0.00
ATOM   1269    N SER D 323      -8.556  -2.407  -4.506  1.00  0.00
ATOM   1270   CA SER D 323      -7.788  -3.335  -3.661  1.00  0.00
ATOM   1271    C SER D 323      -6.341  -3.517  -4.188  1.00  0.00
ATOM   1272    O SER D 323      -6.009  -3.077  -5.300  1.00  0.00
ATOM   1273   CB SER D 323      -8.524  -4.680  -3.594  1.00  0.00
ATOM   1274   OG SER D 323      -9.791  -4.518  -2.971  1.00  0.00
ATOM   1275    H SER D 323      -9.055  -2.813  -5.301  1.00  0.00
ATOM   1276   HA SER D 323      -7.714  -2.930  -2.657  1.00  0.00
ATOM   1277  HB1 SER D 323      -7.931  -5.389  -3.011  1.00  0.00
ATOM   1278  HB2 SER D 323      -8.649  -5.084  -4.596  1.00  0.00
ATOM   1279   HG SER D 323      -9.646  -4.298  -2.037  1.00  0.00
ATOM   1280    N ASP D 324      -5.460  -4.124  -3.404  1.00  0.00
ATOM   1281   CA ASP D 324      -4.092  -4.460  -3.838  1.00  0.00
ATOM   1282    C ASP D 324      -4.024  -5.778  -4.638  1.00  0.00
ATOM   1283    O ASP D 324      -4.793  -6.701  -4.351  1.00  0.00
ATOM   1284   CB ASP D 324      -3.112  -4.468  -2.649  1.00  0.00
ATOM   1285   CG ASP D 324      -3.130  -3.150  -1.881  1.00  0.00
ATOM   1286  OD1 ASP D 324      -3.231  -2.076  -2.519  1.00  0.00
ATOM   1287  OD2 ASP D 324      -3.088  -3.181  -0.630  1.00  0.00
ATOM   1288    H ASP D 324      -5.739  -4.394  -2.473  1.00  0.00
ATOM   1289   HA ASP D 324      -3.759  -3.658  -4.487  1.00  0.00
ATOM   1290  HB1 ASP D 324      -2.104  -4.649  -3.014  1.00  0.00
ATOM   1291  HB2 ASP D 324      -3.390  -5.284  -1.974  1.00  0.00
ATOM   1292    N PRO D 325      -3.095  -5.932  -5.620  1.00  0.00
ATOM   1293   CA PRO D 325      -3.081  -7.051  -6.571  1.00  0.00
ATOM   1294    C PRO D 325      -3.067  -8.436  -5.923  1.00  0.00
ATOM   1295    O PRO D 325      -3.787  -9.332  -6.353  1.00  0.00
ATOM   1296   CB PRO D 325      -1.831  -6.847  -7.433  1.00  0.00
ATOM   1297   CG PRO D 325      -1.605  -5.345  -7.392  1.00  0.00
ATOM   1298   CD PRO D 325      -2.054  -4.966  -5.982  1.00  0.00
ATOM   1299   HA PRO D 325      -3.973  -6.969  -7.207  1.00  0.00
ATOM   1300  HB1 PRO D 325      -0.976  -7.347  -6.970  1.00  0.00
ATOM   1301  HB2 PRO D 325      -1.984  -7.213  -8.450  1.00  0.00
ATOM   1302  HG1 PRO D 325      -0.561  -5.089  -7.563  1.00  0.00
ATOM   1303  HG2 PRO D 325      -2.258  -4.856  -8.120  1.00  0.00
ATOM   1304  HD1 PRO D 325      -1.215  -5.073  -5.293  1.00  0.00
ATOM   1305  HD2 PRO D 325      -2.417  -3.938  -5.980  1.00  0.00
ATOM   1306    N LEU D 326      -2.309  -8.595  -4.833  1.00  0.00
ATOM   1307   CA LEU D 326      -2.200  -9.851  -4.080  1.00  0.00
ATOM   1308    C LEU D 326      -3.551 -10.321  -3.505  1.00  0.00
ATOM   1309    O LEU D 326      -3.791 -11.523  -3.399  1.00  0.00
ATOM   1310   CB LEU D 326      -1.165  -9.619  -2.965  1.00  0.00
ATOM   1311   CG LEU D 326      -0.669 -10.904  -2.283  1.00  0.00
ATOM   1312  CD1 LEU D 326       0.124 -11.775  -3.255  1.00  0.00
ATOM   1313  CD2 LEU D 326       0.255 -10.542  -1.118  1.00  0.00
ATOM   1314    H LEU D 326      -1.730  -7.820  -4.555  1.00  0.00
ATOM   1315   HA LEU D 326      -1.847 -10.622  -4.764  1.00  0.00
ATOM   1316  HB1 LEU D 326      -1.597  -8.959  -2.215  1.00  0.00
ATOM   1317  HB2 LEU D 326      -0.293  -9.102  -3.393  1.00  0.00
ATOM   1318   HG LEU D 326      -1.515 -11.463  -1.890  1.00  0.00
ATOM   1319  HD1 LEU D 326       0.600 -12.591  -2.723  1.00  0.00
ATOM   1320  HD1 LEU D 326      -0.541 -12.214  -4.012  1.00  0.00
ATOM   1321  HD1 LEU D 326       0.900 -11.197  -3.763  1.00  0.00
ATOM   1322  HD2 LEU D 326       0.576 -11.463  -0.614  1.00  0.00
ATOM   1323  HD2 LEU D 326       1.139 -10.010  -1.476  1.00  0.00
ATOM   1324  HD2 LEU D 326      -0.282  -9.928  -0.396  1.00  0.00
ATOM   1325    N VAL D 327      -4.452  -9.383  -3.194  1.00  0.00
ATOM   1326   CA VAL D 327      -5.823  -9.661  -2.741  1.00  0.00
ATOM   1327    C VAL D 327      -6.707 -10.077  -3.912  1.00  0.00
ATOM   1328    O VAL D 327      -7.505 -10.990  -3.774  1.00  0.00
ATOM   1329   CB VAL D 327      -6.447  -8.441  -2.022  1.00  0.00
ATOM   1330  CG1 VAL D 327      -7.782  -8.794  -1.357  1.00  0.00
ATOM   1331  CG2 VAL D 327      -5.510  -7.885  -0.943  1.00  0.00
ATOM   1332    H VAL D 327      -4.216  -8.417  -3.389  1.00  0.00
ATOM   1333   HA VAL D 327      -5.791 -10.497  -2.039  1.00  0.00
ATOM   1334   HB VAL D 327      -6.635  -7.648  -2.747  1.00  0.00
ATOM   1335  HG1 VAL D 327      -8.185  -7.913  -0.843  1.00  0.00
ATOM   1336  HG1 VAL D 327      -8.497  -9.120  -2.100  1.00  0.00
ATOM   1337  HG1 VAL D 327      -7.643  -9.594  -0.620  1.00  0.00
ATOM   1338  HG2 VAL D 327      -6.030  -7.123  -0.360  1.00  0.00
ATOM   1339  HG2 VAL D 327      -5.202  -8.682  -0.267  1.00  0.00
ATOM   1340  HG2 VAL D 327      -4.627  -7.437  -1.388  1.00  0.00
ATOM   1341    N VAL D 328      -6.523  -9.463  -5.090  1.00  0.00
ATOM   1342   CA VAL D 328      -7.256  -9.827  -6.318  1.00  0.00
ATOM   1343    C VAL D 328      -6.851 -11.231  -6.786  1.00  0.00
ATOM   1344    O VAL D 328      -7.710 -12.022  -7.187  1.00  0.00
ATOM   1345   CB VAL D 328      -7.062  -8.780  -7.430  1.00  0.00
ATOM   1346  CG1 VAL D 328      -8.006  -9.032  -8.604  1.00  0.00
ATOM   1347  CG2 VAL D 328      -7.339  -7.345  -6.938  1.00  0.00
ATOM   1348    H VAL D 328      -5.817  -8.746  -5.148  1.00  0.00
ATOM   1349   HA VAL D 328      -8.324  -9.869  -6.078  1.00  0.00
ATOM   1350   HB VAL D 328      -6.026  -8.824  -7.787  1.00  0.00
ATOM   1351  HG1 VAL D 328      -7.842  -8.287  -9.377  1.00  0.00
ATOM   1352  HG1 VAL D 328      -7.815 -10.017  -9.042  1.00  0.00
ATOM   1353  HG1 VAL D 328      -9.043  -8.986  -8.268  1.00  0.00
ATOM   1354  HG2 VAL D 328      -7.191  -6.641  -7.754  1.00  0.00
ATOM   1355  HG2 VAL D 328      -8.361  -7.262  -6.559  1.00  0.00
ATOM   1356  HG2 VAL D 328      -6.644  -7.068  -6.147  1.00  0.00
ATOM   1357    N ALA D 329      -5.570 -11.604  -6.675  1.00  0.00
ATOM   1358   CA ALA D 329      -5.097 -12.968  -6.902  1.00  0.00
ATOM   1359    C ALA D 329      -5.733 -13.967  -5.907  1.00  0.00
ATOM   1360    O ALA D 329      -6.254 -15.005  -6.321  1.00  0.00
ATOM   1361   CB ALA D 329      -3.576 -12.981  -6.827  1.00  0.00
ATOM   1362    H ALA D 329      -4.895 -10.903  -6.400  1.00  0.00
ATOM   1363   HA ALA D 329      -5.391 -13.279  -7.904  1.00  0.00
ATOM   1364  HB1 ALA D 329      -3.199 -13.975  -7.046  1.00  0.00
ATOM   1365  HB2 ALA D 329      -3.170 -12.271  -7.548  1.00  0.00
ATOM   1366  HB3 ALA D 329      -3.238 -12.693  -5.829  1.00  0.00
ATOM   1367    N ALA D 330      -5.753 -13.636  -4.620  1.00  0.00
ATOM   1368   CA ALA D 330      -6.409 -14.448  -3.598  1.00  0.00
ATOM   1369    C ALA D 330      -7.948 -14.541  -3.773  1.00  0.00
ATOM   1370    O ALA D 330      -8.544 -15.522  -3.321  1.00  0.00
ATOM   1371   CB ALA D 330      -6.034 -13.904  -2.220  1.00  0.00
ATOM   1372    H ALA D 330      -5.275 -12.789  -4.320  1.00  0.00
ATOM   1373   HA ALA D 330      -6.021 -15.465  -3.661  1.00  0.00
ATOM   1374  HB1 ALA D 330      -6.449 -14.550  -1.442  1.00  0.00
ATOM   1375  HB2 ALA D 330      -4.954 -13.893  -2.121  1.00  0.00
ATOM   1376  HB3 ALA D 330      -6.419 -12.893  -2.088  1.00  0.00
ATOM   1377    N SER D 331      -8.589 -13.587  -4.443  1.00  0.00
ATOM   1378   CA SER D 331     -10.007 -13.679  -4.837  1.00  0.00
ATOM   1379    C SER D 331     -10.218 -14.720  -5.936  1.00  0.00
ATOM   1380    O SER D 331     -11.137 -15.538  -5.851  1.00  0.00
ATOM   1381   CB SER D 331     -10.534 -12.343  -5.361  1.00  0.00
ATOM   1382   OG SER D 331     -10.451 -11.355  -4.358  1.00  0.00
ATOM   1383    H SER D 331      -8.090 -12.736  -4.666  1.00  0.00
ATOM   1384   HA SER D 331     -10.600 -13.975  -3.976  1.00  0.00
ATOM   1385  HB1 SER D 331     -11.578 -12.452  -5.662  1.00  0.00
ATOM   1386  HB2 SER D 331      -9.964 -12.030  -6.229  1.00  0.00
ATOM   1387   HG SER D 331     -10.798 -10.542  -4.739  1.00  0.00
ATOM   1388    N ILE D 332      -9.359 -14.710  -6.960  1.00  0.00
ATOM   1389   CA ILE D 332      -9.413 -15.670  -8.083  1.00  0.00
ATOM   1390    C ILE D 332      -9.187 -17.089  -7.555  1.00  0.00
ATOM   1391    O ILE D 332      -9.927 -18.009  -7.893  1.00  0.00
ATOM   1392   CB ILE D 332      -8.398 -15.241  -9.162  1.00  0.00
ATOM   1393  CG1 ILE D 332      -8.859 -13.912  -9.813  1.00  0.00
ATOM   1394  CG2 ILE D 332      -8.195 -16.315 -10.243  1.00  0.00
ATOM   1395   CD ILE D 332      -7.746 -13.190 -10.573  1.00  0.00
ATOM   1396    H ILE D 332      -8.643 -13.994  -6.978  1.00  0.00
ATOM   1397   HA ILE D 332     -10.405 -15.655  -8.527  1.00  0.00
ATOM   1398   HB ILE D 332      -7.435 -15.072  -8.681  1.00  0.00
ATOM   1399  HG1 ILE D 332      -9.224 -13.223  -9.046  1.00  0.00
ATOM   1400  HG1 ILE D 332      -9.694 -14.111 -10.497  1.00  0.00
ATOM   1401  HG2 ILE D 332      -7.460 -15.976 -10.979  1.00  0.00
ATOM   1402  HG2 ILE D 332      -7.818 -17.231  -9.803  1.00  0.00
ATOM   1403  HG2 ILE D 332      -9.134 -16.508 -10.748  1.00  0.00
ATOM   1404  HD1 ILE D 332      -8.117 -12.223 -10.908  1.00  0.00
ATOM   1405  HD2 ILE D 332      -6.893 -13.038  -9.904  1.00  0.00
ATOM   1406  HD3 ILE D 332      -7.427 -13.765 -11.438  1.00  0.00
ATOM   1407    N ILE D 333      -8.217 -17.244  -6.658  1.00  0.00
ATOM   1408   CA ILE D 333      -7.868 -18.502  -5.993  1.00  0.00
ATOM   1409    C ILE D 333      -8.935 -18.945  -4.972  1.00  0.00
ATOM   1410    O ILE D 333      -9.252 -20.134  -4.930  1.00  0.00
ATOM   1411   CB ILE D 333      -6.438 -18.372  -5.436  1.00  0.00
ATOM   1412  CG1 ILE D 333      -5.454 -18.496  -6.641  1.00  0.00
ATOM   1413  CG2 ILE D 333      -6.126 -19.412  -4.348  1.00  0.00
ATOM   1414   CD ILE D 333      -4.039 -18.007  -6.354  1.00  0.00
ATOM   1415    H ILE D 333      -7.637 -16.430  -6.458  1.00  0.00
ATOM   1416   HA ILE D 333      -7.851 -19.291  -6.756  1.00  0.00
ATOM   1417   HB ILE D 333      -6.322 -17.388  -4.979  1.00  0.00
ATOM   1418  HG1 ILE D 333      -5.828 -17.889  -7.469  1.00  0.00
ATOM   1419  HG1 ILE D 333      -5.422 -19.529  -6.971  1.00  0.00
ATOM   1420  HG2 ILE D 333      -5.061 -19.445  -4.133  1.00  0.00
ATOM   1421  HG2 ILE D 333      -6.649 -19.162  -3.427  1.00  0.00
ATOM   1422  HG2 ILE D 333      -6.448 -20.394  -4.671  1.00  0.00
ATOM   1423  HD1 ILE D 333      -3.452 -18.042  -7.272  1.00  0.00
ATOM   1424  HD2 ILE D 333      -4.070 -16.975  -6.004  1.00  0.00
ATOM   1425  HD3 ILE D 333      -3.553 -18.638  -5.605  1.00  0.00
ATOM   1426    N GLY D 334      -9.555 -18.032  -4.229  1.00  0.00
ATOM   1427   CA GLY D 334     -10.628 -18.347  -3.277  1.00  0.00
ATOM   1428    C GLY D 334     -11.909 -18.838  -3.945  1.00  0.00
ATOM   1429    O GLY D 334     -12.471 -19.859  -3.551  1.00  0.00
ATOM   1430    H GLY D 334      -9.239 -17.066  -4.280  1.00  0.00
ATOM   1431  HA1 GLY D 334     -10.866 -17.455  -2.703  1.00  0.00
ATOM   1432  HA2 GLY D 334     -10.281 -19.119  -2.582  1.00  0.00
ATOM   1433    N ILE D 335     -12.335 -18.194  -5.049  1.00  0.00
ATOM   1434   CA ILE D 335     -13.474 -18.668  -5.846  1.00  0.00
ATOM   1435    C ILE D 335     -13.147 -20.028  -6.486  1.00  0.00
ATOM   1436    O ILE D 335     -13.978 -20.950  -6.427  1.00  0.00
ATOM   1437   CB ILE D 335     -13.920 -17.605  -6.882  1.00  0.00
ATOM   1438  CG1 ILE D 335     -14.440 -16.336  -6.167  1.00  0.00
ATOM   1439  CG2 ILE D 335     -15.006 -18.191  -7.813  1.00  0.00
ATOM   1440   CD ILE D 335     -15.044 -15.262  -7.081  1.00  0.00
ATOM   1441    H ILE D 335     -11.837 -17.358  -5.334  1.00  0.00
ATOM   1442   HA ILE D 335     -14.301 -18.844  -5.170  1.00  0.00
ATOM   1443   HB ILE D 335     -13.066 -17.329  -7.501  1.00  0.00
ATOM   1444  HG1 ILE D 335     -13.615 -15.891  -5.621  1.00  0.00
ATOM   1445  HG1 ILE D 335     -15.195 -16.617  -5.435  1.00  0.00
ATOM   1446  HG2 ILE D 335     -15.367 -17.442  -8.510  1.00  0.00
ATOM   1447  HG2 ILE D 335     -14.572 -18.986  -8.413  1.00  0.00
ATOM   1448  HG2 ILE D 335     -15.828 -18.591  -7.228  1.00  0.00
ATOM   1449  HD1 ILE D 335     -15.130 -14.320  -6.533  1.00  0.00
ATOM   1450  HD2 ILE D 335     -14.414 -15.121  -7.957  1.00  0.00
ATOM   1451  HD3 ILE D 335     -16.036 -15.562  -7.410  1.00  0.00
ATOM   1452    N LEU D 336     -11.934 -20.208  -7.017  1.00  0.00
ATOM   1453   CA LEU D 336     -11.458 -21.505  -7.521  1.00  0.00
ATOM   1454    C LEU D 336     -11.493 -22.594  -6.433  1.00  0.00
ATOM   1455    O LEU D 336     -11.858 -23.728  -6.736  1.00  0.00
ATOM   1456   CB LEU D 336     -10.052 -21.299  -8.122  1.00  0.00
ATOM   1457   CG LEU D 336      -9.348 -22.567  -8.630  1.00  0.00
ATOM   1458  CD1 LEU D 336     -10.114 -23.241  -9.772  1.00  0.00
ATOM   1459  CD2 LEU D 336      -7.939 -22.227  -9.129  1.00  0.00
ATOM   1460    H LEU D 336     -11.289 -19.425  -7.025  1.00  0.00
ATOM   1461   HA LEU D 336     -12.136 -21.820  -8.316  1.00  0.00
ATOM   1462  HB1 LEU D 336      -9.418 -20.857  -7.355  1.00  0.00
ATOM   1463  HB2 LEU D 336     -10.119 -20.590  -8.944  1.00  0.00
ATOM   1464   HG LEU D 336      -9.239 -23.280  -7.803  1.00  0.00
ATOM   1465  HD1 LEU D 336      -9.570 -24.124 -10.105  1.00  0.00
ATOM   1466  HD1 LEU D 336     -11.098 -23.553  -9.429  1.00  0.00
ATOM   1467  HD1 LEU D 336     -10.230 -22.548 -10.600  1.00  0.00
ATOM   1468  HD2 LEU D 336      -7.442 -23.131  -9.451  1.00  0.00
ATOM   1469  HD2 LEU D 336      -8.006 -21.526  -9.972  1.00  0.00
ATOM   1470  HD2 LEU D 336      -7.379 -21.761  -8.324  1.00  0.00
ATOM   1471    N HIS D 337     -11.178 -22.265  -5.170  1.00  0.00
ATOM   1472   CA HIS D 337     -11.184 -23.227  -4.064  1.00  0.00
ATOM   1473    C HIS D 337     -12.603 -23.735  -3.738  1.00  0.00
ATOM   1474    O HIS D 337     -12.757 -24.949  -3.579  1.00  0.00
ATOM   1475   CB HIS D 337     -10.489 -22.637  -2.824  1.00  0.00
ATOM   1476   CG HIS D 337      -9.924 -23.644  -1.841  1.00  0.00
ATOM   1477  CD2 HIS D 337     -10.013 -25.008  -1.911  1.00  0.00
ATOM   1478  ND1 HIS D 337      -9.080 -23.318  -0.765  1.00  0.00
ATOM   1479  CE1 HIS D 337      -8.654 -24.487  -0.250  1.00  0.00
ATOM   1480  NE2 HIS D 337      -9.231 -25.511  -0.900  1.00  0.00
ATOM   1481    H HIS D 337     -10.845 -21.329  -4.983  1.00  0.00
ATOM   1482   HA HIS D 337     -10.611 -24.097  -4.388  1.00  0.00
ATOM   1483  HB1 HIS D 337     -11.186 -21.982  -2.289  1.00  0.00
ATOM   1484  HB2 HIS D 337      -9.649 -22.024  -3.152  1.00  0.00
ATOM   1485  HD2 HIS D 337     -10.553 -25.579  -2.656  1.00  0.00
ATOM   1486  HE1 HIS D 337      -7.973 -24.583   0.581  1.00  0.00
ATOM   1487  HE2 HIS D 337      -9.047 -26.496  -0.725  1.00  0.00
ATOM   1488    N LEU D 338     -13.628 -22.872  -3.727  1.00  0.00
ATOM   1489   CA LEU D 338     -15.008 -23.350  -3.541  1.00  0.00
ATOM   1490    C LEU D 338     -15.455 -24.231  -4.722  1.00  0.00
ATOM   1491    O LEU D 338     -16.040 -25.288  -4.500  1.00  0.00
ATOM   1492   CB LEU D 338     -16.003 -22.187  -3.305  1.00  0.00
ATOM   1493   CG LEU D 338     -17.476 -22.677  -3.166  1.00  0.00
ATOM   1494  CD1 LEU D 338     -17.685 -23.611  -1.973  1.00  0.00
ATOM   1495  CD2 LEU D 338     -18.463 -21.526  -3.001  1.00  0.00
ATOM   1496    H LEU D 338     -13.441 -21.884  -3.827  1.00  0.00
ATOM   1497   HA LEU D 338     -15.021 -23.987  -2.659  1.00  0.00
ATOM   1498  HB1 LEU D 338     -15.946 -21.495  -4.146  1.00  0.00
ATOM   1499  HB2 LEU D 338     -15.714 -21.654  -2.404  1.00  0.00
ATOM   1500   HG LEU D 338     -17.755 -23.209  -4.066  1.00  0.00
ATOM   1501  HD1 LEU D 338     -18.724 -23.927  -1.918  1.00  0.00
ATOM   1502  HD1 LEU D 338     -17.064 -24.505  -2.060  1.00  0.00
ATOM   1503  HD1 LEU D 338     -17.432 -23.087  -1.051  1.00  0.00
ATOM   1504  HD2 LEU D 338     -19.477 -21.921  -2.925  1.00  0.00
ATOM   1505  HD2 LEU D 338     -18.229 -20.960  -2.104  1.00  0.00
ATOM   1506  HD2 LEU D 338     -18.418 -20.893  -3.886  1.00  0.00
ATOM   1507    N ILE D 339     -15.166 -23.827  -5.965  1.00  0.00
ATOM   1508   CA ILE D 339     -15.564 -24.585  -7.158  1.00  0.00
ATOM   1509    C ILE D 339     -14.904 -25.970  -7.160  1.00  0.00
ATOM   1510    O ILE D 339     -15.590 -26.976  -7.349  1.00  0.00
ATOM   1511   CB ILE D 339     -15.264 -23.789  -8.440  1.00  0.00
ATOM   1512  CG1 ILE D 339     -16.066 -22.476  -8.475  1.00  0.00
ATOM   1513  CG2 ILE D 339     -15.591 -24.621  -9.695  1.00  0.00
ATOM   1514   CD ILE D 339     -15.475 -21.455  -9.455  1.00  0.00
ATOM   1515    H ILE D 339     -14.678 -22.937  -6.084  1.00  0.00
ATOM   1516   HA ILE D 339     -16.642 -24.743  -7.108  1.00  0.00
ATOM   1517   HB ILE D 339     -14.198 -23.555  -8.452  1.00  0.00
ATOM   1518  HG1 ILE D 339     -16.087 -22.003  -7.498  1.00  0.00
ATOM   1519  HG1 ILE D 339     -17.103 -22.677  -8.754  1.00  0.00
ATOM   1520  HG2 ILE D 339     -15.428 -24.037 -10.602  1.00  0.00
ATOM   1521  HG2 ILE D 339     -14.942 -25.494  -9.752  1.00  0.00
ATOM   1522  HG2 ILE D 339     -16.631 -24.944  -9.671  1.00  0.00
ATOM   1523  HD1 ILE D 339     -16.010 -20.518  -9.340  1.00  0.00
ATOM   1524  HD2 ILE D 339     -14.423 -21.297  -9.232  1.00  0.00
ATOM   1525  HD3 ILE D 339     -15.582 -21.793 -10.482  1.00  0.00
ATOM   1526    N LEU D 340     -13.603 -26.051  -6.873  1.00  0.00
ATOM   1527   CA LEU D 340     -12.894 -27.327  -6.748  1.00  0.00
ATOM   1528    C LEU D 340     -13.453 -28.195  -5.606  1.00  0.00
ATOM   1529    O LEU D 340     -13.596 -29.404  -5.799  1.00  0.00
ATOM   1530   CB LEU D 340     -11.391 -27.080  -6.548  1.00  0.00
ATOM   1531   CG LEU D 340     -10.649 -26.598  -7.805  1.00  0.00
ATOM   1532  CD1 LEU D 340      -9.224 -26.197  -7.426  1.00  0.00
ATOM   1533  CD2 LEU D 340     -10.566 -27.683  -8.878  1.00  0.00
ATOM   1534    H LEU D 340     -13.083 -25.195  -6.696  1.00  0.00
ATOM   1535   HA LEU D 340     -13.044 -27.907  -7.662  1.00  0.00
ATOM   1536  HB1 LEU D 340     -10.927 -28.001  -6.215  1.00  0.00
ATOM   1537  HB2 LEU D 340     -11.265 -26.341  -5.740  1.00  0.00
ATOM   1538   HG LEU D 340     -11.159 -25.728  -8.220  1.00  0.00
ATOM   1539  HD1 LEU D 340      -8.692 -25.849  -8.308  1.00  0.00
ATOM   1540  HD1 LEU D 340      -9.257 -25.386  -6.701  1.00  0.00
ATOM   1541  HD1 LEU D 340      -8.697 -27.045  -7.000  1.00  0.00
ATOM   1542  HD2 LEU D 340      -9.984 -27.319  -9.722  1.00  0.00
ATOM   1543  HD2 LEU D 340     -10.083 -28.568  -8.463  1.00  0.00
ATOM   1544  HD2 LEU D 340     -11.554 -27.951  -9.226  1.00  0.00
ATOM   1545    N TRP D 341     -13.822 -27.602  -4.475  1.00  0.00
ATOM   1546   CA TRP D 341     -14.427 -28.324  -3.348  1.00  0.00
ATOM   1547    C TRP D 341     -15.812 -28.883  -3.693  1.00  0.00
ATOM   1548    O TRP D 341     -16.049 -30.068  -3.455  1.00  0.00
ATOM   1549   CB TRP D 341     -14.472 -27.410  -2.121  1.00  0.00
ATOM   1550   CG TRP D 341     -14.969 -28.084  -0.876  1.00  0.00
ATOM   1551  CD1 TRP D 341     -14.213 -28.829  -0.045  1.00  0.00
ATOM   1552  CD2 TRP D 341     -16.332 -28.143  -0.336  1.00  0.00
ATOM   1553  CE2 TRP D 341     -16.325 -28.987   0.820  1.00  0.00
ATOM   1554  CE3 TRP D 341     -17.568 -27.595  -0.718  1.00  0.00
ATOM   1555  NE1 TRP D 341     -15.001 -29.365   0.949  1.00  0.00
ATOM   1556  CZ2 TRP D 341     -17.487 -29.276   1.538  1.00  0.00
ATOM   1557  CZ3 TRP D 341     -18.751 -27.876   0.003  1.00  0.00
ATOM   1558  CH2 TRP D 341     -18.705 -28.711   1.137  1.00  0.00
ATOM   1559    H TRP D 341     -13.666 -26.608  -4.371  1.00  0.00
ATOM   1560   HA TRP D 341     -13.788 -29.175  -3.111  1.00  0.00
ATOM   1561  HB1 TRP D 341     -15.113 -26.551  -2.336  1.00  0.00
ATOM   1562  HB2 TRP D 341     -13.471 -27.034  -1.925  1.00  0.00
ATOM   1563  HD1 TRP D 341     -13.158 -29.033  -0.185  1.00  0.00
ATOM   1564  HE1 TRP D 341     -14.661 -30.055   1.622  1.00  0.00
ATOM   1565  HE3 TRP D 341     -17.614 -26.958  -1.586  1.00  0.00
ATOM   1566  HZ2 TRP D 341     -17.446 -29.941   2.395  1.00  0.00
ATOM   1567  HZ3 TRP D 341     -19.685 -27.456  -0.310  1.00  0.00
ATOM   1568  HH2 TRP D 341     -19.614 -28.929   1.683  1.00  0.00
ATOM   1569    N ILE D 342     -16.686 -28.087  -4.310  1.00  0.00
ATOM   1570   CA ILE D 342     -18.013 -28.544  -4.771  1.00  0.00
ATOM   1571    C ILE D 342     -17.851 -29.672  -5.802  1.00  0.00
ATOM   1572    O ILE D 342     -18.459 -30.735  -5.670  1.00  0.00
ATOM   1573   CB ILE D 342     -18.842 -27.358  -5.338  1.00  0.00
ATOM   1574  CG1 ILE D 342     -19.226 -26.392  -4.194  1.00  0.00
ATOM   1575  CG2 ILE D 342     -20.115 -27.852  -6.058  1.00  0.00
ATOM   1576   CD ILE D 342     -19.897 -25.095  -4.672  1.00  0.00
ATOM   1577    H ILE D 342     -16.418 -27.127  -4.489  1.00  0.00
ATOM   1578   HA ILE D 342     -18.554 -28.973  -3.926  1.00  0.00
ATOM   1579   HB ILE D 342     -18.222 -26.826  -6.060  1.00  0.00
ATOM   1580  HG1 ILE D 342     -18.323 -26.097  -3.648  1.00  0.00
ATOM   1581  HG1 ILE D 342     -19.882 -26.899  -3.489  1.00  0.00
ATOM   1582  HG2 ILE D 342     -20.671 -27.012  -6.461  1.00  0.00
ATOM   1583  HG2 ILE D 342     -19.857 -28.481  -6.903  1.00  0.00
ATOM   1584  HG2 ILE D 342     -20.744 -28.404  -5.358  1.00  0.00
ATOM   1585  HD1 ILE D 342     -20.031 -24.424  -3.833  1.00  0.00
ATOM   1586  HD2 ILE D 342     -19.280 -24.611  -5.429  1.00  0.00
ATOM   1587  HD3 ILE D 342     -20.876 -25.315  -5.087  1.00  0.00
ATOM   1588    N LEU D 343     -16.992 -29.479  -6.811  1.00  0.00
ATOM   1589   CA LEU D 343     -16.770 -30.481  -7.856  1.00  0.00
ATOM   1590    C LEU D 343     -16.158 -31.774  -7.313  1.00  0.00
ATOM   1591    O LEU D 343     -16.513 -32.848  -7.791  1.00  0.00
ATOM   1592   CB LEU D 343     -15.908 -29.890  -8.981  1.00  0.00
ATOM   1593   CG LEU D 343     -16.604 -28.787  -9.817  1.00  0.00
ATOM   1594  CD1 LEU D 343     -15.598 -28.222 -10.824  1.00  0.00
ATOM   1595  CD2 LEU D 343     -17.805 -29.304 -10.593  1.00  0.00
ATOM   1596    H LEU D 343     -16.501 -28.593  -6.880  1.00  0.00
ATOM   1597   HA LEU D 343     -17.738 -30.769  -8.277  1.00  0.00
ATOM   1598  HB1 LEU D 343     -15.619 -30.692  -9.663  1.00  0.00
ATOM   1599  HB2 LEU D 343     -15.000 -29.482  -8.536  1.00  0.00
ATOM   1600   HG LEU D 343     -16.944 -27.981  -9.162  1.00  0.00
ATOM   1601  HD1 LEU D 343     -16.067 -27.404 -11.376  1.00  0.00
ATOM   1602  HD1 LEU D 343     -14.732 -27.841 -10.286  1.00  0.00
ATOM   1603  HD1 LEU D 343     -15.284 -29.000 -11.514  1.00  0.00
ATOM   1604  HD2 LEU D 343     -18.203 -28.499 -11.202  1.00  0.00
ATOM   1605  HD2 LEU D 343     -17.518 -30.143 -11.227  1.00  0.00
ATOM   1606  HD2 LEU D 343     -18.597 -29.618  -9.901  1.00  0.00
ATOM   1607    N ASP D 344     -15.280 -31.721  -6.302  1.00  0.00
ATOM   1608   CA ASP D 344     -14.730 -32.922  -5.667  1.00  0.00
ATOM   1609    C ASP D 344     -15.690 -33.571  -4.650  1.00  0.00
ATOM   1610    O ASP D 344     -15.371 -34.638  -4.108  1.00  0.00
ATOM   1611   CB ASP D 344     -13.349 -32.602  -5.050  1.00  0.00
ATOM   1612   CG ASP D 344     -12.532 -33.866  -4.760  1.00  0.00
ATOM   1613  OD1 ASP D 344     -11.977 -34.022  -3.644  1.00  0.00
ATOM   1614  OD2 ASP D 344     -12.391 -34.713  -5.666  1.00  0.00
ATOM   1615    H ASP D 344     -14.983 -30.818  -5.955  1.00  0.00
ATOM   1616   HA ASP D 344     -14.559 -33.662  -6.455  1.00  0.00
ATOM   1617  HB1 ASP D 344     -13.494 -32.023  -4.136  1.00  0.00
ATOM   1618  HB2 ASP D 344     -12.781 -31.999  -5.752  1.00  0.00
ATOM   1619    N ARG D 345     -16.858 -32.971  -4.379  1.00  0.00
ATOM   1620   CA ARG D 345     -17.820 -33.437  -3.357  1.00  0.00
ATOM   1621    C ARG D 345     -19.146 -33.987  -3.916  1.00  0.00
ATOM   1622    O ARG D 345     -19.784 -34.765  -3.204  1.00  0.00
ATOM   1623   CB ARG D 345     -18.029 -32.286  -2.350  1.00  0.00
ATOM   1624   CG ARG D 345     -18.962 -32.579  -1.175  1.00  0.00
ATOM   1625   CD ARG D 345     -18.521 -33.795  -0.351  1.00  0.00
ATOM   1626   NE ARG D 345     -19.544 -34.156   0.633  1.00  0.00
ATOM   1627   CZ ARG D 345     -20.625 -34.893   0.444  1.00  0.00
ATOM   1628  NH1 ARG D 345     -20.939 -35.417  -0.706  1.00  0.00
ATOM   1629  NH2 ARG D 345     -21.434 -35.075   1.429  1.00  0.00
ATOM   1630    H ARG D 345     -17.029 -32.073  -4.804  1.00  0.00
ATOM   1631   HA ARG D 345     -17.370 -34.267  -2.824  1.00  0.00
ATOM   1632  HB1 ARG D 345     -18.426 -31.414  -2.893  1.00  0.00
ATOM   1633  HB2 ARG D 345     -17.050 -32.005  -1.941  1.00  0.00
ATOM   1634  HG1 ARG D 345     -19.972 -32.734  -1.551  1.00  0.00
ATOM   1635  HG2 ARG D 345     -18.988 -31.709  -0.515  1.00  0.00
ATOM   1636  HD1 ARG D 345     -17.589 -33.562   0.157  1.00  0.00
ATOM   1637  HD2 ARG D 345     -18.343 -34.660  -1.000  1.00  0.00
ATOM   1638   HE ARG D 345     -19.408 -33.775   1.582  1.00  0.00
ATOM   1639  HH1 ARG D 345     -20.365 -35.230  -1.523  1.00  0.00
ATOM   1640  HH1 ARG D 345     -21.803 -35.920  -0.830  1.00  0.00
ATOM   1641  HH2 ARG D 345     -21.271 -34.528   2.279  1.00  0.00
ATOM   1642  HH2 ARG D 345     -22.286 -35.594   1.293  1.00  0.00
ATOM   1645    N LEU D 346     -19.552 -33.604  -5.124  1.00  0.00
ATOM   1646   CA LEU D 346     -20.837 -34.007  -5.754  1.00  0.00
ATOM   1647    C LEU D 346     -20.824 -35.387  -6.435  1.00  0.00
ATOM   1648   CB LEU D 346     -21.295 -32.911  -6.736  1.00  0.00
ATOM   1649   CG LEU D 346     -21.760 -31.584  -6.099  1.00  0.00
ATOM   1650  CD1 LEU D 346     -22.053 -30.608  -7.235  1.00  0.00
ATOM   1651  CD2 LEU D 346     -23.038 -31.750  -5.272  1.00  0.00
ATOM   1652    O LEU D 346     -19.831 -35.742  -7.115  1.00  0.00
ATOM   1653    H LEU D 346     -18.986 -32.920  -5.607  1.00  0.00
ATOM   1654   HA LEU D 346     -21.580 -34.108  -4.967  1.00  0.00
ATOM   1655  HB1 LEU D 346     -22.123 -33.301  -7.326  1.00  0.00
ATOM   1656  HB2 LEU D 346     -20.475 -32.695  -7.418  1.00  0.00
ATOM   1657   HG LEU D 346     -20.984 -31.176  -5.464  1.00  0.00
ATOM   1658  HD1 LEU D 346     -22.381 -29.655  -6.810  1.00  0.00
ATOM   1659  HD1 LEU D 346     -21.136 -30.438  -7.795  1.00  0.00
ATOM   1660  HD1 LEU D 346     -22.829 -31.015  -7.880  1.00  0.00
ATOM   1661  HD2 LEU D 346     -23.352 -30.779  -4.897  1.00  0.00
ATOM   1662  HD2 LEU D 346     -23.819 -32.180  -5.888  1.00  0.00
ATOM   1663  HD2 LEU D 346     -22.846 -32.409  -4.425  1.00  0.00
ATOM   1664  HC2 LEU D 346     -21.767 -36.879  -6.839  1.00  0.00
ATOM   1643    N NME D 346     -21.843 -36.036  -6.400  1.00  0.00
ATOM   1644  CH3 NME D 346     -23.025 -35.510  -5.732  1.00  0.00
ATOM   1665   HA NME D 346     -23.845 -36.258  -5.813  1.00  0.00
ATOM   1666   HA NME D 346     -22.796 -35.318  -4.660  1.00  0.00
ATOM   1667   HA NME D 346     -23.335 -34.556  -6.213  1.00  0.00
TER
ATOM      1   C1 SPI F  99     -11.794 -15.744   2.585  0.00  1.00
ATOM      2   N1 SPI F  99     -12.525 -16.348   3.753  0.00  1.00
ATOM      3   C2 SPI F  99     -10.527 -15.053   3.030  0.00  1.00
ATOM      4   C3 SPI F  99      -9.797 -14.510   1.804  0.00  1.00
ATOM      5   C4 SPI F  99     -10.623 -13.544   0.933  0.00  1.00
ATOM      6   C5 SPI F  99     -11.957 -14.250   0.628  0.00  1.00
ATOM      7   C6 SPI F  99     -12.694 -14.777   1.855  0.00  1.00
ATOM      8   C7 SPI F  99      -9.881 -13.253  -0.393  0.00  1.00
ATOM      9   C8 SPI F  99      -8.520 -12.599  -0.127  0.00  1.00
ATOM     10   C9 SPI F  99      -8.720 -11.269   0.598  0.00  1.00
ATOM     11  C10 SPI F  99      -9.474 -11.498   1.916  0.00  1.00
ATOM     12  C11 SPI F  99     -10.828 -12.172   1.637  0.00  1.00
ATOM     13  C12 SPI F  99     -10.906 -10.971  -0.568  0.00  1.00
ATOM     14  C13 SPI F  99      -9.551 -10.332  -0.285  0.00  1.00
ATOM     15  C14 SPI F  99     -10.692 -12.308  -1.287  0.00  1.00
ATOM     16  C15 SPI F  99     -11.649 -11.222   0.752  0.00  1.00
ATOM     17    H SPI F  99     -12.650 -17.353   3.631  0.00  1.00
ATOM     18    H SPI F  99     -13.414 -15.877   3.922  0.00  1.00
ATOM     19    H SPI F  99     -12.062 -16.133   4.636  0.00  1.00
TER
ATOM   1669   OW WAT     1      -5.212  -6.265   2.010 99.60  0.00
ATOM   1670   OW WAT     2      -9.108  -1.906  -0.204 85.01 14.66
ATOM   1671   OW WAT     4      -8.770 -31.703   1.368 63.14 36.65
ATOM   1672   OW WAT     5     -11.637  -1.835   7.054 46.65 53.21
ATOM   1673   OW WAT     6     -12.159 -31.326   0.248 41.16 58.73
ATOM   1674   OW WAT     7     -14.446 -31.642  -1.514 34.47 65.46
ATOM   1675   OW WAT     8     -11.166 -24.352   1.712 28.07 71.89
ATOM   1676   OW WAT     9      -8.330 -20.384  -1.051 27.97 71.99
ATOM   1677   OW WAT    10      -6.329  -5.036   9.161 27.87 72.09
ATOM   1678   OW WAT    11     -11.574 -26.966   1.557 25.07 74.90
ATOM   1679   OW WAT    12      -9.508 -16.256  12.577 23.68 76.31
ATOM   1680   OW WAT    13      -8.158 -32.153  -1.307 23.18 76.81
ATOM   1681   OW WAT    14     -17.209  -8.247   0.972 23.08 76.91
ATOM   1682   OW WAT    15     -22.574 -28.797   3.145 20.38 79.62
ATOM   1683   OW WAT    16     -11.538 -18.372 -10.313 20.08 79.92
ATOM   1684   OW WAT    17     -11.767 -30.228   2.747 18.48 81.53
ATOM   1685   OW WAT    18     -12.348 -30.776  -8.221 18.48 81.53
ATOM   1686   OW WAT    19      -1.362 -31.166   1.978 18.38 81.63
ATOM   1687   OW WAT    20     -13.491 -19.945  -0.906 15.98 84.04
ATOM   1688   OW WAT    21      -8.610 -19.902   3.660 15.88 84.14
ATOM   1689   OW WAT    22     -19.731  -4.335   4.239 14.79 85.24
ATOM   1690   OW WAT    23     -13.159 -19.433   3.792 14.39 85.64
ATOM   1692   OW WAT    25     -13.632  -6.032  -9.319 13.19 86.85
ATOM   1693   OW WAT    26     -10.461  -0.566  -2.544 13.09 86.95
ATOM   1695   OW WAT    28      -7.953 -16.915   3.819 12.79 87.25
ATOM   1696   OW WAT    29     -17.762 -26.393   1.349 12.59 87.45
ATOM   1698   OW WAT    31     -11.622 -29.206  12.313 12.09 87.95
ATOM   1699   OW WAT    32     -13.069 -16.828  -1.727 11.79 88.25
ATOM   1700   OW WAT    33     -22.110 -16.079   2.086 11.39 88.65
ATOM   1701   OW WAT    34       0.950 -18.069   0.227 10.99 89.06
ATOM   1702   OW WAT    35     -14.406 -31.450   2.820 10.79 89.26
ATOM   1703   OW WAT    36     -16.846  -2.389  -0.931 10.79 89.26
ATOM   1706   OW WAT    39     -10.830 -33.186  -1.487  9.79 90.26
ATOM   1707   OW WAT    40     -10.822 -15.093  -1.115  9.39 90.66
ATOM   1708   OW WAT    41     -11.861 -18.234   0.353  9.19 90.86
ATOM   1709   OW WAT    42       0.503 -34.642  -3.383  8.99 91.06
ATOM   1710   OW WAT    43      -2.257 -36.347  -1.913  8.69 91.37
ATOM   1711   OW WAT    44     -20.123  -5.466   1.605  8.39 91.67
ATOM   1712   OW WAT    45      -7.459 -17.364  -1.510  7.49 92.57
ATOM   1713   OW WAT    46      -2.027  -3.756   2.006  7.49 92.57
ATOM   1714   OW WAT    47      -7.646 -34.648  12.396  7.39 92.67
ATOM   1715   OW WAT    48     -12.644 -33.635   3.342  7.19 92.87
ATOM   1716   OW WAT    49      -8.753 -34.679  -0.591  7.09 92.97
ATOM   1718   OW WAT    51      -2.670 -34.081   3.383  6.09 93.98
ATOM   1719   OW WAT    52     -17.108 -35.504  -7.188  5.59 94.48
ATOM   1720   OW WAT    53     -22.688 -34.572   4.678  5.59 94.48
ATOM   1721   OW WAT    54      -9.409   2.280  -3.160  5.49 94.58
ATOM   1722   OW WAT    55     -13.195 -31.846  11.517  5.49 94.58
ATOM   1723   OW WAT    56      -6.846   2.302  -2.095  5.39 94.68
ATOM   1724   OW WAT    57      -3.920 -36.870   1.018  5.09 94.98
ATOM   1725   OW WAT    58      -9.244  -4.986  -8.902  5.09 94.98
ATOM   1726   OW WAT    59      -3.576  -0.828  -4.936  5.00 95.08
ATOM   1727   OW WAT    60      -4.297 -19.812   9.371  5.00 95.08
ATOM   1728   OW WAT    61      -4.766 -38.103  -3.134  4.90 95.18
ATOM   1729   OW WAT    62      -0.059  -6.763  -3.595  4.90 95.18
ATOM   1730   OW WAT    63     -18.503 -35.602   3.701  4.70 95.38
ATOM   1731   OW WAT    64      -0.406  -8.544   7.183  4.70 95.38
ATOM   1732   OW WAT    65     -11.808 -21.193   0.841  4.50 95.58
ATOM   1733   OW WAT    66      -9.065  -0.314   8.224  4.50 95.58
ATOM   1734   OW WAT    67     -24.953 -30.503   9.187  4.50 95.58
ATOM   1735   OW WAT    68      -6.320  -0.536   7.861  4.40 95.68
ATOM   1736   OW WAT    69     -19.644  -7.918  -5.629  4.40 95.68
ATOM   1737   OW WAT    70      -8.457 -15.408   0.562  4.20 95.88
ATOM   1738   OW WAT    71     -16.334 -33.378   2.466  4.20 95.88
ATOM   1739   OW WAT    72      -4.630 -15.762  -8.938  4.20 95.88
ATOM   1740   OW WAT    73      -3.724  -9.720  -9.198  4.20 95.88
ATOM   1741   OW WAT    74     -18.528 -34.287  -9.040  4.20 95.88
ATOM   1742   OW WAT    75     -20.686 -13.928  -4.620  4.10 95.98
ATOM   1743   OW WAT    76     -25.184 -28.111   3.473  4.10 95.98
ATOM   1744   OW WAT    77      -6.651 -36.409   2.981  4.10 95.98
ATOM   1745   OW WAT    78     -18.827  -1.706   2.384  3.90 96.18
ATOM   1746   OW WAT    79      -2.160  -0.628   1.653  3.90 96.18
ATOM   1747   OW WAT    80      -5.633  -4.245  -7.881  3.70 96.39
ATOM   1748   OW WAT    81      -6.912 -32.979  14.849  3.70 96.39
ATOM   1749   OW WAT    82     -19.084  -3.542  -0.601  3.60 96.49
ATOM   1750   OW WAT    83     -12.437 -15.595 -10.621  3.60 96.49
ATOM   1751   OW WAT    84      -3.861 -31.805  15.138  3.60 96.49
ATOM   1752   OW WAT    85     -11.688 -36.440  -2.670  3.50 96.59
ATOM   1753   OW WAT    86     -22.121 -31.088   1.523  3.50 96.59
ATOM   1754   OW WAT    87     -23.775 -33.219   7.583  3.50 96.59
ATOM   1755   OW WAT    88     -10.580   1.365  -0.337  3.50 96.59
ATOM   1756   OW WAT    89     -22.885 -28.580  -0.146  3.40 96.69
ATOM   1757   OW WAT    90     -15.865  -6.632   9.869  3.40 96.69
ATOM   1758   OW WAT    91       0.111 -27.240  -5.158  3.40 96.69
ATOM   1759   OW WAT    92      -4.398 -25.791  13.042  3.30 96.79
ATOM   1760   OW WAT    93     -12.635   0.852  -3.269  3.10 96.99
ATOM   1761   OW WAT    94     -11.710 -28.816  15.025  3.10 96.99
ATOM   1762   OW WAT    95     -11.350 -16.437  14.418  3.10 96.99
ATOM   1763   OW WAT    96      -3.979   0.131   7.137  3.00 97.09
ATOM   1764   OW WAT    97      -9.412  -2.713   9.778  3.00 97.09
ATOM   1765   OW WAT    98      -5.620 -37.314  10.688  2.90 97.19
ATOM   1766   OW WAT    99      -2.330  -1.608   4.438  2.90 97.19
ATOM   1767   OW WAT   100       2.580 -18.744   2.563  2.90 97.19
ATOM   1768   OW WAT   101      -8.128  -2.588  -8.052  2.80 97.29
ATOM   1769   OW WAT   102      -8.369  -5.568  10.985  2.80 97.29
ATOM   1770   OW WAT   103     -11.436 -35.473   7.619  2.70 97.39
ATOM   1771   OW WAT   104     -12.514 -34.482   0.544  2.70 97.39
ATOM   1772   OW WAT   105      -7.896 -14.046  12.523  2.60 97.49
ATOM   1773   OW WAT   106     -12.469 -30.662 -10.985  2.60 97.49
ATOM   1774   OW WAT   107      -0.004 -14.629   6.568  2.60 97.49
ATOM   1775   OW WAT   108     -12.648 -33.574  -8.465  2.50 97.59
ATOM   1776   OW WAT   109     -15.125 -34.555  -1.181  2.50 97.59
ATOM   1777   OW WAT   110     -12.205  -2.500   9.625  2.50 97.59
ATOM   1778   OW WAT   111     -17.308  -2.490  -3.724  2.50 97.59
ATOM   1779   OW WAT   112     -22.097 -13.312   3.194  2.50 97.59
ATOM   1780   OW WAT   113       1.586 -15.693  -1.199  2.50 97.59
ATOM   1782   OW WAT   115      -5.738 -31.672  -7.528  2.40 97.69
ATOM   1783   OW WAT   116      -4.280   1.841  -4.343  2.40 97.69
ATOM   1784   OW WAT   117      -5.104 -38.588  -5.697  2.40 97.69
ATOM   1785   OW WAT   118     -24.074 -35.553  -7.429  2.40 97.69
ATOM   1786   OW WAT   119     -15.357  -0.346  -4.405  2.40 97.69
ATOM   1787   OW WAT   120      -1.182  -1.521  -4.198  2.40 97.69
ATOM   1788   OW WAT   121      -8.122   2.230   1.199  2.40 97.69
ATOM   1789   OW WAT   122       0.214  -5.387   5.203  2.40 97.69
ATOM   1790   OW WAT   123     -17.705   1.070   2.731  2.30 97.79
ATOM   1791   OW WAT   124      -6.710 -37.732  -0.026  2.30 97.79
ATOM   1792   OW WAT   125      -4.229 -14.071 -11.133  2.30 97.79
ATOM   1793   OW WAT   126     -15.999 -10.206  11.892  2.30 97.79
ATOM   1794   OW WAT   127      -3.334 -39.629  -0.834  2.30 97.79
ATOM   1795   OW WAT   128     -14.707 -35.024   5.311  2.30 97.79
ATOM   1796   OW WAT   129      -9.763 -31.955  -7.903  2.20 97.89
ATOM   1797   OW WAT   130     -11.794   1.786  -6.794  2.20 97.89
ATOM   1798   OW WAT   131      -5.392 -13.727  13.079  2.20 97.89
ATOM   1799   OW WAT   132     -15.802 -12.540  10.858  2.20 97.89
ATOM   1800   OW WAT   133      -5.397 -37.261  -8.054  2.20 97.89
ATOM   1801   OW WAT   134     -12.508   3.335   1.074  2.20 97.89
ATOM   1802   OW WAT   135     -25.417 -30.481  13.522  2.20 97.89
ATOM   1803   OW WAT   136     -17.582 -34.725   6.035  2.20 97.89
ATOM   1804   OW WAT   137     -13.997 -36.840  -6.728  2.20 97.89
ATOM   1805   OW WAT   138      -8.517 -36.539   7.120  2.20 97.89
ATOM   1806   OW WAT   139      -0.488  -6.763  -0.772  2.20 97.89
ATOM   1807   OW WAT   140     -20.312  -5.470  -5.063  2.20 97.89
ATOM   1808   OW WAT   141      -6.635  -5.103 -10.177  2.10 97.99
ATOM   1809   OW WAT   142      -8.881 -36.933  -9.675  2.10 97.99
ATOM   1810   OW WAT   143       1.479 -31.315   2.252  2.10 97.99
ATOM   1811   OW WAT   144      -2.996 -21.311  -4.638  2.10 97.99
ATOM   1812   OW WAT   145     -22.204 -29.515  -2.726  2.10 97.99
ATOM   1813   OW WAT   146      -2.865 -35.543   6.543  2.10 97.99
ATOM   1814   OW WAT   147      -5.015 -17.965 -10.374  2.10 97.99
ATOM   1815   OW WAT   148     -22.001 -23.720   9.311  2.10 97.99
ATOM   1816   OW WAT   149     -21.560  -9.535  -4.812  2.10 97.99
ATOM   1817   OW WAT   150     -22.228 -35.652  10.331  2.10 97.99
ATOM   1818   OW WAT   151       0.366 -38.671  -3.546  2.10 97.99
ATOM   1819   OW WAT   152      -6.251 -36.138  15.060  2.10 97.99
ATOM   1820   OW WAT   153      -9.209 -18.302   1.732  2.00 98.09
ATOM   1821   OW WAT   154      -6.340  -2.072   9.978  2.00 98.09
ATOM   1822   OW WAT   155     -14.107 -34.756   8.883  2.00 98.09
ATOM   1823   OW WAT   156     -23.349 -36.896   0.008  2.00 98.09
ATOM   1824   OW WAT   157     -13.678   0.043   7.452  2.00 98.09
ATOM   1825   OW WAT   158      -9.357 -37.242  -1.959  1.90 98.19
ATOM   1826   OW WAT   159      -2.228 -31.711   4.812  1.90 98.19
ATOM   1827   OW WAT   160      -9.595 -33.667  -9.849  1.90 98.19
ATOM   1828   OW WAT   161      -9.312 -19.464 -11.809  1.90 98.19
ATOM   1829   OW WAT   162     -24.127 -17.155   3.593  1.90 98.19
ATOM   1830   OW WAT   163     -13.065  -0.989  -7.467  1.90 98.19
ATOM   1831   OW WAT   164      -0.883 -25.480  -6.701  1.90 98.19
ATOM   1832   OW WAT   165      -9.426 -35.710   1.871  1.90 98.19
ATOM   1833   OW WAT   166      -3.365  -7.848  11.908  1.90 98.19
ATOM   1834   OW WAT   167      -8.420 -18.134  14.369  1.90 98.19
ATOM   1835   OW WAT   168       1.876 -33.152  -6.025  1.90 98.19
ATOM   1836   OW WAT   169     -14.709  -3.906   9.966  1.80 98.29
ATOM   1837   OW WAT   170     -23.854 -33.101  14.591  1.80 98.29
ATOM   1838   OW WAT   171       2.393 -19.099  -1.776  1.80 98.29
ATOM   1839   OW WAT   172      -0.003 -28.280   8.160  1.80 98.29
ATOM   1840   OW WAT   173     -16.846   1.291   5.135  1.80 98.29
ATOM   1841   OW WAT   174      -2.283 -30.254   6.969  1.80 98.29
ATOM   1842   OW WAT   175     -18.092 -37.034  -5.059  1.80 98.29
ATOM   1843   OW WAT   176     -18.362 -18.716   7.790  1.80 98.29
ATOM   1844   OW WAT   177      -5.218 -13.179 -13.269  1.80 98.29
ATOM   1845   OW WAT   178      -4.699  -4.149  11.193  1.70 98.39
ATOM   1846   OW WAT   179     -14.585  -3.587 -10.762  1.70 98.39
ATOM   1847   OW WAT   180     -10.643  -6.526  12.219  1.70 98.39
ATOM   1848   OW WAT   181     -22.412 -11.960  -4.554  1.70 98.39
ATOM   1849   OW WAT   182      -2.901 -22.287  10.113  1.70 98.39
ATOM   1850   OW WAT   183      -2.005 -15.917  -8.365  1.70 98.39
ATOM   1851   OW WAT   184     -15.623 -31.522  12.632  1.70 98.39
ATOM   1852   OW WAT   185       3.028 -13.331  -1.383  1.70 98.39
ATOM   1853   OW WAT   186     -11.166  -6.733 -10.284  1.70 98.39
ATOM   1854   OW WAT   187     -23.880 -16.811   0.056  1.70 98.39
ATOM   1855   OW WAT   188      -2.668 -27.539  14.417  1.70 98.39
ATOM   1856   OW WAT   189     -21.481  -5.378   5.751  1.70 98.39
ATOM   1857   OW WAT   190     -26.302 -33.664  10.616  1.70 98.39
ATOM   1858   OW WAT   191     -18.523  -9.022  -8.575  1.70 98.39
ATOM   1859   OW WAT   192      -2.640 -23.643  12.735  1.70 98.39
ATOM   1860   OW WAT   193       3.626 -29.226   1.637  1.70 98.39
ATOM   1861   OW WAT   194       0.749 -10.577  -6.355  1.70 98.39
ATOM   1862   OW WAT   195     -14.461 -28.307  12.904  1.70 98.39
ATOM   1863   OW WAT   196     -16.642 -33.337 -10.767  1.70 98.39
ATOM   1864   OW WAT   197     -11.238 -35.286  10.513  1.60 98.49
ATOM   1865   OW WAT   198     -16.305 -14.655  12.939  1.60 98.49
ATOM   1866   OW WAT   199     -19.998 -16.399  -8.768  1.60 98.49
ATOM   1867   OW WAT   200      -7.294   4.114   4.772  1.60 98.49
ATOM   1868   OW WAT   201      -2.555 -38.615  -8.157  1.60 98.49
ATOM   1869   OW WAT   202     -21.043 -35.493   8.036  1.60 98.49
ATOM   1870   OW WAT   203      -7.161  -7.872 -12.155  1.60 98.49
ATOM   1871   OW WAT   204     -23.147 -25.003  12.499  1.60 98.49
ATOM   1872   OW WAT   205     -11.507   3.505   6.340  1.60 98.49
ATOM   1873   OW WAT   206       4.431 -25.933  -1.508  1.60 98.49
ATOM   1874   OW WAT   207       2.193 -12.990   6.450  1.60 98.49
ATOM   1875   OW WAT   208     -19.271 -37.871  -8.257  1.50 98.59
ATOM   1876   OW WAT   209     -18.015 -37.120  -2.254  1.50 98.59
ATOM   1877   OW WAT   210     -13.342 -21.507  16.804  1.50 98.59
ATOM   1878   OW WAT   211      -4.737  -7.635 -10.266  1.50 98.59
ATOM   1879   OW WAT   212     -22.790 -32.004  -1.502  1.50 98.59
ATOM   1880   OW WAT   213     -24.800 -30.851   4.671  1.50 98.59
ATOM   1881   OW WAT   214      -2.824 -34.393  15.547  1.50 98.59
ATOM   1882   OW WAT   215       0.452  -3.947   2.655  1.50 98.59
ATOM   1883   OW WAT   216      -4.812 -25.384  16.566  1.50 98.59
ATOM   1884   OW WAT   217      -1.833 -36.891  12.118  1.50 98.59
ATOM   1885   OW WAT   218     -10.343 -31.986  14.815  1.50 98.59
ATOM   1886   OW WAT   219      -5.911  -1.320  -7.465  1.50 98.59
ATOM   1887   OW WAT   220     -17.478 -20.276  -6.450  1.50 98.59
ATOM   1888   OW WAT   221     -20.944 -37.346  -3.659  1.50 98.59
ATOM   1889   OW WAT   222       1.257 -18.377   4.848  1.50 98.59
ATOM   1890   OW WAT   223     -21.953  -6.550  -0.270  1.50 98.59
ATOM   1891   OW WAT   224      -0.119 -33.383   1.485  1.50 98.59
ATOM   1892   OW WAT   225     -22.424 -16.345  -3.780  1.50 98.59
ATOM   1893   OW WAT   226      -1.924   3.990   0.497  1.50 98.59
ATOM   1894   OW WAT   227     -21.773 -12.618   6.122  1.50 98.59
ATOM   1895   OW WAT   228     -14.401 -36.987  -3.092  1.40 98.69
ATOM   1896   OW WAT   229      -0.612 -11.276  -8.449  1.40 98.69
ATOM   1897   OW WAT   230      -0.651  -1.060  -0.838  1.40 98.69
ATOM   1898   OW WAT   231      -6.334   2.610  -8.674  1.40 98.69
ATOM   1899   OW WAT   232       0.463 -13.269  -6.295  1.40 98.69
ATOM   1900   OW WAT   233     -22.497  -5.687   3.320  1.40 98.69
ATOM   1901   OW WAT   234       1.300 -37.195  -6.294  1.40 98.69
ATOM   1902   OW WAT   235     -12.469 -20.390 -11.823  1.40 98.69
ATOM   1903   OW WAT   236      -4.553 -23.498  -8.898  1.40 98.69
ATOM   1904   OW WAT   237      -3.397   0.104  10.260  1.40 98.69
ATOM   1905   OW WAT   238     -16.735 -29.036  11.544  1.40 98.69
ATOM   1906   OW WAT   239       0.851  -4.137  -3.578  1.40 98.69
ATOM   1907   OW WAT   240     -19.236  -7.440   8.231  1.40 98.69
ATOM   1908   OW WAT   241      -1.341  -5.569 -10.947  1.40 98.69
ATOM   1909   OW WAT   242     -20.396  -1.889   5.837  1.40 98.69
ATOM   1910   OW WAT   243     -24.894 -35.305  12.357  1.40 98.69
ATOM   1911   OW WAT   244     -19.196 -20.902   9.447  1.30 98.80
ATOM   1912   OW WAT   245     -10.929  -1.149  -8.776  1.30 98.80
ATOM   1913   OW WAT   246      -1.354  -0.208   8.007  1.30 98.80
ATOM   1914   OW WAT   247     -14.798 -10.330 -12.407  1.30 98.80
ATOM   1915   OW WAT   248      -0.303 -14.007   9.377  1.30 98.80
ATOM   1916   OW WAT   249      -4.150  -2.922 -10.052  1.30 98.80
ATOM   1917   OW WAT   250       1.968 -34.238  -1.362  1.30 98.80
ATOM   1918   OW WAT   251     -15.128   2.078  -3.169  1.30 98.80
ATOM   1919   OW WAT   252     -15.571  -7.168 -10.888  1.30 98.80
ATOM   1920   OW WAT   253      -6.766 -16.332  13.731  1.30 98.80
ATOM   1921   OW WAT   254      -2.805 -23.112  -6.682  1.30 98.80
ATOM   1922   OW WAT   255      -5.837 -34.366 -11.298  1.30 98.80
ATOM   1923   OW WAT   257       1.894 -34.936  -7.971  1.30 98.80
ATOM   1924   OW WAT   258      -9.063 -11.940  14.376  1.30 98.80
ATOM   1925   OW WAT   259     -12.233 -13.567 -12.384  1.30 98.80
ATOM   1926   OW WAT   260     -15.902 -22.461  14.691  1.30 98.80
ATOM   1927   OW WAT   261      -6.817 -19.654 -12.119  1.30 98.80
ATOM   1928   OW WAT   262      -6.407 -10.605 -12.697  1.30 98.80
ATOM   1929   OW WAT   263       1.234  -7.913  -5.574  1.30 98.80
ATOM   1930   OW WAT   264     -17.354 -36.844   1.166  1.30 98.80
ATOM   1931   OW WAT   265     -22.637 -38.423  -6.942  1.30 98.80
ATOM   1932   OW WAT   266     -22.599 -35.401  -3.228  1.30 98.80
ATOM   1933   OW WAT   267      -2.788 -37.129   9.421  1.30 98.80
ATOM   1934   OW WAT   268     -12.402 -26.973  16.584  1.30 98.80
ATOM   1935   OW WAT   269     -20.308  -6.792  -9.649  1.30 98.80
ATOM   1936   OW WAT   270     -21.076 -30.844 -11.313  1.30 98.80
ATOM   1937   OW WAT   271     -28.579 -25.605   7.672  1.30 98.80
ATOM   1938   OW WAT   272     -19.145 -34.565  13.444  1.30 98.80
ATOM   1939   OW WAT   273      -5.225 -39.046   3.422  1.30 98.80
ATOM   1940   OW WAT   274     -13.932 -16.174  14.600  1.30 98.80
ATOM   1941   OW WAT   275      -4.452 -21.471  16.560  1.30 98.80
ATOM   1942   OW WAT   276     -22.804 -15.280   7.467  1.30 98.80
ATOM   1943   OW WAT   277     -20.904 -22.591  11.871  1.20 98.90
ATOM   1944   OW WAT   278       5.333 -30.670  -0.711  1.20 98.90
ATOM   1945   OW WAT   279     -16.919  -5.118 -11.578  1.20 98.90
ATOM   1946   OW WAT   280      -9.838   2.907  -9.473  1.20 98.90
ATOM   1947   OW WAT   281     -17.906  -0.136   0.330  1.20 98.90
ATOM   1948   OW WAT   282     -13.242 -13.672  15.567  1.20 98.90
ATOM   1949   OW WAT   283      -5.833 -28.200  -9.315  1.20 98.90
ATOM   1950   OW WAT   284     -21.153 -38.219   3.589  1.20 98.90
ATOM   1951   OW WAT   285     -23.489  -7.999   3.853  1.20 98.90
ATOM   1952   OW WAT   286     -11.098  -3.520 -10.175  1.20 98.90
ATOM   1953   OW WAT   287     -20.415 -29.726  17.323  1.20 98.90
ATOM   1954   OW WAT   288      -8.204 -36.444   9.778  1.20 98.90
ATOM   1955   OW WAT   289      -8.471 -21.786 -13.238  1.20 98.90
ATOM   1956   OW WAT   290       1.589  -5.554  -6.659  1.20 98.90
ATOM   1957   OW WAT   291       0.897 -24.751   7.382  1.20 98.90
ATOM   1958   OW WAT   292     -19.959 -17.063   9.168  1.20 98.90
ATOM   1959   OW WAT   293     -19.652 -12.347   8.731  1.20 98.90
ATOM   1960   OW WAT   294     -26.529 -25.202   3.436  1.20 98.90
ATOM   1961   OW WAT   295     -18.086  -0.522  -8.777  1.20 98.90
ATOM   1962   OW WAT   296      -1.574  -1.404  -6.787  1.20 98.90
ATOM   1963   OW WAT   297     -21.150  -3.128   8.039  1.20 98.90
ATOM   1964   OW WAT   298     -13.622  -6.885  11.999  1.20 98.90
ATOM   1965   OW WAT   299      -7.491   4.351  -6.871  1.10 99.00
ATOM   1966   OW WAT   300       1.786 -22.394   7.481  1.10 99.00
ATOM   1967   OW WAT   301      -8.635 -15.070 -14.471  1.10 99.00
ATOM   1968   OW WAT   302     -23.791 -27.672  -5.130  1.10 99.00
ATOM   1969   OW WAT   303      -4.809 -30.572 -10.281  1.10 99.00
ATOM   1970   OW WAT   304       2.421  -8.898   4.601  1.10 99.00
ATOM   1971   OW WAT   305      -6.127 -37.530   7.623  1.10 99.00
ATOM   1972   OW WAT   306      -2.754 -28.472 -10.042  1.10 99.00
ATOM   1973   OW WAT   307     -16.282 -15.502 -10.604  1.10 99.00
ATOM   1974   OW WAT   308       3.864 -10.439  -1.847  1.10 99.00
ATOM   1975   OW WAT   309     -19.094 -25.897  -9.301  1.10 99.00
ATOM   1976   OW WAT   310     -23.166 -11.019   3.365  1.10 99.00
ATOM   1977   OW WAT   311     -12.154 -35.134 -10.689  1.10 99.00
ATOM   1978   OW WAT   312      -4.975 -21.041 -10.660  1.10 99.00
ATOM   1979   OW WAT   313     -24.959 -22.987  10.450  1.10 99.00
ATOM   1980   OW WAT   315      -0.926 -36.845   0.820  1.10 99.00
ATOM   1981   OW WAT   316     -25.800 -22.522   3.498  1.10 99.00
ATOM   1982   OW WAT   317     -21.136  -4.706  -1.913  1.10 99.00
ATOM   1983   OW WAT   318       3.060 -32.554   0.243  1.10 99.00
ATOM   1984   OW WAT   319     -22.638  -7.627  -2.460  1.10 99.00
ATOM   1985   OW WAT   320      -0.669  -7.759   9.674  1.10 99.00
ATOM   1986   OW WAT   321       1.060  -4.723   7.476  1.10 99.00
ATOM   1987   OW WAT   322     -17.373 -17.315  12.155  1.10 99.00
ATOM   1988   OW WAT   323       0.894 -29.207  -6.926  1.10 99.00
ATOM   1989   OW WAT   324     -21.374  -4.286  -8.074  1.10 99.00
ATOM   1990   OW WAT   325     -10.316 -38.114   9.349  1.10 99.00
ATOM   1991   OW WAT   326       1.250  -6.870  -9.725  1.10 99.00
ATOM   1992   OW WAT   327     -27.359 -29.325   9.626  1.10 99.00
ATOM   1993   OW WAT   328      -5.704 -25.740  -9.857  1.10 99.00
ATOM   1994   OW WAT   329      -2.838 -18.228  11.300  1.10 99.00
ATOM   1995   OW WAT   330       4.582 -10.807   2.199  1.10 99.00
ATOM   1996   OW WAT   331     -23.087 -25.808  -7.114  1.10 99.00
ATOM   1997   OW WAT   332       0.235 -25.417  11.321  1.10 99.00
ATOM   1998   OW WAT   333      -2.757 -39.749  -4.073  1.10 99.00
ATOM   1999   OW WAT   334      -6.947 -23.770  17.231  1.10 99.00
ATOM   2000   OW WAT   335     -27.088 -28.667   5.623  1.10 99.00
ATOM   2001   OW WAT   336     -25.368 -19.831   3.865  1.10 99.00
ATOM   2002   OW WAT   337       2.758 -27.215  -4.922  1.10 99.00
ATOM   2003   OW WAT   338       2.427  -5.999   3.371  1.10 99.00
ATOM   2004   OW WAT   339      -0.715 -32.298  15.315  1.10 99.00
ATOM   2005   OW WAT   340     -24.838 -33.692   1.132  1.10 99.00
ATOM   2006   OW WAT   341       0.121  -1.945   4.849  1.10 99.00
ATOM   2007   OW WAT   342      -9.445  -9.424 -12.515  1.10 99.00
ATOM   2008   OW WAT   343     -14.997 -10.926  14.156  1.10 99.00
ATOM   2009   OW WAT   344     -10.238 -36.442   4.543  1.00 99.10
ATOM   2010   OW WAT   345     -26.051 -27.355   0.673  1.00 99.10
ATOM   2011   OW WAT   346      -0.671 -40.039  -5.927  1.00 99.10
ATOM   2012   OW WAT   347      -4.919   3.540  -6.297  1.00 99.10
ATOM   2013   OW WAT   348      -0.069 -36.170   7.445  1.00 99.10
ATOM   2014   OW WAT   349     -11.139   5.026  -7.442  1.00 99.10
ATOM   2015   OW WAT   350     -16.922 -36.264   8.415  1.00 99.10
ATOM   2016   OW WAT   351       1.387 -15.383  -4.457  1.00 99.10
ATOM   2017   OW WAT   352     -10.279   3.342   2.316  1.00 99.10
ATOM   2018   OW WAT   353     -17.194  -1.684  10.899  1.00 99.10
ATOM   2019   OW WAT   354       2.274  -8.369   0.276  1.00 99.10
ATOM   2020   OW WAT   355     -12.903   4.980  -2.826  1.00 99.10
ATOM   2021   OW WAT   356     -10.432 -26.190 -13.026  1.00 99.10
ATOM   2022   OW WAT   357     -25.048 -11.152  -0.062  1.00 99.10
ATOM   2023   OW WAT   358     -19.007 -19.466  -8.273  1.00 99.10
ATOM   2024   OW WAT   359     -16.669 -27.132  13.354  1.00 99.10
ATOM   2025   OW WAT   360      -3.809   3.857   6.498  1.00 99.10
ATOM   2026   OW WAT   361     -24.498 -19.322   9.391  1.00 99.10
ATOM   2027   OW WAT   362     -19.356 -25.089  14.256  1.00 99.10
ATOM   2028   OW WAT   363     -27.101 -26.561  11.277  1.00 99.10
ATOM   2029   OW WAT   364     -24.885 -15.659  -2.104  1.00 99.10
ATOM   2030   OW WAT   365     -16.499 -19.359 -12.290  1.00 99.10
ATOM   2031   OW WAT   366       3.134 -30.987  -6.465  1.00 99.10
ATOM   2032   OW WAT   367      -6.010   4.378   1.339  1.00 99.10
ATOM   2033   OW WAT   368      -0.945 -19.716   9.662  1.00 99.10
ATOM   2034   OW WAT   369       3.194 -22.877  -5.496  1.00 99.10
ATOM   2035   OW WAT   370     -16.073 -31.661 -14.342  1.00 99.10
ATOM   2036   OW WAT   371     -14.152 -18.143 -11.575  1.00 99.10
ATOM   2037   OW WAT   372     -20.926 -35.201  -9.709  1.00 99.10
ATOM   2038   OW WAT   373      -5.748   2.393   7.243  1.00 99.10
ATOM   2039   OW WAT   374     -20.817 -10.698  -8.462  1.00 99.10
ATOM   2040   OW WAT   375       1.951 -30.053   4.739  1.00 99.10
ATOM   2041   OW WAT   376       4.709 -22.853   3.775  1.00 99.10
ATOM   2042   OW WAT   377      -1.031 -20.423  -6.398  1.00 99.10
ATOM   2043   OW WAT   378     -24.697 -12.814  -2.928  1.00 99.10
ATOM   2044   OW WAT   379      -7.826 -24.305 -12.938  1.00 99.10
ATOM   2045   OW WAT   380     -15.740 -37.503  -8.687  1.00 99.10
ATOM   2046   OW WAT   381     -11.491 -16.758 -12.720  1.00 99.10
ATOM   2047   OW WAT   382      -3.223   4.791   4.087  1.00 99.10
ATOM   2048   OW WAT   383      -3.706 -29.192  17.584  1.00 99.10
ATOM   2049   OW WAT   384     -11.355 -34.158  13.297  1.00 99.10
ATOM   2050   OW WAT   386     -10.923 -38.742  -4.004  1.00 99.10
ATOM   2051   OW WAT   387     -10.200 -12.327 -13.452  1.00 99.10
ATOM   2052   OW WAT   388     -22.383 -17.702   9.749  1.00 99.10
ATOM   2053   OW WAT   389      -0.867   1.754  -4.145  1.00 99.10
ATOM   2054   OW WAT   390     -24.562 -14.676   1.948  1.00 99.10
ATOM   2055   OW WAT   391       5.237 -31.385  -5.025  1.00 99.10
ATOM   2056   OW WAT   392     -18.023 -35.863  10.981  1.00 99.10
ATOM   2057   OW WAT   393     -23.931 -10.023  -3.506  1.00 99.10
ATOM   2058   OW WAT   394       2.253 -19.451  -4.425  1.00 99.10
ATOM   2059   OW WAT   395     -17.257 -13.104  -9.175  1.00 99.10
ATOM   2060   OW WAT   397     -19.357  -9.347  10.515  1.00 99.10
ATOM   2061   OW WAT   398      -9.384  -8.440  14.163  1.00 99.10
ATOM   2062   OW WAT   399     -24.729 -28.077  12.970  1.00 99.10
ATOM   2063   OW WAT   401       0.834 -10.666   6.041  1.00 99.10
ATOM   2064   OW WAT   402      -9.723 -30.251  17.588  1.00 99.10
ATOM   2065   OW WAT   403     -26.211 -33.501  -3.278  1.00 99.10
ATOM   2066   OW WAT   404     -26.866 -21.604  -0.380  1.00 99.10
ATOM   2067   OW WAT   406       4.350 -21.035   1.761  1.00 99.10
ATOM   2068   OW WAT   407     -25.417 -29.439  -8.565  1.00 99.10
ATOM   2069   OW WAT   408      -9.146 -36.985  13.408  0.90 99.20
ATOM   2070   OW WAT   409     -27.627 -23.238   8.267  0.90 99.20
ATOM   2071   OW WAT   410      -0.810 -33.620   5.800  0.90 99.20
ATOM   2072   OW WAT   411     -22.892 -26.328  -2.865  0.90 99.20
ATOM   2073   OW WAT   412      -4.021 -38.044  13.697  0.90 99.20
ATOM   2074   OW WAT   413     -22.547 -33.181 -10.831  0.90 99.20
ATOM   2075   OW WAT   414     -18.277 -24.193 -12.149  0.90 99.20
ATOM   2076   OW WAT   415       3.587 -16.091   0.488  0.90 99.20
ATOM   2077   OW WAT   416       4.796 -12.171   0.080  0.90 99.20
ATOM   2078   OW WAT   417     -17.392   4.271   1.224  0.90 99.20
ATOM   2079   OW WAT   418      -2.419 -10.496  11.010  0.90 99.20
ATOM   2080   OW WAT   419     -11.143   0.916   9.319  0.90 99.20
ATOM   2081   OW WAT   420       0.244  -3.620   9.964  0.90 99.20
ATOM   2082   OW WAT   421     -23.164 -23.388  -5.593  0.90 99.20
ATOM   2083   OW WAT   422     -18.648  -1.080  -6.000  0.90 99.20
ATOM   2084   OW WAT   423     -26.231 -20.456   6.710  0.90 99.20
ATOM   2085   OW WAT   424       0.033   1.944  -0.510  0.90 99.20
ATOM   2086   OW WAT   425       2.049 -31.741  -9.333  0.90 99.20
ATOM   2087   OW WAT   426     -13.947   4.278   5.902  0.90 99.20
ATOM   2088   OW WAT   427      -1.864 -12.052 -10.523  0.90 99.20
ATOM   2089   OW WAT   429       0.173 -29.684  -9.852  0.90 99.20
ATOM   2090   OW WAT   430      -1.768   1.913   3.521  0.90 99.20
ATOM   2091   OW WAT   431       1.757 -31.257   8.818  0.90 99.20
ATOM   2092   OW WAT   432     -17.731 -21.466  12.762  0.90 99.20
ATOM   2093   OW WAT   434      -1.360 -19.968  -8.881  0.90 99.20
ATOM   2094   OW WAT   435       2.214 -26.670   5.818  0.90 99.20
ATOM   2095   OW WAT   436       0.487 -32.707 -11.312  0.90 99.20
ATOM   2096   OW WAT   438     -17.849   0.459   8.379  0.90 99.20
ATOM   2097   OW WAT   439       0.369 -36.859   9.932  0.90 99.20
ATOM   2098   OW WAT   440     -25.186 -33.350  -8.099  0.90 99.20
ATOM   2099   OW WAT   441       2.485 -33.420  10.487  0.90 99.20
ATOM   2100   OW WAT   442     -20.368 -26.470 -12.303  0.90 99.20
ATOM   2101   OW WAT   443      -7.348 -38.087  -4.029  0.90 99.20
ATOM   2102   OW WAT   444      -1.534  -2.755 -10.119  0.90 99.20
ATOM   2103   OW WAT   445     -21.097 -12.988  -7.370  0.90 99.20
ATOM   2104   OW WAT   446       2.441 -30.219  12.145  0.90 99.20
ATOM   2105   OW WAT   447     -22.416 -16.039  -6.854  0.90 99.20
ATOM   2106   OW WAT   448     -19.188 -30.453 -14.044  0.90 99.20
ATOM   2107   OW WAT   449     -11.228 -28.594 -12.442  0.90 99.20
ATOM   2108   OW WAT   450      -0.282 -17.269  -6.794  0.90 99.20
ATOM   2109   OW WAT   451       4.230 -21.319  -2.034  0.90 99.20
ATOM   2110   OW WAT   452      -5.795 -31.879  17.113  0.90 99.20
ATOM   2111   OW WAT   453     -24.958 -25.707  -1.455  0.90 99.20
ATOM   2112   OW WAT   454      -8.973 -20.100  16.112  0.90 99.20
ATOM   2113   OW WAT   455     -13.363  -7.793 -12.100  0.90 99.20
ATOM   2114   OW WAT   456     -20.993  -2.029   0.459  0.90 99.20
ATOM   2115   OW WAT   457      -4.163 -17.373  13.686  0.90 99.20
ATOM   2116   OW WAT   458     -17.623 -27.845  16.040  0.90 99.20
ATOM   2117   OW WAT   459     -20.431 -14.794  10.675  0.90 99.20
ATOM   2118   OW WAT   460     -15.748   2.178   7.574  0.90 99.20
ATOM   2119   OW WAT   461     -21.706  -7.677   7.107  0.90 99.20
ATOM   2120   OW WAT   462     -12.928 -37.117   9.302  0.90 99.20
ATOM   2121   OW WAT   463     -22.189 -28.502 -10.768  0.90 99.20
ATOM   2122   OW WAT   464     -24.409 -38.635  -4.590  0.90 99.20
ATOM   2123   OW WAT   465      -1.569 -34.295 -12.004  0.90 99.20
ATOM   2124   OW WAT   466      -5.160 -36.770   5.037  0.90 99.20
ATOM   2125   OW WAT   468     -10.413 -24.213  17.543  0.90 99.20
ATOM   2126   OW WAT   469      -6.300   0.167  -9.769  0.90 99.20
ATOM   2127   OW WAT   470       2.137 -37.377  -1.484  0.90 99.20
ATOM   2128   OW WAT   471       0.555  -1.794  -8.221  0.90 99.20
ATOM   2129   OW WAT   472      -1.834 -25.019  -9.066  0.90 99.20
ATOM   2130   OW WAT   473     -10.291   4.478  -2.180  0.90 99.20
ATOM   2131   OW WAT   474      -7.296 -17.410 -13.258  0.90 99.20
ATOM   2132   OW WAT   475     -25.737 -20.561  -3.470  0.90 99.20
ATOM   2133   OW WAT   476      -6.881  -6.539  13.099  0.90 99.20
ATOM   2134   OW WAT   477      -0.324  -8.459 -10.967  0.90 99.20
ATOM   2135   OW WAT   478     -12.968  -4.135  11.752  0.90 99.20
ATOM   2136   OW WAT   479       3.629 -20.146   6.126  0.90 99.20
ATOM   2137   OW WAT   480     -11.423 -37.471  -9.729  0.90 99.20
ATOM   2138   OW WAT   481     -24.221 -36.872   3.579  0.90 99.20
ATOM   2139   OW WAT   482      -6.084 -19.359  16.783  0.90 99.20
ATOM   2140   OW WAT   483     -24.138 -27.030  15.406  0.90 99.20
ATOM   2141   OW WAT   484     -25.312 -18.735  -1.754  0.90 99.20
ATOM   2142   OW WAT   485      -8.755 -39.462  -7.138  0.90 99.20
ATOM   2143   OW WAT   486     -25.351 -36.295  -2.180  0.90 99.20
ATOM   2144   OW WAT   487     -13.103  -9.360  15.291  0.90 99.20
ATOM   2145   OW WAT   488     -19.743 -21.802 -10.453  0.90 99.20
ATOM   2146   OW WAT   489       3.722 -33.938  -3.875  0.90 99.20
ATOM   2147   OW WAT   490     -15.085 -38.871  -4.873  0.80 99.30
ATOM   2148   OW WAT   491      -4.761 -11.367 -10.968  0.80 99.30
ATOM   2149   OW WAT   493     -23.346  -9.093   1.288  0.80 99.30
ATOM   2150   OW WAT   494     -16.155   3.834  -1.033  0.80 99.30
ATOM   2151   OW WAT   495      -4.658   4.254  -3.080  0.80 99.30
ATOM   2152   OW WAT   496       1.439 -33.107  13.438  0.80 99.30
ATOM   2153   OW WAT   497      -1.197  -1.349  10.717  0.80 99.30
ATOM   2154   OW WAT   498       0.625 -19.072   7.680  0.80 99.30
ATOM   2155   OW WAT   499     -14.525 -35.239  -8.929  0.80 99.30
ATOM   2156   OW WAT   500      -0.305 -23.346   9.945  0.80 99.30
ATOM   2157   OW WAT   501      -9.577 -14.577  15.133  0.80 99.30
ATOM   2158   OW WAT   503      -7.940 -27.213 -12.282  0.80 99.30
ATOM   2159   OW WAT   504      -7.382 -26.054  18.758  0.80 99.30
ATOM   2160   OW WAT   505      -6.964 -29.810  19.094  0.80 99.30
ATOM   2161   OW WAT   506     -20.407 -32.630  16.861  0.80 99.30
ATOM   2162   OW WAT   507      -7.863 -30.097  -9.828  0.80 99.30
ATOM   2163   OW WAT   508      -2.187 -21.015  13.610  0.80 99.30
ATOM   2164   OW WAT   509      -0.170  -3.958  -0.064  0.80 99.30
ATOM   2165   OW WAT   510      -4.125 -37.130 -10.802  0.80 99.30
ATOM   2166   OW WAT   512     -19.633  -3.424  -3.760  0.80 99.30
ATOM   2167   OW WAT   513       1.217 -27.669  10.661  0.80 99.30
ATOM   2168   OW WAT   514     -15.197 -25.437 -13.421  0.80 99.30
ATOM   2169   OW WAT   516     -26.686 -31.119  -6.997  0.80 99.30
ATOM   2170   OW WAT   517     -23.914 -37.040   7.790  0.80 99.30
ATOM   2171   OW WAT   518       3.494 -36.355  -5.205  0.80 99.30
ATOM   2172   OW WAT   519     -21.382 -26.588  16.409  0.80 99.30
ATOM   2173   OW WAT   520     -16.566 -31.229  15.371  0.80 99.30
ATOM   2174   OW WAT   522      -9.347 -34.522  15.327  0.80 99.30
ATOM   2175   OW WAT   523     -20.294 -23.751  -8.816  0.80 99.30
ATOM   2176   OW WAT   524     -15.175 -25.472  14.885  0.80 99.30
ATOM   2177   OW WAT   526       0.224 -40.167  -8.678  0.80 99.30
ATOM   2178   OW WAT   530     -17.730  -0.278  -2.512  0.80 99.30
ATOM   2179   OW WAT   531      -2.207  -4.392  11.733  0.80 99.30
ATOM   2180   OW WAT   534     -14.007 -18.420  16.157  0.80 99.30
ATOM   2181   OW WAT   535     -23.112 -31.616  16.467  0.80 99.30
ATOM   2182   OW WAT   536      -4.453   1.284  -7.633  0.80 99.30
ATOM   2183   OW WAT   538     -15.830 -12.988 -12.219  0.80 99.30
ATOM   2184   OW WAT   539      -4.926 -40.272  11.625  0.80 99.30
ATOM   2185   OW WAT   540      -5.099 -10.574  14.048  0.80 99.30
ATOM   2186   OW WAT   541       5.394 -27.994  -0.441  0.80 99.30
ATOM   2187   OW WAT   543      -0.601   5.387  -2.292  0.80 99.30
ATOM   2188   OW WAT   544      -6.508   1.124  10.170  0.80 99.30
ATOM   2189   OW WAT   545     -16.294 -18.257  14.553  0.80 99.30
ATOM   2190   OW WAT   550     -11.778 -39.841  -6.262  0.80 99.30
ATOM   2191   OW WAT   551      -1.946 -40.044  11.350  0.80 99.30
ATOM   2192   OW WAT   552     -17.656 -37.129 -10.692  0.80 99.30
ATOM   2193   OW WAT   553       2.267  -8.367  -3.279  0.80 99.30
ATOM   2194   OW WAT   554     -19.219 -39.595  -0.498  0.80 99.30
ATOM   2195   OW WAT   557       3.454 -25.841   3.640  0.80 99.30
ATOM   2196   OW WAT   558     -18.682 -13.212  11.836  0.80 99.30
ATOM   2197   OW WAT   559     -25.056 -17.431   6.456  0.80 99.30
ATOM   2198   OW WAT   560     -28.579 -33.293  13.321  0.80 99.30
ATOM   2199   OW WAT   562       5.217 -28.433  -4.030  0.80 99.30
ATOM   2200   OW WAT   563     -25.715 -29.160  -3.658  0.80 99.30
ATOM   2201   OW WAT   564     -26.175 -37.218  -7.514  0.80 99.30
ATOM   2202   OW WAT   565      -9.069   5.899   5.728  0.80 99.30
ATOM   2203   OW WAT   567      -2.577 -31.131 -11.410  0.80 99.30
ATOM   2204   OW WAT   569       4.580 -16.192   3.316  0.80 99.30
ATOM   2205   OW WAT   571     -16.873 -28.442 -14.645  0.80 99.30
ATOM   2206   OW WAT   572       0.620 -11.415   9.331  0.80 99.30
ATOM   2207   OW WAT   575     -21.569 -21.622  -6.661  0.80 99.30
ATOM   2208   OW WAT   576     -18.011  -2.048 -11.168  0.80 99.30
ATOM   2209   OW WAT   578      -0.887 -35.689  14.351  0.80 99.30
ATOM   2210   OW WAT   581     -14.648 -21.966 -13.456  0.80 99.30
ATOM   2211   OW WAT   586       0.034 -36.910 -10.027  0.80 99.30
ATOM   2212   OW WAT   587     -14.850  -0.602   9.812  0.80 99.30
ATOM   2213   OW WAT   588      -8.816   3.384   8.743  0.80 99.30
ATOM   2214   OW WAT   589      -7.761 -26.831   2.119  0.70 99.40
ATOM   2215   OW WAT   590     -13.706 -30.568 -13.318  0.70 99.40
ATOM   2216   OW WAT   592      -6.961 -34.630  17.382  0.70 99.40
ATOM   2217   OW WAT   594      -1.473 -36.352   4.087  0.70 99.40
ATOM   2218   OW WAT   595       1.505 -16.780   8.342  0.70 99.40
ATOM   2219   OW WAT   596     -13.281   5.074   3.329  0.70 99.40
ATOM   2220   OW WAT   597      -2.717 -14.343  11.099  0.70 99.40
ATOM   2221   OW WAT   598     -24.528 -23.700  -3.085  0.70 99.40
ATOM   2222   OW WAT   600       0.021 -31.392   6.714  0.70 99.40
ATOM   2223   OW WAT   601     -22.647 -38.621  -2.225  0.70 99.40
ATOM   2224   OW WAT   602      -0.452 -26.731  13.513  0.70 99.40
ATOM   2225   OW WAT   603     -20.907   0.129   7.382  0.70 99.40
ATOM   2226   OW WAT   608     -14.167 -32.729 -11.687  0.70 99.40
ATOM   2227   OW WAT   609     -11.450 -18.449  16.182  0.70 99.40
ATOM   2228   OW WAT   610     -19.514   0.418   5.324  0.70 99.40
ATOM   2229   OW WAT   612       3.331 -24.012   5.920  0.70 99.40
ATOM   2230   OW WAT   615      -3.357 -23.428  15.200  0.70 99.40
ATOM   2231   OW WAT   616     -23.242 -38.990   2.437  0.70 99.40
ATOM   2232   OW WAT   617      -9.190   5.168  -4.398  0.70 99.40
ATOM   2233   OW WAT   619     -16.329   4.302   4.255  0.70 99.40
ATOM   2234   OW WAT   620     -20.976  -1.764  -6.927  0.70 99.40
ATOM   2235   OW WAT   621     -26.798 -33.869   7.081  0.70 99.40
ATOM   2236   OW WAT   622     -24.661 -30.999 -10.691  0.70 99.40
ATOM   2237   OW WAT   623     -12.146 -36.732   2.619  0.70 99.40
ATOM   2238   OW WAT   624      -3.217 -39.390   7.582  0.70 99.40
ATOM   2239   OW WAT   627     -15.694  -0.986 -10.785  0.70 99.40
ATOM   2240   OW WAT   628      -2.277 -41.406  -7.859  0.70 99.40
ATOM   2241   OW WAT   629      -9.088  -2.028 -10.514  0.70 99.40
ATOM   2242   OW WAT   631      -6.893   5.001   7.440  0.70 99.40
ATOM   2243   OW WAT   641     -11.127 -23.616 -13.597  0.70 99.40
ATOM   2244   OW WAT   642     -24.633 -36.937  -9.689  0.70 99.40
ATOM   2245   OW WAT   643     -18.778 -37.399  13.508  0.70 99.40
ATOM   2246   OW WAT   644      -8.704 -32.447  16.742  0.70 99.40
ATOM   2247   OW WAT   648     -15.514 -33.770  11.495  0.70 99.40
ATOM   2248   OW WAT   649     -13.927 -28.170 -15.088  0.70 99.40
ATOM   2249   OW WAT   653     -19.017 -32.626 -12.691  0.70 99.40
ATOM   2250   OW WAT   655     -23.590 -10.021   5.845  0.70 99.40
ATOM   2251   OW WAT   656     -17.950  -4.587  11.082  0.70 99.40
ATOM   2252   OW WAT   657       4.334 -13.564   5.126  0.70 99.40
ATOM   2253   OW WAT   658       2.953 -11.333  -4.761  0.70 99.40
ATOM   2254   OW WAT   663       4.070 -24.919   1.201  0.70 99.40
ATOM   2255   OW WAT   668     -22.946 -18.994  -4.309  0.70 99.40
ATOM   2256   OW WAT   673      -6.402 -33.890  -8.866  0.70 99.40
ATOM   2257   OW WAT   677     -17.617 -18.192 -10.236  0.70 99.40
ATOM   2258   OW WAT   681      -8.431  -0.802  11.537  0.70 99.40
ATOM   2259   OW WAT   683     -19.747  -4.357 -10.082  0.70 99.40
ATOM   2260   OW WAT   684       0.104 -13.867  -8.698  0.70 99.40
ATOM   2261   OW WAT   686      -8.337   2.243 -11.425  0.70 99.40
ATOM   2262   OW WAT   688     -25.990 -18.137   1.286  0.70 99.40
ATOM   2263   OW WAT   690     -21.291 -34.275  14.821  0.70 99.40
ATOM   2264   OW WAT   705     -21.639  -2.521   2.835  0.70 99.40
ATOM   2265   OW WAT   712       1.296  -2.974  -6.099  0.60 99.50
ATOM   2266   OW WAT   713      -4.495 -34.002  18.186  0.60 99.50
ATOM   2267   OW WAT   714     -21.259 -18.827  -6.731  0.60 99.50
ATOM   2268   OW WAT   715       0.400 -22.897  -6.940  0.60 99.50
ATOM   2269   OW WAT   716     -18.848 -37.709   5.023  0.60 99.50
ATOM   2270   OW WAT   717     -25.262 -13.698  -0.514  0.60 99.50
ATOM   2271   OW WAT   718     -26.865 -24.685   0.861  0.60 99.50
ATOM   2272   OW WAT   720     -10.022 -31.173 -11.333  0.60 99.50
ATOM   2273   OW WAT   722     -11.565 -11.451  15.632  0.60 99.50
ATOM   2274   OW WAT   724     -24.725 -35.163   6.297  0.60 99.50
ATOM   2275   OW WAT   729      -3.773 -21.136  -8.044  0.60 99.50
ATOM   2276   OW WAT   731     -26.031 -30.944   6.853  0.60 99.50
ATOM   2277   OW WAT   732      -0.924 -40.989  -2.648  0.60 99.50
ATOM   2278   OW WAT   733       5.237 -13.611   2.307  0.60 99.50
ATOM   2279   OW WAT   737       0.301 -29.337  14.353  0.60 99.50
ATOM   2280   OW WAT   740      -6.200 -40.568  -7.710  0.60 99.50
ATOM   2281   OW WAT   748     -28.123 -30.270  13.053  0.60 99.50
ATOM   2282   OW WAT   750     -14.150   1.138  -6.231  0.60 99.50
ATOM   2283   OW WAT   751      -7.874 -38.825  11.917  0.60 99.50
ATOM   2284   OW WAT   752     -22.666 -36.605  13.126  0.60 99.50
ATOM   2285   OW WAT   759       1.342  -2.083  -2.041  0.60 99.50
ATOM   2286   OW WAT   765      -2.659 -37.070  16.451  0.60 99.50
ATOM   2287   OW WAT   769     -25.069 -33.577   4.020  0.60 99.50
ATOM   2288   OW WAT   773     -17.156 -10.835 -10.330  0.60 99.50
ATOM   2289   OW WAT   775      -3.368 -41.979  -5.503  0.60 99.50
ATOM   2290   OW WAT   777     -18.263  -7.823 -10.878  0.60 99.50
ATOM   2291   OW WAT   781     -19.749  -2.105   9.929  0.60 99.50
ATOM   2292   OW WAT   794       3.178 -15.711   6.316  0.60 99.50
ATOM   2293   OW WAT   795     -15.784  -0.529  -7.465  0.60 99.50
ATOM   2294   OW WAT   801      -7.173 -38.957  14.464  0.60 99.50
ATOM   2295   OW WAT   805     -23.548 -14.961   5.031  0.60 99.50
ATOM   2296   OW WAT   814     -19.963 -39.097  -5.950  0.60 99.50
ATOM   2297   OW WAT   816      -5.535 -23.281 -11.893  0.60 99.50
ATOM   2298   OW WAT   826     -27.333 -35.847  11.408  0.60 99.50
ATOM   2299   OW WAT   839      -8.972  -6.236 -11.503  0.60 99.50
ATOM   2300   OW WAT   854     -11.987 -10.106 -13.758  0.60 99.50
ATOM   2301   OW WAT   863     -19.962  -5.138   9.321  0.60 99.50
ATOM   2302   OW WAT   871     -12.403   2.079  -9.260  0.60 99.50
ATOM   2303   OW WAT   875      -3.248 -12.123  13.145  0.60 99.50
ATOM   2304   OW WAT   877     -20.838 -38.848 -10.306  0.60 99.50
ATOM   2305   OW WAT   888     -17.753 -30.094  17.291  0.60 99.50
ATOM   2306   OW WAT   889     -10.906 -26.109   3.955  0.50 99.60
ATOM   2307   OW WAT   892     -10.746 -40.238  -9.348  0.50 99.60
ATOM   2308   OW WAT   894      -9.730 -26.796  19.305  0.50 99.60
ATOM   2309   OW WAT   895     -21.114 -38.146   0.587  0.50 99.60
ATOM   2310   OW WAT   900     -14.594   6.062  -1.186  0.50 99.60
ATOM   2311   OW WAT   901     -12.853 -25.241 -12.496  0.50 99.60
ATOM   2312   OW WAT   903       1.752  -4.126  -9.331  0.50 99.60
ATOM   2313   OW WAT   904     -17.979 -26.248 -13.910  0.50 99.60
ATOM   2314   OW WAT   906     -24.878  -7.692  -1.178  0.50 99.60
ATOM   2315   OW WAT   907       0.826  -1.406   7.591  0.50 99.60
ATOM   2316   OW WAT   908     -22.444 -20.244  11.098  0.50 99.60
ATOM   2317   OW WAT   909      -1.046 -16.341  11.185  0.50 99.60
ATOM   2318   OW WAT   913     -13.720   3.483  -4.777  0.50 99.60
ATOM   2319   OW WAT   922     -17.610  -8.063  11.910  0.50 99.60
ATOM   2320   OW WAT   924      -7.470 -12.857 -15.099  0.50 99.60
ATOM   2321   OW WAT   931       3.889 -23.806  -3.068  0.50 99.60
ATOM   2322   OW WAT   934     -13.642 -24.872  17.218  0.50 99.60
ATOM   2323   OW WAT   936     -19.864 -37.965  11.035  0.50 99.60
ATOM   2324   OW WAT   940       5.497 -32.508  -2.438  0.50 99.60
ATOM   2325   OW WAT   944     -18.434   2.303  -1.171  0.50 99.60
ATOM   2326   OW WAT   948     -26.387 -31.499  15.702  0.50 99.60
ATOM   2327   OW WAT   960     -25.338 -37.737  10.496  0.50 99.60
ATOM   2328   OW WAT   971      -7.302   5.283  -9.433  0.50 99.60
ATOM   2329   OW WAT   975      -7.315  -3.471  12.134  0.50 99.60
ATOM   2330   OW WAT   979     -27.929 -22.978   5.344  0.50 99.60
ATOM   2331   OW WAT   980       1.810  -5.912   0.910  0.50 99.60
ATOM   2332   OW WAT   981      -4.095   5.078  -0.233  0.50 99.60
ATOM   2333   OW WAT   997      -3.171 -19.049  15.349  0.50 99.60
ATOM   2334   OW WAT  1003       0.567  -0.277   1.242  0.50 99.60
ATOM   2335   OW WAT  1005       4.235 -10.865   5.061  0.50 99.60
ATOM   2336   OW WAT  1024      -9.699 -17.840 -14.249  0.50 99.60
ATOM   2337   OW WAT  1042     -23.943 -27.217  -9.239  0.50 99.60
ATOM   2338   OW WAT  1045     -25.943 -36.348  -4.761  0.50 99.60
ATOM   2339   OW WAT  1052     -15.360 -35.745   2.581  0.50 99.60
ATOM   2340   OW WAT  1075      -1.312 -39.063  13.938  0.50 99.60
ATOM   2341   OW WAT  1083     -23.984 -34.337  -1.359  0.50 99.60
ATOM   2342   OW WAT  1091      -4.937 -38.710  16.112  0.50 99.60
ATOM   2343   OW WAT  1121     -17.834 -21.524 -13.200  0.50 99.60
ATOM   2344   OW WAT  1128       1.913 -33.600   6.919  0.50 99.60
ATOM   2345   OW WAT  1156     -17.230 -39.474  -8.177  0.50 99.60
ATOM   2346   OW WAT  1181     -18.904 -22.384  -6.655  0.50 99.60
ATOM   2347   OW WAT  1197     -14.647 -37.006   0.107  0.40 99.70
ATOM   2348   OW WAT  1200      -5.555 -15.626 -12.598  0.40 99.70
ATOM   2349   OW WAT  1203     -21.814 -37.051   6.103  0.40 99.70
ATOM   2350   OW WAT  1215      -6.720 -38.733 -10.180  0.40 99.70
ATOM   2351   OW WAT  1216     -22.430 -10.189   8.138  0.40 99.70
ATOM   2352   OW WAT  1220     -10.897   5.036   4.104  0.40 99.70
ATOM   2353   OW WAT  1236       1.735 -35.699  12.228  0.40 99.70
ATOM   2354   OW WAT  1267     -28.442 -32.457  10.008  0.40 99.70
ATOM   2355   OW WAT  1272       0.218 -26.886  -8.450  0.40 99.70
ATOM   2356   OW WAT  1276     -20.089 -19.033  10.876  0.40 99.70
ATOM   2357   OW WAT  1282     -11.079 -20.449  17.757  0.40 99.70
ATOM   2358   OW WAT  1297     -18.860   2.895   4.416  0.40 99.70
ATOM   2359   OW WAT  1306     -25.210 -31.262  -2.335  0.40 99.70
ATOM   2360   OW WAT  1310     -20.232  -1.825  -9.926  0.40 99.70
ATOM   2361   OW WAT  1326     -17.753 -33.450  15.341  0.40 99.70
ATOM   2362   OW WAT  1329     -16.524 -35.872  13.699  0.40 99.70
ATOM   2363   OW WAT  1341     -22.262 -40.252  -5.005  0.40 99.70
ATOM   2364   OW WAT  1342      -5.229 -27.408  18.753  0.40 99.70
ATOM   2365   OW WAT  1350     -13.269 -35.957  12.492  0.40 99.70
ATOM   2366   OW WAT  1351     -14.555 -27.940  15.567  0.40 99.70
ATOM   2367   OW WAT  1359     -15.831   4.617  -3.845  0.40 99.70
ATOM   2368   OW WAT  1378     -28.816 -25.529   4.837  0.40 99.70
ATOM   2369   OW WAT  1379      -4.962 -36.432  17.549  0.40 99.70
ATOM   2370   OW WAT  1385     -21.664 -26.016  -9.519  0.40 99.70
ATOM   2371   OW WAT  1404       2.121 -39.989  -5.980  0.40 99.70
ATOM   2372   OW WAT  1415      -6.874  -8.271  14.974  0.40 99.70
ATOM   2373   OW WAT  1427     -13.463 -39.399  -8.339  0.40 99.70
ATOM   2374   OW WAT  1437       0.928  -0.104  -3.730  0.40 99.70
ATOM   2375   OW WAT  1441     -26.834 -35.841   8.933  0.40 99.70
ATOM   2376   OW WAT  1452     -22.929 -28.749  17.160  0.40 99.70
ATOM   2377   OW WAT  1544     -24.069 -39.374  -8.992  0.40 99.70
ATOM   2378   OW WAT  1599      -2.100 -39.973 -10.260  0.40 99.70
ATOM   2379   OW WAT  1603       0.929   4.457   0.632  0.40 99.70
ATOM   2380   OW WAT  1646     -25.926 -36.094   0.840  0.40 99.70
ATOM   2381   OW WAT  1683     -15.671 -20.417  16.395  0.30 99.80
ATOM   2382   OW WAT  1697     -13.850 -33.542  13.359  0.30 99.80
ATOM   2383   OW WAT  1699     -11.005   3.351  -4.780  0.30 99.80
ATOM   2384   OW WAT  1700     -17.574 -39.577  -5.062  0.30 99.80
ATOM   2385   OW WAT  1701     -24.335 -31.138   0.354  0.30 99.80
ATOM   2386   OW WAT  1710     -14.813   4.266   1.371  0.30 99.80
ATOM   2387   OW WAT  1712     -25.802 -24.448  12.747  0.30 99.80
ATOM   2388   OW WAT  1713     -11.697  -7.178  14.547  0.30 99.80
ATOM   2389   OW WAT  1721       0.651   2.238   2.321  0.30 99.80
ATOM   2390   OW WAT  1733     -19.768 -12.780  -9.826  0.30 99.80
ATOM   2391   OW WAT  1762     -19.486 -25.717  -0.636  0.30 99.80
ATOM   2392   OW WAT  1764     -20.965 -28.479 -13.754  0.30 99.80
ATOM   2393   OW WAT  1774     -10.041 -22.611  15.551  0.30 99.80
ATOM   2394   OW WAT  1793       3.031 -13.801  -5.672  0.30 99.80
ATOM   2395   OW WAT  1796       0.557  -9.055  -8.601  0.30 99.80
ATOM   2396   OW WAT  1810      -4.043  -5.491 -11.673  0.30 99.80
ATOM   2397   OW WAT  1834      -2.502 -18.228 -10.475  0.30 99.80
ATOM   2398   OW WAT  1841       1.933  -7.242   7.129  0.30 99.80
ATOM   2399   OW WAT  1855     -10.395  -3.348  12.075  0.30 99.80
ATOM   2400   OW WAT  1866     -15.416  -8.363  13.588  0.30 99.80
ATOM   2401   OW WAT  1876     -27.312 -31.408  -4.352  0.30 99.80
ATOM   2402   OW WAT  1877     -26.971 -34.212  -5.690  0.30 99.80
ATOM   2403   OW WAT  1892     -19.875 -22.104  14.189  0.30 99.80
ATOM   2404   OW WAT  1906     -19.313 -19.656 -11.694  0.30 99.80
ATOM   2405   OW WAT  1915     -10.895  -7.165 -12.819  0.30 99.80
ATOM   2406   OW WAT  1939     -29.241 -27.811   8.650  0.30 99.80
ATOM   2407   OW WAT  1962      -7.094 -39.063   9.410  0.30 99.80
ATOM   2408   OW WAT  2034      -3.378 -26.215 -10.936  0.30 99.80
ATOM   2409   OW WAT  2049      -2.651  -7.672 -12.008  0.30 99.80
ATOM   2410   OW WAT  2079      -0.879  -6.613  12.111  0.30 99.80
ATOM   2411   OW WAT  2080     -19.183 -37.573   8.476  0.30 99.80
ATOM   2412   OW WAT  2104     -10.877 -21.153 -14.186  0.30 99.80
ATOM   2413   OW WAT  2137     -11.399   4.245   8.759  0.30 99.80
ATOM   2414   OW WAT  2179      -2.126 -29.942  15.210  0.30 99.80
ATOM   2415   OW WAT  2233     -15.774 -38.889  -2.025  0.30 99.80
ATOM   2416   OW WAT  2255      -9.742 -35.311 -11.748  0.30 99.80
ATOM   2417   OW WAT  2299     -20.886 -40.287  -8.099  0.30 99.80
ATOM   2418   OW WAT  2331      -3.780 -33.130 -12.496  0.20 99.90
ATOM   2419   OW WAT  2333     -12.462 -37.381   6.310  0.20 99.90
ATOM   2420   OW WAT  2339     -10.117 -38.504   6.089  0.20 99.90
ATOM   2421   OW WAT  2340     -12.167   5.922   0.263  0.20 99.90
ATOM   2422   OW WAT  2353       3.178 -17.058  -3.642  0.20 99.90
ATOM   2423   OW WAT  2361     -21.897  -6.545  -6.784  0.20 99.90
ATOM   2424   OW WAT  2363       1.477 -24.978  -5.622  0.20 99.90
ATOM   2425   OW WAT  2381     -26.233 -28.114  -6.471  0.20 99.90
ATOM   2426   OW WAT  2385     -23.985  -6.653   1.433  0.20 99.90
ATOM   2427   OW WAT  2392      -0.886 -12.488  11.337  0.20 99.90
ATOM   2428   OW WAT  2395       2.658 -22.680  -0.430  0.20 99.90
ATOM   2429   OW WAT  2396     -22.994 -24.657  15.184  0.20 99.90
ATOM   2430   OW WAT  2413     -21.998 -37.998   9.431  0.20 99.90
ATOM   2431   OW WAT  2455     -27.648 -19.757   2.721  0.20 99.90
ATOM   2432   OW WAT  2473      -0.905 -42.577  -5.992  0.20 99.90
ATOM   2433   OW WAT  2533       1.551  -5.905  10.211  0.20 99.90
ATOM   2434   OW WAT  2544     -18.821 -38.594   2.673  0.20 99.90
ATOM   2435   OW WAT  2546       4.918 -29.020  -6.810  0.20 99.90
ATOM   2436   OW WAT  2608       2.646 -26.990   0.566  0.20 99.90
ATOM   2437   OW WAT  2812     -22.667 -21.750  -3.742  0.20 99.90
ATOM   2438   OW WAT  2889       1.962   0.318  -1.089  0.20 99.90
ATOM   2439   OW WAT  2899     -14.301 -16.185  11.790  0.20 99.90
ATOM   2440   OW WAT  2911     -10.764   0.917 -11.149  0.20 99.90
ATOM   2441   OW WAT  2988     -11.463 -17.642   2.836  0.10100.00
ATOM   2442   OW WAT  3001     -20.608   0.134   1.822  0.10100.00
ATOM   2443   OW WAT  3004      -1.949 -27.419  17.201  0.10100.00
ATOM   2444   OW WAT  3011       1.849  -6.147  -1.754  0.10100.00
ATOM   2445   OW WAT  3017       4.291 -28.851   4.618  0.10100.00
ATOM   2446   OW WAT  3040      -7.148 -19.375  -9.656  0.10100.00
ATOM   2447   OW WAT  3044      -1.503 -14.731 -10.594  0.10100.00
ATOM   2448   OW WAT  3056      -4.865 -40.514  14.192  0.10100.00
ATOM   2449   OW WAT  3059     -19.849 -10.044   6.950  0.10100.00
ATOM   2450   OW WAT  3076      -4.167 -29.620  13.663  0.10100.00
ATOM   2451   OW WAT  3083      -1.220 -20.124   5.601  0.10100.00
ATOM   2452   OW WAT  3087      -4.880 -17.241  16.186  0.10100.00
ATOM   2453   OW WAT  3089      -3.934 -35.824 -13.062  0.10100.00
ATOM   2454   OW WAT  3132     -22.485  -4.205   0.498  0.10100.00
ATOM   2455   OW WAT  3161     -18.534 -10.656  12.505  0.10100.00
ATOM   2456   OW WAT  3167     -24.724 -16.396   9.245  0.10100.00
ATOM   2457   OW WAT  3174      -3.199  -0.690  -8.574  0.10100.00
ATOM   2458   OW WAT  3230       4.468 -13.672  -3.606  0.10100.00
ATOM   2459   OW WAT  3231      -9.043  -5.825  14.268  0.10100.00
ATOM   2460   OW WAT  3243      -8.150 -10.324 -14.521  0.10100.00
ATOM   2461   OW WAT  3272      -9.373   5.880   8.323  0.10100.00
ATOM   2462   OW WAT  3276     -19.795 -28.802  -9.986  0.10100.00
ATOM   2463   OW WAT  3303      -2.381  -9.689  13.552  0.10100.00
ATOM   2464   OW WAT  3312      -4.508 -30.821  19.388  0.10100.00
ATOM   2465   OW WAT  3314      -7.237 -21.345  18.090  0.10100.00
ATOM   2466   OW WAT  3319       4.316 -17.937   5.120  0.10100.00
ATOM   2467   OW WAT  3325       4.018  -7.835   2.620  0.10100.00
ATOM   2468   OW WAT  3329     -20.068 -14.723   8.064  0.10100.00
ATOM   2469   OW WAT  3423     -13.285   2.453   8.193  0.10100.00
ATOM   2470   OW WAT  3546     -22.691 -10.544  -6.802  0.10100.00
ATOM   2471   OW WAT  3582     -11.293 -37.643  11.612  0.10100.00
END
