# Supplementary material for: Determination of Ligand Binding Modes in Hydrated Viral Ion Channels to Foster Drug Design and Repositioning
Source: J Chem Inf Model. 2021 Jul 27;61(8):4011–22. doi: 10.1021/acs.jcim.1c00488 (PMC8389532; doi:10.1021/acs.jcim.1c00488)
Supplement: Supplementary file 2 — ci1c00488_si_002.zip [file ci1c00488_si_002.zip › supporting_data_05_05/supporting_data/minimization_examples_3_ligands/SA_M2A_dry_holo/O_capped_flu_2_water_target.dst]

REMARK List of water-target atomic pairs & distances below 80.000 A
WATER 1669   OW WAT     1    TARGET     1   C1 SPI F  99    DISTANCE (A)  11.554
WATER 1669   OW WAT     1    TARGET     2   N1 SPI F  99    DISTANCE (A)  12.577
WATER 1669   OW WAT     1    TARGET     3   C2 SPI F  99    DISTANCE (A)  10.321
WATER 1669   OW WAT     1    TARGET     4   C3 SPI F  99    DISTANCE (A)   9.436
WATER 1669   OW WAT     1    TARGET     5   C4 SPI F  99    DISTANCE (A)   9.134
WATER 1669   OW WAT     1    TARGET     6   C5 SPI F  99    DISTANCE (A)  10.543
WATER 1669   OW WAT     1    TARGET     7   C6 SPI F  99    DISTANCE (A)  11.334
WATER 1669   OW WAT     1    TARGET     8   C7 SPI F  99    DISTANCE (A)   8.741
WATER 1669   OW WAT     1    TARGET     9   C8 SPI F  99    DISTANCE (A)   7.458
WATER 1669   OW WAT     1    TARGET    10   C9 SPI F  99    DISTANCE (A)   6.272
WATER 1669   OW WAT     1    TARGET    11  C10 SPI F  99    DISTANCE (A)   6.750
WATER 1669   OW WAT     1    TARGET    12  C11 SPI F  99    DISTANCE (A)   8.159
WATER 1669   OW WAT     1    TARGET    13  C12 SPI F  99    DISTANCE (A)   7.824
WATER 1669   OW WAT     1    TARGET    14  C13 SPI F  99    DISTANCE (A)   6.375
WATER 1669   OW WAT     1    TARGET    15  C14 SPI F  99    DISTANCE (A)   8.799
WATER 1669   OW WAT     1    TARGET    16  C15 SPI F  99    DISTANCE (A)   8.221
WATER 1670   OW WAT     2    TARGET     1   C1 SPI F  99    DISTANCE (A)  14.370
WATER 1670   OW WAT     2    TARGET     2   N1 SPI F  99    DISTANCE (A)  15.359
WATER 1670   OW WAT     2    TARGET     3   C2 SPI F  99    DISTANCE (A)  13.613
WATER 1670   OW WAT     2    TARGET     4   C3 SPI F  99    DISTANCE (A)  12.782
WATER 1670   OW WAT     2    TARGET     5   C4 SPI F  99    DISTANCE (A)  11.791
WATER 1670   OW WAT     2    TARGET     6   C5 SPI F  99    DISTANCE (A)  12.696
WATER 1670   OW WAT     2    TARGET     7   C6 SPI F  99    DISTANCE (A)  13.519
WATER 1670   OW WAT     2    TARGET     8   C7 SPI F  99    DISTANCE (A)  11.375
WATER 1670   OW WAT     2    TARGET     9   C8 SPI F  99    DISTANCE (A)  10.709
WATER 1670   OW WAT     2    TARGET    10   C9 SPI F  99    DISTANCE (A)   9.405
WATER 1670   OW WAT     2    TARGET    11  C10 SPI F  99    DISTANCE (A)   9.830
WATER 1670   OW WAT     2    TARGET    12  C11 SPI F  99    DISTANCE (A)  10.571
WATER 1670   OW WAT     2    TARGET    13  C12 SPI F  99    DISTANCE (A)   9.249
WATER 1670   OW WAT     2    TARGET    14  C13 SPI F  99    DISTANCE (A)   8.438
WATER 1670   OW WAT     2    TARGET    15  C14 SPI F  99    DISTANCE (A)  10.578
WATER 1670   OW WAT     2    TARGET    16  C15 SPI F  99    DISTANCE (A)   9.704
WATER 1671   OW WAT     4    TARGET     1   C1 SPI F  99    DISTANCE (A)  16.289
WATER 1671   OW WAT     4    TARGET     2   N1 SPI F  99    DISTANCE (A)  15.986
WATER 1671   OW WAT     4    TARGET     3   C2 SPI F  99    DISTANCE (A)  16.825
WATER 1671   OW WAT     4    TARGET     4   C3 SPI F  99    DISTANCE (A)  17.229
WATER 1671   OW WAT     4    TARGET     5   C4 SPI F  99    DISTANCE (A)  18.258
WATER 1671   OW WAT     4    TARGET     6   C5 SPI F  99    DISTANCE (A)  17.757
WATER 1671   OW WAT     4    TARGET     7   C6 SPI F  99    DISTANCE (A)  17.382
WATER 1671   OW WAT     4    TARGET     8   C7 SPI F  99    DISTANCE (A)  18.567
WATER 1671   OW WAT     4    TARGET     9   C8 SPI F  99    DISTANCE (A)  19.164
WATER 1671   OW WAT     4    TARGET    10   C9 SPI F  99    DISTANCE (A)  20.449
WATER 1671   OW WAT     4    TARGET    11  C10 SPI F  99    DISTANCE (A)  20.225
WATER 1671   OW WAT     4    TARGET    12  C11 SPI F  99    DISTANCE (A)  19.641
WATER 1671   OW WAT     4    TARGET    13  C12 SPI F  99    DISTANCE (A)  20.931
WATER 1671   OW WAT     4    TARGET    14  C13 SPI F  99    DISTANCE (A)  21.449
WATER 1671   OW WAT     4    TARGET    15  C14 SPI F  99    DISTANCE (A)  19.670
WATER 1671   OW WAT     4    TARGET    16  C15 SPI F  99    DISTANCE (A)  20.692
WATER 1672   OW WAT     5    TARGET     1   C1 SPI F  99    DISTANCE (A)  14.610
WATER 1672   OW WAT     5    TARGET     2   N1 SPI F  99    DISTANCE (A)  14.910
WATER 1672   OW WAT     5    TARGET     3   C2 SPI F  99    DISTANCE (A)  13.861
WATER 1672   OW WAT     5    TARGET     4   C3 SPI F  99    DISTANCE (A)  13.842
WATER 1672   OW WAT     5    TARGET     5   C4 SPI F  99    DISTANCE (A)  13.251
WATER 1672   OW WAT     5    TARGET     6   C5 SPI F  99    DISTANCE (A)  13.983
WATER 1672   OW WAT     5    TARGET     7   C6 SPI F  99    DISTANCE (A)  13.987
WATER 1672   OW WAT     5    TARGET     8   C7 SPI F  99    DISTANCE (A)  13.745
WATER 1672   OW WAT     5    TARGET     9   C8 SPI F  99    DISTANCE (A)  13.310
WATER 1672   OW WAT     5    TARGET    10   C9 SPI F  99    DISTANCE (A)  11.798
WATER 1672   OW WAT     5    TARGET    11  C10 SPI F  99    DISTANCE (A)  11.156
WATER 1672   OW WAT     5    TARGET    12  C11 SPI F  99    DISTANCE (A)  11.698
WATER 1672   OW WAT     5    TARGET    13  C12 SPI F  99    DISTANCE (A)  11.920
WATER 1672   OW WAT     5    TARGET    14  C13 SPI F  99    DISTANCE (A)  11.420
WATER 1672   OW WAT     5    TARGET    15  C14 SPI F  99    DISTANCE (A)  13.422
WATER 1672   OW WAT     5    TARGET    16  C15 SPI F  99    DISTANCE (A)  11.306
WATER 1673   OW WAT     6    TARGET     1   C1 SPI F  99    DISTANCE (A)  15.761
WATER 1673   OW WAT     6    TARGET     2   N1 SPI F  99    DISTANCE (A)  15.387
WATER 1673   OW WAT     6    TARGET     3   C2 SPI F  99    DISTANCE (A)  16.590
WATER 1673   OW WAT     6    TARGET     4   C3 SPI F  99    DISTANCE (A)  17.052
WATER 1673   OW WAT     6    TARGET     5   C4 SPI F  99    DISTANCE (A)  17.861
WATER 1673   OW WAT     6    TARGET     6   C5 SPI F  99    DISTANCE (A)  17.081
WATER 1673   OW WAT     6    TARGET     7   C6 SPI F  99    DISTANCE (A)  16.635
WATER 1673   OW WAT     6    TARGET     8   C7 SPI F  99    DISTANCE (A)  18.227
WATER 1673   OW WAT     6    TARGET     9   C8 SPI F  99    DISTANCE (A)  19.081
WATER 1673   OW WAT     6    TARGET    10   C9 SPI F  99    DISTANCE (A)  20.353
WATER 1673   OW WAT     6    TARGET    11  C10 SPI F  99    DISTANCE (A)  20.078
WATER 1673   OW WAT     6    TARGET    12  C11 SPI F  99    DISTANCE (A)  19.250
WATER 1673   OW WAT     6    TARGET    13  C12 SPI F  99    DISTANCE (A)  20.410
WATER 1673   OW WAT     6    TARGET    14  C13 SPI F  99    DISTANCE (A)  21.162
WATER 1673   OW WAT     6    TARGET    15  C14 SPI F  99    DISTANCE (A)  19.136
WATER 1673   OW WAT     6    TARGET    16  C15 SPI F  99    DISTANCE (A)  20.117
WATER 1674   OW WAT     7    TARGET     1   C1 SPI F  99    DISTANCE (A)  16.631
WATER 1674   OW WAT     7    TARGET     2   N1 SPI F  99    DISTANCE (A)  16.289
WATER 1674   OW WAT     7    TARGET     3   C2 SPI F  99    DISTANCE (A)  17.641
WATER 1674   OW WAT     7    TARGET     4   C3 SPI F  99    DISTANCE (A)  18.059
WATER 1674   OW WAT     7    TARGET     5   C4 SPI F  99    DISTANCE (A)  18.659
WATER 1674   OW WAT     7    TARGET     6   C5 SPI F  99    DISTANCE (A)  17.699
WATER 1674   OW WAT     7    TARGET     7   C6 SPI F  99    DISTANCE (A)  17.287
WATER 1674   OW WAT     7    TARGET     8   C7 SPI F  99    DISTANCE (A)  18.980
WATER 1674   OW WAT     7    TARGET     9   C8 SPI F  99    DISTANCE (A)  19.992
WATER 1674   OW WAT     7    TARGET    10   C9 SPI F  99    DISTANCE (A)  21.268
WATER 1674   OW WAT     7    TARGET    11  C10 SPI F  99    DISTANCE (A)  21.030
WATER 1674   OW WAT     7    TARGET    12  C11 SPI F  99    DISTANCE (A)  20.052
WATER 1674   OW WAT     7    TARGET    13  C12 SPI F  99    DISTANCE (A)  20.993
WATER 1674   OW WAT     7    TARGET    14  C13 SPI F  99    DISTANCE (A)  21.899
WATER 1674   OW WAT     7    TARGET    15  C14 SPI F  99    DISTANCE (A)  19.696
WATER 1674   OW WAT     7    TARGET    16  C15 SPI F  99    DISTANCE (A)  20.735
WATER 1675   OW WAT     8    TARGET     1   C1 SPI F  99    DISTANCE (A)   8.675
WATER 1675   OW WAT     8    TARGET     2   N1 SPI F  99    DISTANCE (A)   8.371
WATER 1675   OW WAT     8    TARGET     3   C2 SPI F  99    DISTANCE (A)   9.414
WATER 1675   OW WAT     8    TARGET     4   C3 SPI F  99    DISTANCE (A)   9.937
WATER 1675   OW WAT     8    TARGET     5   C4 SPI F  99    DISTANCE (A)  10.850
WATER 1675   OW WAT     8    TARGET     6   C5 SPI F  99    DISTANCE (A)  10.191
WATER 1675   OW WAT     8    TARGET     7   C6 SPI F  99    DISTANCE (A)   9.697
WATER 1675   OW WAT     8    TARGET     8   C7 SPI F  99    DISTANCE (A)  11.370
WATER 1675   OW WAT     8    TARGET     9   C8 SPI F  99    DISTANCE (A)  12.187
WATER 1675   OW WAT     8    TARGET    10   C9 SPI F  99    DISTANCE (A)  13.356
WATER 1675   OW WAT     8    TARGET    11  C10 SPI F  99    DISTANCE (A)  12.966
WATER 1675   OW WAT     8    TARGET    12  C11 SPI F  99    DISTANCE (A)  12.185
WATER 1675   OW WAT     8    TARGET    13  C12 SPI F  99    DISTANCE (A)  13.576
WATER 1675   OW WAT     8    TARGET    14  C13 SPI F  99    DISTANCE (A)  14.253
WATER 1675   OW WAT     8    TARGET    15  C14 SPI F  99    DISTANCE (A)  12.421
WATER 1675   OW WAT     8    TARGET    16  C15 SPI F  99    DISTANCE (A)  13.174
WATER 1676   OW WAT     9    TARGET     1   C1 SPI F  99    DISTANCE (A)   6.837
WATER 1676   OW WAT     9    TARGET     2   N1 SPI F  99    DISTANCE (A)   7.548
WATER 1676   OW WAT     9    TARGET     3   C2 SPI F  99    DISTANCE (A)   7.064
WATER 1676   OW WAT     9    TARGET     4   C3 SPI F  99    DISTANCE (A)   6.694
WATER 1676   OW WAT     9    TARGET     5   C4 SPI F  99    DISTANCE (A)   7.482
WATER 1676   OW WAT     9    TARGET     6   C5 SPI F  99    DISTANCE (A)   7.321
WATER 1676   OW WAT     9    TARGET     7   C6 SPI F  99    DISTANCE (A)   7.676
WATER 1676   OW WAT     9    TARGET     8   C7 SPI F  99    DISTANCE (A)   7.327
WATER 1676   OW WAT     9    TARGET     9   C8 SPI F  99    DISTANCE (A)   7.842
WATER 1676   OW WAT     9    TARGET    10   C9 SPI F  99    DISTANCE (A)   9.271
WATER 1676   OW WAT     9    TARGET    11  C10 SPI F  99    DISTANCE (A)   9.438
WATER 1676   OW WAT     9    TARGET    12  C11 SPI F  99    DISTANCE (A)   8.995
WATER 1676   OW WAT     9    TARGET    13  C12 SPI F  99    DISTANCE (A)   9.771
WATER 1676   OW WAT     9    TARGET    14  C13 SPI F  99    DISTANCE (A)  10.155
WATER 1676   OW WAT     9    TARGET    15  C14 SPI F  99    DISTANCE (A)   8.418
WATER 1676   OW WAT     9    TARGET    16  C15 SPI F  99    DISTANCE (A)   9.910
WATER 1677   OW WAT    10    TARGET     1   C1 SPI F  99    DISTANCE (A)  13.703
WATER 1677   OW WAT    10    TARGET     2   N1 SPI F  99    DISTANCE (A)  13.986
WATER 1677   OW WAT    10    TARGET     3   C2 SPI F  99    DISTANCE (A)  12.472
WATER 1677   OW WAT    10    TARGET     4   C3 SPI F  99    DISTANCE (A)  12.486
WATER 1677   OW WAT    10    TARGET     5   C4 SPI F  99    DISTANCE (A)  12.591
WATER 1677   OW WAT    10    TARGET     6   C5 SPI F  99    DISTANCE (A)  13.762
WATER 1677   OW WAT    10    TARGET     7   C6 SPI F  99    DISTANCE (A)  13.740
WATER 1677   OW WAT    10    TARGET     8   C7 SPI F  99    DISTANCE (A)  13.093
WATER 1677   OW WAT    10    TARGET     9   C8 SPI F  99    DISTANCE (A)  12.176
WATER 1677   OW WAT    10    TARGET    10   C9 SPI F  99    DISTANCE (A)  10.858
WATER 1677   OW WAT    10    TARGET    11  C10 SPI F  99    DISTANCE (A)  10.205
WATER 1677   OW WAT    10    TARGET    12  C11 SPI F  99    DISTANCE (A)  11.304
WATER 1677   OW WAT    10    TARGET    13  C12 SPI F  99    DISTANCE (A)  12.281
WATER 1677   OW WAT    10    TARGET    14  C13 SPI F  99    DISTANCE (A)  11.298
WATER 1677   OW WAT    10    TARGET    15  C14 SPI F  99    DISTANCE (A)  13.457
WATER 1677   OW WAT    10    TARGET    16  C15 SPI F  99    DISTANCE (A)  11.717
WATER 1678   OW WAT    11    TARGET     1   C1 SPI F  99    DISTANCE (A)  11.271
WATER 1678   OW WAT    11    TARGET     2   N1 SPI F  99    DISTANCE (A)  10.884
WATER 1678   OW WAT    11    TARGET     3   C2 SPI F  99    DISTANCE (A)  12.049
WATER 1678   OW WAT    11    TARGET     4   C3 SPI F  99    DISTANCE (A)  12.585
WATER 1678   OW WAT    11    TARGET     5   C4 SPI F  99    DISTANCE (A)  13.470
WATER 1678   OW WAT    11    TARGET     6   C5 SPI F  99    DISTANCE (A)  12.756
WATER 1678   OW WAT    11    TARGET     7   C6 SPI F  99    DISTANCE (A)  12.244
WATER 1678   OW WAT    11    TARGET     8   C7 SPI F  99    DISTANCE (A)  13.954
WATER 1678   OW WAT    11    TARGET     9   C8 SPI F  99    DISTANCE (A)  14.784
WATER 1678   OW WAT    11    TARGET    10   C9 SPI F  99    DISTANCE (A)  15.983
WATER 1678   OW WAT    11    TARGET    11  C10 SPI F  99    DISTANCE (A)  15.614
WATER 1678   OW WAT    11    TARGET    12  C11 SPI F  99    DISTANCE (A)  14.813
WATER 1678   OW WAT    11    TARGET    13  C12 SPI F  99    DISTANCE (A)  16.149
WATER 1678   OW WAT    11    TARGET    14  C13 SPI F  99    DISTANCE (A)  16.858
WATER 1678   OW WAT    11    TARGET    15  C14 SPI F  99    DISTANCE (A)  14.957
WATER 1678   OW WAT    11    TARGET    16  C15 SPI F  99    DISTANCE (A)  15.765
WATER 1679   OW WAT    12    TARGET     1   C1 SPI F  99    DISTANCE (A)  10.263
WATER 1679   OW WAT    12    TARGET     2   N1 SPI F  99    DISTANCE (A)   9.326
WATER 1679   OW WAT    12    TARGET     3   C2 SPI F  99    DISTANCE (A)   9.676
WATER 1679   OW WAT    12    TARGET     4   C3 SPI F  99    DISTANCE (A)  10.917
WATER 1679   OW WAT    12    TARGET     5   C4 SPI F  99    DISTANCE (A)  12.008
WATER 1679   OW WAT    12    TARGET     6   C5 SPI F  99    DISTANCE (A)  12.361
WATER 1679   OW WAT    12    TARGET     7   C6 SPI F  99    DISTANCE (A)  11.283
WATER 1679   OW WAT    12    TARGET     8   C7 SPI F  99    DISTANCE (A)  13.318
WATER 1679   OW WAT    12    TARGET     9   C8 SPI F  99    DISTANCE (A)  13.257
WATER 1679   OW WAT    12    TARGET    10   C9 SPI F  99    DISTANCE (A)  13.000
WATER 1679   OW WAT    12    TARGET    11  C10 SPI F  99    DISTANCE (A)  11.675
WATER 1679   OW WAT    12    TARGET    12  C11 SPI F  99    DISTANCE (A)  11.752
WATER 1679   OW WAT    12    TARGET    13  C12 SPI F  99    DISTANCE (A)  14.236
WATER 1679   OW WAT    12    TARGET    14  C13 SPI F  99    DISTANCE (A)  14.161
WATER 1679   OW WAT    12    TARGET    15  C14 SPI F  99    DISTANCE (A)  14.464
WATER 1679   OW WAT    12    TARGET    16  C15 SPI F  99    DISTANCE (A)  13.029
WATER 1680   OW WAT    13    TARGET     1   C1 SPI F  99    DISTANCE (A)  17.252
WATER 1680   OW WAT    13    TARGET     2   N1 SPI F  99    DISTANCE (A)  17.160
WATER 1680   OW WAT    13    TARGET     3   C2 SPI F  99    DISTANCE (A)  17.800
WATER 1680   OW WAT    13    TARGET     4   C3 SPI F  99    DISTANCE (A)  17.990
WATER 1680   OW WAT    13    TARGET     5   C4 SPI F  99    DISTANCE (A)  18.905
WATER 1680   OW WAT    13    TARGET     6   C5 SPI F  99    DISTANCE (A)  18.404
WATER 1680   OW WAT    13    TARGET     7   C6 SPI F  99    DISTANCE (A)  18.235
WATER 1680   OW WAT    13    TARGET     8   C7 SPI F  99    DISTANCE (A)  19.000
WATER 1680   OW WAT    13    TARGET     9   C8 SPI F  99    DISTANCE (A)  19.593
WATER 1680   OW WAT    13    TARGET    10   C9 SPI F  99    DISTANCE (A)  20.978
WATER 1680   OW WAT    13    TARGET    11  C10 SPI F  99    DISTANCE (A)  20.946
WATER 1680   OW WAT    13    TARGET    12  C11 SPI F  99    DISTANCE (A)  20.372
WATER 1680   OW WAT    13    TARGET    13  C12 SPI F  99    DISTANCE (A)  21.372
WATER 1680   OW WAT    13    TARGET    14  C13 SPI F  99    DISTANCE (A)  21.889
WATER 1680   OW WAT    13    TARGET    15  C14 SPI F  99    DISTANCE (A)  20.006
WATER 1680   OW WAT    13    TARGET    16  C15 SPI F  99    DISTANCE (A)  21.320
WATER 1681   OW WAT    14    TARGET     1   C1 SPI F  99    DISTANCE (A)   9.388
WATER 1681   OW WAT    14    TARGET     2   N1 SPI F  99    DISTANCE (A)   9.762
WATER 1681   OW WAT    14    TARGET     3   C2 SPI F  99    DISTANCE (A)   9.757
WATER 1681   OW WAT    14    TARGET     4   C3 SPI F  99    DISTANCE (A)   9.739
WATER 1681   OW WAT    14    TARGET     5   C4 SPI F  99    DISTANCE (A)   8.452
WATER 1681   OW WAT    14    TARGET     6   C5 SPI F  99    DISTANCE (A)   7.984
WATER 1681   OW WAT    14    TARGET     7   C6 SPI F  99    DISTANCE (A)   7.988
WATER 1681   OW WAT    14    TARGET     8   C7 SPI F  99    DISTANCE (A)   8.979
WATER 1681   OW WAT    14    TARGET     9   C8 SPI F  99    DISTANCE (A)   9.780
WATER 1681   OW WAT    14    TARGET    10   C9 SPI F  99    DISTANCE (A)   9.019
WATER 1681   OW WAT    14    TARGET    11  C10 SPI F  99    DISTANCE (A)   8.443
WATER 1681   OW WAT    14    TARGET    12  C11 SPI F  99    DISTANCE (A)   7.521
WATER 1681   OW WAT    14    TARGET    13  C12 SPI F  99    DISTANCE (A)   7.037
WATER 1681   OW WAT    14    TARGET    14  C13 SPI F  99    DISTANCE (A)   8.036
WATER 1681   OW WAT    14    TARGET    15  C14 SPI F  99    DISTANCE (A)   8.004
WATER 1681   OW WAT    14    TARGET    16  C15 SPI F  99    DISTANCE (A)   6.310
WATER 1682   OW WAT    15    TARGET     1   C1 SPI F  99    DISTANCE (A)  16.938
WATER 1682   OW WAT    15    TARGET     2   N1 SPI F  99    DISTANCE (A)  16.010
WATER 1682   OW WAT    15    TARGET     3   C2 SPI F  99    DISTANCE (A)  18.277
WATER 1682   OW WAT    15    TARGET     4   C3 SPI F  99    DISTANCE (A)  19.214
WATER 1682   OW WAT    15    TARGET     5   C4 SPI F  99    DISTANCE (A)  19.503
WATER 1682   OW WAT    15    TARGET     6   C5 SPI F  99    DISTANCE (A)  18.184
WATER 1682   OW WAT    15    TARGET     7   C6 SPI F  99    DISTANCE (A)  17.200
WATER 1682   OW WAT    15    TARGET     8   C7 SPI F  99    DISTANCE (A)  20.378
WATER 1682   OW WAT    15    TARGET     9   C8 SPI F  99    DISTANCE (A)  21.693
WATER 1682   OW WAT    15    TARGET    10   C9 SPI F  99    DISTANCE (A)  22.487
WATER 1682   OW WAT    15    TARGET    11  C10 SPI F  99    DISTANCE (A)  21.734
WATER 1682   OW WAT    15    TARGET    12  C11 SPI F  99    DISTANCE (A)  20.412
WATER 1682   OW WAT    15    TARGET    13  C12 SPI F  99    DISTANCE (A)  21.626
WATER 1682   OW WAT    15    TARGET    14  C13 SPI F  99    DISTANCE (A)  22.854
WATER 1682   OW WAT    15    TARGET    15  C14 SPI F  99    DISTANCE (A)  20.802
WATER 1682   OW WAT    15    TARGET    16  C15 SPI F  99    DISTANCE (A)  20.832
WATER 1683   OW WAT    16    TARGET     1   C1 SPI F  99    DISTANCE (A)  13.165
WATER 1683   OW WAT    16    TARGET     2   N1 SPI F  99    DISTANCE (A)  14.245
WATER 1683   OW WAT    16    TARGET     3   C2 SPI F  99    DISTANCE (A)  13.787
WATER 1683   OW WAT    16    TARGET     4   C3 SPI F  99    DISTANCE (A)  12.836
WATER 1683   OW WAT    16    TARGET     5   C4 SPI F  99    DISTANCE (A)  12.273
WATER 1683   OW WAT    16    TARGET     6   C5 SPI F  99    DISTANCE (A)  11.699
WATER 1683   OW WAT    16    TARGET     7   C6 SPI F  99    DISTANCE (A)  12.741
WATER 1683   OW WAT    16    TARGET     8   C7 SPI F  99    DISTANCE (A)  11.285
WATER 1683   OW WAT    16    TARGET     9   C8 SPI F  99    DISTANCE (A)  12.091
WATER 1683   OW WAT    16    TARGET    10   C9 SPI F  99    DISTANCE (A)  13.321
WATER 1683   OW WAT    16    TARGET    11  C10 SPI F  99    DISTANCE (A)  14.180
WATER 1683   OW WAT    16    TARGET    12  C11 SPI F  99    DISTANCE (A)  13.481
WATER 1683   OW WAT    16    TARGET    13  C12 SPI F  99    DISTANCE (A)  12.253
WATER 1683   OW WAT    16    TARGET    14  C13 SPI F  99    DISTANCE (A)  13.006
WATER 1683   OW WAT    16    TARGET    15  C14 SPI F  99    DISTANCE (A)  10.907
WATER 1683   OW WAT    16    TARGET    16  C15 SPI F  99    DISTANCE (A)  13.175
WATER 1684   OW WAT    17    TARGET     1   C1 SPI F  99    DISTANCE (A)  14.485
WATER 1684   OW WAT    17    TARGET     2   N1 SPI F  99    DISTANCE (A)  13.937
WATER 1684   OW WAT    17    TARGET     3   C2 SPI F  99    DISTANCE (A)  15.228
WATER 1684   OW WAT    17    TARGET     4   C3 SPI F  99    DISTANCE (A)  15.869
WATER 1684   OW WAT    17    TARGET     5   C4 SPI F  99    DISTANCE (A)  16.821
WATER 1684   OW WAT    17    TARGET     6   C5 SPI F  99    DISTANCE (A)  16.119
WATER 1684   OW WAT    17    TARGET     7   C6 SPI F  99    DISTANCE (A)  15.504
WATER 1684   OW WAT    17    TARGET     8   C7 SPI F  99    DISTANCE (A)  17.366
WATER 1684   OW WAT    17    TARGET     9   C8 SPI F  99    DISTANCE (A)  18.154
WATER 1684   OW WAT    17    TARGET    10   C9 SPI F  99    DISTANCE (A)  19.322
WATER 1684   OW WAT    17    TARGET    11  C10 SPI F  99    DISTANCE (A)  18.888
WATER 1684   OW WAT    17    TARGET    12  C11 SPI F  99    DISTANCE (A)  18.114
WATER 1684   OW WAT    17    TARGET    13  C12 SPI F  99    DISTANCE (A)  19.559
WATER 1684   OW WAT    17    TARGET    14  C13 SPI F  99    DISTANCE (A)  20.247
WATER 1684   OW WAT    17    TARGET    15  C14 SPI F  99    DISTANCE (A)  18.400
WATER 1684   OW WAT    17    TARGET    16  C15 SPI F  99    DISTANCE (A)  19.111
WATER 1685   OW WAT    18    TARGET     1   C1 SPI F  99    DISTANCE (A)  18.521
WATER 1685   OW WAT    18    TARGET     2   N1 SPI F  99    DISTANCE (A)  18.750
WATER 1685   OW WAT    18    TARGET     3   C2 SPI F  99    DISTANCE (A)  19.419
WATER 1685   OW WAT    18    TARGET     4   C3 SPI F  99    DISTANCE (A)  19.277
WATER 1685   OW WAT    18    TARGET     5   C4 SPI F  99    DISTANCE (A)  19.589
WATER 1685   OW WAT    18    TARGET     6   C5 SPI F  99    DISTANCE (A)  18.750
WATER 1685   OW WAT    18    TARGET     7   C6 SPI F  99    DISTANCE (A)  18.911
WATER 1685   OW WAT    18    TARGET     8   C7 SPI F  99    DISTANCE (A)  19.350
WATER 1685   OW WAT    18    TARGET     9   C8 SPI F  99    DISTANCE (A)  20.263
WATER 1685   OW WAT    18    TARGET    10   C9 SPI F  99    DISTANCE (A)  21.713
WATER 1685   OW WAT    18    TARGET    11  C10 SPI F  99    DISTANCE (A)  21.970
WATER 1685   OW WAT    18    TARGET    12  C11 SPI F  99    DISTANCE (A)  21.109
WATER 1685   OW WAT    18    TARGET    13  C12 SPI F  99    DISTANCE (A)  21.281
WATER 1685   OW WAT    18    TARGET    14  C13 SPI F  99    DISTANCE (A)  22.108
WATER 1685   OW WAT    18    TARGET    15  C14 SPI F  99    DISTANCE (A)  19.796
WATER 1685   OW WAT    18    TARGET    16  C15 SPI F  99    DISTANCE (A)  21.526
WATER 1686   OW WAT    19    TARGET     1   C1 SPI F  99    DISTANCE (A)  18.629
WATER 1686   OW WAT    19    TARGET     2   N1 SPI F  99    DISTANCE (A)  18.637
WATER 1686   OW WAT    19    TARGET     3   C2 SPI F  99    DISTANCE (A)  18.567
WATER 1686   OW WAT    19    TARGET     4   C3 SPI F  99    DISTANCE (A)  18.671
WATER 1686   OW WAT    19    TARGET     5   C4 SPI F  99    DISTANCE (A)  19.935
WATER 1686   OW WAT    19    TARGET     6   C5 SPI F  99    DISTANCE (A)  20.006
WATER 1686   OW WAT    19    TARGET     7   C6 SPI F  99    DISTANCE (A)  19.926
WATER 1686   OW WAT    19    TARGET     8   C7 SPI F  99    DISTANCE (A)  19.977
WATER 1686   OW WAT    19    TARGET     9   C8 SPI F  99    DISTANCE (A)  20.010
WATER 1686   OW WAT    19    TARGET    10   C9 SPI F  99    DISTANCE (A)  21.259
WATER 1686   OW WAT    19    TARGET    11  C10 SPI F  99    DISTANCE (A)  21.275
WATER 1686   OW WAT    19    TARGET    12  C11 SPI F  99    DISTANCE (A)  21.225
WATER 1686   OW WAT    19    TARGET    13  C12 SPI F  99    DISTANCE (A)  22.481
WATER 1686   OW WAT    19    TARGET    14  C13 SPI F  99    DISTANCE (A)  22.500
WATER 1686   OW WAT    19    TARGET    15  C14 SPI F  99    DISTANCE (A)  21.292
WATER 1686   OW WAT    19    TARGET    16  C15 SPI F  99    DISTANCE (A)  22.474
WATER 1687   OW WAT    20    TARGET     1   C1 SPI F  99    DISTANCE (A)   5.720
WATER 1687   OW WAT    20    TARGET     2   N1 SPI F  99    DISTANCE (A)   5.965
WATER 1687   OW WAT    20    TARGET     3   C2 SPI F  99    DISTANCE (A)   6.943
WATER 1687   OW WAT    20    TARGET     4   C3 SPI F  99    DISTANCE (A)   7.108
WATER 1687   OW WAT    20    TARGET     5   C4 SPI F  99    DISTANCE (A)   7.251
WATER 1687   OW WAT    20    TARGET     6   C5 SPI F  99    DISTANCE (A)   6.094
WATER 1687   OW WAT    20    TARGET     7   C6 SPI F  99    DISTANCE (A)   5.913
WATER 1687   OW WAT    20    TARGET     8   C7 SPI F  99    DISTANCE (A)   7.621
WATER 1687   OW WAT    20    TARGET     9   C8 SPI F  99    DISTANCE (A)   8.904
WATER 1687   OW WAT    20    TARGET    10   C9 SPI F  99    DISTANCE (A)  10.015
WATER 1687   OW WAT    20    TARGET    11  C10 SPI F  99    DISTANCE (A)   9.770
WATER 1687   OW WAT    20    TARGET    12  C11 SPI F  99    DISTANCE (A)   8.601
WATER 1687   OW WAT    20    TARGET    13  C12 SPI F  99    DISTANCE (A)   9.345
WATER 1687   OW WAT    20    TARGET    14  C13 SPI F  99    DISTANCE (A)  10.408
WATER 1687   OW WAT    20    TARGET    15  C14 SPI F  99    DISTANCE (A)   8.143
WATER 1687   OW WAT    20    TARGET    16  C15 SPI F  99    DISTANCE (A)   9.068
WATER 1688   OW WAT    21    TARGET     1   C1 SPI F  99    DISTANCE (A)   5.346
WATER 1688   OW WAT    21    TARGET     2   N1 SPI F  99    DISTANCE (A)   5.288
WATER 1688   OW WAT    21    TARGET     3   C2 SPI F  99    DISTANCE (A)   5.252
WATER 1688   OW WAT    21    TARGET     4   C3 SPI F  99    DISTANCE (A)   5.825
WATER 1688   OW WAT    21    TARGET     5   C4 SPI F  99    DISTANCE (A)   7.205
WATER 1688   OW WAT    21    TARGET     6   C5 SPI F  99    DISTANCE (A)   7.235
WATER 1688   OW WAT    21    TARGET     7   C6 SPI F  99    DISTANCE (A)   6.797
WATER 1688   OW WAT    21    TARGET     8   C7 SPI F  99    DISTANCE (A)   7.890
WATER 1688   OW WAT    21    TARGET     9   C8 SPI F  99    DISTANCE (A)   8.227
WATER 1688   OW WAT    21    TARGET    10   C9 SPI F  99    DISTANCE (A)   9.161
WATER 1688   OW WAT    21    TARGET    11  C10 SPI F  99    DISTANCE (A)   8.626
WATER 1688   OW WAT    21    TARGET    12  C11 SPI F  99    DISTANCE (A)   8.292
WATER 1688   OW WAT    21    TARGET    13  C12 SPI F  99    DISTANCE (A)  10.144
WATER 1688   OW WAT    21    TARGET    14  C13 SPI F  99    DISTANCE (A)  10.394
WATER 1688   OW WAT    21    TARGET    15  C14 SPI F  99    DISTANCE (A)   9.299
WATER 1688   OW WAT    21    TARGET    16  C15 SPI F  99    DISTANCE (A)   9.645
WATER 1689   OW WAT    22    TARGET     1   C1 SPI F  99    DISTANCE (A)  13.996
WATER 1689   OW WAT    22    TARGET     2   N1 SPI F  99    DISTANCE (A)  14.017
WATER 1689   OW WAT    22    TARGET     3   C2 SPI F  99    DISTANCE (A)  14.179
WATER 1689   OW WAT    22    TARGET     4   C3 SPI F  99    DISTANCE (A)  14.427
WATER 1689   OW WAT    22    TARGET     5   C4 SPI F  99    DISTANCE (A)  13.368
WATER 1689   OW WAT    22    TARGET     6   C5 SPI F  99    DISTANCE (A)  13.107
WATER 1689   OW WAT    22    TARGET     7   C6 SPI F  99    DISTANCE (A)  12.816
WATER 1689   OW WAT    22    TARGET     8   C7 SPI F  99    DISTANCE (A)  14.072
WATER 1689   OW WAT    22    TARGET     9   C8 SPI F  99    DISTANCE (A)  14.596
WATER 1689   OW WAT    22    TARGET    10   C9 SPI F  99    DISTANCE (A)  13.512
WATER 1689   OW WAT    22    TARGET    11  C10 SPI F  99    DISTANCE (A)  12.724
WATER 1689   OW WAT    22    TARGET    12  C11 SPI F  99    DISTANCE (A)  12.143
WATER 1689   OW WAT    22    TARGET    13  C12 SPI F  99    DISTANCE (A)  12.043
WATER 1689   OW WAT    22    TARGET    14  C13 SPI F  99    DISTANCE (A)  12.652
WATER 1689   OW WAT    22    TARGET    15  C14 SPI F  99    DISTANCE (A)  13.259
WATER 1689   OW WAT    22    TARGET    16  C15 SPI F  99    DISTANCE (A)  11.176
WATER 1690   OW WAT    23    TARGET     1   C1 SPI F  99    DISTANCE (A)   4.114
WATER 1690   OW WAT    23    TARGET     2   N1 SPI F  99    DISTANCE (A)   3.150
WATER 1690   OW WAT    23    TARGET     3   C2 SPI F  99    DISTANCE (A)   5.166
WATER 1690   OW WAT    23    TARGET     4   C3 SPI F  99    DISTANCE (A)   6.284
WATER 1690   OW WAT    23    TARGET     5   C4 SPI F  99    DISTANCE (A)   7.020
WATER 1690   OW WAT    23    TARGET     6   C5 SPI F  99    DISTANCE (A)   6.190
WATER 1690   OW WAT    23    TARGET     7   C6 SPI F  99    DISTANCE (A)   5.064
WATER 1690   OW WAT    23    TARGET     8   C7 SPI F  99    DISTANCE (A)   8.152
WATER 1690   OW WAT    23    TARGET     9   C8 SPI F  99    DISTANCE (A)   9.142
WATER 1690   OW WAT    23    TARGET    10   C9 SPI F  99    DISTANCE (A)   9.826
WATER 1690   OW WAT    23    TARGET    11  C10 SPI F  99    DISTANCE (A)   8.948
WATER 1690   OW WAT    23    TARGET    12  C11 SPI F  99    DISTANCE (A)   7.925
WATER 1690   OW WAT    23    TARGET    13  C12 SPI F  99    DISTANCE (A)   9.782
WATER 1690   OW WAT    23    TARGET    14  C13 SPI F  99    DISTANCE (A)  10.605
WATER 1690   OW WAT    23    TARGET    15  C14 SPI F  99    DISTANCE (A)   9.091
WATER 1690   OW WAT    23    TARGET    16  C15 SPI F  99    DISTANCE (A)   8.885
WATER 1691   OW WAT    24    TARGET     1   C1 SPI F  99    DISTANCE (A)   3.703
WATER 1691   OW WAT    24    TARGET     2   N1 SPI F  99    DISTANCE (A)   4.659
WATER 1691   OW WAT    24    TARGET     3   C2 SPI F  99    DISTANCE (A)   3.269
WATER 1691   OW WAT    24    TARGET     4   C3 SPI F  99    DISTANCE (A)   3.033
WATER 1691   OW WAT    24    TARGET     5   C4 SPI F  99    DISTANCE (A)   2.144
WATER 1691   OW WAT    24    TARGET     6   C5 SPI F  99    DISTANCE (A)   2.703
WATER 1691   OW WAT    24    TARGET     7   C6 SPI F  99    DISTANCE (A)   2.952
WATER 1691   OW WAT    24    TARGET     8   C7 SPI F  99    DISTANCE (A)   3.290
WATER 1691   OW WAT    24    TARGET     9   C8 SPI F  99    DISTANCE (A)   3.851
WATER 1691   OW WAT    24    TARGET    10   C9 SPI F  99    DISTANCE (A)   3.347
WATER 1691   OW WAT    24    TARGET    11  C10 SPI F  99    DISTANCE (A)   2.179
WATER 1691   OW WAT    24    TARGET    12  C11 SPI F  99    DISTANCE (A)   0.916
WATER 1691   OW WAT    24    TARGET    13  C12 SPI F  99    DISTANCE (A)   3.030
WATER 1691   OW WAT    24    TARGET    14  C13 SPI F  99    DISTANCE (A)   3.623
WATER 1691   OW WAT    24    TARGET    15  C14 SPI F  99    DISTANCE (A)   3.580
WATER 1691   OW WAT    24    TARGET    16  C15 SPI F  99    DISTANCE (A)   1.662
WATER 1692   OW WAT    25    TARGET     1   C1 SPI F  99    DISTANCE (A)  15.473
WATER 1692   OW WAT    25    TARGET     2   N1 SPI F  99    DISTANCE (A)  16.689
WATER 1692   OW WAT    25    TARGET     3   C2 SPI F  99    DISTANCE (A)  15.605
WATER 1692   OW WAT    25    TARGET     4   C3 SPI F  99    DISTANCE (A)  14.502
WATER 1692   OW WAT    25    TARGET     5   C4 SPI F  99    DISTANCE (A)  13.061
WATER 1692   OW WAT    25    TARGET     6   C5 SPI F  99    DISTANCE (A)  13.011
WATER 1692   OW WAT    25    TARGET     7   C6 SPI F  99    DISTANCE (A)  14.220
WATER 1692   OW WAT    25    TARGET     8   C7 SPI F  99    DISTANCE (A)  12.078
WATER 1692   OW WAT    25    TARGET     9   C8 SPI F  99    DISTANCE (A)  12.400
WATER 1692   OW WAT    25    TARGET    10   C9 SPI F  99    DISTANCE (A)  12.243
WATER 1692   OW WAT    25    TARGET    11  C10 SPI F  99    DISTANCE (A)  13.168
WATER 1692   OW WAT    25    TARGET    12  C11 SPI F  99    DISTANCE (A)  12.868
WATER 1692   OW WAT    25    TARGET    13  C12 SPI F  99    DISTANCE (A)  10.412
WATER 1692   OW WAT    25    TARGET    14  C13 SPI F  99    DISTANCE (A)  10.805
WATER 1692   OW WAT    25    TARGET    15  C14 SPI F  99    DISTANCE (A)  10.609
WATER 1692   OW WAT    25    TARGET    16  C15 SPI F  99    DISTANCE (A)  11.502
WATER 1693   OW WAT    26    TARGET     1   C1 SPI F  99    DISTANCE (A)  16.077
WATER 1693   OW WAT    26    TARGET     2   N1 SPI F  99    DISTANCE (A)  17.117
WATER 1693   OW WAT    26    TARGET     3   C2 SPI F  99    DISTANCE (A)  15.522
WATER 1693   OW WAT    26    TARGET     4   C3 SPI F  99    DISTANCE (A)  14.621
WATER 1693   OW WAT    26    TARGET     5   C4 SPI F  99    DISTANCE (A)  13.437
WATER 1693   OW WAT    26    TARGET     6   C5 SPI F  99    DISTANCE (A)  14.126
WATER 1693   OW WAT    26    TARGET     7   C6 SPI F  99    DISTANCE (A)  15.043
WATER 1693   OW WAT    26    TARGET     8   C7 SPI F  99    DISTANCE (A)  12.881
WATER 1693   OW WAT    26    TARGET     9   C8 SPI F  99    DISTANCE (A)  12.426
WATER 1693   OW WAT    26    TARGET    10   C9 SPI F  99    DISTANCE (A)  11.290
WATER 1693   OW WAT    26    TARGET    11  C10 SPI F  99    DISTANCE (A)  11.848
WATER 1693   OW WAT    26    TARGET    12  C11 SPI F  99    DISTANCE (A)  12.342
WATER 1693   OW WAT    26    TARGET    13  C12 SPI F  99    DISTANCE (A)  10.600
WATER 1693   OW WAT    26    TARGET    14  C13 SPI F  99    DISTANCE (A)  10.065
WATER 1693   OW WAT    26    TARGET    15  C14 SPI F  99    DISTANCE (A)  11.811
WATER 1693   OW WAT    26    TARGET    16  C15 SPI F  99    DISTANCE (A)  11.217
WATER 1694   OW WAT    27    TARGET     1   C1 SPI F  99    DISTANCE (A)   2.242
WATER 1694   OW WAT    27    TARGET     2   N1 SPI F  99    DISTANCE (A)   1.058
WATER 1694   OW WAT    27    TARGET     3   C2 SPI F  99    DISTANCE (A)   3.419
WATER 1694   OW WAT    27    TARGET     4   C3 SPI F  99    DISTANCE (A)   4.664
WATER 1694   OW WAT    27    TARGET     5   C4 SPI F  99    DISTANCE (A)   4.995
WATER 1694   OW WAT    27    TARGET     6   C5 SPI F  99    DISTANCE (A)   4.138
WATER 1694   OW WAT    27    TARGET     7   C6 SPI F  99    DISTANCE (A)   2.661
WATER 1694   OW WAT    27    TARGET     8   C7 SPI F  99    DISTANCE (A)   6.397
WATER 1694   OW WAT    27    TARGET     9   C8 SPI F  99    DISTANCE (A)   7.433
WATER 1694   OW WAT    27    TARGET    10   C9 SPI F  99    DISTANCE (A)   7.747
WATER 1694   OW WAT    27    TARGET    11  C10 SPI F  99    DISTANCE (A)   6.658
WATER 1694   OW WAT    27    TARGET    12  C11 SPI F  99    DISTANCE (A)   5.477
WATER 1694   OW WAT    27    TARGET    13  C12 SPI F  99    DISTANCE (A)   7.445
WATER 1694   OW WAT    27    TARGET    14  C13 SPI F  99    DISTANCE (A)   8.336
WATER 1694   OW WAT    27    TARGET    15  C14 SPI F  99    DISTANCE (A)   7.117
WATER 1694   OW WAT    27    TARGET    16  C15 SPI F  99    DISTANCE (A)   6.296
WATER 1695   OW WAT    28    TARGET     1   C1 SPI F  99    DISTANCE (A)   4.201
WATER 1695   OW WAT    28    TARGET     2   N1 SPI F  99    DISTANCE (A)   4.607
WATER 1695   OW WAT    28    TARGET     3   C2 SPI F  99    DISTANCE (A)   3.273
WATER 1695   OW WAT    28    TARGET     4   C3 SPI F  99    DISTANCE (A)   3.639
WATER 1695   OW WAT    28    TARGET     5   C4 SPI F  99    DISTANCE (A)   5.179
WATER 1695   OW WAT    28    TARGET     6   C5 SPI F  99    DISTANCE (A)   5.772
WATER 1695   OW WAT    28    TARGET     7   C6 SPI F  99    DISTANCE (A)   5.559
WATER 1695   OW WAT    28    TARGET     8   C7 SPI F  99    DISTANCE (A)   5.905
WATER 1695   OW WAT    28    TARGET     9   C8 SPI F  99    DISTANCE (A)   5.875
WATER 1695   OW WAT    28    TARGET    10   C9 SPI F  99    DISTANCE (A)   6.545
WATER 1695   OW WAT    28    TARGET    11  C10 SPI F  99    DISTANCE (A)   5.940
WATER 1695   OW WAT    28    TARGET    12  C11 SPI F  99    DISTANCE (A)   5.960
WATER 1695   OW WAT    28    TARGET    13  C12 SPI F  99    DISTANCE (A)   7.956
WATER 1695   OW WAT    28    TARGET    14  C13 SPI F  99    DISTANCE (A)   7.920
WATER 1695   OW WAT    28    TARGET    15  C14 SPI F  99    DISTANCE (A)   7.403
WATER 1695   OW WAT    28    TARGET    16  C15 SPI F  99    DISTANCE (A)   7.448
WATER 1696   OW WAT    29    TARGET     1   C1 SPI F  99    DISTANCE (A)  12.270
WATER 1696   OW WAT    29    TARGET     2   N1 SPI F  99    DISTANCE (A)  11.580
WATER 1696   OW WAT    29    TARGET     3   C2 SPI F  99    DISTANCE (A)  13.556
WATER 1696   OW WAT    29    TARGET     4   C3 SPI F  99    DISTANCE (A)  14.313
WATER 1696   OW WAT    29    TARGET     5   C4 SPI F  99    DISTANCE (A)  14.705
WATER 1696   OW WAT    29    TARGET     6   C5 SPI F  99    DISTANCE (A)  13.479
WATER 1696   OW WAT    29    TARGET     7   C6 SPI F  99    DISTANCE (A)  12.684
WATER 1696   OW WAT    29    TARGET     8   C7 SPI F  99    DISTANCE (A)  15.421
WATER 1696   OW WAT    29    TARGET     9   C8 SPI F  99    DISTANCE (A)  16.669
WATER 1696   OW WAT    29    TARGET    10   C9 SPI F  99    DISTANCE (A)  17.637
WATER 1696   OW WAT    29    TARGET    11  C10 SPI F  99    DISTANCE (A)  17.055
WATER 1696   OW WAT    29    TARGET    12  C11 SPI F  99    DISTANCE (A)  15.824
WATER 1696   OW WAT    29    TARGET    13  C12 SPI F  99    DISTANCE (A)  16.986
WATER 1696   OW WAT    29    TARGET    14  C13 SPI F  99    DISTANCE (A)  18.112
WATER 1696   OW WAT    29    TARGET    15  C14 SPI F  99    DISTANCE (A)  15.979
WATER 1696   OW WAT    29    TARGET    16  C15 SPI F  99    DISTANCE (A)  16.367
WATER 1697   OW WAT    30    TARGET     1   C1 SPI F  99    DISTANCE (A)   4.941
WATER 1697   OW WAT    30    TARGET     2   N1 SPI F  99    DISTANCE (A)   6.232
WATER 1697   OW WAT    30    TARGET     3   C2 SPI F  99    DISTANCE (A)   4.987
WATER 1697   OW WAT    30    TARGET     4   C3 SPI F  99    DISTANCE (A)   4.074
WATER 1697   OW WAT    30    TARGET     5   C4 SPI F  99    DISTANCE (A)   2.543
WATER 1697   OW WAT    30    TARGET     6   C5 SPI F  99    DISTANCE (A)   2.548
WATER 1697   OW WAT    30    TARGET     7   C6 SPI F  99    DISTANCE (A)   3.832
WATER 1697   OW WAT    30    TARGET     8   C7 SPI F  99    DISTANCE (A)   2.301
WATER 1697   OW WAT    30    TARGET     9   C8 SPI F  99    DISTANCE (A)   3.430
WATER 1697   OW WAT    30    TARGET    10   C9 SPI F  99    DISTANCE (A)   3.536
WATER 1697   OW WAT    30    TARGET    11  C10 SPI F  99    DISTANCE (A)   3.661
WATER 1697   OW WAT    30    TARGET    12  C11 SPI F  99    DISTANCE (A)   2.637
WATER 1697   OW WAT    30    TARGET    13  C12 SPI F  99    DISTANCE (A)   1.519
WATER 1697   OW WAT    30    TARGET    14  C13 SPI F  99    DISTANCE (A)   2.969
WATER 1697   OW WAT    30    TARGET    15  C14 SPI F  99    DISTANCE (A)   1.274
WATER 1697   OW WAT    30    TARGET    16  C15 SPI F  99    DISTANCE (A)   1.806
WATER 1698   OW WAT    31    TARGET     1   C1 SPI F  99    DISTANCE (A)  16.610
WATER 1698   OW WAT    31    TARGET     2   N1 SPI F  99    DISTANCE (A)  15.473
WATER 1698   OW WAT    31    TARGET     3   C2 SPI F  99    DISTANCE (A)  16.961
WATER 1698   OW WAT    31    TARGET     4   C3 SPI F  99    DISTANCE (A)  18.159
WATER 1698   OW WAT    31    TARGET     5   C4 SPI F  99    DISTANCE (A)  19.386
WATER 1698   OW WAT    31    TARGET     6   C5 SPI F  99    DISTANCE (A)  18.982
WATER 1698   OW WAT    31    TARGET     7   C6 SPI F  99    DISTANCE (A)  17.853
WATER 1698   OW WAT    31    TARGET     8   C7 SPI F  99    DISTANCE (A)  20.469
WATER 1698   OW WAT    31    TARGET     9   C8 SPI F  99    DISTANCE (A)  20.980
WATER 1698   OW WAT    31    TARGET    10   C9 SPI F  99    DISTANCE (A)  21.619
WATER 1698   OW WAT    31    TARGET    11  C10 SPI F  99    DISTANCE (A)  20.647
WATER 1698   OW WAT    31    TARGET    12  C11 SPI F  99    DISTANCE (A)  20.119
WATER 1698   OW WAT    31    TARGET    13  C12 SPI F  99    DISTANCE (A)  22.337
WATER 1698   OW WAT    31    TARGET    14  C13 SPI F  99    DISTANCE (A)  22.787
WATER 1698   OW WAT    31    TARGET    15  C14 SPI F  99    DISTANCE (A)  21.711
WATER 1698   OW WAT    31    TARGET    16  C15 SPI F  99    DISTANCE (A)  21.379
WATER 1699   OW WAT    32    TARGET     1   C1 SPI F  99    DISTANCE (A)   4.625
WATER 1699   OW WAT    32    TARGET     2   N1 SPI F  99    DISTANCE (A)   5.528
WATER 1699   OW WAT    32    TARGET     3   C2 SPI F  99    DISTANCE (A)   5.678
WATER 1699   OW WAT    32    TARGET     4   C3 SPI F  99    DISTANCE (A)   5.343
WATER 1699   OW WAT    32    TARGET     5   C4 SPI F  99    DISTANCE (A)   4.883
WATER 1699   OW WAT    32    TARGET     6   C5 SPI F  99    DISTANCE (A)   3.665
WATER 1699   OW WAT    32    TARGET     7   C6 SPI F  99    DISTANCE (A)   4.145
WATER 1699   OW WAT    32    TARGET     8   C7 SPI F  99    DISTANCE (A)   4.972
WATER 1699   OW WAT    32    TARGET     9   C8 SPI F  99    DISTANCE (A)   6.414
WATER 1699   OW WAT    32    TARGET    10   C9 SPI F  99    DISTANCE (A)   7.431
WATER 1699   OW WAT    32    TARGET    11  C10 SPI F  99    DISTANCE (A)   7.389
WATER 1699   OW WAT    32    TARGET    12  C11 SPI F  99    DISTANCE (A)   6.166
WATER 1699   OW WAT    32    TARGET    13  C12 SPI F  99    DISTANCE (A)   6.350
WATER 1699   OW WAT    32    TARGET    14  C13 SPI F  99    DISTANCE (A)   7.527
WATER 1699   OW WAT    32    TARGET    15  C14 SPI F  99    DISTANCE (A)   5.126
WATER 1699   OW WAT    32    TARGET    16  C15 SPI F  99    DISTANCE (A)   6.292
WATER 1700   OW WAT    33    TARGET     1   C1 SPI F  99    DISTANCE (A)  10.333
WATER 1700   OW WAT    33    TARGET     2   N1 SPI F  99    DISTANCE (A)   9.733
WATER 1700   OW WAT    33    TARGET     3   C2 SPI F  99    DISTANCE (A)  11.667
WATER 1700   OW WAT    33    TARGET     4   C3 SPI F  99    DISTANCE (A)  12.416
WATER 1700   OW WAT    33    TARGET     5   C4 SPI F  99    DISTANCE (A)  11.820
WATER 1700   OW WAT    33    TARGET     6   C5 SPI F  99    DISTANCE (A)  10.419
WATER 1700   OW WAT    33    TARGET     7   C6 SPI F  99    DISTANCE (A)   9.508
WATER 1700   OW WAT    33    TARGET     8   C7 SPI F  99    DISTANCE (A)  12.794
WATER 1700   OW WAT    33    TARGET     9   C8 SPI F  99    DISTANCE (A)  14.202
WATER 1700   OW WAT    33    TARGET    10   C9 SPI F  99    DISTANCE (A)  14.305
WATER 1700   OW WAT    33    TARGET    11  C10 SPI F  99    DISTANCE (A)  13.442
WATER 1700   OW WAT    33    TARGET    12  C11 SPI F  99    DISTANCE (A)  11.948
WATER 1700   OW WAT    33    TARGET    13  C12 SPI F  99    DISTANCE (A)  12.596
WATER 1700   OW WAT    33    TARGET    14  C13 SPI F  99    DISTANCE (A)  14.013
WATER 1700   OW WAT    33    TARGET    15  C14 SPI F  99    DISTANCE (A)  12.489
WATER 1700   OW WAT    33    TARGET    16  C15 SPI F  99    DISTANCE (A)  11.610
WATER 1701   OW WAT    34    TARGET     1   C1 SPI F  99    DISTANCE (A)  13.167
WATER 1701   OW WAT    34    TARGET     2   N1 SPI F  99    DISTANCE (A)  14.035
WATER 1701   OW WAT    34    TARGET     3   C2 SPI F  99    DISTANCE (A)  12.193
WATER 1701   OW WAT    34    TARGET     4   C3 SPI F  99    DISTANCE (A)  11.430
WATER 1701   OW WAT    34    TARGET     5   C4 SPI F  99    DISTANCE (A)  12.446
WATER 1701   OW WAT    34    TARGET     6   C5 SPI F  99    DISTANCE (A)  13.466
WATER 1701   OW WAT    34    TARGET     7   C6 SPI F  99    DISTANCE (A)  14.130
WATER 1701   OW WAT    34    TARGET     8   C7 SPI F  99    DISTANCE (A)  11.870
WATER 1701   OW WAT    34    TARGET     9   C8 SPI F  99    DISTANCE (A)  10.942
WATER 1701   OW WAT    34    TARGET    10   C9 SPI F  99    DISTANCE (A)  11.827
WATER 1701   OW WAT    34    TARGET    11  C10 SPI F  99    DISTANCE (A)  12.437
WATER 1701   OW WAT    34    TARGET    12  C11 SPI F  99    DISTANCE (A)  13.247
WATER 1701   OW WAT    34    TARGET    13  C12 SPI F  99    DISTANCE (A)  13.841
WATER 1701   OW WAT    34    TARGET    14  C13 SPI F  99    DISTANCE (A)  13.054
WATER 1701   OW WAT    34    TARGET    15  C14 SPI F  99    DISTANCE (A)  13.077
WATER 1701   OW WAT    34    TARGET    16  C15 SPI F  99    DISTANCE (A)  14.349
WATER 1702   OW WAT    35    TARGET     1   C1 SPI F  99    DISTANCE (A)  15.923
WATER 1702   OW WAT    35    TARGET     2   N1 SPI F  99    DISTANCE (A)  15.247
WATER 1702   OW WAT    35    TARGET     3   C2 SPI F  99    DISTANCE (A)  16.851
WATER 1702   OW WAT    35    TARGET     4   C3 SPI F  99    DISTANCE (A)  17.585
WATER 1702   OW WAT    35    TARGET     5   C4 SPI F  99    DISTANCE (A)  18.398
WATER 1702   OW WAT    35    TARGET     6   C5 SPI F  99    DISTANCE (A)  17.511
WATER 1702   OW WAT    35    TARGET     7   C6 SPI F  99    DISTANCE (A)  16.788
WATER 1702   OW WAT    35    TARGET     8   C7 SPI F  99    DISTANCE (A)  19.024
WATER 1702   OW WAT    35    TARGET     9   C8 SPI F  99    DISTANCE (A)  19.967
WATER 1702   OW WAT    35    TARGET    10   C9 SPI F  99    DISTANCE (A)  21.084
WATER 1702   OW WAT    35    TARGET    11  C10 SPI F  99    DISTANCE (A)  20.572
WATER 1702   OW WAT    35    TARGET    12  C11 SPI F  99    DISTANCE (A)  19.643
WATER 1702   OW WAT    35    TARGET    13  C12 SPI F  99    DISTANCE (A)  21.050
WATER 1702   OW WAT    35    TARGET    14  C13 SPI F  99    DISTANCE (A)  21.890
WATER 1702   OW WAT    35    TARGET    15  C14 SPI F  99    DISTANCE (A)  19.927
WATER 1702   OW WAT    35    TARGET    16  C15 SPI F  99    DISTANCE (A)  20.519
WATER 1703   OW WAT    36    TARGET     1   C1 SPI F  99    DISTANCE (A)  14.705
WATER 1703   OW WAT    36    TARGET     2   N1 SPI F  99    DISTANCE (A)  15.345
WATER 1703   OW WAT    36    TARGET     3   C2 SPI F  99    DISTANCE (A)  14.697
WATER 1703   OW WAT    36    TARGET     4   C3 SPI F  99    DISTANCE (A)  14.286
WATER 1703   OW WAT    36    TARGET     5   C4 SPI F  99    DISTANCE (A)  12.909
WATER 1703   OW WAT    36    TARGET     6   C5 SPI F  99    DISTANCE (A)  12.923
WATER 1703   OW WAT    36    TARGET     7   C6 SPI F  99    DISTANCE (A)  13.359
WATER 1703   OW WAT    36    TARGET     8   C7 SPI F  99    DISTANCE (A)  12.916
WATER 1703   OW WAT    36    TARGET     9   C8 SPI F  99    DISTANCE (A)  13.199
WATER 1703   OW WAT    36    TARGET    10   C9 SPI F  99    DISTANCE (A)  12.134
WATER 1703   OW WAT    36    TARGET    11  C10 SPI F  99    DISTANCE (A)  12.059
WATER 1703   OW WAT    36    TARGET    12  C11 SPI F  99    DISTANCE (A)  11.769
WATER 1703   OW WAT    36    TARGET    13  C12 SPI F  99    DISTANCE (A)  10.443
WATER 1703   OW WAT    36    TARGET    14  C13 SPI F  99    DISTANCE (A)  10.804
WATER 1703   OW WAT    36    TARGET    15  C14 SPI F  99    DISTANCE (A)  11.678
WATER 1703   OW WAT    36    TARGET    16  C15 SPI F  99    DISTANCE (A)  10.386
WATER 1704   OW WAT    37    TARGET     1   C1 SPI F  99    DISTANCE (A)   5.688
WATER 1704   OW WAT    37    TARGET     2   N1 SPI F  99    DISTANCE (A)   7.149
WATER 1704   OW WAT    37    TARGET     3   C2 SPI F  99    DISTANCE (A)   5.042
WATER 1704   OW WAT    37    TARGET     4   C3 SPI F  99    DISTANCE (A)   3.577
WATER 1704   OW WAT    37    TARGET     5   C4 SPI F  99    DISTANCE (A)   2.811
WATER 1704   OW WAT    37    TARGET     6   C5 SPI F  99    DISTANCE (A)   3.965
WATER 1704   OW WAT    37    TARGET     7   C6 SPI F  99    DISTANCE (A)   5.321
WATER 1704   OW WAT    37    TARGET     8   C7 SPI F  99    DISTANCE (A)   1.483
WATER 1704   OW WAT    37    TARGET     9   C8 SPI F  99    DISTANCE (A)   0.833
WATER 1704   OW WAT    37    TARGET    10   C9 SPI F  99    DISTANCE (A)   1.783
WATER 1704   OW WAT    37    TARGET    11  C10 SPI F  99    DISTANCE (A)   2.949
WATER 1704   OW WAT    37    TARGET    12  C11 SPI F  99    DISTANCE (A)   3.190
WATER 1704   OW WAT    37    TARGET    13  C12 SPI F  99    DISTANCE (A)   2.487
WATER 1704   OW WAT    37    TARGET    14  C13 SPI F  99    DISTANCE (A)   2.179
WATER 1704   OW WAT    37    TARGET    15  C14 SPI F  99    DISTANCE (A)   1.915
WATER 1704   OW WAT    37    TARGET    16  C15 SPI F  99    DISTANCE (A)   3.419
WATER 1705   OW WAT    38    TARGET     1   C1 SPI F  99    DISTANCE (A)   4.718
WATER 1705   OW WAT    38    TARGET     2   N1 SPI F  99    DISTANCE (A)   5.872
WATER 1705   OW WAT    38    TARGET     3   C2 SPI F  99    DISTANCE (A)   3.512
WATER 1705   OW WAT    38    TARGET     4   C3 SPI F  99    DISTANCE (A)   2.569
WATER 1705   OW WAT    38    TARGET     5   C4 SPI F  99    DISTANCE (A)   2.590
WATER 1705   OW WAT    38    TARGET     6   C5 SPI F  99    DISTANCE (A)   4.090
WATER 1705   OW WAT    38    TARGET     7   C6 SPI F  99    DISTANCE (A)   4.735
WATER 1705   OW WAT    38    TARGET     8   C7 SPI F  99    DISTANCE (A)   2.924
WATER 1705   OW WAT    38    TARGET     9   C8 SPI F  99    DISTANCE (A)   2.253
WATER 1705   OW WAT    38    TARGET    10   C9 SPI F  99    DISTANCE (A)   1.740
WATER 1705   OW WAT    38    TARGET    11  C10 SPI F  99    DISTANCE (A)   1.021
WATER 1705   OW WAT    38    TARGET    12  C11 SPI F  99    DISTANCE (A)   2.137
WATER 1705   OW WAT    38    TARGET    13  C12 SPI F  99    DISTANCE (A)   3.630
WATER 1705   OW WAT    38    TARGET    14  C13 SPI F  99    DISTANCE (A)   3.111
WATER 1705   OW WAT    38    TARGET    15  C14 SPI F  99    DISTANCE (A)   3.893
WATER 1705   OW WAT    38    TARGET    16  C15 SPI F  99    DISTANCE (A)   3.341
WATER 1706   OW WAT    39    TARGET     1   C1 SPI F  99    DISTANCE (A)  17.937
WATER 1706   OW WAT    39    TARGET     2   N1 SPI F  99    DISTANCE (A)  17.716
WATER 1706   OW WAT    39    TARGET     3   C2 SPI F  99    DISTANCE (A)  18.690
WATER 1706   OW WAT    39    TARGET     4   C3 SPI F  99    DISTANCE (A)  18.992
WATER 1706   OW WAT    39    TARGET     5   C4 SPI F  99    DISTANCE (A)  19.792
WATER 1706   OW WAT    39    TARGET     6   C5 SPI F  99    DISTANCE (A)  19.087
WATER 1706   OW WAT    39    TARGET     7   C6 SPI F  99    DISTANCE (A)  18.803
WATER 1706   OW WAT    39    TARGET     8   C7 SPI F  99    DISTANCE (A)  19.986
WATER 1706   OW WAT    39    TARGET     9   C8 SPI F  99    DISTANCE (A)  20.761
WATER 1706   OW WAT    39    TARGET    10   C9 SPI F  99    DISTANCE (A)  22.117
WATER 1706   OW WAT    39    TARGET    11  C10 SPI F  99    DISTANCE (A)  21.995
WATER 1706   OW WAT    39    TARGET    12  C11 SPI F  99    DISTANCE (A)  21.245
WATER 1706   OW WAT    39    TARGET    13  C12 SPI F  99    DISTANCE (A)  22.234
WATER 1706   OW WAT    39    TARGET    14  C13 SPI F  99    DISTANCE (A)  22.921
WATER 1706   OW WAT    39    TARGET    15  C14 SPI F  99    DISTANCE (A)  20.879
WATER 1706   OW WAT    39    TARGET    16  C15 SPI F  99    DISTANCE (A)  22.093
WATER 1707   OW WAT    40    TARGET     1   C1 SPI F  99    DISTANCE (A)   3.881
WATER 1707   OW WAT    40    TARGET     2   N1 SPI F  99    DISTANCE (A)   5.308
WATER 1707   OW WAT    40    TARGET     3   C2 SPI F  99    DISTANCE (A)   4.156
WATER 1707   OW WAT    40    TARGET     4   C3 SPI F  99    DISTANCE (A)   3.148
WATER 1707   OW WAT    40    TARGET     5   C4 SPI F  99    DISTANCE (A)   2.576
WATER 1707   OW WAT    40    TARGET     6   C5 SPI F  99    DISTANCE (A)   2.244
WATER 1707   OW WAT    40    TARGET     7   C6 SPI F  99    DISTANCE (A)   3.525
WATER 1707   OW WAT    40    TARGET     8   C7 SPI F  99    DISTANCE (A)   2.189
WATER 1707   OW WAT    40    TARGET     9   C8 SPI F  99    DISTANCE (A)   3.535
WATER 1707   OW WAT    40    TARGET    10   C9 SPI F  99    DISTANCE (A)   4.688
WATER 1707   OW WAT    40    TARGET    11  C10 SPI F  99    DISTANCE (A)   4.892
WATER 1707   OW WAT    40    TARGET    12  C11 SPI F  99    DISTANCE (A)   4.013
WATER 1707   OW WAT    40    TARGET    13  C12 SPI F  99    DISTANCE (A)   4.159
WATER 1707   OW WAT    40    TARGET    14  C13 SPI F  99    DISTANCE (A)   4.997
WATER 1707   OW WAT    40    TARGET    15  C14 SPI F  99    DISTANCE (A)   2.793
WATER 1707   OW WAT    40    TARGET    16  C15 SPI F  99    DISTANCE (A)   4.377
WATER 1708   OW WAT    41    TARGET     1   C1 SPI F  99    DISTANCE (A)   3.345
WATER 1708   OW WAT    41    TARGET     2   N1 SPI F  99    DISTANCE (A)   3.944
WATER 1708   OW WAT    41    TARGET     3   C2 SPI F  99    DISTANCE (A)   4.366
WATER 1708   OW WAT    41    TARGET     4   C3 SPI F  99    DISTANCE (A)   4.498
WATER 1708   OW WAT    41    TARGET     5   C4 SPI F  99    DISTANCE (A)   4.885
WATER 1708   OW WAT    41    TARGET     6   C5 SPI F  99    DISTANCE (A)   3.995
WATER 1708   OW WAT    41    TARGET     7   C6 SPI F  99    DISTANCE (A)   3.860
WATER 1708   OW WAT    41    TARGET     8   C7 SPI F  99    DISTANCE (A)   5.412
WATER 1708   OW WAT    41    TARGET     9   C8 SPI F  99    DISTANCE (A)   6.569
WATER 1708   OW WAT    41    TARGET    10   C9 SPI F  99    DISTANCE (A)   7.644
WATER 1708   OW WAT    41    TARGET    11  C10 SPI F  99    DISTANCE (A)   7.315
WATER 1708   OW WAT    41    TARGET    12  C11 SPI F  99    DISTANCE (A)   6.282
WATER 1708   OW WAT    41    TARGET    13  C12 SPI F  99    DISTANCE (A)   7.383
WATER 1708   OW WAT    41    TARGET    14  C13 SPI F  99    DISTANCE (A)   8.257
WATER 1708   OW WAT    41    TARGET    15  C14 SPI F  99    DISTANCE (A)   6.259
WATER 1708   OW WAT    41    TARGET    16  C15 SPI F  99    DISTANCE (A)   7.027
WATER 1709   OW WAT    42    TARGET     1   C1 SPI F  99    DISTANCE (A)  23.323
WATER 1709   OW WAT    42    TARGET     2   N1 SPI F  99    DISTANCE (A)  23.565
WATER 1709   OW WAT    42    TARGET     3   C2 SPI F  99    DISTANCE (A)  23.378
WATER 1709   OW WAT    42    TARGET     4   C3 SPI F  99    DISTANCE (A)  23.201
WATER 1709   OW WAT    42    TARGET     5   C4 SPI F  99    DISTANCE (A)  24.239
WATER 1709   OW WAT    42    TARGET     6   C5 SPI F  99    DISTANCE (A)  24.232
WATER 1709   OW WAT    42    TARGET     7   C6 SPI F  99    DISTANCE (A)  24.418
WATER 1709   OW WAT    42    TARGET     8   C7 SPI F  99    DISTANCE (A)  23.964
WATER 1709   OW WAT    42    TARGET     9   C8 SPI F  99    DISTANCE (A)  24.040
WATER 1709   OW WAT    42    TARGET    10   C9 SPI F  99    DISTANCE (A)  25.440
WATER 1709   OW WAT    42    TARGET    11  C10 SPI F  99    DISTANCE (A)  25.754
WATER 1709   OW WAT    42    TARGET    12  C11 SPI F  99    DISTANCE (A)  25.661
WATER 1709   OW WAT    42    TARGET    13  C12 SPI F  99    DISTANCE (A)  26.427
WATER 1709   OW WAT    42    TARGET    14  C13 SPI F  99    DISTANCE (A)  26.489
WATER 1709   OW WAT    42    TARGET    15  C14 SPI F  99    DISTANCE (A)  25.070
WATER 1709   OW WAT    42    TARGET    16  C15 SPI F  99    DISTANCE (A)  26.707
WATER 1710   OW WAT    43    TARGET     1   C1 SPI F  99    DISTANCE (A)  23.145
WATER 1710   OW WAT    43    TARGET     2   N1 SPI F  99    DISTANCE (A)  23.184
WATER 1710   OW WAT    43    TARGET     3   C2 SPI F  99    DISTANCE (A)  23.372
WATER 1710   OW WAT    43    TARGET     4   C3 SPI F  99    DISTANCE (A)  23.399
WATER 1710   OW WAT    43    TARGET     5   C4 SPI F  99    DISTANCE (A)  24.455
WATER 1710   OW WAT    43    TARGET     6   C5 SPI F  99    DISTANCE (A)  24.266
WATER 1710   OW WAT    43    TARGET     7   C6 SPI F  99    DISTANCE (A)  24.257
WATER 1710   OW WAT    43    TARGET     8   C7 SPI F  99    DISTANCE (A)  24.367
WATER 1710   OW WAT    43    TARGET     9   C8 SPI F  99    DISTANCE (A)  24.625
WATER 1710   OW WAT    43    TARGET    10   C9 SPI F  99    DISTANCE (A)  26.019
WATER 1710   OW WAT    43    TARGET    11  C10 SPI F  99    DISTANCE (A)  26.158
WATER 1710   OW WAT    43    TARGET    12  C11 SPI F  99    DISTANCE (A)  25.894
WATER 1710   OW WAT    43    TARGET    13  C12 SPI F  99    DISTANCE (A)  26.843
WATER 1710   OW WAT    43    TARGET    14  C13 SPI F  99    DISTANCE (A)  27.067
WATER 1710   OW WAT    43    TARGET    15  C14 SPI F  99    DISTANCE (A)  25.484
WATER 1710   OW WAT    43    TARGET    16  C15 SPI F  99    DISTANCE (A)  26.955
WATER 1711   OW WAT    44    TARGET     1   C1 SPI F  99    DISTANCE (A)  13.265
WATER 1711   OW WAT    44    TARGET     2   N1 SPI F  99    DISTANCE (A)  13.445
WATER 1711   OW WAT    44    TARGET     3   C2 SPI F  99    DISTANCE (A)  13.639
WATER 1711   OW WAT    44    TARGET     4   C3 SPI F  99    DISTANCE (A)  13.728
WATER 1711   OW WAT    44    TARGET     5   C4 SPI F  99    DISTANCE (A)  12.488
WATER 1711   OW WAT    44    TARGET     6   C5 SPI F  99    DISTANCE (A)  12.033
WATER 1711   OW WAT    44    TARGET     7   C6 SPI F  99    DISTANCE (A)  11.914
WATER 1711   OW WAT    44    TARGET     8   C7 SPI F  99    DISTANCE (A)  13.020
WATER 1711   OW WAT    44    TARGET     9   C8 SPI F  99    DISTANCE (A)  13.730
WATER 1711   OW WAT    44    TARGET    10   C9 SPI F  99    DISTANCE (A)  12.834
WATER 1711   OW WAT    44    TARGET    11  C10 SPI F  99    DISTANCE (A)  12.243
WATER 1711   OW WAT    44    TARGET    12  C11 SPI F  99    DISTANCE (A)  11.462
WATER 1711   OW WAT    44    TARGET    13  C12 SPI F  99    DISTANCE (A)  10.954
WATER 1711   OW WAT    44    TARGET    14  C13 SPI F  99    DISTANCE (A)  11.791
WATER 1711   OW WAT    44    TARGET    15  C14 SPI F  99    DISTANCE (A)  12.005
WATER 1711   OW WAT    44    TARGET    16  C15 SPI F  99    DISTANCE (A)  10.279
WATER 1712   OW WAT    45    TARGET     1   C1 SPI F  99    DISTANCE (A)   6.179
WATER 1712   OW WAT    45    TARGET     2   N1 SPI F  99    DISTANCE (A)   7.375
WATER 1712   OW WAT    45    TARGET     3   C2 SPI F  99    DISTANCE (A)   5.947
WATER 1712   OW WAT    45    TARGET     4   C3 SPI F  99    DISTANCE (A)   4.959
WATER 1712   OW WAT    45    TARGET     5   C4 SPI F  99    DISTANCE (A)   5.529
WATER 1712   OW WAT    45    TARGET     6   C5 SPI F  99    DISTANCE (A)   5.874
WATER 1712   OW WAT    45    TARGET     7   C6 SPI F  99    DISTANCE (A)   6.740
WATER 1712   OW WAT    45    TARGET     8   C7 SPI F  99    DISTANCE (A)   4.900
WATER 1712   OW WAT    45    TARGET     9   C8 SPI F  99    DISTANCE (A)   5.074
WATER 1712   OW WAT    45    TARGET    10   C9 SPI F  99    DISTANCE (A)   6.571
WATER 1712   OW WAT    45    TARGET    11  C10 SPI F  99    DISTANCE (A)   7.086
WATER 1712   OW WAT    45    TARGET    12  C11 SPI F  99    DISTANCE (A)   6.943
WATER 1712   OW WAT    45    TARGET    13  C12 SPI F  99    DISTANCE (A)   7.324
WATER 1712   OW WAT    45    TARGET    14  C13 SPI F  99    DISTANCE (A)   7.438
WATER 1712   OW WAT    45    TARGET    15  C14 SPI F  99    DISTANCE (A)   6.005
WATER 1712   OW WAT    45    TARGET    16  C15 SPI F  99    DISTANCE (A)   7.772
WATER 1713   OW WAT    46    TARGET     1   C1 SPI F  99    DISTANCE (A)  15.474
WATER 1713   OW WAT    46    TARGET     2   N1 SPI F  99    DISTANCE (A)  16.487
WATER 1713   OW WAT    46    TARGET     3   C2 SPI F  99    DISTANCE (A)  14.175
WATER 1713   OW WAT    46    TARGET     4   C3 SPI F  99    DISTANCE (A)  13.269
WATER 1713   OW WAT    46    TARGET     5   C4 SPI F  99    DISTANCE (A)  13.071
WATER 1713   OW WAT    46    TARGET     6   C5 SPI F  99    DISTANCE (A)  14.513
WATER 1713   OW WAT    46    TARGET     7   C6 SPI F  99    DISTANCE (A)  15.339
WATER 1713   OW WAT    46    TARGET     8   C7 SPI F  99    DISTANCE (A)  12.555
WATER 1713   OW WAT    46    TARGET     9   C8 SPI F  99    DISTANCE (A)  11.176
WATER 1713   OW WAT    46    TARGET    10   C9 SPI F  99    DISTANCE (A)  10.160
WATER 1713   OW WAT    46    TARGET    11  C10 SPI F  99    DISTANCE (A)  10.743
WATER 1713   OW WAT    46    TARGET    12  C11 SPI F  99    DISTANCE (A)  12.183
WATER 1713   OW WAT    46    TARGET    13  C12 SPI F  99    DISTANCE (A)  11.727
WATER 1713   OW WAT    46    TARGET    14  C13 SPI F  99    DISTANCE (A)  10.252
WATER 1713   OW WAT    46    TARGET    15  C14 SPI F  99    DISTANCE (A)  12.612
WATER 1713   OW WAT    46    TARGET    16  C15 SPI F  99    DISTANCE (A)  12.243
WATER 1714   OW WAT    47    TARGET     1   C1 SPI F  99    DISTANCE (A)  21.698
WATER 1714   OW WAT    47    TARGET     2   N1 SPI F  99    DISTANCE (A)  20.818
WATER 1714   OW WAT    47    TARGET     3   C2 SPI F  99    DISTANCE (A)  21.909
WATER 1714   OW WAT    47    TARGET     4   C3 SPI F  99    DISTANCE (A)  22.855
WATER 1714   OW WAT    47    TARGET     5   C4 SPI F  99    DISTANCE (A)  24.200
WATER 1714   OW WAT    47    TARGET     6   C5 SPI F  99    DISTANCE (A)  23.941
WATER 1714   OW WAT    47    TARGET     7   C6 SPI F  99    DISTANCE (A)  23.053
WATER 1714   OW WAT    47    TARGET     8   C7 SPI F  99    DISTANCE (A)  25.026
WATER 1714   OW WAT    47    TARGET     9   C8 SPI F  99    DISTANCE (A)  25.372
WATER 1714   OW WAT    47    TARGET    10   C9 SPI F  99    DISTANCE (A)  26.209
WATER 1714   OW WAT    47    TARGET    11  C10 SPI F  99    DISTANCE (A)  25.477
WATER 1714   OW WAT    47    TARGET    12  C11 SPI F  99    DISTANCE (A)  25.121
WATER 1714   OW WAT    47    TARGET    13  C12 SPI F  99    DISTANCE (A)  27.190
WATER 1714   OW WAT    47    TARGET    14  C13 SPI F  99    DISTANCE (A)  27.490
WATER 1714   OW WAT    47    TARGET    15  C14 SPI F  99    DISTANCE (A)  26.374
WATER 1714   OW WAT    47    TARGET    16  C15 SPI F  99    DISTANCE (A)  26.465
WATER 1715   OW WAT    48    TARGET     1   C1 SPI F  99    DISTANCE (A)  17.927
WATER 1715   OW WAT    48    TARGET     2   N1 SPI F  99    DISTANCE (A)  17.292
WATER 1715   OW WAT    48    TARGET     3   C2 SPI F  99    DISTANCE (A)  18.705
WATER 1715   OW WAT    48    TARGET     4   C3 SPI F  99    DISTANCE (A)  19.397
WATER 1715   OW WAT    48    TARGET     5   C4 SPI F  99    DISTANCE (A)  20.336
WATER 1715   OW WAT    48    TARGET     6   C5 SPI F  99    DISTANCE (A)  19.586
WATER 1715   OW WAT    48    TARGET     7   C6 SPI F  99    DISTANCE (A)  18.917
WATER 1715   OW WAT    48    TARGET     8   C7 SPI F  99    DISTANCE (A)  20.905
WATER 1715   OW WAT    48    TARGET     9   C8 SPI F  99    DISTANCE (A)  21.715
WATER 1715   OW WAT    48    TARGET    10   C9 SPI F  99    DISTANCE (A)  22.873
WATER 1715   OW WAT    48    TARGET    11  C10 SPI F  99    DISTANCE (A)  22.408
WATER 1715   OW WAT    48    TARGET    12  C11 SPI F  99    DISTANCE (A)  21.607
WATER 1715   OW WAT    48    TARGET    13  C12 SPI F  99    DISTANCE (A)  23.064
WATER 1715   OW WAT    48    TARGET    14  C13 SPI F  99    DISTANCE (A)  23.786
WATER 1715   OW WAT    48    TARGET    15  C14 SPI F  99    DISTANCE (A)  21.911
WATER 1715   OW WAT    48    TARGET    16  C15 SPI F  99    DISTANCE (A)  22.584
WATER 1716   OW WAT    49    TARGET     1   C1 SPI F  99    DISTANCE (A)  19.439
WATER 1716   OW WAT    49    TARGET     2   N1 SPI F  99    DISTANCE (A)  19.213
WATER 1716   OW WAT    49    TARGET     3   C2 SPI F  99    DISTANCE (A)  20.036
WATER 1716   OW WAT    49    TARGET     4   C3 SPI F  99    DISTANCE (A)  20.338
WATER 1716   OW WAT    49    TARGET     5   C4 SPI F  99    DISTANCE (A)  21.272
WATER 1716   OW WAT    49    TARGET     6   C5 SPI F  99    DISTANCE (A)  20.715
WATER 1716   OW WAT    49    TARGET     7   C6 SPI F  99    DISTANCE (A)  20.435
WATER 1716   OW WAT    49    TARGET     8   C7 SPI F  99    DISTANCE (A)  21.457
WATER 1716   OW WAT    49    TARGET     9   C8 SPI F  99    DISTANCE (A)  22.086
WATER 1716   OW WAT    49    TARGET    10   C9 SPI F  99    DISTANCE (A)  23.440
WATER 1716   OW WAT    49    TARGET    11  C10 SPI F  99    DISTANCE (A)  23.327
WATER 1716   OW WAT    49    TARGET    12  C11 SPI F  99    DISTANCE (A)  22.712
WATER 1716   OW WAT    49    TARGET    13  C12 SPI F  99    DISTANCE (A)  23.806
WATER 1716   OW WAT    49    TARGET    14  C13 SPI F  99    DISTANCE (A)  24.362
WATER 1716   OW WAT    49    TARGET    15  C14 SPI F  99    DISTANCE (A)  22.466
WATER 1716   OW WAT    49    TARGET    16  C15 SPI F  99    DISTANCE (A)  23.673
WATER 1717   OW WAT    50    TARGET     1   C1 SPI F  99    DISTANCE (A)   1.135
WATER 1717   OW WAT    50    TARGET     2   N1 SPI F  99    DISTANCE (A)   2.411
WATER 1717   OW WAT    50    TARGET     3   C2 SPI F  99    DISTANCE (A)   1.821
WATER 1717   OW WAT    50    TARGET     4   C3 SPI F  99    DISTANCE (A)   2.223
WATER 1717   OW WAT    50    TARGET     5   C4 SPI F  99    DISTANCE (A)   2.136
WATER 1717   OW WAT    50    TARGET     6   C5 SPI F  99    DISTANCE (A)   1.460
WATER 1717   OW WAT    50    TARGET     7   C6 SPI F  99    DISTANCE (A)   0.712
WATER 1717   OW WAT    50    TARGET     8   C7 SPI F  99    DISTANCE (A)   3.535
WATER 1717   OW WAT    50    TARGET     9   C8 SPI F  99    DISTANCE (A)   4.622
WATER 1717   OW WAT    50    TARGET    10   C9 SPI F  99    DISTANCE (A)   5.013
WATER 1717   OW WAT    50    TARGET    11  C10 SPI F  99    DISTANCE (A)   4.158
WATER 1717   OW WAT    50    TARGET    12  C11 SPI F  99    DISTANCE (A)   2.900
WATER 1717   OW WAT    50    TARGET    13  C12 SPI F  99    DISTANCE (A)   4.730
WATER 1717   OW WAT    50    TARGET    14  C13 SPI F  99    DISTANCE (A)   5.577
WATER 1717   OW WAT    50    TARGET    15  C14 SPI F  99    DISTANCE (A)   4.312
WATER 1717   OW WAT    50    TARGET    16  C15 SPI F  99    DISTANCE (A)   3.803
WATER 1718   OW WAT    51    TARGET     1   C1 SPI F  99    DISTANCE (A)  20.497
WATER 1718   OW WAT    51    TARGET     2   N1 SPI F  99    DISTANCE (A)  20.291
WATER 1718   OW WAT    51    TARGET     3   C2 SPI F  99    DISTANCE (A)  20.589
WATER 1718   OW WAT    51    TARGET     4   C3 SPI F  99    DISTANCE (A)  20.888
WATER 1718   OW WAT    51    TARGET     5   C4 SPI F  99    DISTANCE (A)  22.159
WATER 1718   OW WAT    51    TARGET     6   C5 SPI F  99    DISTANCE (A)  22.070
WATER 1718   OW WAT    51    TARGET     7   C6 SPI F  99    DISTANCE (A)  21.805
WATER 1718   OW WAT    51    TARGET     8   C7 SPI F  99    DISTANCE (A)  22.362
WATER 1718   OW WAT    51    TARGET     9   C8 SPI F  99    DISTANCE (A)  22.539
WATER 1718   OW WAT    51    TARGET    10   C9 SPI F  99    DISTANCE (A)  23.764
WATER 1718   OW WAT    51    TARGET    11  C10 SPI F  99    DISTANCE (A)  23.631
WATER 1718   OW WAT    51    TARGET    12  C11 SPI F  99    DISTANCE (A)  23.444
WATER 1718   OW WAT    51    TARGET    13  C12 SPI F  99    DISTANCE (A)  24.850
WATER 1718   OW WAT    51    TARGET    14  C13 SPI F  99    DISTANCE (A)  24.996
WATER 1718   OW WAT    51    TARGET    15  C14 SPI F  99    DISTANCE (A)  23.669
WATER 1718   OW WAT    51    TARGET    16  C15 SPI F  99    DISTANCE (A)  24.700
WATER 1719   OW WAT    52    TARGET     1   C1 SPI F  99    DISTANCE (A)  22.676
WATER 1719   OW WAT    52    TARGET     2   N1 SPI F  99    DISTANCE (A)  22.531
WATER 1719   OW WAT    52    TARGET     3   C2 SPI F  99    DISTANCE (A)  23.790
WATER 1719   OW WAT    52    TARGET     4   C3 SPI F  99    DISTANCE (A)  23.980
WATER 1719   OW WAT    52    TARGET     5   C4 SPI F  99    DISTANCE (A)  24.295
WATER 1719   OW WAT    52    TARGET     6   C5 SPI F  99    DISTANCE (A)  23.224
WATER 1719   OW WAT    52    TARGET     7   C6 SPI F  99    DISTANCE (A)  23.041
WATER 1719   OW WAT    52    TARGET     8   C7 SPI F  99    DISTANCE (A)  24.362
WATER 1719   OW WAT    52    TARGET     9   C8 SPI F  99    DISTANCE (A)  25.461
WATER 1719   OW WAT    52    TARGET    10   C9 SPI F  99    DISTANCE (A)  26.801
WATER 1719   OW WAT    52    TARGET    11  C10 SPI F  99    DISTANCE (A)  26.785
WATER 1719   OW WAT    52    TARGET    12  C11 SPI F  99    DISTANCE (A)  25.724
WATER 1719   OW WAT    52    TARGET    13  C12 SPI F  99    DISTANCE (A)  26.156
WATER 1719   OW WAT    52    TARGET    14  C13 SPI F  99    DISTANCE (A)  27.173
WATER 1719   OW WAT    52    TARGET    15  C14 SPI F  99    DISTANCE (A)  24.780
WATER 1719   OW WAT    52    TARGET    16  C15 SPI F  99    DISTANCE (A)  26.124
WATER 1720   OW WAT    53    TARGET     1   C1 SPI F  99    DISTANCE (A)  21.853
WATER 1720   OW WAT    53    TARGET     2   N1 SPI F  99    DISTANCE (A)  20.887
WATER 1720   OW WAT    53    TARGET     3   C2 SPI F  99    DISTANCE (A)  23.056
WATER 1720   OW WAT    53    TARGET     4   C3 SPI F  99    DISTANCE (A)  24.019
WATER 1720   OW WAT    53    TARGET     5   C4 SPI F  99    DISTANCE (A)  24.531
WATER 1720   OW WAT    53    TARGET     6   C5 SPI F  99    DISTANCE (A)  23.335
WATER 1720   OW WAT    53    TARGET     7   C6 SPI F  99    DISTANCE (A)  22.354
WATER 1720   OW WAT    53    TARGET     8   C7 SPI F  99    DISTANCE (A)  25.382
WATER 1720   OW WAT    53    TARGET     9   C8 SPI F  99    DISTANCE (A)  26.583
WATER 1720   OW WAT    53    TARGET    10   C9 SPI F  99    DISTANCE (A)  27.473
WATER 1720   OW WAT    53    TARGET    11  C10 SPI F  99    DISTANCE (A)  26.733
WATER 1720   OW WAT    53    TARGET    12  C11 SPI F  99    DISTANCE (A)  25.528
WATER 1720   OW WAT    53    TARGET    13  C12 SPI F  99    DISTANCE (A)  26.895
WATER 1720   OW WAT    53    TARGET    14  C13 SPI F  99    DISTANCE (A)  28.014
WATER 1720   OW WAT    53    TARGET    15  C14 SPI F  99    DISTANCE (A)  25.984
WATER 1720   OW WAT    53    TARGET    16  C15 SPI F  99    DISTANCE (A)  26.125
WATER 1721   OW WAT    54    TARGET     1   C1 SPI F  99    DISTANCE (A)  19.067
WATER 1721   OW WAT    54    TARGET     2   N1 SPI F  99    DISTANCE (A)  20.112
WATER 1721   OW WAT    54    TARGET     3   C2 SPI F  99    DISTANCE (A)  18.439
WATER 1721   OW WAT    54    TARGET     4   C3 SPI F  99    DISTANCE (A)  17.513
WATER 1721   OW WAT    54    TARGET     5   C4 SPI F  99    DISTANCE (A)  16.390
WATER 1721   OW WAT    54    TARGET     6   C5 SPI F  99    DISTANCE (A)  17.149
WATER 1721   OW WAT    54    TARGET     7   C6 SPI F  99    DISTANCE (A)  18.080
WATER 1721   OW WAT    54    TARGET     8   C7 SPI F  99    DISTANCE (A)  15.785
WATER 1721   OW WAT    54    TARGET     9   C8 SPI F  99    DISTANCE (A)  15.211
WATER 1721   OW WAT    54    TARGET    10   C9 SPI F  99    DISTANCE (A)  14.077
WATER 1721   OW WAT    54    TARGET    11  C10 SPI F  99    DISTANCE (A)  14.683
WATER 1721   OW WAT    54    TARGET    12  C11 SPI F  99    DISTANCE (A)  15.293
WATER 1721   OW WAT    54    TARGET    13  C12 SPI F  99    DISTANCE (A)  13.585
WATER 1721   OW WAT    54    TARGET    14  C13 SPI F  99    DISTANCE (A)  12.936
WATER 1721   OW WAT    54    TARGET    15  C14 SPI F  99    DISTANCE (A)  14.764
WATER 1721   OW WAT    54    TARGET    16  C15 SPI F  99    DISTANCE (A)  14.235
WATER 1722   OW WAT    55    TARGET     1   C1 SPI F  99    DISTANCE (A)  18.467
WATER 1722   OW WAT    55    TARGET     2   N1 SPI F  99    DISTANCE (A)  17.347
WATER 1722   OW WAT    55    TARGET     3   C2 SPI F  99    DISTANCE (A)  19.004
WATER 1722   OW WAT    55    TARGET     4   C3 SPI F  99    DISTANCE (A)  20.160
WATER 1722   OW WAT    55    TARGET     5   C4 SPI F  99    DISTANCE (A)  21.298
WATER 1722   OW WAT    55    TARGET     6   C5 SPI F  99    DISTANCE (A)  20.730
WATER 1722   OW WAT    55    TARGET     7   C6 SPI F  99    DISTANCE (A)  19.620
WATER 1722   OW WAT    55    TARGET     8   C7 SPI F  99    DISTANCE (A)  22.328
WATER 1722   OW WAT    55    TARGET     9   C8 SPI F  99    DISTANCE (A)  22.976
WATER 1722   OW WAT    55    TARGET    10   C9 SPI F  99    DISTANCE (A)  23.721
WATER 1722   OW WAT    55    TARGET    11  C10 SPI F  99    DISTANCE (A)  22.805
WATER 1722   OW WAT    55    TARGET    12  C11 SPI F  99    DISTANCE (A)  22.142
WATER 1722   OW WAT    55    TARGET    13  C12 SPI F  99    DISTANCE (A)  24.229
WATER 1722   OW WAT    55    TARGET    14  C13 SPI F  99    DISTANCE (A)  24.808
WATER 1722   OW WAT    55    TARGET    15  C14 SPI F  99    DISTANCE (A)  23.493
WATER 1722   OW WAT    55    TARGET    16  C15 SPI F  99    DISTANCE (A)  23.316
WATER 1723   OW WAT    56    TARGET     1   C1 SPI F  99    DISTANCE (A)  19.288
WATER 1723   OW WAT    56    TARGET     2   N1 SPI F  99    DISTANCE (A)  20.354
WATER 1723   OW WAT    56    TARGET     3   C2 SPI F  99    DISTANCE (A)  18.466
WATER 1723   OW WAT    56    TARGET     4   C3 SPI F  99    DISTANCE (A)  17.509
WATER 1723   OW WAT    56    TARGET     5   C4 SPI F  99    DISTANCE (A)  16.569
WATER 1723   OW WAT    56    TARGET     6   C5 SPI F  99    DISTANCE (A)  17.536
WATER 1723   OW WAT    56    TARGET     7   C6 SPI F  99    DISTANCE (A)  18.480
WATER 1723   OW WAT    56    TARGET     8   C7 SPI F  99    DISTANCE (A)  15.939
WATER 1723   OW WAT    56    TARGET     9   C8 SPI F  99    DISTANCE (A)  15.123
WATER 1723   OW WAT    56    TARGET    10   C9 SPI F  99    DISTANCE (A)  13.962
WATER 1723   OW WAT    56    TARGET    11  C10 SPI F  99    DISTANCE (A)  14.609
WATER 1723   OW WAT    56    TARGET    12  C11 SPI F  99    DISTANCE (A)  15.469
WATER 1723   OW WAT    56    TARGET    13  C12 SPI F  99    DISTANCE (A)  13.964
WATER 1723   OW WAT    56    TARGET    14  C13 SPI F  99    DISTANCE (A)  13.046
WATER 1723   OW WAT    56    TARGET    15  C14 SPI F  99    DISTANCE (A)  15.129
WATER 1723   OW WAT    56    TARGET    16  C15 SPI F  99    DISTANCE (A)  14.631
WATER 1724   OW WAT    57    TARGET     1   C1 SPI F  99    DISTANCE (A)  22.600
WATER 1724   OW WAT    57    TARGET     2   N1 SPI F  99    DISTANCE (A)  22.420
WATER 1724   OW WAT    57    TARGET     3   C2 SPI F  99    DISTANCE (A)  22.884
WATER 1724   OW WAT    57    TARGET     4   C3 SPI F  99    DISTANCE (A)  23.133
WATER 1724   OW WAT    57    TARGET     5   C4 SPI F  99    DISTANCE (A)  24.270
WATER 1724   OW WAT    57    TARGET     6   C5 SPI F  99    DISTANCE (A)  24.009
WATER 1724   OW WAT    57    TARGET     7   C6 SPI F  99    DISTANCE (A)  23.786
WATER 1724   OW WAT    57    TARGET     8   C7 SPI F  99    DISTANCE (A)  24.399
WATER 1724   OW WAT    57    TARGET     9   C8 SPI F  99    DISTANCE (A)  24.730
WATER 1724   OW WAT    57    TARGET    10   C9 SPI F  99    DISTANCE (A)  26.050
WATER 1724   OW WAT    57    TARGET    11  C10 SPI F  99    DISTANCE (A)  25.988
WATER 1724   OW WAT    57    TARGET    12  C11 SPI F  99    DISTANCE (A)  25.653
WATER 1724   OW WAT    57    TARGET    13  C12 SPI F  99    DISTANCE (A)  26.872
WATER 1724   OW WAT    57    TARGET    14  C13 SPI F  99    DISTANCE (A)  27.160
WATER 1724   OW WAT    57    TARGET    15  C14 SPI F  99    DISTANCE (A)  25.583
WATER 1724   OW WAT    57    TARGET    16  C15 SPI F  99    DISTANCE (A)  26.789
WATER 1725   OW WAT    58    TARGET     1   C1 SPI F  99    DISTANCE (A)  15.943
WATER 1725   OW WAT    58    TARGET     2   N1 SPI F  99    DISTANCE (A)  17.321
WATER 1725   OW WAT    58    TARGET     3   C2 SPI F  99    DISTANCE (A)  15.664
WATER 1725   OW WAT    58    TARGET     4   C3 SPI F  99    DISTANCE (A)  14.340
WATER 1725   OW WAT    58    TARGET     5   C4 SPI F  99    DISTANCE (A)  13.110
WATER 1725   OW WAT    58    TARGET     6   C5 SPI F  99    DISTANCE (A)  13.565
WATER 1725   OW WAT    58    TARGET     7   C6 SPI F  99    DISTANCE (A)  14.949
WATER 1725   OW WAT    58    TARGET     8   C7 SPI F  99    DISTANCE (A)  11.881
WATER 1725   OW WAT    58    TARGET     9   C8 SPI F  99    DISTANCE (A)  11.640
WATER 1725   OW WAT    58    TARGET    10   C9 SPI F  99    DISTANCE (A)  11.402
WATER 1725   OW WAT    58    TARGET    11  C10 SPI F  99    DISTANCE (A)  12.629
WATER 1725   OW WAT    58    TARGET    12  C11 SPI F  99    DISTANCE (A)  12.854
WATER 1725   OW WAT    58    TARGET    13  C12 SPI F  99    DISTANCE (A)  10.394
WATER 1725   OW WAT    58    TARGET    14  C13 SPI F  99    DISTANCE (A)  10.145
WATER 1725   OW WAT    58    TARGET    15  C14 SPI F  99    DISTANCE (A)  10.663
WATER 1725   OW WAT    58    TARGET    16  C15 SPI F  99    DISTANCE (A)  11.742
WATER 1726   OW WAT    59    TARGET     1   C1 SPI F  99    DISTANCE (A)  18.617
WATER 1726   OW WAT    59    TARGET     2   N1 SPI F  99    DISTANCE (A)  19.911
WATER 1726   OW WAT    59    TARGET     3   C2 SPI F  99    DISTANCE (A)  17.724
WATER 1726   OW WAT    59    TARGET     4   C3 SPI F  99    DISTANCE (A)  16.472
WATER 1726   OW WAT    59    TARGET     5   C4 SPI F  99    DISTANCE (A)  15.678
WATER 1726   OW WAT    59    TARGET     6   C5 SPI F  99    DISTANCE (A)  16.773
WATER 1726   OW WAT    59    TARGET     7   C6 SPI F  99    DISTANCE (A)  17.995
WATER 1726   OW WAT    59    TARGET     8   C7 SPI F  99    DISTANCE (A)  14.655
WATER 1726   OW WAT    59    TARGET     9   C8 SPI F  99    DISTANCE (A)  13.643
WATER 1726   OW WAT    59    TARGET    10   C9 SPI F  99    DISTANCE (A)  12.888
WATER 1726   OW WAT    59    TARGET    11  C10 SPI F  99    DISTANCE (A)  13.985
WATER 1726   OW WAT    59    TARGET    12  C11 SPI F  99    DISTANCE (A)  14.983
WATER 1726   OW WAT    59    TARGET    13  C12 SPI F  99    DISTANCE (A)  13.255
WATER 1726   OW WAT    59    TARGET    14  C13 SPI F  99    DISTANCE (A)  12.151
WATER 1726   OW WAT    59    TARGET    15  C14 SPI F  99    DISTANCE (A)  13.991
WATER 1726   OW WAT    59    TARGET    16  C15 SPI F  99    DISTANCE (A)  14.337
WATER 1727   OW WAT    60    TARGET     1   C1 SPI F  99    DISTANCE (A)  10.900
WATER 1727   OW WAT    60    TARGET     2   N1 SPI F  99    DISTANCE (A)  10.548
WATER 1727   OW WAT    60    TARGET     3   C2 SPI F  99    DISTANCE (A)  10.083
WATER 1727   OW WAT    60    TARGET     4   C3 SPI F  99    DISTANCE (A)  10.753
WATER 1727   OW WAT    60    TARGET     5   C4 SPI F  99    DISTANCE (A)  12.268
WATER 1727   OW WAT    60    TARGET     6   C5 SPI F  99    DISTANCE (A)  12.886
WATER 1727   OW WAT    60    TARGET     7   C6 SPI F  99    DISTANCE (A)  12.343
WATER 1727   OW WAT    60    TARGET     8   C7 SPI F  99    DISTANCE (A)  13.021
WATER 1727   OW WAT    60    TARGET     9   C8 SPI F  99    DISTANCE (A)  12.652
WATER 1727   OW WAT    60    TARGET    10   C9 SPI F  99    DISTANCE (A)  13.020
WATER 1727   OW WAT    60    TARGET    11  C10 SPI F  99    DISTANCE (A)  12.309
WATER 1727   OW WAT    60    TARGET    12  C11 SPI F  99    DISTANCE (A)  12.682
WATER 1727   OW WAT    60    TARGET    13  C12 SPI F  99    DISTANCE (A)  14.853
WATER 1727   OW WAT    60    TARGET    14  C13 SPI F  99    DISTANCE (A)  14.516
WATER 1727   OW WAT    60    TARGET    15  C14 SPI F  99    DISTANCE (A)  14.519
WATER 1727   OW WAT    60    TARGET    16  C15 SPI F  99    DISTANCE (A)  14.217
WATER 1728   OW WAT    61    TARGET     1   C1 SPI F  99    DISTANCE (A)  24.125
WATER 1728   OW WAT    61    TARGET     2   N1 SPI F  99    DISTANCE (A)  24.102
WATER 1728   OW WAT    61    TARGET     3   C2 SPI F  99    DISTANCE (A)  24.546
WATER 1728   OW WAT    61    TARGET     4   C3 SPI F  99    DISTANCE (A)  24.624
WATER 1728   OW WAT    61    TARGET     5   C4 SPI F  99    DISTANCE (A)  25.573
WATER 1728   OW WAT    61    TARGET     6   C5 SPI F  99    DISTANCE (A)  25.196
WATER 1728   OW WAT    61    TARGET     7   C6 SPI F  99    DISTANCE (A)  25.137
WATER 1728   OW WAT    61    TARGET     8   C7 SPI F  99    DISTANCE (A)  25.519
WATER 1728   OW WAT    61    TARGET     9   C8 SPI F  99    DISTANCE (A)  25.954
WATER 1728   OW WAT    61    TARGET    10   C9 SPI F  99    DISTANCE (A)  27.379
WATER 1728   OW WAT    61    TARGET    11  C10 SPI F  99    DISTANCE (A)  27.486
WATER 1728   OW WAT    61    TARGET    12  C11 SPI F  99    DISTANCE (A)  27.054
WATER 1728   OW WAT    61    TARGET    13  C12 SPI F  99    DISTANCE (A)  27.936
WATER 1728   OW WAT    61    TARGET    14  C13 SPI F  99    DISTANCE (A)  28.324
WATER 1728   OW WAT    61    TARGET    15  C14 SPI F  99    DISTANCE (A)  26.531
WATER 1728   OW WAT    61    TARGET    16  C15 SPI F  99    DISTANCE (A)  28.019
WATER 1729   OW WAT    62    TARGET     1   C1 SPI F  99    DISTANCE (A)  16.018
WATER 1729   OW WAT    62    TARGET     2   N1 SPI F  99    DISTANCE (A)  17.357
WATER 1729   OW WAT    62    TARGET     3   C2 SPI F  99    DISTANCE (A)  14.906
WATER 1729   OW WAT    62    TARGET     4   C3 SPI F  99    DISTANCE (A)  13.564
WATER 1729   OW WAT    62    TARGET     5   C4 SPI F  99    DISTANCE (A)  13.345
WATER 1729   OW WAT    62    TARGET     6   C5 SPI F  99    DISTANCE (A)  14.678
WATER 1729   OW WAT    62    TARGET     7   C6 SPI F  99    DISTANCE (A)  15.924
WATER 1729   OW WAT    62    TARGET     8   C7 SPI F  99    DISTANCE (A)  12.200
WATER 1729   OW WAT    62    TARGET     9   C8 SPI F  99    DISTANCE (A)  10.848
WATER 1729   OW WAT    62    TARGET    10   C9 SPI F  99    DISTANCE (A)  10.625
WATER 1729   OW WAT    62    TARGET    11  C10 SPI F  99    DISTANCE (A)  11.893
WATER 1729   OW WAT    62    TARGET    12  C11 SPI F  99    DISTANCE (A)  13.138
WATER 1729   OW WAT    62    TARGET    13  C12 SPI F  99    DISTANCE (A)  12.022
WATER 1729   OW WAT    62    TARGET    14  C13 SPI F  99    DISTANCE (A)  10.667
WATER 1729   OW WAT    62    TARGET    15  C14 SPI F  99    DISTANCE (A)  12.212
WATER 1729   OW WAT    62    TARGET    16  C15 SPI F  99    DISTANCE (A)  13.157
WATER 1730   OW WAT    63    TARGET     1   C1 SPI F  99    DISTANCE (A)  20.990
WATER 1730   OW WAT    63    TARGET     2   N1 SPI F  99    DISTANCE (A)  20.161
WATER 1730   OW WAT    63    TARGET     3   C2 SPI F  99    DISTANCE (A)  22.053
WATER 1730   OW WAT    63    TARGET     4   C3 SPI F  99    DISTANCE (A)  22.897
WATER 1730   OW WAT    63    TARGET     5   C4 SPI F  99    DISTANCE (A)  23.586
WATER 1730   OW WAT    63    TARGET     6   C5 SPI F  99    DISTANCE (A)  22.543
WATER 1730   OW WAT    63    TARGET     7   C6 SPI F  99    DISTANCE (A)  21.699
WATER 1730   OW WAT    63    TARGET     8   C7 SPI F  99    DISTANCE (A)  24.302
WATER 1730   OW WAT    63    TARGET     9   C8 SPI F  99    DISTANCE (A)  25.366
WATER 1730   OW WAT    63    TARGET    10   C9 SPI F  99    DISTANCE (A)  26.409
WATER 1730   OW WAT    63    TARGET    11  C10 SPI F  99    DISTANCE (A)  25.801
WATER 1730   OW WAT    63    TARGET    12  C11 SPI F  99    DISTANCE (A)  24.741
WATER 1730   OW WAT    63    TARGET    13  C12 SPI F  99    DISTANCE (A)  26.127
WATER 1730   OW WAT    63    TARGET    14  C13 SPI F  99    DISTANCE (A)  27.103
WATER 1730   OW WAT    63    TARGET    15  C14 SPI F  99    DISTANCE (A)  25.070
WATER 1730   OW WAT    63    TARGET    16  C15 SPI F  99    DISTANCE (A)  25.496
WATER 1731   OW WAT    64    TARGET     1   C1 SPI F  99    DISTANCE (A)  14.236
WATER 1731   OW WAT    64    TARGET     2   N1 SPI F  99    DISTANCE (A)  14.817
WATER 1731   OW WAT    64    TARGET     3   C2 SPI F  99    DISTANCE (A)  12.730
WATER 1731   OW WAT    64    TARGET     4   C3 SPI F  99    DISTANCE (A)  12.358
WATER 1731   OW WAT    64    TARGET     5   C4 SPI F  99    DISTANCE (A)  12.979
WATER 1731   OW WAT    64    TARGET     6   C5 SPI F  99    DISTANCE (A)  14.455
WATER 1731   OW WAT    64    TARGET     7   C6 SPI F  99    DISTANCE (A)  14.773
WATER 1731   OW WAT    64    TARGET     8   C7 SPI F  99    DISTANCE (A)  13.013
WATER 1731   OW WAT    64    TARGET     9   C8 SPI F  99    DISTANCE (A)  11.650
WATER 1731   OW WAT    64    TARGET    10   C9 SPI F  99    DISTANCE (A)  10.950
WATER 1731   OW WAT    64    TARGET    11  C10 SPI F  99    DISTANCE (A)  10.895
WATER 1731   OW WAT    64    TARGET    12  C11 SPI F  99    DISTANCE (A)  12.351
WATER 1731   OW WAT    64    TARGET    13  C12 SPI F  99    DISTANCE (A)  13.275
WATER 1731   OW WAT    64    TARGET    14  C13 SPI F  99    DISTANCE (A)  11.941
WATER 1731   OW WAT    64    TARGET    15  C14 SPI F  99    DISTANCE (A)  13.846
WATER 1731   OW WAT    64    TARGET    16  C15 SPI F  99    DISTANCE (A)  13.226
WATER 1732   OW WAT    65    TARGET     1   C1 SPI F  99    DISTANCE (A)   5.721
WATER 1732   OW WAT    65    TARGET     2   N1 SPI F  99    DISTANCE (A)   5.698
WATER 1732   OW WAT    65    TARGET     3   C2 SPI F  99    DISTANCE (A)   6.643
WATER 1732   OW WAT    65    TARGET     4   C3 SPI F  99    DISTANCE (A)   7.045
WATER 1732   OW WAT    65    TARGET     5   C4 SPI F  99    DISTANCE (A)   7.741
WATER 1732   OW WAT    65    TARGET     6   C5 SPI F  99    DISTANCE (A)   6.948
WATER 1732   OW WAT    65    TARGET     7   C6 SPI F  99    DISTANCE (A)   6.556
WATER 1732   OW WAT    65    TARGET     8   C7 SPI F  99    DISTANCE (A)   8.263
WATER 1732   OW WAT    65    TARGET     9   C8 SPI F  99    DISTANCE (A)   9.252
WATER 1732   OW WAT    65    TARGET    10   C9 SPI F  99    DISTANCE (A)  10.396
WATER 1732   OW WAT    65    TARGET    11  C10 SPI F  99    DISTANCE (A)  10.030
WATER 1732   OW WAT    65    TARGET    12  C11 SPI F  99    DISTANCE (A)   9.109
WATER 1732   OW WAT    65    TARGET    13  C12 SPI F  99    DISTANCE (A)  10.358
WATER 1732   OW WAT    65    TARGET    14  C13 SPI F  99    DISTANCE (A)  11.150
WATER 1732   OW WAT    65    TARGET    15  C14 SPI F  99    DISTANCE (A)   9.204
WATER 1732   OW WAT    65    TARGET    16  C15 SPI F  99    DISTANCE (A)   9.973
WATER 1733   OW WAT    66    TARGET     1   C1 SPI F  99    DISTANCE (A)  16.653
WATER 1733   OW WAT    66    TARGET     2   N1 SPI F  99    DISTANCE (A)  17.001
WATER 1733   OW WAT    66    TARGET     3   C2 SPI F  99    DISTANCE (A)  15.696
WATER 1733   OW WAT    66    TARGET     4   C3 SPI F  99    DISTANCE (A)  15.597
WATER 1733   OW WAT    66    TARGET     5   C4 SPI F  99    DISTANCE (A)  15.186
WATER 1733   OW WAT    66    TARGET     6   C5 SPI F  99    DISTANCE (A)  16.133
WATER 1733   OW WAT    66    TARGET     7   C6 SPI F  99    DISTANCE (A)  16.215
WATER 1733   OW WAT    66    TARGET     8   C7 SPI F  99    DISTANCE (A)  15.567
WATER 1733   OW WAT    66    TARGET     9   C8 SPI F  99    DISTANCE (A)  14.865
WATER 1733   OW WAT    66    TARGET    10   C9 SPI F  99    DISTANCE (A)  13.352
WATER 1733   OW WAT    66    TARGET    11  C10 SPI F  99    DISTANCE (A)  12.847
WATER 1733   OW WAT    66    TARGET    12  C11 SPI F  99    DISTANCE (A)  13.679
WATER 1733   OW WAT    66    TARGET    13  C12 SPI F  99    DISTANCE (A)  13.938
WATER 1733   OW WAT    66    TARGET    14  C13 SPI F  99    DISTANCE (A)  13.153
WATER 1733   OW WAT    66    TARGET    15  C14 SPI F  99    DISTANCE (A)  15.394
WATER 1733   OW WAT    66    TARGET    16  C15 SPI F  99    DISTANCE (A)  13.472
WATER 1734   OW WAT    67    TARGET     1   C1 SPI F  99    DISTANCE (A)  20.846
WATER 1734   OW WAT    67    TARGET     2   N1 SPI F  99    DISTANCE (A)  19.605
WATER 1734   OW WAT    67    TARGET     3   C2 SPI F  99    DISTANCE (A)  22.016
WATER 1734   OW WAT    67    TARGET     4   C3 SPI F  99    DISTANCE (A)  23.238
WATER 1734   OW WAT    67    TARGET     5   C4 SPI F  99    DISTANCE (A)  23.687
WATER 1734   OW WAT    67    TARGET     6   C5 SPI F  99    DISTANCE (A)  22.501
WATER 1734   OW WAT    67    TARGET     7   C6 SPI F  99    DISTANCE (A)  21.245
WATER 1734   OW WAT    67    TARGET     8   C7 SPI F  99    DISTANCE (A)  24.830
WATER 1734   OW WAT    67    TARGET     9   C8 SPI F  99    DISTANCE (A)  26.026
WATER 1734   OW WAT    67    TARGET    10   C9 SPI F  99    DISTANCE (A)  26.594
WATER 1734   OW WAT    67    TARGET    11  C10 SPI F  99    DISTANCE (A)  25.567
WATER 1734   OW WAT    67    TARGET    12  C11 SPI F  99    DISTANCE (A)  24.342
WATER 1734   OW WAT    67    TARGET    13  C12 SPI F  99    DISTANCE (A)  25.961
WATER 1734   OW WAT    67    TARGET    14  C13 SPI F  99    DISTANCE (A)  27.089
WATER 1734   OW WAT    67    TARGET    15  C14 SPI F  99    DISTANCE (A)  25.380
WATER 1734   OW WAT    67    TARGET    16  C15 SPI F  99    DISTANCE (A)  24.898
WATER 1735   OW WAT    68    TARGET     1   C1 SPI F  99    DISTANCE (A)  17.002
WATER 1735   OW WAT    68    TARGET     2   N1 SPI F  99    DISTANCE (A)  17.476
WATER 1735   OW WAT    68    TARGET     3   C2 SPI F  99    DISTANCE (A)  15.868
WATER 1735   OW WAT    68    TARGET     4   C3 SPI F  99    DISTANCE (A)  15.622
WATER 1735   OW WAT    68    TARGET     5   C4 SPI F  99    DISTANCE (A)  15.353
WATER 1735   OW WAT    68    TARGET     6   C5 SPI F  99    DISTANCE (A)  16.497
WATER 1735   OW WAT    68    TARGET     7   C6 SPI F  99    DISTANCE (A)  16.718
WATER 1735   OW WAT    68    TARGET     8   C7 SPI F  99    DISTANCE (A)  15.573
WATER 1735   OW WAT    68    TARGET     9   C8 SPI F  99    DISTANCE (A)  14.634
WATER 1735   OW WAT    68    TARGET    10   C9 SPI F  99    DISTANCE (A)  13.180
WATER 1735   OW WAT    68    TARGET    11  C10 SPI F  99    DISTANCE (A)  12.863
WATER 1735   OW WAT    68    TARGET    12  C11 SPI F  99    DISTANCE (A)  13.945
WATER 1735   OW WAT    68    TARGET    13  C12 SPI F  99    DISTANCE (A)  14.176
WATER 1735   OW WAT    68    TARGET    14  C13 SPI F  99    DISTANCE (A)  13.144
WATER 1735   OW WAT    68    TARGET    15  C14 SPI F  99    DISTANCE (A)  15.536
WATER 1735   OW WAT    68    TARGET    16  C15 SPI F  99    DISTANCE (A)  13.897
WATER 1736   OW WAT    69    TARGET     1   C1 SPI F  99    DISTANCE (A)  13.796
WATER 1736   OW WAT    69    TARGET     2   N1 SPI F  99    DISTANCE (A)  14.483
WATER 1736   OW WAT    69    TARGET     3   C2 SPI F  99    DISTANCE (A)  14.457
WATER 1736   OW WAT    69    TARGET     4   C3 SPI F  99    DISTANCE (A)  13.988
WATER 1736   OW WAT    69    TARGET     5   C4 SPI F  99    DISTANCE (A)  12.494
WATER 1736   OW WAT    69    TARGET     6   C5 SPI F  99    DISTANCE (A)  11.762
WATER 1736   OW WAT    69    TARGET     7   C6 SPI F  99    DISTANCE (A)  12.303
WATER 1736   OW WAT    69    TARGET     8   C7 SPI F  99    DISTANCE (A)  12.296
WATER 1736   OW WAT    69    TARGET     9   C8 SPI F  99    DISTANCE (A)  13.264
WATER 1736   OW WAT    69    TARGET    10   C9 SPI F  99    DISTANCE (A)  13.013
WATER 1736   OW WAT    69    TARGET    11  C10 SPI F  99    DISTANCE (A)  13.159
WATER 1736   OW WAT    69    TARGET    12  C11 SPI F  99    DISTANCE (A)  12.191
WATER 1736   OW WAT    69    TARGET    13  C12 SPI F  99    DISTANCE (A)  10.549
WATER 1736   OW WAT    69    TARGET    14  C13 SPI F  99    DISTANCE (A)  11.673
WATER 1736   OW WAT    69    TARGET    15  C14 SPI F  99    DISTANCE (A)  10.875
WATER 1736   OW WAT    69    TARGET    16  C15 SPI F  99    DISTANCE (A)  10.750
WATER 1737   OW WAT    70    TARGET     1   C1 SPI F  99    DISTANCE (A)   3.917
WATER 1737   OW WAT    70    TARGET     2   N1 SPI F  99    DISTANCE (A)   5.255
WATER 1737   OW WAT    70    TARGET     3   C2 SPI F  99    DISTANCE (A)   3.241
WATER 1737   OW WAT    70    TARGET     4   C3 SPI F  99    DISTANCE (A)   2.036
WATER 1737   OW WAT    70    TARGET     5   C4 SPI F  99    DISTANCE (A)   2.882
WATER 1737   OW WAT    70    TARGET     6   C5 SPI F  99    DISTANCE (A)   3.687
WATER 1737   OW WAT    70    TARGET     7   C6 SPI F  99    DISTANCE (A)   4.475
WATER 1737   OW WAT    70    TARGET     8   C7 SPI F  99    DISTANCE (A)   2.754
WATER 1737   OW WAT    70    TARGET     9   C8 SPI F  99    DISTANCE (A)   2.893
WATER 1737   OW WAT    70    TARGET    10   C9 SPI F  99    DISTANCE (A)   4.148
WATER 1737   OW WAT    70    TARGET    11  C10 SPI F  99    DISTANCE (A)   4.261
WATER 1737   OW WAT    70    TARGET    12  C11 SPI F  99    DISTANCE (A)   4.153
WATER 1737   OW WAT    70    TARGET    13  C12 SPI F  99    DISTANCE (A)   5.192
WATER 1737   OW WAT    70    TARGET    14  C13 SPI F  99    DISTANCE (A)   5.261
WATER 1737   OW WAT    70    TARGET    15  C14 SPI F  99    DISTANCE (A)   4.245
WATER 1737   OW WAT    70    TARGET    16  C15 SPI F  99    DISTANCE (A)   5.268
WATER 1738   OW WAT    71    TARGET     1   C1 SPI F  99    DISTANCE (A)  18.209
WATER 1738   OW WAT    71    TARGET     2   N1 SPI F  99    DISTANCE (A)  17.498
WATER 1738   OW WAT    71    TARGET     3   C2 SPI F  99    DISTANCE (A)  19.231
WATER 1738   OW WAT    71    TARGET     4   C3 SPI F  99    DISTANCE (A)  19.979
WATER 1738   OW WAT    71    TARGET     5   C4 SPI F  99    DISTANCE (A)  20.697
WATER 1738   OW WAT    71    TARGET     6   C5 SPI F  99    DISTANCE (A)  19.708
WATER 1738   OW WAT    71    TARGET     7   C6 SPI F  99    DISTANCE (A)  18.964
WATER 1738   OW WAT    71    TARGET     8   C7 SPI F  99    DISTANCE (A)  21.327
WATER 1738   OW WAT    71    TARGET     9   C8 SPI F  99    DISTANCE (A)  22.351
WATER 1738   OW WAT    71    TARGET    10   C9 SPI F  99    DISTANCE (A)  23.458
WATER 1738   OW WAT    71    TARGET    11  C10 SPI F  99    DISTANCE (A)  22.937
WATER 1738   OW WAT    71    TARGET    12  C11 SPI F  99    DISTANCE (A)  21.925
WATER 1738   OW WAT    71    TARGET    13  C12 SPI F  99    DISTANCE (A)  23.254
WATER 1738   OW WAT    71    TARGET    14  C13 SPI F  99    DISTANCE (A)  24.180
WATER 1738   OW WAT    71    TARGET    15  C14 SPI F  99    DISTANCE (A)  22.133
WATER 1738   OW WAT    71    TARGET    16  C15 SPI F  99    DISTANCE (A)  22.711
WATER 1739   OW WAT    72    TARGET     1   C1 SPI F  99    DISTANCE (A)  13.568
WATER 1739   OW WAT    72    TARGET     2   N1 SPI F  99    DISTANCE (A)  14.958
WATER 1739   OW WAT    72    TARGET     3   C2 SPI F  99    DISTANCE (A)  13.361
WATER 1739   OW WAT    72    TARGET     4   C3 SPI F  99    DISTANCE (A)  11.986
WATER 1739   OW WAT    72    TARGET     5   C4 SPI F  99    DISTANCE (A)  11.759
WATER 1739   OW WAT    72    TARGET     6   C5 SPI F  99    DISTANCE (A)  12.144
WATER 1739   OW WAT    72    TARGET     7   C6 SPI F  99    DISTANCE (A)  13.509
WATER 1739   OW WAT    72    TARGET     8   C7 SPI F  99    DISTANCE (A)  10.339
WATER 1739   OW WAT    72    TARGET     9   C8 SPI F  99    DISTANCE (A)  10.138
WATER 1739   OW WAT    72    TARGET    10   C9 SPI F  99    DISTANCE (A)  11.307
WATER 1739   OW WAT    72    TARGET    11  C10 SPI F  99    DISTANCE (A)  12.628
WATER 1739   OW WAT    72    TARGET    12  C11 SPI F  99    DISTANCE (A)  12.772
WATER 1739   OW WAT    72    TARGET    13  C12 SPI F  99    DISTANCE (A)  11.506
WATER 1739   OW WAT    72    TARGET    14  C13 SPI F  99    DISTANCE (A)  11.339
WATER 1739   OW WAT    72    TARGET    15  C14 SPI F  99    DISTANCE (A)  10.355
WATER 1739   OW WAT    72    TARGET    16  C15 SPI F  99    DISTANCE (A)  12.797
WATER 1740   OW WAT    73    TARGET     1   C1 SPI F  99    DISTANCE (A)  15.500
WATER 1740   OW WAT    73    TARGET     2   N1 SPI F  99    DISTANCE (A)  17.003
WATER 1740   OW WAT    73    TARGET     3   C2 SPI F  99    DISTANCE (A)  14.975
WATER 1740   OW WAT    73    TARGET     4   C3 SPI F  99    DISTANCE (A)  13.449
WATER 1740   OW WAT    73    TARGET     5   C4 SPI F  99    DISTANCE (A)  12.840
WATER 1740   OW WAT    73    TARGET     6   C5 SPI F  99    DISTANCE (A)  13.596
WATER 1740   OW WAT    73    TARGET     7   C6 SPI F  99    DISTANCE (A)  15.106
WATER 1740   OW WAT    73    TARGET     8   C7 SPI F  99    DISTANCE (A)  11.310
WATER 1740   OW WAT    73    TARGET     9   C8 SPI F  99    DISTANCE (A)  10.657
WATER 1740   OW WAT    73    TARGET    10   C9 SPI F  99    DISTANCE (A)  11.105
WATER 1740   OW WAT    73    TARGET    11  C10 SPI F  99    DISTANCE (A)  12.639
WATER 1740   OW WAT    73    TARGET    12  C11 SPI F  99    DISTANCE (A)  13.186
WATER 1740   OW WAT    73    TARGET    13  C12 SPI F  99    DISTANCE (A)  11.297
WATER 1740   OW WAT    73    TARGET    14  C13 SPI F  99    DISTANCE (A)  10.666
WATER 1740   OW WAT    73    TARGET    15  C14 SPI F  99    DISTANCE (A)  10.855
WATER 1740   OW WAT    73    TARGET    16  C15 SPI F  99    DISTANCE (A)  12.809
WATER 1741   OW WAT    74    TARGET     1   C1 SPI F  99    DISTANCE (A)  22.898
WATER 1741   OW WAT    74    TARGET     2   N1 SPI F  99    DISTANCE (A)  22.836
WATER 1741   OW WAT    74    TARGET     3   C2 SPI F  99    DISTANCE (A)  24.076
WATER 1741   OW WAT    74    TARGET     4   C3 SPI F  99    DISTANCE (A)  24.186
WATER 1741   OW WAT    74    TARGET     5   C4 SPI F  99    DISTANCE (A)  24.336
WATER 1741   OW WAT    74    TARGET     6   C5 SPI F  99    DISTANCE (A)  23.198
WATER 1741   OW WAT    74    TARGET     7   C6 SPI F  99    DISTANCE (A)  23.095
WATER 1741   OW WAT    74    TARGET     8   C7 SPI F  99    DISTANCE (A)  24.330
WATER 1741   OW WAT    74    TARGET     9   C8 SPI F  99    DISTANCE (A)  25.495
WATER 1741   OW WAT    74    TARGET    10   C9 SPI F  99    DISTANCE (A)  26.813
WATER 1741   OW WAT    74    TARGET    11  C10 SPI F  99    DISTANCE (A)  26.858
WATER 1741   OW WAT    74    TARGET    12  C11 SPI F  99    DISTANCE (A)  25.736
WATER 1741   OW WAT    74    TARGET    13  C12 SPI F  99    DISTANCE (A)  25.952
WATER 1741   OW WAT    74    TARGET    14  C13 SPI F  99    DISTANCE (A)  27.038
WATER 1741   OW WAT    74    TARGET    15  C14 SPI F  99    DISTANCE (A)  24.588
WATER 1741   OW WAT    74    TARGET    16  C15 SPI F  99    DISTANCE (A)  25.985
WATER 1742   OW WAT    75    TARGET     1   C1 SPI F  99    DISTANCE (A)  11.588
WATER 1742   OW WAT    75    TARGET     2   N1 SPI F  99    DISTANCE (A)  11.940
WATER 1742   OW WAT    75    TARGET     3   C2 SPI F  99    DISTANCE (A)  12.767
WATER 1742   OW WAT    75    TARGET     4   C3 SPI F  99    DISTANCE (A)  12.656
WATER 1742   OW WAT    75    TARGET     5   C4 SPI F  99    DISTANCE (A)  11.500
WATER 1742   OW WAT    75    TARGET     6   C5 SPI F  99    DISTANCE (A)  10.190
WATER 1742   OW WAT    75    TARGET     7   C6 SPI F  99    DISTANCE (A)  10.321
WATER 1742   OW WAT    75    TARGET     8   C7 SPI F  99    DISTANCE (A)  11.622
WATER 1742   OW WAT    75    TARGET     9   C8 SPI F  99    DISTANCE (A)  13.037
WATER 1742   OW WAT    75    TARGET    10   C9 SPI F  99    DISTANCE (A)  13.322
WATER 1742   OW WAT    75    TARGET    11  C10 SPI F  99    DISTANCE (A)  13.204
WATER 1742   OW WAT    75    TARGET    12  C11 SPI F  99    DISTANCE (A)  11.807
WATER 1742   OW WAT    75    TARGET    13  C12 SPI F  99    DISTANCE (A)  10.991
WATER 1742   OW WAT    75    TARGET    14  C13 SPI F  99    DISTANCE (A)  12.478
WATER 1742   OW WAT    75    TARGET    15  C14 SPI F  99    DISTANCE (A)  10.659
WATER 1742   OW WAT    75    TARGET    16  C15 SPI F  99    DISTANCE (A)  10.856
WATER 1743   OW WAT    76    TARGET     1   C1 SPI F  99    DISTANCE (A)  18.249
WATER 1743   OW WAT    76    TARGET     2   N1 SPI F  99    DISTANCE (A)  17.283
WATER 1743   OW WAT    76    TARGET     3   C2 SPI F  99    DISTANCE (A)  19.635
WATER 1743   OW WAT    76    TARGET     4   C3 SPI F  99    DISTANCE (A)  20.604
WATER 1743   OW WAT    76    TARGET     5   C4 SPI F  99    DISTANCE (A)  20.753
WATER 1743   OW WAT    76    TARGET     6   C5 SPI F  99    DISTANCE (A)  19.369
WATER 1743   OW WAT    76    TARGET     7   C6 SPI F  99    DISTANCE (A)  18.342
WATER 1743   OW WAT    76    TARGET     8   C7 SPI F  99    DISTANCE (A)  21.677
WATER 1743   OW WAT    76    TARGET     9   C8 SPI F  99    DISTANCE (A)  23.049
WATER 1743   OW WAT    76    TARGET    10   C9 SPI F  99    DISTANCE (A)  23.727
WATER 1743   OW WAT    76    TARGET    11  C10 SPI F  99    DISTANCE (A)  22.918
WATER 1743   OW WAT    76    TARGET    12  C11 SPI F  99    DISTANCE (A)  21.529
WATER 1743   OW WAT    76    TARGET    13  C12 SPI F  99    DISTANCE (A)  22.671
WATER 1743   OW WAT    76    TARGET    14  C13 SPI F  99    DISTANCE (A)  23.971
WATER 1743   OW WAT    76    TARGET    15  C14 SPI F  99    DISTANCE (A)  21.964
WATER 1743   OW WAT    76    TARGET    16  C15 SPI F  99    DISTANCE (A)  21.814
WATER 1744   OW WAT    77    TARGET     1   C1 SPI F  99    DISTANCE (A)  21.299
WATER 1744   OW WAT    77    TARGET     2   N1 SPI F  99    DISTANCE (A)  20.918
WATER 1744   OW WAT    77    TARGET     3   C2 SPI F  99    DISTANCE (A)  21.705
WATER 1744   OW WAT    77    TARGET     4   C3 SPI F  99    DISTANCE (A)  22.155
WATER 1744   OW WAT    77    TARGET     5   C4 SPI F  99    DISTANCE (A)  23.298
WATER 1744   OW WAT    77    TARGET     6   C5 SPI F  99    DISTANCE (A)  22.907
WATER 1744   OW WAT    77    TARGET     7   C6 SPI F  99    DISTANCE (A)  22.488
WATER 1744   OW WAT    77    TARGET     8   C7 SPI F  99    DISTANCE (A)  23.622
WATER 1744   OW WAT    77    TARGET     9   C8 SPI F  99    DISTANCE (A)  24.085
WATER 1744   OW WAT    77    TARGET    10   C9 SPI F  99    DISTANCE (A)  25.337
WATER 1744   OW WAT    77    TARGET    11  C10 SPI F  99    DISTANCE (A)  25.093
WATER 1744   OW WAT    77    TARGET    12  C11 SPI F  99    DISTANCE (A)  24.631
WATER 1744   OW WAT    77    TARGET    13  C12 SPI F  99    DISTANCE (A)  26.034
WATER 1744   OW WAT    77    TARGET    14  C13 SPI F  99    DISTANCE (A)  26.440
WATER 1744   OW WAT    77    TARGET    15  C14 SPI F  99    DISTANCE (A)  24.807
WATER 1744   OW WAT    77    TARGET    16  C15 SPI F  99    DISTANCE (A)  25.775
WATER 1745   OW WAT    78    TARGET     1   C1 SPI F  99    DISTANCE (A)  15.703
WATER 1745   OW WAT    78    TARGET     2   N1 SPI F  99    DISTANCE (A)  15.999
WATER 1745   OW WAT    78    TARGET     3   C2 SPI F  99    DISTANCE (A)  15.731
WATER 1745   OW WAT    78    TARGET     4   C3 SPI F  99    DISTANCE (A)  15.679
WATER 1745   OW WAT    78    TARGET     5   C4 SPI F  99    DISTANCE (A)  14.476
WATER 1745   OW WAT    78    TARGET     6   C5 SPI F  99    DISTANCE (A)  14.409
WATER 1745   OW WAT    78    TARGET     7   C6 SPI F  99    DISTANCE (A)  14.448
WATER 1745   OW WAT    78    TARGET     8   C7 SPI F  99    DISTANCE (A)  14.869
WATER 1745   OW WAT    78    TARGET     9   C8 SPI F  99    DISTANCE (A)  15.205
WATER 1745   OW WAT    78    TARGET    10   C9 SPI F  99    DISTANCE (A)  14.028
WATER 1745   OW WAT    78    TARGET    11  C10 SPI F  99    DISTANCE (A)  13.549
WATER 1745   OW WAT    78    TARGET    12  C11 SPI F  99    DISTANCE (A)  13.194
WATER 1745   OW WAT    78    TARGET    13  C12 SPI F  99    DISTANCE (A)  12.542
WATER 1745   OW WAT    78    TARGET    14  C13 SPI F  99    DISTANCE (A)  12.945
WATER 1745   OW WAT    78    TARGET    15  C14 SPI F  99    DISTANCE (A)  13.858
WATER 1745   OW WAT    78    TARGET    16  C15 SPI F  99    DISTANCE (A)  12.031
WATER 1746   OW WAT    79    TARGET     1   C1 SPI F  99    DISTANCE (A)  17.949
WATER 1746   OW WAT    79    TARGET     2   N1 SPI F  99    DISTANCE (A)  18.946
WATER 1746   OW WAT    79    TARGET     3   C2 SPI F  99    DISTANCE (A)  16.733
WATER 1746   OW WAT    79    TARGET     4   C3 SPI F  99    DISTANCE (A)  15.845
WATER 1746   OW WAT    79    TARGET     5   C4 SPI F  99    DISTANCE (A)  15.458
WATER 1746   OW WAT    79    TARGET     6   C5 SPI F  99    DISTANCE (A)  16.810
WATER 1746   OW WAT    79    TARGET     7   C6 SPI F  99    DISTANCE (A)  17.641
WATER 1746   OW WAT    79    TARGET     8   C7 SPI F  99    DISTANCE (A)  14.940
WATER 1746   OW WAT    79    TARGET     9   C8 SPI F  99    DISTANCE (A)  13.672
WATER 1746   OW WAT    79    TARGET    10   C9 SPI F  99    DISTANCE (A)  12.545
WATER 1746   OW WAT    79    TARGET    11  C10 SPI F  99    DISTANCE (A)  13.104
WATER 1746   OW WAT    79    TARGET    12  C11 SPI F  99    DISTANCE (A)  14.436
WATER 1746   OW WAT    79    TARGET    13  C12 SPI F  99    DISTANCE (A)  13.726
WATER 1746   OW WAT    79    TARGET    14  C13 SPI F  99    DISTANCE (A)  12.351
WATER 1746   OW WAT    79    TARGET    15  C14 SPI F  99    DISTANCE (A)  14.760
WATER 1746   OW WAT    79    TARGET    16  C15 SPI F  99    DISTANCE (A)  14.251
WATER 1747   OW WAT    80    TARGET     1   C1 SPI F  99    DISTANCE (A)  16.725
WATER 1747   OW WAT    80    TARGET     2   N1 SPI F  99    DISTANCE (A)  18.148
WATER 1747   OW WAT    80    TARGET     3   C2 SPI F  99    DISTANCE (A)  16.119
WATER 1747   OW WAT    80    TARGET     4   C3 SPI F  99    DISTANCE (A)  14.714
WATER 1747   OW WAT    80    TARGET     5   C4 SPI F  99    DISTANCE (A)  13.750
WATER 1747   OW WAT    80    TARGET     6   C5 SPI F  99    DISTANCE (A)  14.577
WATER 1747   OW WAT    80    TARGET     7   C6 SPI F  99    DISTANCE (A)  15.987
WATER 1747   OW WAT    80    TARGET     8   C7 SPI F  99    DISTANCE (A)  12.460
WATER 1747   OW WAT    80    TARGET     9   C8 SPI F  99    DISTANCE (A)  11.758
WATER 1747   OW WAT    80    TARGET    10   C9 SPI F  99    DISTANCE (A)  11.435
WATER 1747   OW WAT    80    TARGET    11  C10 SPI F  99    DISTANCE (A)  12.780
WATER 1747   OW WAT    80    TARGET    12  C11 SPI F  99    DISTANCE (A)  13.432
WATER 1747   OW WAT    80    TARGET    13  C12 SPI F  99    DISTANCE (A)  11.248
WATER 1747   OW WAT    80    TARGET    14  C13 SPI F  99    DISTANCE (A)  10.493
WATER 1747   OW WAT    80    TARGET    15  C14 SPI F  99    DISTANCE (A)  11.580
WATER 1747   OW WAT    80    TARGET    16  C15 SPI F  99    DISTANCE (A)  12.625
WATER 1748   OW WAT    81    TARGET     1   C1 SPI F  99    DISTANCE (A)  21.709
WATER 1748   OW WAT    81    TARGET     2   N1 SPI F  99    DISTANCE (A)  20.766
WATER 1748   OW WAT    81    TARGET     3   C2 SPI F  99    DISTANCE (A)  21.774
WATER 1748   OW WAT    81    TARGET     4   C3 SPI F  99    DISTANCE (A)  22.795
WATER 1748   OW WAT    81    TARGET     5   C4 SPI F  99    DISTANCE (A)  24.190
WATER 1748   OW WAT    81    TARGET     6   C5 SPI F  99    DISTANCE (A)  24.051
WATER 1748   OW WAT    81    TARGET     7   C6 SPI F  99    DISTANCE (A)  23.100
WATER 1748   OW WAT    81    TARGET     8   C7 SPI F  99    DISTANCE (A)  25.105
WATER 1748   OW WAT    81    TARGET     9   C8 SPI F  99    DISTANCE (A)  25.342
WATER 1748   OW WAT    81    TARGET    10   C9 SPI F  99    DISTANCE (A)  26.032
WATER 1748   OW WAT    81    TARGET    11  C10 SPI F  99    DISTANCE (A)  25.204
WATER 1748   OW WAT    81    TARGET    12  C11 SPI F  99    DISTANCE (A)  24.956
WATER 1748   OW WAT    81    TARGET    13  C12 SPI F  99    DISTANCE (A)  27.166
WATER 1748   OW WAT    81    TARGET    14  C13 SPI F  99    DISTANCE (A)  27.366
WATER 1748   OW WAT    81    TARGET    15  C14 SPI F  99    DISTANCE (A)  26.494
WATER 1748   OW WAT    81    TARGET    16  C15 SPI F  99    DISTANCE (A)  26.354
WATER 1749   OW WAT    82    TARGET     1   C1 SPI F  99    DISTANCE (A)  14.567
WATER 1749   OW WAT    82    TARGET     2   N1 SPI F  99    DISTANCE (A)  15.032
WATER 1749   OW WAT    82    TARGET     3   C2 SPI F  99    DISTANCE (A)  14.796
WATER 1749   OW WAT    82    TARGET     4   C3 SPI F  99    DISTANCE (A)  14.572
WATER 1749   OW WAT    82    TARGET     5   C4 SPI F  99    DISTANCE (A)  13.190
WATER 1749   OW WAT    82    TARGET     6   C5 SPI F  99    DISTANCE (A)  12.922
WATER 1749   OW WAT    82    TARGET     7   C6 SPI F  99    DISTANCE (A)  13.156
WATER 1749   OW WAT    82    TARGET     8   C7 SPI F  99    DISTANCE (A)  13.381
WATER 1749   OW WAT    82    TARGET     9   C8 SPI F  99    DISTANCE (A)  13.923
WATER 1749   OW WAT    82    TARGET    10   C9 SPI F  99    DISTANCE (A)  12.983
WATER 1749   OW WAT    82    TARGET    11  C10 SPI F  99    DISTANCE (A)  12.727
WATER 1749   OW WAT    82    TARGET    12  C11 SPI F  99    DISTANCE (A)  12.151
WATER 1749   OW WAT    82    TARGET    13  C12 SPI F  99    DISTANCE (A)  11.049
WATER 1749   OW WAT    82    TARGET    14  C13 SPI F  99    DISTANCE (A)  11.708
WATER 1749   OW WAT    82    TARGET    15  C14 SPI F  99    DISTANCE (A)  12.155
WATER 1749   OW WAT    82    TARGET    16  C15 SPI F  99    DISTANCE (A)  10.775
WATER 1750   OW WAT    83    TARGET     1   C1 SPI F  99    DISTANCE (A)  13.222
WATER 1750   OW WAT    83    TARGET     2   N1 SPI F  99    DISTANCE (A)  14.394
WATER 1750   OW WAT    83    TARGET     3   C2 SPI F  99    DISTANCE (A)  13.795
WATER 1750   OW WAT    83    TARGET     4   C3 SPI F  99    DISTANCE (A)  12.749
WATER 1750   OW WAT    83    TARGET     5   C4 SPI F  99    DISTANCE (A)  11.874
WATER 1750   OW WAT    83    TARGET     6   C5 SPI F  99    DISTANCE (A)  11.339
WATER 1750   OW WAT    83    TARGET     7   C6 SPI F  99    DISTANCE (A)  12.505
WATER 1750   OW WAT    83    TARGET     8   C7 SPI F  99    DISTANCE (A)  10.800
WATER 1750   OW WAT    83    TARGET     9   C8 SPI F  99    DISTANCE (A)  11.595
WATER 1750   OW WAT    83    TARGET    10   C9 SPI F  99    DISTANCE (A)  12.586
WATER 1750   OW WAT    83    TARGET    11  C10 SPI F  99    DISTANCE (A)  13.518
WATER 1750   OW WAT    83    TARGET    12  C11 SPI F  99    DISTANCE (A)  12.828
WATER 1750   OW WAT    83    TARGET    13  C12 SPI F  99    DISTANCE (A)  11.171
WATER 1750   OW WAT    83    TARGET    14  C13 SPI F  99    DISTANCE (A)  11.952
WATER 1750   OW WAT    83    TARGET    15  C14 SPI F  99    DISTANCE (A)  10.049
WATER 1750   OW WAT    83    TARGET    16  C15 SPI F  99    DISTANCE (A)  12.210
WATER 1751   OW WAT    84    TARGET     1   C1 SPI F  99    DISTANCE (A)  21.874
WATER 1751   OW WAT    84    TARGET     2   N1 SPI F  99    DISTANCE (A)  21.062
WATER 1751   OW WAT    84    TARGET     3   C2 SPI F  99    DISTANCE (A)  21.718
WATER 1751   OW WAT    84    TARGET     4   C3 SPI F  99    DISTANCE (A)  22.631
WATER 1751   OW WAT    84    TARGET     5   C4 SPI F  99    DISTANCE (A)  24.103
WATER 1751   OW WAT    84    TARGET     6   C5 SPI F  99    DISTANCE (A)  24.172
WATER 1751   OW WAT    84    TARGET     7   C6 SPI F  99    DISTANCE (A)  23.333
WATER 1751   OW WAT    84    TARGET     8   C7 SPI F  99    DISTANCE (A)  24.932
WATER 1751   OW WAT    84    TARGET     9   C8 SPI F  99    DISTANCE (A)  24.972
WATER 1751   OW WAT    84    TARGET    10   C9 SPI F  99    DISTANCE (A)  25.627
WATER 1751   OW WAT    84    TARGET    11  C10 SPI F  99    DISTANCE (A)  24.874
WATER 1751   OW WAT    84    TARGET    12  C11 SPI F  99    DISTANCE (A)  24.825
WATER 1751   OW WAT    84    TARGET    13  C12 SPI F  99    DISTANCE (A)  27.025
WATER 1751   OW WAT    84    TARGET    14  C13 SPI F  99    DISTANCE (A)  27.043
WATER 1751   OW WAT    84    TARGET    15  C14 SPI F  99    DISTANCE (A)  26.393
WATER 1751   OW WAT    84    TARGET    16  C15 SPI F  99    DISTANCE (A)  26.292
WATER 1752   OW WAT    85    TARGET     1   C1 SPI F  99    DISTANCE (A)  21.353
WATER 1752   OW WAT    85    TARGET     2   N1 SPI F  99    DISTANCE (A)  21.110
WATER 1752   OW WAT    85    TARGET     3   C2 SPI F  99    DISTANCE (A)  22.164
WATER 1752   OW WAT    85    TARGET     4   C3 SPI F  99    DISTANCE (A)  22.461
WATER 1752   OW WAT    85    TARGET     5   C4 SPI F  99    DISTANCE (A)  23.202
WATER 1752   OW WAT    85    TARGET     6   C5 SPI F  99    DISTANCE (A)  22.435
WATER 1752   OW WAT    85    TARGET     7   C6 SPI F  99    DISTANCE (A)  22.153
WATER 1752   OW WAT    85    TARGET     8   C7 SPI F  99    DISTANCE (A)  23.369
WATER 1752   OW WAT    85    TARGET     9   C8 SPI F  99    DISTANCE (A)  24.185
WATER 1752   OW WAT    85    TARGET    10   C9 SPI F  99    DISTANCE (A)  25.555
WATER 1752   OW WAT    85    TARGET    11  C10 SPI F  99    DISTANCE (A)  25.457
WATER 1752   OW WAT    85    TARGET    12  C11 SPI F  99    DISTANCE (A)  24.662
WATER 1752   OW WAT    85    TARGET    13  C12 SPI F  99    DISTANCE (A)  25.568
WATER 1752   OW WAT    85    TARGET    14  C13 SPI F  99    DISTANCE (A)  26.304
WATER 1752   OW WAT    85    TARGET    15  C14 SPI F  99    DISTANCE (A)  24.192
WATER 1752   OW WAT    85    TARGET    16  C15 SPI F  99    DISTANCE (A)  25.449
WATER 1753   OW WAT    86    TARGET     1   C1 SPI F  99    DISTANCE (A)  18.526
WATER 1753   OW WAT    86    TARGET     2   N1 SPI F  99    DISTANCE (A)  17.729
WATER 1753   OW WAT    86    TARGET     3   C2 SPI F  99    DISTANCE (A)  19.845
WATER 1753   OW WAT    86    TARGET     4   C3 SPI F  99    DISTANCE (A)  20.659
WATER 1753   OW WAT    86    TARGET     5   C4 SPI F  99    DISTANCE (A)  20.984
WATER 1753   OW WAT    86    TARGET     6   C5 SPI F  99    DISTANCE (A)  19.688
WATER 1753   OW WAT    86    TARGET     7   C6 SPI F  99    DISTANCE (A)  18.842
WATER 1753   OW WAT    86    TARGET     8   C7 SPI F  99    DISTANCE (A)  21.716
WATER 1753   OW WAT    86    TARGET     9   C8 SPI F  99    DISTANCE (A)  23.012
WATER 1753   OW WAT    86    TARGET    10   C9 SPI F  99    DISTANCE (A)  23.942
WATER 1753   OW WAT    86    TARGET    11  C10 SPI F  99    DISTANCE (A)  23.321
WATER 1753   OW WAT    86    TARGET    12  C11 SPI F  99    DISTANCE (A)  22.031
WATER 1753   OW WAT    86    TARGET    13  C12 SPI F  99    DISTANCE (A)  23.127
WATER 1753   OW WAT    86    TARGET    14  C13 SPI F  99    DISTANCE (A)  24.333
WATER 1753   OW WAT    86    TARGET    15  C14 SPI F  99    DISTANCE (A)  22.163
WATER 1753   OW WAT    86    TARGET    16  C15 SPI F  99    DISTANCE (A)  22.470
WATER 1754   OW WAT    87    TARGET     1   C1 SPI F  99    DISTANCE (A)  21.769
WATER 1754   OW WAT    87    TARGET     2   N1 SPI F  99    DISTANCE (A)  20.636
WATER 1754   OW WAT    87    TARGET     3   C2 SPI F  99    DISTANCE (A)  22.940
WATER 1754   OW WAT    87    TARGET     4   C3 SPI F  99    DISTANCE (A)  24.058
WATER 1754   OW WAT    87    TARGET     5   C4 SPI F  99    DISTANCE (A)  24.583
WATER 1754   OW WAT    87    TARGET     6   C5 SPI F  99    DISTANCE (A)  23.406
WATER 1754   OW WAT    87    TARGET     7   C6 SPI F  99    DISTANCE (A)  22.264
WATER 1754   OW WAT    87    TARGET     8   C7 SPI F  99    DISTANCE (A)  25.599
WATER 1754   OW WAT    87    TARGET     9   C8 SPI F  99    DISTANCE (A)  26.783
WATER 1754   OW WAT    87    TARGET    10   C9 SPI F  99    DISTANCE (A)  27.518
WATER 1754   OW WAT    87    TARGET    11  C10 SPI F  99    DISTANCE (A)  26.616
WATER 1754   OW WAT    87    TARGET    12  C11 SPI F  99    DISTANCE (A)  25.416
WATER 1754   OW WAT    87    TARGET    13  C12 SPI F  99    DISTANCE (A)  26.963
WATER 1754   OW WAT    87    TARGET    14  C13 SPI F  99    DISTANCE (A)  28.072
WATER 1754   OW WAT    87    TARGET    15  C14 SPI F  99    DISTANCE (A)  26.213
WATER 1754   OW WAT    87    TARGET    16  C15 SPI F  99    DISTANCE (A)  26.030
WATER 1755   OW WAT    88    TARGET     1   C1 SPI F  99    DISTANCE (A)  17.399
WATER 1755   OW WAT    88    TARGET     2   N1 SPI F  99    DISTANCE (A)  18.283
WATER 1755   OW WAT    88    TARGET     3   C2 SPI F  99    DISTANCE (A)  16.760
WATER 1755   OW WAT    88    TARGET     4   C3 SPI F  99    DISTANCE (A)  16.038
WATER 1755   OW WAT    88    TARGET     5   C4 SPI F  99    DISTANCE (A)  14.963
WATER 1755   OW WAT    88    TARGET     6   C5 SPI F  99    DISTANCE (A)  15.705
WATER 1755   OW WAT    88    TARGET     7   C6 SPI F  99    DISTANCE (A)  16.427
WATER 1755   OW WAT    88    TARGET     8   C7 SPI F  99    DISTANCE (A)  14.635
WATER 1755   OW WAT    88    TARGET     9   C8 SPI F  99    DISTANCE (A)  14.117
WATER 1755   OW WAT    88    TARGET    10   C9 SPI F  99    DISTANCE (A)  12.804
WATER 1755   OW WAT    88    TARGET    11  C10 SPI F  99    DISTANCE (A)  13.106
WATER 1755   OW WAT    88    TARGET    12  C11 SPI F  99    DISTANCE (A)  13.682
WATER 1755   OW WAT    88    TARGET    13  C12 SPI F  99    DISTANCE (A)  12.342
WATER 1755   OW WAT    88    TARGET    14  C13 SPI F  99    DISTANCE (A)  11.742
WATER 1755   OW WAT    88    TARGET    15  C14 SPI F  99    DISTANCE (A)  13.706
WATER 1755   OW WAT    88    TARGET    16  C15 SPI F  99    DISTANCE (A)  12.679
WATER 1756   OW WAT    89    TARGET     1   C1 SPI F  99    DISTANCE (A)  17.182
WATER 1756   OW WAT    89    TARGET     2   N1 SPI F  99    DISTANCE (A)  16.497
WATER 1756   OW WAT    89    TARGET     3   C2 SPI F  99    DISTANCE (A)  18.595
WATER 1756   OW WAT    89    TARGET     4   C3 SPI F  99    DISTANCE (A)  19.315
WATER 1756   OW WAT    89    TARGET     5   C4 SPI F  99    DISTANCE (A)  19.432
WATER 1756   OW WAT    89    TARGET     6   C5 SPI F  99    DISTANCE (A)  18.038
WATER 1756   OW WAT    89    TARGET     7   C6 SPI F  99    DISTANCE (A)  17.274
WATER 1756   OW WAT    89    TARGET     8   C7 SPI F  99    DISTANCE (A)  20.102
WATER 1756   OW WAT    89    TARGET     9   C8 SPI F  99    DISTANCE (A)  21.488
WATER 1756   OW WAT    89    TARGET    10   C9 SPI F  99    DISTANCE (A)  22.380
WATER 1756   OW WAT    89    TARGET    11  C10 SPI F  99    DISTANCE (A)  21.815
WATER 1756   OW WAT    89    TARGET    12  C11 SPI F  99    DISTANCE (A)  20.439
WATER 1756   OW WAT    89    TARGET    13  C12 SPI F  99    DISTANCE (A)  21.301
WATER 1756   OW WAT    89    TARGET    14  C13 SPI F  99    DISTANCE (A)  22.601
WATER 1756   OW WAT    89    TARGET    15  C14 SPI F  99    DISTANCE (A)  20.365
WATER 1756   OW WAT    89    TARGET    16  C15 SPI F  99    DISTANCE (A)  20.697
WATER 1757   OW WAT    90    TARGET     1   C1 SPI F  99    DISTANCE (A)  12.355
WATER 1757   OW WAT    90    TARGET     2   N1 SPI F  99    DISTANCE (A)  11.957
WATER 1757   OW WAT    90    TARGET     3   C2 SPI F  99    DISTANCE (A)  12.090
WATER 1757   OW WAT    90    TARGET     4   C3 SPI F  99    DISTANCE (A)  12.803
WATER 1757   OW WAT    90    TARGET     5   C4 SPI F  99    DISTANCE (A)  12.454
WATER 1757   OW WAT    90    TARGET     6   C5 SPI F  99    DISTANCE (A)  12.598
WATER 1757   OW WAT    90    TARGET     7   C6 SPI F  99    DISTANCE (A)  11.858
WATER 1757   OW WAT    90    TARGET     8   C7 SPI F  99    DISTANCE (A)  13.600
WATER 1757   OW WAT    90    TARGET     9   C8 SPI F  99    DISTANCE (A)  13.765
WATER 1757   OW WAT    90    TARGET    10   C9 SPI F  99    DISTANCE (A)  12.590
WATER 1757   OW WAT    90    TARGET    11  C10 SPI F  99    DISTANCE (A)  11.304
WATER 1757   OW WAT    90    TARGET    12  C11 SPI F  99    DISTANCE (A)  11.128
WATER 1757   OW WAT    90    TARGET    13  C12 SPI F  99    DISTANCE (A)  12.343
WATER 1757   OW WAT    90    TARGET    14  C13 SPI F  99    DISTANCE (A)  12.516
WATER 1757   OW WAT    90    TARGET    15  C14 SPI F  99    DISTANCE (A)  13.544
WATER 1757   OW WAT    90    TARGET    16  C15 SPI F  99    DISTANCE (A)  11.044
WATER 1758   OW WAT    91    TARGET     1   C1 SPI F  99    DISTANCE (A)  18.271
WATER 1758   OW WAT    91    TARGET     2   N1 SPI F  99    DISTANCE (A)  18.913
WATER 1758   OW WAT    91    TARGET     3   C2 SPI F  99    DISTANCE (A)  18.131
WATER 1758   OW WAT    91    TARGET     4   C3 SPI F  99    DISTANCE (A)  17.570
WATER 1758   OW WAT    91    TARGET     5   C4 SPI F  99    DISTANCE (A)  18.436
WATER 1758   OW WAT    91    TARGET     6   C5 SPI F  99    DISTANCE (A)  18.651
WATER 1758   OW WAT    91    TARGET     7   C6 SPI F  99    DISTANCE (A)  19.196
WATER 1758   OW WAT    91    TARGET     8   C7 SPI F  99    DISTANCE (A)  17.838
WATER 1758   OW WAT    91    TARGET     9   C8 SPI F  99    DISTANCE (A)  17.725
WATER 1758   OW WAT    91    TARGET    10   C9 SPI F  99    DISTANCE (A)  19.136
WATER 1758   OW WAT    91    TARGET    11  C10 SPI F  99    DISTANCE (A)  19.741
WATER 1758   OW WAT    91    TARGET    12  C11 SPI F  99    DISTANCE (A)  19.821
WATER 1758   OW WAT    91    TARGET    13  C12 SPI F  99    DISTANCE (A)  20.177
WATER 1758   OW WAT    91    TARGET    14  C13 SPI F  99    DISTANCE (A)  20.074
WATER 1758   OW WAT    91    TARGET    15  C14 SPI F  99    DISTANCE (A)  18.832
WATER 1758   OW WAT    91    TARGET    16  C15 SPI F  99    DISTANCE (A)  20.732
WATER 1759   OW WAT    92    TARGET     1   C1 SPI F  99    DISTANCE (A)  16.279
WATER 1759   OW WAT    92    TARGET     2   N1 SPI F  99    DISTANCE (A)  15.540
WATER 1759   OW WAT    92    TARGET     3   C2 SPI F  99    DISTANCE (A)  15.909
WATER 1759   OW WAT    92    TARGET     4   C3 SPI F  99    DISTANCE (A)  16.814
WATER 1759   OW WAT    92    TARGET     5   C4 SPI F  99    DISTANCE (A)  18.313
WATER 1759   OW WAT    92    TARGET     6   C5 SPI F  99    DISTANCE (A)  18.559
WATER 1759   OW WAT    92    TARGET     7   C6 SPI F  99    DISTANCE (A)  17.756
WATER 1759   OW WAT    92    TARGET     8   C7 SPI F  99    DISTANCE (A)  19.177
WATER 1759   OW WAT    92    TARGET     9   C8 SPI F  99    DISTANCE (A)  19.090
WATER 1759   OW WAT    92    TARGET    10   C9 SPI F  99    DISTANCE (A)  19.607
WATER 1759   OW WAT    92    TARGET    11  C10 SPI F  99    DISTANCE (A)  18.811
WATER 1759   OW WAT    92    TARGET    12  C11 SPI F  99    DISTANCE (A)  18.892
WATER 1759   OW WAT    92    TARGET    13  C12 SPI F  99    DISTANCE (A)  21.148
WATER 1759   OW WAT    92    TARGET    14  C13 SPI F  99    DISTANCE (A)  21.051
WATER 1759   OW WAT    92    TARGET    15  C14 SPI F  99    DISTANCE (A)  20.657
WATER 1759   OW WAT    92    TARGET    16  C15 SPI F  99    DISTANCE (A)  20.393
WATER 1760   OW WAT    93    TARGET     1   C1 SPI F  99    DISTANCE (A)  17.618
WATER 1760   OW WAT    93    TARGET     2   N1 SPI F  99    DISTANCE (A)  18.578
WATER 1760   OW WAT    93    TARGET     3   C2 SPI F  99    DISTANCE (A)  17.236
WATER 1760   OW WAT    93    TARGET     4   C3 SPI F  99    DISTANCE (A)  16.425
WATER 1760   OW WAT    93    TARGET     5   C4 SPI F  99    DISTANCE (A)  15.131
WATER 1760   OW WAT    93    TARGET     6   C5 SPI F  99    DISTANCE (A)  15.611
WATER 1760   OW WAT    93    TARGET     7   C6 SPI F  99    DISTANCE (A)  16.448
WATER 1760   OW WAT    93    TARGET     8   C7 SPI F  99    DISTANCE (A)  14.656
WATER 1760   OW WAT    93    TARGET     9   C8 SPI F  99    DISTANCE (A)  14.413
WATER 1760   OW WAT    93    TARGET    10   C9 SPI F  99    DISTANCE (A)  13.312
WATER 1760   OW WAT    93    TARGET    11  C10 SPI F  99    DISTANCE (A)  13.762
WATER 1760   OW WAT    93    TARGET    12  C11 SPI F  99    DISTANCE (A)  14.034
WATER 1760   OW WAT    93    TARGET    13  C12 SPI F  99    DISTANCE (A)  12.250
WATER 1760   OW WAT    93    TARGET    14  C13 SPI F  99    DISTANCE (A)  11.979
WATER 1760   OW WAT    93    TARGET    15  C14 SPI F  99    DISTANCE (A)  13.450
WATER 1760   OW WAT    93    TARGET    16  C15 SPI F  99    DISTANCE (A)  12.764
WATER 1761   OW WAT    94    TARGET     1   C1 SPI F  99    DISTANCE (A)  18.045
WATER 1761   OW WAT    94    TARGET     2   N1 SPI F  99    DISTANCE (A)  16.828
WATER 1761   OW WAT    94    TARGET     3   C2 SPI F  99    DISTANCE (A)  18.295
WATER 1761   OW WAT    94    TARGET     4   C3 SPI F  99    DISTANCE (A)  19.573
WATER 1761   OW WAT    94    TARGET     5   C4 SPI F  99    DISTANCE (A)  20.809
WATER 1761   OW WAT    94    TARGET     6   C5 SPI F  99    DISTANCE (A)  20.482
WATER 1761   OW WAT    94    TARGET     7   C6 SPI F  99    DISTANCE (A)  19.275
WATER 1761   OW WAT    94    TARGET     8   C7 SPI F  99    DISTANCE (A)  21.983
WATER 1761   OW WAT    94    TARGET     9   C8 SPI F  99    DISTANCE (A)  22.422
WATER 1761   OW WAT    94    TARGET    10   C9 SPI F  99    DISTANCE (A)  22.912
WATER 1761   OW WAT    94    TARGET    11  C10 SPI F  99    DISTANCE (A)  21.835
WATER 1761   OW WAT    94    TARGET    12  C11 SPI F  99    DISTANCE (A)  21.378
WATER 1761   OW WAT    94    TARGET    13  C12 SPI F  99    DISTANCE (A)  23.711
WATER 1761   OW WAT    94    TARGET    14  C13 SPI F  99    DISTANCE (A)  24.098
WATER 1761   OW WAT    94    TARGET    15  C14 SPI F  99    DISTANCE (A)  23.230
WATER 1761   OW WAT    94    TARGET    16  C15 SPI F  99    DISTANCE (A)  22.655
WATER 1762   OW WAT    95    TARGET     1   C1 SPI F  99    DISTANCE (A)  11.862
WATER 1762   OW WAT    95    TARGET     2   N1 SPI F  99    DISTANCE (A)  10.730
WATER 1762   OW WAT    95    TARGET     3   C2 SPI F  99    DISTANCE (A)  11.501
WATER 1762   OW WAT    95    TARGET     4   C3 SPI F  99    DISTANCE (A)  12.854
WATER 1762   OW WAT    95    TARGET     5   C4 SPI F  99    DISTANCE (A)  13.811
WATER 1762   OW WAT    95    TARGET     6   C5 SPI F  99    DISTANCE (A)  13.976
WATER 1762   OW WAT    95    TARGET     7   C6 SPI F  99    DISTANCE (A)  12.743
WATER 1762   OW WAT    95    TARGET     8   C7 SPI F  99    DISTANCE (A)  15.220
WATER 1762   OW WAT    95    TARGET     9   C8 SPI F  99    DISTANCE (A)  15.307
WATER 1762   OW WAT    95    TARGET    10   C9 SPI F  99    DISTANCE (A)  14.987
WATER 1762   OW WAT    95    TARGET    11  C10 SPI F  99    DISTANCE (A)  13.573
WATER 1762   OW WAT    95    TARGET    12  C11 SPI F  99    DISTANCE (A)  13.484
WATER 1762   OW WAT    95    TARGET    13  C12 SPI F  99    DISTANCE (A)  15.958
WATER 1762   OW WAT    95    TARGET    14  C13 SPI F  99    DISTANCE (A)  16.021
WATER 1762   OW WAT    95    TARGET    15  C14 SPI F  99    DISTANCE (A)  16.252
WATER 1762   OW WAT    95    TARGET    16  C15 SPI F  99    DISTANCE (A)  14.630
WATER 1763   OW WAT    96    TARGET     1   C1 SPI F  99    DISTANCE (A)  18.270
WATER 1763   OW WAT    96    TARGET     2   N1 SPI F  99    DISTANCE (A)  18.869
WATER 1763   OW WAT    96    TARGET     3   C2 SPI F  99    DISTANCE (A)  17.038
WATER 1763   OW WAT    96    TARGET     4   C3 SPI F  99    DISTANCE (A)  16.633
WATER 1763   OW WAT    96    TARGET     5   C4 SPI F  99    DISTANCE (A)  16.421
WATER 1763   OW WAT    96    TARGET     6   C5 SPI F  99    DISTANCE (A)  17.687
WATER 1763   OW WAT    96    TARGET     7   C6 SPI F  99    DISTANCE (A)  18.058
WATER 1763   OW WAT    96    TARGET     8   C7 SPI F  99    DISTANCE (A)  16.452
WATER 1763   OW WAT    96    TARGET     9   C8 SPI F  99    DISTANCE (A)  15.344
WATER 1763   OW WAT    96    TARGET    10   C9 SPI F  99    DISTANCE (A)  13.971
WATER 1763   OW WAT    96    TARGET    11  C10 SPI F  99    DISTANCE (A)  13.881
WATER 1763   OW WAT    96    TARGET    12  C11 SPI F  99    DISTANCE (A)  15.117
WATER 1763   OW WAT    96    TARGET    13  C12 SPI F  99    DISTANCE (A)  15.186
WATER 1763   OW WAT    96    TARGET    14  C13 SPI F  99    DISTANCE (A)  13.986
WATER 1763   OW WAT    96    TARGET    15  C14 SPI F  99    DISTANCE (A)  16.455
WATER 1763   OW WAT    96    TARGET    16  C15 SPI F  99    DISTANCE (A)  15.116
WATER 1764   OW WAT    97    TARGET     1   C1 SPI F  99    DISTANCE (A)  15.074
WATER 1764   OW WAT    97    TARGET     2   N1 SPI F  99    DISTANCE (A)  15.228
WATER 1764   OW WAT    97    TARGET     3   C2 SPI F  99    DISTANCE (A)  14.109
WATER 1764   OW WAT    97    TARGET     4   C3 SPI F  99    DISTANCE (A)  14.244
WATER 1764   OW WAT    97    TARGET     5   C4 SPI F  99    DISTANCE (A)  14.036
WATER 1764   OW WAT    97    TARGET     6   C5 SPI F  99    DISTANCE (A)  14.943
WATER 1764   OW WAT    97    TARGET     7   C6 SPI F  99    DISTANCE (A)  14.802
WATER 1764   OW WAT    97    TARGET     8   C7 SPI F  99    DISTANCE (A)  14.655
WATER 1764   OW WAT    97    TARGET     9   C8 SPI F  99    DISTANCE (A)  14.023
WATER 1764   OW WAT    97    TARGET    10   C9 SPI F  99    DISTANCE (A)  12.568
WATER 1764   OW WAT    97    TARGET    11  C10 SPI F  99    DISTANCE (A)  11.789
WATER 1764   OW WAT    97    TARGET    12  C11 SPI F  99    DISTANCE (A)  12.560
WATER 1764   OW WAT    97    TARGET    13  C12 SPI F  99    DISTANCE (A)  13.322
WATER 1764   OW WAT    97    TARGET    14  C13 SPI F  99    DISTANCE (A)  12.623
WATER 1764   OW WAT    97    TARGET    15  C14 SPI F  99    DISTANCE (A)  14.702
WATER 1764   OW WAT    97    TARGET    16  C15 SPI F  99    DISTANCE (A)  12.605
WATER 1765   OW WAT    98    TARGET     1   C1 SPI F  99    DISTANCE (A)  23.855
WATER 1765   OW WAT    98    TARGET     2   N1 SPI F  99    DISTANCE (A)  23.138
WATER 1765   OW WAT    98    TARGET     3   C2 SPI F  99    DISTANCE (A)  24.047
WATER 1765   OW WAT    98    TARGET     4   C3 SPI F  99    DISTANCE (A)  24.827
WATER 1765   OW WAT    98    TARGET     5   C4 SPI F  99    DISTANCE (A)  26.176
WATER 1765   OW WAT    98    TARGET     6   C5 SPI F  99    DISTANCE (A)  25.948
WATER 1765   OW WAT    98    TARGET     7   C6 SPI F  99    DISTANCE (A)  25.219
WATER 1765   OW WAT    98    TARGET     8   C7 SPI F  99    DISTANCE (A)  26.831
WATER 1765   OW WAT    98    TARGET     9   C8 SPI F  99    DISTANCE (A)  27.133
WATER 1765   OW WAT    98    TARGET    10   C9 SPI F  99    DISTANCE (A)  28.103
WATER 1765   OW WAT    98    TARGET    11  C10 SPI F  99    DISTANCE (A)  27.537
WATER 1765   OW WAT    98    TARGET    12  C11 SPI F  99    DISTANCE (A)  27.224
WATER 1765   OW WAT    98    TARGET    13  C12 SPI F  99    DISTANCE (A)  29.131
WATER 1765   OW WAT    98    TARGET    14  C13 SPI F  99    DISTANCE (A)  29.392
WATER 1765   OW WAT    98    TARGET    15  C14 SPI F  99    DISTANCE (A)  28.186
WATER 1765   OW WAT    98    TARGET    16  C15 SPI F  99    DISTANCE (A)  28.563
WATER 1766   OW WAT    99    TARGET     1   C1 SPI F  99    DISTANCE (A)  17.112
WATER 1766   OW WAT    99    TARGET     2   N1 SPI F  99    DISTANCE (A)  17.935
WATER 1766   OW WAT    99    TARGET     3   C2 SPI F  99    DISTANCE (A)  15.810
WATER 1766   OW WAT    99    TARGET     4   C3 SPI F  99    DISTANCE (A)  15.138
WATER 1766   OW WAT    99    TARGET     5   C4 SPI F  99    DISTANCE (A)  14.951
WATER 1766   OW WAT    99    TARGET     6   C5 SPI F  99    DISTANCE (A)  16.341
WATER 1766   OW WAT    99    TARGET     7   C6 SPI F  99    DISTANCE (A)  16.956
WATER 1766   OW WAT    99    TARGET     8   C7 SPI F  99    DISTANCE (A)  14.696
WATER 1766   OW WAT    99    TARGET     9   C8 SPI F  99    DISTANCE (A)  13.415
WATER 1766   OW WAT    99    TARGET    10   C9 SPI F  99    DISTANCE (A)  12.203
WATER 1766   OW WAT    99    TARGET    11  C10 SPI F  99    DISTANCE (A)  12.458
WATER 1766   OW WAT    99    TARGET    12  C11 SPI F  99    DISTANCE (A)  13.844
WATER 1766   OW WAT    99    TARGET    13  C12 SPI F  99    DISTANCE (A)  13.648
WATER 1766   OW WAT    99    TARGET    14  C13 SPI F  99    DISTANCE (A)  12.270
WATER 1766   OW WAT    99    TARGET    15  C14 SPI F  99    DISTANCE (A)  14.737
WATER 1766   OW WAT    99    TARGET    16  C15 SPI F  99    DISTANCE (A)  13.887
WATER 1767   OW WAT   100    TARGET     1   C1 SPI F  99    DISTANCE (A)  14.684
WATER 1767   OW WAT   100    TARGET     2   N1 SPI F  99    DISTANCE (A)  15.340
WATER 1767   OW WAT   100    TARGET     3   C2 SPI F  99    DISTANCE (A)  13.625
WATER 1767   OW WAT   100    TARGET     4   C3 SPI F  99    DISTANCE (A)  13.103
WATER 1767   OW WAT   100    TARGET     5   C4 SPI F  99    DISTANCE (A)  14.283
WATER 1767   OW WAT   100    TARGET     6   C5 SPI F  99    DISTANCE (A)  15.338
WATER 1767   OW WAT   100    TARGET     7   C6 SPI F  99    DISTANCE (A)  15.797
WATER 1767   OW WAT   100    TARGET     8   C7 SPI F  99    DISTANCE (A)  13.934
WATER 1767   OW WAT   100    TARGET     9   C8 SPI F  99    DISTANCE (A)  12.969
WATER 1767   OW WAT   100    TARGET    10   C9 SPI F  99    DISTANCE (A)  13.690
WATER 1767   OW WAT   100    TARGET    11  C10 SPI F  99    DISTANCE (A)  14.079
WATER 1767   OW WAT   100    TARGET    12  C11 SPI F  99    DISTANCE (A)  14.961
WATER 1767   OW WAT   100    TARGET    13  C12 SPI F  99    DISTANCE (A)  15.877
WATER 1767   OW WAT   100    TARGET    14  C13 SPI F  99    DISTANCE (A)  15.034
WATER 1767   OW WAT   100    TARGET    15  C14 SPI F  99    DISTANCE (A)  15.244
WATER 1767   OW WAT   100    TARGET    16  C15 SPI F  99    DISTANCE (A)  16.196
WATER 1768   OW WAT   101    TARGET     1   C1 SPI F  99    DISTANCE (A)  17.311
WATER 1768   OW WAT   101    TARGET     2   N1 SPI F  99    DISTANCE (A)  18.656
WATER 1768   OW WAT   101    TARGET     3   C2 SPI F  99    DISTANCE (A)  16.851
WATER 1768   OW WAT   101    TARGET     4   C3 SPI F  99    DISTANCE (A)  15.558
WATER 1768   OW WAT   101    TARGET     5   C4 SPI F  99    DISTANCE (A)  14.387
WATER 1768   OW WAT   101    TARGET     6   C5 SPI F  99    DISTANCE (A)  15.033
WATER 1768   OW WAT   101    TARGET     7   C6 SPI F  99    DISTANCE (A)  16.358
WATER 1768   OW WAT   101    TARGET     8   C7 SPI F  99    DISTANCE (A)  13.247
WATER 1768   OW WAT   101    TARGET     9   C8 SPI F  99    DISTANCE (A)  12.774
WATER 1768   OW WAT   101    TARGET    10   C9 SPI F  99    DISTANCE (A)  12.269
WATER 1768   OW WAT   101    TARGET    11  C10 SPI F  99    DISTANCE (A)  13.437
WATER 1768   OW WAT   101    TARGET    12  C11 SPI F  99    DISTANCE (A)  13.893
WATER 1768   OW WAT   101    TARGET    13  C12 SPI F  99    DISTANCE (A)  11.576
WATER 1768   OW WAT   101    TARGET    14  C13 SPI F  99    DISTANCE (A)  11.060
WATER 1768   OW WAT   101    TARGET    15  C14 SPI F  99    DISTANCE (A)  12.117
WATER 1768   OW WAT   101    TARGET    16  C15 SPI F  99    DISTANCE (A)  12.824
WATER 1769   OW WAT   102    TARGET     1   C1 SPI F  99    DISTANCE (A)  13.632
WATER 1769   OW WAT   102    TARGET     2   N1 SPI F  99    DISTANCE (A)  13.630
WATER 1769   OW WAT   102    TARGET     3   C2 SPI F  99    DISTANCE (A)  12.566
WATER 1769   OW WAT   102    TARGET     4   C3 SPI F  99    DISTANCE (A)  12.895
WATER 1769   OW WAT   102    TARGET     5   C4 SPI F  99    DISTANCE (A)  13.028
WATER 1769   OW WAT   102    TARGET     6   C5 SPI F  99    DISTANCE (A)  13.983
WATER 1769   OW WAT   102    TARGET     7   C6 SPI F  99    DISTANCE (A)  13.670
WATER 1769   OW WAT   102    TARGET     8   C7 SPI F  99    DISTANCE (A)  13.813
WATER 1769   OW WAT   102    TARGET     9   C8 SPI F  99    DISTANCE (A)  13.150
WATER 1769   OW WAT   102    TARGET    10   C9 SPI F  99    DISTANCE (A)  11.854
WATER 1769   OW WAT   102    TARGET    11  C10 SPI F  99    DISTANCE (A)  10.892
WATER 1769   OW WAT   102    TARGET    12  C11 SPI F  99    DISTANCE (A)  11.707
WATER 1769   OW WAT   102    TARGET    13  C12 SPI F  99    DISTANCE (A)  13.004
WATER 1769   OW WAT   102    TARGET    14  C13 SPI F  99    DISTANCE (A)  12.293
WATER 1769   OW WAT   102    TARGET    15  C14 SPI F  99    DISTANCE (A)  14.192
WATER 1769   OW WAT   102    TARGET    16  C15 SPI F  99    DISTANCE (A)  12.143
WATER 1770   OW WAT   103    TARGET     1   C1 SPI F  99    DISTANCE (A)  20.364
WATER 1770   OW WAT   103    TARGET     2   N1 SPI F  99    DISTANCE (A)  19.542
WATER 1770   OW WAT   103    TARGET     3   C2 SPI F  99    DISTANCE (A)  20.949
WATER 1770   OW WAT   103    TARGET     4   C3 SPI F  99    DISTANCE (A)  21.816
WATER 1770   OW WAT   103    TARGET     5   C4 SPI F  99    DISTANCE (A)  22.940
WATER 1770   OW WAT   103    TARGET     6   C5 SPI F  99    DISTANCE (A)  22.351
WATER 1770   OW WAT   103    TARGET     7   C6 SPI F  99    DISTANCE (A)  21.520
WATER 1770   OW WAT   103    TARGET     8   C7 SPI F  99    DISTANCE (A)  23.671
WATER 1770   OW WAT   103    TARGET     9   C8 SPI F  99    DISTANCE (A)  24.325
WATER 1770   OW WAT   103    TARGET    10   C9 SPI F  99    DISTANCE (A)  25.348
WATER 1770   OW WAT   103    TARGET    11  C10 SPI F  99    DISTANCE (A)  24.722
WATER 1770   OW WAT   103    TARGET    12  C11 SPI F  99    DISTANCE (A)  24.064
WATER 1770   OW WAT   103    TARGET    13  C12 SPI F  99    DISTANCE (A)  25.839
WATER 1770   OW WAT   103    TARGET    14  C13 SPI F  99    DISTANCE (A)  26.422
WATER 1770   OW WAT   103    TARGET    15  C14 SPI F  99    DISTANCE (A)  24.829
WATER 1770   OW WAT   103    TARGET    16  C15 SPI F  99    DISTANCE (A)  25.205
WATER 1771   OW WAT   104    TARGET     1   C1 SPI F  99    DISTANCE (A)  18.863
WATER 1771   OW WAT   104    TARGET     2   N1 SPI F  99    DISTANCE (A)  18.416
WATER 1771   OW WAT   104    TARGET     3   C2 SPI F  99    DISTANCE (A)  19.688
WATER 1771   OW WAT   104    TARGET     4   C3 SPI F  99    DISTANCE (A)  20.195
WATER 1771   OW WAT   104    TARGET     5   C4 SPI F  99    DISTANCE (A)  21.027
WATER 1771   OW WAT   104    TARGET     6   C5 SPI F  99    DISTANCE (A)  20.240
WATER 1771   OW WAT   104    TARGET     7   C6 SPI F  99    DISTANCE (A)  19.749
WATER 1771   OW WAT   104    TARGET     8   C7 SPI F  99    DISTANCE (A)  21.412
WATER 1771   OW WAT   104    TARGET     9   C8 SPI F  99    DISTANCE (A)  22.255
WATER 1771   OW WAT   104    TARGET    10   C9 SPI F  99    DISTANCE (A)  23.521
WATER 1771   OW WAT   104    TARGET    11  C10 SPI F  99    DISTANCE (A)  23.225
WATER 1771   OW WAT   104    TARGET    12  C11 SPI F  99    DISTANCE (A)  22.400
WATER 1771   OW WAT   104    TARGET    13  C12 SPI F  99    DISTANCE (A)  23.592
WATER 1771   OW WAT   104    TARGET    14  C13 SPI F  99    DISTANCE (A)  24.345
WATER 1771   OW WAT   104    TARGET    15  C14 SPI F  99    DISTANCE (A)  22.324
WATER 1771   OW WAT   104    TARGET    16  C15 SPI F  99    DISTANCE (A)  23.277
WATER 1772   OW WAT   105    TARGET     1   C1 SPI F  99    DISTANCE (A)  10.809
WATER 1772   OW WAT   105    TARGET     2   N1 SPI F  99    DISTANCE (A)  10.180
WATER 1772   OW WAT   105    TARGET     3   C2 SPI F  99    DISTANCE (A)   9.902
WATER 1772   OW WAT   105    TARGET     4   C3 SPI F  99    DISTANCE (A)  10.896
WATER 1772   OW WAT   105    TARGET     5   C4 SPI F  99    DISTANCE (A)  11.917
WATER 1772   OW WAT   105    TARGET     6   C5 SPI F  99    DISTANCE (A)  12.571
WATER 1772   OW WAT   105    TARGET     7   C6 SPI F  99    DISTANCE (A)  11.720
WATER 1772   OW WAT   105    TARGET     8   C7 SPI F  99    DISTANCE (A)  13.092
WATER 1772   OW WAT   105    TARGET     9   C8 SPI F  99    DISTANCE (A)  12.748
WATER 1772   OW WAT   105    TARGET    10   C9 SPI F  99    DISTANCE (A)  12.272
WATER 1772   OW WAT   105    TARGET    11  C10 SPI F  99    DISTANCE (A)  11.022
WATER 1772   OW WAT   105    TARGET    12  C11 SPI F  99    DISTANCE (A)  11.429
WATER 1772   OW WAT   105    TARGET    13  C12 SPI F  99    DISTANCE (A)  13.780
WATER 1772   OW WAT   105    TARGET    14  C13 SPI F  99    DISTANCE (A)  13.438
WATER 1772   OW WAT   105    TARGET    15  C14 SPI F  99    DISTANCE (A)  14.197
WATER 1772   OW WAT   105    TARGET    16  C15 SPI F  99    DISTANCE (A)  12.673
WATER 1773   OW WAT   106    TARGET     1   C1 SPI F  99    DISTANCE (A)  20.178
WATER 1773   OW WAT   106    TARGET     2   N1 SPI F  99    DISTANCE (A)  20.545
WATER 1773   OW WAT   106    TARGET     3   C2 SPI F  99    DISTANCE (A)  21.067
WATER 1773   OW WAT   106    TARGET     4   C3 SPI F  99    DISTANCE (A)  20.775
WATER 1773   OW WAT   106    TARGET     5   C4 SPI F  99    DISTANCE (A)  20.940
WATER 1773   OW WAT   106    TARGET     6   C5 SPI F  99    DISTANCE (A)  20.112
WATER 1773   OW WAT   106    TARGET     7   C6 SPI F  99    DISTANCE (A)  20.427
WATER 1773   OW WAT   106    TARGET     8   C7 SPI F  99    DISTANCE (A)  20.542
WATER 1773   OW WAT   106    TARGET     9   C8 SPI F  99    DISTANCE (A)  21.442
WATER 1773   OW WAT   106    TARGET    10   C9 SPI F  99    DISTANCE (A)  22.898
WATER 1773   OW WAT   106    TARGET    11  C10 SPI F  99    DISTANCE (A)  23.295
WATER 1773   OW WAT   106    TARGET    12  C11 SPI F  99    DISTANCE (A)  22.447
WATER 1773   OW WAT   106    TARGET    13  C12 SPI F  99    DISTANCE (A)  22.331
WATER 1773   OW WAT   106    TARGET    14  C13 SPI F  99    DISTANCE (A)  23.158
WATER 1773   OW WAT   106    TARGET    15  C14 SPI F  99    DISTANCE (A)  20.835
WATER 1773   OW WAT   106    TARGET    16  C15 SPI F  99    DISTANCE (A)  22.723
WATER 1774   OW WAT   107    TARGET     1   C1 SPI F  99    DISTANCE (A)  12.494
WATER 1774   OW WAT   107    TARGET     2   N1 SPI F  99    DISTANCE (A)  12.948
WATER 1774   OW WAT   107    TARGET     3   C2 SPI F  99    DISTANCE (A)  11.110
WATER 1774   OW WAT   107    TARGET     4   C3 SPI F  99    DISTANCE (A)  10.891
WATER 1774   OW WAT   107    TARGET     5   C4 SPI F  99    DISTANCE (A)  12.070
WATER 1774   OW WAT   107    TARGET     6   C5 SPI F  99    DISTANCE (A)  13.353
WATER 1774   OW WAT   107    TARGET     7   C6 SPI F  99    DISTANCE (A)  13.538
WATER 1774   OW WAT   107    TARGET     8   C7 SPI F  99    DISTANCE (A)  12.162
WATER 1774   OW WAT   107    TARGET     9   C8 SPI F  99    DISTANCE (A)  11.021
WATER 1774   OW WAT   107    TARGET    10   C9 SPI F  99    DISTANCE (A)  11.086
WATER 1774   OW WAT   107    TARGET    11  C10 SPI F  99    DISTANCE (A)  11.006
WATER 1774   OW WAT   107    TARGET    12  C11 SPI F  99    DISTANCE (A)  12.145
WATER 1774   OW WAT   107    TARGET    13  C12 SPI F  99    DISTANCE (A)  13.534
WATER 1774   OW WAT   107    TARGET    14  C13 SPI F  99    DISTANCE (A)  12.513
WATER 1774   OW WAT   107    TARGET    15  C14 SPI F  99    DISTANCE (A)  13.466
WATER 1774   OW WAT   107    TARGET    16  C15 SPI F  99    DISTANCE (A)  13.455
WATER 1775   OW WAT   108    TARGET     1   C1 SPI F  99    DISTANCE (A)  20.994
WATER 1775   OW WAT   108    TARGET     2   N1 SPI F  99    DISTANCE (A)  21.119
WATER 1775   OW WAT   108    TARGET     3   C2 SPI F  99    DISTANCE (A)  21.901
WATER 1775   OW WAT   108    TARGET     4   C3 SPI F  99    DISTANCE (A)  21.841
WATER 1775   OW WAT   108    TARGET     5   C4 SPI F  99    DISTANCE (A)  22.218
WATER 1775   OW WAT   108    TARGET     6   C5 SPI F  99    DISTANCE (A)  21.368
WATER 1775   OW WAT   108    TARGET     7   C6 SPI F  99    DISTANCE (A)  21.444
WATER 1775   OW WAT   108    TARGET     8   C7 SPI F  99    DISTANCE (A)  22.040
WATER 1775   OW WAT   108    TARGET     9   C8 SPI F  99    DISTANCE (A)  22.946
WATER 1775   OW WAT   108    TARGET    10   C9 SPI F  99    DISTANCE (A)  24.394
WATER 1775   OW WAT   108    TARGET    11  C10 SPI F  99    DISTANCE (A)  24.601
WATER 1775   OW WAT   108    TARGET    12  C11 SPI F  99    DISTANCE (A)  23.736
WATER 1775   OW WAT   108    TARGET    13  C12 SPI F  99    DISTANCE (A)  24.006
WATER 1775   OW WAT   108    TARGET    14  C13 SPI F  99    DISTANCE (A)  24.833
WATER 1775   OW WAT   108    TARGET    15  C14 SPI F  99    DISTANCE (A)  22.530
WATER 1775   OW WAT   108    TARGET    16  C15 SPI F  99    DISTANCE (A)  24.198
WATER 1776   OW WAT   109    TARGET     1   C1 SPI F  99    DISTANCE (A)  19.471
WATER 1776   OW WAT   109    TARGET     2   N1 SPI F  99    DISTANCE (A)  19.042
WATER 1776   OW WAT   109    TARGET     3   C2 SPI F  99    DISTANCE (A)  20.474
WATER 1776   OW WAT   109    TARGET     4   C3 SPI F  99    DISTANCE (A)  20.955
WATER 1776   OW WAT   109    TARGET     5   C4 SPI F  99    DISTANCE (A)  21.592
WATER 1776   OW WAT   109    TARGET     6   C5 SPI F  99    DISTANCE (A)  20.630
WATER 1776   OW WAT   109    TARGET     7   C6 SPI F  99    DISTANCE (A)  20.157
WATER 1776   OW WAT   109    TARGET     8   C7 SPI F  99    DISTANCE (A)  21.952
WATER 1776   OW WAT   109    TARGET     9   C8 SPI F  99    DISTANCE (A)  22.952
WATER 1776   OW WAT   109    TARGET    10   C9 SPI F  99    DISTANCE (A)  24.216
WATER 1776   OW WAT   109    TARGET    11  C10 SPI F  99    DISTANCE (A)  23.941
WATER 1776   OW WAT   109    TARGET    12  C11 SPI F  99    DISTANCE (A)  22.965
WATER 1776   OW WAT   109    TARGET    13  C12 SPI F  99    DISTANCE (A)  23.966
WATER 1776   OW WAT   109    TARGET    14  C13 SPI F  99    DISTANCE (A)  24.872
WATER 1776   OW WAT   109    TARGET    15  C14 SPI F  99    DISTANCE (A)  22.685
WATER 1776   OW WAT   109    TARGET    16  C15 SPI F  99    DISTANCE (A)  23.670
WATER 1777   OW WAT   110    TARGET     1   C1 SPI F  99    DISTANCE (A)  15.004
WATER 1777   OW WAT   110    TARGET     2   N1 SPI F  99    DISTANCE (A)  15.045
WATER 1777   OW WAT   110    TARGET     3   C2 SPI F  99    DISTANCE (A)  14.279
WATER 1777   OW WAT   110    TARGET     4   C3 SPI F  99    DISTANCE (A)  14.533
WATER 1777   OW WAT   110    TARGET     5   C4 SPI F  99    DISTANCE (A)  14.143
WATER 1777   OW WAT   110    TARGET     6   C5 SPI F  99    DISTANCE (A)  14.801
WATER 1777   OW WAT   110    TARGET     7   C6 SPI F  99    DISTANCE (A)  14.537
WATER 1777   OW WAT   110    TARGET     8   C7 SPI F  99    DISTANCE (A)  14.879
WATER 1777   OW WAT   110    TARGET     9   C8 SPI F  99    DISTANCE (A)  14.514
WATER 1777   OW WAT   110    TARGET    10   C9 SPI F  99    DISTANCE (A)  13.059
WATER 1777   OW WAT   110    TARGET    11  C10 SPI F  99    DISTANCE (A)  12.159
WATER 1777   OW WAT   110    TARGET    12  C11 SPI F  99    DISTANCE (A)  12.620
WATER 1777   OW WAT   110    TARGET    13  C12 SPI F  99    DISTANCE (A)  13.317
WATER 1777   OW WAT   110    TARGET    14  C13 SPI F  99    DISTANCE (A)  12.907
WATER 1777   OW WAT   110    TARGET    15  C14 SPI F  99    DISTANCE (A)  14.750
WATER 1777   OW WAT   110    TARGET    16  C15 SPI F  99    DISTANCE (A)  12.454
WATER 1778   OW WAT   111    TARGET     1   C1 SPI F  99    DISTANCE (A)  15.680
WATER 1778   OW WAT   111    TARGET     2   N1 SPI F  99    DISTANCE (A)  16.457
WATER 1778   OW WAT   111    TARGET     3   C2 SPI F  99    DISTANCE (A)  15.793
WATER 1778   OW WAT   111    TARGET     4   C3 SPI F  99    DISTANCE (A)  15.214
WATER 1778   OW WAT   111    TARGET     5   C4 SPI F  99    DISTANCE (A)  13.732
WATER 1778   OW WAT   111    TARGET     6   C5 SPI F  99    DISTANCE (A)  13.633
WATER 1778   OW WAT   111    TARGET     7   C6 SPI F  99    DISTANCE (A)  14.261
WATER 1778   OW WAT   111    TARGET     8   C7 SPI F  99    DISTANCE (A)  13.494
WATER 1778   OW WAT   111    TARGET     9   C8 SPI F  99    DISTANCE (A)  13.869
WATER 1778   OW WAT   111    TARGET    10   C9 SPI F  99    DISTANCE (A)  13.019
WATER 1778   OW WAT   111    TARGET    11  C10 SPI F  99    DISTANCE (A)  13.203
WATER 1778   OW WAT   111    TARGET    12  C11 SPI F  99    DISTANCE (A)  12.825
WATER 1778   OW WAT   111    TARGET    13  C12 SPI F  99    DISTANCE (A)  11.085
WATER 1778   OW WAT   111    TARGET    14  C13 SPI F  99    DISTANCE (A)  11.554
WATER 1778   OW WAT   111    TARGET    15  C14 SPI F  99    DISTANCE (A)  12.087
WATER 1778   OW WAT   111    TARGET    16  C15 SPI F  99    DISTANCE (A)  11.327
WATER 1779   OW WAT   112    TARGET     1   C1 SPI F  99    DISTANCE (A)  10.604
WATER 1779   OW WAT   112    TARGET     2   N1 SPI F  99    DISTANCE (A)  10.057
WATER 1779   OW WAT   112    TARGET     3   C2 SPI F  99    DISTANCE (A)  11.701
WATER 1779   OW WAT   112    TARGET     4   C3 SPI F  99    DISTANCE (A)  12.436
WATER 1779   OW WAT   112    TARGET     5   C4 SPI F  99    DISTANCE (A)  11.697
WATER 1779   OW WAT   112    TARGET     6   C5 SPI F  99    DISTANCE (A)  10.502
WATER 1779   OW WAT   112    TARGET     7   C6 SPI F  99    DISTANCE (A)   9.610
WATER 1779   OW WAT   112    TARGET     8   C7 SPI F  99    DISTANCE (A)  12.732
WATER 1779   OW WAT   112    TARGET     9   C8 SPI F  99    DISTANCE (A)  13.995
WATER 1779   OW WAT   112    TARGET    10   C9 SPI F  99    DISTANCE (A)  13.779
WATER 1779   OW WAT   112    TARGET    11  C10 SPI F  99    DISTANCE (A)  12.817
WATER 1779   OW WAT   112    TARGET    12  C11 SPI F  99    DISTANCE (A)  11.433
WATER 1779   OW WAT   112    TARGET    13  C12 SPI F  99    DISTANCE (A)  12.036
WATER 1779   OW WAT   112    TARGET    14  C13 SPI F  99    DISTANCE (A)  13.356
WATER 1779   OW WAT   112    TARGET    15  C14 SPI F  99    DISTANCE (A)  12.295
WATER 1779   OW WAT   112    TARGET    16  C15 SPI F  99    DISTANCE (A)  10.931
WATER 1780   OW WAT   113    TARGET     1   C1 SPI F  99    DISTANCE (A)  13.905
WATER 1780   OW WAT   113    TARGET     2   N1 SPI F  99    DISTANCE (A)  14.969
WATER 1780   OW WAT   113    TARGET     3   C2 SPI F  99    DISTANCE (A)  12.846
WATER 1780   OW WAT   113    TARGET     4   C3 SPI F  99    DISTANCE (A)  11.832
WATER 1780   OW WAT   113    TARGET     5   C4 SPI F  99    DISTANCE (A)  12.579
WATER 1780   OW WAT   113    TARGET     6   C5 SPI F  99    DISTANCE (A)  13.742
WATER 1780   OW WAT   113    TARGET     7   C6 SPI F  99    DISTANCE (A)  14.632
WATER 1780   OW WAT   113    TARGET     8   C7 SPI F  99    DISTANCE (A)  11.751
WATER 1780   OW WAT   113    TARGET     9   C8 SPI F  99    DISTANCE (A)  10.623
WATER 1780   OW WAT   113    TARGET    10   C9 SPI F  99    DISTANCE (A)  11.358
WATER 1780   OW WAT   113    TARGET    11  C10 SPI F  99    DISTANCE (A)  12.232
WATER 1780   OW WAT   113    TARGET    12  C11 SPI F  99    DISTANCE (A)  13.212
WATER 1780   OW WAT   113    TARGET    13  C12 SPI F  99    DISTANCE (A)  13.370
WATER 1780   OW WAT   113    TARGET    14  C13 SPI F  99    DISTANCE (A)  12.394
WATER 1780   OW WAT   113    TARGET    15  C14 SPI F  99    DISTANCE (A)  12.736
WATER 1780   OW WAT   113    TARGET    16  C15 SPI F  99    DISTANCE (A)  14.105
WATER 1781   OW WAT   114    TARGET     1   C1 SPI F  99    DISTANCE (A)   2.224
WATER 1781   OW WAT   114    TARGET     2   N1 SPI F  99    DISTANCE (A)   3.161
WATER 1781   OW WAT   114    TARGET     3   C2 SPI F  99    DISTANCE (A)   0.896
WATER 1781   OW WAT   114    TARGET     4   C3 SPI F  99    DISTANCE (A)   1.402
WATER 1781   OW WAT   114    TARGET     5   C4 SPI F  99    DISTANCE (A)   2.841
WATER 1781   OW WAT   114    TARGET     6   C5 SPI F  99    DISTANCE (A)   3.440
WATER 1781   OW WAT   114    TARGET     7   C6 SPI F  99    DISTANCE (A)   3.273
WATER 1781   OW WAT   114    TARGET     8   C7 SPI F  99    DISTANCE (A)   3.931
WATER 1781   OW WAT   114    TARGET     9   C8 SPI F  99    DISTANCE (A)   4.247
WATER 1781   OW WAT   114    TARGET    10   C9 SPI F  99    DISTANCE (A)   4.744
WATER 1781   OW WAT   114    TARGET    11  C10 SPI F  99    DISTANCE (A)   3.918
WATER 1781   OW WAT   114    TARGET    12  C11 SPI F  99    DISTANCE (A)   3.568
WATER 1781   OW WAT   114    TARGET    13  C12 SPI F  99    DISTANCE (A)   5.706
WATER 1781   OW WAT   114    TARGET    14  C13 SPI F  99    DISTANCE (A)   5.915
WATER 1781   OW WAT   114    TARGET    15  C14 SPI F  99    DISTANCE (A)   5.291
WATER 1781   OW WAT   114    TARGET    16  C15 SPI F  99    DISTANCE (A)   5.026
WATER 1782   OW WAT   115    TARGET     1   C1 SPI F  99    DISTANCE (A)  19.815
WATER 1782   OW WAT   115    TARGET     2   N1 SPI F  99    DISTANCE (A)  20.203
WATER 1782   OW WAT   115    TARGET     3   C2 SPI F  99    DISTANCE (A)  20.263
WATER 1782   OW WAT   115    TARGET     4   C3 SPI F  99    DISTANCE (A)  19.952
WATER 1782   OW WAT   115    TARGET     5   C4 SPI F  99    DISTANCE (A)  20.593
WATER 1782   OW WAT   115    TARGET     6   C5 SPI F  99    DISTANCE (A)  20.217
WATER 1782   OW WAT   115    TARGET     7   C6 SPI F  99    DISTANCE (A)  20.539
WATER 1782   OW WAT   115    TARGET     8   C7 SPI F  99    DISTANCE (A)  20.182
WATER 1782   OW WAT   115    TARGET     9   C8 SPI F  99    DISTANCE (A)  20.647
WATER 1782   OW WAT   115    TARGET    10   C9 SPI F  99    DISTANCE (A)  22.163
WATER 1782   OW WAT   115    TARGET    11  C10 SPI F  99    DISTANCE (A)  22.586
WATER 1782   OW WAT   115    TARGET    12  C11 SPI F  99    DISTANCE (A)  22.139
WATER 1782   OW WAT   115    TARGET    13  C12 SPI F  99    DISTANCE (A)  22.443
WATER 1782   OW WAT   115    TARGET    14  C13 SPI F  99    DISTANCE (A)  22.856
WATER 1782   OW WAT   115    TARGET    15  C14 SPI F  99    DISTANCE (A)  20.939
WATER 1782   OW WAT   115    TARGET    16  C15 SPI F  99    DISTANCE (A)  22.841
WATER 1783   OW WAT   116    TARGET     1   C1 SPI F  99    DISTANCE (A)  20.339
WATER 1783   OW WAT   116    TARGET     2   N1 SPI F  99    DISTANCE (A)  21.549
WATER 1783   OW WAT   116    TARGET     3   C2 SPI F  99    DISTANCE (A)  19.463
WATER 1783   OW WAT   116    TARGET     4   C3 SPI F  99    DISTANCE (A)  18.319
WATER 1783   OW WAT   116    TARGET     5   C4 SPI F  99    DISTANCE (A)  17.458
WATER 1783   OW WAT   116    TARGET     6   C5 SPI F  99    DISTANCE (A)  18.509
WATER 1783   OW WAT   116    TARGET     7   C6 SPI F  99    DISTANCE (A)  19.631
WATER 1783   OW WAT   116    TARGET     8   C7 SPI F  99    DISTANCE (A)  16.577
WATER 1783   OW WAT   116    TARGET     9   C8 SPI F  99    DISTANCE (A)  15.629
WATER 1783   OW WAT   116    TARGET    10   C9 SPI F  99    DISTANCE (A)  14.697
WATER 1783   OW WAT   116    TARGET    11  C10 SPI F  99    DISTANCE (A)  15.623
WATER 1783   OW WAT   116    TARGET    12  C11 SPI F  99    DISTANCE (A)  16.583
WATER 1783   OW WAT   116    TARGET    13  C12 SPI F  99    DISTANCE (A)  14.910
WATER 1783   OW WAT   116    TARGET    14  C13 SPI F  99    DISTANCE (A)  13.872
WATER 1783   OW WAT   116    TARGET    15  C14 SPI F  99    DISTANCE (A)  15.832
WATER 1783   OW WAT   116    TARGET    16  C15 SPI F  99    DISTANCE (A)  15.840
WATER 1784   OW WAT   117    TARGET     1   C1 SPI F  99    DISTANCE (A)  25.203
WATER 1784   OW WAT   117    TARGET     2   N1 SPI F  99    DISTANCE (A)  25.278
WATER 1784   OW WAT   117    TARGET     3   C2 SPI F  99    DISTANCE (A)  25.680
WATER 1784   OW WAT   117    TARGET     4   C3 SPI F  99    DISTANCE (A)  25.652
WATER 1784   OW WAT   117    TARGET     5   C4 SPI F  99    DISTANCE (A)  26.488
WATER 1784   OW WAT   117    TARGET     6   C5 SPI F  99    DISTANCE (A)  26.064
WATER 1784   OW WAT   117    TARGET     7   C6 SPI F  99    DISTANCE (A)  26.108
WATER 1784   OW WAT   117    TARGET     8   C7 SPI F  99    DISTANCE (A)  26.321
WATER 1784   OW WAT   117    TARGET     9   C8 SPI F  99    DISTANCE (A)  26.798
WATER 1784   OW WAT   117    TARGET    10   C9 SPI F  99    DISTANCE (A)  28.267
WATER 1784   OW WAT   117    TARGET    11  C10 SPI F  99    DISTANCE (A)  28.477
WATER 1784   OW WAT   117    TARGET    12  C11 SPI F  99    DISTANCE (A)  28.006
WATER 1784   OW WAT   117    TARGET    13  C12 SPI F  99    DISTANCE (A)  28.682
WATER 1784   OW WAT   117    TARGET    14  C13 SPI F  99    DISTANCE (A)  29.111
WATER 1784   OW WAT   117    TARGET    15  C14 SPI F  99    DISTANCE (A)  27.227
WATER 1784   OW WAT   117    TARGET    16  C15 SPI F  99    DISTANCE (A)  28.867
WATER 1785   OW WAT   118    TARGET     1   C1 SPI F  99    DISTANCE (A)  25.367
WATER 1785   OW WAT   118    TARGET     2   N1 SPI F  99    DISTANCE (A)  25.045
WATER 1785   OW WAT   118    TARGET     3   C2 SPI F  99    DISTANCE (A)  26.705
WATER 1785   OW WAT   118    TARGET     4   C3 SPI F  99    DISTANCE (A)  27.053
WATER 1785   OW WAT   118    TARGET     5   C4 SPI F  99    DISTANCE (A)  27.115
WATER 1785   OW WAT   118    TARGET     6   C5 SPI F  99    DISTANCE (A)  25.798
WATER 1785   OW WAT   118    TARGET     7   C6 SPI F  99    DISTANCE (A)  25.443
WATER 1785   OW WAT   118    TARGET     8   C7 SPI F  99    DISTANCE (A)  27.354
WATER 1785   OW WAT   118    TARGET     9   C8 SPI F  99    DISTANCE (A)  28.673
WATER 1785   OW WAT   118    TARGET    10   C9 SPI F  99    DISTANCE (A)  29.831
WATER 1785   OW WAT   118    TARGET    11  C10 SPI F  99    DISTANCE (A)  29.650
WATER 1785   OW WAT   118    TARGET    12  C11 SPI F  99    DISTANCE (A)  28.361
WATER 1785   OW WAT   118    TARGET    13  C12 SPI F  99    DISTANCE (A)  28.718
WATER 1785   OW WAT   118    TARGET    14  C13 SPI F  99    DISTANCE (A)  29.968
WATER 1785   OW WAT   118    TARGET    15  C14 SPI F  99    DISTANCE (A)  27.516
WATER 1785   OW WAT   118    TARGET    16  C15 SPI F  99    DISTANCE (A)  28.519
WATER 1786   OW WAT   119    TARGET     1   C1 SPI F  99    DISTANCE (A)  17.282
WATER 1786   OW WAT   119    TARGET     2   N1 SPI F  99    DISTANCE (A)  18.183
WATER 1786   OW WAT   119    TARGET     3   C2 SPI F  99    DISTANCE (A)  17.173
WATER 1786   OW WAT   119    TARGET     4   C3 SPI F  99    DISTANCE (A)  16.434
WATER 1786   OW WAT   119    TARGET     5   C4 SPI F  99    DISTANCE (A)  15.003
WATER 1786   OW WAT   119    TARGET     6   C5 SPI F  99    DISTANCE (A)  15.173
WATER 1786   OW WAT   119    TARGET     7   C6 SPI F  99    DISTANCE (A)  15.954
WATER 1786   OW WAT   119    TARGET     8   C7 SPI F  99    DISTANCE (A)  14.583
WATER 1786   OW WAT   119    TARGET     9   C8 SPI F  99    DISTANCE (A)  14.669
WATER 1786   OW WAT   119    TARGET    10   C9 SPI F  99    DISTANCE (A)  13.726
WATER 1786   OW WAT   119    TARGET    11  C10 SPI F  99    DISTANCE (A)  14.104
WATER 1786   OW WAT   119    TARGET    12  C11 SPI F  99    DISTANCE (A)  14.031
WATER 1786   OW WAT   119    TARGET    13  C12 SPI F  99    DISTANCE (A)  12.142
WATER 1786   OW WAT   119    TARGET    14  C13 SPI F  99    DISTANCE (A)  12.264
WATER 1786   OW WAT   119    TARGET    15  C14 SPI F  99    DISTANCE (A)  13.213
WATER 1786   OW WAT   119    TARGET    16  C15 SPI F  99    DISTANCE (A)  12.595
WATER 1787   OW WAT   120    TARGET     1   C1 SPI F  99    DISTANCE (A)  18.998
WATER 1787   OW WAT   120    TARGET     2   N1 SPI F  99    DISTANCE (A)  20.291
WATER 1787   OW WAT   120    TARGET     3   C2 SPI F  99    DISTANCE (A)  17.964
WATER 1787   OW WAT   120    TARGET     4   C3 SPI F  99    DISTANCE (A)  16.702
WATER 1787   OW WAT   120    TARGET     5   C4 SPI F  99    DISTANCE (A)  16.125
WATER 1787   OW WAT   120    TARGET     6   C5 SPI F  99    DISTANCE (A)  17.361
WATER 1787   OW WAT   120    TARGET     7   C6 SPI F  99    DISTANCE (A)  18.571
WATER 1787   OW WAT   120    TARGET     8   C7 SPI F  99    DISTANCE (A)  15.093
WATER 1787   OW WAT   120    TARGET     9   C8 SPI F  99    DISTANCE (A)  13.898
WATER 1787   OW WAT   120    TARGET    10   C9 SPI F  99    DISTANCE (A)  13.223
WATER 1787   OW WAT   120    TARGET    11  C10 SPI F  99    DISTANCE (A)  14.342
WATER 1787   OW WAT   120    TARGET    12  C11 SPI F  99    DISTANCE (A)  15.509
WATER 1787   OW WAT   120    TARGET    13  C12 SPI F  99    DISTANCE (A)  14.037
WATER 1787   OW WAT   120    TARGET    14  C13 SPI F  99    DISTANCE (A)  12.767
WATER 1787   OW WAT   120    TARGET    15  C14 SPI F  99    DISTANCE (A)  14.672
WATER 1787   OW WAT   120    TARGET    16  C15 SPI F  99    DISTANCE (A)  15.105
WATER 1788   OW WAT   121    TARGET     1   C1 SPI F  99    DISTANCE (A)  18.398
WATER 1788   OW WAT   121    TARGET     2   N1 SPI F  99    DISTANCE (A)  19.263
WATER 1788   OW WAT   121    TARGET     3   C2 SPI F  99    DISTANCE (A)  17.545
WATER 1788   OW WAT   121    TARGET     4   C3 SPI F  99    DISTANCE (A)  16.834
WATER 1788   OW WAT   121    TARGET     5   C4 SPI F  99    DISTANCE (A)  15.973
WATER 1788   OW WAT   121    TARGET     6   C5 SPI F  99    DISTANCE (A)  16.930
WATER 1788   OW WAT   121    TARGET     7   C6 SPI F  99    DISTANCE (A)  17.623
WATER 1788   OW WAT   121    TARGET     8   C7 SPI F  99    DISTANCE (A)  15.664
WATER 1788   OW WAT   121    TARGET     9   C8 SPI F  99    DISTANCE (A)  14.893
WATER 1788   OW WAT   121    TARGET    10   C9 SPI F  99    DISTANCE (A)  13.526
WATER 1788   OW WAT   121    TARGET    11  C10 SPI F  99    DISTANCE (A)  13.813
WATER 1788   OW WAT   121    TARGET    12  C11 SPI F  99    DISTANCE (A)  14.661
WATER 1788   OW WAT   121    TARGET    13  C12 SPI F  99    DISTANCE (A)  13.607
WATER 1788   OW WAT   121    TARGET    14  C13 SPI F  99    DISTANCE (A)  12.730
WATER 1788   OW WAT   121    TARGET    15  C14 SPI F  99    DISTANCE (A)  14.971
WATER 1788   OW WAT   121    TARGET    16  C15 SPI F  99    DISTANCE (A)  13.914
WATER 1789   OW WAT   122    TARGET     1   C1 SPI F  99    DISTANCE (A)  16.072
WATER 1789   OW WAT   122    TARGET     2   N1 SPI F  99    DISTANCE (A)  16.868
WATER 1789   OW WAT   122    TARGET     3   C2 SPI F  99    DISTANCE (A)  14.612
WATER 1789   OW WAT   122    TARGET     4   C3 SPI F  99    DISTANCE (A)  13.964
WATER 1789   OW WAT   122    TARGET     5   C4 SPI F  99    DISTANCE (A)  14.220
WATER 1789   OW WAT   122    TARGET     6   C5 SPI F  99    DISTANCE (A)  15.736
WATER 1789   OW WAT   122    TARGET     7   C6 SPI F  99    DISTANCE (A)  16.309
WATER 1789   OW WAT   122    TARGET     8   C7 SPI F  99    DISTANCE (A)  13.968
WATER 1789   OW WAT   122    TARGET     9   C8 SPI F  99    DISTANCE (A)  12.518
WATER 1789   OW WAT   122    TARGET    10   C9 SPI F  99    DISTANCE (A)  11.646
WATER 1789   OW WAT   122    TARGET    11  C10 SPI F  99    DISTANCE (A)  11.917
WATER 1789   OW WAT   122    TARGET    12  C11 SPI F  99    DISTANCE (A)  13.442
WATER 1789   OW WAT   122    TARGET    13  C12 SPI F  99    DISTANCE (A)  13.716
WATER 1789   OW WAT   122    TARGET    14  C13 SPI F  99    DISTANCE (A)  12.244
WATER 1789   OW WAT   122    TARGET    15  C14 SPI F  99    DISTANCE (A)  14.455
WATER 1789   OW WAT   122    TARGET    16  C15 SPI F  99    DISTANCE (A)  13.950
WATER 1790   OW WAT   123    TARGET     1   C1 SPI F  99    DISTANCE (A)  17.823
WATER 1790   OW WAT   123    TARGET     2   N1 SPI F  99    DISTANCE (A)  18.201
WATER 1790   OW WAT   123    TARGET     3   C2 SPI F  99    DISTANCE (A)  17.651
WATER 1790   OW WAT   123    TARGET     4   C3 SPI F  99    DISTANCE (A)  17.497
WATER 1790   OW WAT   123    TARGET     5   C4 SPI F  99    DISTANCE (A)  16.339
WATER 1790   OW WAT   123    TARGET     6   C5 SPI F  99    DISTANCE (A)  16.497
WATER 1790   OW WAT   123    TARGET     7   C6 SPI F  99    DISTANCE (A)  16.643
WATER 1790   OW WAT   123    TARGET     8   C7 SPI F  99    DISTANCE (A)  16.617
WATER 1790   OW WAT   123    TARGET     9   C8 SPI F  99    DISTANCE (A)  16.714
WATER 1790   OW WAT   123    TARGET    10   C9 SPI F  99    DISTANCE (A)  15.412
WATER 1790   OW WAT   123    TARGET    11  C10 SPI F  99    DISTANCE (A)  15.046
WATER 1790   OW WAT   123    TARGET    12  C11 SPI F  99    DISTANCE (A)  14.961
WATER 1790   OW WAT   123    TARGET    13  C12 SPI F  99    DISTANCE (A)  14.216
WATER 1790   OW WAT   123    TARGET    14  C13 SPI F  99    DISTANCE (A)  14.338
WATER 1790   OW WAT   123    TARGET    15  C14 SPI F  99    DISTANCE (A)  15.630
WATER 1790   OW WAT   123    TARGET    16  C15 SPI F  99    DISTANCE (A)  13.845
WATER 1791   OW WAT   124    TARGET     1   C1 SPI F  99    DISTANCE (A)  22.719
WATER 1791   OW WAT   124    TARGET     2   N1 SPI F  99    DISTANCE (A)  22.480
WATER 1791   OW WAT   124    TARGET     3   C2 SPI F  99    DISTANCE (A)  23.200
WATER 1791   OW WAT   124    TARGET     4   C3 SPI F  99    DISTANCE (A)  23.498
WATER 1791   OW WAT   124    TARGET     5   C4 SPI F  99    DISTANCE (A)  24.521
WATER 1791   OW WAT   124    TARGET     6   C5 SPI F  99    DISTANCE (A)  24.070
WATER 1791   OW WAT   124    TARGET     7   C6 SPI F  99    DISTANCE (A)  23.797
WATER 1791   OW WAT   124    TARGET     8   C7 SPI F  99    DISTANCE (A)  24.686
WATER 1791   OW WAT   124    TARGET     9   C8 SPI F  99    DISTANCE (A)  25.198
WATER 1791   OW WAT   124    TARGET    10   C9 SPI F  99    DISTANCE (A)  26.547
WATER 1791   OW WAT   124    TARGET    11  C10 SPI F  99    DISTANCE (A)  26.451
WATER 1791   OW WAT   124    TARGET    12  C11 SPI F  99    DISTANCE (A)  25.943
WATER 1791   OW WAT   124    TARGET    13  C12 SPI F  99    DISTANCE (A)  27.093
WATER 1791   OW WAT   124    TARGET    14  C13 SPI F  99    DISTANCE (A)  27.548
WATER 1791   OW WAT   124    TARGET    15  C14 SPI F  99    DISTANCE (A)  25.765
WATER 1791   OW WAT   124    TARGET    16  C15 SPI F  99    DISTANCE (A)  26.977
WATER 1792   OW WAT   125    TARGET     1   C1 SPI F  99    DISTANCE (A)  15.755
WATER 1792   OW WAT   125    TARGET     2   N1 SPI F  99    DISTANCE (A)  17.193
WATER 1792   OW WAT   125    TARGET     3   C2 SPI F  99    DISTANCE (A)  15.531
WATER 1792   OW WAT   125    TARGET     4   C3 SPI F  99    DISTANCE (A)  14.091
WATER 1792   OW WAT   125    TARGET     5   C4 SPI F  99    DISTANCE (A)  13.666
WATER 1792   OW WAT   125    TARGET     6   C5 SPI F  99    DISTANCE (A)  14.074
WATER 1792   OW WAT   125    TARGET     7   C6 SPI F  99    DISTANCE (A)  15.519
WATER 1792   OW WAT   125    TARGET     8   C7 SPI F  99    DISTANCE (A)  12.164
WATER 1792   OW WAT   125    TARGET     9   C8 SPI F  99    DISTANCE (A)  11.904
WATER 1792   OW WAT   125    TARGET    10   C9 SPI F  99    DISTANCE (A)  12.870
WATER 1792   OW WAT   125    TARGET    11  C10 SPI F  99    DISTANCE (A)  14.297
WATER 1792   OW WAT   125    TARGET    12  C11 SPI F  99    DISTANCE (A)  14.499
WATER 1792   OW WAT   125    TARGET    13  C12 SPI F  99    DISTANCE (A)  12.877
WATER 1792   OW WAT   125    TARGET    14  C13 SPI F  99    DISTANCE (A)  12.648
WATER 1792   OW WAT   125    TARGET    15  C14 SPI F  99    DISTANCE (A)  11.909
WATER 1792   OW WAT   125    TARGET    16  C15 SPI F  99    DISTANCE (A)  14.298
WATER 1793   OW WAT   126    TARGET     1   C1 SPI F  99    DISTANCE (A)  11.618
WATER 1793   OW WAT   126    TARGET     2   N1 SPI F  99    DISTANCE (A)  10.772
WATER 1793   OW WAT   126    TARGET     3   C2 SPI F  99    DISTANCE (A)  11.488
WATER 1793   OW WAT   126    TARGET     4   C3 SPI F  99    DISTANCE (A)  12.600
WATER 1793   OW WAT   126    TARGET     5   C4 SPI F  99    DISTANCE (A)  12.655
WATER 1793   OW WAT   126    TARGET     6   C5 SPI F  99    DISTANCE (A)  12.632
WATER 1793   OW WAT   126    TARGET     7   C6 SPI F  99    DISTANCE (A)  11.513
WATER 1793   OW WAT   126    TARGET     8   C7 SPI F  99    DISTANCE (A)  14.058
WATER 1793   OW WAT   126    TARGET     9   C8 SPI F  99    DISTANCE (A)  14.357
WATER 1793   OW WAT   126    TARGET    10   C9 SPI F  99    DISTANCE (A)  13.478
WATER 1793   OW WAT   126    TARGET    11  C10 SPI F  99    DISTANCE (A)  11.990
WATER 1793   OW WAT   126    TARGET    12  C11 SPI F  99    DISTANCE (A)  11.652
WATER 1793   OW WAT   126    TARGET    13  C12 SPI F  99    DISTANCE (A)  13.482
WATER 1793   OW WAT   126    TARGET    14  C13 SPI F  99    DISTANCE (A)  13.779
WATER 1793   OW WAT   126    TARGET    15  C14 SPI F  99    DISTANCE (A)  14.362
WATER 1793   OW WAT   126    TARGET    16  C15 SPI F  99    DISTANCE (A)  12.002
WATER 1794   OW WAT   127    TARGET     1   C1 SPI F  99    DISTANCE (A)  25.569
WATER 1794   OW WAT   127    TARGET     2   N1 SPI F  99    DISTANCE (A)  25.446
WATER 1794   OW WAT   127    TARGET     3   C2 SPI F  99    DISTANCE (A)  25.897
WATER 1794   OW WAT   127    TARGET     4   C3 SPI F  99    DISTANCE (A)  26.071
WATER 1794   OW WAT   127    TARGET     5   C4 SPI F  99    DISTANCE (A)  27.142
WATER 1794   OW WAT   127    TARGET     6   C5 SPI F  99    DISTANCE (A)  26.844
WATER 1794   OW WAT   127    TARGET     7   C6 SPI F  99    DISTANCE (A)  26.692
WATER 1794   OW WAT   127    TARGET     8   C7 SPI F  99    DISTANCE (A)  27.180
WATER 1794   OW WAT   127    TARGET     9   C8 SPI F  99    DISTANCE (A)  27.532
WATER 1794   OW WAT   127    TARGET    10   C9 SPI F  99    DISTANCE (A)  28.902
WATER 1794   OW WAT   127    TARGET    11  C10 SPI F  99    DISTANCE (A)  28.924
WATER 1794   OW WAT   127    TARGET    12  C11 SPI F  99    DISTANCE (A)  28.568
WATER 1794   OW WAT   127    TARGET    13  C12 SPI F  99    DISTANCE (A)  29.643
WATER 1794   OW WAT   127    TARGET    14  C13 SPI F  99    DISTANCE (A)  29.954
WATER 1794   OW WAT   127    TARGET    15  C14 SPI F  99    DISTANCE (A)  28.298
WATER 1794   OW WAT   127    TARGET    16  C15 SPI F  99    DISTANCE (A)  29.641
WATER 1795   OW WAT   128    TARGET     1   C1 SPI F  99    DISTANCE (A)  19.688
WATER 1795   OW WAT   128    TARGET     2   N1 SPI F  99    DISTANCE (A)  18.867
WATER 1795   OW WAT   128    TARGET     3   C2 SPI F  99    DISTANCE (A)  20.531
WATER 1795   OW WAT   128    TARGET     4   C3 SPI F  99    DISTANCE (A)  21.383
WATER 1795   OW WAT   128    TARGET     5   C4 SPI F  99    DISTANCE (A)  22.299
WATER 1795   OW WAT   128    TARGET     6   C5 SPI F  99    DISTANCE (A)  21.472
WATER 1795   OW WAT   128    TARGET     7   C6 SPI F  99    DISTANCE (A)  20.638
WATER 1795   OW WAT   128    TARGET     8   C7 SPI F  99    DISTANCE (A)  23.017
WATER 1795   OW WAT   128    TARGET     9   C8 SPI F  99    DISTANCE (A)  23.890
WATER 1795   OW WAT   128    TARGET    10   C9 SPI F  99    DISTANCE (A)  24.947
WATER 1795   OW WAT   128    TARGET    11  C10 SPI F  99    DISTANCE (A)  24.339
WATER 1795   OW WAT   128    TARGET    12  C11 SPI F  99    DISTANCE (A)  23.468
WATER 1795   OW WAT   128    TARGET    13  C12 SPI F  99    DISTANCE (A)  25.051
WATER 1795   OW WAT   128    TARGET    14  C13 SPI F  99    DISTANCE (A)  25.838
WATER 1795   OW WAT   128    TARGET    15  C14 SPI F  99    DISTANCE (A)  23.993
WATER 1795   OW WAT   128    TARGET    16  C15 SPI F  99    DISTANCE (A)  24.427
WATER 1796   OW WAT   129    TARGET     1   C1 SPI F  99    DISTANCE (A)  19.414
WATER 1796   OW WAT   129    TARGET     2   N1 SPI F  99    DISTANCE (A)  19.674
WATER 1796   OW WAT   129    TARGET     3   C2 SPI F  99    DISTANCE (A)  20.144
WATER 1796   OW WAT   129    TARGET     4   C3 SPI F  99    DISTANCE (A)  19.964
WATER 1796   OW WAT   129    TARGET     5   C4 SPI F  99    DISTANCE (A)  20.440
WATER 1796   OW WAT   129    TARGET     6   C5 SPI F  99    DISTANCE (A)  19.775
WATER 1796   OW WAT   129    TARGET     7   C6 SPI F  99    DISTANCE (A)  19.972
WATER 1796   OW WAT   129    TARGET     8   C7 SPI F  99    DISTANCE (A)  20.154
WATER 1796   OW WAT   129    TARGET     9   C8 SPI F  99    DISTANCE (A)  20.897
WATER 1796   OW WAT   129    TARGET    10   C9 SPI F  99    DISTANCE (A)  22.389
WATER 1796   OW WAT   129    TARGET    11  C10 SPI F  99    DISTANCE (A)  22.693
WATER 1796   OW WAT   129    TARGET    12  C11 SPI F  99    DISTANCE (A)  21.989
WATER 1796   OW WAT   129    TARGET    13  C12 SPI F  99    DISTANCE (A)  22.258
WATER 1796   OW WAT   129    TARGET    14  C13 SPI F  99    DISTANCE (A)  22.927
WATER 1796   OW WAT   129    TARGET    15  C14 SPI F  99    DISTANCE (A)  20.752
WATER 1796   OW WAT   129    TARGET    16  C15 SPI F  99    DISTANCE (A)  22.546
WATER 1797   OW WAT   130    TARGET     1   C1 SPI F  99    DISTANCE (A)  19.881
WATER 1797   OW WAT   130    TARGET     2   N1 SPI F  99    DISTANCE (A)  20.991
WATER 1797   OW WAT   130    TARGET     3   C2 SPI F  99    DISTANCE (A)  19.536
WATER 1797   OW WAT   130    TARGET     4   C3 SPI F  99    DISTANCE (A)  18.533
WATER 1797   OW WAT   130    TARGET     5   C4 SPI F  99    DISTANCE (A)  17.207
WATER 1797   OW WAT   130    TARGET     6   C5 SPI F  99    DISTANCE (A)  17.671
WATER 1797   OW WAT   130    TARGET     7   C6 SPI F  99    DISTANCE (A)  18.707
WATER 1797   OW WAT   130    TARGET     8   C7 SPI F  99    DISTANCE (A)  16.456
WATER 1797   OW WAT   130    TARGET     9   C8 SPI F  99    DISTANCE (A)  16.189
WATER 1797   OW WAT   130    TARGET    10   C9 SPI F  99    DISTANCE (A)  15.314
WATER 1797   OW WAT   130    TARGET    11  C10 SPI F  99    DISTANCE (A)  16.053
WATER 1797   OW WAT   130    TARGET    12  C11 SPI F  99    DISTANCE (A)  16.335
WATER 1797   OW WAT   130    TARGET    13  C12 SPI F  99    DISTANCE (A)  14.223
WATER 1797   OW WAT   130    TARGET    14  C13 SPI F  99    DISTANCE (A)  13.937
WATER 1797   OW WAT   130    TARGET    15  C14 SPI F  99    DISTANCE (A)  15.172
WATER 1797   OW WAT   130    TARGET    16  C15 SPI F  99    DISTANCE (A)  15.039
WATER 1798   OW WAT   131    TARGET     1   C1 SPI F  99    DISTANCE (A)  12.457
WATER 1798   OW WAT   131    TARGET     2   N1 SPI F  99    DISTANCE (A)  12.030
WATER 1798   OW WAT   131    TARGET     3   C2 SPI F  99    DISTANCE (A)  11.363
WATER 1798   OW WAT   131    TARGET     4   C3 SPI F  99    DISTANCE (A)  12.130
WATER 1798   OW WAT   131    TARGET     5   C4 SPI F  99    DISTANCE (A)  13.226
WATER 1798   OW WAT   131    TARGET     6   C5 SPI F  99    DISTANCE (A)  14.085
WATER 1798   OW WAT   131    TARGET     7   C6 SPI F  99    DISTANCE (A)  13.431
WATER 1798   OW WAT   131    TARGET     8   C7 SPI F  99    DISTANCE (A)  14.208
WATER 1798   OW WAT   131    TARGET     9   C8 SPI F  99    DISTANCE (A)  13.618
WATER 1798   OW WAT   131    TARGET    10   C9 SPI F  99    DISTANCE (A)  13.149
WATER 1798   OW WAT   131    TARGET    11  C10 SPI F  99    DISTANCE (A)  12.093
WATER 1798   OW WAT   131    TARGET    12  C11 SPI F  99    DISTANCE (A)  12.763
WATER 1798   OW WAT   131    TARGET    13  C12 SPI F  99    DISTANCE (A)  14.975
WATER 1798   OW WAT   131    TARGET    14  C13 SPI F  99    DISTANCE (A)  14.402
WATER 1798   OW WAT   131    TARGET    15  C14 SPI F  99    DISTANCE (A)  15.378
WATER 1798   OW WAT   131    TARGET    16  C15 SPI F  99    DISTANCE (A)  14.049
WATER 1799   OW WAT   132    TARGET     1   C1 SPI F  99    DISTANCE (A)   9.735
WATER 1799   OW WAT   132    TARGET     2   N1 SPI F  99    DISTANCE (A)   8.702
WATER 1799   OW WAT   132    TARGET     3   C2 SPI F  99    DISTANCE (A)   9.768
WATER 1799   OW WAT   132    TARGET     4   C3 SPI F  99    DISTANCE (A)  11.042
WATER 1799   OW WAT   132    TARGET     5   C4 SPI F  99    DISTANCE (A)  11.240
WATER 1799   OW WAT   132    TARGET     6   C5 SPI F  99    DISTANCE (A)  11.062
WATER 1799   OW WAT   132    TARGET     7   C6 SPI F  99    DISTANCE (A)   9.784
WATER 1799   OW WAT   132    TARGET     8   C7 SPI F  99    DISTANCE (A)  12.734
WATER 1799   OW WAT   132    TARGET     9   C8 SPI F  99    DISTANCE (A)  13.180
WATER 1799   OW WAT   132    TARGET    10   C9 SPI F  99    DISTANCE (A)  12.531
WATER 1799   OW WAT   132    TARGET    11  C10 SPI F  99    DISTANCE (A)  11.004
WATER 1799   OW WAT   132    TARGET    12  C11 SPI F  99    DISTANCE (A)  10.483
WATER 1799   OW WAT   132    TARGET    13  C12 SPI F  99    DISTANCE (A)  12.529
WATER 1799   OW WAT   132    TARGET    14  C13 SPI F  99    DISTANCE (A)  12.966
WATER 1799   OW WAT   132    TARGET    15  C14 SPI F  99    DISTANCE (A)  13.178
WATER 1799   OW WAT   132    TARGET    16  C15 SPI F  99    DISTANCE (A)  11.005
WATER 1800   OW WAT   133    TARGET     1   C1 SPI F  99    DISTANCE (A)  24.841
WATER 1800   OW WAT   133    TARGET     2   N1 SPI F  99    DISTANCE (A)  25.051
WATER 1800   OW WAT   133    TARGET     3   C2 SPI F  99    DISTANCE (A)  25.345
WATER 1800   OW WAT   133    TARGET     4   C3 SPI F  99    DISTANCE (A)  25.182
WATER 1800   OW WAT   133    TARGET     5   C4 SPI F  99    DISTANCE (A)  25.895
WATER 1800   OW WAT   133    TARGET     6   C5 SPI F  99    DISTANCE (A)  25.454
WATER 1800   OW WAT   133    TARGET     7   C6 SPI F  99    DISTANCE (A)  25.631
WATER 1800   OW WAT   133    TARGET     8   C7 SPI F  99    DISTANCE (A)  25.597
WATER 1800   OW WAT   133    TARGET     9   C8 SPI F  99    DISTANCE (A)  26.092
WATER 1800   OW WAT   133    TARGET    10   C9 SPI F  99    DISTANCE (A)  27.595
WATER 1800   OW WAT   133    TARGET    11  C10 SPI F  99    DISTANCE (A)  27.924
WATER 1800   OW WAT   133    TARGET    12  C11 SPI F  99    DISTANCE (A)  27.438
WATER 1800   OW WAT   133    TARGET    13  C12 SPI F  99    DISTANCE (A)  27.885
WATER 1800   OW WAT   133    TARGET    14  C13 SPI F  99    DISTANCE (A)  28.333
WATER 1800   OW WAT   133    TARGET    15  C14 SPI F  99    DISTANCE (A)  26.391
WATER 1800   OW WAT   133    TARGET    16  C15 SPI F  99    DISTANCE (A)  28.190
WATER 1801   OW WAT   134    TARGET     1   C1 SPI F  99    DISTANCE (A)  19.152
WATER 1801   OW WAT   134    TARGET     2   N1 SPI F  99    DISTANCE (A)  19.864
WATER 1801   OW WAT   134    TARGET     3   C2 SPI F  99    DISTANCE (A)  18.598
WATER 1801   OW WAT   134    TARGET     4   C3 SPI F  99    DISTANCE (A)  18.065
WATER 1801   OW WAT   134    TARGET     5   C4 SPI F  99    DISTANCE (A)  16.985
WATER 1801   OW WAT   134    TARGET     6   C5 SPI F  99    DISTANCE (A)  17.599
WATER 1801   OW WAT   134    TARGET     7   C6 SPI F  99    DISTANCE (A)  18.130
WATER 1801   OW WAT   134    TARGET     8   C7 SPI F  99    DISTANCE (A)  16.859
WATER 1801   OW WAT   134    TARGET     9   C8 SPI F  99    DISTANCE (A)  16.469
WATER 1801   OW WAT   134    TARGET    10   C9 SPI F  99    DISTANCE (A)  15.095
WATER 1801   OW WAT   134    TARGET    11  C10 SPI F  99    DISTANCE (A)  15.164
WATER 1801   OW WAT   134    TARGET    12  C11 SPI F  99    DISTANCE (A)  15.608
WATER 1801   OW WAT   134    TARGET    13  C12 SPI F  99    DISTANCE (A)  14.489
WATER 1801   OW WAT   134    TARGET    14  C13 SPI F  99    DISTANCE (A)  14.049
WATER 1801   OW WAT   134    TARGET    15  C14 SPI F  99    DISTANCE (A)  15.924
WATER 1801   OW WAT   134    TARGET    16  C15 SPI F  99    DISTANCE (A)  14.586
WATER 1802   OW WAT   135    TARGET     1   C1 SPI F  99    DISTANCE (A)  22.856
WATER 1802   OW WAT   135    TARGET     2   N1 SPI F  99    DISTANCE (A)  21.480
WATER 1802   OW WAT   135    TARGET     3   C2 SPI F  99    DISTANCE (A)  23.871
WATER 1802   OW WAT   135    TARGET     4   C3 SPI F  99    DISTANCE (A)  25.226
WATER 1802   OW WAT   135    TARGET     5   C4 SPI F  99    DISTANCE (A)  25.772
WATER 1802   OW WAT   135    TARGET     6   C5 SPI F  99    DISTANCE (A)  24.716
WATER 1802   OW WAT   135    TARGET     7   C6 SPI F  99    DISTANCE (A)  23.337
WATER 1802   OW WAT   135    TARGET     8   C7 SPI F  99    DISTANCE (A)  27.052
WATER 1802   OW WAT   135    TARGET     9   C8 SPI F  99    DISTANCE (A)  28.135
WATER 1802   OW WAT   135    TARGET    10   C9 SPI F  99    DISTANCE (A)  28.547
WATER 1802   OW WAT   135    TARGET    11  C10 SPI F  99    DISTANCE (A)  27.372
WATER 1802   OW WAT   135    TARGET    12  C11 SPI F  99    DISTANCE (A)  26.255
WATER 1802   OW WAT   135    TARGET    13  C12 SPI F  99    DISTANCE (A)  28.102
WATER 1802   OW WAT   135    TARGET    14  C13 SPI F  99    DISTANCE (A)  29.126
WATER 1802   OW WAT   135    TARGET    15  C14 SPI F  99    DISTANCE (A)  27.684
WATER 1802   OW WAT   135    TARGET    16  C15 SPI F  99    DISTANCE (A)  26.899
WATER 1803   OW WAT   136    TARGET     1   C1 SPI F  99    DISTANCE (A)  20.142
WATER 1803   OW WAT   136    TARGET     2   N1 SPI F  99    DISTANCE (A)  19.196
WATER 1803   OW WAT   136    TARGET     3   C2 SPI F  99    DISTANCE (A)  21.114
WATER 1803   OW WAT   136    TARGET     4   C3 SPI F  99    DISTANCE (A)  22.072
WATER 1803   OW WAT   136    TARGET     5   C4 SPI F  99    DISTANCE (A)  22.871
WATER 1803   OW WAT   136    TARGET     6   C5 SPI F  99    DISTANCE (A)  21.911
WATER 1803   OW WAT   136    TARGET     7   C6 SPI F  99    DISTANCE (A)  20.959
WATER 1803   OW WAT   136    TARGET     8   C7 SPI F  99    DISTANCE (A)  23.700
WATER 1803   OW WAT   136    TARGET     9   C8 SPI F  99    DISTANCE (A)  24.691
WATER 1803   OW WAT   136    TARGET    10   C9 SPI F  99    DISTANCE (A)  25.657
WATER 1803   OW WAT   136    TARGET    11  C10 SPI F  99    DISTANCE (A)  24.944
WATER 1803   OW WAT   136    TARGET    12  C11 SPI F  99    DISTANCE (A)  23.950
WATER 1803   OW WAT   136    TARGET    13  C12 SPI F  99    DISTANCE (A)  25.543
WATER 1803   OW WAT   136    TARGET    14  C13 SPI F  99    DISTANCE (A)  26.447
WATER 1803   OW WAT   136    TARGET    15  C14 SPI F  99    DISTANCE (A)  24.568
WATER 1803   OW WAT   136    TARGET    16  C15 SPI F  99    DISTANCE (A)  24.809
WATER 1804   OW WAT   137    TARGET     1   C1 SPI F  99    DISTANCE (A)  23.165
WATER 1804   OW WAT   137    TARGET     2   N1 SPI F  99    DISTANCE (A)  23.064
WATER 1804   OW WAT   137    TARGET     3   C2 SPI F  99    DISTANCE (A)  24.123
WATER 1804   OW WAT   137    TARGET     4   C3 SPI F  99    DISTANCE (A)  24.271
WATER 1804   OW WAT   137    TARGET     5   C4 SPI F  99    DISTANCE (A)  24.754
WATER 1804   OW WAT   137    TARGET     6   C5 SPI F  99    DISTANCE (A)  23.845
WATER 1804   OW WAT   137    TARGET     7   C6 SPI F  99    DISTANCE (A)  23.710
WATER 1804   OW WAT   137    TARGET     8   C7 SPI F  99    DISTANCE (A)  24.767
WATER 1804   OW WAT   137    TARGET     9   C8 SPI F  99    DISTANCE (A)  25.714
WATER 1804   OW WAT   137    TARGET    10   C9 SPI F  99    DISTANCE (A)  27.118
WATER 1804   OW WAT   137    TARGET    11  C10 SPI F  99    DISTANCE (A)  27.155
WATER 1804   OW WAT   137    TARGET    12  C11 SPI F  99    DISTANCE (A)  26.240
WATER 1804   OW WAT   137    TARGET    13  C12 SPI F  99    DISTANCE (A)  26.771
WATER 1804   OW WAT   137    TARGET    14  C13 SPI F  99    DISTANCE (A)  27.640
WATER 1804   OW WAT   137    TARGET    15  C14 SPI F  99    DISTANCE (A)  25.345
WATER 1804   OW WAT   137    TARGET    16  C15 SPI F  99    DISTANCE (A)  26.791
WATER 1805   OW WAT   138    TARGET     1   C1 SPI F  99    DISTANCE (A)  21.535
WATER 1805   OW WAT   138    TARGET     2   N1 SPI F  99    DISTANCE (A)  20.859
WATER 1805   OW WAT   138    TARGET     3   C2 SPI F  99    DISTANCE (A)  21.964
WATER 1805   OW WAT   138    TARGET     4   C3 SPI F  99    DISTANCE (A)  22.697
WATER 1805   OW WAT   138    TARGET     5   C4 SPI F  99    DISTANCE (A)  23.906
WATER 1805   OW WAT   138    TARGET     6   C5 SPI F  99    DISTANCE (A)  23.469
WATER 1805   OW WAT   138    TARGET     7   C6 SPI F  99    DISTANCE (A)  22.776
WATER 1805   OW WAT   138    TARGET     8   C7 SPI F  99    DISTANCE (A)  24.506
WATER 1805   OW WAT   138    TARGET     9   C8 SPI F  99    DISTANCE (A)  25.013
WATER 1805   OW WAT   138    TARGET    10   C9 SPI F  99    DISTANCE (A)  26.099
WATER 1805   OW WAT   138    TARGET    11  C10 SPI F  99    DISTANCE (A)  25.594
WATER 1805   OW WAT   138    TARGET    12  C11 SPI F  99    DISTANCE (A)  25.083
WATER 1805   OW WAT   138    TARGET    13  C12 SPI F  99    DISTANCE (A)  26.806
WATER 1805   OW WAT   138    TARGET    14  C13 SPI F  99    DISTANCE (A)  27.253
WATER 1805   OW WAT   138    TARGET    15  C14 SPI F  99    DISTANCE (A)  25.740
WATER 1805   OW WAT   138    TARGET    16  C15 SPI F  99    DISTANCE (A)  26.293
WATER 1806   OW WAT   139    TARGET     1   C1 SPI F  99    DISTANCE (A)  14.824
WATER 1806   OW WAT   139    TARGET     2   N1 SPI F  99    DISTANCE (A)  16.039
WATER 1806   OW WAT   139    TARGET     3   C2 SPI F  99    DISTANCE (A)  13.563
WATER 1806   OW WAT   139    TARGET     4   C3 SPI F  99    DISTANCE (A)  12.382
WATER 1806   OW WAT   139    TARGET     5   C4 SPI F  99    DISTANCE (A)  12.313
WATER 1806   OW WAT   139    TARGET     6   C5 SPI F  99    DISTANCE (A)  13.768
WATER 1806   OW WAT   139    TARGET     7   C6 SPI F  99    DISTANCE (A)  14.836
WATER 1806   OW WAT   139    TARGET     8   C7 SPI F  99    DISTANCE (A)  11.423
WATER 1806   OW WAT   139    TARGET     9   C8 SPI F  99    DISTANCE (A)   9.949
WATER 1806   OW WAT   139    TARGET    10   C9 SPI F  99    DISTANCE (A)   9.484
WATER 1806   OW WAT   139    TARGET    11  C10 SPI F  99    DISTANCE (A)  10.507
WATER 1806   OW WAT   139    TARGET    12  C11 SPI F  99    DISTANCE (A)  11.915
WATER 1806   OW WAT   139    TARGET    13  C12 SPI F  99    DISTANCE (A)  11.238
WATER 1806   OW WAT   139    TARGET    14  C13 SPI F  99    DISTANCE (A)   9.753
WATER 1806   OW WAT   139    TARGET    15  C14 SPI F  99    DISTANCE (A)  11.625
WATER 1806   OW WAT   139    TARGET    16  C15 SPI F  99    DISTANCE (A)  12.115
WATER 1807   OW WAT   140    TARGET     1   C1 SPI F  99    DISTANCE (A)  15.382
WATER 1807   OW WAT   140    TARGET     2   N1 SPI F  99    DISTANCE (A)  16.022
WATER 1807   OW WAT   140    TARGET     3   C2 SPI F  99    DISTANCE (A)  15.908
WATER 1807   OW WAT   140    TARGET     4   C3 SPI F  99    DISTANCE (A)  15.474
WATER 1807   OW WAT   140    TARGET     5   C4 SPI F  99    DISTANCE (A)  13.965
WATER 1807   OW WAT   140    TARGET     6   C5 SPI F  99    DISTANCE (A)  13.390
WATER 1807   OW WAT   140    TARGET     7   C6 SPI F  99    DISTANCE (A)  13.875
WATER 1807   OW WAT   140    TARGET     8   C7 SPI F  99    DISTANCE (A)  13.827
WATER 1807   OW WAT   140    TARGET     9   C8 SPI F  99    DISTANCE (A)  14.637
WATER 1807   OW WAT   140    TARGET    10   C9 SPI F  99    DISTANCE (A)  14.144
WATER 1807   OW WAT   140    TARGET    11  C10 SPI F  99    DISTANCE (A)  14.230
WATER 1807   OW WAT   140    TARGET    12  C11 SPI F  99    DISTANCE (A)  13.407
WATER 1807   OW WAT   140    TARGET    13  C12 SPI F  99    DISTANCE (A)  11.787
WATER 1807   OW WAT   140    TARGET    14  C13 SPI F  99    DISTANCE (A)  12.738
WATER 1807   OW WAT   140    TARGET    15  C14 SPI F  99    DISTANCE (A)  12.392
WATER 1807   OW WAT   140    TARGET    16  C15 SPI F  99    DISTANCE (A)  11.914
WATER 1808   OW WAT   141    TARGET     1   C1 SPI F  99    DISTANCE (A)  17.399
WATER 1808   OW WAT   141    TARGET     2   N1 SPI F  99    DISTANCE (A)  18.846
WATER 1808   OW WAT   141    TARGET     3   C2 SPI F  99    DISTANCE (A)  16.987
WATER 1808   OW WAT   141    TARGET     4   C3 SPI F  99    DISTANCE (A)  15.557
WATER 1808   OW WAT   141    TARGET     5   C4 SPI F  99    DISTANCE (A)  14.512
WATER 1808   OW WAT   141    TARGET     6   C5 SPI F  99    DISTANCE (A)  15.124
WATER 1808   OW WAT   141    TARGET     7   C6 SPI F  99    DISTANCE (A)  16.585
WATER 1808   OW WAT   141    TARGET     8   C7 SPI F  99    DISTANCE (A)  13.141
WATER 1808   OW WAT   141    TARGET     9   C8 SPI F  99    DISTANCE (A)  12.679
WATER 1808   OW WAT   141    TARGET    10   C9 SPI F  99    DISTANCE (A)  12.588
WATER 1808   OW WAT   141    TARGET    11  C10 SPI F  99    DISTANCE (A)  13.971
WATER 1808   OW WAT   141    TARGET    12  C11 SPI F  99    DISTANCE (A)  14.392
WATER 1808   OW WAT   141    TARGET    13  C12 SPI F  99    DISTANCE (A)  12.042
WATER 1808   OW WAT   141    TARGET    14  C13 SPI F  99    DISTANCE (A)  11.563
WATER 1808   OW WAT   141    TARGET    15  C14 SPI F  99    DISTANCE (A)  12.141
WATER 1808   OW WAT   141    TARGET    16  C15 SPI F  99    DISTANCE (A)  13.492
WATER 1809   OW WAT   142    TARGET     1   C1 SPI F  99    DISTANCE (A)  24.653
WATER 1809   OW WAT   142    TARGET     2   N1 SPI F  99    DISTANCE (A)  24.846
WATER 1809   OW WAT   142    TARGET     3   C2 SPI F  99    DISTANCE (A)  25.355
WATER 1809   OW WAT   142    TARGET     4   C3 SPI F  99    DISTANCE (A)  25.207
WATER 1809   OW WAT   142    TARGET     5   C4 SPI F  99    DISTANCE (A)  25.741
WATER 1809   OW WAT   142    TARGET     6   C5 SPI F  99    DISTANCE (A)  25.102
WATER 1809   OW WAT   142    TARGET     7   C6 SPI F  99    DISTANCE (A)  25.266
WATER 1809   OW WAT   142    TARGET     8   C7 SPI F  99    DISTANCE (A)  25.454
WATER 1809   OW WAT   142    TARGET     9   C8 SPI F  99    DISTANCE (A)  26.143
WATER 1809   OW WAT   142    TARGET    10   C9 SPI F  99    DISTANCE (A)  27.644
WATER 1809   OW WAT   142    TARGET    11  C10 SPI F  99    DISTANCE (A)  27.958
WATER 1809   OW WAT   142    TARGET    12  C11 SPI F  99    DISTANCE (A)  27.292
WATER 1809   OW WAT   142    TARGET    13  C12 SPI F  99    DISTANCE (A)  27.587
WATER 1809   OW WAT   142    TARGET    14  C13 SPI F  99    DISTANCE (A)  28.218
WATER 1809   OW WAT   142    TARGET    15  C14 SPI F  99    DISTANCE (A)  26.077
WATER 1809   OW WAT   142    TARGET    16  C15 SPI F  99    DISTANCE (A)  27.883
WATER 1810   OW WAT   143    TARGET     1   C1 SPI F  99    DISTANCE (A)  20.463
WATER 1810   OW WAT   143    TARGET     2   N1 SPI F  99    DISTANCE (A)  20.552
WATER 1810   OW WAT   143    TARGET     3   C2 SPI F  99    DISTANCE (A)  20.229
WATER 1810   OW WAT   143    TARGET     4   C3 SPI F  99    DISTANCE (A)  20.242
WATER 1810   OW WAT   143    TARGET     5   C4 SPI F  99    DISTANCE (A)  21.541
WATER 1810   OW WAT   143    TARGET     6   C5 SPI F  99    DISTANCE (A)  21.780
WATER 1810   OW WAT   143    TARGET     7   C6 SPI F  99    DISTANCE (A)  21.784
WATER 1810   OW WAT   143    TARGET     8   C7 SPI F  99    DISTANCE (A)  21.501
WATER 1810   OW WAT   143    TARGET     9   C8 SPI F  99    DISTANCE (A)  21.352
WATER 1810   OW WAT   143    TARGET    10   C9 SPI F  99    DISTANCE (A)  22.552
WATER 1810   OW WAT   143    TARGET    11  C10 SPI F  99    DISTANCE (A)  22.645
WATER 1810   OW WAT   143    TARGET    12  C11 SPI F  99    DISTANCE (A)  22.766
WATER 1810   OW WAT   143    TARGET    13  C12 SPI F  99    DISTANCE (A)  23.984
WATER 1810   OW WAT   143    TARGET    14  C13 SPI F  99    DISTANCE (A)  23.841
WATER 1810   OW WAT   143    TARGET    15  C14 SPI F  99    DISTANCE (A)  22.846
WATER 1810   OW WAT   143    TARGET    16  C15 SPI F  99    DISTANCE (A)  24.048
WATER 1811   OW WAT   144    TARGET     1   C1 SPI F  99    DISTANCE (A)  12.672
WATER 1811   OW WAT   144    TARGET     2   N1 SPI F  99    DISTANCE (A)  13.632
WATER 1811   OW WAT   144    TARGET     3   C2 SPI F  99    DISTANCE (A)  12.437
WATER 1811   OW WAT   144    TARGET     4   C3 SPI F  99    DISTANCE (A)  11.576
WATER 1811   OW WAT   144    TARGET     5   C4 SPI F  99    DISTANCE (A)  12.228
WATER 1811   OW WAT   144    TARGET     6   C5 SPI F  99    DISTANCE (A)  12.565
WATER 1811   OW WAT   144    TARGET     7   C6 SPI F  99    DISTANCE (A)  13.375
WATER 1811   OW WAT   144    TARGET     8   C7 SPI F  99    DISTANCE (A)  11.417
WATER 1811   OW WAT   144    TARGET     9   C8 SPI F  99    DISTANCE (A)  11.259
WATER 1811   OW WAT   144    TARGET    10   C9 SPI F  99    DISTANCE (A)  12.689
WATER 1811   OW WAT   144    TARGET    11  C10 SPI F  99    DISTANCE (A)  13.462
WATER 1811   OW WAT   144    TARGET    12  C11 SPI F  99    DISTANCE (A)  13.573
WATER 1811   OW WAT   144    TARGET    13  C12 SPI F  99    DISTANCE (A)  13.640
WATER 1811   OW WAT   144    TARGET    14  C13 SPI F  99    DISTANCE (A)  13.508
WATER 1811   OW WAT   144    TARGET    15  C14 SPI F  99    DISTANCE (A)  12.309
WATER 1811   OW WAT   144    TARGET    16  C15 SPI F  99    DISTANCE (A)  14.343
WATER 1812   OW WAT   145    TARGET     1   C1 SPI F  99    DISTANCE (A)  18.061
WATER 1812   OW WAT   145    TARGET     2   N1 SPI F  99    DISTANCE (A)  17.579
WATER 1812   OW WAT   145    TARGET     3   C2 SPI F  99    DISTANCE (A)  19.459
WATER 1812   OW WAT   145    TARGET     4   C3 SPI F  99    DISTANCE (A)  19.990
WATER 1812   OW WAT   145    TARGET     5   C4 SPI F  99    DISTANCE (A)  20.064
WATER 1812   OW WAT   145    TARGET     6   C5 SPI F  99    DISTANCE (A)  18.689
WATER 1812   OW WAT   145    TARGET     7   C6 SPI F  99    DISTANCE (A)  18.128
WATER 1812   OW WAT   145    TARGET     8   C7 SPI F  99    DISTANCE (A)  20.537
WATER 1812   OW WAT   145    TARGET     9   C8 SPI F  99    DISTANCE (A)  21.913
WATER 1812   OW WAT   145    TARGET    10   C9 SPI F  99    DISTANCE (A)  22.930
WATER 1812   OW WAT   145    TARGET    11  C10 SPI F  99    DISTANCE (A)  22.544
WATER 1812   OW WAT   145    TARGET    12  C11 SPI F  99    DISTANCE (A)  21.195
WATER 1812   OW WAT   145    TARGET    13  C12 SPI F  99    DISTANCE (A)  21.822
WATER 1812   OW WAT   145    TARGET    14  C13 SPI F  99    DISTANCE (A)  23.109
WATER 1812   OW WAT   145    TARGET    15  C14 SPI F  99    DISTANCE (A)  20.753
WATER 1812   OW WAT   145    TARGET    16  C15 SPI F  99    DISTANCE (A)  21.404
WATER 1813   OW WAT   146    TARGET     1   C1 SPI F  99    DISTANCE (A)  22.077
WATER 1813   OW WAT   146    TARGET     2   N1 SPI F  99    DISTANCE (A)  21.669
WATER 1813   OW WAT   146    TARGET     3   C2 SPI F  99    DISTANCE (A)  22.156
WATER 1813   OW WAT   146    TARGET     4   C3 SPI F  99    DISTANCE (A)  22.647
WATER 1813   OW WAT   146    TARGET     5   C4 SPI F  99    DISTANCE (A)  23.992
WATER 1813   OW WAT   146    TARGET     6   C5 SPI F  99    DISTANCE (A)  23.897
WATER 1813   OW WAT   146    TARGET     7   C6 SPI F  99    DISTANCE (A)  23.448
WATER 1813   OW WAT   146    TARGET     8   C7 SPI F  99    DISTANCE (A)  24.376
WATER 1813   OW WAT   146    TARGET     9   C8 SPI F  99    DISTANCE (A)  24.554
WATER 1813   OW WAT   146    TARGET    10   C9 SPI F  99    DISTANCE (A)  25.668
WATER 1813   OW WAT   146    TARGET    11  C10 SPI F  99    DISTANCE (A)  25.362
WATER 1813   OW WAT   146    TARGET    12  C11 SPI F  99    DISTANCE (A)  25.173
WATER 1813   OW WAT   146    TARGET    13  C12 SPI F  99    DISTANCE (A)  26.814
WATER 1813   OW WAT   146    TARGET    14  C13 SPI F  99    DISTANCE (A)  26.961
WATER 1813   OW WAT   146    TARGET    15  C14 SPI F  99    DISTANCE (A)  25.738
WATER 1813   OW WAT   146    TARGET    16  C15 SPI F  99    DISTANCE (A)  26.499
WATER 1814   OW WAT   147    TARGET     1   C1 SPI F  99    DISTANCE (A)  14.793
WATER 1814   OW WAT   147    TARGET     2   N1 SPI F  99    DISTANCE (A)  16.081
WATER 1814   OW WAT   147    TARGET     3   C2 SPI F  99    DISTANCE (A)  14.783
WATER 1814   OW WAT   147    TARGET     4   C3 SPI F  99    DISTANCE (A)  13.532
WATER 1814   OW WAT   147    TARGET     5   C4 SPI F  99    DISTANCE (A)  13.373
WATER 1814   OW WAT   147    TARGET     6   C5 SPI F  99    DISTANCE (A)  13.529
WATER 1814   OW WAT   147    TARGET     7   C6 SPI F  99    DISTANCE (A)  14.788
WATER 1814   OW WAT   147    TARGET     8   C7 SPI F  99    DISTANCE (A)  12.062
WATER 1814   OW WAT   147    TARGET     9   C8 SPI F  99    DISTANCE (A)  12.086
WATER 1814   OW WAT   147    TARGET    10   C9 SPI F  99    DISTANCE (A)  13.377
WATER 1814   OW WAT   147    TARGET    11  C10 SPI F  99    DISTANCE (A)  14.586
WATER 1814   OW WAT   147    TARGET    12  C11 SPI F  99    DISTANCE (A)  14.547
WATER 1814   OW WAT   147    TARGET    13  C12 SPI F  99    DISTANCE (A)  13.408
WATER 1814   OW WAT   147    TARGET    14  C13 SPI F  99    DISTANCE (A)  13.440
WATER 1814   OW WAT   147    TARGET    15  C14 SPI F  99    DISTANCE (A)  12.116
WATER 1814   OW WAT   147    TARGET    16  C15 SPI F  99    DISTANCE (A)  14.604
WATER 1815   OW WAT   148    TARGET     1   C1 SPI F  99    DISTANCE (A)  14.596
WATER 1815   OW WAT   148    TARGET     2   N1 SPI F  99    DISTANCE (A)  13.230
WATER 1815   OW WAT   148    TARGET     3   C2 SPI F  99    DISTANCE (A)  15.691
WATER 1815   OW WAT   148    TARGET     4   C3 SPI F  99    DISTANCE (A)  17.033
WATER 1815   OW WAT   148    TARGET     5   C4 SPI F  99    DISTANCE (A)  17.413
WATER 1815   OW WAT   148    TARGET     6   C5 SPI F  99    DISTANCE (A)  16.308
WATER 1815   OW WAT   148    TARGET     7   C6 SPI F  99    DISTANCE (A)  14.906
WATER 1815   OW WAT   148    TARGET     8   C7 SPI F  99    DISTANCE (A)  18.725
WATER 1815   OW WAT   148    TARGET     9   C8 SPI F  99    DISTANCE (A)  19.862
WATER 1815   OW WAT   148    TARGET    10   C9 SPI F  99    DISTANCE (A)  20.182
WATER 1815   OW WAT   148    TARGET    11  C10 SPI F  99    DISTANCE (A)  19.000
WATER 1815   OW WAT   148    TARGET    12  C11 SPI F  99    DISTANCE (A)  17.807
WATER 1815   OW WAT   148    TARGET    13  C12 SPI F  99    DISTANCE (A)  19.576
WATER 1815   OW WAT   148    TARGET    14  C13 SPI F  99    DISTANCE (A)  20.648
WATER 1815   OW WAT   148    TARGET    15  C14 SPI F  99    DISTANCE (A)  19.247
WATER 1815   OW WAT   148    TARGET    16  C15 SPI F  99    DISTANCE (A)  18.347
WATER 1816   OW WAT   149    TARGET     1   C1 SPI F  99    DISTANCE (A)  13.735
WATER 1816   OW WAT   149    TARGET     2   N1 SPI F  99    DISTANCE (A)  14.192
WATER 1816   OW WAT   149    TARGET     3   C2 SPI F  99    DISTANCE (A)  14.618
WATER 1816   OW WAT   149    TARGET     4   C3 SPI F  99    DISTANCE (A)  14.384
WATER 1816   OW WAT   149    TARGET     5   C4 SPI F  99    DISTANCE (A)  12.988
WATER 1816   OW WAT   149    TARGET     6   C5 SPI F  99    DISTANCE (A)  12.002
WATER 1816   OW WAT   149    TARGET     7   C6 SPI F  99    DISTANCE (A)  12.269
WATER 1816   OW WAT   149    TARGET     8   C7 SPI F  99    DISTANCE (A)  13.029
WATER 1816   OW WAT   149    TARGET     9   C8 SPI F  99    DISTANCE (A)  14.191
WATER 1816   OW WAT   149    TARGET    10   C9 SPI F  99    DISTANCE (A)  14.041
WATER 1816   OW WAT   149    TARGET    11  C10 SPI F  99    DISTANCE (A)  13.971
WATER 1816   OW WAT   149    TARGET    12  C11 SPI F  99    DISTANCE (A)  12.795
WATER 1816   OW WAT   149    TARGET    13  C12 SPI F  99    DISTANCE (A)  11.558
WATER 1816   OW WAT   149    TARGET    14  C13 SPI F  99    DISTANCE (A)  12.859
WATER 1816   OW WAT   149    TARGET    15  C14 SPI F  99    DISTANCE (A)  11.757
WATER 1816   OW WAT   149    TARGET    16  C15 SPI F  99    DISTANCE (A)  11.491
WATER 1817   OW WAT   150    TARGET     1   C1 SPI F  99    DISTANCE (A)  23.774
WATER 1817   OW WAT   150    TARGET     2   N1 SPI F  99    DISTANCE (A)  22.585
WATER 1817   OW WAT   150    TARGET     3   C2 SPI F  99    DISTANCE (A)  24.790
WATER 1817   OW WAT   150    TARGET     4   C3 SPI F  99    DISTANCE (A)  25.966
WATER 1817   OW WAT   150    TARGET     5   C4 SPI F  99    DISTANCE (A)  26.679
WATER 1817   OW WAT   150    TARGET     6   C5 SPI F  99    DISTANCE (A)  25.645
WATER 1817   OW WAT   150    TARGET     7   C6 SPI F  99    DISTANCE (A)  24.464
WATER 1817   OW WAT   150    TARGET     8   C7 SPI F  99    DISTANCE (A)  27.734
WATER 1817   OW WAT   150    TARGET     9   C8 SPI F  99    DISTANCE (A)  28.787
WATER 1817   OW WAT   150    TARGET    10   C9 SPI F  99    DISTANCE (A)  29.525
WATER 1817   OW WAT   150    TARGET    11  C10 SPI F  99    DISTANCE (A)  28.581
WATER 1817   OW WAT   150    TARGET    12  C11 SPI F  99    DISTANCE (A)  27.511
WATER 1817   OW WAT   150    TARGET    13  C12 SPI F  99    DISTANCE (A)  29.260
WATER 1817   OW WAT   150    TARGET    14  C13 SPI F  99    DISTANCE (A)  30.241
WATER 1817   OW WAT   150    TARGET    15  C14 SPI F  99    DISTANCE (A)  28.513
WATER 1817   OW WAT   150    TARGET    16  C15 SPI F  99    DISTANCE (A)  28.293
WATER 1818   OW WAT   151    TARGET     1   C1 SPI F  99    DISTANCE (A)  26.666
WATER 1818   OW WAT   151    TARGET     2   N1 SPI F  99    DISTANCE (A)  26.791
WATER 1818   OW WAT   151    TARGET     3   C2 SPI F  99    DISTANCE (A)  26.827
WATER 1818   OW WAT   151    TARGET     4   C3 SPI F  99    DISTANCE (A)  26.752
WATER 1818   OW WAT   151    TARGET     5   C4 SPI F  99    DISTANCE (A)  27.788
WATER 1818   OW WAT   151    TARGET     6   C5 SPI F  99    DISTANCE (A)  27.671
WATER 1818   OW WAT   151    TARGET     7   C6 SPI F  99    DISTANCE (A)  27.761
WATER 1818   OW WAT   151    TARGET     8   C7 SPI F  99    DISTANCE (A)  27.587
WATER 1818   OW WAT   151    TARGET     9   C8 SPI F  99    DISTANCE (A)  27.756
WATER 1818   OW WAT   151    TARGET    10   C9 SPI F  99    DISTANCE (A)  29.165
WATER 1818   OW WAT   151    TARGET    11  C10 SPI F  99    DISTANCE (A)  29.411
WATER 1818   OW WAT   151    TARGET    12  C11 SPI F  99    DISTANCE (A)  29.230
WATER 1818   OW WAT   151    TARGET    13  C12 SPI F  99    DISTANCE (A)  30.054
WATER 1818   OW WAT   151    TARGET    14  C13 SPI F  99    DISTANCE (A)  30.201
WATER 1818   OW WAT   151    TARGET    15  C14 SPI F  99    DISTANCE (A)  28.677
WATER 1818   OW WAT   151    TARGET    16  C15 SPI F  99    DISTANCE (A)  30.270
WATER 1819   OW WAT   152    TARGET     1   C1 SPI F  99    DISTANCE (A)  24.541
WATER 1819   OW WAT   152    TARGET     2   N1 SPI F  99    DISTANCE (A)  23.640
WATER 1819   OW WAT   152    TARGET     3   C2 SPI F  99    DISTANCE (A)  24.649
WATER 1819   OW WAT   152    TARGET     4   C3 SPI F  99    DISTANCE (A)  25.614
WATER 1819   OW WAT   152    TARGET     5   C4 SPI F  99    DISTANCE (A)  27.003
WATER 1819   OW WAT   152    TARGET     6   C5 SPI F  99    DISTANCE (A)  26.831
WATER 1819   OW WAT   152    TARGET     7   C6 SPI F  99    DISTANCE (A)  25.926
WATER 1819   OW WAT   152    TARGET     8   C7 SPI F  99    DISTANCE (A)  27.851
WATER 1819   OW WAT   152    TARGET     9   C8 SPI F  99    DISTANCE (A)  28.105
WATER 1819   OW WAT   152    TARGET    10   C9 SPI F  99    DISTANCE (A)  28.874
WATER 1819   OW WAT   152    TARGET    11  C10 SPI F  99    DISTANCE (A)  28.112
WATER 1819   OW WAT   152    TARGET    12  C11 SPI F  99    DISTANCE (A)  27.848
WATER 1819   OW WAT   152    TARGET    13  C12 SPI F  99    DISTANCE (A)  29.988
WATER 1819   OW WAT   152    TARGET    14  C13 SPI F  99    DISTANCE (A)  30.204
WATER 1819   OW WAT   152    TARGET    15  C14 SPI F  99    DISTANCE (A)  29.237
WATER 1819   OW WAT   152    TARGET    16  C15 SPI F  99    DISTANCE (A)  29.235
WATER 1820   OW WAT   153    TARGET     1   C1 SPI F  99    DISTANCE (A)   3.735
WATER 1820   OW WAT   153    TARGET     2   N1 SPI F  99    DISTANCE (A)   4.347
WATER 1820   OW WAT   153    TARGET     3   C2 SPI F  99    DISTANCE (A)   3.739
WATER 1820   OW WAT   153    TARGET     4   C3 SPI F  99    DISTANCE (A)   3.838
WATER 1820   OW WAT   153    TARGET     5   C4 SPI F  99    DISTANCE (A)   5.028
WATER 1820   OW WAT   153    TARGET     6   C5 SPI F  99    DISTANCE (A)   5.019
WATER 1820   OW WAT   153    TARGET     7   C6 SPI F  99    DISTANCE (A)   4.958
WATER 1820   OW WAT   153    TARGET     8   C7 SPI F  99    DISTANCE (A)   5.519
WATER 1820   OW WAT   153    TARGET     9   C8 SPI F  99    DISTANCE (A)   6.038
WATER 1820   OW WAT   153    TARGET    10   C9 SPI F  99    DISTANCE (A)   7.141
WATER 1820   OW WAT   153    TARGET    11  C10 SPI F  99    DISTANCE (A)   6.812
WATER 1820   OW WAT   153    TARGET    12  C11 SPI F  99    DISTANCE (A)   6.341
WATER 1820   OW WAT   153    TARGET    13  C12 SPI F  99    DISTANCE (A)   7.869
WATER 1820   OW WAT   153    TARGET    14  C13 SPI F  99    DISTANCE (A)   8.228
WATER 1820   OW WAT   153    TARGET    15  C14 SPI F  99    DISTANCE (A)   6.873
WATER 1820   OW WAT   153    TARGET    16  C15 SPI F  99    DISTANCE (A)   7.553
WATER 1821   OW WAT   154    TARGET     1   C1 SPI F  99    DISTANCE (A)  16.472
WATER 1821   OW WAT   154    TARGET     2   N1 SPI F  99    DISTANCE (A)  16.757
WATER 1821   OW WAT   154    TARGET     3   C2 SPI F  99    DISTANCE (A)  15.307
WATER 1821   OW WAT   154    TARGET     4   C3 SPI F  99    DISTANCE (A)  15.280
WATER 1821   OW WAT   154    TARGET     5   C4 SPI F  99    DISTANCE (A)  15.224
WATER 1821   OW WAT   154    TARGET     6   C5 SPI F  99    DISTANCE (A)  16.349
WATER 1821   OW WAT   154    TARGET     7   C6 SPI F  99    DISTANCE (A)  16.364
WATER 1821   OW WAT   154    TARGET     8   C7 SPI F  99    DISTANCE (A)  15.656
WATER 1821   OW WAT   154    TARGET     9   C8 SPI F  99    DISTANCE (A)  14.754
WATER 1821   OW WAT   154    TARGET    10   C9 SPI F  99    DISTANCE (A)  13.350
WATER 1821   OW WAT   154    TARGET    11  C10 SPI F  99    DISTANCE (A)  12.793
WATER 1821   OW WAT   154    TARGET    12  C11 SPI F  99    DISTANCE (A)  13.846
WATER 1821   OW WAT   154    TARGET    13  C12 SPI F  99    DISTANCE (A)  14.535
WATER 1821   OW WAT   154    TARGET    14  C13 SPI F  99    DISTANCE (A)  13.560
WATER 1821   OW WAT   154    TARGET    15  C14 SPI F  99    DISTANCE (A)  15.831
WATER 1821   OW WAT   154    TARGET    16  C15 SPI F  99    DISTANCE (A)  14.037
WATER 1822   OW WAT   155    TARGET     1   C1 SPI F  99    DISTANCE (A)  20.161
WATER 1822   OW WAT   155    TARGET     2   N1 SPI F  99    DISTANCE (A)  19.175
WATER 1822   OW WAT   155    TARGET     3   C2 SPI F  99    DISTANCE (A)  20.863
WATER 1822   OW WAT   155    TARGET     4   C3 SPI F  99    DISTANCE (A)  21.877
WATER 1822   OW WAT   155    TARGET     5   C4 SPI F  99    DISTANCE (A)  22.919
WATER 1822   OW WAT   155    TARGET     6   C5 SPI F  99    DISTANCE (A)  22.210
WATER 1822   OW WAT   155    TARGET     7   C6 SPI F  99    DISTANCE (A)  21.226
WATER 1822   OW WAT   155    TARGET     8   C7 SPI F  99    DISTANCE (A)  23.797
WATER 1822   OW WAT   155    TARGET     9   C8 SPI F  99    DISTANCE (A)  24.563
WATER 1822   OW WAT   155    TARGET    10   C9 SPI F  99    DISTANCE (A)  25.481
WATER 1822   OW WAT   155    TARGET    11  C10 SPI F  99    DISTANCE (A)  24.717
WATER 1822   OW WAT   155    TARGET    12  C11 SPI F  99    DISTANCE (A)  23.944
WATER 1822   OW WAT   155    TARGET    13  C12 SPI F  99    DISTANCE (A)  25.793
WATER 1822   OW WAT   155    TARGET    14  C13 SPI F  99    DISTANCE (A)  26.483
WATER 1822   OW WAT   155    TARGET    15  C14 SPI F  99    DISTANCE (A)  24.880
WATER 1822   OW WAT   155    TARGET    16  C15 SPI F  99    DISTANCE (A)  25.020
WATER 1823   OW WAT   156    TARGET     1   C1 SPI F  99    DISTANCE (A)  24.240
WATER 1823   OW WAT   156    TARGET     2   N1 SPI F  99    DISTANCE (A)  23.525
WATER 1823   OW WAT   156    TARGET     3   C2 SPI F  99    DISTANCE (A)  25.508
WATER 1823   OW WAT   156    TARGET     4   C3 SPI F  99    DISTANCE (A)  26.230
WATER 1823   OW WAT   156    TARGET     5   C4 SPI F  99    DISTANCE (A)  26.611
WATER 1823   OW WAT   156    TARGET     6   C5 SPI F  99    DISTANCE (A)  25.358
WATER 1823   OW WAT   156    TARGET     7   C6 SPI F  99    DISTANCE (A)  24.621
WATER 1823   OW WAT   156    TARGET     8   C7 SPI F  99    DISTANCE (A)  27.213
WATER 1823   OW WAT   156    TARGET     9   C8 SPI F  99    DISTANCE (A)  28.465
WATER 1823   OW WAT   156    TARGET    10   C9 SPI F  99    DISTANCE (A)  29.514
WATER 1823   OW WAT   156    TARGET    11  C10 SPI F  99    DISTANCE (A)  29.004
WATER 1823   OW WAT   156    TARGET    12  C11 SPI F  99    DISTANCE (A)  27.762
WATER 1823   OW WAT   156    TARGET    13  C12 SPI F  99    DISTANCE (A)  28.762
WATER 1823   OW WAT   156    TARGET    14  C13 SPI F  99    DISTANCE (A)  29.935
WATER 1823   OW WAT   156    TARGET    15  C14 SPI F  99    DISTANCE (A)  27.685
WATER 1823   OW WAT   156    TARGET    16  C15 SPI F  99    DISTANCE (A)  28.224
WATER 1824   OW WAT   157    TARGET     1   C1 SPI F  99    DISTANCE (A)  16.627
WATER 1824   OW WAT   157    TARGET     2   N1 SPI F  99    DISTANCE (A)  16.843
WATER 1824   OW WAT   157    TARGET     3   C2 SPI F  99    DISTANCE (A)  16.043
WATER 1824   OW WAT   157    TARGET     4   C3 SPI F  99    DISTANCE (A)  16.086
WATER 1824   OW WAT   157    TARGET     5   C4 SPI F  99    DISTANCE (A)  15.377
WATER 1824   OW WAT   157    TARGET     6   C5 SPI F  99    DISTANCE (A)  15.932
WATER 1824   OW WAT   157    TARGET     7   C6 SPI F  99    DISTANCE (A)  15.872
WATER 1824   OW WAT   157    TARGET     8   C7 SPI F  99    DISTANCE (A)  15.898
WATER 1824   OW WAT   157    TARGET     9   C8 SPI F  99    DISTANCE (A)  15.616
WATER 1824   OW WAT   157    TARGET    10   C9 SPI F  99    DISTANCE (A)  14.125
WATER 1824   OW WAT   157    TARGET    11  C10 SPI F  99    DISTANCE (A)  13.473
WATER 1824   OW WAT   157    TARGET    12  C11 SPI F  99    DISTANCE (A)  13.825
WATER 1824   OW WAT   157    TARGET    13  C12 SPI F  99    DISTANCE (A)  13.904
WATER 1824   OW WAT   157    TARGET    14  C13 SPI F  99    DISTANCE (A)  13.584
WATER 1824   OW WAT   157    TARGET    15  C14 SPI F  99    DISTANCE (A)  15.422
WATER 1824   OW WAT   157    TARGET    16  C15 SPI F  99    DISTANCE (A)  13.263
WATER 1825   OW WAT   158    TARGET     1   C1 SPI F  99    DISTANCE (A)  22.108
WATER 1825   OW WAT   158    TARGET     2   N1 SPI F  99    DISTANCE (A)  21.891
WATER 1825   OW WAT   158    TARGET     3   C2 SPI F  99    DISTANCE (A)  22.773
WATER 1825   OW WAT   158    TARGET     4   C3 SPI F  99    DISTANCE (A)  23.046
WATER 1825   OW WAT   158    TARGET     5   C4 SPI F  99    DISTANCE (A)  23.907
WATER 1825   OW WAT   158    TARGET     6   C5 SPI F  99    DISTANCE (A)  23.283
WATER 1825   OW WAT   158    TARGET     7   C6 SPI F  99    DISTANCE (A)  23.030
WATER 1825   OW WAT   158    TARGET     8   C7 SPI F  99    DISTANCE (A)  24.046
WATER 1825   OW WAT   158    TARGET     9   C8 SPI F  99    DISTANCE (A)  24.725
WATER 1825   OW WAT   158    TARGET    10   C9 SPI F  99    DISTANCE (A)  26.106
WATER 1825   OW WAT   158    TARGET    11  C10 SPI F  99    DISTANCE (A)  26.034
WATER 1825   OW WAT   158    TARGET    12  C11 SPI F  99    DISTANCE (A)  25.369
WATER 1825   OW WAT   158    TARGET    13  C12 SPI F  99    DISTANCE (A)  26.353
WATER 1825   OW WAT   158    TARGET    14  C13 SPI F  99    DISTANCE (A)  26.963
WATER 1825   OW WAT   158    TARGET    15  C14 SPI F  99    DISTANCE (A)  24.979
WATER 1825   OW WAT   158    TARGET    16  C15 SPI F  99    DISTANCE (A)  26.261
WATER 1826   OW WAT   159    TARGET     1   C1 SPI F  99    DISTANCE (A)  18.746
WATER 1826   OW WAT   159    TARGET     2   N1 SPI F  99    DISTANCE (A)  18.525
WATER 1826   OW WAT   159    TARGET     3   C2 SPI F  99    DISTANCE (A)  18.696
WATER 1826   OW WAT   159    TARGET     4   C3 SPI F  99    DISTANCE (A)  19.032
WATER 1826   OW WAT   159    TARGET     5   C4 SPI F  99    DISTANCE (A)  20.385
WATER 1826   OW WAT   159    TARGET     6   C5 SPI F  99    DISTANCE (A)  20.422
WATER 1826   OW WAT   159    TARGET     7   C6 SPI F  99    DISTANCE (A)  20.126
WATER 1826   OW WAT   159    TARGET     8   C7 SPI F  99    DISTANCE (A)  20.648
WATER 1826   OW WAT   159    TARGET     9   C8 SPI F  99    DISTANCE (A)  20.718
WATER 1826   OW WAT   159    TARGET    10   C9 SPI F  99    DISTANCE (A)  21.858
WATER 1826   OW WAT   159    TARGET    11  C10 SPI F  99    DISTANCE (A)  21.667
WATER 1826   OW WAT   159    TARGET    12  C11 SPI F  99    DISTANCE (A)  21.583
WATER 1826   OW WAT   159    TARGET    13  C12 SPI F  99    DISTANCE (A)  23.117
WATER 1826   OW WAT   159    TARGET    14  C13 SPI F  99    DISTANCE (A)  23.166
WATER 1826   OW WAT   159    TARGET    15  C14 SPI F  99    DISTANCE (A)  22.030
WATER 1826   OW WAT   159    TARGET    16  C15 SPI F  99    DISTANCE (A)  22.914
WATER 1827   OW WAT   160    TARGET     1   C1 SPI F  99    DISTANCE (A)  21.924
WATER 1827   OW WAT   160    TARGET     2   N1 SPI F  99    DISTANCE (A)  22.216
WATER 1827   OW WAT   160    TARGET     3   C2 SPI F  99    DISTANCE (A)  22.654
WATER 1827   OW WAT   160    TARGET     4   C3 SPI F  99    DISTANCE (A)  22.424
WATER 1827   OW WAT   160    TARGET     5   C4 SPI F  99    DISTANCE (A)  22.853
WATER 1827   OW WAT   160    TARGET     6   C5 SPI F  99    DISTANCE (A)  22.189
WATER 1827   OW WAT   160    TARGET     7   C6 SPI F  99    DISTANCE (A)  22.437
WATER 1827   OW WAT   160    TARGET     8   C7 SPI F  99    DISTANCE (A)  22.500
WATER 1827   OW WAT   160    TARGET     9   C8 SPI F  99    DISTANCE (A)  23.228
WATER 1827   OW WAT   160    TARGET    10   C9 SPI F  99    DISTANCE (A)  24.730
WATER 1827   OW WAT   160    TARGET    11  C10 SPI F  99    DISTANCE (A)  25.098
WATER 1827   OW WAT   160    TARGET    12  C11 SPI F  99    DISTANCE (A)  24.403
WATER 1827   OW WAT   160    TARGET    13  C12 SPI F  99    DISTANCE (A)  24.555
WATER 1827   OW WAT   160    TARGET    14  C13 SPI F  99    DISTANCE (A)  25.219
WATER 1827   OW WAT   160    TARGET    15  C14 SPI F  99    DISTANCE (A)  23.037
WATER 1827   OW WAT   160    TARGET    16  C15 SPI F  99    DISTANCE (A)  24.907
WATER 1828   OW WAT   161    TARGET     1   C1 SPI F  99    DISTANCE (A)  15.073
WATER 1828   OW WAT   161    TARGET     2   N1 SPI F  99    DISTANCE (A)  16.193
WATER 1828   OW WAT   161    TARGET     3   C2 SPI F  99    DISTANCE (A)  15.528
WATER 1828   OW WAT   161    TARGET     4   C3 SPI F  99    DISTANCE (A)  14.495
WATER 1828   OW WAT   161    TARGET     5   C4 SPI F  99    DISTANCE (A)  14.111
WATER 1828   OW WAT   161    TARGET     6   C5 SPI F  99    DISTANCE (A)  13.743
WATER 1828   OW WAT   161    TARGET     7   C6 SPI F  99    DISTANCE (A)  14.836
WATER 1828   OW WAT   161    TARGET     8   C7 SPI F  99    DISTANCE (A)  13.009
WATER 1828   OW WAT   161    TARGET     9   C8 SPI F  99    DISTANCE (A)  13.573
WATER 1828   OW WAT   161    TARGET    10   C9 SPI F  99    DISTANCE (A)  14.881
WATER 1828   OW WAT   161    TARGET    11  C10 SPI F  99    DISTANCE (A)  15.870
WATER 1828   OW WAT   161    TARGET    12  C11 SPI F  99    DISTANCE (A)  15.371
WATER 1828   OW WAT   161    TARGET    13  C12 SPI F  99    DISTANCE (A)  14.179
WATER 1828   OW WAT   161    TARGET    14  C13 SPI F  99    DISTANCE (A)  14.706
WATER 1828   OW WAT   161    TARGET    15  C14 SPI F  99    DISTANCE (A)  12.799
WATER 1828   OW WAT   161    TARGET    16  C15 SPI F  99    DISTANCE (A)  15.204
WATER 1829   OW WAT   162    TARGET     1   C1 SPI F  99    DISTANCE (A)  12.454
WATER 1829   OW WAT   162    TARGET     2   N1 SPI F  99    DISTANCE (A)  11.631
WATER 1829   OW WAT   162    TARGET     3   C2 SPI F  99    DISTANCE (A)  13.773
WATER 1829   OW WAT   162    TARGET     4   C3 SPI F  99    DISTANCE (A)  14.681
WATER 1829   OW WAT   162    TARGET     5   C4 SPI F  99    DISTANCE (A)  14.229
WATER 1829   OW WAT   162    TARGET     6   C5 SPI F  99    DISTANCE (A)  12.858
WATER 1829   OW WAT   162    TARGET     7   C6 SPI F  99    DISTANCE (A)  11.806
WATER 1829   OW WAT   162    TARGET     8   C7 SPI F  99    DISTANCE (A)  15.299
WATER 1829   OW WAT   162    TARGET     9   C8 SPI F  99    DISTANCE (A)  16.679
WATER 1829   OW WAT   162    TARGET    10   C9 SPI F  99    DISTANCE (A)  16.763
WATER 1829   OW WAT   162    TARGET    11  C10 SPI F  99    DISTANCE (A)  15.796
WATER 1829   OW WAT   162    TARGET    12  C11 SPI F  99    DISTANCE (A)  14.336
WATER 1829   OW WAT   162    TARGET    13  C12 SPI F  99    DISTANCE (A)  15.177
WATER 1829   OW WAT   162    TARGET    14  C13 SPI F  99    DISTANCE (A)  16.555
WATER 1829   OW WAT   162    TARGET    15  C14 SPI F  99    DISTANCE (A)  15.093
WATER 1829   OW WAT   162    TARGET    16  C15 SPI F  99    DISTANCE (A)  14.106
WATER 1830   OW WAT   163    TARGET     1   C1 SPI F  99    DISTANCE (A)  17.899
WATER 1830   OW WAT   163    TARGET     2   N1 SPI F  99    DISTANCE (A)  19.028
WATER 1830   OW WAT   163    TARGET     3   C2 SPI F  99    DISTANCE (A)  17.732
WATER 1830   OW WAT   163    TARGET     4   C3 SPI F  99    DISTANCE (A)  16.717
WATER 1830   OW WAT   163    TARGET     5   C4 SPI F  99    DISTANCE (A)  15.302
WATER 1830   OW WAT   163    TARGET     6   C5 SPI F  99    DISTANCE (A)  15.576
WATER 1830   OW WAT   163    TARGET     7   C6 SPI F  99    DISTANCE (A)  16.648
WATER 1830   OW WAT   163    TARGET     8   C7 SPI F  99    DISTANCE (A)  14.512
WATER 1830   OW WAT   163    TARGET     9   C8 SPI F  99    DISTANCE (A)  14.468
WATER 1830   OW WAT   163    TARGET    10   C9 SPI F  99    DISTANCE (A)  13.770
WATER 1830   OW WAT   163    TARGET    11  C10 SPI F  99    DISTANCE (A)  14.539
WATER 1830   OW WAT   163    TARGET    12  C11 SPI F  99    DISTANCE (A)  14.593
WATER 1830   OW WAT   163    TARGET    13  C12 SPI F  99    DISTANCE (A)  12.325
WATER 1830   OW WAT   163    TARGET    14  C13 SPI F  99    DISTANCE (A)  12.297
WATER 1830   OW WAT   163    TARGET    15  C14 SPI F  99    DISTANCE (A)  13.113
WATER 1830   OW WAT   163    TARGET    16  C15 SPI F  99    DISTANCE (A)  13.201
WATER 1831   OW WAT   164    TARGET     1   C1 SPI F  99    DISTANCE (A)  17.323
WATER 1831   OW WAT   164    TARGET     2   N1 SPI F  99    DISTANCE (A)  18.117
WATER 1831   OW WAT   164    TARGET     3   C2 SPI F  99    DISTANCE (A)  17.217
WATER 1831   OW WAT   164    TARGET     4   C3 SPI F  99    DISTANCE (A)  16.497
WATER 1831   OW WAT   164    TARGET     5   C4 SPI F  99    DISTANCE (A)  17.193
WATER 1831   OW WAT   164    TARGET     6   C5 SPI F  99    DISTANCE (A)  17.391
WATER 1831   OW WAT   164    TARGET     7   C6 SPI F  99    DISTANCE (A)  18.090
WATER 1831   OW WAT   164    TARGET     8   C7 SPI F  99    DISTANCE (A)  16.439
WATER 1831   OW WAT   164    TARGET     9   C8 SPI F  99    DISTANCE (A)  16.354
WATER 1831   OW WAT   164    TARGET    10   C9 SPI F  99    DISTANCE (A)  17.795
WATER 1831   OW WAT   164    TARGET    11  C10 SPI F  99    DISTANCE (A)  18.535
WATER 1831   OW WAT   164    TARGET    12  C11 SPI F  99    DISTANCE (A)  18.588
WATER 1831   OW WAT   164    TARGET    13  C12 SPI F  99    DISTANCE (A)  18.670
WATER 1831   OW WAT   164    TARGET    14  C13 SPI F  99    DISTANCE (A)  18.595
WATER 1831   OW WAT   164    TARGET    15  C14 SPI F  99    DISTANCE (A)  17.292
WATER 1831   OW WAT   164    TARGET    16  C15 SPI F  99    DISTANCE (A)  19.358
WATER 1832   OW WAT   165    TARGET     1   C1 SPI F  99    DISTANCE (A)  20.119
WATER 1832   OW WAT   165    TARGET     2   N1 SPI F  99    DISTANCE (A)  19.699
WATER 1832   OW WAT   165    TARGET     3   C2 SPI F  99    DISTANCE (A)  20.719
WATER 1832   OW WAT   165    TARGET     4   C3 SPI F  99    DISTANCE (A)  21.203
WATER 1832   OW WAT   165    TARGET     5   C4 SPI F  99    DISTANCE (A)  22.218
WATER 1832   OW WAT   165    TARGET     6   C5 SPI F  99    DISTANCE (A)  21.644
WATER 1832   OW WAT   165    TARGET     7   C6 SPI F  99    DISTANCE (A)  21.187
WATER 1832   OW WAT   165    TARGET     8   C7 SPI F  99    DISTANCE (A)  22.575
WATER 1832   OW WAT   165    TARGET     9   C8 SPI F  99    DISTANCE (A)  23.215
WATER 1832   OW WAT   165    TARGET    10   C9 SPI F  99    DISTANCE (A)  24.484
WATER 1832   OW WAT   165    TARGET    11  C10 SPI F  99    DISTANCE (A)  24.212
WATER 1832   OW WAT   165    TARGET    12  C11 SPI F  99    DISTANCE (A)  23.581
WATER 1832   OW WAT   165    TARGET    13  C12 SPI F  99    DISTANCE (A)  24.903
WATER 1832   OW WAT   165    TARGET    14  C13 SPI F  99    DISTANCE (A)  25.470
WATER 1832   OW WAT   165    TARGET    15  C14 SPI F  99    DISTANCE (A)  23.648
WATER 1832   OW WAT   165    TARGET    16  C15 SPI F  99    DISTANCE (A)  24.614
WATER 1833   OW WAT   166    TARGET     1   C1 SPI F  99    DISTANCE (A)  14.843
WATER 1833   OW WAT   166    TARGET     2   N1 SPI F  99    DISTANCE (A)  14.922
WATER 1833   OW WAT   166    TARGET     3   C2 SPI F  99    DISTANCE (A)  13.492
WATER 1833   OW WAT   166    TARGET     4   C3 SPI F  99    DISTANCE (A)  13.706
WATER 1833   OW WAT   166    TARGET     5   C4 SPI F  99    DISTANCE (A)  14.338
WATER 1833   OW WAT   166    TARGET     6   C5 SPI F  99    DISTANCE (A)  15.558
WATER 1833   OW WAT   166    TARGET     7   C6 SPI F  99    DISTANCE (A)  15.366
WATER 1833   OW WAT   166    TARGET     8   C7 SPI F  99    DISTANCE (A)  14.933
WATER 1833   OW WAT   166    TARGET     9   C8 SPI F  99    DISTANCE (A)  13.928
WATER 1833   OW WAT   166    TARGET    10   C9 SPI F  99    DISTANCE (A)  12.973
WATER 1833   OW WAT   166    TARGET    11  C10 SPI F  99    DISTANCE (A)  12.267
WATER 1833   OW WAT   166    TARGET    12  C11 SPI F  99    DISTANCE (A)  13.412
WATER 1833   OW WAT   166    TARGET    13  C12 SPI F  99    DISTANCE (A)  14.909
WATER 1833   OW WAT   166    TARGET    14  C13 SPI F  99    DISTANCE (A)  13.896
WATER 1833   OW WAT   166    TARGET    15  C14 SPI F  99    DISTANCE (A)  15.738
WATER 1833   OW WAT   166    TARGET    16  C15 SPI F  99    DISTANCE (A)  14.299
WATER 1834   OW WAT   167    TARGET     1   C1 SPI F  99    DISTANCE (A)  12.488
WATER 1834   OW WAT   167    TARGET     2   N1 SPI F  99    DISTANCE (A)  11.521
WATER 1834   OW WAT   167    TARGET     3   C2 SPI F  99    DISTANCE (A)  11.938
WATER 1834   OW WAT   167    TARGET     4   C3 SPI F  99    DISTANCE (A)  13.149
WATER 1834   OW WAT   167    TARGET     5   C4 SPI F  99    DISTANCE (A)  14.368
WATER 1834   OW WAT   167    TARGET     6   C5 SPI F  99    DISTANCE (A)  14.711
WATER 1834   OW WAT   167    TARGET     7   C6 SPI F  99    DISTANCE (A)  13.643
WATER 1834   OW WAT   167    TARGET     8   C7 SPI F  99    DISTANCE (A)  15.617
WATER 1834   OW WAT   167    TARGET     9   C8 SPI F  99    DISTANCE (A)  15.517
WATER 1834   OW WAT   167    TARGET    10   C9 SPI F  99    DISTANCE (A)  15.390
WATER 1834   OW WAT   167    TARGET    11  C10 SPI F  99    DISTANCE (A)  14.150
WATER 1834   OW WAT   167    TARGET    12  C11 SPI F  99    DISTANCE (A)  14.264
WATER 1834   OW WAT   167    TARGET    13  C12 SPI F  99    DISTANCE (A)  16.751
WATER 1834   OW WAT   167    TARGET    14  C13 SPI F  99    DISTANCE (A)  16.640
WATER 1834   OW WAT   167    TARGET    15  C14 SPI F  99    DISTANCE (A)  16.859
WATER 1834   OW WAT   167    TARGET    16  C15 SPI F  99    DISTANCE (A)  15.608
WATER 1835   OW WAT   168    TARGET     1   C1 SPI F  99    DISTANCE (A)  23.750
WATER 1835   OW WAT   168    TARGET     2   N1 SPI F  99    DISTANCE (A)  24.194
WATER 1835   OW WAT   168    TARGET     3   C2 SPI F  99    DISTANCE (A)  23.736
WATER 1835   OW WAT   168    TARGET     4   C3 SPI F  99    DISTANCE (A)  23.347
WATER 1835   OW WAT   168    TARGET     5   C4 SPI F  99    DISTANCE (A)  24.272
WATER 1835   OW WAT   168    TARGET     6   C5 SPI F  99    DISTANCE (A)  24.350
WATER 1835   OW WAT   168    TARGET     7   C6 SPI F  99    DISTANCE (A)  24.739
WATER 1835   OW WAT   168    TARGET     8   C7 SPI F  99    DISTANCE (A)  23.789
WATER 1835   OW WAT   168    TARGET     9   C8 SPI F  99    DISTANCE (A)  23.776
WATER 1835   OW WAT   168    TARGET    10   C9 SPI F  99    DISTANCE (A)  25.199
WATER 1835   OW WAT   168    TARGET    11  C10 SPI F  99    DISTANCE (A)  25.706
WATER 1835   OW WAT   168    TARGET    12  C11 SPI F  99    DISTANCE (A)  25.695
WATER 1835   OW WAT   168    TARGET    13  C12 SPI F  99    DISTANCE (A)  26.175
WATER 1835   OW WAT   168    TARGET    14  C13 SPI F  99    DISTANCE (A)  26.159
WATER 1835   OW WAT   168    TARGET    15  C14 SPI F  99    DISTANCE (A)  24.797
WATER 1835   OW WAT   168    TARGET    16  C15 SPI F  99    DISTANCE (A)  26.642
WATER 1836   OW WAT   169    TARGET     1   C1 SPI F  99    DISTANCE (A)  14.252
WATER 1836   OW WAT   169    TARGET     2   N1 SPI F  99    DISTANCE (A)  14.077
WATER 1836   OW WAT   169    TARGET     3   C2 SPI F  99    DISTANCE (A)  13.779
WATER 1836   OW WAT   169    TARGET     4   C3 SPI F  99    DISTANCE (A)  14.255
WATER 1836   OW WAT   169    TARGET     5   C4 SPI F  99    DISTANCE (A)  13.827
WATER 1836   OW WAT   169    TARGET     6   C5 SPI F  99    DISTANCE (A)  14.205
WATER 1836   OW WAT   169    TARGET     7   C6 SPI F  99    DISTANCE (A)  13.712
WATER 1836   OW WAT   169    TARGET     8   C7 SPI F  99    DISTANCE (A)  14.764
WATER 1836   OW WAT   169    TARGET     9   C8 SPI F  99    DISTANCE (A)  14.688
WATER 1836   OW WAT   169    TARGET    10   C9 SPI F  99    DISTANCE (A)  13.336
WATER 1836   OW WAT   169    TARGET    11  C10 SPI F  99    DISTANCE (A)  12.241
WATER 1836   OW WAT   169    TARGET    12  C11 SPI F  99    DISTANCE (A)  12.360
WATER 1836   OW WAT   169    TARGET    13  C12 SPI F  99    DISTANCE (A)  13.242
WATER 1836   OW WAT   169    TARGET    14  C13 SPI F  99    DISTANCE (A)  13.152
WATER 1836   OW WAT   169    TARGET    15  C14 SPI F  99    DISTANCE (A)  14.607
WATER 1836   OW WAT   169    TARGET    16  C15 SPI F  99    DISTANCE (A)  12.157
WATER 1837   OW WAT   170    TARGET     1   C1 SPI F  99    DISTANCE (A)  24.307
WATER 1837   OW WAT   170    TARGET     2   N1 SPI F  99    DISTANCE (A)  22.945
WATER 1837   OW WAT   170    TARGET     3   C2 SPI F  99    DISTANCE (A)  25.239
WATER 1837   OW WAT   170    TARGET     4   C3 SPI F  99    DISTANCE (A)  26.584
WATER 1837   OW WAT   170    TARGET     5   C4 SPI F  99    DISTANCE (A)  27.278
WATER 1837   OW WAT   170    TARGET     6   C5 SPI F  99    DISTANCE (A)  26.303
WATER 1837   OW WAT   170    TARGET     7   C6 SPI F  99    DISTANCE (A)  24.950
WATER 1837   OW WAT   170    TARGET     8   C7 SPI F  99    DISTANCE (A)  28.526
WATER 1837   OW WAT   170    TARGET     9   C8 SPI F  99    DISTANCE (A)  29.531
WATER 1837   OW WAT   170    TARGET    10   C9 SPI F  99    DISTANCE (A)  30.025
WATER 1837   OW WAT   170    TARGET    11  C10 SPI F  99    DISTANCE (A)  28.881
WATER 1837   OW WAT   170    TARGET    12  C11 SPI F  99    DISTANCE (A)  27.848
WATER 1837   OW WAT   170    TARGET    13  C12 SPI F  99    DISTANCE (A)  29.786
WATER 1837   OW WAT   170    TARGET    14  C13 SPI F  99    DISTANCE (A)  30.729
WATER 1837   OW WAT   170    TARGET    15  C14 SPI F  99    DISTANCE (A)  29.286
WATER 1837   OW WAT   170    TARGET    16  C15 SPI F  99    DISTANCE (A)  28.621
WATER 1838   OW WAT   171    TARGET     1   C1 SPI F  99    DISTANCE (A)  15.217
WATER 1838   OW WAT   171    TARGET     2   N1 SPI F  99    DISTANCE (A)  16.146
WATER 1838   OW WAT   171    TARGET     3   C2 SPI F  99    DISTANCE (A)  14.366
WATER 1838   OW WAT   171    TARGET     4   C3 SPI F  99    DISTANCE (A)  13.508
WATER 1838   OW WAT   171    TARGET     5   C4 SPI F  99    DISTANCE (A)  14.409
WATER 1838   OW WAT   171    TARGET     6   C5 SPI F  99    DISTANCE (A)  15.337
WATER 1838   OW WAT   171    TARGET     7   C6 SPI F  99    DISTANCE (A)  16.108
WATER 1838   OW WAT   171    TARGET     8   C7 SPI F  99    DISTANCE (A)  13.665
WATER 1838   OW WAT   171    TARGET     9   C8 SPI F  99    DISTANCE (A)  12.809
WATER 1838   OW WAT   171    TARGET    10   C9 SPI F  99    DISTANCE (A)  13.800
WATER 1838   OW WAT   171    TARGET    11  C10 SPI F  99    DISTANCE (A)  14.568
WATER 1838   OW WAT   171    TARGET    12  C11 SPI F  99    DISTANCE (A)  15.311
WATER 1838   OW WAT   171    TARGET    13  C12 SPI F  99    DISTANCE (A)  15.633
WATER 1838   OW WAT   171    TARGET    14  C13 SPI F  99    DISTANCE (A)  14.891
WATER 1838   OW WAT   171    TARGET    15  C14 SPI F  99    DISTANCE (A)  14.750
WATER 1838   OW WAT   171    TARGET    16  C15 SPI F  99    DISTANCE (A)  16.298
WATER 1839   OW WAT   172    TARGET     1   C1 SPI F  99    DISTANCE (A)  18.090
WATER 1839   OW WAT   172    TARGET     2   N1 SPI F  99    DISTANCE (A)  17.849
WATER 1839   OW WAT   172    TARGET     3   C2 SPI F  99    DISTANCE (A)  17.664
WATER 1839   OW WAT   172    TARGET     4   C3 SPI F  99    DISTANCE (A)  18.054
WATER 1839   OW WAT   172    TARGET     5   C4 SPI F  99    DISTANCE (A)  19.549
WATER 1839   OW WAT   172    TARGET     6   C5 SPI F  99    DISTANCE (A)  19.912
WATER 1839   OW WAT   172    TARGET     7   C6 SPI F  99    DISTANCE (A)  19.574
WATER 1839   OW WAT   172    TARGET     8   C7 SPI F  99    DISTANCE (A)  19.913
WATER 1839   OW WAT   172    TARGET     9   C8 SPI F  99    DISTANCE (A)  19.675
WATER 1839   OW WAT   172    TARGET    10   C9 SPI F  99    DISTANCE (A)  20.556
WATER 1839   OW WAT   172    TARGET    11  C10 SPI F  99    DISTANCE (A)  20.256
WATER 1839   OW WAT   172    TARGET    12  C11 SPI F  99    DISTANCE (A)  20.474
WATER 1839   OW WAT   172    TARGET    13  C12 SPI F  99    DISTANCE (A)  22.241
WATER 1839   OW WAT   172    TARGET    14  C13 SPI F  99    DISTANCE (A)  22.014
WATER 1839   OW WAT   172    TARGET    15  C14 SPI F  99    DISTANCE (A)  21.415
WATER 1839   OW WAT   172    TARGET    16  C15 SPI F  99    DISTANCE (A)  21.943
WATER 1840   OW WAT   173    TARGET     1   C1 SPI F  99    DISTANCE (A)  17.950
WATER 1840   OW WAT   173    TARGET     2   N1 SPI F  99    DISTANCE (A)  18.213
WATER 1840   OW WAT   173    TARGET     3   C2 SPI F  99    DISTANCE (A)  17.649
WATER 1840   OW WAT   173    TARGET     4   C3 SPI F  99    DISTANCE (A)  17.620
WATER 1840   OW WAT   173    TARGET     5   C4 SPI F  99    DISTANCE (A)  16.627
WATER 1840   OW WAT   173    TARGET     6   C5 SPI F  99    DISTANCE (A)  16.904
WATER 1840   OW WAT   173    TARGET     7   C6 SPI F  99    DISTANCE (A)  16.917
WATER 1840   OW WAT   173    TARGET     8   C7 SPI F  99    DISTANCE (A)  17.047
WATER 1840   OW WAT   173    TARGET     9   C8 SPI F  99    DISTANCE (A)  17.028
WATER 1840   OW WAT   173    TARGET    10   C9 SPI F  99    DISTANCE (A)  15.632
WATER 1840   OW WAT   173    TARGET    11  C10 SPI F  99    DISTANCE (A)  15.109
WATER 1840   OW WAT   173    TARGET    12  C11 SPI F  99    DISTANCE (A)  15.156
WATER 1840   OW WAT   173    TARGET    13  C12 SPI F  99    DISTANCE (A)  14.770
WATER 1840   OW WAT   173    TARGET    14  C13 SPI F  99    DISTANCE (A)  14.754
WATER 1840   OW WAT   173    TARGET    15  C14 SPI F  99    DISTANCE (A)  16.250
WATER 1840   OW WAT   173    TARGET    16  C15 SPI F  99    DISTANCE (A)  14.241
WATER 1841   OW WAT   174    TARGET     1   C1 SPI F  99    DISTANCE (A)  17.895
WATER 1841   OW WAT   174    TARGET     2   N1 SPI F  99    DISTANCE (A)  17.568
WATER 1841   OW WAT   174    TARGET     3   C2 SPI F  99    DISTANCE (A)  17.736
WATER 1841   OW WAT   174    TARGET     4   C3 SPI F  99    DISTANCE (A)  18.194
WATER 1841   OW WAT   174    TARGET     5   C4 SPI F  99    DISTANCE (A)  19.627
WATER 1841   OW WAT   174    TARGET     6   C5 SPI F  99    DISTANCE (A)  19.746
WATER 1841   OW WAT   174    TARGET     7   C6 SPI F  99    DISTANCE (A)  19.341
WATER 1841   OW WAT   174    TARGET     8   C7 SPI F  99    DISTANCE (A)  20.024
WATER 1841   OW WAT   174    TARGET     9   C8 SPI F  99    DISTANCE (A)  20.024
WATER 1841   OW WAT   174    TARGET    10   C9 SPI F  99    DISTANCE (A)  21.035
WATER 1841   OW WAT   174    TARGET    11  C10 SPI F  99    DISTANCE (A)  20.713
WATER 1841   OW WAT   174    TARGET    12  C11 SPI F  99    DISTANCE (A)  20.698
WATER 1841   OW WAT   174    TARGET    13  C12 SPI F  99    DISTANCE (A)  22.428
WATER 1841   OW WAT   174    TARGET    14  C13 SPI F  99    DISTANCE (A)  22.413
WATER 1841   OW WAT   174    TARGET    15  C14 SPI F  99    DISTANCE (A)  21.469
WATER 1841   OW WAT   174    TARGET    16  C15 SPI F  99    DISTANCE (A)  22.104
WATER 1842   OW WAT   175    TARGET     1   C1 SPI F  99    DISTANCE (A)  23.481
WATER 1842   OW WAT   175    TARGET     2   N1 SPI F  99    DISTANCE (A)  23.164
WATER 1842   OW WAT   175    TARGET     3   C2 SPI F  99    DISTANCE (A)  24.614
WATER 1842   OW WAT   175    TARGET     4   C3 SPI F  99    DISTANCE (A)  24.965
WATER 1842   OW WAT   175    TARGET     5   C4 SPI F  99    DISTANCE (A)  25.367
WATER 1842   OW WAT   175    TARGET     6   C5 SPI F  99    DISTANCE (A)  24.271
WATER 1842   OW WAT   175    TARGET     7   C6 SPI F  99    DISTANCE (A)  23.923
WATER 1842   OW WAT   175    TARGET     8   C7 SPI F  99    DISTANCE (A)  25.588
WATER 1842   OW WAT   175    TARGET     9   C8 SPI F  99    DISTANCE (A)  26.702
WATER 1842   OW WAT   175    TARGET    10   C9 SPI F  99    DISTANCE (A)  27.994
WATER 1842   OW WAT   175    TARGET    11  C10 SPI F  99    DISTANCE (A)  27.839
WATER 1842   OW WAT   175    TARGET    12  C11 SPI F  99    DISTANCE (A)  26.753
WATER 1842   OW WAT   175    TARGET    13  C12 SPI F  99    DISTANCE (A)  27.406
WATER 1842   OW WAT   175    TARGET    14  C13 SPI F  99    DISTANCE (A)  28.438
WATER 1842   OW WAT   175    TARGET    15  C14 SPI F  99    DISTANCE (A)  26.084
WATER 1842   OW WAT   175    TARGET    16  C15 SPI F  99    DISTANCE (A)  27.231
WATER 1843   OW WAT   176    TARGET     1   C1 SPI F  99    DISTANCE (A)   8.892
WATER 1843   OW WAT   176    TARGET     2   N1 SPI F  99    DISTANCE (A)   7.482
WATER 1843   OW WAT   176    TARGET     3   C2 SPI F  99    DISTANCE (A)   9.872
WATER 1843   OW WAT   176    TARGET     4   C3 SPI F  99    DISTANCE (A)  11.264
WATER 1843   OW WAT   176    TARGET     5   C4 SPI F  99    DISTANCE (A)  11.561
WATER 1843   OW WAT   176    TARGET     6   C5 SPI F  99    DISTANCE (A)  10.595
WATER 1843   OW WAT   176    TARGET     7   C6 SPI F  99    DISTANCE (A)   9.103
WATER 1843   OW WAT   176    TARGET     8   C7 SPI F  99    DISTANCE (A)  12.990
WATER 1843   OW WAT   176    TARGET     9   C8 SPI F  99    DISTANCE (A)  14.034
WATER 1843   OW WAT   176    TARGET    10   C9 SPI F  99    DISTANCE (A)  14.147
WATER 1843   OW WAT   176    TARGET    11  C10 SPI F  99    DISTANCE (A)  12.869
WATER 1843   OW WAT   176    TARGET    12  C11 SPI F  99    DISTANCE (A)  11.724
WATER 1843   OW WAT   176    TARGET    13  C12 SPI F  99    DISTANCE (A)  13.617
WATER 1843   OW WAT   176    TARGET    14  C13 SPI F  99    DISTANCE (A)  14.599
WATER 1843   OW WAT   176    TARGET    15  C14 SPI F  99    DISTANCE (A)  13.501
WATER 1843   OW WAT   176    TARGET    16  C15 SPI F  99    DISTANCE (A)  12.278
WATER 1844   OW WAT   177    TARGET     1   C1 SPI F  99    DISTANCE (A)  17.354
WATER 1844   OW WAT   177    TARGET     2   N1 SPI F  99    DISTANCE (A)  18.793
WATER 1844   OW WAT   177    TARGET     3   C2 SPI F  99    DISTANCE (A)  17.244
WATER 1844   OW WAT   177    TARGET     4   C3 SPI F  99    DISTANCE (A)  15.809
WATER 1844   OW WAT   177    TARGET     5   C4 SPI F  99    DISTANCE (A)  15.200
WATER 1844   OW WAT   177    TARGET     6   C5 SPI F  99    DISTANCE (A)  15.482
WATER 1844   OW WAT   177    TARGET     7   C6 SPI F  99    DISTANCE (A)  16.946
WATER 1844   OW WAT   177    TARGET     8   C7 SPI F  99    DISTANCE (A)  13.695
WATER 1844   OW WAT   177    TARGET     9   C8 SPI F  99    DISTANCE (A)  13.563
WATER 1844   OW WAT   177    TARGET    10   C9 SPI F  99    DISTANCE (A)  14.429
WATER 1844   OW WAT   177    TARGET    11  C10 SPI F  99    DISTANCE (A)  15.859
WATER 1844   OW WAT   177    TARGET    12  C11 SPI F  99    DISTANCE (A)  15.959
WATER 1844   OW WAT   177    TARGET    13  C12 SPI F  99    DISTANCE (A)  14.091
WATER 1844   OW WAT   177    TARGET    14  C13 SPI F  99    DISTANCE (A)  13.981
WATER 1844   OW WAT   177    TARGET    15  C14 SPI F  99    DISTANCE (A)  13.202
WATER 1844   OW WAT   177    TARGET    16  C15 SPI F  99    DISTANCE (A)  15.549
WATER 1845   OW WAT   178    TARGET     1   C1 SPI F  99    DISTANCE (A)  16.090
WATER 1845   OW WAT   178    TARGET     2   N1 SPI F  99    DISTANCE (A)  16.292
WATER 1845   OW WAT   178    TARGET     3   C2 SPI F  99    DISTANCE (A)  14.815
WATER 1845   OW WAT   178    TARGET     4   C3 SPI F  99    DISTANCE (A)  14.883
WATER 1845   OW WAT   178    TARGET     5   C4 SPI F  99    DISTANCE (A)  15.120
WATER 1845   OW WAT   178    TARGET     6   C5 SPI F  99    DISTANCE (A)  16.320
WATER 1845   OW WAT   178    TARGET     7   C6 SPI F  99    DISTANCE (A)  16.250
WATER 1845   OW WAT   178    TARGET     8   C7 SPI F  99    DISTANCE (A)  15.620
WATER 1845   OW WAT   178    TARGET     9   C8 SPI F  99    DISTANCE (A)  14.634
WATER 1845   OW WAT   178    TARGET    10   C9 SPI F  99    DISTANCE (A)  13.383
WATER 1845   OW WAT   178    TARGET    11  C10 SPI F  99    DISTANCE (A)  12.762
WATER 1845   OW WAT   178    TARGET    12  C11 SPI F  99    DISTANCE (A)  13.901
WATER 1845   OW WAT   178    TARGET    13  C12 SPI F  99    DISTANCE (A)  14.946
WATER 1845   OW WAT   178    TARGET    14  C13 SPI F  99    DISTANCE (A)  13.911
WATER 1845   OW WAT   178    TARGET    15  C14 SPI F  99    DISTANCE (A)  16.070
WATER 1845   OW WAT   178    TARGET    16  C15 SPI F  99    DISTANCE (A)  14.399
WATER 1846   OW WAT   179    TARGET     1   C1 SPI F  99    DISTANCE (A)  18.268
WATER 1846   OW WAT   179    TARGET     2   N1 SPI F  99    DISTANCE (A)  19.436
WATER 1846   OW WAT   179    TARGET     3   C2 SPI F  99    DISTANCE (A)  18.389
WATER 1846   OW WAT   179    TARGET     4   C3 SPI F  99    DISTANCE (A)  17.325
WATER 1846   OW WAT   179    TARGET     5   C4 SPI F  99    DISTANCE (A)  15.862
WATER 1846   OW WAT   179    TARGET     6   C5 SPI F  99    DISTANCE (A)  15.822
WATER 1846   OW WAT   179    TARGET     7   C6 SPI F  99    DISTANCE (A)  16.970
WATER 1846   OW WAT   179    TARGET     8   C7 SPI F  99    DISTANCE (A)  14.936
WATER 1846   OW WAT   179    TARGET     9   C8 SPI F  99    DISTANCE (A)  15.202
WATER 1846   OW WAT   179    TARGET    10   C9 SPI F  99    DISTANCE (A)  14.915
WATER 1846   OW WAT   179    TARGET    11  C10 SPI F  99    DISTANCE (A)  15.794
WATER 1846   OW WAT   179    TARGET    12  C11 SPI F  99    DISTANCE (A)  15.542
WATER 1846   OW WAT   179    TARGET    13  C12 SPI F  99    DISTANCE (A)  13.114
WATER 1846   OW WAT   179    TARGET    14  C13 SPI F  99    DISTANCE (A)  13.439
WATER 1846   OW WAT   179    TARGET    15  C14 SPI F  99    DISTANCE (A)  13.453
WATER 1846   OW WAT   179    TARGET    16  C15 SPI F  99    DISTANCE (A)  14.124
WATER 1847   OW WAT   180    TARGET     1   C1 SPI F  99    DISTANCE (A)  13.383
WATER 1847   OW WAT   180    TARGET     2   N1 SPI F  99    DISTANCE (A)  13.103
WATER 1847   OW WAT   180    TARGET     3   C2 SPI F  99    DISTANCE (A)  12.536
WATER 1847   OW WAT   180    TARGET     4   C3 SPI F  99    DISTANCE (A)  13.150
WATER 1847   OW WAT   180    TARGET     5   C4 SPI F  99    DISTANCE (A)  13.290
WATER 1847   OW WAT   180    TARGET     6   C5 SPI F  99    DISTANCE (A)  13.991
WATER 1847   OW WAT   180    TARGET     7   C6 SPI F  99    DISTANCE (A)  13.405
WATER 1847   OW WAT   180    TARGET     8   C7 SPI F  99    DISTANCE (A)  14.314
WATER 1847   OW WAT   180    TARGET     9   C8 SPI F  99    DISTANCE (A)  13.922
WATER 1847   OW WAT   180    TARGET    10   C9 SPI F  99    DISTANCE (A)  12.698
WATER 1847   OW WAT   180    TARGET    11  C10 SPI F  99    DISTANCE (A)  11.500
WATER 1847   OW WAT   180    TARGET    12  C11 SPI F  99    DISTANCE (A)  11.995
WATER 1847   OW WAT   180    TARGET    13  C12 SPI F  99    DISTANCE (A)  13.540
WATER 1847   OW WAT   180    TARGET    14  C13 SPI F  99    DISTANCE (A)  13.116
WATER 1847   OW WAT   180    TARGET    15  C14 SPI F  99    DISTANCE (A)  14.692
WATER 1847   OW WAT   180    TARGET    16  C15 SPI F  99    DISTANCE (A)  12.432
WATER 1848   OW WAT   181    TARGET     1   C1 SPI F  99    DISTANCE (A)  13.343
WATER 1848   OW WAT   181    TARGET     2   N1 SPI F  99    DISTANCE (A)  13.639
WATER 1848   OW WAT   181    TARGET     3   C2 SPI F  99    DISTANCE (A)  14.434
WATER 1848   OW WAT   181    TARGET     4   C3 SPI F  99    DISTANCE (A)  14.355
WATER 1848   OW WAT   181    TARGET     5   C4 SPI F  99    DISTANCE (A)  13.099
WATER 1848   OW WAT   181    TARGET     6   C5 SPI F  99    DISTANCE (A)  11.891
WATER 1848   OW WAT   181    TARGET     7   C6 SPI F  99    DISTANCE (A)  11.977
WATER 1848   OW WAT   181    TARGET     8   C7 SPI F  99    DISTANCE (A)  13.267
WATER 1848   OW WAT   181    TARGET     9   C8 SPI F  99    DISTANCE (A)  14.594
WATER 1848   OW WAT   181    TARGET    10   C9 SPI F  99    DISTANCE (A)  14.646
WATER 1848   OW WAT   181    TARGET    11  C10 SPI F  99    DISTANCE (A)  14.473
WATER 1848   OW WAT   181    TARGET    12  C11 SPI F  99    DISTANCE (A)  13.136
WATER 1848   OW WAT   181    TARGET    13  C12 SPI F  99    DISTANCE (A)  12.217
WATER 1848   OW WAT   181    TARGET    14  C13 SPI F  99    DISTANCE (A)  13.648
WATER 1848   OW WAT   181    TARGET    15  C14 SPI F  99    DISTANCE (A)  12.172
WATER 1848   OW WAT   181    TARGET    16  C15 SPI F  99    DISTANCE (A)  12.022
WATER 1849   OW WAT   182    TARGET     1   C1 SPI F  99    DISTANCE (A)  13.363
WATER 1849   OW WAT   182    TARGET     2   N1 SPI F  99    DISTANCE (A)  12.975
WATER 1849   OW WAT   182    TARGET     3   C2 SPI F  99    DISTANCE (A)  12.675
WATER 1849   OW WAT   182    TARGET     4   C3 SPI F  99    DISTANCE (A)  13.307
WATER 1849   OW WAT   182    TARGET     5   C4 SPI F  99    DISTANCE (A)  14.844
WATER 1849   OW WAT   182    TARGET     6   C5 SPI F  99    DISTANCE (A)  15.381
WATER 1849   OW WAT   182    TARGET     7   C6 SPI F  99    DISTANCE (A)  14.849
WATER 1849   OW WAT   182    TARGET     8   C7 SPI F  99    DISTANCE (A)  15.515
WATER 1849   OW WAT   182    TARGET     9   C8 SPI F  99    DISTANCE (A)  15.175
WATER 1849   OW WAT   182    TARGET    10   C9 SPI F  99    DISTANCE (A)  15.678
WATER 1849   OW WAT   182    TARGET    11  C10 SPI F  99    DISTANCE (A)  15.060
WATER 1849   OW WAT   182    TARGET    12  C11 SPI F  99    DISTANCE (A)  15.395
WATER 1849   OW WAT   182    TARGET    13  C12 SPI F  99    DISTANCE (A)  17.499
WATER 1849   OW WAT   182    TARGET    14  C13 SPI F  99    DISTANCE (A)  17.183
WATER 1849   OW WAT   182    TARGET    15  C14 SPI F  99    DISTANCE (A)  17.036
WATER 1849   OW WAT   182    TARGET    16  C15 SPI F  99    DISTANCE (A)  16.929
WATER 1850   OW WAT   183    TARGET     1   C1 SPI F  99    DISTANCE (A)  14.689
WATER 1850   OW WAT   183    TARGET     2   N1 SPI F  99    DISTANCE (A)  16.053
WATER 1850   OW WAT   183    TARGET     3   C2 SPI F  99    DISTANCE (A)  14.255
WATER 1850   OW WAT   183    TARGET     4   C3 SPI F  99    DISTANCE (A)  12.888
WATER 1850   OW WAT   183    TARGET     5   C4 SPI F  99    DISTANCE (A)  12.898
WATER 1850   OW WAT   183    TARGET     6   C5 SPI F  99    DISTANCE (A)  13.516
WATER 1850   OW WAT   183    TARGET     7   C6 SPI F  99    DISTANCE (A)  14.832
WATER 1850   OW WAT   183    TARGET     8   C7 SPI F  99    DISTANCE (A)  11.519
WATER 1850   OW WAT   183    TARGET     9   C8 SPI F  99    DISTANCE (A)  11.014
WATER 1850   OW WAT   183    TARGET    10   C9 SPI F  99    DISTANCE (A)  12.126
WATER 1850   OW WAT   183    TARGET    11  C10 SPI F  99    DISTANCE (A)  13.454
WATER 1850   OW WAT   183    TARGET    12  C11 SPI F  99    DISTANCE (A)  13.853
WATER 1850   OW WAT   183    TARGET    13  C12 SPI F  99    DISTANCE (A)  12.825
WATER 1850   OW WAT   183    TARGET    14  C13 SPI F  99    DISTANCE (A)  12.386
WATER 1850   OW WAT   183    TARGET    15  C14 SPI F  99    DISTANCE (A)  11.772
WATER 1850   OW WAT   183    TARGET    16  C15 SPI F  99    DISTANCE (A)  14.077
WATER 1851   OW WAT   184    TARGET     1   C1 SPI F  99    DISTANCE (A)  19.093
WATER 1851   OW WAT   184    TARGET     2   N1 SPI F  99    DISTANCE (A)  17.852
WATER 1851   OW WAT   184    TARGET     3   C2 SPI F  99    DISTANCE (A)  19.733
WATER 1851   OW WAT   184    TARGET     4   C3 SPI F  99    DISTANCE (A)  20.990
WATER 1851   OW WAT   184    TARGET     5   C4 SPI F  99    DISTANCE (A)  22.024
WATER 1851   OW WAT   184    TARGET     6   C5 SPI F  99    DISTANCE (A)  21.351
WATER 1851   OW WAT   184    TARGET     7   C6 SPI F  99    DISTANCE (A)  20.128
WATER 1851   OW WAT   184    TARGET     8   C7 SPI F  99    DISTANCE (A)  23.160
WATER 1851   OW WAT   184    TARGET     9   C8 SPI F  99    DISTANCE (A)  23.902
WATER 1851   OW WAT   184    TARGET    10   C9 SPI F  99    DISTANCE (A)  24.549
WATER 1851   OW WAT   184    TARGET    11  C10 SPI F  99    DISTANCE (A)  23.529
WATER 1851   OW WAT   184    TARGET    12  C11 SPI F  99    DISTANCE (A)  22.766
WATER 1851   OW WAT   184    TARGET    13  C12 SPI F  99    DISTANCE (A)  24.876
WATER 1851   OW WAT   184    TARGET    14  C13 SPI F  99    DISTANCE (A)  25.549
WATER 1851   OW WAT   184    TARGET    15  C14 SPI F  99    DISTANCE (A)  24.233
WATER 1851   OW WAT   184    TARGET    16  C15 SPI F  99    DISTANCE (A)  23.854
WATER 1852   OW WAT   185    TARGET     1   C1 SPI F  99    DISTANCE (A)  15.533
WATER 1852   OW WAT   185    TARGET     2   N1 SPI F  99    DISTANCE (A)  16.655
WATER 1852   OW WAT   185    TARGET     3   C2 SPI F  99    DISTANCE (A)  14.359
WATER 1852   OW WAT   185    TARGET     4   C3 SPI F  99    DISTANCE (A)  13.268
WATER 1852   OW WAT   185    TARGET     5   C4 SPI F  99    DISTANCE (A)  13.848
WATER 1852   OW WAT   185    TARGET     6   C5 SPI F  99    DISTANCE (A)  15.147
WATER 1852   OW WAT   185    TARGET     7   C6 SPI F  99    DISTANCE (A)  16.117
WATER 1852   OW WAT   185    TARGET     8   C7 SPI F  99    DISTANCE (A)  12.947
WATER 1852   OW WAT   185    TARGET     9   C8 SPI F  99    DISTANCE (A)  11.639
WATER 1852   OW WAT   185    TARGET    10   C9 SPI F  99    DISTANCE (A)  12.091
WATER 1852   OW WAT   185    TARGET    11  C10 SPI F  99    DISTANCE (A)  13.059
WATER 1852   OW WAT   185    TARGET    12  C11 SPI F  99    DISTANCE (A)  14.229
WATER 1852   OW WAT   185    TARGET    13  C12 SPI F  99    DISTANCE (A)  14.156
WATER 1852   OW WAT   185    TARGET    14  C13 SPI F  99    DISTANCE (A)  12.978
WATER 1852   OW WAT   185    TARGET    15  C14 SPI F  99    DISTANCE (A)  13.758
WATER 1852   OW WAT   185    TARGET    16  C15 SPI F  99    DISTANCE (A)  14.981
WATER 1853   OW WAT   186    TARGET     1   C1 SPI F  99    DISTANCE (A)  15.723
WATER 1853   OW WAT   186    TARGET     2   N1 SPI F  99    DISTANCE (A)  17.068
WATER 1853   OW WAT   186    TARGET     3   C2 SPI F  99    DISTANCE (A)  15.713
WATER 1853   OW WAT   186    TARGET     4   C3 SPI F  99    DISTANCE (A)  14.439
WATER 1853   OW WAT   186    TARGET     5   C4 SPI F  99    DISTANCE (A)  13.134
WATER 1853   OW WAT   186    TARGET     6   C5 SPI F  99    DISTANCE (A)  13.274
WATER 1853   OW WAT   186    TARGET     7   C6 SPI F  99    DISTANCE (A)  14.642
WATER 1853   OW WAT   186    TARGET     8   C7 SPI F  99    DISTANCE (A)  11.916
WATER 1853   OW WAT   186    TARGET     9   C8 SPI F  99    DISTANCE (A)  12.024
WATER 1853   OW WAT   186    TARGET    10   C9 SPI F  99    DISTANCE (A)  12.041
WATER 1853   OW WAT   186    TARGET    11  C10 SPI F  99    DISTANCE (A)  13.206
WATER 1853   OW WAT   186    TARGET    12  C11 SPI F  99    DISTANCE (A)  13.108
WATER 1853   OW WAT   186    TARGET    13  C12 SPI F  99    DISTANCE (A)  10.603
WATER 1853   OW WAT   186    TARGET    14  C13 SPI F  99    DISTANCE (A)  10.749
WATER 1853   OW WAT   186    TARGET    15  C14 SPI F  99    DISTANCE (A)  10.595
WATER 1853   OW WAT   186    TARGET    16  C15 SPI F  99    DISTANCE (A)  11.924
WATER 1854   OW WAT   187    TARGET     1   C1 SPI F  99    DISTANCE (A)  12.394
WATER 1854   OW WAT   187    TARGET     2   N1 SPI F  99    DISTANCE (A)  11.951
WATER 1854   OW WAT   187    TARGET     3   C2 SPI F  99    DISTANCE (A)  13.793
WATER 1854   OW WAT   187    TARGET     4   C3 SPI F  99    DISTANCE (A)  14.376
WATER 1854   OW WAT   187    TARGET     5   C4 SPI F  99    DISTANCE (A)  13.682
WATER 1854   OW WAT   187    TARGET     6   C5 SPI F  99    DISTANCE (A)  12.208
WATER 1854   OW WAT   187    TARGET     7   C6 SPI F  99    DISTANCE (A)  11.511
WATER 1854   OW WAT   187    TARGET     8   C7 SPI F  99    DISTANCE (A)  14.451
WATER 1854   OW WAT   187    TARGET     9   C8 SPI F  99    DISTANCE (A)  15.928
WATER 1854   OW WAT   187    TARGET    10   C9 SPI F  99    DISTANCE (A)  16.150
WATER 1854   OW WAT   187    TARGET    11  C10 SPI F  99    DISTANCE (A)  15.467
WATER 1854   OW WAT   187    TARGET    12  C11 SPI F  99    DISTANCE (A)  13.942
WATER 1854   OW WAT   187    TARGET    13  C12 SPI F  99    DISTANCE (A)  14.241
WATER 1854   OW WAT   187    TARGET    14  C13 SPI F  99    DISTANCE (A)  15.729
WATER 1854   OW WAT   187    TARGET    15  C14 SPI F  99    DISTANCE (A)  14.000
WATER 1854   OW WAT   187    TARGET    16  C15 SPI F  99    DISTANCE (A)  13.465
WATER 1855   OW WAT   188    TARGET     1   C1 SPI F  99    DISTANCE (A)  19.037
WATER 1855   OW WAT   188    TARGET     2   N1 SPI F  99    DISTANCE (A)  18.334
WATER 1855   OW WAT   188    TARGET     3   C2 SPI F  99    DISTANCE (A)  18.637
WATER 1855   OW WAT   188    TARGET     4   C3 SPI F  99    DISTANCE (A)  19.485
WATER 1855   OW WAT   188    TARGET     5   C4 SPI F  99    DISTANCE (A)  20.999
WATER 1855   OW WAT   188    TARGET     6   C5 SPI F  99    DISTANCE (A)  21.284
WATER 1855   OW WAT   188    TARGET     7   C6 SPI F  99    DISTANCE (A)  20.523
WATER 1855   OW WAT   188    TARGET     8   C7 SPI F  99    DISTANCE (A)  21.805
WATER 1855   OW WAT   188    TARGET     9   C8 SPI F  99    DISTANCE (A)  21.656
WATER 1855   OW WAT   188    TARGET    10   C9 SPI F  99    DISTANCE (A)  22.188
WATER 1855   OW WAT   188    TARGET    11  C10 SPI F  99    DISTANCE (A)  21.446
WATER 1855   OW WAT   188    TARGET    12  C11 SPI F  99    DISTANCE (A)  21.588
WATER 1855   OW WAT   188    TARGET    13  C12 SPI F  99    DISTANCE (A)  23.810
WATER 1855   OW WAT   188    TARGET    14  C13 SPI F  99    DISTANCE (A)  23.656
WATER 1855   OW WAT   188    TARGET    15  C14 SPI F  99    DISTANCE (A)  23.302
WATER 1855   OW WAT   188    TARGET    16  C15 SPI F  99    DISTANCE (A)  23.101
WATER 1856   OW WAT   189    TARGET     1   C1 SPI F  99    DISTANCE (A)  14.537
WATER 1856   OW WAT   189    TARGET     2   N1 SPI F  99    DISTANCE (A)  14.302
WATER 1856   OW WAT   189    TARGET     3   C2 SPI F  99    DISTANCE (A)  14.866
WATER 1856   OW WAT   189    TARGET     4   C3 SPI F  99    DISTANCE (A)  15.346
WATER 1856   OW WAT   189    TARGET     5   C4 SPI F  99    DISTANCE (A)  14.415
WATER 1856   OW WAT   189    TARGET     6   C5 SPI F  99    DISTANCE (A)  13.988
WATER 1856   OW WAT   189    TARGET     7   C6 SPI F  99    DISTANCE (A)  13.444
WATER 1856   OW WAT   189    TARGET     8   C7 SPI F  99    DISTANCE (A)  15.308
WATER 1856   OW WAT   189    TARGET     9   C8 SPI F  99    DISTANCE (A)  15.959
WATER 1856   OW WAT   189    TARGET    10   C9 SPI F  99    DISTANCE (A)  14.970
WATER 1856   OW WAT   189    TARGET    11  C10 SPI F  99    DISTANCE (A)  14.012
WATER 1856   OW WAT   189    TARGET    12  C11 SPI F  99    DISTANCE (A)  13.288
WATER 1856   OW WAT   189    TARGET    13  C12 SPI F  99    DISTANCE (A)  13.529
WATER 1856   OW WAT   189    TARGET    14  C13 SPI F  99    DISTANCE (A)  14.258
WATER 1856   OW WAT   189    TARGET    15  C14 SPI F  99    DISTANCE (A)  14.627
WATER 1856   OW WAT   189    TARGET    16  C15 SPI F  99    DISTANCE (A)  12.482
WATER 1857   OW WAT   190    TARGET     1   C1 SPI F  99    DISTANCE (A)  24.415
WATER 1857   OW WAT   190    TARGET     2   N1 SPI F  99    DISTANCE (A)  23.168
WATER 1857   OW WAT   190    TARGET     3   C2 SPI F  99    DISTANCE (A)  25.549
WATER 1857   OW WAT   190    TARGET     4   C3 SPI F  99    DISTANCE (A)  26.776
WATER 1857   OW WAT   190    TARGET     5   C4 SPI F  99    DISTANCE (A)  27.284
WATER 1857   OW WAT   190    TARGET     6   C5 SPI F  99    DISTANCE (A)  26.124
WATER 1857   OW WAT   190    TARGET     7   C6 SPI F  99    DISTANCE (A)  24.873
WATER 1857   OW WAT   190    TARGET     8   C7 SPI F  99    DISTANCE (A)  28.416
WATER 1857   OW WAT   190    TARGET     9   C8 SPI F  99    DISTANCE (A)  29.586
WATER 1857   OW WAT   190    TARGET    10   C9 SPI F  99    DISTANCE (A)  30.183
WATER 1857   OW WAT   190    TARGET    11  C10 SPI F  99    DISTANCE (A)  29.158
WATER 1857   OW WAT   190    TARGET    12  C11 SPI F  99    DISTANCE (A)  27.964
WATER 1857   OW WAT   190    TARGET    13  C12 SPI F  99    DISTANCE (A)  29.616
WATER 1857   OW WAT   190    TARGET    14  C13 SPI F  99    DISTANCE (A)  30.721
WATER 1857   OW WAT   190    TARGET    15  C14 SPI F  99    DISTANCE (A)  29.007
WATER 1857   OW WAT   190    TARGET    16  C15 SPI F  99    DISTANCE (A)  28.560
WATER 1858   OW WAT   191    TARGET     1   C1 SPI F  99    DISTANCE (A)  14.663
WATER 1858   OW WAT   191    TARGET     2   N1 SPI F  99    DISTANCE (A)  15.544
WATER 1858   OW WAT   191    TARGET     3   C2 SPI F  99    DISTANCE (A)  15.329
WATER 1858   OW WAT   191    TARGET     4   C3 SPI F  99    DISTANCE (A)  14.628
WATER 1858   OW WAT   191    TARGET     5   C4 SPI F  99    DISTANCE (A)  13.163
WATER 1858   OW WAT   191    TARGET     6   C5 SPI F  99    DISTANCE (A)  12.456
WATER 1858   OW WAT   191    TARGET     7   C6 SPI F  99    DISTANCE (A)  13.262
WATER 1858   OW WAT   191    TARGET     8   C7 SPI F  99    DISTANCE (A)  12.631
WATER 1858   OW WAT   191    TARGET     9   C8 SPI F  99    DISTANCE (A)  13.573
WATER 1858   OW WAT   191    TARGET    10   C9 SPI F  99    DISTANCE (A)  13.612
WATER 1858   OW WAT   191    TARGET    11  C10 SPI F  99    DISTANCE (A)  14.074
WATER 1858   OW WAT   191    TARGET    12  C11 SPI F  99    DISTANCE (A)  13.169
WATER 1858   OW WAT   191    TARGET    13  C12 SPI F  99    DISTANCE (A)  11.222
WATER 1858   OW WAT   191    TARGET    14  C13 SPI F  99    DISTANCE (A)  12.286
WATER 1858   OW WAT   191    TARGET    15  C14 SPI F  99    DISTANCE (A)  11.191
WATER 1858   OW WAT   191    TARGET    16  C15 SPI F  99    DISTANCE (A)  11.793
WATER 1859   OW WAT   192    TARGET     1   C1 SPI F  99    DISTANCE (A)  15.786
WATER 1859   OW WAT   192    TARGET     2   N1 SPI F  99    DISTANCE (A)  15.219
WATER 1859   OW WAT   192    TARGET     3   C2 SPI F  99    DISTANCE (A)  15.172
WATER 1859   OW WAT   192    TARGET     4   C3 SPI F  99    DISTANCE (A)  15.941
WATER 1859   OW WAT   192    TARGET     5   C4 SPI F  99    DISTANCE (A)  17.464
WATER 1859   OW WAT   192    TARGET     6   C5 SPI F  99    DISTANCE (A)  17.934
WATER 1859   OW WAT   192    TARGET     7   C6 SPI F  99    DISTANCE (A)  17.265
WATER 1859   OW WAT   192    TARGET     8   C7 SPI F  99    DISTANCE (A)  18.241
WATER 1859   OW WAT   192    TARGET     9   C8 SPI F  99    DISTANCE (A)  17.944
WATER 1859   OW WAT   192    TARGET    10   C9 SPI F  99    DISTANCE (A)  18.368
WATER 1859   OW WAT   192    TARGET    11  C10 SPI F  99    DISTANCE (A)  17.642
WATER 1859   OW WAT   192    TARGET    12  C11 SPI F  99    DISTANCE (A)  17.939
WATER 1859   OW WAT   192    TARGET    13  C12 SPI F  99    DISTANCE (A)  20.146
WATER 1859   OW WAT   192    TARGET    14  C13 SPI F  99    DISTANCE (A)  19.861
WATER 1859   OW WAT   192    TARGET    15  C14 SPI F  99    DISTANCE (A)  19.747
WATER 1859   OW WAT   192    TARGET    16  C15 SPI F  99    DISTANCE (A)  19.469
WATER 1860   OW WAT   193    TARGET     1   C1 SPI F  99    DISTANCE (A)  20.505
WATER 1860   OW WAT   193    TARGET     2   N1 SPI F  99    DISTANCE (A)  20.765
WATER 1860   OW WAT   193    TARGET     3   C2 SPI F  99    DISTANCE (A)  20.078
WATER 1860   OW WAT   193    TARGET     4   C3 SPI F  99    DISTANCE (A)  19.919
WATER 1860   OW WAT   193    TARGET     5   C4 SPI F  99    DISTANCE (A)  21.200
WATER 1860   OW WAT   193    TARGET     6   C5 SPI F  99    DISTANCE (A)  21.636
WATER 1860   OW WAT   193    TARGET     7   C6 SPI F  99    DISTANCE (A)  21.798
WATER 1860   OW WAT   193    TARGET     8   C7 SPI F  99    DISTANCE (A)  21.017
WATER 1860   OW WAT   193    TARGET     9   C8 SPI F  99    DISTANCE (A)  20.666
WATER 1860   OW WAT   193    TARGET    10   C9 SPI F  99    DISTANCE (A)  21.816
WATER 1860   OW WAT   193    TARGET    11  C10 SPI F  99    DISTANCE (A)  22.045
WATER 1860   OW WAT   193    TARGET    12  C11 SPI F  99    DISTANCE (A)  22.355
WATER 1860   OW WAT   193    TARGET    13  C12 SPI F  99    DISTANCE (A)  23.437
WATER 1860   OW WAT   193    TARGET    14  C13 SPI F  99    DISTANCE (A)  23.115
WATER 1860   OW WAT   193    TARGET    15  C14 SPI F  99    DISTANCE (A)  22.356
WATER 1860   OW WAT   193    TARGET    16  C15 SPI F  99    DISTANCE (A)  23.627
WATER 1861   OW WAT   194    TARGET     1   C1 SPI F  99    DISTANCE (A)  16.246
WATER 1861   OW WAT   194    TARGET     2   N1 SPI F  99    DISTANCE (A)  17.654
WATER 1861   OW WAT   194    TARGET     3   C2 SPI F  99    DISTANCE (A)  15.338
WATER 1861   OW WAT   194    TARGET     4   C3 SPI F  99    DISTANCE (A)  13.902
WATER 1861   OW WAT   194    TARGET     5   C4 SPI F  99    DISTANCE (A)  13.829
WATER 1861   OW WAT   194    TARGET     6   C5 SPI F  99    DISTANCE (A)  14.956
WATER 1861   OW WAT   194    TARGET     7   C6 SPI F  99    DISTANCE (A)  16.302
WATER 1861   OW WAT   194    TARGET     8   C7 SPI F  99    DISTANCE (A)  12.478
WATER 1861   OW WAT   194    TARGET     9   C8 SPI F  99    DISTANCE (A)  11.349
WATER 1861   OW WAT   194    TARGET    10   C9 SPI F  99    DISTANCE (A)  11.768
WATER 1861   OW WAT   194    TARGET    11  C10 SPI F  99    DISTANCE (A)  13.182
WATER 1861   OW WAT   194    TARGET    12  C11 SPI F  99    DISTANCE (A)  14.158
WATER 1861   OW WAT   194    TARGET    13  C12 SPI F  99    DISTANCE (A)  13.019
WATER 1861   OW WAT   194    TARGET    14  C13 SPI F  99    DISTANCE (A)  11.958
WATER 1861   OW WAT   194    TARGET    15  C14 SPI F  99    DISTANCE (A)  12.632
WATER 1861   OW WAT   194    TARGET    16  C15 SPI F  99    DISTANCE (A)  14.305
WATER 1862   OW WAT   195    TARGET     1   C1 SPI F  99    DISTANCE (A)  16.475
WATER 1862   OW WAT   195    TARGET     2   N1 SPI F  99    DISTANCE (A)  15.182
WATER 1862   OW WAT   195    TARGET     3   C2 SPI F  99    DISTANCE (A)  16.989
WATER 1862   OW WAT   195    TARGET     4   C3 SPI F  99    DISTANCE (A)  18.312
WATER 1862   OW WAT   195    TARGET     5   C4 SPI F  99    DISTANCE (A)  19.390
WATER 1862   OW WAT   195    TARGET     6   C5 SPI F  99    DISTANCE (A)  18.830
WATER 1862   OW WAT   195    TARGET     7   C6 SPI F  99    DISTANCE (A)  17.557
WATER 1862   OW WAT   195    TARGET     8   C7 SPI F  99    DISTANCE (A)  20.601
WATER 1862   OW WAT   195    TARGET     9   C8 SPI F  99    DISTANCE (A)  21.257
WATER 1862   OW WAT   195    TARGET    10   C9 SPI F  99    DISTANCE (A)  21.787
WATER 1862   OW WAT   195    TARGET    11  C10 SPI F  99    DISTANCE (A)  20.692
WATER 1862   OW WAT   195    TARGET    12  C11 SPI F  99    DISTANCE (A)  20.012
WATER 1862   OW WAT   195    TARGET    13  C12 SPI F  99    DISTANCE (A)  22.241
WATER 1862   OW WAT   195    TARGET    14  C13 SPI F  99    DISTANCE (A)  22.829
WATER 1862   OW WAT   195    TARGET    15  C14 SPI F  99    DISTANCE (A)  21.715
WATER 1862   OW WAT   195    TARGET    16  C15 SPI F  99    DISTANCE (A)  21.154
WATER 1863   OW WAT   196    TARGET     1   C1 SPI F  99    DISTANCE (A)  22.612
WATER 1863   OW WAT   196    TARGET     2   N1 SPI F  99    DISTANCE (A)  22.725
WATER 1863   OW WAT   196    TARGET     3   C2 SPI F  99    DISTANCE (A)  23.708
WATER 1863   OW WAT   196    TARGET     4   C3 SPI F  99    DISTANCE (A)  23.650
WATER 1863   OW WAT   196    TARGET     5   C4 SPI F  99    DISTANCE (A)  23.767
WATER 1863   OW WAT   196    TARGET     6   C5 SPI F  99    DISTANCE (A)  22.718
WATER 1863   OW WAT   196    TARGET     7   C6 SPI F  99    DISTANCE (A)  22.790
WATER 1863   OW WAT   196    TARGET     8   C7 SPI F  99    DISTANCE (A)  23.594
WATER 1863   OW WAT   196    TARGET     9   C8 SPI F  99    DISTANCE (A)  24.683
WATER 1863   OW WAT   196    TARGET    10   C9 SPI F  99    DISTANCE (A)  26.056
WATER 1863   OW WAT   196    TARGET    11  C10 SPI F  99    DISTANCE (A)  26.252
WATER 1863   OW WAT   196    TARGET    12  C11 SPI F  99    DISTANCE (A)  25.211
WATER 1863   OW WAT   196    TARGET    13  C12 SPI F  99    DISTANCE (A)  25.242
WATER 1863   OW WAT   196    TARGET    14  C13 SPI F  99    DISTANCE (A)  26.256
WATER 1863   OW WAT   196    TARGET    15  C14 SPI F  99    DISTANCE (A)  23.822
WATER 1863   OW WAT   196    TARGET    16  C15 SPI F  99    DISTANCE (A)  25.430
WATER 1864   OW WAT   197    TARGET     1   C1 SPI F  99    DISTANCE (A)  21.096
WATER 1864   OW WAT   197    TARGET     2   N1 SPI F  99    DISTANCE (A)  20.149
WATER 1864   OW WAT   197    TARGET     3   C2 SPI F  99    DISTANCE (A)  21.584
WATER 1864   OW WAT   197    TARGET     4   C3 SPI F  99    DISTANCE (A)  22.574
WATER 1864   OW WAT   197    TARGET     5   C4 SPI F  99    DISTANCE (A)  23.767
WATER 1864   OW WAT   197    TARGET     6   C5 SPI F  99    DISTANCE (A)  23.254
WATER 1864   OW WAT   197    TARGET     7   C6 SPI F  99    DISTANCE (A)  22.309
WATER 1864   OW WAT   197    TARGET     8   C7 SPI F  99    DISTANCE (A)  24.622
WATER 1864   OW WAT   197    TARGET     9   C8 SPI F  99    DISTANCE (A)  25.205
WATER 1864   OW WAT   197    TARGET    10   C9 SPI F  99    DISTANCE (A)  26.105
WATER 1864   OW WAT   197    TARGET    11  C10 SPI F  99    DISTANCE (A)  25.355
WATER 1864   OW WAT   197    TARGET    12  C11 SPI F  99    DISTANCE (A)  24.763
WATER 1864   OW WAT   197    TARGET    13  C12 SPI F  99    DISTANCE (A)  26.723
WATER 1864   OW WAT   197    TARGET    14  C13 SPI F  99    DISTANCE (A)  27.242
WATER 1864   OW WAT   197    TARGET    15  C14 SPI F  99    DISTANCE (A)  25.837
WATER 1864   OW WAT   197    TARGET    16  C15 SPI F  99    DISTANCE (A)  25.972
WATER 1865   OW WAT   198    TARGET     1   C1 SPI F  99    DISTANCE (A)  11.346
WATER 1865   OW WAT   198    TARGET     2   N1 SPI F  99    DISTANCE (A)  10.077
WATER 1865   OW WAT   198    TARGET     3   C2 SPI F  99    DISTANCE (A)  11.477
WATER 1865   OW WAT   198    TARGET     4   C3 SPI F  99    DISTANCE (A)  12.898
WATER 1865   OW WAT   198    TARGET     5   C4 SPI F  99    DISTANCE (A)  13.329
WATER 1865   OW WAT   198    TARGET     6   C5 SPI F  99    DISTANCE (A)  13.063
WATER 1865   OW WAT   198    TARGET     7   C6 SPI F  99    DISTANCE (A)  11.658
WATER 1865   OW WAT   198    TARGET     8   C7 SPI F  99    DISTANCE (A)  14.865
WATER 1865   OW WAT   198    TARGET     9   C8 SPI F  99    DISTANCE (A)  15.348
WATER 1865   OW WAT   198    TARGET    10   C9 SPI F  99    DISTANCE (A)  14.876
WATER 1865   OW WAT   198    TARGET    11  C10 SPI F  99    DISTANCE (A)  13.347
WATER 1865   OW WAT   198    TARGET    12  C11 SPI F  99    DISTANCE (A)  12.802
WATER 1865   OW WAT   198    TARGET    13  C12 SPI F  99    DISTANCE (A)  15.005
WATER 1865   OW WAT   198    TARGET    14  C13 SPI F  99    DISTANCE (A)  15.465
WATER 1865   OW WAT   198    TARGET    15  C14 SPI F  99    DISTANCE (A)  15.472
WATER 1865   OW WAT   198    TARGET    16  C15 SPI F  99    DISTANCE (A)  13.490
WATER 1866   OW WAT   199    TARGET     1   C1 SPI F  99    DISTANCE (A)  14.022
WATER 1866   OW WAT   199    TARGET     2   N1 SPI F  99    DISTANCE (A)  14.582
WATER 1866   OW WAT   199    TARGET     3   C2 SPI F  99    DISTANCE (A)  15.189
WATER 1866   OW WAT   199    TARGET     4   C3 SPI F  99    DISTANCE (A)  14.812
WATER 1866   OW WAT   199    TARGET     5   C4 SPI F  99    DISTANCE (A)  13.790
WATER 1866   OW WAT   199    TARGET     6   C5 SPI F  99    DISTANCE (A)  12.552
WATER 1866   OW WAT   199    TARGET     7   C6 SPI F  99    DISTANCE (A)  12.993
WATER 1866   OW WAT   199    TARGET     8   C7 SPI F  99    DISTANCE (A)  13.505
WATER 1866   OW WAT   199    TARGET     9   C8 SPI F  99    DISTANCE (A)  14.861
WATER 1866   OW WAT   199    TARGET    10   C9 SPI F  99    DISTANCE (A)  15.532
WATER 1866   OW WAT   199    TARGET    11  C10 SPI F  99    DISTANCE (A)  15.777
WATER 1866   OW WAT   199    TARGET    12  C11 SPI F  99    DISTANCE (A)  14.499
WATER 1866   OW WAT   199    TARGET    13  C12 SPI F  99    DISTANCE (A)  13.393
WATER 1866   OW WAT   199    TARGET    14  C13 SPI F  99    DISTANCE (A)  14.762
WATER 1866   OW WAT   199    TARGET    15  C14 SPI F  99    DISTANCE (A)  12.622
WATER 1866   OW WAT   199    TARGET    16  C15 SPI F  99    DISTANCE (A)  13.680
WATER 1867   OW WAT   200    TARGET     1   C1 SPI F  99    DISTANCE (A)  20.479
WATER 1867   OW WAT   200    TARGET     2   N1 SPI F  99    DISTANCE (A)  21.145
WATER 1867   OW WAT   200    TARGET     3   C2 SPI F  99    DISTANCE (A)  19.516
WATER 1867   OW WAT   200    TARGET     4   C3 SPI F  99    DISTANCE (A)  19.024
WATER 1867   OW WAT   200    TARGET     5   C4 SPI F  99    DISTANCE (A)  18.375
WATER 1867   OW WAT   200    TARGET     6   C5 SPI F  99    DISTANCE (A)  19.395
WATER 1867   OW WAT   200    TARGET     7   C6 SPI F  99    DISTANCE (A)  19.863
WATER 1867   OW WAT   200    TARGET     8   C7 SPI F  99    DISTANCE (A)  18.303
WATER 1867   OW WAT   200    TARGET     9   C8 SPI F  99    DISTANCE (A)  17.459
WATER 1867   OW WAT   200    TARGET    10   C9 SPI F  99    DISTANCE (A)  16.003
WATER 1867   OW WAT   200    TARGET    11  C10 SPI F  99    DISTANCE (A)  16.020
WATER 1867   OW WAT   200    TARGET    12  C11 SPI F  99    DISTANCE (A)  16.957
WATER 1867   OW WAT   200    TARGET    13  C12 SPI F  99    DISTANCE (A)  16.405
WATER 1867   OW WAT   200    TARGET    14  C13 SPI F  99    DISTANCE (A)  15.471
WATER 1867   OW WAT   200    TARGET    15  C14 SPI F  99    DISTANCE (A)  17.831
WATER 1867   OW WAT   200    TARGET    16  C15 SPI F  99    DISTANCE (A)  16.441
WATER 1868   OW WAT   201    TARGET     1   C1 SPI F  99    DISTANCE (A)  26.904
WATER 1868   OW WAT   201    TARGET     2   N1 SPI F  99    DISTANCE (A)  27.149
WATER 1868   OW WAT   201    TARGET     3   C2 SPI F  99    DISTANCE (A)  27.274
WATER 1868   OW WAT   201    TARGET     4   C3 SPI F  99    DISTANCE (A)  27.069
WATER 1868   OW WAT   201    TARGET     5   C4 SPI F  99    DISTANCE (A)  27.862
WATER 1868   OW WAT   201    TARGET     6   C5 SPI F  99    DISTANCE (A)  27.554
WATER 1868   OW WAT   201    TARGET     7   C6 SPI F  99    DISTANCE (A)  27.772
WATER 1868   OW WAT   201    TARGET     8   C7 SPI F  99    DISTANCE (A)  27.517
WATER 1868   OW WAT   201    TARGET     9   C8 SPI F  99    DISTANCE (A)  27.873
WATER 1868   OW WAT   201    TARGET    10   C9 SPI F  99    DISTANCE (A)  29.368
WATER 1868   OW WAT   201    TARGET    11  C10 SPI F  99    DISTANCE (A)  29.743
WATER 1868   OW WAT   201    TARGET    12  C11 SPI F  99    DISTANCE (A)  29.387
WATER 1868   OW WAT   201    TARGET    13  C12 SPI F  99    DISTANCE (A)  29.858
WATER 1868   OW WAT   201    TARGET    14  C13 SPI F  99    DISTANCE (A)  30.180
WATER 1868   OW WAT   201    TARGET    15  C14 SPI F  99    DISTANCE (A)  28.381
WATER 1868   OW WAT   201    TARGET    16  C15 SPI F  99    DISTANCE (A)  30.207
WATER 1869   OW WAT   202    TARGET     1   C1 SPI F  99    DISTANCE (A)  22.478
WATER 1869   OW WAT   202    TARGET     2   N1 SPI F  99    DISTANCE (A)  21.388
WATER 1869   OW WAT   202    TARGET     3   C2 SPI F  99    DISTANCE (A)  23.525
WATER 1869   OW WAT   202    TARGET     4   C3 SPI F  99    DISTANCE (A)  24.609
WATER 1869   OW WAT   202    TARGET     5   C4 SPI F  99    DISTANCE (A)  25.314
WATER 1869   OW WAT   202    TARGET     6   C5 SPI F  99    DISTANCE (A)  24.263
WATER 1869   OW WAT   202    TARGET     7   C6 SPI F  99    DISTANCE (A)  23.175
WATER 1869   OW WAT   202    TARGET     8   C7 SPI F  99    DISTANCE (A)  26.273
WATER 1869   OW WAT   202    TARGET     9   C8 SPI F  99    DISTANCE (A)  27.342
WATER 1869   OW WAT   202    TARGET    10   C9 SPI F  99    DISTANCE (A)  28.178
WATER 1869   OW WAT   202    TARGET    11  C10 SPI F  99    DISTANCE (A)  27.332
WATER 1869   OW WAT   202    TARGET    12  C11 SPI F  99    DISTANCE (A)  26.252
WATER 1869   OW WAT   202    TARGET    13  C12 SPI F  99    DISTANCE (A)  27.895
WATER 1869   OW WAT   202    TARGET    14  C13 SPI F  99    DISTANCE (A)  28.886
WATER 1869   OW WAT   202    TARGET    15  C14 SPI F  99    DISTANCE (A)  27.048
WATER 1869   OW WAT   202    TARGET    16  C15 SPI F  99    DISTANCE (A)  27.026
WATER 1870   OW WAT   203    TARGET     1   C1 SPI F  99    DISTANCE (A)  17.341
WATER 1870   OW WAT   203    TARGET     2   N1 SPI F  99    DISTANCE (A)  18.806
WATER 1870   OW WAT   203    TARGET     3   C2 SPI F  99    DISTANCE (A)  17.131
WATER 1870   OW WAT   203    TARGET     4   C3 SPI F  99    DISTANCE (A)  15.680
WATER 1870   OW WAT   203    TARGET     5   C4 SPI F  99    DISTANCE (A)  14.678
WATER 1870   OW WAT   203    TARGET     6   C5 SPI F  99    DISTANCE (A)  15.069
WATER 1870   OW WAT   203    TARGET     7   C6 SPI F  99    DISTANCE (A)  16.570
WATER 1870   OW WAT   203    TARGET     8   C7 SPI F  99    DISTANCE (A)  13.217
WATER 1870   OW WAT   203    TARGET     9   C8 SPI F  99    DISTANCE (A)  12.995
WATER 1870   OW WAT   203    TARGET    10   C9 SPI F  99    DISTANCE (A)  13.289
WATER 1870   OW WAT   203    TARGET    11  C10 SPI F  99    DISTANCE (A)  14.714
WATER 1870   OW WAT   203    TARGET    12  C11 SPI F  99    DISTANCE (A)  14.905
WATER 1870   OW WAT   203    TARGET    13  C12 SPI F  99    DISTANCE (A)  12.565
WATER 1870   OW WAT   203    TARGET    14  C13 SPI F  99    DISTANCE (A)  12.356
WATER 1870   OW WAT   203    TARGET    15  C14 SPI F  99    DISTANCE (A)  12.258
WATER 1870   OW WAT   203    TARGET    16  C15 SPI F  99    DISTANCE (A)  14.070
WATER 1871   OW WAT   204    TARGET     1   C1 SPI F  99    DISTANCE (A)  17.689
WATER 1871   OW WAT   204    TARGET     2   N1 SPI F  99    DISTANCE (A)  16.255
WATER 1871   OW WAT   204    TARGET     3   C2 SPI F  99    DISTANCE (A)  18.653
WATER 1871   OW WAT   204    TARGET     4   C3 SPI F  99    DISTANCE (A)  20.068
WATER 1871   OW WAT   204    TARGET     5   C4 SPI F  99    DISTANCE (A)  20.541
WATER 1871   OW WAT   204    TARGET     6   C5 SPI F  99    DISTANCE (A)  19.539
WATER 1871   OW WAT   204    TARGET     7   C6 SPI F  99    DISTANCE (A)  18.087
WATER 1871   OW WAT   204    TARGET     8   C7 SPI F  99    DISTANCE (A)  21.915
WATER 1871   OW WAT   204    TARGET     9   C8 SPI F  99    DISTANCE (A)  22.961
WATER 1871   OW WAT   204    TARGET    10   C9 SPI F  99    DISTANCE (A)  23.203
WATER 1871   OW WAT   204    TARGET    11  C10 SPI F  99    DISTANCE (A)  21.939
WATER 1871   OW WAT   204    TARGET    12  C11 SPI F  99    DISTANCE (A)  20.842
WATER 1871   OW WAT   204    TARGET    13  C12 SPI F  99    DISTANCE (A)  22.748
WATER 1871   OW WAT   204    TARGET    14  C13 SPI F  99    DISTANCE (A)  23.739
WATER 1871   OW WAT   204    TARGET    15  C14 SPI F  99    DISTANCE (A)  22.502
WATER 1871   OW WAT   204    TARGET    16  C15 SPI F  99    DISTANCE (A)  21.450
WATER 1872   OW WAT   205    TARGET     1   C1 SPI F  99    DISTANCE (A)  19.614
WATER 1872   OW WAT   205    TARGET     2   N1 SPI F  99    DISTANCE (A)  20.047
WATER 1872   OW WAT   205    TARGET     3   C2 SPI F  99    DISTANCE (A)  18.876
WATER 1872   OW WAT   205    TARGET     4   C3 SPI F  99    DISTANCE (A)  18.656
WATER 1872   OW WAT   205    TARGET     5   C4 SPI F  99    DISTANCE (A)  17.908
WATER 1872   OW WAT   205    TARGET     6   C5 SPI F  99    DISTANCE (A)  18.657
WATER 1872   OW WAT   205    TARGET     7   C6 SPI F  99    DISTANCE (A)  18.861
WATER 1872   OW WAT   205    TARGET     8   C7 SPI F  99    DISTANCE (A)  18.133
WATER 1872   OW WAT   205    TARGET     9   C8 SPI F  99    DISTANCE (A)  17.609
WATER 1872   OW WAT   205    TARGET    10   C9 SPI F  99    DISTANCE (A)  16.094
WATER 1872   OW WAT   205    TARGET    11  C10 SPI F  99    DISTANCE (A)  15.773
WATER 1872   OW WAT   205    TARGET    12  C11 SPI F  99    DISTANCE (A)  16.381
WATER 1872   OW WAT   205    TARGET    13  C12 SPI F  99    DISTANCE (A)  16.051
WATER 1872   OW WAT   205    TARGET    14  C13 SPI F  99    DISTANCE (A)  15.465
WATER 1872   OW WAT   205    TARGET    15  C14 SPI F  99    DISTANCE (A)  17.575
WATER 1872   OW WAT   205    TARGET    16  C15 SPI F  99    DISTANCE (A)  15.752
WATER 1873   OW WAT   206    TARGET     1   C1 SPI F  99    DISTANCE (A)  19.591
WATER 1873   OW WAT   206    TARGET     2   N1 SPI F  99    DISTANCE (A)  20.176
WATER 1873   OW WAT   206    TARGET     3   C2 SPI F  99    DISTANCE (A)  19.045
WATER 1873   OW WAT   206    TARGET     4   C3 SPI F  99    DISTANCE (A)  18.544
WATER 1873   OW WAT   206    TARGET     5   C4 SPI F  99    DISTANCE (A)  19.649
WATER 1873   OW WAT   206    TARGET     6   C5 SPI F  99    DISTANCE (A)  20.239
WATER 1873   OW WAT   206    TARGET     7   C6 SPI F  99    DISTANCE (A)  20.713
WATER 1873   OW WAT   206    TARGET     8   C7 SPI F  99    DISTANCE (A)  19.154
WATER 1873   OW WAT   206    TARGET     9   C8 SPI F  99    DISTANCE (A)  18.640
WATER 1873   OW WAT   206    TARGET    10   C9 SPI F  99    DISTANCE (A)  19.810
WATER 1873   OW WAT   206    TARGET    11  C10 SPI F  99    DISTANCE (A)  20.333
WATER 1873   OW WAT   206    TARGET    12  C11 SPI F  99    DISTANCE (A)  20.787
WATER 1873   OW WAT   206    TARGET    13  C12 SPI F  99    DISTANCE (A)  21.447
WATER 1873   OW WAT   206    TARGET    14  C13 SPI F  99    DISTANCE (A)  20.985
WATER 1873   OW WAT   206    TARGET    15  C14 SPI F  99    DISTANCE (A)  20.357
WATER 1873   OW WAT   206    TARGET    16  C15 SPI F  99    DISTANCE (A)  21.911
WATER 1874   OW WAT   207    TARGET     1   C1 SPI F  99    DISTANCE (A)  14.770
WATER 1874   OW WAT   207    TARGET     2   N1 SPI F  99    DISTANCE (A)  15.335
WATER 1874   OW WAT   207    TARGET     3   C2 SPI F  99    DISTANCE (A)  13.332
WATER 1874   OW WAT   207    TARGET     4   C3 SPI F  99    DISTANCE (A)  12.948
WATER 1874   OW WAT   207    TARGET     5   C4 SPI F  99    DISTANCE (A)  13.964
WATER 1874   OW WAT   207    TARGET     6   C5 SPI F  99    DISTANCE (A)  15.353
WATER 1874   OW WAT   207    TARGET     7   C6 SPI F  99    DISTANCE (A)  15.682
WATER 1874   OW WAT   207    TARGET     8   C7 SPI F  99    DISTANCE (A)  13.881
WATER 1874   OW WAT   207    TARGET     9   C8 SPI F  99    DISTANCE (A)  12.577
WATER 1874   OW WAT   207    TARGET    10   C9 SPI F  99    DISTANCE (A)  12.502
WATER 1874   OW WAT   207    TARGET    11  C10 SPI F  99    DISTANCE (A)  12.606
WATER 1874   OW WAT   207    TARGET    12  C11 SPI F  99    DISTANCE (A)  13.906
WATER 1874   OW WAT   207    TARGET    13  C12 SPI F  99    DISTANCE (A)  14.997
WATER 1874   OW WAT   207    TARGET    14  C13 SPI F  99    DISTANCE (A)  13.797
WATER 1874   OW WAT   207    TARGET    15  C14 SPI F  99    DISTANCE (A)  15.045
WATER 1874   OW WAT   207    TARGET    16  C15 SPI F  99    DISTANCE (A)  15.073
WATER 1875   OW WAT   208    TARGET     1   C1 SPI F  99    DISTANCE (A)  25.750
WATER 1875   OW WAT   208    TARGET     2   N1 SPI F  99    DISTANCE (A)  25.554
WATER 1875   OW WAT   208    TARGET     3   C2 SPI F  99    DISTANCE (A)  26.917
WATER 1875   OW WAT   208    TARGET     4   C3 SPI F  99    DISTANCE (A)  27.143
WATER 1875   OW WAT   208    TARGET     5   C4 SPI F  99    DISTANCE (A)  27.405
WATER 1875   OW WAT   208    TARGET     6   C5 SPI F  99    DISTANCE (A)  26.275
WATER 1875   OW WAT   208    TARGET     7   C6 SPI F  99    DISTANCE (A)  26.055
WATER 1875   OW WAT   208    TARGET     8   C7 SPI F  99    DISTANCE (A)  27.497
WATER 1875   OW WAT   208    TARGET     9   C8 SPI F  99    DISTANCE (A)  28.642
WATER 1875   OW WAT   208    TARGET    10   C9 SPI F  99    DISTANCE (A)  29.957
WATER 1875   OW WAT   208    TARGET    11  C10 SPI F  99    DISTANCE (A)  29.917
WATER 1875   OW WAT   208    TARGET    12  C11 SPI F  99    DISTANCE (A)  28.803
WATER 1875   OW WAT   208    TARGET    13  C12 SPI F  99    DISTANCE (A)  29.201
WATER 1875   OW WAT   208    TARGET    14  C13 SPI F  99    DISTANCE (A)  30.273
WATER 1875   OW WAT   208    TARGET    15  C14 SPI F  99    DISTANCE (A)  27.850
WATER 1875   OW WAT   208    TARGET    16  C15 SPI F  99    DISTANCE (A)  29.145
WATER 1876   OW WAT   209    TARGET     1   C1 SPI F  99    DISTANCE (A)  22.783
WATER 1876   OW WAT   209    TARGET     2   N1 SPI F  99    DISTANCE (A)  22.309
WATER 1876   OW WAT   209    TARGET     3   C2 SPI F  99    DISTANCE (A)  23.894
WATER 1876   OW WAT   209    TARGET     4   C3 SPI F  99    DISTANCE (A)  24.397
WATER 1876   OW WAT   209    TARGET     5   C4 SPI F  99    DISTANCE (A)  24.912
WATER 1876   OW WAT   209    TARGET     6   C5 SPI F  99    DISTANCE (A)  23.834
WATER 1876   OW WAT   209    TARGET     7   C6 SPI F  99    DISTANCE (A)  23.333
WATER 1876   OW WAT   209    TARGET     8   C7 SPI F  99    DISTANCE (A)  25.284
WATER 1876   OW WAT   209    TARGET     9   C8 SPI F  99    DISTANCE (A)  26.381
WATER 1876   OW WAT   209    TARGET    10   C9 SPI F  99    DISTANCE (A)  27.619
WATER 1876   OW WAT   209    TARGET    11  C10 SPI F  99    DISTANCE (A)  27.328
WATER 1876   OW WAT   209    TARGET    12  C11 SPI F  99    DISTANCE (A)  26.253
WATER 1876   OW WAT   209    TARGET    13  C12 SPI F  99    DISTANCE (A)  27.151
WATER 1876   OW WAT   209    TARGET    14  C13 SPI F  99    DISTANCE (A)  28.162
WATER 1876   OW WAT   209    TARGET    15  C14 SPI F  99    DISTANCE (A)  25.888
WATER 1876   OW WAT   209    TARGET    16  C15 SPI F  99    DISTANCE (A)  26.838
WATER 1877   OW WAT   210    TARGET     1   C1 SPI F  99    DISTANCE (A)  15.420
WATER 1877   OW WAT   210    TARGET     2   N1 SPI F  99    DISTANCE (A)  14.057
WATER 1877   OW WAT   210    TARGET     3   C2 SPI F  99    DISTANCE (A)  15.469
WATER 1877   OW WAT   210    TARGET     4   C3 SPI F  99    DISTANCE (A)  16.927
WATER 1877   OW WAT   210    TARGET     5   C4 SPI F  99    DISTANCE (A)  17.964
WATER 1877   OW WAT   210    TARGET     6   C5 SPI F  99    DISTANCE (A)  17.783
WATER 1877   OW WAT   210    TARGET     7   C6 SPI F  99    DISTANCE (A)  16.407
WATER 1877   OW WAT   210    TARGET     8   C7 SPI F  99    DISTANCE (A)  19.387
WATER 1877   OW WAT   210    TARGET     9   C8 SPI F  99    DISTANCE (A)  19.730
WATER 1877   OW WAT   210    TARGET    10   C9 SPI F  99    DISTANCE (A)  19.718
WATER 1877   OW WAT   210    TARGET    11  C10 SPI F  99    DISTANCE (A)  18.352
WATER 1877   OW WAT   210    TARGET    12  C11 SPI F  99    DISTANCE (A)  17.986
WATER 1877   OW WAT   210    TARGET    13  C12 SPI F  99    DISTANCE (A)  20.463
WATER 1877   OW WAT   210    TARGET    14  C13 SPI F  99    DISTANCE (A)  20.767
WATER 1877   OW WAT   210    TARGET    15  C14 SPI F  99    DISTANCE (A)  20.468
WATER 1877   OW WAT   210    TARGET    16  C15 SPI F  99    DISTANCE (A)  19.139
WATER 1878   OW WAT   211    TARGET     1   C1 SPI F  99    DISTANCE (A)  16.754
WATER 1878   OW WAT   211    TARGET     2   N1 SPI F  99    DISTANCE (A)  18.251
WATER 1878   OW WAT   211    TARGET     3   C2 SPI F  99    DISTANCE (A)  16.289
WATER 1878   OW WAT   211    TARGET     4   C3 SPI F  99    DISTANCE (A)  14.784
WATER 1878   OW WAT   211    TARGET     5   C4 SPI F  99    DISTANCE (A)  13.963
WATER 1878   OW WAT   211    TARGET     6   C5 SPI F  99    DISTANCE (A)  14.648
WATER 1878   OW WAT   211    TARGET     7   C6 SPI F  99    DISTANCE (A)  16.163
WATER 1878   OW WAT   211    TARGET     8   C7 SPI F  99    DISTANCE (A)  12.470
WATER 1878   OW WAT   211    TARGET     9   C8 SPI F  99    DISTANCE (A)  11.906
WATER 1878   OW WAT   211    TARGET    10   C9 SPI F  99    DISTANCE (A)  12.128
WATER 1878   OW WAT   211    TARGET    11  C10 SPI F  99    DISTANCE (A)  13.629
WATER 1878   OW WAT   211    TARGET    12  C11 SPI F  99    DISTANCE (A)  14.120
WATER 1878   OW WAT   211    TARGET    13  C12 SPI F  99    DISTANCE (A)  11.968
WATER 1878   OW WAT   211    TARGET    14  C13 SPI F  99    DISTANCE (A)  11.405
WATER 1878   OW WAT   211    TARGET    15  C14 SPI F  99    DISTANCE (A)  11.744
WATER 1878   OW WAT   211    TARGET    16  C15 SPI F  99    DISTANCE (A)  13.492
WATER 1879   OW WAT   212    TARGET     1   C1 SPI F  99    DISTANCE (A)  20.050
WATER 1879   OW WAT   212    TARGET     2   N1 SPI F  99    DISTANCE (A)  19.445
WATER 1879   OW WAT   212    TARGET     3   C2 SPI F  99    DISTANCE (A)  21.407
WATER 1879   OW WAT   212    TARGET     4   C3 SPI F  99    DISTANCE (A)  22.041
WATER 1879   OW WAT   212    TARGET     5   C4 SPI F  99    DISTANCE (A)  22.243
WATER 1879   OW WAT   212    TARGET     6   C5 SPI F  99    DISTANCE (A)  20.907
WATER 1879   OW WAT   212    TARGET     7   C6 SPI F  99    DISTANCE (A)  20.248
WATER 1879   OW WAT   212    TARGET     8   C7 SPI F  99    DISTANCE (A)  22.792
WATER 1879   OW WAT   212    TARGET     9   C8 SPI F  99    DISTANCE (A)  24.126
WATER 1879   OW WAT   212    TARGET    10   C9 SPI F  99    DISTANCE (A)  25.146
WATER 1879   OW WAT   212    TARGET    11  C10 SPI F  99    DISTANCE (A)  24.688
WATER 1879   OW WAT   212    TARGET    12  C11 SPI F  99    DISTANCE (A)  23.372
WATER 1879   OW WAT   212    TARGET    13  C12 SPI F  99    DISTANCE (A)  24.176
WATER 1879   OW WAT   212    TARGET    14  C13 SPI F  99    DISTANCE (A)  25.425
WATER 1879   OW WAT   212    TARGET    15  C14 SPI F  99    DISTANCE (A)  23.116
WATER 1879   OW WAT   212    TARGET    16  C15 SPI F  99    DISTANCE (A)  23.687
WATER 1880   OW WAT   213    TARGET     1   C1 SPI F  99    DISTANCE (A)  20.043
WATER 1880   OW WAT   213    TARGET     2   N1 SPI F  99    DISTANCE (A)  19.022
WATER 1880   OW WAT   213    TARGET     3   C2 SPI F  99    DISTANCE (A)  21.354
WATER 1880   OW WAT   213    TARGET     4   C3 SPI F  99    DISTANCE (A)  22.368
WATER 1880   OW WAT   213    TARGET     5   C4 SPI F  99    DISTANCE (A)  22.682
WATER 1880   OW WAT   213    TARGET     6   C5 SPI F  99    DISTANCE (A)  21.375
WATER 1880   OW WAT   213    TARGET     7   C6 SPI F  99    DISTANCE (A)  20.319
WATER 1880   OW WAT   213    TARGET     8   C7 SPI F  99    DISTANCE (A)  23.620
WATER 1880   OW WAT   213    TARGET     9   C8 SPI F  99    DISTANCE (A)  24.924
WATER 1880   OW WAT   213    TARGET    10   C9 SPI F  99    DISTANCE (A)  25.663
WATER 1880   OW WAT   213    TARGET    11  C10 SPI F  99    DISTANCE (A)  24.840
WATER 1880   OW WAT   213    TARGET    12  C11 SPI F  99    DISTANCE (A)  23.523
WATER 1880   OW WAT   213    TARGET    13  C12 SPI F  99    DISTANCE (A)  24.813
WATER 1880   OW WAT   213    TARGET    14  C13 SPI F  99    DISTANCE (A)  26.041
WATER 1880   OW WAT   213    TARGET    15  C14 SPI F  99    DISTANCE (A)  24.049
WATER 1880   OW WAT   213    TARGET    16  C15 SPI F  99    DISTANCE (A)  23.950
WATER 1881   OW WAT   214    TARGET     1   C1 SPI F  99    DISTANCE (A)  24.418
WATER 1881   OW WAT   214    TARGET     2   N1 SPI F  99    DISTANCE (A)  23.640
WATER 1881   OW WAT   214    TARGET     3   C2 SPI F  99    DISTANCE (A)  24.291
WATER 1881   OW WAT   214    TARGET     4   C3 SPI F  99    DISTANCE (A)  25.156
WATER 1881   OW WAT   214    TARGET     5   C4 SPI F  99    DISTANCE (A)  26.628
WATER 1881   OW WAT   214    TARGET     6   C5 SPI F  99    DISTANCE (A)  26.678
WATER 1881   OW WAT   214    TARGET     7   C6 SPI F  99    DISTANCE (A)  25.878
WATER 1881   OW WAT   214    TARGET     8   C7 SPI F  99    DISTANCE (A)  27.400
WATER 1881   OW WAT   214    TARGET     9   C8 SPI F  99    DISTANCE (A)  27.443
WATER 1881   OW WAT   214    TARGET    10   C9 SPI F  99    DISTANCE (A)  28.159
WATER 1881   OW WAT   214    TARGET    11  C10 SPI F  99    DISTANCE (A)  27.463
WATER 1881   OW WAT   214    TARGET    12  C11 SPI F  99    DISTANCE (A)  27.410
WATER 1881   OW WAT   214    TARGET    13  C12 SPI F  99    DISTANCE (A)  29.557
WATER 1881   OW WAT   214    TARGET    14  C13 SPI F  99    DISTANCE (A)  29.578
WATER 1881   OW WAT   214    TARGET    15  C14 SPI F  99    DISTANCE (A)  28.862
WATER 1881   OW WAT   214    TARGET    16  C15 SPI F  99    DISTANCE (A)  28.873
WATER 1882   OW WAT   215    TARGET     1   C1 SPI F  99    DISTANCE (A)  17.004
WATER 1882   OW WAT   215    TARGET     2   N1 SPI F  99    DISTANCE (A)  17.983
WATER 1882   OW WAT   215    TARGET     3   C2 SPI F  99    DISTANCE (A)  15.621
WATER 1882   OW WAT   215    TARGET     4   C3 SPI F  99    DISTANCE (A)  14.743
WATER 1882   OW WAT   215    TARGET     5   C4 SPI F  99    DISTANCE (A)  14.755
WATER 1882   OW WAT   215    TARGET     6   C5 SPI F  99    DISTANCE (A)  16.256
WATER 1882   OW WAT   215    TARGET     7   C6 SPI F  99    DISTANCE (A)  17.051
WATER 1882   OW WAT   215    TARGET     8   C7 SPI F  99    DISTANCE (A)  14.236
WATER 1882   OW WAT   215    TARGET     9   C8 SPI F  99    DISTANCE (A)  12.771
WATER 1882   OW WAT   215    TARGET    10   C9 SPI F  99    DISTANCE (A)  11.915
WATER 1882   OW WAT   215    TARGET    11  C10 SPI F  99    DISTANCE (A)  12.494
WATER 1882   OW WAT   215    TARGET    12  C11 SPI F  99    DISTANCE (A)  13.997
WATER 1882   OW WAT   215    TARGET    13  C12 SPI F  99    DISTANCE (A)  13.738
WATER 1882   OW WAT   215    TARGET    14  C13 SPI F  99    DISTANCE (A)  12.226
WATER 1882   OW WAT   215    TARGET    15  C14 SPI F  99    DISTANCE (A)  14.479
WATER 1882   OW WAT   215    TARGET    16  C15 SPI F  99    DISTANCE (A)  14.247
WATER 1883   OW WAT   216    TARGET     1   C1 SPI F  99    DISTANCE (A)  18.362
WATER 1883   OW WAT   216    TARGET     2   N1 SPI F  99    DISTANCE (A)  17.473
WATER 1883   OW WAT   216    TARGET     3   C2 SPI F  99    DISTANCE (A)  17.961
WATER 1883   OW WAT   216    TARGET     4   C3 SPI F  99    DISTANCE (A)  19.000
WATER 1883   OW WAT   216    TARGET     5   C4 SPI F  99    DISTANCE (A)  20.453
WATER 1883   OW WAT   216    TARGET     6   C5 SPI F  99    DISTANCE (A)  20.713
WATER 1883   OW WAT   216    TARGET     7   C6 SPI F  99    DISTANCE (A)  19.775
WATER 1883   OW WAT   216    TARGET     8   C7 SPI F  99    DISTANCE (A)  21.458
WATER 1883   OW WAT   216    TARGET     9   C8 SPI F  99    DISTANCE (A)  21.351
WATER 1883   OW WAT   216    TARGET    10   C9 SPI F  99    DISTANCE (A)  21.668
WATER 1883   OW WAT   216    TARGET    11  C10 SPI F  99    DISTANCE (A)  20.717
WATER 1883   OW WAT   216    TARGET    12  C11 SPI F  99    DISTANCE (A)  20.824
WATER 1883   OW WAT   216    TARGET    13  C12 SPI F  99    DISTANCE (A)  23.204
WATER 1883   OW WAT   216    TARGET    14  C13 SPI F  99    DISTANCE (A)  23.086
WATER 1883   OW WAT   216    TARGET    15  C14 SPI F  99    DISTANCE (A)  22.897
WATER 1883   OW WAT   216    TARGET    16  C15 SPI F  99    DISTANCE (A)  22.302
WATER 1884   OW WAT   217    TARGET     1   C1 SPI F  99    DISTANCE (A)  25.245
WATER 1884   OW WAT   217    TARGET     2   N1 SPI F  99    DISTANCE (A)  24.623
WATER 1884   OW WAT   217    TARGET     3   C2 SPI F  99    DISTANCE (A)  25.201
WATER 1884   OW WAT   217    TARGET     4   C3 SPI F  99    DISTANCE (A)  25.898
WATER 1884   OW WAT   217    TARGET     5   C4 SPI F  99    DISTANCE (A)  27.340
WATER 1884   OW WAT   217    TARGET     6   C5 SPI F  99    DISTANCE (A)  27.334
WATER 1884   OW WAT   217    TARGET     7   C6 SPI F  99    DISTANCE (A)  26.689
WATER 1884   OW WAT   217    TARGET     8   C7 SPI F  99    DISTANCE (A)  27.929
WATER 1884   OW WAT   217    TARGET     9   C8 SPI F  99    DISTANCE (A)  28.014
WATER 1884   OW WAT   217    TARGET    10   C9 SPI F  99    DISTANCE (A)  28.925
WATER 1884   OW WAT   217    TARGET    11  C10 SPI F  99    DISTANCE (A)  28.412
WATER 1884   OW WAT   217    TARGET    12  C11 SPI F  99    DISTANCE (A)  28.316
WATER 1884   OW WAT   217    TARGET    13  C12 SPI F  99    DISTANCE (A)  30.251
WATER 1884   OW WAT   217    TARGET    14  C13 SPI F  99    DISTANCE (A)  30.311
WATER 1884   OW WAT   217    TARGET    15  C14 SPI F  99    DISTANCE (A)  29.368
WATER 1884   OW WAT   217    TARGET    16  C15 SPI F  99    DISTANCE (A)  29.739
WATER 1885   OW WAT   218    TARGET     1   C1 SPI F  99    DISTANCE (A)  20.383
WATER 1885   OW WAT   218    TARGET     2   N1 SPI F  99    DISTANCE (A)  19.279
WATER 1885   OW WAT   218    TARGET     3   C2 SPI F  99    DISTANCE (A)  20.631
WATER 1885   OW WAT   218    TARGET     4   C3 SPI F  99    DISTANCE (A)  21.794
WATER 1885   OW WAT   218    TARGET     5   C4 SPI F  99    DISTANCE (A)  23.085
WATER 1885   OW WAT   218    TARGET     6   C5 SPI F  99    DISTANCE (A)  22.769
WATER 1885   OW WAT   218    TARGET     7   C6 SPI F  99    DISTANCE (A)  21.671
WATER 1885   OW WAT   218    TARGET     8   C7 SPI F  99    DISTANCE (A)  24.133
WATER 1885   OW WAT   218    TARGET     9   C8 SPI F  99    DISTANCE (A)  24.545
WATER 1885   OW WAT   218    TARGET    10   C9 SPI F  99    DISTANCE (A)  25.178
WATER 1885   OW WAT   218    TARGET    11  C10 SPI F  99    DISTANCE (A)  24.226
WATER 1885   OW WAT   218    TARGET    12  C11 SPI F  99    DISTANCE (A)  23.801
WATER 1885   OW WAT   218    TARGET    13  C12 SPI F  99    DISTANCE (A)  26.050
WATER 1885   OW WAT   218    TARGET    14  C13 SPI F  99    DISTANCE (A)  26.411
WATER 1885   OW WAT   218    TARGET    15  C14 SPI F  99    DISTANCE (A)  25.429
WATER 1885   OW WAT   218    TARGET    16  C15 SPI F  99    DISTANCE (A)  25.112
WATER 1886   OW WAT   219    TARGET     1   C1 SPI F  99    DISTANCE (A)  18.538
WATER 1886   OW WAT   219    TARGET     2   N1 SPI F  99    DISTANCE (A)  19.885
WATER 1886   OW WAT   219    TARGET     3   C2 SPI F  99    DISTANCE (A)  17.890
WATER 1886   OW WAT   219    TARGET     4   C3 SPI F  99    DISTANCE (A)  16.583
WATER 1886   OW WAT   219    TARGET     5   C4 SPI F  99    DISTANCE (A)  15.561
WATER 1886   OW WAT   219    TARGET     6   C5 SPI F  99    DISTANCE (A)  16.408
WATER 1886   OW WAT   219    TARGET     7   C6 SPI F  99    DISTANCE (A)  17.719
WATER 1886   OW WAT   219    TARGET     8   C7 SPI F  99    DISTANCE (A)  14.428
WATER 1886   OW WAT   219    TARGET     9   C8 SPI F  99    DISTANCE (A)  13.707
WATER 1886   OW WAT   219    TARGET    10   C9 SPI F  99    DISTANCE (A)  13.110
WATER 1886   OW WAT   219    TARGET    11  C10 SPI F  99    DISTANCE (A)  14.293
WATER 1886   OW WAT   219    TARGET    12  C11 SPI F  99    DISTANCE (A)  14.993
WATER 1886   OW WAT   219    TARGET    13  C12 SPI F  99    DISTANCE (A)  12.871
WATER 1886   OW WAT   219    TARGET    14  C13 SPI F  99    DISTANCE (A)  12.084
WATER 1886   OW WAT   219    TARGET    15  C14 SPI F  99    DISTANCE (A)  13.482
WATER 1886   OW WAT   219    TARGET    16  C15 SPI F  99    DISTANCE (A)  14.089
WATER 1887   OW WAT   220    TARGET     1   C1 SPI F  99    DISTANCE (A)  11.596
WATER 1887   OW WAT   220    TARGET     2   N1 SPI F  99    DISTANCE (A)  12.003
WATER 1887   OW WAT   220    TARGET     3   C2 SPI F  99    DISTANCE (A)  12.863
WATER 1887   OW WAT   220    TARGET     4   C3 SPI F  99    DISTANCE (A)  12.664
WATER 1887   OW WAT   220    TARGET     5   C4 SPI F  99    DISTANCE (A)  12.117
WATER 1887   OW WAT   220    TARGET     6   C5 SPI F  99    DISTANCE (A)  10.812
WATER 1887   OW WAT   220    TARGET     7   C6 SPI F  99    DISTANCE (A)  11.050
WATER 1887   OW WAT   220    TARGET     8   C7 SPI F  99    DISTANCE (A)  11.989
WATER 1887   OW WAT   220    TARGET     9   C8 SPI F  99    DISTANCE (A)  13.385
WATER 1887   OW WAT   220    TARGET    10   C9 SPI F  99    DISTANCE (A)  14.405
WATER 1887   OW WAT   220    TARGET    11  C10 SPI F  99    DISTANCE (A)  14.530
WATER 1887   OW WAT   220    TARGET    12  C11 SPI F  99    DISTANCE (A)  13.240
WATER 1887   OW WAT   220    TARGET    13  C12 SPI F  99    DISTANCE (A)  12.821
WATER 1887   OW WAT   220    TARGET    14  C13 SPI F  99    DISTANCE (A)  14.133
WATER 1887   OW WAT   220    TARGET    15  C14 SPI F  99    DISTANCE (A)  11.670
WATER 1887   OW WAT   220    TARGET    16  C15 SPI F  99    DISTANCE (A)  12.955
WATER 1888   OW WAT   221    TARGET     1   C1 SPI F  99    DISTANCE (A)  24.277
WATER 1888   OW WAT   221    TARGET     2   N1 SPI F  99    DISTANCE (A)  23.806
WATER 1888   OW WAT   221    TARGET     3   C2 SPI F  99    DISTANCE (A)  25.500
WATER 1888   OW WAT   221    TARGET     4   C3 SPI F  99    DISTANCE (A)  25.992
WATER 1888   OW WAT   221    TARGET     5   C4 SPI F  99    DISTANCE (A)  26.347
WATER 1888   OW WAT   221    TARGET     6   C5 SPI F  99    DISTANCE (A)  25.151
WATER 1888   OW WAT   221    TARGET     7   C6 SPI F  99    DISTANCE (A)  24.654
WATER 1888   OW WAT   221    TARGET     8   C7 SPI F  99    DISTANCE (A)  26.712
WATER 1888   OW WAT   221    TARGET     9   C8 SPI F  99    DISTANCE (A)  27.915
WATER 1888   OW WAT   221    TARGET    10   C9 SPI F  99    DISTANCE (A)  29.113
WATER 1888   OW WAT   221    TARGET    11  C10 SPI F  99    DISTANCE (A)  28.823
WATER 1888   OW WAT   221    TARGET    12  C11 SPI F  99    DISTANCE (A)  27.643
WATER 1888   OW WAT   221    TARGET    13  C12 SPI F  99    DISTANCE (A)  28.389
WATER 1888   OW WAT   221    TARGET    14  C13 SPI F  99    DISTANCE (A)  29.512
WATER 1888   OW WAT   221    TARGET    15  C14 SPI F  99    DISTANCE (A)  27.159
WATER 1888   OW WAT   221    TARGET    16  C15 SPI F  99    DISTANCE (A)  28.077
WATER 1889   OW WAT   222    TARGET     1   C1 SPI F  99    DISTANCE (A)  13.505
WATER 1889   OW WAT   222    TARGET     2   N1 SPI F  99    DISTANCE (A)  13.974
WATER 1889   OW WAT   222    TARGET     3   C2 SPI F  99    DISTANCE (A)  12.378
WATER 1889   OW WAT   222    TARGET     4   C3 SPI F  99    DISTANCE (A)  12.100
WATER 1889   OW WAT   222    TARGET     5   C4 SPI F  99    DISTANCE (A)  13.410
WATER 1889   OW WAT   222    TARGET     6   C5 SPI F  99    DISTANCE (A)  14.472
WATER 1889   OW WAT   222    TARGET     7   C6 SPI F  99    DISTANCE (A)  14.716
WATER 1889   OW WAT   222    TARGET     8   C7 SPI F  99    DISTANCE (A)  13.333
WATER 1889   OW WAT   222    TARGET     9   C8 SPI F  99    DISTANCE (A)  12.399
WATER 1889   OW WAT   222    TARGET    10   C9 SPI F  99    DISTANCE (A)  12.966
WATER 1889   OW WAT   222    TARGET    11  C10 SPI F  99    DISTANCE (A)  13.079
WATER 1889   OW WAT   222    TARGET    12  C11 SPI F  99    DISTANCE (A)  13.959
WATER 1889   OW WAT   222    TARGET    13  C12 SPI F  99    DISTANCE (A)  15.236
WATER 1889   OW WAT   222    TARGET    14  C13 SPI F  99    DISTANCE (A)  14.418
WATER 1889   OW WAT   222    TARGET    15  C14 SPI F  99    DISTANCE (A)  14.739
WATER 1889   OW WAT   222    TARGET    16  C15 SPI F  99    DISTANCE (A)  15.315
WATER 1890   OW WAT   223    TARGET     1   C1 SPI F  99    DISTANCE (A)  13.996
WATER 1890   OW WAT   223    TARGET     2   N1 SPI F  99    DISTANCE (A)  14.180
WATER 1890   OW WAT   223    TARGET     3   C2 SPI F  99    DISTANCE (A)  14.620
WATER 1890   OW WAT   223    TARGET     4   C3 SPI F  99    DISTANCE (A)  14.678
WATER 1890   OW WAT   223    TARGET     5   C4 SPI F  99    DISTANCE (A)  13.369
WATER 1890   OW WAT   223    TARGET     6   C5 SPI F  99    DISTANCE (A)  12.650
WATER 1890   OW WAT   223    TARGET     7   C6 SPI F  99    DISTANCE (A)  12.567
WATER 1890   OW WAT   223    TARGET     8   C7 SPI F  99    DISTANCE (A)  13.809
WATER 1890   OW WAT   223    TARGET     9   C8 SPI F  99    DISTANCE (A)  14.733
WATER 1890   OW WAT   223    TARGET    10   C9 SPI F  99    DISTANCE (A)  14.076
WATER 1890   OW WAT   223    TARGET    11  C10 SPI F  99    DISTANCE (A)  13.601
WATER 1890   OW WAT   223    TARGET    12  C11 SPI F  99    DISTANCE (A)  12.610
WATER 1890   OW WAT   223    TARGET    13  C12 SPI F  99    DISTANCE (A)  11.903
WATER 1890   OW WAT   223    TARGET    14  C13 SPI F  99    DISTANCE (A)  12.966
WATER 1890   OW WAT   223    TARGET    15  C14 SPI F  99    DISTANCE (A)  12.689
WATER 1890   OW WAT   223    TARGET    16  C15 SPI F  99    DISTANCE (A)  11.360
WATER 1891   OW WAT   224    TARGET     1   C1 SPI F  99    DISTANCE (A)  21.181
WATER 1891   OW WAT   224    TARGET     2   N1 SPI F  99    DISTANCE (A)  21.195
WATER 1891   OW WAT   224    TARGET     3   C2 SPI F  99    DISTANCE (A)  21.135
WATER 1891   OW WAT   224    TARGET     4   C3 SPI F  99    DISTANCE (A)  21.212
WATER 1891   OW WAT   224    TARGET     5   C4 SPI F  99    DISTANCE (A)  22.455
WATER 1891   OW WAT   224    TARGET     6   C5 SPI F  99    DISTANCE (A)  22.515
WATER 1891   OW WAT   224    TARGET     7   C6 SPI F  99    DISTANCE (A)  22.460
WATER 1891   OW WAT   224    TARGET     8   C7 SPI F  99    DISTANCE (A)  22.451
WATER 1891   OW WAT   224    TARGET     9   C8 SPI F  99    DISTANCE (A)  22.476
WATER 1891   OW WAT   224    TARGET    10   C9 SPI F  99    DISTANCE (A)  23.744
WATER 1891   OW WAT   224    TARGET    11  C10 SPI F  99    DISTANCE (A)  23.805
WATER 1891   OW WAT   224    TARGET    12  C11 SPI F  99    DISTANCE (A)  23.762
WATER 1891   OW WAT   224    TARGET    13  C12 SPI F  99    DISTANCE (A)  24.957
WATER 1891   OW WAT   224    TARGET    14  C13 SPI F  99    DISTANCE (A)  24.969
WATER 1891   OW WAT   224    TARGET    15  C14 SPI F  99    DISTANCE (A)  23.741
WATER 1891   OW WAT   224    TARGET    16  C15 SPI F  99    DISTANCE (A)  24.992
WATER 1892   OW WAT   225    TARGET     1   C1 SPI F  99    DISTANCE (A)  12.404
WATER 1892   OW WAT   225    TARGET     2   N1 SPI F  99    DISTANCE (A)  12.439
WATER 1892   OW WAT   225    TARGET     3   C2 SPI F  99    DISTANCE (A)  13.769
WATER 1892   OW WAT   225    TARGET     4   C3 SPI F  99    DISTANCE (A)  13.928
WATER 1892   OW WAT   225    TARGET     5   C4 SPI F  99    DISTANCE (A)  13.012
WATER 1892   OW WAT   225    TARGET     6   C5 SPI F  99    DISTANCE (A)  11.549
WATER 1892   OW WAT   225    TARGET     7   C6 SPI F  99    DISTANCE (A)  11.353
WATER 1892   OW WAT   225    TARGET     8   C7 SPI F  99    DISTANCE (A)  13.355
WATER 1892   OW WAT   225    TARGET     9   C8 SPI F  99    DISTANCE (A)  14.856
WATER 1892   OW WAT   225    TARGET    10   C9 SPI F  99    DISTANCE (A)  15.256
WATER 1892   OW WAT   225    TARGET    11  C10 SPI F  99    DISTANCE (A)  14.955
WATER 1892   OW WAT   225    TARGET    12  C11 SPI F  99    DISTANCE (A)  13.462
WATER 1892   OW WAT   225    TARGET    13  C12 SPI F  99    DISTANCE (A)  13.110
WATER 1892   OW WAT   225    TARGET    14  C13 SPI F  99    DISTANCE (A)  14.632
WATER 1892   OW WAT   225    TARGET    15  C14 SPI F  99    DISTANCE (A)  12.655
WATER 1892   OW WAT   225    TARGET    16  C15 SPI F  99    DISTANCE (A)  12.763
WATER 1893   OW WAT   226    TARGET     1   C1 SPI F  99    DISTANCE (A)  22.163
WATER 1893   OW WAT   226    TARGET     2   N1 SPI F  99    DISTANCE (A)  23.165
WATER 1893   OW WAT   226    TARGET     3   C2 SPI F  99    DISTANCE (A)  21.049
WATER 1893   OW WAT   226    TARGET     4   C3 SPI F  99    DISTANCE (A)  20.148
WATER 1893   OW WAT   226    TARGET     5   C4 SPI F  99    DISTANCE (A)  19.578
WATER 1893   OW WAT   226    TARGET     6   C5 SPI F  99    DISTANCE (A)  20.818
WATER 1893   OW WAT   226    TARGET     7   C6 SPI F  99    DISTANCE (A)  21.680
WATER 1893   OW WAT   226    TARGET     8   C7 SPI F  99    DISTANCE (A)  19.011
WATER 1893   OW WAT   226    TARGET     9   C8 SPI F  99    DISTANCE (A)  17.863
WATER 1893   OW WAT   226    TARGET    10   C9 SPI F  99    DISTANCE (A)  16.704
WATER 1893   OW WAT   226    TARGET    11  C10 SPI F  99    DISTANCE (A)  17.289
WATER 1893   OW WAT   226    TARGET    12  C11 SPI F  99    DISTANCE (A)  18.488
WATER 1893   OW WAT   226    TARGET    13  C12 SPI F  99    DISTANCE (A)  17.483
WATER 1893   OW WAT   226    TARGET    14  C13 SPI F  99    DISTANCE (A)  16.245
WATER 1893   OW WAT   226    TARGET    15  C14 SPI F  99    DISTANCE (A)  18.593
WATER 1893   OW WAT   226    TARGET    16  C15 SPI F  99    DISTANCE (A)  18.057
WATER 1894   OW WAT   227    TARGET     1   C1 SPI F  99    DISTANCE (A)  11.039
WATER 1894   OW WAT   227    TARGET     2   N1 SPI F  99    DISTANCE (A)  10.249
WATER 1894   OW WAT   227    TARGET     3   C2 SPI F  99    DISTANCE (A)  11.915
WATER 1894   OW WAT   227    TARGET     4   C3 SPI F  99    DISTANCE (A)  12.870
WATER 1894   OW WAT   227    TARGET     5   C4 SPI F  99    DISTANCE (A)  12.333
WATER 1894   OW WAT   227    TARGET     6   C5 SPI F  99    DISTANCE (A)  11.367
WATER 1894   OW WAT   227    TARGET     7   C6 SPI F  99    DISTANCE (A)  10.261
WATER 1894   OW WAT   227    TARGET     8   C7 SPI F  99    DISTANCE (A)  13.575
WATER 1894   OW WAT   227    TARGET     9   C8 SPI F  99    DISTANCE (A)  14.652
WATER 1894   OW WAT   227    TARGET    10   C9 SPI F  99    DISTANCE (A)  14.238
WATER 1894   OW WAT   227    TARGET    11  C10 SPI F  99    DISTANCE (A)  13.046
WATER 1894   OW WAT   227    TARGET    12  C11 SPI F  99    DISTANCE (A)  11.837
WATER 1894   OW WAT   227    TARGET    13  C12 SPI F  99    DISTANCE (A)  12.867
WATER 1894   OW WAT   227    TARGET    14  C13 SPI F  99    DISTANCE (A)  13.988
WATER 1894   OW WAT   227    TARGET    15  C14 SPI F  99    DISTANCE (A)  13.333
WATER 1894   OW WAT   227    TARGET    16  C15 SPI F  99    DISTANCE (A)  11.545
WATER 1895   OW WAT   228    TARGET     1   C1 SPI F  99    DISTANCE (A)  22.142
WATER 1895   OW WAT   228    TARGET     2   N1 SPI F  99    DISTANCE (A)  21.825
WATER 1895   OW WAT   228    TARGET     3   C2 SPI F  99    DISTANCE (A)  23.100
WATER 1895   OW WAT   228    TARGET     4   C3 SPI F  99    DISTANCE (A)  23.460
WATER 1895   OW WAT   228    TARGET     5   C4 SPI F  99    DISTANCE (A)  24.084
WATER 1895   OW WAT   228    TARGET     6   C5 SPI F  99    DISTANCE (A)  23.169
WATER 1895   OW WAT   228    TARGET     7   C6 SPI F  99    DISTANCE (A)  22.818
WATER 1895   OW WAT   228    TARGET     8   C7 SPI F  99    DISTANCE (A)  24.311
WATER 1895   OW WAT   228    TARGET     9   C8 SPI F  99    DISTANCE (A)  25.262
WATER 1895   OW WAT   228    TARGET    10   C9 SPI F  99    DISTANCE (A)  26.595
WATER 1895   OW WAT   228    TARGET    11  C10 SPI F  99    DISTANCE (A)  26.439
WATER 1895   OW WAT   228    TARGET    12  C11 SPI F  99    DISTANCE (A)  25.513
WATER 1895   OW WAT   228    TARGET    13  C12 SPI F  99    DISTANCE (A)  26.371
WATER 1895   OW WAT   228    TARGET    14  C13 SPI F  99    DISTANCE (A)  27.238
WATER 1895   OW WAT   228    TARGET    15  C14 SPI F  99    DISTANCE (A)  25.021
WATER 1895   OW WAT   228    TARGET    16  C15 SPI F  99    DISTANCE (A)  26.195
WATER 1896   OW WAT   229    TARGET     1   C1 SPI F  99    DISTANCE (A)  16.332
WATER 1896   OW WAT   229    TARGET     2   N1 SPI F  99    DISTANCE (A)  17.791
WATER 1896   OW WAT   229    TARGET     3   C2 SPI F  99    DISTANCE (A)  15.631
WATER 1896   OW WAT   229    TARGET     4   C3 SPI F  99    DISTANCE (A)  14.140
WATER 1896   OW WAT   229    TARGET     5   C4 SPI F  99    DISTANCE (A)  13.906
WATER 1896   OW WAT   229    TARGET     6   C5 SPI F  99    DISTANCE (A)  14.831
WATER 1896   OW WAT   229    TARGET     7   C6 SPI F  99    DISTANCE (A)  16.261
WATER 1896   OW WAT   229    TARGET     8   C7 SPI F  99    DISTANCE (A)  12.439
WATER 1896   OW WAT   229    TARGET     9   C8 SPI F  99    DISTANCE (A)  11.556
WATER 1896   OW WAT   229    TARGET    10   C9 SPI F  99    DISTANCE (A)  12.149
WATER 1896   OW WAT   229    TARGET    11  C10 SPI F  99    DISTANCE (A)  13.639
WATER 1896   OW WAT   229    TARGET    12  C11 SPI F  99    DISTANCE (A)  14.384
WATER 1896   OW WAT   229    TARGET    13  C12 SPI F  99    DISTANCE (A)  12.968
WATER 1896   OW WAT   229    TARGET    14  C13 SPI F  99    DISTANCE (A)  12.143
WATER 1896   OW WAT   229    TARGET    15  C14 SPI F  99    DISTANCE (A)  12.408
WATER 1896   OW WAT   229    TARGET    16  C15 SPI F  99    DISTANCE (A)  14.369
WATER 1897   OW WAT   230    TARGET     1   C1 SPI F  99    DISTANCE (A)  18.748
WATER 1897   OW WAT   230    TARGET     2   N1 SPI F  99    DISTANCE (A)  19.895
WATER 1897   OW WAT   230    TARGET     3   C2 SPI F  99    DISTANCE (A)  17.558
WATER 1897   OW WAT   230    TARGET     4   C3 SPI F  99    DISTANCE (A)  16.478
WATER 1897   OW WAT   230    TARGET     5   C4 SPI F  99    DISTANCE (A)  16.076
WATER 1897   OW WAT   230    TARGET     6   C5 SPI F  99    DISTANCE (A)  17.434
WATER 1897   OW WAT   230    TARGET     7   C6 SPI F  99    DISTANCE (A)  18.451
WATER 1897   OW WAT   230    TARGET     8   C7 SPI F  99    DISTANCE (A)  15.299
WATER 1897   OW WAT   230    TARGET     9   C8 SPI F  99    DISTANCE (A)  13.985
WATER 1897   OW WAT   230    TARGET    10   C9 SPI F  99    DISTANCE (A)  13.092
WATER 1897   OW WAT   230    TARGET    11  C10 SPI F  99    DISTANCE (A)  13.942
WATER 1897   OW WAT   230    TARGET    12  C11 SPI F  99    DISTANCE (A)  15.270
WATER 1897   OW WAT   230    TARGET    13  C12 SPI F  99    DISTANCE (A)  14.264
WATER 1897   OW WAT   230    TARGET    14  C13 SPI F  99    DISTANCE (A)  12.864
WATER 1897   OW WAT   230    TARGET    15  C14 SPI F  99    DISTANCE (A)  15.084
WATER 1897   OW WAT   230    TARGET    16  C15 SPI F  99    DISTANCE (A)  15.058
WATER 1898   OW WAT   231    TARGET     1   C1 SPI F  99    DISTANCE (A)  22.214
WATER 1898   OW WAT   231    TARGET     2   N1 SPI F  99    DISTANCE (A)  23.498
WATER 1898   OW WAT   231    TARGET     3   C2 SPI F  99    DISTANCE (A)  21.600
WATER 1898   OW WAT   231    TARGET     4   C3 SPI F  99    DISTANCE (A)  20.368
WATER 1898   OW WAT   231    TARGET     5   C4 SPI F  99    DISTANCE (A)  19.278
WATER 1898   OW WAT   231    TARGET     6   C5 SPI F  99    DISTANCE (A)  20.060
WATER 1898   OW WAT   231    TARGET     7   C6 SPI F  99    DISTANCE (A)  21.298
WATER 1898   OW WAT   231    TARGET     8   C7 SPI F  99    DISTANCE (A)  18.243
WATER 1898   OW WAT   231    TARGET     9   C8 SPI F  99    DISTANCE (A)  17.582
WATER 1898   OW WAT   231    TARGET    10   C9 SPI F  99    DISTANCE (A)  16.861
WATER 1898   OW WAT   231    TARGET    11  C10 SPI F  99    DISTANCE (A)  17.918
WATER 1898   OW WAT   231    TARGET    12  C11 SPI F  99    DISTANCE (A)  18.575
WATER 1898   OW WAT   231    TARGET    13  C12 SPI F  99    DISTANCE (A)  16.464
WATER 1898   OW WAT   231    TARGET    14  C13 SPI F  99    DISTANCE (A)  15.755
WATER 1898   OW WAT   231    TARGET    15  C14 SPI F  99    DISTANCE (A)  17.208
WATER 1898   OW WAT   231    TARGET    16  C15 SPI F  99    DISTANCE (A)  17.562
WATER 1899   OW WAT   232    TARGET     1   C1 SPI F  99    DISTANCE (A)  15.337
WATER 1899   OW WAT   232    TARGET     2   N1 SPI F  99    DISTANCE (A)  16.707
WATER 1899   OW WAT   232    TARGET     3   C2 SPI F  99    DISTANCE (A)  14.523
WATER 1899   OW WAT   232    TARGET     4   C3 SPI F  99    DISTANCE (A)  13.130
WATER 1899   OW WAT   232    TARGET     5   C4 SPI F  99    DISTANCE (A)  13.237
WATER 1899   OW WAT   232    TARGET     6   C5 SPI F  99    DISTANCE (A)  14.253
WATER 1899   OW WAT   232    TARGET     7   C6 SPI F  99    DISTANCE (A)  15.550
WATER 1899   OW WAT   232    TARGET     8   C7 SPI F  99    DISTANCE (A)  11.909
WATER 1899   OW WAT   232    TARGET     9   C8 SPI F  99    DISTANCE (A)  10.917
WATER 1899   OW WAT   232    TARGET    10   C9 SPI F  99    DISTANCE (A)  11.655
WATER 1899   OW WAT   232    TARGET    11  C10 SPI F  99    DISTANCE (A)  13.012
WATER 1899   OW WAT   232    TARGET    12  C11 SPI F  99    DISTANCE (A)  13.842
WATER 1899   OW WAT   232    TARGET    13  C12 SPI F  99    DISTANCE (A)  12.936
WATER 1899   OW WAT   232    TARGET    14  C13 SPI F  99    DISTANCE (A)  12.043
WATER 1899   OW WAT   232    TARGET    15  C14 SPI F  99    DISTANCE (A)  12.265
WATER 1899   OW WAT   232    TARGET    16  C15 SPI F  99    DISTANCE (A)  14.162
WATER 1900   OW WAT   233    TARGET     1   C1 SPI F  99    DISTANCE (A)  14.705
WATER 1900   OW WAT   233    TARGET     2   N1 SPI F  99    DISTANCE (A)  14.604
WATER 1900   OW WAT   233    TARGET     3   C2 SPI F  99    DISTANCE (A)  15.202
WATER 1900   OW WAT   233    TARGET     4   C3 SPI F  99    DISTANCE (A)  15.538
WATER 1900   OW WAT   233    TARGET     5   C4 SPI F  99    DISTANCE (A)  14.437
WATER 1900   OW WAT   233    TARGET     6   C5 SPI F  99    DISTANCE (A)  13.844
WATER 1900   OW WAT   233    TARGET     7   C6 SPI F  99    DISTANCE (A)  13.449
WATER 1900   OW WAT   233    TARGET     8   C7 SPI F  99    DISTANCE (A)  15.172
WATER 1900   OW WAT   233    TARGET     9   C8 SPI F  99    DISTANCE (A)  15.969
WATER 1900   OW WAT   233    TARGET    10   C9 SPI F  99    DISTANCE (A)  15.112
WATER 1900   OW WAT   233    TARGET    11  C10 SPI F  99    DISTANCE (A)  14.330
WATER 1900   OW WAT   233    TARGET    12  C11 SPI F  99    DISTANCE (A)  13.456
WATER 1900   OW WAT   233    TARGET    13  C12 SPI F  99    DISTANCE (A)  13.319
WATER 1900   OW WAT   233    TARGET    14  C13 SPI F  99    DISTANCE (A)  14.219
WATER 1900   OW WAT   233    TARGET    15  C14 SPI F  99    DISTANCE (A)  14.298
WATER 1900   OW WAT   233    TARGET    16  C15 SPI F  99    DISTANCE (A)  12.446
WATER 1901   OW WAT   234    TARGET     1   C1 SPI F  99    DISTANCE (A)  26.654
WATER 1901   OW WAT   234    TARGET     2   N1 SPI F  99    DISTANCE (A)  26.957
WATER 1901   OW WAT   234    TARGET     3   C2 SPI F  99    DISTANCE (A)  26.778
WATER 1901   OW WAT   234    TARGET     4   C3 SPI F  99    DISTANCE (A)  26.520
WATER 1901   OW WAT   234    TARGET     5   C4 SPI F  99    DISTANCE (A)  27.455
WATER 1901   OW WAT   234    TARGET     6   C5 SPI F  99    DISTANCE (A)  27.389
WATER 1901   OW WAT   234    TARGET     7   C6 SPI F  99    DISTANCE (A)  27.655
WATER 1901   OW WAT   234    TARGET     8   C7 SPI F  99    DISTANCE (A)  27.075
WATER 1901   OW WAT   234    TARGET     9   C8 SPI F  99    DISTANCE (A)  27.192
WATER 1901   OW WAT   234    TARGET    10   C9 SPI F  99    DISTANCE (A)  28.637
WATER 1901   OW WAT   234    TARGET    11  C10 SPI F  99    DISTANCE (A)  29.049
WATER 1901   OW WAT   234    TARGET    12  C11 SPI F  99    DISTANCE (A)  28.916
WATER 1901   OW WAT   234    TARGET    13  C12 SPI F  99    DISTANCE (A)  29.487
WATER 1901   OW WAT   234    TARGET    14  C13 SPI F  99    DISTANCE (A)  29.588
WATER 1901   OW WAT   234    TARGET    15  C14 SPI F  99    DISTANCE (A)  28.076
WATER 1901   OW WAT   234    TARGET    16  C15 SPI F  99    DISTANCE (A)  29.865
WATER 1902   OW WAT   235    TARGET     1   C1 SPI F  99    DISTANCE (A)  15.154
WATER 1902   OW WAT   235    TARGET     2   N1 SPI F  99    DISTANCE (A)  16.092
WATER 1902   OW WAT   235    TARGET     3   C2 SPI F  99    DISTANCE (A)  15.902
WATER 1902   OW WAT   235    TARGET     4   C3 SPI F  99    DISTANCE (A)  15.080
WATER 1902   OW WAT   235    TARGET     5   C4 SPI F  99    DISTANCE (A)  14.594
WATER 1902   OW WAT   235    TARGET     6   C5 SPI F  99    DISTANCE (A)  13.892
WATER 1902   OW WAT   235    TARGET     7   C6 SPI F  99    DISTANCE (A)  14.787
WATER 1902   OW WAT   235    TARGET     8   C7 SPI F  99    DISTANCE (A)  13.721
WATER 1902   OW WAT   235    TARGET     9   C8 SPI F  99    DISTANCE (A)  14.598
WATER 1902   OW WAT   235    TARGET    10   C9 SPI F  99    DISTANCE (A)  15.860
WATER 1902   OW WAT   235    TARGET    11  C10 SPI F  99    DISTANCE (A)  16.637
WATER 1902   OW WAT   235    TARGET    12  C11 SPI F  99    DISTANCE (A)  15.856
WATER 1902   OW WAT   235    TARGET    13  C12 SPI F  99    DISTANCE (A)  14.759
WATER 1902   OW WAT   235    TARGET    14  C13 SPI F  99    DISTANCE (A)  15.582
WATER 1902   OW WAT   235    TARGET    15  C14 SPI F  99    DISTANCE (A)  13.397
WATER 1902   OW WAT   235    TARGET    16  C15 SPI F  99    DISTANCE (A)  15.584
WATER 1903   OW WAT   236    TARGET     1   C1 SPI F  99    DISTANCE (A)  15.634
WATER 1903   OW WAT   236    TARGET     2   N1 SPI F  99    DISTANCE (A)  16.575
WATER 1903   OW WAT   236    TARGET     3   C2 SPI F  99    DISTANCE (A)  15.789
WATER 1903   OW WAT   236    TARGET     4   C3 SPI F  99    DISTANCE (A)  14.927
WATER 1903   OW WAT   236    TARGET     5   C4 SPI F  99    DISTANCE (A)  15.250
WATER 1903   OW WAT   236    TARGET     6   C5 SPI F  99    DISTANCE (A)  15.202
WATER 1903   OW WAT   236    TARGET     7   C6 SPI F  99    DISTANCE (A)  16.061
WATER 1903   OW WAT   236    TARGET     8   C7 SPI F  99    DISTANCE (A)  14.342
WATER 1903   OW WAT   236    TARGET     9   C8 SPI F  99    DISTANCE (A)  14.542
WATER 1903   OW WAT   236    TARGET    10   C9 SPI F  99    DISTANCE (A)  16.034
WATER 1903   OW WAT   236    TARGET    11  C10 SPI F  99    DISTANCE (A)  16.887
WATER 1903   OW WAT   236    TARGET    12  C11 SPI F  99    DISTANCE (A)  16.693
WATER 1903   OW WAT   236    TARGET    13  C12 SPI F  99    DISTANCE (A)  16.330
WATER 1903   OW WAT   236    TARGET    14  C13 SPI F  99    DISTANCE (A)  16.508
WATER 1903   OW WAT   236    TARGET    15  C14 SPI F  99    DISTANCE (A)  14.860
WATER 1903   OW WAT   236    TARGET    16  C15 SPI F  99    DISTANCE (A)  17.152
WATER 1904   OW WAT   237    TARGET     1   C1 SPI F  99    DISTANCE (A)  19.508
WATER 1904   OW WAT   237    TARGET     2   N1 SPI F  99    DISTANCE (A)  19.908
WATER 1904   OW WAT   237    TARGET     3   C2 SPI F  99    DISTANCE (A)  18.244
WATER 1904   OW WAT   237    TARGET     4   C3 SPI F  99    DISTANCE (A)  18.056
WATER 1904   OW WAT   237    TARGET     5   C4 SPI F  99    DISTANCE (A)  18.041
WATER 1904   OW WAT   237    TARGET     6   C5 SPI F  99    DISTANCE (A)  19.290
WATER 1904   OW WAT   237    TARGET     7   C6 SPI F  99    DISTANCE (A)  19.456
WATER 1904   OW WAT   237    TARGET     8   C7 SPI F  99    DISTANCE (A)  18.274
WATER 1904   OW WAT   237    TARGET     9   C8 SPI F  99    DISTANCE (A)  17.190
WATER 1904   OW WAT   237    TARGET    10   C9 SPI F  99    DISTANCE (A)  15.844
WATER 1904   OW WAT   237    TARGET    11  C10 SPI F  99    DISTANCE (A)  15.529
WATER 1904   OW WAT   237    TARGET    12  C11 SPI F  99    DISTANCE (A)  16.741
WATER 1904   OW WAT   237    TARGET    13  C12 SPI F  99    DISTANCE (A)  17.213
WATER 1904   OW WAT   237    TARGET    14  C13 SPI F  99    DISTANCE (A)  16.062
WATER 1904   OW WAT   237    TARGET    15  C14 SPI F  99    DISTANCE (A)  18.456
WATER 1904   OW WAT   237    TARGET    16  C15 SPI F  99    DISTANCE (A)  16.934
WATER 1905   OW WAT   238    TARGET     1   C1 SPI F  99    DISTANCE (A)  16.774
WATER 1905   OW WAT   238    TARGET     2   N1 SPI F  99    DISTANCE (A)  15.473
WATER 1905   OW WAT   238    TARGET     3   C2 SPI F  99    DISTANCE (A)  17.509
WATER 1905   OW WAT   238    TARGET     4   C3 SPI F  99    DISTANCE (A)  18.815
WATER 1905   OW WAT   238    TARGET     5   C4 SPI F  99    DISTANCE (A)  19.747
WATER 1905   OW WAT   238    TARGET     6   C5 SPI F  99    DISTANCE (A)  18.990
WATER 1905   OW WAT   238    TARGET     7   C6 SPI F  99    DISTANCE (A)  17.707
WATER 1905   OW WAT   238    TARGET     8   C7 SPI F  99    DISTANCE (A)  20.942
WATER 1905   OW WAT   238    TARGET     9   C8 SPI F  99    DISTANCE (A)  21.769
WATER 1905   OW WAT   238    TARGET    10   C9 SPI F  99    DISTANCE (A)  22.354
WATER 1905   OW WAT   238    TARGET    11  C10 SPI F  99    DISTANCE (A)  21.284
WATER 1905   OW WAT   238    TARGET    12  C11 SPI F  99    DISTANCE (A)  20.431
WATER 1905   OW WAT   238    TARGET    13  C12 SPI F  99    DISTANCE (A)  22.517
WATER 1905   OW WAT   238    TARGET    14  C13 SPI F  99    DISTANCE (A)  23.267
WATER 1905   OW WAT   238    TARGET    15  C14 SPI F  99    DISTANCE (A)  21.931
WATER 1905   OW WAT   238    TARGET    16  C15 SPI F  99    DISTANCE (A)  21.440
WATER 1906   OW WAT   239    TARGET     1   C1 SPI F  99    DISTANCE (A)  18.237
WATER 1906   OW WAT   239    TARGET     2   N1 SPI F  99    DISTANCE (A)  19.539
WATER 1906   OW WAT   239    TARGET     3   C2 SPI F  99    DISTANCE (A)  17.096
WATER 1906   OW WAT   239    TARGET     4   C3 SPI F  99    DISTANCE (A)  15.810
WATER 1906   OW WAT   239    TARGET     5   C4 SPI F  99    DISTANCE (A)  15.508
WATER 1906   OW WAT   239    TARGET     6   C5 SPI F  99    DISTANCE (A)  16.853
WATER 1906   OW WAT   239    TARGET     7   C6 SPI F  99    DISTANCE (A)  18.061
WATER 1906   OW WAT   239    TARGET     8   C7 SPI F  99    DISTANCE (A)  14.437
WATER 1906   OW WAT   239    TARGET     9   C8 SPI F  99    DISTANCE (A)  13.089
WATER 1906   OW WAT   239    TARGET    10   C9 SPI F  99    DISTANCE (A)  12.645
WATER 1906   OW WAT   239    TARGET    11  C10 SPI F  99    DISTANCE (A)  13.819
WATER 1906   OW WAT   239    TARGET    12  C11 SPI F  99    DISTANCE (A)  15.105
WATER 1906   OW WAT   239    TARGET    13  C12 SPI F  99    DISTANCE (A)  13.928
WATER 1906   OW WAT   239    TARGET    14  C13 SPI F  99    DISTANCE (A)  12.547
WATER 1906   OW WAT   239    TARGET    15  C14 SPI F  99    DISTANCE (A)  14.327
WATER 1906   OW WAT   239    TARGET    16  C15 SPI F  99    DISTANCE (A)  15.007
WATER 1907   OW WAT   240    TARGET     1   C1 SPI F  99    DISTANCE (A)  12.499
WATER 1907   OW WAT   240    TARGET     2   N1 SPI F  99    DISTANCE (A)  12.018
WATER 1907   OW WAT   240    TARGET     3   C2 SPI F  99    DISTANCE (A)  12.683
WATER 1907   OW WAT   240    TARGET     4   C3 SPI F  99    DISTANCE (A)  13.431
WATER 1907   OW WAT   240    TARGET     5   C4 SPI F  99    DISTANCE (A)  12.834
WATER 1907   OW WAT   240    TARGET     6   C5 SPI F  99    DISTANCE (A)  12.537
WATER 1907   OW WAT   240    TARGET     7   C6 SPI F  99    DISTANCE (A)  11.717
WATER 1907   OW WAT   240    TARGET     8   C7 SPI F  99    DISTANCE (A)  13.989
WATER 1907   OW WAT   240    TARGET     9   C8 SPI F  99    DISTANCE (A)  14.536
WATER 1907   OW WAT   240    TARGET    10   C9 SPI F  99    DISTANCE (A)  13.547
WATER 1907   OW WAT   240    TARGET    11  C10 SPI F  99    DISTANCE (A)  12.314
WATER 1907   OW WAT   240    TARGET    12  C11 SPI F  99    DISTANCE (A)  11.686
WATER 1907   OW WAT   240    TARGET    13  C12 SPI F  99    DISTANCE (A)  12.621
WATER 1907   OW WAT   240    TARGET    14  C13 SPI F  99    DISTANCE (A)  13.217
WATER 1907   OW WAT   240    TARGET    15  C14 SPI F  99    DISTANCE (A)  13.685
WATER 1907   OW WAT   240    TARGET    16  C15 SPI F  99    DISTANCE (A)  11.305
WATER 1908   OW WAT   241    TARGET     1   C1 SPI F  99    DISTANCE (A)  19.898
WATER 1908   OW WAT   241    TARGET     2   N1 SPI F  99    DISTANCE (A)  21.386
WATER 1908   OW WAT   241    TARGET     3   C2 SPI F  99    DISTANCE (A)  19.227
WATER 1908   OW WAT   241    TARGET     4   C3 SPI F  99    DISTANCE (A)  17.721
WATER 1908   OW WAT   241    TARGET     5   C4 SPI F  99    DISTANCE (A)  17.056
WATER 1908   OW WAT   241    TARGET     6   C5 SPI F  99    DISTANCE (A)  17.945
WATER 1908   OW WAT   241    TARGET     7   C6 SPI F  99    DISTANCE (A)  19.431
WATER 1908   OW WAT   241    TARGET     8   C7 SPI F  99    DISTANCE (A)  15.600
WATER 1908   OW WAT   241    TARGET     9   C8 SPI F  99    DISTANCE (A)  14.766
WATER 1908   OW WAT   241    TARGET    10   C9 SPI F  99    DISTANCE (A)  14.840
WATER 1908   OW WAT   241    TARGET    11  C10 SPI F  99    DISTANCE (A)  16.333
WATER 1908   OW WAT   241    TARGET    12  C11 SPI F  99    DISTANCE (A)  17.087
WATER 1908   OW WAT   241    TARGET    13  C12 SPI F  99    DISTANCE (A)  15.113
WATER 1908   OW WAT   241    TARGET    14  C13 SPI F  99    DISTANCE (A)  14.275
WATER 1908   OW WAT   241    TARGET    15  C14 SPI F  99    DISTANCE (A)  15.039
WATER 1908   OW WAT   241    TARGET    16  C15 SPI F  99    DISTANCE (A)  16.585
WATER 1909   OW WAT   242    TARGET     1   C1 SPI F  99    DISTANCE (A)  16.629
WATER 1909   OW WAT   242    TARGET     2   N1 SPI F  99    DISTANCE (A)  16.594
WATER 1909   OW WAT   242    TARGET     3   C2 SPI F  99    DISTANCE (A)  16.690
WATER 1909   OW WAT   242    TARGET     4   C3 SPI F  99    DISTANCE (A)  16.967
WATER 1909   OW WAT   242    TARGET     5   C4 SPI F  99    DISTANCE (A)  15.981
WATER 1909   OW WAT   242    TARGET     6   C5 SPI F  99    DISTANCE (A)  15.848
WATER 1909   OW WAT   242    TARGET     7   C6 SPI F  99    DISTANCE (A)  15.533
WATER 1909   OW WAT   242    TARGET     8   C7 SPI F  99    DISTANCE (A)  16.689
WATER 1909   OW WAT   242    TARGET     9   C8 SPI F  99    DISTANCE (A)  17.068
WATER 1909   OW WAT   242    TARGET    10   C9 SPI F  99    DISTANCE (A)  15.867
WATER 1909   OW WAT   242    TARGET    11  C10 SPI F  99    DISTANCE (A)  15.066
WATER 1909   OW WAT   242    TARGET    12  C11 SPI F  99    DISTANCE (A)  14.660
WATER 1909   OW WAT   242    TARGET    13  C12 SPI F  99    DISTANCE (A)  14.614
WATER 1909   OW WAT   242    TARGET    14  C13 SPI F  99    DISTANCE (A)  15.046
WATER 1909   OW WAT   242    TARGET    15  C14 SPI F  99    DISTANCE (A)  15.921
WATER 1909   OW WAT   242    TARGET    16  C15 SPI F  99    DISTANCE (A)  13.765
WATER 1910   OW WAT   243    TARGET     1   C1 SPI F  99    DISTANCE (A)  25.490
WATER 1910   OW WAT   243    TARGET     2   N1 SPI F  99    DISTANCE (A)  24.215
WATER 1910   OW WAT   243    TARGET     3   C2 SPI F  99    DISTANCE (A)  26.524
WATER 1910   OW WAT   243    TARGET     4   C3 SPI F  99    DISTANCE (A)  27.780
WATER 1910   OW WAT   243    TARGET     5   C4 SPI F  99    DISTANCE (A)  28.420
WATER 1910   OW WAT   243    TARGET     6   C5 SPI F  99    DISTANCE (A)  27.354
WATER 1910   OW WAT   243    TARGET     7   C6 SPI F  99    DISTANCE (A)  26.087
WATER 1910   OW WAT   243    TARGET     8   C7 SPI F  99    DISTANCE (A)  29.568
WATER 1910   OW WAT   243    TARGET     9   C8 SPI F  99    DISTANCE (A)  30.652
WATER 1910   OW WAT   243    TARGET    10   C9 SPI F  99    DISTANCE (A)  31.267
WATER 1910   OW WAT   243    TARGET    11  C10 SPI F  99    DISTANCE (A)  30.225
WATER 1910   OW WAT   243    TARGET    12  C11 SPI F  99    DISTANCE (A)  29.119
WATER 1910   OW WAT   243    TARGET    13  C12 SPI F  99    DISTANCE (A)  30.901
WATER 1910   OW WAT   243    TARGET    14  C13 SPI F  99    DISTANCE (A)  31.920
WATER 1910   OW WAT   243    TARGET    15  C14 SPI F  99    DISTANCE (A)  30.277
WATER 1910   OW WAT   243    TARGET    16  C15 SPI F  99    DISTANCE (A)  29.834
WATER 1911   OW WAT   244    TARGET     1   C1 SPI F  99    DISTANCE (A)  11.335
WATER 1911   OW WAT   244    TARGET     2   N1 SPI F  99    DISTANCE (A)   9.882
WATER 1911   OW WAT   244    TARGET     3   C2 SPI F  99    DISTANCE (A)  12.269
WATER 1911   OW WAT   244    TARGET     4   C3 SPI F  99    DISTANCE (A)  13.697
WATER 1911   OW WAT   244    TARGET     5   C4 SPI F  99    DISTANCE (A)  14.147
WATER 1911   OW WAT   244    TARGET     6   C5 SPI F  99    DISTANCE (A)  13.207
WATER 1911   OW WAT   244    TARGET     7   C6 SPI F  99    DISTANCE (A)  11.723
WATER 1911   OW WAT   244    TARGET     8   C7 SPI F  99    DISTANCE (A)  15.560
WATER 1911   OW WAT   244    TARGET     9   C8 SPI F  99    DISTANCE (A)  16.570
WATER 1911   OW WAT   244    TARGET    10   C9 SPI F  99    DISTANCE (A)  16.758
WATER 1911   OW WAT   244    TARGET    11  C10 SPI F  99    DISTANCE (A)  15.481
WATER 1911   OW WAT   244    TARGET    12  C11 SPI F  99    DISTANCE (A)  14.396
WATER 1911   OW WAT   244    TARGET    13  C12 SPI F  99    DISTANCE (A)  16.360
WATER 1911   OW WAT   244    TARGET    14  C13 SPI F  99    DISTANCE (A)  17.305
WATER 1911   OW WAT   244    TARGET    15  C14 SPI F  99    DISTANCE (A)  16.168
WATER 1911   OW WAT   244    TARGET    16  C15 SPI F  99    DISTANCE (A)  15.042
WATER 1912   OW WAT   245    TARGET     1   C1 SPI F  99    DISTANCE (A)  18.516
WATER 1912   OW WAT   245    TARGET     2   N1 SPI F  99    DISTANCE (A)  19.762
WATER 1912   OW WAT   245    TARGET     3   C2 SPI F  99    DISTANCE (A)  18.245
WATER 1912   OW WAT   245    TARGET     4   C3 SPI F  99    DISTANCE (A)  17.080
WATER 1912   OW WAT   245    TARGET     5   C4 SPI F  99    DISTANCE (A)  15.748
WATER 1912   OW WAT   245    TARGET     6   C5 SPI F  99    DISTANCE (A)  16.159
WATER 1912   OW WAT   245    TARGET     7   C6 SPI F  99    DISTANCE (A)  17.374
WATER 1912   OW WAT   245    TARGET     8   C7 SPI F  99    DISTANCE (A)  14.761
WATER 1912   OW WAT   245    TARGET     9   C8 SPI F  99    DISTANCE (A)  14.550
WATER 1912   OW WAT   245    TARGET    10   C9 SPI F  99    DISTANCE (A)  13.970
WATER 1912   OW WAT   245    TARGET    11  C10 SPI F  99    DISTANCE (A)  14.951
WATER 1912   OW WAT   245    TARGET    12  C11 SPI F  99    DISTANCE (A)  15.164
WATER 1912   OW WAT   245    TARGET    13  C12 SPI F  99    DISTANCE (A)  12.800
WATER 1912   OW WAT   245    TARGET    14  C13 SPI F  99    DISTANCE (A)  12.583
WATER 1912   OW WAT   245    TARGET    15  C14 SPI F  99    DISTANCE (A)  13.441
WATER 1912   OW WAT   245    TARGET    16  C15 SPI F  99    DISTANCE (A)  13.884
WATER 1913   OW WAT   246    TARGET     1   C1 SPI F  99    DISTANCE (A)  19.487
WATER 1913   OW WAT   246    TARGET     2   N1 SPI F  99    DISTANCE (A)  20.085
WATER 1913   OW WAT   246    TARGET     3   C2 SPI F  99    DISTANCE (A)  18.146
WATER 1913   OW WAT   246    TARGET     4   C3 SPI F  99    DISTANCE (A)  17.729
WATER 1913   OW WAT   246    TARGET     5   C4 SPI F  99    DISTANCE (A)  17.715
WATER 1913   OW WAT   246    TARGET     6   C5 SPI F  99    DISTANCE (A)  19.080
WATER 1913   OW WAT   246    TARGET     7   C6 SPI F  99    DISTANCE (A)  19.460
WATER 1913   OW WAT   246    TARGET     8   C7 SPI F  99    DISTANCE (A)  17.704
WATER 1913   OW WAT   246    TARGET     9   C8 SPI F  99    DISTANCE (A)  16.464
WATER 1913   OW WAT   246    TARGET    10   C9 SPI F  99    DISTANCE (A)  15.215
WATER 1913   OW WAT   246    TARGET    11  C10 SPI F  99    DISTANCE (A)  15.182
WATER 1913   OW WAT   246    TARGET    12  C11 SPI F  99    DISTANCE (A)  16.537
WATER 1913   OW WAT   246    TARGET    13  C12 SPI F  99    DISTANCE (A)  16.752
WATER 1913   OW WAT   246    TARGET    14  C13 SPI F  99    DISTANCE (A)  15.442
WATER 1913   OW WAT   246    TARGET    15  C14 SPI F  99    DISTANCE (A)  17.888
WATER 1913   OW WAT   246    TARGET    16  C15 SPI F  99    DISTANCE (A)  16.731
WATER 1914   OW WAT   247    TARGET     1   C1 SPI F  99    DISTANCE (A)  16.220
WATER 1914   OW WAT   247    TARGET     2   N1 SPI F  99    DISTANCE (A)  17.393
WATER 1914   OW WAT   247    TARGET     3   C2 SPI F  99    DISTANCE (A)  16.699
WATER 1914   OW WAT   247    TARGET     4   C3 SPI F  99    DISTANCE (A)  15.634
WATER 1914   OW WAT   247    TARGET     5   C4 SPI F  99    DISTANCE (A)  14.343
WATER 1914   OW WAT   247    TARGET     6   C5 SPI F  99    DISTANCE (A)  13.905
WATER 1914   OW WAT   247    TARGET     7   C6 SPI F  99    DISTANCE (A)  15.087
WATER 1914   OW WAT   247    TARGET     8   C7 SPI F  99    DISTANCE (A)  13.306
WATER 1914   OW WAT   247    TARGET     9   C8 SPI F  99    DISTANCE (A)  13.977
WATER 1914   OW WAT   247    TARGET    10   C9 SPI F  99    DISTANCE (A)  14.386
WATER 1914   OW WAT   247    TARGET    11  C10 SPI F  99    DISTANCE (A)  15.325
WATER 1914   OW WAT   247    TARGET    12  C11 SPI F  99    DISTANCE (A)  14.710
WATER 1914   OW WAT   247    TARGET    13  C12 SPI F  99    DISTANCE (A)  12.479
WATER 1914   OW WAT   247    TARGET    14  C13 SPI F  99    DISTANCE (A)  13.209
WATER 1914   OW WAT   247    TARGET    15  C14 SPI F  99    DISTANCE (A)  12.018
WATER 1914   OW WAT   247    TARGET    16  C15 SPI F  99    DISTANCE (A)  13.560
WATER 1915   OW WAT   248    TARGET     1   C1 SPI F  99    DISTANCE (A)  13.461
WATER 1915   OW WAT   248    TARGET     2   N1 SPI F  99    DISTANCE (A)  13.656
WATER 1915   OW WAT   248    TARGET     3   C2 SPI F  99    DISTANCE (A)  12.079
WATER 1915   OW WAT   248    TARGET     4   C3 SPI F  99    DISTANCE (A)  12.155
WATER 1915   OW WAT   248    TARGET     5   C4 SPI F  99    DISTANCE (A)  13.342
WATER 1915   OW WAT   248    TARGET     6   C5 SPI F  99    DISTANCE (A)  14.575
WATER 1915   OW WAT   248    TARGET     7   C6 SPI F  99    DISTANCE (A)  14.516
WATER 1915   OW WAT   248    TARGET     8   C7 SPI F  99    DISTANCE (A)  13.703
WATER 1915   OW WAT   248    TARGET     9   C8 SPI F  99    DISTANCE (A)  12.642
WATER 1915   OW WAT   248    TARGET    10   C9 SPI F  99    DISTANCE (A)  12.466
WATER 1915   OW WAT   248    TARGET    11  C10 SPI F  99    DISTANCE (A)  12.086
WATER 1915   OW WAT   248    TARGET    12  C11 SPI F  99    DISTANCE (A)  13.193
WATER 1915   OW WAT   248    TARGET    13  C12 SPI F  99    DISTANCE (A)  14.851
WATER 1915   OW WAT   248    TARGET    14  C13 SPI F  99    DISTANCE (A)  13.870
WATER 1915   OW WAT   248    TARGET    15  C14 SPI F  99    DISTANCE (A)  14.985
WATER 1915   OW WAT   248    TARGET    16  C15 SPI F  99    DISTANCE (A)  14.522
WATER 1916   OW WAT   249    TARGET     1   C1 SPI F  99    DISTANCE (A)  19.558
WATER 1916   OW WAT   249    TARGET     2   N1 SPI F  99    DISTANCE (A)  20.999
WATER 1916   OW WAT   249    TARGET     3   C2 SPI F  99    DISTANCE (A)  18.946
WATER 1916   OW WAT   249    TARGET     4   C3 SPI F  99    DISTANCE (A)  17.514
WATER 1916   OW WAT   249    TARGET     5   C4 SPI F  99    DISTANCE (A)  16.595
WATER 1916   OW WAT   249    TARGET     6   C5 SPI F  99    DISTANCE (A)  17.417
WATER 1916   OW WAT   249    TARGET     7   C6 SPI F  99    DISTANCE (A)  18.850
WATER 1916   OW WAT   249    TARGET     8   C7 SPI F  99    DISTANCE (A)  15.260
WATER 1916   OW WAT   249    TARGET     9   C8 SPI F  99    DISTANCE (A)  14.534
WATER 1916   OW WAT   249    TARGET    10   C9 SPI F  99    DISTANCE (A)  14.282
WATER 1916   OW WAT   249    TARGET    11  C10 SPI F  99    DISTANCE (A)  15.656
WATER 1916   OW WAT   249    TARGET    12  C11 SPI F  99    DISTANCE (A)  16.334
WATER 1916   OW WAT   249    TARGET    13  C12 SPI F  99    DISTANCE (A)  14.155
WATER 1916   OW WAT   249    TARGET    14  C13 SPI F  99    DISTANCE (A)  13.397
WATER 1916   OW WAT   249    TARGET    15  C14 SPI F  99    DISTANCE (A)  14.412
WATER 1916   OW WAT   249    TARGET    16  C15 SPI F  99    DISTANCE (A)  15.552
WATER 1917   OW WAT   250    TARGET     1   C1 SPI F  99    DISTANCE (A)  23.388
WATER 1917   OW WAT   250    TARGET     2   N1 SPI F  99    DISTANCE (A)  23.585
WATER 1917   OW WAT   250    TARGET     3   C2 SPI F  99    DISTANCE (A)  23.313
WATER 1917   OW WAT   250    TARGET     4   C3 SPI F  99    DISTANCE (A)  23.187
WATER 1917   OW WAT   250    TARGET     5   C4 SPI F  99    DISTANCE (A)  24.332
WATER 1917   OW WAT   250    TARGET     6   C5 SPI F  99    DISTANCE (A)  24.441
WATER 1917   OW WAT   250    TARGET     7   C6 SPI F  99    DISTANCE (A)  24.578
WATER 1917   OW WAT   250    TARGET     8   C7 SPI F  99    DISTANCE (A)  24.119
WATER 1917   OW WAT   250    TARGET     9   C8 SPI F  99    DISTANCE (A)  24.078
WATER 1917   OW WAT   250    TARGET    10   C9 SPI F  99    DISTANCE (A)  25.410
WATER 1917   OW WAT   250    TARGET    11  C10 SPI F  99    DISTANCE (A)  25.667
WATER 1917   OW WAT   250    TARGET    12  C11 SPI F  99    DISTANCE (A)  25.683
WATER 1917   OW WAT   250    TARGET    13  C12 SPI F  99    DISTANCE (A)  26.603
WATER 1917   OW WAT   250    TARGET    14  C13 SPI F  99    DISTANCE (A)  26.558
WATER 1917   OW WAT   250    TARGET    15  C14 SPI F  99    DISTANCE (A)  25.322
WATER 1917   OW WAT   250    TARGET    16  C15 SPI F  99    DISTANCE (A)  26.826
WATER 1918   OW WAT   251    TARGET     1   C1 SPI F  99    DISTANCE (A)  19.022
WATER 1918   OW WAT   251    TARGET     2   N1 SPI F  99    DISTANCE (A)  19.855
WATER 1918   OW WAT   251    TARGET     3   C2 SPI F  99    DISTANCE (A)  18.790
WATER 1918   OW WAT   251    TARGET     4   C3 SPI F  99    DISTANCE (A)  18.119
WATER 1918   OW WAT   251    TARGET     5   C4 SPI F  99    DISTANCE (A)  16.768
WATER 1918   OW WAT   251    TARGET     6   C5 SPI F  99    DISTANCE (A)  17.061
WATER 1918   OW WAT   251    TARGET     7   C6 SPI F  99    DISTANCE (A)  17.755
WATER 1918   OW WAT   251    TARGET     8   C7 SPI F  99    DISTANCE (A)  16.440
WATER 1918   OW WAT   251    TARGET     9   C8 SPI F  99    DISTANCE (A)  16.381
WATER 1918   OW WAT   251    TARGET    10   C9 SPI F  99    DISTANCE (A)  15.277
WATER 1918   OW WAT   251    TARGET    11  C10 SPI F  99    DISTANCE (A)  15.561
WATER 1918   OW WAT   251    TARGET    12  C11 SPI F  99    DISTANCE (A)  15.641
WATER 1918   OW WAT   251    TARGET    13  C12 SPI F  99    DISTANCE (A)  13.959
WATER 1918   OW WAT   251    TARGET    14  C13 SPI F  99    DISTANCE (A)  13.908
WATER 1918   OW WAT   251    TARGET    15  C14 SPI F  99    DISTANCE (A)  15.172
WATER 1918   OW WAT   251    TARGET    16  C15 SPI F  99    DISTANCE (A)  14.296
WATER 1919   OW WAT   252    TARGET     1   C1 SPI F  99    DISTANCE (A)  16.411
WATER 1919   OW WAT   252    TARGET     2   N1 SPI F  99    DISTANCE (A)  17.547
WATER 1919   OW WAT   252    TARGET     3   C2 SPI F  99    DISTANCE (A)  16.773
WATER 1919   OW WAT   252    TARGET     4   C3 SPI F  99    DISTANCE (A)  15.759
WATER 1919   OW WAT   252    TARGET     5   C4 SPI F  99    DISTANCE (A)  14.313
WATER 1919   OW WAT   252    TARGET     6   C5 SPI F  99    DISTANCE (A)  13.994
WATER 1919   OW WAT   252    TARGET     7   C6 SPI F  99    DISTANCE (A)  15.118
WATER 1919   OW WAT   252    TARGET     8   C7 SPI F  99    DISTANCE (A)  13.400
WATER 1919   OW WAT   252    TARGET     9   C8 SPI F  99    DISTANCE (A)  13.965
WATER 1919   OW WAT   252    TARGET    10   C9 SPI F  99    DISTANCE (A)  13.989
WATER 1919   OW WAT   252    TARGET    11  C10 SPI F  99    DISTANCE (A)  14.828
WATER 1919   OW WAT   252    TARGET    12  C11 SPI F  99    DISTANCE (A)  14.297
WATER 1919   OW WAT   252    TARGET    13  C12 SPI F  99    DISTANCE (A)  11.947
WATER 1919   OW WAT   252    TARGET    14  C13 SPI F  99    DISTANCE (A)  12.597
WATER 1919   OW WAT   252    TARGET    15  C14 SPI F  99    DISTANCE (A)  11.933
WATER 1919   OW WAT   252    TARGET    16  C15 SPI F  99    DISTANCE (A)  12.935
WATER 1920   OW WAT   253    TARGET     1   C1 SPI F  99    DISTANCE (A)  12.242
WATER 1920   OW WAT   253    TARGET     2   N1 SPI F  99    DISTANCE (A)  11.521
WATER 1920   OW WAT   253    TARGET     3   C2 SPI F  99    DISTANCE (A)  11.415
WATER 1920   OW WAT   253    TARGET     4   C3 SPI F  99    DISTANCE (A)  12.440
WATER 1920   OW WAT   253    TARGET     5   C4 SPI F  99    DISTANCE (A)  13.654
WATER 1920   OW WAT   253    TARGET     6   C5 SPI F  99    DISTANCE (A)  14.247
WATER 1920   OW WAT   253    TARGET     7   C6 SPI F  99    DISTANCE (A)  13.364
WATER 1920   OW WAT   253    TARGET     8   C7 SPI F  99    DISTANCE (A)  14.788
WATER 1920   OW WAT   253    TARGET     9   C8 SPI F  99    DISTANCE (A)  14.459
WATER 1920   OW WAT   253    TARGET    10   C9 SPI F  99    DISTANCE (A)  14.210
WATER 1920   OW WAT   253    TARGET    11  C10 SPI F  99    DISTANCE (A)  13.050
WATER 1920   OW WAT   253    TARGET    12  C11 SPI F  99    DISTANCE (A)  13.419
WATER 1920   OW WAT   253    TARGET    13  C12 SPI F  99    DISTANCE (A)  15.822
WATER 1920   OW WAT   253    TARGET    14  C13 SPI F  99    DISTANCE (A)  15.499
WATER 1920   OW WAT   253    TARGET    15  C14 SPI F  99    DISTANCE (A)  16.036
WATER 1920   OW WAT   253    TARGET    16  C15 SPI F  99    DISTANCE (A)  14.779
WATER 1921   OW WAT   254    TARGET     1   C1 SPI F  99    DISTANCE (A)  14.865
WATER 1921   OW WAT   254    TARGET     2   N1 SPI F  99    DISTANCE (A)  15.784
WATER 1921   OW WAT   254    TARGET     3   C2 SPI F  99    DISTANCE (A)  14.795
WATER 1921   OW WAT   254    TARGET     4   C3 SPI F  99    DISTANCE (A)  13.960
WATER 1921   OW WAT   254    TARGET     5   C4 SPI F  99    DISTANCE (A)  14.514
WATER 1921   OW WAT   254    TARGET     6   C5 SPI F  99    DISTANCE (A)  14.688
WATER 1921   OW WAT   254    TARGET     7   C6 SPI F  99    DISTANCE (A)  15.497
WATER 1921   OW WAT   254    TARGET     8   C7 SPI F  99    DISTANCE (A)  13.668
WATER 1921   OW WAT   254    TARGET     9   C8 SPI F  99    DISTANCE (A)  13.644
WATER 1921   OW WAT   254    TARGET    10   C9 SPI F  99    DISTANCE (A)  15.108
WATER 1921   OW WAT   254    TARGET    11  C10 SPI F  99    DISTANCE (A)  15.915
WATER 1921   OW WAT   254    TARGET    12  C11 SPI F  99    DISTANCE (A)  15.914
WATER 1921   OW WAT   254    TARGET    13  C12 SPI F  99    DISTANCE (A)  15.824
WATER 1921   OW WAT   254    TARGET    14  C13 SPI F  99    DISTANCE (A)  15.804
WATER 1921   OW WAT   254    TARGET    15  C14 SPI F  99    DISTANCE (A)  14.423
WATER 1921   OW WAT   254    TARGET    16  C15 SPI F  99    DISTANCE (A)  16.579
WATER 1922   OW WAT   255    TARGET     1   C1 SPI F  99    DISTANCE (A)  23.979
WATER 1922   OW WAT   255    TARGET     2   N1 SPI F  99    DISTANCE (A)  24.411
WATER 1922   OW WAT   255    TARGET     3   C2 SPI F  99    DISTANCE (A)  24.501
WATER 1922   OW WAT   255    TARGET     4   C3 SPI F  99    DISTANCE (A)  24.116
WATER 1922   OW WAT   255    TARGET     5   C4 SPI F  99    DISTANCE (A)  24.618
WATER 1922   OW WAT   255    TARGET     6   C5 SPI F  99    DISTANCE (A)  24.173
WATER 1922   OW WAT   255    TARGET     7   C6 SPI F  99    DISTANCE (A)  24.571
WATER 1922   OW WAT   255    TARGET     8   C7 SPI F  99    DISTANCE (A)  24.105
WATER 1922   OW WAT   255    TARGET     9   C8 SPI F  99    DISTANCE (A)  24.613
WATER 1922   OW WAT   255    TARGET    10   C9 SPI F  99    DISTANCE (A)  26.140
WATER 1922   OW WAT   255    TARGET    11  C10 SPI F  99    DISTANCE (A)  26.661
WATER 1922   OW WAT   255    TARGET    12  C11 SPI F  99    DISTANCE (A)  26.169
WATER 1922   OW WAT   255    TARGET    13  C12 SPI F  99    DISTANCE (A)  26.233
WATER 1922   OW WAT   255    TARGET    14  C13 SPI F  99    DISTANCE (A)  26.697
WATER 1922   OW WAT   255    TARGET    15  C14 SPI F  99    DISTANCE (A)  24.705
WATER 1922   OW WAT   255    TARGET    16  C15 SPI F  99    DISTANCE (A)  26.733
WATER 1923   OW WAT   257    TARGET     1   C1 SPI F  99    DISTANCE (A)  25.829
WATER 1923   OW WAT   257    TARGET     2   N1 SPI F  99    DISTANCE (A)  26.284
WATER 1923   OW WAT   257    TARGET     3   C2 SPI F  99    DISTANCE (A)  25.897
WATER 1923   OW WAT   257    TARGET     4   C3 SPI F  99    DISTANCE (A)  25.484
WATER 1923   OW WAT   257    TARGET     5   C4 SPI F  99    DISTANCE (A)  26.336
WATER 1923   OW WAT   257    TARGET     6   C5 SPI F  99    DISTANCE (A)  26.338
WATER 1923   OW WAT   257    TARGET     7   C6 SPI F  99    DISTANCE (A)  26.753
WATER 1923   OW WAT   257    TARGET     8   C7 SPI F  99    DISTANCE (A)  25.811
WATER 1923   OW WAT   257    TARGET     9   C8 SPI F  99    DISTANCE (A)  25.864
WATER 1923   OW WAT   257    TARGET    10   C9 SPI F  99    DISTANCE (A)  27.317
WATER 1923   OW WAT   257    TARGET    11  C10 SPI F  99    DISTANCE (A)  27.863
WATER 1923   OW WAT   257    TARGET    12  C11 SPI F  99    DISTANCE (A)  27.791
WATER 1923   OW WAT   257    TARGET    13  C12 SPI F  99    DISTANCE (A)  28.160
WATER 1923   OW WAT   257    TARGET    14  C13 SPI F  99    DISTANCE (A)  28.203
WATER 1923   OW WAT   257    TARGET    15  C14 SPI F  99    DISTANCE (A)  26.742
WATER 1923   OW WAT   257    TARGET    16  C15 SPI F  99    DISTANCE (A)  28.668
WATER 1924   OW WAT   258    TARGET     1   C1 SPI F  99    DISTANCE (A)  12.687
WATER 1924   OW WAT   258    TARGET     2   N1 SPI F  99    DISTANCE (A)  12.011
WATER 1924   OW WAT   258    TARGET     3   C2 SPI F  99    DISTANCE (A)  11.856
WATER 1924   OW WAT   258    TARGET     4   C3 SPI F  99    DISTANCE (A)  12.853
WATER 1924   OW WAT   258    TARGET     5   C4 SPI F  99    DISTANCE (A)  13.628
WATER 1924   OW WAT   258    TARGET     6   C5 SPI F  99    DISTANCE (A)  14.238
WATER 1924   OW WAT   258    TARGET     7   C6 SPI F  99    DISTANCE (A)  13.342
WATER 1924   OW WAT   258    TARGET     8   C7 SPI F  99    DISTANCE (A)  14.850
WATER 1924   OW WAT   258    TARGET     9   C8 SPI F  99    DISTANCE (A)  14.528
WATER 1924   OW WAT   258    TARGET    10   C9 SPI F  99    DISTANCE (A)  13.799
WATER 1924   OW WAT   258    TARGET    11  C10 SPI F  99    DISTANCE (A)  12.475
WATER 1924   OW WAT   258    TARGET    12  C11 SPI F  99    DISTANCE (A)  12.863
WATER 1924   OW WAT   258    TARGET    13  C12 SPI F  99    DISTANCE (A)  15.088
WATER 1924   OW WAT   258    TARGET    14  C13 SPI F  99    DISTANCE (A)  14.757
WATER 1924   OW WAT   258    TARGET    15  C14 SPI F  99    DISTANCE (A)  15.752
WATER 1924   OW WAT   258    TARGET    16  C15 SPI F  99    DISTANCE (A)  13.886
WATER 1925   OW WAT   259    TARGET     1   C1 SPI F  99    DISTANCE (A)  15.133
WATER 1925   OW WAT   259    TARGET     2   N1 SPI F  99    DISTANCE (A)  16.377
WATER 1925   OW WAT   259    TARGET     3   C2 SPI F  99    DISTANCE (A)  15.579
WATER 1925   OW WAT   259    TARGET     4   C3 SPI F  99    DISTANCE (A)  14.426
WATER 1925   OW WAT   259    TARGET     5   C4 SPI F  99    DISTANCE (A)  13.414
WATER 1925   OW WAT   259    TARGET     6   C5 SPI F  99    DISTANCE (A)  13.033
WATER 1925   OW WAT   259    TARGET     7   C6 SPI F  99    DISTANCE (A)  14.298
WATER 1925   OW WAT   259    TARGET     8   C7 SPI F  99    DISTANCE (A)  12.224
WATER 1925   OW WAT   259    TARGET     9   C8 SPI F  99    DISTANCE (A)  12.844
WATER 1925   OW WAT   259    TARGET    10   C9 SPI F  99    DISTANCE (A)  13.644
WATER 1925   OW WAT   259    TARGET    11  C10 SPI F  99    DISTANCE (A)  14.710
WATER 1925   OW WAT   259    TARGET    12  C11 SPI F  99    DISTANCE (A)  14.160
WATER 1925   OW WAT   259    TARGET    13  C12 SPI F  99    DISTANCE (A)  12.170
WATER 1925   OW WAT   259    TARGET    14  C13 SPI F  99    DISTANCE (A)  12.808
WATER 1925   OW WAT   259    TARGET    15  C14 SPI F  99    DISTANCE (A)  11.274
WATER 1925   OW WAT   259    TARGET    16  C15 SPI F  99    DISTANCE (A)  13.356
WATER 1926   OW WAT   260    TARGET     1   C1 SPI F  99    DISTANCE (A)  14.441
WATER 1926   OW WAT   260    TARGET     2   N1 SPI F  99    DISTANCE (A)  12.977
WATER 1926   OW WAT   260    TARGET     3   C2 SPI F  99    DISTANCE (A)  14.824
WATER 1926   OW WAT   260    TARGET     4   C3 SPI F  99    DISTANCE (A)  16.327
WATER 1926   OW WAT   260    TARGET     5   C4 SPI F  99    DISTANCE (A)  17.224
WATER 1926   OW WAT   260    TARGET     6   C5 SPI F  99    DISTANCE (A)  16.756
WATER 1926   OW WAT   260    TARGET     7   C6 SPI F  99    DISTANCE (A)  15.300
WATER 1926   OW WAT   260    TARGET     8   C7 SPI F  99    DISTANCE (A)  18.670
WATER 1926   OW WAT   260    TARGET     9   C8 SPI F  99    DISTANCE (A)  19.270
WATER 1926   OW WAT   260    TARGET    10   C9 SPI F  99    DISTANCE (A)  19.377
WATER 1926   OW WAT   260    TARGET    11  C10 SPI F  99    DISTANCE (A)  18.020
WATER 1926   OW WAT   260    TARGET    12  C11 SPI F  99    DISTANCE (A)  17.379
WATER 1926   OW WAT   260    TARGET    13  C12 SPI F  99    DISTANCE (A)  19.744
WATER 1926   OW WAT   260    TARGET    14  C13 SPI F  99    DISTANCE (A)  20.291
WATER 1926   OW WAT   260    TARGET    15  C14 SPI F  99    DISTANCE (A)  19.635
WATER 1926   OW WAT   260    TARGET    16  C15 SPI F  99    DISTANCE (A)  18.404
WATER 1927   OW WAT   261    TARGET     1   C1 SPI F  99    DISTANCE (A)  16.008
WATER 1927   OW WAT   261    TARGET     2   N1 SPI F  99    DISTANCE (A)  17.188
WATER 1927   OW WAT   261    TARGET     3   C2 SPI F  99    DISTANCE (A)  16.261
WATER 1927   OW WAT   261    TARGET     4   C3 SPI F  99    DISTANCE (A)  15.139
WATER 1927   OW WAT   261    TARGET     5   C4 SPI F  99    DISTANCE (A)  14.905
WATER 1927   OW WAT   261    TARGET     6   C5 SPI F  99    DISTANCE (A)  14.769
WATER 1927   OW WAT   261    TARGET     7   C6 SPI F  99    DISTANCE (A)  15.925
WATER 1927   OW WAT   261    TARGET     8   C7 SPI F  99    DISTANCE (A)  13.706
WATER 1927   OW WAT   261    TARGET     9   C8 SPI F  99    DISTANCE (A)  14.017
WATER 1927   OW WAT   261    TARGET    10   C9 SPI F  99    DISTANCE (A)  15.351
WATER 1927   OW WAT   261    TARGET    11  C10 SPI F  99    DISTANCE (A)  16.449
WATER 1927   OW WAT   261    TARGET    12  C11 SPI F  99    DISTANCE (A)  16.165
WATER 1927   OW WAT   261    TARGET    13  C12 SPI F  99    DISTANCE (A)  15.018
WATER 1927   OW WAT   261    TARGET    14  C13 SPI F  99    DISTANCE (A)  15.311
WATER 1927   OW WAT   261    TARGET    15  C14 SPI F  99    DISTANCE (A)  13.650
WATER 1927   OW WAT   261    TARGET    16  C15 SPI F  99    DISTANCE (A)  16.128
WATER 1928   OW WAT   262    TARGET     1   C1 SPI F  99    DISTANCE (A)  16.999
WATER 1928   OW WAT   262    TARGET     2   N1 SPI F  99    DISTANCE (A)  18.467
WATER 1928   OW WAT   262    TARGET     3   C2 SPI F  99    DISTANCE (A)  16.855
WATER 1928   OW WAT   262    TARGET     4   C3 SPI F  99    DISTANCE (A)  15.395
WATER 1928   OW WAT   262    TARGET     5   C4 SPI F  99    DISTANCE (A)  14.567
WATER 1928   OW WAT   262    TARGET     6   C5 SPI F  99    DISTANCE (A)  14.888
WATER 1928   OW WAT   262    TARGET     7   C6 SPI F  99    DISTANCE (A)  16.392
WATER 1928   OW WAT   262    TARGET     8   C7 SPI F  99    DISTANCE (A)  13.056
WATER 1928   OW WAT   262    TARGET     9   C8 SPI F  99    DISTANCE (A)  12.901
WATER 1928   OW WAT   262    TARGET    10   C9 SPI F  99    DISTANCE (A)  13.511
WATER 1928   OW WAT   262    TARGET    11  C10 SPI F  99    DISTANCE (A)  14.958
WATER 1928   OW WAT   262    TARGET    12  C11 SPI F  99    DISTANCE (A)  15.082
WATER 1928   OW WAT   262    TARGET    13  C12 SPI F  99    DISTANCE (A)  12.942
WATER 1928   OW WAT   262    TARGET    14  C13 SPI F  99    DISTANCE (A)  12.807
WATER 1928   OW WAT   262    TARGET    15  C14 SPI F  99    DISTANCE (A)  12.306
WATER 1928   OW WAT   262    TARGET    16  C15 SPI F  99    DISTANCE (A)  14.448
WATER 1929   OW WAT   263    TARGET     1   C1 SPI F  99    DISTANCE (A)  17.252
WATER 1929   OW WAT   263    TARGET     2   N1 SPI F  99    DISTANCE (A)  18.640
WATER 1929   OW WAT   263    TARGET     3   C2 SPI F  99    DISTANCE (A)  16.227
WATER 1929   OW WAT   263    TARGET     4   C3 SPI F  99    DISTANCE (A)  14.820
WATER 1929   OW WAT   263    TARGET     5   C4 SPI F  99    DISTANCE (A)  14.651
WATER 1929   OW WAT   263    TARGET     6   C5 SPI F  99    DISTANCE (A)  15.894
WATER 1929   OW WAT   263    TARGET     7   C6 SPI F  99    DISTANCE (A)  17.213
WATER 1929   OW WAT   263    TARGET     8   C7 SPI F  99    DISTANCE (A)  13.375
WATER 1929   OW WAT   263    TARGET     9   C8 SPI F  99    DISTANCE (A)  12.115
WATER 1929   OW WAT   263    TARGET    10   C9 SPI F  99    DISTANCE (A)  12.184
WATER 1929   OW WAT   263    TARGET    11  C10 SPI F  99    DISTANCE (A)  13.550
WATER 1929   OW WAT   263    TARGET    12  C11 SPI F  99    DISTANCE (A)  14.684
WATER 1929   OW WAT   263    TARGET    13  C12 SPI F  99    DISTANCE (A)  13.483
WATER 1929   OW WAT   263    TARGET    14  C13 SPI F  99    DISTANCE (A)  12.253
WATER 1929   OW WAT   263    TARGET    15  C14 SPI F  99    DISTANCE (A)  13.414
WATER 1929   OW WAT   263    TARGET    16  C15 SPI F  99    DISTANCE (A)  14.729
WATER 1930   OW WAT   264    TARGET     1   C1 SPI F  99    DISTANCE (A)  21.866
WATER 1930   OW WAT   264    TARGET     2   N1 SPI F  99    DISTANCE (A)  21.216
WATER 1930   OW WAT   264    TARGET     3   C2 SPI F  99    DISTANCE (A)  22.911
WATER 1930   OW WAT   264    TARGET     4   C3 SPI F  99    DISTANCE (A)  23.586
WATER 1930   OW WAT   264    TARGET     5   C4 SPI F  99    DISTANCE (A)  24.254
WATER 1930   OW WAT   264    TARGET     6   C5 SPI F  99    DISTANCE (A)  23.236
WATER 1930   OW WAT   264    TARGET     7   C6 SPI F  99    DISTANCE (A)  22.564
WATER 1930   OW WAT   264    TARGET     8   C7 SPI F  99    DISTANCE (A)  24.795
WATER 1930   OW WAT   264    TARGET     9   C8 SPI F  99    DISTANCE (A)  25.837
WATER 1930   OW WAT   264    TARGET    10   C9 SPI F  99    DISTANCE (A)  26.999
WATER 1930   OW WAT   264    TARGET    11  C10 SPI F  99    DISTANCE (A)  26.553
WATER 1930   OW WAT   264    TARGET    12  C11 SPI F  99    DISTANCE (A)  25.525
WATER 1930   OW WAT   264    TARGET    13  C12 SPI F  99    DISTANCE (A)  26.721
WATER 1930   OW WAT   264    TARGET    14  C13 SPI F  99    DISTANCE (A)  27.675
WATER 1930   OW WAT   264    TARGET    15  C14 SPI F  99    DISTANCE (A)  25.542
WATER 1930   OW WAT   264    TARGET    16  C15 SPI F  99    DISTANCE (A)  26.253
WATER 1931   OW WAT   265    TARGET     1   C1 SPI F  99    DISTANCE (A)  26.883
WATER 1931   OW WAT   265    TARGET     2   N1 SPI F  99    DISTANCE (A)  26.532
WATER 1931   OW WAT   265    TARGET     3   C2 SPI F  99    DISTANCE (A)  28.147
WATER 1931   OW WAT   265    TARGET     4   C3 SPI F  99    DISTANCE (A)  28.516
WATER 1931   OW WAT   265    TARGET     5   C4 SPI F  99    DISTANCE (A)  28.728
WATER 1931   OW WAT   265    TARGET     6   C5 SPI F  99    DISTANCE (A)  27.490
WATER 1931   OW WAT   265    TARGET     7   C6 SPI F  99    DISTANCE (A)  27.118
WATER 1931   OW WAT   265    TARGET     8   C7 SPI F  99    DISTANCE (A)  28.968
WATER 1931   OW WAT   265    TARGET     9   C8 SPI F  99    DISTANCE (A)  30.209
WATER 1931   OW WAT   265    TARGET    10   C9 SPI F  99    DISTANCE (A)  31.430
WATER 1931   OW WAT   265    TARGET    11  C10 SPI F  99    DISTANCE (A)  31.252
WATER 1931   OW WAT   265    TARGET    12  C11 SPI F  99    DISTANCE (A)  30.036
WATER 1931   OW WAT   265    TARGET    13  C12 SPI F  99    DISTANCE (A)  30.526
WATER 1931   OW WAT   265    TARGET    14  C13 SPI F  99    DISTANCE (A)  31.696
WATER 1931   OW WAT   265    TARGET    15  C14 SPI F  99    DISTANCE (A)  29.269
WATER 1931   OW WAT   265    TARGET    16  C15 SPI F  99    DISTANCE (A)  30.329
WATER 1932   OW WAT   266    TARGET     1   C1 SPI F  99    DISTANCE (A)  23.172
WATER 1932   OW WAT   266    TARGET     2   N1 SPI F  99    DISTANCE (A)  22.655
WATER 1932   OW WAT   266    TARGET     3   C2 SPI F  99    DISTANCE (A)  24.473
WATER 1932   OW WAT   266    TARGET     4   C3 SPI F  99    DISTANCE (A)  25.013
WATER 1932   OW WAT   266    TARGET     5   C4 SPI F  99    DISTANCE (A)  25.268
WATER 1932   OW WAT   266    TARGET     6   C5 SPI F  99    DISTANCE (A)  23.989
WATER 1932   OW WAT   266    TARGET     7   C6 SPI F  99    DISTANCE (A)  23.437
WATER 1932   OW WAT   266    TARGET     8   C7 SPI F  99    DISTANCE (A)  25.697
WATER 1932   OW WAT   266    TARGET     9   C8 SPI F  99    DISTANCE (A)  26.977
WATER 1932   OW WAT   266    TARGET    10   C9 SPI F  99    DISTANCE (A)  28.100
WATER 1932   OW WAT   266    TARGET    11  C10 SPI F  99    DISTANCE (A)  27.750
WATER 1932   OW WAT   266    TARGET    12  C11 SPI F  99    DISTANCE (A)  26.492
WATER 1932   OW WAT   266    TARGET    13  C12 SPI F  99    DISTANCE (A)  27.214
WATER 1932   OW WAT   266    TARGET    14  C13 SPI F  99    DISTANCE (A)  28.414
WATER 1932   OW WAT   266    TARGET    15  C14 SPI F  99    DISTANCE (A)  26.054
WATER 1932   OW WAT   266    TARGET    16  C15 SPI F  99    DISTANCE (A)  26.840
WATER 1933   OW WAT   267    TARGET     1   C1 SPI F  99    DISTANCE (A)  24.190
WATER 1933   OW WAT   267    TARGET     2   N1 SPI F  99    DISTANCE (A)  23.639
WATER 1933   OW WAT   267    TARGET     3   C2 SPI F  99    DISTANCE (A)  24.251
WATER 1933   OW WAT   267    TARGET     4   C3 SPI F  99    DISTANCE (A)  24.875
WATER 1933   OW WAT   267    TARGET     5   C4 SPI F  99    DISTANCE (A)  26.262
WATER 1933   OW WAT   267    TARGET     6   C5 SPI F  99    DISTANCE (A)  26.169
WATER 1933   OW WAT   267    TARGET     7   C6 SPI F  99    DISTANCE (A)  25.593
WATER 1933   OW WAT   267    TARGET     8   C7 SPI F  99    DISTANCE (A)  26.771
WATER 1933   OW WAT   267    TARGET     9   C8 SPI F  99    DISTANCE (A)  26.940
WATER 1933   OW WAT   267    TARGET    10   C9 SPI F  99    DISTANCE (A)  27.960
WATER 1933   OW WAT   267    TARGET    11  C10 SPI F  99    DISTANCE (A)  27.531
WATER 1933   OW WAT   267    TARGET    12  C11 SPI F  99    DISTANCE (A)  27.351
WATER 1933   OW WAT   267    TARGET    13  C12 SPI F  99    DISTANCE (A)  29.153
WATER 1933   OW WAT   267    TARGET    14  C13 SPI F  99    DISTANCE (A)  29.292
WATER 1933   OW WAT   267    TARGET    15  C14 SPI F  99    DISTANCE (A)  28.164
WATER 1933   OW WAT   267    TARGET    16  C15 SPI F  99    DISTANCE (A)  28.720
WATER 1934   OW WAT   268    TARGET     1   C1 SPI F  99    DISTANCE (A)  17.956
WATER 1934   OW WAT   268    TARGET     2   N1 SPI F  99    DISTANCE (A)  16.660
WATER 1934   OW WAT   268    TARGET     3   C2 SPI F  99    DISTANCE (A)  18.147
WATER 1934   OW WAT   268    TARGET     4   C3 SPI F  99    DISTANCE (A)  19.508
WATER 1934   OW WAT   268    TARGET     5   C4 SPI F  99    DISTANCE (A)  20.699
WATER 1934   OW WAT   268    TARGET     6   C5 SPI F  99    DISTANCE (A)  20.412
WATER 1934   OW WAT   268    TARGET     7   C6 SPI F  99    DISTANCE (A)  19.125
WATER 1934   OW WAT   268    TARGET     8   C7 SPI F  99    DISTANCE (A)  21.973
WATER 1934   OW WAT   268    TARGET     9   C8 SPI F  99    DISTANCE (A)  22.382
WATER 1934   OW WAT   268    TARGET    10   C9 SPI F  99    DISTANCE (A)  22.710
WATER 1934   OW WAT   268    TARGET    11  C10 SPI F  99    DISTANCE (A)  21.522
WATER 1934   OW WAT   268    TARGET    12  C11 SPI F  99    DISTANCE (A)  21.094
WATER 1934   OW WAT   268    TARGET    13  C12 SPI F  99    DISTANCE (A)  23.505
WATER 1934   OW WAT   268    TARGET    14  C13 SPI F  99    DISTANCE (A)  23.867
WATER 1934   OW WAT   268    TARGET    15  C14 SPI F  99    DISTANCE (A)  23.181
WATER 1934   OW WAT   268    TARGET    16  C15 SPI F  99    DISTANCE (A)  22.345
WATER 1935   OW WAT   269    TARGET     1   C1 SPI F  99    DISTANCE (A)  17.387
WATER 1935   OW WAT   269    TARGET     2   N1 SPI F  99    DISTANCE (A)  18.207
WATER 1935   OW WAT   269    TARGET     3   C2 SPI F  99    DISTANCE (A)  18.019
WATER 1935   OW WAT   269    TARGET     4   C3 SPI F  99    DISTANCE (A)  17.356
WATER 1935   OW WAT   269    TARGET     5   C4 SPI F  99    DISTANCE (A)  15.855
WATER 1935   OW WAT   269    TARGET     6   C5 SPI F  99    DISTANCE (A)  15.198
WATER 1935   OW WAT   269    TARGET     7   C6 SPI F  99    DISTANCE (A)  15.940
WATER 1935   OW WAT   269    TARGET     8   C7 SPI F  99    DISTANCE (A)  15.367
WATER 1935   OW WAT   269    TARGET     9   C8 SPI F  99    DISTANCE (A)  16.228
WATER 1935   OW WAT   269    TARGET    10   C9 SPI F  99    DISTANCE (A)  16.104
WATER 1935   OW WAT   269    TARGET    11  C10 SPI F  99    DISTANCE (A)  16.531
WATER 1935   OW WAT   269    TARGET    12  C11 SPI F  99    DISTANCE (A)  15.690
WATER 1935   OW WAT   269    TARGET    13  C12 SPI F  99    DISTANCE (A)  13.723
WATER 1935   OW WAT   269    TARGET    14  C13 SPI F  99    DISTANCE (A)  14.695
WATER 1935   OW WAT   269    TARGET    15  C14 SPI F  99    DISTANCE (A)  13.886
WATER 1935   OW WAT   269    TARGET    16  C15 SPI F  99    DISTANCE (A)  14.240
WATER 1936   OW WAT   270    TARGET     1   C1 SPI F  99    DISTANCE (A)  22.524
WATER 1936   OW WAT   270    TARGET     2   N1 SPI F  99    DISTANCE (A)  22.588
WATER 1936   OW WAT   270    TARGET     3   C2 SPI F  99    DISTANCE (A)  23.798
WATER 1936   OW WAT   270    TARGET     4   C3 SPI F  99    DISTANCE (A)  23.792
WATER 1936   OW WAT   270    TARGET     5   C4 SPI F  99    DISTANCE (A)  23.633
WATER 1936   OW WAT   270    TARGET     6   C5 SPI F  99    DISTANCE (A)  22.385
WATER 1936   OW WAT   270    TARGET     7   C6 SPI F  99    DISTANCE (A)  22.401
WATER 1936   OW WAT   270    TARGET     8   C7 SPI F  99    DISTANCE (A)  23.538
WATER 1936   OW WAT   270    TARGET     9   C8 SPI F  99    DISTANCE (A)  24.812
WATER 1936   OW WAT   270    TARGET    10   C9 SPI F  99    DISTANCE (A)  26.033
WATER 1936   OW WAT   270    TARGET    11  C10 SPI F  99    DISTANCE (A)  26.151
WATER 1936   OW WAT   270    TARGET    12  C11 SPI F  99    DISTANCE (A)  24.927
WATER 1936   OW WAT   270    TARGET    13  C12 SPI F  99    DISTANCE (A)  24.775
WATER 1936   OW WAT   270    TARGET    14  C13 SPI F  99    DISTANCE (A)  25.984
WATER 1936   OW WAT   270    TARGET    15  C14 SPI F  99    DISTANCE (A)  23.493
WATER 1936   OW WAT   270    TARGET    16  C15 SPI F  99    DISTANCE (A)  24.889
WATER 1937   OW WAT   271    TARGET     1   C1 SPI F  99    DISTANCE (A)  20.121
WATER 1937   OW WAT   271    TARGET     2   N1 SPI F  99    DISTANCE (A)  18.942
WATER 1937   OW WAT   271    TARGET     3   C2 SPI F  99    DISTANCE (A)  21.419
WATER 1937   OW WAT   271    TARGET     4   C3 SPI F  99    DISTANCE (A)  22.590
WATER 1937   OW WAT   271    TARGET     5   C4 SPI F  99    DISTANCE (A)  22.656
WATER 1937   OW WAT   271    TARGET     6   C5 SPI F  99    DISTANCE (A)  21.327
WATER 1937   OW WAT   271    TARGET     7   C6 SPI F  99    DISTANCE (A)  20.085
WATER 1937   OW WAT   271    TARGET     8   C7 SPI F  99    DISTANCE (A)  23.817
WATER 1937   OW WAT   271    TARGET     9   C8 SPI F  99    DISTANCE (A)  25.146
WATER 1937   OW WAT   271    TARGET    10   C9 SPI F  99    DISTANCE (A)  25.494
WATER 1937   OW WAT   271    TARGET    11  C10 SPI F  99    DISTANCE (A)  24.436
WATER 1937   OW WAT   271    TARGET    12  C11 SPI F  99    DISTANCE (A)  23.064
WATER 1937   OW WAT   271    TARGET    13  C12 SPI F  99    DISTANCE (A)  24.380
WATER 1937   OW WAT   271    TARGET    14  C13 SPI F  99    DISTANCE (A)  25.664
WATER 1937   OW WAT   271    TARGET    15  C14 SPI F  99    DISTANCE (A)  24.021
WATER 1937   OW WAT   271    TARGET    16  C15 SPI F  99    DISTANCE (A)  23.268
WATER 1938   OW WAT   272    TARGET     1   C1 SPI F  99    DISTANCE (A)  22.939
WATER 1938   OW WAT   272    TARGET     2   N1 SPI F  99    DISTANCE (A)  21.670
WATER 1938   OW WAT   272    TARGET     3   C2 SPI F  99    DISTANCE (A)  23.737
WATER 1938   OW WAT   272    TARGET     4   C3 SPI F  99    DISTANCE (A)  25.002
WATER 1938   OW WAT   272    TARGET     5   C4 SPI F  99    DISTANCE (A)  25.904
WATER 1938   OW WAT   272    TARGET     6   C5 SPI F  99    DISTANCE (A)  25.072
WATER 1938   OW WAT   272    TARGET     7   C6 SPI F  99    DISTANCE (A)  23.822
WATER 1938   OW WAT   272    TARGET     8   C7 SPI F  99    DISTANCE (A)  27.046
WATER 1938   OW WAT   272    TARGET     9   C8 SPI F  99    DISTANCE (A)  27.921
WATER 1938   OW WAT   272    TARGET    10   C9 SPI F  99    DISTANCE (A)  28.573
WATER 1938   OW WAT   272    TARGET    11  C10 SPI F  99    DISTANCE (A)  27.541
WATER 1938   OW WAT   272    TARGET    12  C11 SPI F  99    DISTANCE (A)  26.646
WATER 1938   OW WAT   272    TARGET    13  C12 SPI F  99    DISTANCE (A)  28.651
WATER 1938   OW WAT   272    TARGET    14  C13 SPI F  99    DISTANCE (A)  29.458
WATER 1938   OW WAT   272    TARGET    15  C14 SPI F  99    DISTANCE (A)  27.997
WATER 1938   OW WAT   272    TARGET    16  C15 SPI F  99    DISTANCE (A)  27.607
WATER 1939   OW WAT   273    TARGET     1   C1 SPI F  99    DISTANCE (A)  24.225
WATER 1939   OW WAT   273    TARGET     2   N1 SPI F  99    DISTANCE (A)  23.845
WATER 1939   OW WAT   273    TARGET     3   C2 SPI F  99    DISTANCE (A)  24.575
WATER 1939   OW WAT   273    TARGET     4   C3 SPI F  99    DISTANCE (A)  25.011
WATER 1939   OW WAT   273    TARGET     5   C4 SPI F  99    DISTANCE (A)  26.186
WATER 1939   OW WAT   273    TARGET     6   C5 SPI F  99    DISTANCE (A)  25.845
WATER 1939   OW WAT   273    TARGET     7   C6 SPI F  99    DISTANCE (A)  25.441
WATER 1939   OW WAT   273    TARGET     8   C7 SPI F  99    DISTANCE (A)  26.486
WATER 1939   OW WAT   273    TARGET     9   C8 SPI F  99    DISTANCE (A)  26.887
WATER 1939   OW WAT   273    TARGET    10   C9 SPI F  99    DISTANCE (A)  28.138
WATER 1939   OW WAT   273    TARGET    11  C10 SPI F  99    DISTANCE (A)  27.914
WATER 1939   OW WAT   273    TARGET    12  C11 SPI F  99    DISTANCE (A)  27.510
WATER 1939   OW WAT   273    TARGET    13  C12 SPI F  99    DISTANCE (A)  28.921
WATER 1939   OW WAT   273    TARGET    14  C13 SPI F  99    DISTANCE (A)  29.274
WATER 1939   OW WAT   273    TARGET    15  C14 SPI F  99    DISTANCE (A)  27.694
WATER 1939   OW WAT   273    TARGET    16  C15 SPI F  99    DISTANCE (A)  28.681
WATER 1940   OW WAT   274    TARGET     1   C1 SPI F  99    DISTANCE (A)  12.211
WATER 1940   OW WAT   274    TARGET     2   N1 SPI F  99    DISTANCE (A)  10.939
WATER 1940   OW WAT   274    TARGET     3   C2 SPI F  99    DISTANCE (A)  12.113
WATER 1940   OW WAT   274    TARGET     4   C3 SPI F  99    DISTANCE (A)  13.550
WATER 1940   OW WAT   274    TARGET     5   C4 SPI F  99    DISTANCE (A)  14.306
WATER 1940   OW WAT   274    TARGET     6   C5 SPI F  99    DISTANCE (A)  14.241
WATER 1940   OW WAT   274    TARGET     7   C6 SPI F  99    DISTANCE (A)  12.881
WATER 1940   OW WAT   274    TARGET     8   C7 SPI F  99    DISTANCE (A)  15.803
WATER 1940   OW WAT   274    TARGET     9   C8 SPI F  99    DISTANCE (A)  16.092
WATER 1940   OW WAT   274    TARGET    10   C9 SPI F  99    DISTANCE (A)  15.725
WATER 1940   OW WAT   274    TARGET    11  C10 SPI F  99    DISTANCE (A)  14.235
WATER 1940   OW WAT   274    TARGET    12  C11 SPI F  99    DISTANCE (A)  13.917
WATER 1940   OW WAT   274    TARGET    13  C12 SPI F  99    DISTANCE (A)  16.319
WATER 1940   OW WAT   274    TARGET    14  C13 SPI F  99    DISTANCE (A)  16.580
WATER 1940   OW WAT   274    TARGET    15  C14 SPI F  99    DISTANCE (A)  16.669
WATER 1940   OW WAT   274    TARGET    16  C15 SPI F  99    DISTANCE (A)  14.883
WATER 1941   OW WAT   275    TARGET     1   C1 SPI F  99    DISTANCE (A)  16.793
WATER 1941   OW WAT   275    TARGET     2   N1 SPI F  99    DISTANCE (A)  15.982
WATER 1941   OW WAT   275    TARGET     3   C2 SPI F  99    DISTANCE (A)  16.160
WATER 1941   OW WAT   275    TARGET     4   C3 SPI F  99    DISTANCE (A)  17.169
WATER 1941   OW WAT   275    TARGET     5   C4 SPI F  99    DISTANCE (A)  18.577
WATER 1941   OW WAT   275    TARGET     6   C5 SPI F  99    DISTANCE (A)  19.034
WATER 1941   OW WAT   275    TARGET     7   C6 SPI F  99    DISTANCE (A)  18.138
WATER 1941   OW WAT   275    TARGET     8   C7 SPI F  99    DISTANCE (A)  19.606
WATER 1941   OW WAT   275    TARGET     9   C8 SPI F  99    DISTANCE (A)  19.332
WATER 1941   OW WAT   275    TARGET    10   C9 SPI F  99    DISTANCE (A)  19.419
WATER 1941   OW WAT   275    TARGET    11  C10 SPI F  99    DISTANCE (A)  18.415
WATER 1941   OW WAT   275    TARGET    12  C11 SPI F  99    DISTANCE (A)  18.703
WATER 1941   OW WAT   275    TARGET    13  C12 SPI F  99    DISTANCE (A)  21.101
WATER 1941   OW WAT   275    TARGET    14  C13 SPI F  99    DISTANCE (A)  20.829
WATER 1941   OW WAT   275    TARGET    15  C14 SPI F  99    DISTANCE (A)  21.010
WATER 1941   OW WAT   275    TARGET    16  C15 SPI F  99    DISTANCE (A)  20.168
WATER 1942   OW WAT   276    TARGET     1   C1 SPI F  99    DISTANCE (A)  12.053
WATER 1942   OW WAT   276    TARGET     2   N1 SPI F  99    DISTANCE (A)  10.981
WATER 1942   OW WAT   276    TARGET     3   C2 SPI F  99    DISTANCE (A)  13.056
WATER 1942   OW WAT   276    TARGET     4   C3 SPI F  99    DISTANCE (A)  14.207
WATER 1942   OW WAT   276    TARGET     5   C4 SPI F  99    DISTANCE (A)  13.931
WATER 1942   OW WAT   276    TARGET     6   C5 SPI F  99    DISTANCE (A)  12.864
WATER 1942   OW WAT   276    TARGET     7   C6 SPI F  99    DISTANCE (A)  11.574
WATER 1942   OW WAT   276    TARGET     8   C7 SPI F  99    DISTANCE (A)  15.261
WATER 1942   OW WAT   276    TARGET     9   C8 SPI F  99    DISTANCE (A)  16.398
WATER 1942   OW WAT   276    TARGET    10   C9 SPI F  99    DISTANCE (A)  16.175
WATER 1942   OW WAT   276    TARGET    11  C10 SPI F  99    DISTANCE (A)  14.927
WATER 1942   OW WAT   276    TARGET    12  C11 SPI F  99    DISTANCE (A)  13.677
WATER 1942   OW WAT   276    TARGET    13  C12 SPI F  99    DISTANCE (A)  14.990
WATER 1942   OW WAT   276    TARGET    14  C13 SPI F  99    DISTANCE (A)  16.131
WATER 1942   OW WAT   276    TARGET    15  C14 SPI F  99    DISTANCE (A)  15.237
WATER 1942   OW WAT   276    TARGET    16  C15 SPI F  99    DISTANCE (A)  13.638
WATER 1943   OW WAT   277    TARGET     1   C1 SPI F  99    DISTANCE (A)  14.700
WATER 1943   OW WAT   277    TARGET     2   N1 SPI F  99    DISTANCE (A)  13.232
WATER 1943   OW WAT   277    TARGET     3   C2 SPI F  99    DISTANCE (A)  15.578
WATER 1943   OW WAT   277    TARGET     4   C3 SPI F  99    DISTANCE (A)  17.030
WATER 1943   OW WAT   277    TARGET     5   C4 SPI F  99    DISTANCE (A)  17.527
WATER 1943   OW WAT   277    TARGET     6   C5 SPI F  99    DISTANCE (A)  16.614
WATER 1943   OW WAT   277    TARGET     7   C6 SPI F  99    DISTANCE (A)  15.126
WATER 1943   OW WAT   277    TARGET     8   C7 SPI F  99    DISTANCE (A)  18.950
WATER 1943   OW WAT   277    TARGET     9   C8 SPI F  99    DISTANCE (A)  19.929
WATER 1943   OW WAT   277    TARGET    10   C9 SPI F  99    DISTANCE (A)  20.093
WATER 1943   OW WAT   277    TARGET    11  C10 SPI F  99    DISTANCE (A)  18.783
WATER 1943   OW WAT   277    TARGET    12  C11 SPI F  99    DISTANCE (A)  17.743
WATER 1943   OW WAT   277    TARGET    13  C12 SPI F  99    DISTANCE (A)  19.741
WATER 1943   OW WAT   277    TARGET    14  C13 SPI F  99    DISTANCE (A)  20.663
WATER 1943   OW WAT   277    TARGET    15  C14 SPI F  99    DISTANCE (A)  19.574
WATER 1943   OW WAT   277    TARGET    16  C15 SPI F  99    DISTANCE (A)  18.399
WATER 1944   OW WAT   278    TARGET     1   C1 SPI F  99    DISTANCE (A)  22.956
WATER 1944   OW WAT   278    TARGET     2   N1 SPI F  99    DISTANCE (A)  23.323
WATER 1944   OW WAT   278    TARGET     3   C2 SPI F  99    DISTANCE (A)  22.570
WATER 1944   OW WAT   278    TARGET     4   C3 SPI F  99    DISTANCE (A)  22.280
WATER 1944   OW WAT   278    TARGET     5   C4 SPI F  99    DISTANCE (A)  23.465
WATER 1944   OW WAT   278    TARGET     6   C5 SPI F  99    DISTANCE (A)  23.882
WATER 1944   OW WAT   278    TARGET     7   C6 SPI F  99    DISTANCE (A)  24.169
WATER 1944   OW WAT   278    TARGET     8   C7 SPI F  99    DISTANCE (A)  23.128
WATER 1944   OW WAT   278    TARGET     9   C8 SPI F  99    DISTANCE (A)  22.777
WATER 1944   OW WAT   278    TARGET    10   C9 SPI F  99    DISTANCE (A)  23.992
WATER 1944   OW WAT   278    TARGET    11  C10 SPI F  99    DISTANCE (A)  24.366
WATER 1944   OW WAT   278    TARGET    12  C11 SPI F  99    DISTANCE (A)  24.675
WATER 1944   OW WAT   278    TARGET    13  C12 SPI F  99    DISTANCE (A)  25.530
WATER 1944   OW WAT   278    TARGET    14  C13 SPI F  99    DISTANCE (A)  25.206
WATER 1944   OW WAT   278    TARGET    15  C14 SPI F  99    DISTANCE (A)  24.378
WATER 1944   OW WAT   278    TARGET    16  C15 SPI F  99    DISTANCE (A)  25.860
WATER 1945   OW WAT   279    TARGET     1   C1 SPI F  99    DISTANCE (A)  18.433
WATER 1945   OW WAT   279    TARGET     2   N1 SPI F  99    DISTANCE (A)  19.505
WATER 1945   OW WAT   279    TARGET     3   C2 SPI F  99    DISTANCE (A)  18.787
WATER 1945   OW WAT   279    TARGET     4   C3 SPI F  99    DISTANCE (A)  17.833
WATER 1945   OW WAT   279    TARGET     5   C4 SPI F  99    DISTANCE (A)  16.345
WATER 1945   OW WAT   279    TARGET     6   C5 SPI F  99    DISTANCE (A)  16.031
WATER 1945   OW WAT   279    TARGET     7   C6 SPI F  99    DISTANCE (A)  17.076
WATER 1945   OW WAT   279    TARGET     8   C7 SPI F  99    DISTANCE (A)  15.518
WATER 1945   OW WAT   279    TARGET     9   C8 SPI F  99    DISTANCE (A)  16.051
WATER 1945   OW WAT   279    TARGET    10   C9 SPI F  99    DISTANCE (A)  15.916
WATER 1945   OW WAT   279    TARGET    11  C10 SPI F  99    DISTANCE (A)  16.680
WATER 1945   OW WAT   279    TARGET    12  C11 SPI F  99    DISTANCE (A)  16.171
WATER 1945   OW WAT   279    TARGET    13  C12 SPI F  99    DISTANCE (A)  13.843
WATER 1945   OW WAT   279    TARGET    14  C13 SPI F  99    DISTANCE (A)  14.457
WATER 1945   OW WAT   279    TARGET    15  C14 SPI F  99    DISTANCE (A)  14.013
WATER 1945   OW WAT   279    TARGET    16  C15 SPI F  99    DISTANCE (A)  14.733
WATER 1946   OW WAT   280    TARGET     1   C1 SPI F  99    DISTANCE (A)  22.295
WATER 1946   OW WAT   280    TARGET     2   N1 SPI F  99    DISTANCE (A)  23.514
WATER 1946   OW WAT   280    TARGET     3   C2 SPI F  99    DISTANCE (A)  21.894
WATER 1946   OW WAT   280    TARGET     4   C3 SPI F  99    DISTANCE (A)  20.749
WATER 1946   OW WAT   280    TARGET     5   C4 SPI F  99    DISTANCE (A)  19.482
WATER 1946   OW WAT   280    TARGET     6   C5 SPI F  99    DISTANCE (A)  20.022
WATER 1946   OW WAT   280    TARGET     7   C6 SPI F  99    DISTANCE (A)  21.194
WATER 1946   OW WAT   280    TARGET     8   C7 SPI F  99    DISTANCE (A)  18.536
WATER 1946   OW WAT   280    TARGET     9   C8 SPI F  99    DISTANCE (A)  18.153
WATER 1946   OW WAT   280    TARGET    10   C9 SPI F  99    DISTANCE (A)  17.425
WATER 1946   OW WAT   280    TARGET    11  C10 SPI F  99    DISTANCE (A)  18.367
WATER 1946   OW WAT   280    TARGET    12  C11 SPI F  99    DISTANCE (A)  18.756
WATER 1946   OW WAT   280    TARGET    13  C12 SPI F  99    DISTANCE (A)  16.524
WATER 1946   OW WAT   280    TARGET    14  C13 SPI F  99    DISTANCE (A)  16.117
WATER 1946   OW WAT   280    TARGET    15  C14 SPI F  99    DISTANCE (A)  17.298
WATER 1946   OW WAT   280    TARGET    16  C15 SPI F  99    DISTANCE (A)  17.535
WATER 1947   OW WAT   281    TARGET     1   C1 SPI F  99    DISTANCE (A)  16.913
WATER 1947   OW WAT   281    TARGET     2   N1 SPI F  99    DISTANCE (A)  17.421
WATER 1947   OW WAT   281    TARGET     3   C2 SPI F  99    DISTANCE (A)  16.860
WATER 1947   OW WAT   281    TARGET     4   C3 SPI F  99    DISTANCE (A)  16.569
WATER 1947   OW WAT   281    TARGET     5   C4 SPI F  99    DISTANCE (A)  15.270
WATER 1947   OW WAT   281    TARGET     6   C5 SPI F  99    DISTANCE (A)  15.319
WATER 1947   OW WAT   281    TARGET     7   C6 SPI F  99    DISTANCE (A)  15.616
WATER 1947   OW WAT   281    TARGET     8   C7 SPI F  99    DISTANCE (A)  15.394
WATER 1947   OW WAT   281    TARGET     9   C8 SPI F  99    DISTANCE (A)  15.609
WATER 1947   OW WAT   281    TARGET    10   C9 SPI F  99    DISTANCE (A)  14.436
WATER 1947   OW WAT   281    TARGET    11  C10 SPI F  99    DISTANCE (A)  14.238
WATER 1947   OW WAT   281    TARGET    12  C11 SPI F  99    DISTANCE (A)  14.024
WATER 1947   OW WAT   281    TARGET    13  C12 SPI F  99    DISTANCE (A)  12.931
WATER 1947   OW WAT   281    TARGET    14  C13 SPI F  99    DISTANCE (A)  13.196
WATER 1947   OW WAT   281    TARGET    15  C14 SPI F  99    DISTANCE (A)  14.241
WATER 1947   OW WAT   281    TARGET    16  C15 SPI F  99    DISTANCE (A)  12.737
WATER 1948   OW WAT   282    TARGET     1   C1 SPI F  99    DISTANCE (A)  13.226
WATER 1948   OW WAT   282    TARGET     2   N1 SPI F  99    DISTANCE (A)  12.134
WATER 1948   OW WAT   282    TARGET     3   C2 SPI F  99    DISTANCE (A)  12.902
WATER 1948   OW WAT   282    TARGET     4   C3 SPI F  99    DISTANCE (A)  14.212
WATER 1948   OW WAT   282    TARGET     5   C4 SPI F  99    DISTANCE (A)  14.867
WATER 1948   OW WAT   282    TARGET     6   C5 SPI F  99    DISTANCE (A)  15.005
WATER 1948   OW WAT   282    TARGET     7   C6 SPI F  99    DISTANCE (A)  13.767
WATER 1948   OW WAT   282    TARGET     8   C7 SPI F  99    DISTANCE (A)  16.315
WATER 1948   OW WAT   282    TARGET     9   C8 SPI F  99    DISTANCE (A)  16.424
WATER 1948   OW WAT   282    TARGET    10   C9 SPI F  99    DISTANCE (A)  15.821
WATER 1948   OW WAT   282    TARGET    11  C10 SPI F  99    DISTANCE (A)  14.327
WATER 1948   OW WAT   282    TARGET    12  C11 SPI F  99    DISTANCE (A)  14.217
WATER 1948   OW WAT   282    TARGET    13  C12 SPI F  99    DISTANCE (A)  16.525
WATER 1948   OW WAT   282    TARGET    14  C13 SPI F  99    DISTANCE (A)  16.615
WATER 1948   OW WAT   282    TARGET    15  C14 SPI F  99    DISTANCE (A)  17.100
WATER 1948   OW WAT   282    TARGET    16  C15 SPI F  99    DISTANCE (A)  15.100
WATER 1949   OW WAT   283    TARGET     1   C1 SPI F  99    DISTANCE (A)  18.229
WATER 1949   OW WAT   283    TARGET     2   N1 SPI F  99    DISTANCE (A)  18.869
WATER 1949   OW WAT   283    TARGET     3   C2 SPI F  99    DISTANCE (A)  18.635
WATER 1949   OW WAT   283    TARGET     4   C3 SPI F  99    DISTANCE (A)  18.077
WATER 1949   OW WAT   283    TARGET     5   C4 SPI F  99    DISTANCE (A)  18.514
WATER 1949   OW WAT   283    TARGET     6   C5 SPI F  99    DISTANCE (A)  18.193
WATER 1949   OW WAT   283    TARGET     7   C6 SPI F  99    DISTANCE (A)  18.762
WATER 1949   OW WAT   283    TARGET     8   C7 SPI F  99    DISTANCE (A)  17.872
WATER 1949   OW WAT   283    TARGET     9   C8 SPI F  99    DISTANCE (A)  18.304
WATER 1949   OW WAT   283    TARGET    10   C9 SPI F  99    DISTANCE (A)  19.831
WATER 1949   OW WAT   283    TARGET    11  C10 SPI F  99    DISTANCE (A)  20.454
WATER 1949   OW WAT   283    TARGET    12  C11 SPI F  99    DISTANCE (A)  20.045
WATER 1949   OW WAT   283    TARGET    13  C12 SPI F  99    DISTANCE (A)  19.977
WATER 1949   OW WAT   283    TARGET    14  C13 SPI F  99    DISTANCE (A)  20.362
WATER 1949   OW WAT   283    TARGET    15  C14 SPI F  99    DISTANCE (A)  18.456
WATER 1949   OW WAT   283    TARGET    16  C15 SPI F  99    DISTANCE (A)  20.577
WATER 1950   OW WAT   284    TARGET     1   C1 SPI F  99    DISTANCE (A)  24.366
WATER 1950   OW WAT   284    TARGET     2   N1 SPI F  99    DISTANCE (A)  23.512
WATER 1950   OW WAT   284    TARGET     3   C2 SPI F  99    DISTANCE (A)  25.493
WATER 1950   OW WAT   284    TARGET     4   C3 SPI F  99    DISTANCE (A)  26.349
WATER 1950   OW WAT   284    TARGET     5   C4 SPI F  99    DISTANCE (A)  26.959
WATER 1950   OW WAT   284    TARGET     6   C5 SPI F  99    DISTANCE (A)  25.843
WATER 1950   OW WAT   284    TARGET     7   C6 SPI F  99    DISTANCE (A)  24.982
WATER 1950   OW WAT   284    TARGET     8   C7 SPI F  99    DISTANCE (A)  27.681
WATER 1950   OW WAT   284    TARGET     9   C8 SPI F  99    DISTANCE (A)  28.806
WATER 1950   OW WAT   284    TARGET    10   C9 SPI F  99    DISTANCE (A)  29.830
WATER 1950   OW WAT   284    TARGET    11  C10 SPI F  99    DISTANCE (A)  29.210
WATER 1950   OW WAT   284    TARGET    12  C11 SPI F  99    DISTANCE (A)  28.087
WATER 1950   OW WAT   284    TARGET    13  C12 SPI F  99    DISTANCE (A)  29.406
WATER 1950   OW WAT   284    TARGET    14  C13 SPI F  99    DISTANCE (A)  30.452
WATER 1950   OW WAT   284    TARGET    15  C14 SPI F  99    DISTANCE (A)  28.365
WATER 1950   OW WAT   284    TARGET    16  C15 SPI F  99    DISTANCE (A)  28.761
WATER 1951   OW WAT   285    TARGET     1   C1 SPI F  99    DISTANCE (A)  14.084
WATER 1951   OW WAT   285    TARGET     2   N1 SPI F  99    DISTANCE (A)  13.781
WATER 1951   OW WAT   285    TARGET     3   C2 SPI F  99    DISTANCE (A)  14.780
WATER 1951   OW WAT   285    TARGET     4   C3 SPI F  99    DISTANCE (A)  15.299
WATER 1951   OW WAT   285    TARGET     5   C4 SPI F  99    DISTANCE (A)  14.311
WATER 1951   OW WAT   285    TARGET     6   C5 SPI F  99    DISTANCE (A)  13.508
WATER 1951   OW WAT   285    TARGET     7   C6 SPI F  99    DISTANCE (A)  12.902
WATER 1951   OW WAT   285    TARGET     8   C7 SPI F  99    DISTANCE (A)  15.192
WATER 1951   OW WAT   285    TARGET     9   C8 SPI F  99    DISTANCE (A)  16.158
WATER 1951   OW WAT   285    TARGET    10   C9 SPI F  99    DISTANCE (A)  15.473
WATER 1951   OW WAT   285    TARGET    11  C10 SPI F  99    DISTANCE (A)  14.574
WATER 1951   OW WAT   285    TARGET    12  C11 SPI F  99    DISTANCE (A)  13.514
WATER 1951   OW WAT   285    TARGET    13  C12 SPI F  99    DISTANCE (A)  13.664
WATER 1951   OW WAT   285    TARGET    14  C13 SPI F  99    DISTANCE (A)  14.725
WATER 1951   OW WAT   285    TARGET    15  C14 SPI F  99    DISTANCE (A)  14.448
WATER 1951   OW WAT   285    TARGET    16  C15 SPI F  99    DISTANCE (A)  12.657
WATER 1952   OW WAT   286    TARGET     1   C1 SPI F  99    DISTANCE (A)  17.684
WATER 1952   OW WAT   286    TARGET     2   N1 SPI F  99    DISTANCE (A)  18.989
WATER 1952   OW WAT   286    TARGET     3   C2 SPI F  99    DISTANCE (A)  17.542
WATER 1952   OW WAT   286    TARGET     4   C3 SPI F  99    DISTANCE (A)  16.309
WATER 1952   OW WAT   286    TARGET     5   C4 SPI F  99    DISTANCE (A)  14.970
WATER 1952   OW WAT   286    TARGET     6   C5 SPI F  99    DISTANCE (A)  15.250
WATER 1952   OW WAT   286    TARGET     7   C6 SPI F  99    DISTANCE (A)  16.553
WATER 1952   OW WAT   286    TARGET     8   C7 SPI F  99    DISTANCE (A)  13.853
WATER 1952   OW WAT   286    TARGET     9   C8 SPI F  99    DISTANCE (A)  13.785
WATER 1952   OW WAT   286    TARGET    10   C9 SPI F  99    DISTANCE (A)  13.482
WATER 1952   OW WAT   286    TARGET    11  C10 SPI F  99    DISTANCE (A)  14.577
WATER 1952   OW WAT   286    TARGET    12  C11 SPI F  99    DISTANCE (A)  14.644
WATER 1952   OW WAT   286    TARGET    13  C12 SPI F  99    DISTANCE (A)  12.159
WATER 1952   OW WAT   286    TARGET    14  C13 SPI F  99    DISTANCE (A)  12.108
WATER 1952   OW WAT   286    TARGET    15  C14 SPI F  99    DISTANCE (A)  12.506
WATER 1952   OW WAT   286    TARGET    16  C15 SPI F  99    DISTANCE (A)  13.380
WATER 1953   OW WAT   287    TARGET     1   C1 SPI F  99    DISTANCE (A)  22.069
WATER 1953   OW WAT   287    TARGET     2   N1 SPI F  99    DISTANCE (A)  20.624
WATER 1953   OW WAT   287    TARGET     3   C2 SPI F  99    DISTANCE (A)  22.746
WATER 1953   OW WAT   287    TARGET     4   C3 SPI F  99    DISTANCE (A)  24.189
WATER 1953   OW WAT   287    TARGET     5   C4 SPI F  99    DISTANCE (A)  25.027
WATER 1953   OW WAT   287    TARGET     6   C5 SPI F  99    DISTANCE (A)  24.285
WATER 1953   OW WAT   287    TARGET     7   C6 SPI F  99    DISTANCE (A)  22.855
WATER 1953   OW WAT   287    TARGET     8   C7 SPI F  99    DISTANCE (A)  26.385
WATER 1953   OW WAT   287    TARGET     9   C8 SPI F  99    DISTANCE (A)  27.191
WATER 1953   OW WAT   287    TARGET    10   C9 SPI F  99    DISTANCE (A)  27.517
WATER 1953   OW WAT   287    TARGET    11  C10 SPI F  99    DISTANCE (A)  26.255
WATER 1953   OW WAT   287    TARGET    12  C11 SPI F  99    DISTANCE (A)  25.419
WATER 1953   OW WAT   287    TARGET    13  C12 SPI F  99    DISTANCE (A)  27.609
WATER 1953   OW WAT   287    TARGET    14  C13 SPI F  99    DISTANCE (A)  28.358
WATER 1953   OW WAT   287    TARGET    15  C14 SPI F  99    DISTANCE (A)  27.281
WATER 1953   OW WAT   287    TARGET    16  C15 SPI F  99    DISTANCE (A)  26.341
WATER 1954   OW WAT   288    TARGET     1   C1 SPI F  99    DISTANCE (A)  22.206
WATER 1954   OW WAT   288    TARGET     2   N1 SPI F  99    DISTANCE (A)  21.420
WATER 1954   OW WAT   288    TARGET     3   C2 SPI F  99    DISTANCE (A)  22.550
WATER 1954   OW WAT   288    TARGET     4   C3 SPI F  99    DISTANCE (A)  23.393
WATER 1954   OW WAT   288    TARGET     5   C4 SPI F  99    DISTANCE (A)  24.668
WATER 1954   OW WAT   288    TARGET     6   C5 SPI F  99    DISTANCE (A)  24.298
WATER 1954   OW WAT   288    TARGET     7   C6 SPI F  99    DISTANCE (A)  23.503
WATER 1954   OW WAT   288    TARGET     8   C7 SPI F  99    DISTANCE (A)  25.379
WATER 1954   OW WAT   288    TARGET     9   C8 SPI F  99    DISTANCE (A)  25.822
WATER 1954   OW WAT   288    TARGET    10   C9 SPI F  99    DISTANCE (A)  26.801
WATER 1954   OW WAT   288    TARGET    11  C10 SPI F  99    DISTANCE (A)  26.186
WATER 1954   OW WAT   288    TARGET    12  C11 SPI F  99    DISTANCE (A)  25.735
WATER 1954   OW WAT   288    TARGET    13  C12 SPI F  99    DISTANCE (A)  27.626
WATER 1954   OW WAT   288    TARGET    14  C13 SPI F  99    DISTANCE (A)  28.016
WATER 1954   OW WAT   288    TARGET    15  C14 SPI F  99    DISTANCE (A)  26.668
WATER 1954   OW WAT   288    TARGET    16  C15 SPI F  99    DISTANCE (A)  27.009
WATER 1955   OW WAT   289    TARGET     1   C1 SPI F  99    DISTANCE (A)  17.260
WATER 1955   OW WAT   289    TARGET     2   N1 SPI F  99    DISTANCE (A)  18.295
WATER 1955   OW WAT   289    TARGET     3   C2 SPI F  99    DISTANCE (A)  17.726
WATER 1955   OW WAT   289    TARGET     4   C3 SPI F  99    DISTANCE (A)  16.762
WATER 1955   OW WAT   289    TARGET     5   C4 SPI F  99    DISTANCE (A)  16.534
WATER 1955   OW WAT   289    TARGET     6   C5 SPI F  99    DISTANCE (A)  16.162
WATER 1955   OW WAT   289    TARGET     7   C6 SPI F  99    DISTANCE (A)  17.169
WATER 1955   OW WAT   289    TARGET     8   C7 SPI F  99    DISTANCE (A)  15.485
WATER 1955   OW WAT   289    TARGET     9   C8 SPI F  99    DISTANCE (A)  16.009
WATER 1955   OW WAT   289    TARGET    10   C9 SPI F  99    DISTANCE (A)  17.381
WATER 1955   OW WAT   289    TARGET    11  C10 SPI F  99    DISTANCE (A)  18.344
WATER 1955   OW WAT   289    TARGET    12  C11 SPI F  99    DISTANCE (A)  17.868
WATER 1955   OW WAT   289    TARGET    13  C12 SPI F  99    DISTANCE (A)  16.835
WATER 1955   OW WAT   289    TARGET    14  C13 SPI F  99    DISTANCE (A)  17.325
WATER 1955   OW WAT   289    TARGET    15  C14 SPI F  99    DISTANCE (A)  15.414
WATER 1955   OW WAT   289    TARGET    16  C15 SPI F  99    DISTANCE (A)  17.816
WATER 1956   OW WAT   290    TARGET     1   C1 SPI F  99    DISTANCE (A)  19.194
WATER 1956   OW WAT   290    TARGET     2   N1 SPI F  99    DISTANCE (A)  20.594
WATER 1956   OW WAT   290    TARGET     3   C2 SPI F  99    DISTANCE (A)  18.191
WATER 1956   OW WAT   290    TARGET     4   C3 SPI F  99    DISTANCE (A)  16.777
WATER 1956   OW WAT   290    TARGET     5   C4 SPI F  99    DISTANCE (A)  16.450
WATER 1956   OW WAT   290    TARGET     6   C5 SPI F  99    DISTANCE (A)  17.670
WATER 1956   OW WAT   290    TARGET     7   C6 SPI F  99    DISTANCE (A)  19.015
WATER 1956   OW WAT   290    TARGET     8   C7 SPI F  99    DISTANCE (A)  15.169
WATER 1956   OW WAT   290    TARGET     9   C8 SPI F  99    DISTANCE (A)  13.946
WATER 1956   OW WAT   290    TARGET    10   C9 SPI F  99    DISTANCE (A)  13.842
WATER 1956   OW WAT   290    TARGET    11  C10 SPI F  99    DISTANCE (A)  15.207
WATER 1956   OW WAT   290    TARGET    12  C11 SPI F  99    DISTANCE (A)  16.334
WATER 1956   OW WAT   290    TARGET    13  C12 SPI F  99    DISTANCE (A)  14.919
WATER 1956   OW WAT   290    TARGET    14  C13 SPI F  99    DISTANCE (A)  13.695
WATER 1956   OW WAT   290    TARGET    15  C14 SPI F  99    DISTANCE (A)  15.010
WATER 1956   OW WAT   290    TARGET    16  C15 SPI F  99    DISTANCE (A)  16.195
WATER 1957   OW WAT   291    TARGET     1   C1 SPI F  99    DISTANCE (A)  16.285
WATER 1957   OW WAT   291    TARGET     2   N1 SPI F  99    DISTANCE (A)  16.246
WATER 1957   OW WAT   291    TARGET     3   C2 SPI F  99    DISTANCE (A)  15.604
WATER 1957   OW WAT   291    TARGET     4   C3 SPI F  99    DISTANCE (A)  15.823
WATER 1957   OW WAT   291    TARGET     5   C4 SPI F  99    DISTANCE (A)  17.318
WATER 1957   OW WAT   291    TARGET     6   C5 SPI F  99    DISTANCE (A)  17.920
WATER 1957   OW WAT   291    TARGET     7   C6 SPI F  99    DISTANCE (A)  17.741
WATER 1957   OW WAT   291    TARGET     8   C7 SPI F  99    DISTANCE (A)  17.573
WATER 1957   OW WAT   291    TARGET     9   C8 SPI F  99    DISTANCE (A)  17.110
WATER 1957   OW WAT   291    TARGET    10   C9 SPI F  99    DISTANCE (A)  17.896
WATER 1957   OW WAT   291    TARGET    11  C10 SPI F  99    DISTANCE (A)  17.694
WATER 1957   OW WAT   291    TARGET    12  C11 SPI F  99    DISTANCE (A)  18.130
WATER 1957   OW WAT   291    TARGET    13  C12 SPI F  99    DISTANCE (A)  19.809
WATER 1957   OW WAT   291    TARGET    14  C13 SPI F  99    DISTANCE (A)  19.387
WATER 1957   OW WAT   291    TARGET    15  C14 SPI F  99    DISTANCE (A)  19.086
WATER 1957   OW WAT   291    TARGET    16  C15 SPI F  99    DISTANCE (A)  19.606
WATER 1958   OW WAT   292    TARGET     1   C1 SPI F  99    DISTANCE (A)  10.571
WATER 1958   OW WAT   292    TARGET     2   N1 SPI F  99    DISTANCE (A)   9.225
WATER 1958   OW WAT   292    TARGET     3   C2 SPI F  99    DISTANCE (A)  11.431
WATER 1958   OW WAT   292    TARGET     4   C3 SPI F  99    DISTANCE (A)  12.807
WATER 1958   OW WAT   292    TARGET     5   C4 SPI F  99    DISTANCE (A)  12.937
WATER 1958   OW WAT   292    TARGET     6   C5 SPI F  99    DISTANCE (A)  12.036
WATER 1958   OW WAT   292    TARGET     7   C6 SPI F  99    DISTANCE (A)  10.559
WATER 1958   OW WAT   292    TARGET     8   C7 SPI F  99    DISTANCE (A)  14.405
WATER 1958   OW WAT   292    TARGET     9   C8 SPI F  99    DISTANCE (A)  15.400
WATER 1958   OW WAT   292    TARGET    10   C9 SPI F  99    DISTANCE (A)  15.275
WATER 1958   OW WAT   292    TARGET    11  C10 SPI F  99    DISTANCE (A)  13.910
WATER 1958   OW WAT   292    TARGET    12  C11 SPI F  99    DISTANCE (A)  12.807
WATER 1958   OW WAT   292    TARGET    13  C12 SPI F  99    DISTANCE (A)  14.624
WATER 1958   OW WAT   292    TARGET    14  C13 SPI F  99    DISTANCE (A)  15.588
WATER 1958   OW WAT   292    TARGET    15  C14 SPI F  99    DISTANCE (A)  14.758
WATER 1958   OW WAT   292    TARGET    16  C15 SPI F  99    DISTANCE (A)  13.191
WATER 1959   OW WAT   293    TARGET     1   C1 SPI F  99    DISTANCE (A)  10.539
WATER 1959   OW WAT   293    TARGET     2   N1 SPI F  99    DISTANCE (A)   9.570
WATER 1959   OW WAT   293    TARGET     3   C2 SPI F  99    DISTANCE (A)  11.095
WATER 1959   OW WAT   293    TARGET     4   C3 SPI F  99    DISTANCE (A)  12.239
WATER 1959   OW WAT   293    TARGET     5   C4 SPI F  99    DISTANCE (A)  11.990
WATER 1959   OW WAT   293    TARGET     6   C5 SPI F  99    DISTANCE (A)  11.335
WATER 1959   OW WAT   293    TARGET     7   C6 SPI F  99    DISTANCE (A)  10.080
WATER 1959   OW WAT   293    TARGET     8   C7 SPI F  99    DISTANCE (A)  13.399
WATER 1959   OW WAT   293    TARGET     9   C8 SPI F  99    DISTANCE (A)  14.228
WATER 1959   OW WAT   293    TARGET    10   C9 SPI F  99    DISTANCE (A)  13.668
WATER 1959   OW WAT   293    TARGET    11  C10 SPI F  99    DISTANCE (A)  12.278
WATER 1959   OW WAT   293    TARGET    12  C11 SPI F  99    DISTANCE (A)  11.323
WATER 1959   OW WAT   293    TARGET    13  C12 SPI F  99    DISTANCE (A)  12.840
WATER 1959   OW WAT   293    TARGET    14  C13 SPI F  99    DISTANCE (A)  13.689
WATER 1959   OW WAT   293    TARGET    15  C14 SPI F  99    DISTANCE (A)  13.440
WATER 1959   OW WAT   293    TARGET    16  C15 SPI F  99    DISTANCE (A)  11.357
WATER 1960   OW WAT   294    TARGET     1   C1 SPI F  99    DISTANCE (A)  17.530
WATER 1960   OW WAT   294    TARGET     2   N1 SPI F  99    DISTANCE (A)  16.571
WATER 1960   OW WAT   294    TARGET     3   C2 SPI F  99    DISTANCE (A)  18.953
WATER 1960   OW WAT   294    TARGET     4   C3 SPI F  99    DISTANCE (A)  19.923
WATER 1960   OW WAT   294    TARGET     5   C4 SPI F  99    DISTANCE (A)  19.879
WATER 1960   OW WAT   294    TARGET     6   C5 SPI F  99    DISTANCE (A)  18.444
WATER 1960   OW WAT   294    TARGET     7   C6 SPI F  99    DISTANCE (A)  17.395
WATER 1960   OW WAT   294    TARGET     8   C7 SPI F  99    DISTANCE (A)  20.847
WATER 1960   OW WAT   294    TARGET     9   C8 SPI F  99    DISTANCE (A)  22.268
WATER 1960   OW WAT   294    TARGET    10   C9 SPI F  99    DISTANCE (A)  22.789
WATER 1960   OW WAT   294    TARGET    11  C10 SPI F  99    DISTANCE (A)  21.931
WATER 1960   OW WAT   294    TARGET    12  C11 SPI F  99    DISTANCE (A)  20.483
WATER 1960   OW WAT   294    TARGET    13  C12 SPI F  99    DISTANCE (A)  21.509
WATER 1960   OW WAT   294    TARGET    14  C13 SPI F  99    DISTANCE (A)  22.874
WATER 1960   OW WAT   294    TARGET    15  C14 SPI F  99    DISTANCE (A)  20.961
WATER 1960   OW WAT   294    TARGET    16  C15 SPI F  99    DISTANCE (A)  20.593
WATER 1961   OW WAT   295    TARGET     1   C1 SPI F  99    DISTANCE (A)  20.010
WATER 1961   OW WAT   295    TARGET     2   N1 SPI F  99    DISTANCE (A)  20.938
WATER 1961   OW WAT   295    TARGET     3   C2 SPI F  99    DISTANCE (A)  20.191
WATER 1961   OW WAT   295    TARGET     4   C3 SPI F  99    DISTANCE (A)  19.399
WATER 1961   OW WAT   295    TARGET     5   C4 SPI F  99    DISTANCE (A)  17.876
WATER 1961   OW WAT   295    TARGET     6   C5 SPI F  99    DISTANCE (A)  17.733
WATER 1961   OW WAT   295    TARGET     7   C6 SPI F  99    DISTANCE (A)  18.583
WATER 1961   OW WAT   295    TARGET     8   C7 SPI F  99    DISTANCE (A)  17.312
WATER 1961   OW WAT   295    TARGET     9   C8 SPI F  99    DISTANCE (A)  17.669
WATER 1961   OW WAT   295    TARGET    10   C9 SPI F  99    DISTANCE (A)  17.062
WATER 1961   OW WAT   295    TARGET    11  C10 SPI F  99    DISTANCE (A)  17.578
WATER 1961   OW WAT   295    TARGET    12  C11 SPI F  99    DISTANCE (A)  17.229
WATER 1961   OW WAT   295    TARGET    13  C12 SPI F  99    DISTANCE (A)  15.104
WATER 1961   OW WAT   295    TARGET    14  C13 SPI F  99    DISTANCE (A)  15.530
WATER 1961   OW WAT   295    TARGET    15  C14 SPI F  99    DISTANCE (A)  15.801
WATER 1961   OW WAT   295    TARGET    16  C15 SPI F  99    DISTANCE (A)  15.708
WATER 1962   OW WAT   296    TARGET     1   C1 SPI F  99    DISTANCE (A)  19.948
WATER 1962   OW WAT   296    TARGET     2   N1 SPI F  99    DISTANCE (A)  21.315
WATER 1962   OW WAT   296    TARGET     3   C2 SPI F  99    DISTANCE (A)  19.048
WATER 1962   OW WAT   296    TARGET     4   C3 SPI F  99    DISTANCE (A)  17.697
WATER 1962   OW WAT   296    TARGET     5   C4 SPI F  99    DISTANCE (A)  16.996
WATER 1962   OW WAT   296    TARGET     6   C5 SPI F  99    DISTANCE (A)  18.105
WATER 1962   OW WAT   296    TARGET     7   C6 SPI F  99    DISTANCE (A)  19.421
WATER 1962   OW WAT   296    TARGET     8   C7 SPI F  99    DISTANCE (A)  15.821
WATER 1962   OW WAT   296    TARGET     9   C8 SPI F  99    DISTANCE (A)  14.762
WATER 1962   OW WAT   296    TARGET    10   C9 SPI F  99    DISTANCE (A)  14.245
WATER 1962   OW WAT   296    TARGET    11  C10 SPI F  99    DISTANCE (A)  15.493
WATER 1962   OW WAT   296    TARGET    12  C11 SPI F  99    DISTANCE (A)  16.509
WATER 1962   OW WAT   296    TARGET    13  C12 SPI F  99    DISTANCE (A)  14.741
WATER 1962   OW WAT   296    TARGET    14  C13 SPI F  99    DISTANCE (A)  13.624
WATER 1962   OW WAT   296    TARGET    15  C14 SPI F  99    DISTANCE (A)  15.241
WATER 1962   OW WAT   296    TARGET    16  C15 SPI F  99    DISTANCE (A)  15.960
WATER 1963   OW WAT   297    TARGET     1   C1 SPI F  99    DISTANCE (A)  16.627
WATER 1963   OW WAT   297    TARGET     2   N1 SPI F  99    DISTANCE (A)  16.356
WATER 1963   OW WAT   297    TARGET     3   C2 SPI F  99    DISTANCE (A)  16.737
WATER 1963   OW WAT   297    TARGET     4   C3 SPI F  99    DISTANCE (A)  17.243
WATER 1963   OW WAT   297    TARGET     5   C4 SPI F  99    DISTANCE (A)  16.426
WATER 1963   OW WAT   297    TARGET     6   C5 SPI F  99    DISTANCE (A)  16.221
WATER 1963   OW WAT   297    TARGET     7   C6 SPI F  99    DISTANCE (A)  15.667
WATER 1963   OW WAT   297    TARGET     8   C7 SPI F  99    DISTANCE (A)  17.338
WATER 1963   OW WAT   297    TARGET     9   C8 SPI F  99    DISTANCE (A)  17.774
WATER 1963   OW WAT   297    TARGET    10   C9 SPI F  99    DISTANCE (A)  16.618
WATER 1963   OW WAT   297    TARGET    11  C10 SPI F  99    DISTANCE (A)  15.617
WATER 1963   OW WAT   297    TARGET    12  C11 SPI F  99    DISTANCE (A)  15.143
WATER 1963   OW WAT   297    TARGET    13  C12 SPI F  99    DISTANCE (A)  15.509
WATER 1963   OW WAT   297    TARGET    14  C13 SPI F  99    DISTANCE (A)  15.991
WATER 1963   OW WAT   297    TARGET    15  C14 SPI F  99    DISTANCE (A)  16.752
WATER 1963   OW WAT   297    TARGET    16  C15 SPI F  99    DISTANCE (A)  14.453
WATER 1964   OW WAT   298    TARGET     1   C1 SPI F  99    DISTANCE (A)  13.056
WATER 1964   OW WAT   298    TARGET     2   N1 SPI F  99    DISTANCE (A)  12.600
WATER 1964   OW WAT   298    TARGET     3   C2 SPI F  99    DISTANCE (A)  12.520
WATER 1964   OW WAT   298    TARGET     4   C3 SPI F  99    DISTANCE (A)  13.293
WATER 1964   OW WAT   298    TARGET     5   C4 SPI F  99    DISTANCE (A)  13.259
WATER 1964   OW WAT   298    TARGET     6   C5 SPI F  99    DISTANCE (A)  13.650
WATER 1964   OW WAT   298    TARGET     7   C6 SPI F  99    DISTANCE (A)  12.886
WATER 1964   OW WAT   298    TARGET     8   C7 SPI F  99    DISTANCE (A)  14.426
WATER 1964   OW WAT   298    TARGET     9   C8 SPI F  99    DISTANCE (A)  14.343
WATER 1964   OW WAT   298    TARGET    10   C9 SPI F  99    DISTANCE (A)  13.162
WATER 1964   OW WAT   298    TARGET    11  C10 SPI F  99    DISTANCE (A)  11.839
WATER 1964   OW WAT   298    TARGET    12  C11 SPI F  99    DISTANCE (A)  11.964
WATER 1964   OW WAT   298    TARGET    13  C12 SPI F  99    DISTANCE (A)  13.491
WATER 1964   OW WAT   298    TARGET    14  C13 SPI F  99    DISTANCE (A)  13.392
WATER 1964   OW WAT   298    TARGET    15  C14 SPI F  99    DISTANCE (A)  14.646
WATER 1964   OW WAT   298    TARGET    16  C15 SPI F  99    DISTANCE (A)  12.215
WATER 1965   OW WAT   299    TARGET     1   C1 SPI F  99    DISTANCE (A)  22.622
WATER 1965   OW WAT   299    TARGET     2   N1 SPI F  99    DISTANCE (A)  23.805
WATER 1965   OW WAT   299    TARGET     3   C2 SPI F  99    DISTANCE (A)  21.995
WATER 1965   OW WAT   299    TARGET     4   C3 SPI F  99    DISTANCE (A)  20.888
WATER 1965   OW WAT   299    TARGET     5   C4 SPI F  99    DISTANCE (A)  19.772
WATER 1965   OW WAT   299    TARGET     6   C5 SPI F  99    DISTANCE (A)  20.547
WATER 1965   OW WAT   299    TARGET     7   C6 SPI F  99    DISTANCE (A)  21.659
WATER 1965   OW WAT   299    TARGET     8   C7 SPI F  99    DISTANCE (A)  18.910
WATER 1965   OW WAT   299    TARGET     9   C8 SPI F  99    DISTANCE (A)  18.271
WATER 1965   OW WAT   299    TARGET    10   C9 SPI F  99    DISTANCE (A)  17.357
WATER 1965   OW WAT   299    TARGET    11  C10 SPI F  99    DISTANCE (A)  18.230
WATER 1965   OW WAT   299    TARGET    12  C11 SPI F  99    DISTANCE (A)  18.882
WATER 1965   OW WAT   299    TARGET    13  C12 SPI F  99    DISTANCE (A)  16.916
WATER 1965   OW WAT   299    TARGET    14  C13 SPI F  99    DISTANCE (A)  16.224
WATER 1965   OW WAT   299    TARGET    15  C14 SPI F  99    DISTANCE (A)  17.859
WATER 1965   OW WAT   299    TARGET    16  C15 SPI F  99    DISTANCE (A)  17.830
WATER 1966   OW WAT   300    TARGET     1   C1 SPI F  99    DISTANCE (A)  15.894
WATER 1966   OW WAT   300    TARGET     2   N1 SPI F  99    DISTANCE (A)  15.977
WATER 1966   OW WAT   300    TARGET     3   C2 SPI F  99    DISTANCE (A)  15.010
WATER 1966   OW WAT   300    TARGET     4   C3 SPI F  99    DISTANCE (A)  15.118
WATER 1966   OW WAT   300    TARGET     5   C4 SPI F  99    DISTANCE (A)  16.589
WATER 1966   OW WAT   300    TARGET     6   C5 SPI F  99    DISTANCE (A)  17.383
WATER 1966   OW WAT   300    TARGET     7   C6 SPI F  99    DISTANCE (A)  17.301
WATER 1966   OW WAT   300    TARGET     8   C7 SPI F  99    DISTANCE (A)  16.783
WATER 1966   OW WAT   300    TARGET     9   C8 SPI F  99    DISTANCE (A)  16.126
WATER 1966   OW WAT   300    TARGET    10   C9 SPI F  99    DISTANCE (A)  16.778
WATER 1966   OW WAT   300    TARGET    11  C10 SPI F  99    DISTANCE (A)  16.628
WATER 1966   OW WAT   300    TARGET    12  C11 SPI F  99    DISTANCE (A)  17.256
WATER 1966   OW WAT   300    TARGET    13  C12 SPI F  99    DISTANCE (A)  18.877
WATER 1966   OW WAT   300    TARGET    14  C13 SPI F  99    DISTANCE (A)  18.285
WATER 1966   OW WAT   300    TARGET    15  C14 SPI F  99    DISTANCE (A)  18.284
WATER 1966   OW WAT   300    TARGET    16  C15 SPI F  99    DISTANCE (A)  18.724
WATER 1967   OW WAT   301    TARGET     1   C1 SPI F  99    DISTANCE (A)  17.359
WATER 1967   OW WAT   301    TARGET     2   N1 SPI F  99    DISTANCE (A)  18.678
WATER 1967   OW WAT   301    TARGET     3   C2 SPI F  99    DISTANCE (A)  17.603
WATER 1967   OW WAT   301    TARGET     4   C3 SPI F  99    DISTANCE (A)  16.326
WATER 1967   OW WAT   301    TARGET     5   C4 SPI F  99    DISTANCE (A)  15.607
WATER 1967   OW WAT   301    TARGET     6   C5 SPI F  99    DISTANCE (A)  15.482
WATER 1967   OW WAT   301    TARGET     7   C6 SPI F  99    DISTANCE (A)  16.826
WATER 1967   OW WAT   301    TARGET     8   C7 SPI F  99    DISTANCE (A)  14.249
WATER 1967   OW WAT   301    TARGET     9   C8 SPI F  99    DISTANCE (A)  14.556
WATER 1967   OW WAT   301    TARGET    10   C9 SPI F  99    DISTANCE (A)  15.541
WATER 1967   OW WAT   301    TARGET    11  C10 SPI F  99    DISTANCE (A)  16.793
WATER 1967   OW WAT   301    TARGET    12  C11 SPI F  99    DISTANCE (A)  16.513
WATER 1967   OW WAT   301    TARGET    13  C12 SPI F  99    DISTANCE (A)  14.671
WATER 1967   OW WAT   301    TARGET    14  C13 SPI F  99    DISTANCE (A)  14.984
WATER 1967   OW WAT   301    TARGET    15  C14 SPI F  99    DISTANCE (A)  13.626
WATER 1967   OW WAT   301    TARGET    16  C15 SPI F  99    DISTANCE (A)  15.988
WATER 1968   OW WAT   302    TARGET     1   C1 SPI F  99    DISTANCE (A)  18.594
WATER 1968   OW WAT   302    TARGET     2   N1 SPI F  99    DISTANCE (A)  18.277
WATER 1968   OW WAT   302    TARGET     3   C2 SPI F  99    DISTANCE (A)  20.044
WATER 1968   OW WAT   302    TARGET     4   C3 SPI F  99    DISTANCE (A)  20.424
WATER 1968   OW WAT   302    TARGET     5   C4 SPI F  99    DISTANCE (A)  20.242
WATER 1968   OW WAT   302    TARGET     6   C5 SPI F  99    DISTANCE (A)  18.798
WATER 1968   OW WAT   302    TARGET     7   C6 SPI F  99    DISTANCE (A)  18.391
WATER 1968   OW WAT   302    TARGET     8   C7 SPI F  99    DISTANCE (A)  20.587
WATER 1968   OW WAT   302    TARGET     9   C8 SPI F  99    DISTANCE (A)  22.032
WATER 1968   OW WAT   302    TARGET    10   C9 SPI F  99    DISTANCE (A)  23.000
WATER 1968   OW WAT   302    TARGET    11  C10 SPI F  99    DISTANCE (A)  22.720
WATER 1968   OW WAT   302    TARGET    12  C11 SPI F  99    DISTANCE (A)  21.309
WATER 1968   OW WAT   302    TARGET    13  C12 SPI F  99    DISTANCE (A)  21.581
WATER 1968   OW WAT   302    TARGET    14  C13 SPI F  99    DISTANCE (A)  22.955
WATER 1968   OW WAT   302    TARGET    15  C14 SPI F  99    DISTANCE (A)  20.552
WATER 1968   OW WAT   302    TARGET    16  C15 SPI F  99    DISTANCE (A)  21.275
WATER 1969   OW WAT   303    TARGET     1   C1 SPI F  99    DISTANCE (A)  20.837
WATER 1969   OW WAT   303    TARGET     2   N1 SPI F  99    DISTANCE (A)  21.420
WATER 1969   OW WAT   303    TARGET     3   C2 SPI F  99    DISTANCE (A)  21.230
WATER 1969   OW WAT   303    TARGET     4   C3 SPI F  99    DISTANCE (A)  20.710
WATER 1969   OW WAT   303    TARGET     5   C4 SPI F  99    DISTANCE (A)  21.202
WATER 1969   OW WAT   303    TARGET     6   C5 SPI F  99    DISTANCE (A)  20.893
WATER 1969   OW WAT   303    TARGET     7   C6 SPI F  99    DISTANCE (A)  21.423
WATER 1969   OW WAT   303    TARGET     8   C7 SPI F  99    DISTANCE (A)  20.578
WATER 1969   OW WAT   303    TARGET     9   C8 SPI F  99    DISTANCE (A)  20.974
WATER 1969   OW WAT   303    TARGET    10   C9 SPI F  99    DISTANCE (A)  22.500
WATER 1969   OW WAT   303    TARGET    11  C10 SPI F  99    DISTANCE (A)  23.116
WATER 1969   OW WAT   303    TARGET    12  C11 SPI F  99    DISTANCE (A)  22.734
WATER 1969   OW WAT   303    TARGET    13  C12 SPI F  99    DISTANCE (A)  22.709
WATER 1969   OW WAT   303    TARGET    14  C13 SPI F  99    DISTANCE (A)  23.067
WATER 1969   OW WAT   303    TARGET    15  C14 SPI F  99    DISTANCE (A)  21.191
WATER 1969   OW WAT   303    TARGET    16  C15 SPI F  99    DISTANCE (A)  23.301
WATER 1970   OW WAT   304    TARGET     1   C1 SPI F  99    DISTANCE (A)  15.906
WATER 1970   OW WAT   304    TARGET     2   N1 SPI F  99    DISTANCE (A)  16.721
WATER 1970   OW WAT   304    TARGET     3   C2 SPI F  99    DISTANCE (A)  14.422
WATER 1970   OW WAT   304    TARGET     4   C3 SPI F  99    DISTANCE (A)  13.733
WATER 1970   OW WAT   304    TARGET     5   C4 SPI F  99    DISTANCE (A)  14.324
WATER 1970   OW WAT   304    TARGET     6   C5 SPI F  99    DISTANCE (A)  15.848
WATER 1970   OW WAT   304    TARGET     7   C6 SPI F  99    DISTANCE (A)  16.449
WATER 1970   OW WAT   304    TARGET     8   C7 SPI F  99    DISTANCE (A)  13.973
WATER 1970   OW WAT   304    TARGET     9   C8 SPI F  99    DISTANCE (A)  12.480
WATER 1970   OW WAT   304    TARGET    10   C9 SPI F  99    DISTANCE (A)  12.073
WATER 1970   OW WAT   304    TARGET    11  C10 SPI F  99    DISTANCE (A)  12.468
WATER 1970   OW WAT   304    TARGET    12  C11 SPI F  99    DISTANCE (A)  13.966
WATER 1970   OW WAT   304    TARGET    13  C12 SPI F  99    DISTANCE (A)  14.444
WATER 1970   OW WAT   304    TARGET    14  C13 SPI F  99    DISTANCE (A)  13.010
WATER 1970   OW WAT   304    TARGET    15  C14 SPI F  99    DISTANCE (A)  14.773
WATER 1970   OW WAT   304    TARGET    16  C15 SPI F  99    DISTANCE (A)  14.771
WATER 1971   OW WAT   305    TARGET     1   C1 SPI F  99    DISTANCE (A)  23.068
WATER 1971   OW WAT   305    TARGET     2   N1 SPI F  99    DISTANCE (A)  22.463
WATER 1971   OW WAT   305    TARGET     3   C2 SPI F  99    DISTANCE (A)  23.360
WATER 1971   OW WAT   305    TARGET     4   C3 SPI F  99    DISTANCE (A)  24.026
WATER 1971   OW WAT   305    TARGET     5   C4 SPI F  99    DISTANCE (A)  25.304
WATER 1971   OW WAT   305    TARGET     6   C5 SPI F  99    DISTANCE (A)  24.998
WATER 1971   OW WAT   305    TARGET     7   C6 SPI F  99    DISTANCE (A)  24.374
WATER 1971   OW WAT   305    TARGET     8   C7 SPI F  99    DISTANCE (A)  25.840
WATER 1971   OW WAT   305    TARGET     9   C8 SPI F  99    DISTANCE (A)  26.217
WATER 1971   OW WAT   305    TARGET    10   C9 SPI F  99    DISTANCE (A)  27.308
WATER 1971   OW WAT   305    TARGET    11  C10 SPI F  99    DISTANCE (A)  26.860
WATER 1971   OW WAT   305    TARGET    12  C11 SPI F  99    DISTANCE (A)  26.476
WATER 1971   OW WAT   305    TARGET    13  C12 SPI F  99    DISTANCE (A)  28.201
WATER 1971   OW WAT   305    TARGET    14  C13 SPI F  99    DISTANCE (A)  28.531
WATER 1971   OW WAT   305    TARGET    15  C14 SPI F  99    DISTANCE (A)  27.136
WATER 1971   OW WAT   305    TARGET    16  C15 SPI F  99    DISTANCE (A)  27.746
WATER 1972   OW WAT   306    TARGET     1   C1 SPI F  99    DISTANCE (A)  20.079
WATER 1972   OW WAT   306    TARGET     2   N1 SPI F  99    DISTANCE (A)  20.803
WATER 1972   OW WAT   306    TARGET     3   C2 SPI F  99    DISTANCE (A)  20.282
WATER 1972   OW WAT   306    TARGET     4   C3 SPI F  99    DISTANCE (A)  19.618
WATER 1972   OW WAT   306    TARGET     5   C4 SPI F  99    DISTANCE (A)  20.130
WATER 1972   OW WAT   306    TARGET     6   C5 SPI F  99    DISTANCE (A)  20.020
WATER 1972   OW WAT   306    TARGET     7   C6 SPI F  99    DISTANCE (A)  20.686
WATER 1972   OW WAT   306    TARGET     8   C7 SPI F  99    DISTANCE (A)  19.378
WATER 1972   OW WAT   306    TARGET     9   C8 SPI F  99    DISTANCE (A)  19.583
WATER 1972   OW WAT   306    TARGET    10   C9 SPI F  99    DISTANCE (A)  21.089
WATER 1972   OW WAT   306    TARGET    11  C10 SPI F  99    DISTANCE (A)  21.824
WATER 1972   OW WAT   306    TARGET    12  C11 SPI F  99    DISTANCE (A)  21.617
WATER 1972   OW WAT   306    TARGET    13  C12 SPI F  99    DISTANCE (A)  21.506
WATER 1972   OW WAT   306    TARGET    14  C13 SPI F  99    DISTANCE (A)  21.690
WATER 1972   OW WAT   306    TARGET    15  C14 SPI F  99    DISTANCE (A)  20.023
WATER 1972   OW WAT   306    TARGET    16  C15 SPI F  99    DISTANCE (A)  22.208
WATER 1973   OW WAT   307    TARGET     1   C1 SPI F  99    DISTANCE (A)  13.934
WATER 1973   OW WAT   307    TARGET     2   N1 SPI F  99    DISTANCE (A)  14.865
WATER 1973   OW WAT   307    TARGET     3   C2 SPI F  99    DISTANCE (A)  14.806
WATER 1973   OW WAT   307    TARGET     4   C3 SPI F  99    DISTANCE (A)  14.036
WATER 1973   OW WAT   307    TARGET     5   C4 SPI F  99    DISTANCE (A)  12.998
WATER 1973   OW WAT   307    TARGET     6   C5 SPI F  99    DISTANCE (A)  12.101
WATER 1973   OW WAT   307    TARGET     7   C6 SPI F  99    DISTANCE (A)  12.986
WATER 1973   OW WAT   307    TARGET     8   C7 SPI F  99    DISTANCE (A)  12.259
WATER 1973   OW WAT   307    TARGET     9   C8 SPI F  99    DISTANCE (A)  13.358
WATER 1973   OW WAT   307    TARGET    10   C9 SPI F  99    DISTANCE (A)  14.163
WATER 1973   OW WAT   307    TARGET    11  C10 SPI F  99    DISTANCE (A)  14.803
WATER 1973   OW WAT   307    TARGET    12  C11 SPI F  99    DISTANCE (A)  13.809
WATER 1973   OW WAT   307    TARGET    13  C12 SPI F  99    DISTANCE (A)  12.254
WATER 1973   OW WAT   307    TARGET    14  C13 SPI F  99    DISTANCE (A)  13.361
WATER 1973   OW WAT   307    TARGET    15  C14 SPI F  99    DISTANCE (A)  11.325
WATER 1973   OW WAT   307    TARGET    16  C15 SPI F  99    DISTANCE (A)  12.990
WATER 1974   OW WAT   308    TARGET     1   C1 SPI F  99    DISTANCE (A)  17.116
WATER 1974   OW WAT   308    TARGET     2   N1 SPI F  99    DISTANCE (A)  18.300
WATER 1974   OW WAT   308    TARGET     3   C2 SPI F  99    DISTANCE (A)  15.880
WATER 1974   OW WAT   308    TARGET     4   C3 SPI F  99    DISTANCE (A)  14.715
WATER 1974   OW WAT   308    TARGET     5   C4 SPI F  99    DISTANCE (A)  15.075
WATER 1974   OW WAT   308    TARGET     6   C5 SPI F  99    DISTANCE (A)  16.461
WATER 1974   OW WAT   308    TARGET     7   C6 SPI F  99    DISTANCE (A)  17.513
WATER 1974   OW WAT   308    TARGET     8   C7 SPI F  99    DISTANCE (A)  14.105
WATER 1974   OW WAT   308    TARGET     9   C8 SPI F  99    DISTANCE (A)  12.688
WATER 1974   OW WAT   308    TARGET    10   C9 SPI F  99    DISTANCE (A)  12.846
WATER 1974   OW WAT   308    TARGET    11  C10 SPI F  99    DISTANCE (A)  13.899
WATER 1974   OW WAT   308    TARGET    12  C11 SPI F  99    DISTANCE (A)  15.199
WATER 1974   OW WAT   308    TARGET    13  C12 SPI F  99    DISTANCE (A)  14.835
WATER 1974   OW WAT   308    TARGET    14  C13 SPI F  99    DISTANCE (A)  13.506
WATER 1974   OW WAT   308    TARGET    15  C14 SPI F  99    DISTANCE (A)  14.686
WATER 1974   OW WAT   308    TARGET    16  C15 SPI F  99    DISTANCE (A)  15.749
WATER 1975   OW WAT   309    TARGET     1   C1 SPI F  99    DISTANCE (A)  17.253
WATER 1975   OW WAT   309    TARGET     2   N1 SPI F  99    DISTANCE (A)  17.457
WATER 1975   OW WAT   309    TARGET     3   C2 SPI F  99    DISTANCE (A)  18.521
WATER 1975   OW WAT   309    TARGET     4   C3 SPI F  99    DISTANCE (A)  18.423
WATER 1975   OW WAT   309    TARGET     5   C4 SPI F  99    DISTANCE (A)  18.141
WATER 1975   OW WAT   309    TARGET     6   C5 SPI F  99    DISTANCE (A)  16.887
WATER 1975   OW WAT   309    TARGET     7   C6 SPI F  99    DISTANCE (A)  17.002
WATER 1975   OW WAT   309    TARGET     8   C7 SPI F  99    DISTANCE (A)  18.003
WATER 1975   OW WAT   309    TARGET     9   C8 SPI F  99    DISTANCE (A)  19.308
WATER 1975   OW WAT   309    TARGET    10   C9 SPI F  99    DISTANCE (A)  20.484
WATER 1975   OW WAT   309    TARGET    11  C10 SPI F  99    DISTANCE (A)  20.632
WATER 1975   OW WAT   309    TARGET    12  C11 SPI F  99    DISTANCE (A)  19.400
WATER 1975   OW WAT   309    TARGET    13  C12 SPI F  99    DISTANCE (A)  19.134
WATER 1975   OW WAT   309    TARGET    14  C13 SPI F  99    DISTANCE (A)  20.362
WATER 1975   OW WAT   309    TARGET    15  C14 SPI F  99    DISTANCE (A)  17.874
WATER 1975   OW WAT   309    TARGET    16  C15 SPI F  99    DISTANCE (A)  19.283
WATER 1976   OW WAT   310    TARGET     1   C1 SPI F  99    DISTANCE (A)  12.339
WATER 1976   OW WAT   310    TARGET     2   N1 SPI F  99    DISTANCE (A)  11.907
WATER 1976   OW WAT   310    TARGET     3   C2 SPI F  99    DISTANCE (A)  13.271
WATER 1976   OW WAT   310    TARGET     4   C3 SPI F  99    DISTANCE (A)  13.905
WATER 1976   OW WAT   310    TARGET     5   C4 SPI F  99    DISTANCE (A)  13.024
WATER 1976   OW WAT   310    TARGET     6   C5 SPI F  99    DISTANCE (A)  11.982
WATER 1976   OW WAT   310    TARGET     7   C6 SPI F  99    DISTANCE (A)  11.228
WATER 1976   OW WAT   310    TARGET     8   C7 SPI F  99    DISTANCE (A)  13.986
WATER 1976   OW WAT   310    TARGET     9   C8 SPI F  99    DISTANCE (A)  15.139
WATER 1976   OW WAT   310    TARGET    10   C9 SPI F  99    DISTANCE (A)  14.711
WATER 1976   OW WAT   310    TARGET    11  C10 SPI F  99    DISTANCE (A)  13.777
WATER 1976   OW WAT   310    TARGET    12  C11 SPI F  99    DISTANCE (A)  12.512
WATER 1976   OW WAT   310    TARGET    13  C12 SPI F  99    DISTANCE (A)  12.875
WATER 1976   OW WAT   310    TARGET    14  C13 SPI F  99    DISTANCE (A)  14.113
WATER 1976   OW WAT   310    TARGET    15  C14 SPI F  99    DISTANCE (A)  13.375
WATER 1976   OW WAT   310    TARGET    16  C15 SPI F  99    DISTANCE (A)  11.811
WATER 1977   OW WAT   311    TARGET     1   C1 SPI F  99    DISTANCE (A)  23.501
WATER 1977   OW WAT   311    TARGET     2   N1 SPI F  99    DISTANCE (A)  23.699
WATER 1977   OW WAT   311    TARGET     3   C2 SPI F  99    DISTANCE (A)  24.374
WATER 1977   OW WAT   311    TARGET     4   C3 SPI F  99    DISTANCE (A)  24.228
WATER 1977   OW WAT   311    TARGET     5   C4 SPI F  99    DISTANCE (A)  24.567
WATER 1977   OW WAT   311    TARGET     6   C5 SPI F  99    DISTANCE (A)  23.754
WATER 1977   OW WAT   311    TARGET     7   C6 SPI F  99    DISTANCE (A)  23.918
WATER 1977   OW WAT   311    TARGET     8   C7 SPI F  99    DISTANCE (A)  24.289
WATER 1977   OW WAT   311    TARGET     9   C8 SPI F  99    DISTANCE (A)  25.151
[truncated: 640,792 more chars]
