# Supplementary material for: Determination of Ligand Binding Modes in Hydrated Viral Ion Channels to Foster Drug Design and Repositioning
Source: J Chem Inf Model. 2021 Jul 27;61(8):4011–22. doi: 10.1021/acs.jcim.1c00488 (PMC8389532; doi:10.1021/acs.jcim.1c00488)
Supplement: Supplementary file 2 — ci1c00488_si_002.zip [file ci1c00488_si_002.zip › supporting_data_05_05/supporting_data/representant_calculation_example/aa_dry.xlsx]

## Sheet: uj_1
2.439
1.488
0.425
2.33			1.78704
1.676			0.658429
2.632
2.614
1.726
1.422
1.437
1.604
1.353
1.55
2.073
2.449
0.998
1.294
2.602
2.616
0
0.832
2.606
2.613
2.172
2.078
1.743
1.986
1.667
0.602
2.249
2.257
2.624
2.649
2.628
2.483
1.669
2.605
2.549
1.598
1.194
2.65
1.726
0.835
1.237
0.816
2.502
1.445
1.513
2.615
1.569
1.768
1.361
0.732
1.117
2.593
2.608
2.173
2.676
1.369
2.623
1.244
1.44
1.358
1.905
1.451
2.674
1.308
1.914
1.583
1.63
1.293
2.41
2.589
1.56
1.347
1.33
1.693
2.633
1.079
2.716
2.749
1.548
1.303
1.437
1.028
2.674
2.665
0.43
1.78
1.29
2.08
1.2
0.683
1.473
1.384
1.878
2.631
2.682
1.531
2.352
1.93
2.635
1.5
1.861
1.744
2.004
2.1
0.837
2.637
2.294
0.95
1.835
0.964
2.653
2.459
2.658
2.668
1.876
2.63
1.537
1.887
2.613
2.311
0.949
2.621
1.35
1.225
0.98
0.953
1.618
2.563
2.488
1.049
2.223
1.602
0.974
1.283
1.219
0.623
1.551
1.212
1.726
0.902
2.013
1.136
2.267
1.098
0.78
1.334
1.366
0.948
2.581
2.374
2.552
2.04
2.605
2.556
2.166
1.043
2.545
1.45
2.598
1.894
2.64
2.28
1.83
0.888
2.51
2.311
1.862
2.622
2.404
0.634
2.646
2.399
1.27
1.894
1.433
1.51
2.509
2.582
0.477
2.654
1.254
0.578
2.718
2.104
2.584
1.325
0.512
1.626
1.135
1.589
2.553
2.625
2.291
1.994
1.786
1.015
1.38
1.41
2.66
1.436
1.404
2.63
2.646
2.583
2.473
2.613
1.521
0.541
2.526
0.486
0.689
1.033
1.794
1.08
1.431
2.314
0.845
2.613
1.553
1.417
0.584
2.587
2.575
1.755
2.641
2.624
1.269
2.584
2.23
0.58
2.264
1.598
2.649
1.556
1.869
1.557
2.63
2.724
0.684
1.368
2.632
2.646
2.348
1.093
1.445
1.367
1.696
0.517
1.32
2.452
1.481
1.824
1.074
1.291
2.627
2.584
1.415
1.896
1.192
1.424
2.215
0.571
2.586
1.718
2.049
2.623
1.489
2.64
1.86
0.926
1.543
1.246
1.522
1.305
1.503
2.103
0.506
2.648
1.501
2.403
1.556
2.649
1.918
0.878
1.397
1.356
1.546
1.433
1.637
0.562
1.896
2.026
2.653
2.211
2.476
1.595
2.63
2.558
2.72
1.829
1.004
1.766
2.534
2.611
1.302
0.434
2.631
1.046
2.53
2.606
1.256
2.605
0.675
2.269
1.574
2.309
1.4
2.463
1.506
1.481
1.504
1.048
2.712
0.835
2.628
1.879
1.737
1.667
2.629
0.539
2.445
1.478
2.45
1.329
2.617
2.139
0.632
2.226
1.471
1.16
1.865
1.015
2.505
2.708
2.457
2.053
2.616
1.565
1.768
1.534
1.333
1.122
1.464
0.998
2.595
2.467
1.687
2.614
2.533
2.655
2.139
0.585
2.283
2.666
2.685
1.506
2.661
1.762
1.983
1.091
1.01
1.231
1.857
2.533
1.625
1.384
1.605
1.002
1.403
0.772
0.838
0.844
2.134
1.299
0.814
1.601
2.126
2.662
1.574
1.475
1.586
1.649
1.783
0.843
2.649
1.481
1.492
2.43
0.892
1.48
0.763
1.562
1.109
1.967
1.431
1.457
0.896
0.901
1.429
1.158
2.324
2.625
1.977
1.419
2.66
1.646
1.313
1.795
1.972
1.221
2.671
0.855
1.652
1.523
1.47
1.935
2.699
1.314
2.677
1.541
