# Supplementary material for: Determination of Ligand Binding Modes in Hydrated Viral Ion Channels to Foster Drug Design and Repositioning
Source: J Chem Inf Model. 2021 Jul 27;61(8):4011–22. doi: 10.1021/acs.jcim.1c00488 (PMC8389532; doi:10.1021/acs.jcim.1c00488)
Supplement: Supplementary file 2 — ci1c00488_si_002.zip [file ci1c00488_si_002.zip › supporting_data_05_05/supporting_data/representant_calculation_example/average.pdb]

REMARK    GENERATED BY TRJCONV
TITLE     6bkk_maestro in water t= 100.00000 step= 50000
REMARK    THIS IS A SIMULATION BOX
CRYST1   72.987   72.987   72.987  60.00  60.00  90.00 P 1           1
MODEL        2
ATOM      1  N1  AMA   347      -9,907 -15,838  0,503 1.00  0.00           N
ATOM      2  H11 AMA   347     -10,020 -16,006  0,690 1.00  0.00           H
ATOM      3  H12 AMA   347      -9,997 -16,032  0,498 1.00  0.00           H
ATOM      4  H13 AMA   347      -9,792 -16,048  0,660 1.00  0.00           H
ATOM      5  C10 AMA   347      -9,893 -14,207  0,290 1.00  0.00           C
ATOM      6  C7  AMA   347      -9,861 -13,838  0,616 1.00  0.00           C
ATOM      7  H71 AMA   347      -9,965 -14,127  0,630 1.00  0.00           H
ATOM      8  H72 AMA   347      -9,882 -14,129  0,614 1.00  0.00           H
ATOM      9  C1  AMA   347      -9,775 -12,270  0,515 1.00  0.00           C
ATOM     10  H1  AMA   347      -9,819 -11,990  0,501 1.00  0.00           H
ATOM     11  C8  AMA   347      -9,810 -13,826  0,692 1.00  0.00           C
ATOM     12  H81 AMA   347      -9,921 -14,136  0,748 1.00  0.00           H
ATOM     13  H82 AMA   347      -9,829 -14,103  0,785 1.00  0.00           H
ATOM     14  C5  AMA   347      -9,718 -12,251  0,600 1.00  0.00           C
ATOM     15  H5  AMA   347      -9,722 -11,937  0,681 1.00  0.00           H
ATOM     16  C6  AMA   347      -9,729 -11,845  0,533 1.00  0.00           C
ATOM     17  H61 AMA   347      -9,836 -12,133  0,702 1.00  0.00           H
ATOM     18  H62 AMA   347      -9,672 -10,789  0,438 1.00  0.00           H
ATOM     19  C4  AMA   347      -9,598 -11,866  0,538 1.00  0.00           C
ATOM     20  H41 AMA   347      -9,565 -12,150  0,734 1.00  0.00           H
ATOM     21  H42 AMA   347      -9,533 -10,822  0,441 1.00  0.00           H
ATOM     22  C9  AMA   347      -9,706 -13,863  0,616 1.00  0.00           C
ATOM     23  H91 AMA   347      -9,704 -14,120  0,685 1.00  0.00           H
ATOM     24  H92 AMA   347      -9,736 -14,152  0,625 1.00  0.00           H
ATOM     25  C3  AMA   347      -9,642 -12,274  0,549 1.00  0.00           C
ATOM     26  H3  AMA   347      -9,563 -12,002  0,517 1.00  0.00           H
ATOM     27  C2  AMA   347      -9,648 -11,912  0,445 1.00  0.00           C
ATOM     28  H21 AMA   347      -9,605 -10,866  0,367 1.00  0.00           H
ATOM     29  H22 AMA   347      -9,665 -12,173  0,591 1.00  0.00           H
TER
ENDMDL
