# Supplementary material for: Determination of Ligand Binding Modes in Hydrated Viral Ion Channels to Foster Drug Design and Repositioning
Source: J Chem Inf Model. 2021 Jul 27;61(8):4011–22. doi: 10.1021/acs.jcim.1c00488 (PMC8389532; doi:10.1021/acs.jcim.1c00488)
Supplement: Supplementary file 2 — ci1c00488_si_002.zip [file ci1c00488_si_002.zip › supporting_data_05_05/supporting_data/representant_calculation_example/average.txt]

-9,90762	-15,8383	0,503464
-10,0231	-16,0069	0,69746
-9,99769	-16,0323	0,498845
-9,79215	-16,0485	0,660508
-9,89376	-14,2079	0,290993
-9,86143	-13,8383	0,616628
-9,96536	-14,127	0,630485
-9,88222	-14,1293	0,614319
-9,77598	-12,2702	0,515012
-9,81986	-11,9908	0,501155
-9,81062	-13,8268	0,692841
-9,92148	-14,1363	0,748268
-9,8291	-14,1039	0,785219
-9,71824	-12,2517	0,6097
-9,72286	-11,9376	0,681293
-9,72979	-11,8453	0,533487
-9,83603	-12,1339	0,702079
-9,67206	-10,7898	0,438799
-9,59815	-11,8661	0,538106
-9,56582	-12,1501	0,734411
-9,53349	-10,8222	0,441109
-9,7067	-13,8637	0,616628
-9,70439	-14,1201	0,685912
-9,73672	-14,1524	0,625866
-9,64203	-12,2748	0,549654
-9,56351	-12,0023	0,517321
-9,64896	-11,9122	0,445727
-9,60508	-10,8661	0,367206
-9,66513	-12,1732	0,591224
