# Supplementary material for: Determination of Ligand Binding Modes in Hydrated Viral Ion Channels to Foster Drug Design and Repositioning
Source: J Chem Inf Model. 2021 Jul 27;61(8):4011–22. doi: 10.1021/acs.jcim.1c00488 (PMC8389532; doi:10.1021/acs.jcim.1c00488)
Supplement: Supplementary file 2 — ci1c00488_si_002.zip [file ci1c00488_si_002.zip › supporting_data_05_05/supporting_data/representant_calculation_example/average_1.sh]

#!/bin/bash

echo " 			RMSD for GROMACS"

gmx trjconv -sep -f system.xtc -s fit.pdb -o sep.pdb <<EOF
13
EOF

	for i in `seq -w 1 9`
do
    echo Currently working on   = "sep$i.pdb"
    grep " AMA " sep$i.pdb > ligand$i.pdb
    cat ligand$i.pdb | sed 's/|/ /' | awk '{print $6, $7, $8}' > matrix$i.txt
    
done

    awk '{for (i=1;i<=NF;i++) total[FNR","i]+=$i;} END{for (j=1;j<=FNR;j++) {for (i=1;i<=NF;i++) printf "%3i ",total[j","i]; print "";}}' matrix*.txt > total.txt
    #awk -v c=9 '{ for (d = 1; d <= NF; ++d) $d /= c; print }' OFS='\t' total.txt > avg.txt
    
    #rm sep*
    #rm ligand*
    #rm matrix*
    #rm total*
    echo "The End"
