# Supplementary material for: Determination of Ligand Binding Modes in Hydrated Viral Ion Channels to Foster Drug Design and Repositioning
Source: J Chem Inf Model. 2021 Jul 27;61(8):4011–22. doi: 10.1021/acs.jcim.1c00488 (PMC8389532; doi:10.1021/acs.jcim.1c00488)
Supplement: Supplementary file 2 — ci1c00488_si_002.zip [file ci1c00488_si_002.zip › supporting_data_05_05/supporting_data/representant_calculation_example/calculation_2.sh]

#!/bin/bash

echo " 			RMSD for GROMACS"


	for i in `seq -w 10 99`
do
    echo Currently working on   = "sep$i.pdb"
    
    rmsd start -r sep20.pdb -a sep$i.pdb >rmsduj_$i.log
    
done

    cat rmsduj_*>uj2.log
    rm rmsduj_*
    echo "The End"
