# Supplementary material for: Determination of Ligand Binding Modes in Hydrated Viral Ion Channels to Foster Drug Design and Repositioning
Source: J Chem Inf Model. 2021 Jul 27;61(8):4011–22. doi: 10.1021/acs.jcim.1c00488 (PMC8389532; doi:10.1021/acs.jcim.1c00488)
Supplement: Supplementary file 2 — ci1c00488_si_002.zip [file ci1c00488_si_002.zip › supporting_data_05_05/supporting_data/representant_calculation_example/excel_results.xlsx]

## Sheet: eredmeny
1.936	20
1.944	376
1.969	311
1.987	59
1.991	350
2.008	23
2.016	268
2.016	316
2.023	211
2.028	267
2.030	89
2.035	18
2.039	52
2.041	428
2.042	274
2.046	382
2.049	8
2.050	131
2.053	389
2.054	214
2.056	248
2.056	292
2.059	200
2.060	221
2.061	294
2.062	88
2.063	182
2.071	276
2.075	260
2.079	190
2.080	111
2.083	161
2.086	321
2.087	238
2.087	337
2.088	40
2.088	56
2.089	225
2.089	427
2.090	224
2.092	14
2.092	21
2.092	277
2.093	343
2.095	307
2.096	412
2.098	63
2.104	207
2.106	28
2.106	203
2.107	175
2.109	85
2.112	387
2.112	393
2.114	32
2.122	152
2.124	314
2.124	388
2.125	217
2.128	194
2.128	345
2.130	184
2.132	383
2.133	333
2.134	213
2.135	122
2.136	372
2.137	180
2.138	234
2.140	421
2.142	38
2.142	366
2.147	369
2.148	210
2.148	406
2.149	280
2.149	309
2.151	218
2.152	121
2.152	414
2.153	239
2.155	126
2.156	110
2.157	2
2.158	101
2.158	205
2.159	419
2.160	208
2.160	266
2.161	332
2.164	312
2.165	181
2.165	263
2.165	423
2.166	94
2.170	96
2.170	365
2.171	384
2.172	278
2.173	103
2.174	77
2.174	352
2.177	6
2.177	12
2.177	125
2.178	377
2.179	235
2.179	236
2.180	374
2.182	17
2.182	338
2.182	409
2.183	3
2.183	269
2.184	283
2.185	42
2.185	50
2.185	281
2.186	73
2.188	57
2.190	171
2.190	349
2.194	329
2.195	259
2.199	289
2.199	335
2.200	176
2.200	415
2.201	201
2.202	51
2.206	233
2.206	296
2.206	401
2.207	371
2.208	24
2.208	69
2.209	301
2.209	363
2.211	232
2.212	34
2.212	177
2.212	356
2.212	364
2.215	53
2.217	223
2.217	245
2.217	253
2.218	323
2.221	119
2.221	195
2.221	290
2.222	78
2.226	55
2.226	187
2.227	230
2.227	272
2.229	46
2.229	394
2.231	285
2.231	353
2.232	244
2.233	360
2.233	418
2.234	70
2.235	284
2.237	355
2.239	331
2.242	61
2.242	130
2.243	375
2.243	395
2.244	1
2.244	173
2.246	118
2.246	304
2.247	19
2.247	380
2.248	429
2.249	65
2.251	191
2.251	300
2.251	313
2.251	346
2.253	97
2.253	164
2.253	189
2.254	45
2.254	240
2.255	93
2.255	228
2.256	43
2.256	251
2.258	26
2.258	282
2.259	41
2.261	170
2.261	348
2.261	431
2.262	54
2.262	95
2.262	271
2.265	359
2.267	279
2.271	83
2.272	48
2.273	262
2.273	264
2.273	334
2.273	398
2.276	407
2.277	249
2.277	305
2.277	385
2.278	270
2.278	379
2.282	123
2.283	159
2.285	185
2.286	188
2.286	367
2.287	193
2.289	39
2.290	358
2.291	33
2.291	165
2.294	102
2.295	242
2.295	344
2.296	100
2.297	75
2.301	108
2.302	98
2.302	402
2.303	288
2.303	341
2.305	174
2.306	144
2.307	16
2.308	265
2.308	357
2.308	397
2.309	254
2.309	256
2.310	139
2.310	308
2.311	15
2.311	71
2.312	250
2.313	132
2.313	293
2.313	390
2.315	219
2.315	247
2.316	197
2.316	204
2.317	198
2.318	9
2.320	216
2.321	114
2.322	66
2.322	400
2.324	340
2.325	76
2.325	351
2.327	35
2.327	370
2.328	128
2.328	322
2.330	226
2.330	347
2.331	117
2.331	408
2.335	417
2.336	104
2.339	64
2.339	298
2.341	5
2.342	60
2.343	37
2.343	336
2.345	62
2.346	325
2.348	196
2.350	243
2.352	136
2.352	153
2.352	430
2.353	25
2.354	368
2.355	92
2.356	115
2.357	29
2.359	273
2.359	354
2.360	212
2.362	172
2.362	275
2.365	7
2.368	87
2.368	318
2.368	424
2.369	286
2.369	391
2.371	257
2.372	162
2.372	416
2.373	138
2.373	158
2.373	202
2.375	107
2.377	4
2.380	324
2.380	342
2.381	392
2.383	386
2.385	90
2.387	255
2.388	403
2.390	295
2.391	183
2.393	220
2.393	327
2.394	27
2.395	58
2.397	373
2.402	49
2.403	120
2.403	246
2.403	252
2.405	129
2.406	179
2.407	11
2.407	227
2.409	44
2.411	378
2.412	297
2.416	140
2.417	258
2.419	82
2.421	399
2.423	31
2.423	156
2.424	149
2.424	287
2.425	163
2.425	330
2.426	160
2.426	396
2.428	99
2.429	229
2.435	381
2.436	137
2.436	411
2.437	142
2.439	362
2.440	404
2.443	178
2.443	237
2.444	425
2.447	310
2.448	192
2.452	206
2.454	74
2.456	72
2.456	299
2.462	410
2.470	433
2.472	116
2.472	241
2.474	113
2.475	67
2.478	432
2.480	80
2.481	422
2.482	91
2.484	124
2.488	326
2.491	151
2.492	86
2.503	30
2.507	420
2.516	405
2.517	22
2.519	133
2.524	261
2.532	148
2.537	112
2.537	317
2.541	168
2.543	306
2.547	328
2.548	79
2.548	315
2.552	155
2.553	413
2.556	143
2.560	146
2.561	426
2.565	109
2.566	106
2.567	361
2.572	339
2.574	154
2.575	303
2.579	47
2.586	84
2.596	81
2.603	320
2.604	36
2.605	127
2.606	147
2.613	167
2.614	222
2.614	319
2.616	166
2.620	231
2.626	105
2.628	150
2.628	199
2.631	134
2.640	10
2.644	215
2.646	145
2.647	135
2.655	141
2.663	68
2.663	302
2.664	13
2.730	186
2.740	157
2.755	291
2.795	169
2.819	209
