# Supplementary material for: Determination of Ligand Binding Modes in Hydrated Viral Ion Channels to Foster Drug Design and Repositioning
Source: J Chem Inf Model. 2021 Jul 27;61(8):4011–22. doi: 10.1021/acs.jcim.1c00488 (PMC8389532; doi:10.1021/acs.jcim.1c00488)
Supplement: Supplementary file 2 — ci1c00488_si_002.zip [file ci1c00488_si_002.zip › supporting_data_05_05/supporting_data/representant_calculation_example/fit.pdb]

TITLE     6bkk_maestro in water
REMARK    THIS IS A SIMULATION BOX
CRYST1   73.049   73.049   73.049  60.00  60.00  90.00 P 1           1
MODEL        1
ATOM      1  CH3 ACE A  21      -2.199 -66.953  -6.283  1.00  0.00           C
ATOM      2 1HH3 ACE A  21      -2.983 -67.543  -6.750  1.00  0.00           H
ATOM      3 2HH3 ACE A  21      -2.658 -66.183  -5.658  1.00  0.00           H
ATOM      4 3HH3 ACE A  21      -1.600 -66.482  -7.055  1.00  0.00           H
ATOM      5  C   ACE A  21      -1.331 -67.844  -5.440  1.00  0.00           C
ATOM      6  O   ACE A  21      -0.166 -68.048  -5.768  1.00  0.00           O
ATOM      7  N   SER A  22      -1.869 -68.370  -4.340  1.00  0.00           N
ATOM      8  H   SER A  22      -2.835 -68.146  -4.150  1.00  0.00           H
ATOM      9  CA  SER A  22      -1.188 -69.335  -3.452  1.00  0.00           C
ATOM     10  HA  SER A  22      -0.633 -70.041  -4.052  1.00  0.00           H
ATOM     11  CB  SER A  22      -0.215 -68.610  -2.516  1.00  0.00           C
ATOM     12  HB1 SER A  22       0.028 -69.267  -1.671  1.00  0.00           H
ATOM     13  HB2 SER A  22      -0.661 -67.694  -2.143  1.00  0.00           H
ATOM     14  OG  SER A  22       0.985 -68.319  -3.216  1.00  0.00           O
ATOM     15  HG  SER A  22       0.735 -68.051  -4.123  1.00  0.00           H
ATOM     16  C   SER A  22      -2.190 -70.125  -2.590  1.00  0.00           C
ATOM     17  O   SER A  22      -3.099 -69.540  -1.998  1.00  0.00           O
ATOM     18  N   SER A  23      -6.210   1.373   1.707  1.00  0.00           N
ATOM     19  H   SER A  23      -5.432   0.966   1.195  1.00  0.00           H
ATOM     20  CA  SER A  23      -7.071   0.419   2.420  1.00  0.00           C
ATOM     21  HA  SER A  23      -8.078   0.836   2.521  1.00  0.00           H
ATOM     22  CB  SER A  23      -7.193  -0.853   1.565  1.00  0.00           C
ATOM     23  HB1 SER A  23      -7.814  -1.591   2.071  1.00  0.00           H
ATOM     24  HB2 SER A  23      -6.205  -1.277   1.393  1.00  0.00           H
ATOM     25  OG  SER A  23      -7.764  -0.533   0.309  1.00  0.00           O
ATOM     26  HG  SER A  23      -8.408   0.194   0.450  1.00  0.00           H
ATOM     27  C   SER A  23      -6.594   0.133   3.858  1.00  0.00           C
ATOM     28  O   SER A  23      -5.565   0.660   4.282  1.00  0.00           O
ATOM     29  N   ASP A  24      -7.323  -0.676   4.630  1.00  0.00           N
ATOM     30  H   ASP A  24      -8.169  -1.074   4.243  1.00  0.00           H
ATOM     31  CA  ASP A  24      -7.050  -0.893   6.061  1.00  0.00           C
ATOM     32  HA  ASP A  24      -6.838   0.077   6.498  1.00  0.00           H
ATOM     33  CB  ASP A  24      -8.325  -1.437   6.716  1.00  0.00           C
ATOM     34  HB1 ASP A  24      -8.463  -2.471   6.415  1.00  0.00           H
ATOM     35  HB2 ASP A  24      -9.178  -0.854   6.366  1.00  0.00           H
ATOM     36  CG  ASP A  24      -8.249  -1.360   8.243  1.00  0.00           C
ATOM     37  OD1 ASP A  24      -7.709  -2.289   8.882  1.00  0.00           O
ATOM     38  OD2 ASP A  24      -8.753  -0.337   8.792  1.00  0.00           O
ATOM     39  C   ASP A  24      -5.854  -1.854   6.349  1.00  0.00           C
ATOM     40  O   ASP A  24      -5.711  -2.859   5.651  1.00  0.00           O
ATOM     41  N   PRO A  25      -5.042  -1.647   7.406  1.00  0.00           N
ATOM     42  CD  PRO A  25      -4.977  -0.436   8.217  1.00  0.00           C
ATOM     43  HD1 PRO A  25      -5.731  -0.475   9.004  1.00  0.00           H
ATOM     44  HD2 PRO A  25      -5.105   0.465   7.608  1.00  0.00           H
ATOM     45  CG  PRO A  25      -3.589  -0.421   8.834  1.00  0.00           C
ATOM     46  HG1 PRO A  25      -3.577   0.117   9.787  1.00  0.00           H
ATOM     47  HG2 PRO A  25      -2.878   0.003   8.129  1.00  0.00           H
ATOM     48  CB  PRO A  25      -3.295  -1.899   9.020  1.00  0.00           C
ATOM     49  HB1 PRO A  25      -3.781  -2.251   9.929  1.00  0.00           H
ATOM     50  HB2 PRO A  25      -2.222  -2.100   9.062  1.00  0.00           H
ATOM     51  CA  PRO A  25      -3.931  -2.537   7.779  1.00  0.00           C
ATOM     52  HA  PRO A  25      -3.205  -2.528   6.970  1.00  0.00           H
ATOM     53  C   PRO A  25      -4.309  -4.001   8.073  1.00  0.00           C
ATOM     54  O   PRO A  25      -3.475  -4.894   7.874  1.00  0.00           O
ATOM     55  N   LEU A  26      -5.548  -4.278   8.504  1.00  0.00           N
ATOM     56  H   LEU A  26      -6.194  -3.514   8.686  1.00  0.00           H
ATOM     57  CA  LEU A  26      -6.051  -5.651   8.663  1.00  0.00           C
ATOM     58  HA  LEU A  26      -5.267  -6.263   9.101  1.00  0.00           H
ATOM     59  CB  LEU A  26      -7.251  -5.626   9.632  1.00  0.00           C
ATOM     60  HB1 LEU A  26      -8.025  -4.995   9.206  1.00  0.00           H
ATOM     61  HB2 LEU A  26      -6.932  -5.180  10.571  1.00  0.00           H
ATOM     62  CG  LEU A  26      -7.864  -7.014   9.941  1.00  0.00           C
ATOM     63  HG  LEU A  26      -8.222  -7.463   9.012  1.00  0.00           H
ATOM     64  CD1 LEU A  26      -6.871  -7.967  10.590  1.00  0.00           C
ATOM     65 1HD1 LEU A  26      -7.380  -8.896  10.865  1.00  0.00           H
ATOM     66 2HD1 LEU A  26      -6.071  -8.212   9.897  1.00  0.00           H
ATOM     67 3HD1 LEU A  26      -6.453  -7.513  11.489  1.00  0.00           H
ATOM     68  CD2 LEU A  26      -9.051  -6.846  10.878  1.00  0.00           C
ATOM     69 1HD2 LEU A  26      -9.507  -7.817  11.061  1.00  0.00           H
ATOM     70 2HD2 LEU A  26      -8.732  -6.410  11.816  1.00  0.00           H
ATOM     71 3HD2 LEU A  26      -9.797  -6.191  10.413  1.00  0.00           H
ATOM     72  C   LEU A  26      -6.426  -6.287   7.303  1.00  0.00           C
ATOM     73  O   LEU A  26      -6.245  -7.489   7.104  1.00  0.00           O
ATOM     74  N   VAL A  27      -6.868  -5.465   6.347  1.00  0.00           N
ATOM     75  H   VAL A  27      -6.926  -4.477   6.555  1.00  0.00           H
ATOM     76  CA  VAL A  27      -7.174  -5.895   4.969  1.00  0.00           C
ATOM     77  HA  VAL A  27      -7.762  -6.815   5.024  1.00  0.00           H
ATOM     78  CB  VAL A  27      -8.042  -4.840   4.256  1.00  0.00           C
ATOM     79  HB  VAL A  27      -7.536  -3.888   4.253  1.00  0.00           H
ATOM     80  CG1 VAL A  27      -8.341  -5.215   2.801  1.00  0.00           C
ATOM     81 1HG1 VAL A  27      -9.012  -4.476   2.351  1.00  0.00           H
ATOM     82 2HG1 VAL A  27      -7.415  -5.218   2.223  1.00  0.00           H
ATOM     83 3HG1 VAL A  27      -8.804  -6.202   2.742  1.00  0.00           H
ATOM     84  CG2 VAL A  27      -9.408  -4.668   4.943  1.00  0.00           C
ATOM     85 1HG2 VAL A  27      -9.926  -3.811   4.510  1.00  0.00           H
ATOM     86 2HG2 VAL A  27     -10.017  -5.558   4.799  1.00  0.00           H
ATOM     87 3HG2 VAL A  27      -9.285  -4.502   6.015  1.00  0.00           H
ATOM     88  C   VAL A  27      -5.887  -6.238   4.212  1.00  0.00           C
ATOM     89  O   VAL A  27      -5.908  -7.165   3.397  1.00  0.00           O
ATOM     90  N   VAL A  28      -4.744  -5.597   4.524  1.00  0.00           N
ATOM     91  H   VAL A  28      -4.804  -4.814   5.150  1.00  0.00           H
ATOM     92  CA  VAL A  28      -3.414  -6.023   4.032  1.00  0.00           C
ATOM     93  HA  VAL A  28      -3.400  -5.979   2.943  1.00  0.00           H
ATOM     94  CB  VAL A  28      -2.246  -5.153   4.567  1.00  0.00           C
ATOM     95  HB  VAL A  28      -2.184  -5.312   5.640  1.00  0.00           H
ATOM     96  CG1 VAL A  28      -0.906  -5.561   3.937  1.00  0.00           C
ATOM     97 1HG1 VAL A  28      -0.104  -4.924   4.327  1.00  0.00           H
ATOM     98 2HG1 VAL A  28      -0.658  -6.594   4.189  1.00  0.00           H
ATOM     99 3HG1 VAL A  28      -0.955  -5.451   2.852  1.00  0.00           H
ATOM    100  CG2 VAL A  28      -2.401  -3.655   4.363  1.00  0.00           C
ATOM    101 1HG2 VAL A  28      -1.563  -3.131   4.817  1.00  0.00           H
ATOM    102 2HG2 VAL A  28      -2.428  -3.425   3.295  1.00  0.00           H
ATOM    103 3HG2 VAL A  28      -3.306  -3.304   4.841  1.00  0.00           H
ATOM    104  C   VAL A  28      -3.153  -7.476   4.440  1.00  0.00           C
ATOM    105  O   VAL A  28      -2.937  -8.338   3.590  1.00  0.00           O
ATOM    106  N   ALA A  29      -3.225  -7.757   5.756  1.00  0.00           N
ATOM    107  H   ALA A  29      -3.433  -7.003   6.390  1.00  0.00           H
ATOM    108  CA  ALA A  29      -2.952  -9.077   6.301  1.00  0.00           C
ATOM    109  HA  ALA A  29      -1.932  -9.363   6.028  1.00  0.00           H
ATOM    110  CB  ALA A  29      -3.017  -8.999   7.838  1.00  0.00           C
ATOM    111  HB1 ALA A  29      -2.290  -8.275   8.203  1.00  0.00           H
ATOM    112  HB2 ALA A  29      -4.018  -8.704   8.152  1.00  0.00           H
ATOM    113  HB3 ALA A  29      -2.783  -9.973   8.263  1.00  0.00           H
ATOM    114  C   ALA A  29      -3.899 -10.142   5.726  1.00  0.00           C
ATOM    115  O   ALA A  29      -3.436 -11.159   5.208  1.00  0.00           O
ATOM    116  N   ALA A  30      -5.205  -9.887   5.726  1.00  0.00           N
ATOM    117  H   ALA A  30      -5.548  -9.039   6.165  1.00  0.00           H
ATOM    118  CA  ALA A  30      -6.189 -10.825   5.168  1.00  0.00           C
ATOM    119  HA  ALA A  30      -6.097 -11.783   5.684  1.00  0.00           H
ATOM    120  CB  ALA A  30      -7.586 -10.271   5.456  1.00  0.00           C
ATOM    121  HB1 ALA A  30      -7.719 -10.160   6.534  1.00  0.00           H
ATOM    122  HB2 ALA A  30      -7.718  -9.308   4.970  1.00  0.00           H
ATOM    123  HB3 ALA A  30      -8.334 -10.976   5.092  1.00  0.00           H
ATOM    124  C   ALA A  30      -5.994 -11.089   3.671  1.00  0.00           C
ATOM    125  O   ALA A  30      -6.247 -12.210   3.204  1.00  0.00           O
ATOM    126  N   SER A  31      -5.504 -10.113   2.897  1.00  0.00           N
ATOM    127  H   SER A  31      -5.319  -9.214   3.331  1.00  0.00           H
ATOM    128  CA  SER A  31      -5.155 -10.282   1.486  1.00  0.00           C
ATOM    129  HA  SER A  31      -5.996 -10.742   0.966  1.00  0.00           H
ATOM    130  CB  SER A  31      -4.898  -8.924   0.815  1.00  0.00           C
ATOM    131  HB1 SER A  31      -4.652  -9.080  -0.235  1.00  0.00           H
ATOM    132  HB2 SER A  31      -4.059  -8.421   1.287  1.00  0.00           H
ATOM    133  OG  SER A  31      -6.047  -8.113   0.908  1.00  0.00           O
ATOM    134  HG  SER A  31      -6.056  -7.724   1.802  1.00  0.00           H
ATOM    135  C   SER A  31      -3.957 -11.225   1.305  1.00  0.00           C
ATOM    136  O   SER A  31      -4.064 -12.234   0.606  1.00  0.00           O
ATOM    137  N   ILE A  32      -2.854 -10.971   2.015  1.00  0.00           N
ATOM    138  H   ILE A  32      -2.846 -10.142   2.614  1.00  0.00           H
ATOM    139  CA  ILE A  32      -1.634 -11.802   2.001  1.00  0.00           C
ATOM    140  HA  ILE A  32      -1.264 -11.862   0.977  1.00  0.00           H
ATOM    141  CB  ILE A  32      -0.546 -11.148   2.884  1.00  0.00           C
ATOM    142  HB  ILE A  32      -0.975 -10.948   3.865  1.00  0.00           H
ATOM    143  CG2 ILE A  32       0.696 -12.040   3.087  1.00  0.00           C
ATOM    144 1HG2 ILE A  32       1.376 -11.581   3.807  1.00  0.00           H
ATOM    145 2HG2 ILE A  32       0.419 -13.014   3.500  1.00  0.00           H
ATOM    146 3HG2 ILE A  32       1.221 -12.177   2.149  1.00  0.00           H
ATOM    147  CG1 ILE A  32      -0.119  -9.803   2.262  1.00  0.00           C
ATOM    148 1HG1 ILE A  32      -1.004  -9.192   2.084  1.00  0.00           H
ATOM    149 2HG1 ILE A  32       0.359  -9.980   1.292  1.00  0.00           H
ATOM    150  CD  ILE A  32       0.829  -8.964   3.115  1.00  0.00           C
ATOM    151  HD1 ILE A  32       0.955  -7.978   2.671  1.00  0.00           H
ATOM    152  HD2 ILE A  32       0.424  -8.845   4.122  1.00  0.00           H
ATOM    153  HD3 ILE A  32       1.808  -9.442   3.170  1.00  0.00           H
ATOM    154  C   ILE A  32      -1.935 -13.240   2.448  1.00  0.00           C
ATOM    155  O   ILE A  32      -1.524 -14.212   1.792  1.00  0.00           O
ATOM    156  N   ILE A  33      -2.685 -13.378   3.549  1.00  0.00           N
ATOM    157  H   ILE A  33      -2.958 -12.528   4.028  1.00  0.00           H
ATOM    158  CA  ILE A  33      -3.026 -14.658   4.185  1.00  0.00           C
ATOM    159  HA  ILE A  33      -2.121 -15.253   4.284  1.00  0.00           H
ATOM    160  CB  ILE A  33      -3.573 -14.371   5.612  1.00  0.00           C
ATOM    161  HB  ILE A  33      -4.357 -13.620   5.543  1.00  0.00           H
ATOM    162  CG2 ILE A  33      -4.176 -15.628   6.269  1.00  0.00           C
ATOM    163 1HG2 ILE A  33      -3.393 -16.372   6.388  1.00  0.00           H
ATOM    164 2HG2 ILE A  33      -4.597 -15.388   7.243  1.00  0.00           H
ATOM    165 3HG2 ILE A  33      -4.990 -16.032   5.662  1.00  0.00           H
ATOM    166  CG1 ILE A  33      -2.428 -13.845   6.518  1.00  0.00           C
ATOM    167 1HG1 ILE A  33      -1.879 -13.060   5.994  1.00  0.00           H
ATOM    168 2HG1 ILE A  33      -1.711 -14.657   6.704  1.00  0.00           H
ATOM    169  CD  ILE A  33      -2.881 -13.267   7.862  1.00  0.00           C
ATOM    170  HD1 ILE A  33      -3.300 -14.050   8.496  1.00  0.00           H
ATOM    171  HD2 ILE A  33      -2.028 -12.836   8.381  1.00  0.00           H
ATOM    172  HD3 ILE A  33      -3.626 -12.488   7.694  1.00  0.00           H
ATOM    173  C   ILE A  33      -3.995 -15.477   3.313  1.00  0.00           C
ATOM    174  O   ILE A  33      -3.834 -16.686   3.213  1.00  0.00           O
ATOM    175  N   GLY A  34      -4.949 -14.841   2.625  1.00  0.00           N
ATOM    176  H   GLY A  34      -5.047 -13.839   2.733  1.00  0.00           H
ATOM    177  CA  GLY A  34      -5.883 -15.556   1.740  1.00  0.00           C
ATOM    178  HA1 GLY A  34      -6.720 -14.909   1.504  1.00  0.00           H
ATOM    179  HA2 GLY A  34      -6.277 -16.422   2.259  1.00  0.00           H
ATOM    180  C   GLY A  34      -5.277 -16.016   0.413  1.00  0.00           C
ATOM    181  O   GLY A  34      -5.653 -17.073  -0.090  1.00  0.00           O
ATOM    182  N   ILE A  35      -4.284 -15.287  -0.103  1.00  0.00           N
ATOM    183  H   ILE A  35      -4.058 -14.395   0.320  1.00  0.00           H
ATOM    184  CA  ILE A  35      -3.458 -15.756  -1.229  1.00  0.00           C
ATOM    185  HA  ILE A  35      -4.115 -16.079  -2.031  1.00  0.00           H
ATOM    186  CB  ILE A  35      -2.579 -14.609  -1.781  1.00  0.00           C
ATOM    187  HB  ILE A  35      -2.030 -14.153  -0.951  1.00  0.00           H
ATOM    188  CG2 ILE A  35      -1.560 -15.142  -2.810  1.00  0.00           C
ATOM    189 1HG2 ILE A  35      -0.944 -14.322  -3.191  1.00  0.00           H
ATOM    190 2HG2 ILE A  35      -0.871 -15.842  -2.337  1.00  0.00           H
ATOM    191 3HG2 ILE A  35      -2.067 -15.626  -3.641  1.00  0.00           H
ATOM    192  CG1 ILE A  35      -3.479 -13.520  -2.432  1.00  0.00           C
ATOM    193 1HG1 ILE A  35      -4.252 -13.225  -1.726  1.00  0.00           H
ATOM    194 2HG1 ILE A  35      -3.979 -13.951  -3.300  1.00  0.00           H
ATOM    195  CD  ILE A  35      -2.738 -12.248  -2.857  1.00  0.00           C
ATOM    196  HD1 ILE A  35      -2.059 -12.463  -3.678  1.00  0.00           H
ATOM    197  HD2 ILE A  35      -3.460 -11.508  -3.197  1.00  0.00           H
ATOM    198  HD3 ILE A  35      -2.186 -11.844  -2.010  1.00  0.00           H
ATOM    199  C   ILE A  35      -2.648 -16.987  -0.807  1.00  0.00           C
ATOM    200  O   ILE A  35      -2.675 -18.002  -1.507  1.00  0.00           O
ATOM    201  N   LEU A  36      -2.017 -16.958   0.379  1.00  0.00           N
ATOM    202  H   LEU A  36      -2.030 -16.097   0.910  1.00  0.00           H
ATOM    203  CA  LEU A  36      -1.361 -18.137   0.954  1.00  0.00           C
ATOM    204  HA  LEU A  36      -0.606 -18.484   0.245  1.00  0.00           H
ATOM    205  CB  LEU A  36      -0.633 -17.719   2.253  1.00  0.00           C
ATOM    206  HB1 LEU A  36      -1.372 -17.310   2.945  1.00  0.00           H
ATOM    207  HB2 LEU A  36       0.074 -16.921   2.011  1.00  0.00           H
ATOM    208  CG  LEU A  36       0.119 -18.851   2.981  1.00  0.00           C
ATOM    209  HG  LEU A  36      -0.588 -19.649   3.233  1.00  0.00           H
ATOM    210  CD1 LEU A  36       1.250 -19.438   2.129  1.00  0.00           C
ATOM    211 1HD1 LEU A  36       1.948 -18.649   1.847  1.00  0.00           H
ATOM    212 2HD1 LEU A  36       1.781 -20.203   2.708  1.00  0.00           H
ATOM    213 3HD1 LEU A  36       0.843 -19.912   1.239  1.00  0.00           H
ATOM    214  CD2 LEU A  36       0.721 -18.318   4.276  1.00  0.00           C
ATOM    215 1HD2 LEU A  36       1.225 -19.132   4.801  1.00  0.00           H
ATOM    216 2HD2 LEU A  36       1.428 -17.533   4.073  1.00  0.00           H
ATOM    217 3HD2 LEU A  36      -0.077 -17.930   4.917  1.00  0.00           H
ATOM    218  C   LEU A  36      -2.347 -19.301   1.174  1.00  0.00           C
ATOM    219  O   LEU A  36      -2.019 -20.451   0.908  1.00  0.00           O
ATOM    220  N   HIS A  37      -3.579 -19.016   1.597  1.00  0.00           N
ATOM    221  H   HIS A  37      -3.766 -18.059   1.872  1.00  0.00           H
ATOM    222  CA  HIS A  37      -4.635 -20.013   1.816  1.00  0.00           C
ATOM    223  HA  HIS A  37      -4.233 -20.789   2.454  1.00  0.00           H
ATOM    224  CB  HIS A  37      -5.801 -19.331   2.553  1.00  0.00           C
ATOM    225  HB1 HIS A  37      -6.268 -18.616   1.872  1.00  0.00           H
ATOM    226  HB2 HIS A  37      -5.398 -18.764   3.399  1.00  0.00           H
ATOM    227  CG  HIS A  37      -6.885 -20.218   3.099  1.00  0.00           C
ATOM    228  ND1 HIS A  37      -8.194 -19.777   3.351  1.00  0.00           N
ATOM    229  CE1 HIS A  37      -8.838 -20.828   3.879  1.00  0.00           C
ATOM    230  HE1 HIS A  37      -9.882 -20.825   4.166  1.00  0.00           H
ATOM    231  NE2 HIS A  37      -8.007 -21.880   4.001  1.00  0.00           N
ATOM    232  HE2 HIS A  37      -8.267 -22.790   4.368  1.00  0.00           H
ATOM    233  CD2 HIS A  37      -6.772 -21.519   3.505  1.00  0.00           C
ATOM    234  HD2 HIS A  37      -5.886 -22.127   3.463  1.00  0.00           H
ATOM    235  C   HIS A  37      -5.097 -20.708   0.522  1.00  0.00           C
ATOM    236  O   HIS A  37      -5.450 -21.886   0.583  1.00  0.00           O
ATOM    237  N   LEU A  38      -5.027 -20.044  -0.651  1.00  0.00           N
ATOM    238  H   LEU A  38      -4.763 -19.076  -0.634  1.00  0.00           H
ATOM    239  CA  LEU A  38      -5.190 -20.721  -1.953  1.00  0.00           C
ATOM    240  HA  LEU A  38      -5.968 -21.475  -1.839  1.00  0.00           H
ATOM    241  CB  LEU A  38      -5.660 -19.742  -3.050  1.00  0.00           C
ATOM    242  HB1 LEU A  38      -4.945 -18.924  -3.120  1.00  0.00           H
ATOM    243  HB2 LEU A  38      -6.628 -19.313  -2.758  1.00  0.00           H
ATOM    244  CG  LEU A  38      -5.803 -20.402  -4.441  1.00  0.00           C
ATOM    245  HG  LEU A  38      -4.836 -20.810  -4.742  1.00  0.00           H
ATOM    246  CD1 LEU A  38      -6.839 -21.523  -4.489  1.00  0.00           C
ATOM    247 1HD1 LEU A  38      -7.826 -21.122  -4.269  1.00  0.00           H
ATOM    248 2HD1 LEU A  38      -6.857 -21.968  -5.486  1.00  0.00           H
ATOM    249 3HD1 LEU A  38      -6.589 -22.302  -3.782  1.00  0.00           H
ATOM    250  CD2 LEU A  38      -6.205 -19.390  -5.515  1.00  0.00           C
ATOM    251 1HD2 LEU A  38      -6.260 -19.879  -6.485  1.00  0.00           H
ATOM    252 2HD2 LEU A  38      -7.173 -18.959  -5.273  1.00  0.00           H
ATOM    253 3HD2 LEU A  38      -5.448 -18.610  -5.578  1.00  0.00           H
ATOM    254  C   LEU A  38      -3.921 -21.476  -2.373  1.00  0.00           C
ATOM    255  O   LEU A  38      -4.033 -22.610  -2.830  1.00  0.00           O
ATOM    256  N   ILE A  39      -2.723 -20.915  -2.186  1.00  0.00           N
ATOM    257  H   ILE A  39      -2.690 -19.961  -1.821  1.00  0.00           H
ATOM    258  CA  ILE A  39      -1.459 -21.594  -2.532  1.00  0.00           C
ATOM    259  HA  ILE A  39      -1.468 -21.835  -3.588  1.00  0.00           H
ATOM    260  CB  ILE A  39      -0.243 -20.656  -2.263  1.00  0.00           C
ATOM    261  HB  ILE A  39      -0.333 -20.247  -1.268  1.00  0.00           H
ATOM    262  CG2 ILE A  39       1.094 -21.426  -2.344  1.00  0.00           C
ATOM    263 1HG2 ILE A  39       1.198 -21.896  -3.322  1.00  0.00           H
ATOM    264 2HG2 ILE A  39       1.935 -20.744  -2.191  1.00  0.00           H
ATOM    265 3HG2 ILE A  39       1.153 -22.180  -1.566  1.00  0.00           H
ATOM    266  CG1 ILE A  39      -0.243 -19.503  -3.299  1.00  0.00           C
ATOM    267 1HG1 ILE A  39      -1.239 -19.066  -3.357  1.00  0.00           H
ATOM    268 2HG1 ILE A  39      -0.003 -19.893  -4.282  1.00  0.00           H
ATOM    269  CD  ILE A  39       0.721 -18.362  -2.959  1.00  0.00           C
ATOM    270  HD1 ILE A  39       0.578 -17.538  -3.663  1.00  0.00           H
ATOM    271  HD2 ILE A  39       0.532 -17.990  -1.946  1.00  0.00           H
ATOM    272  HD3 ILE A  39       1.762 -18.689  -3.035  1.00  0.00           H
ATOM    273  C   ILE A  39      -1.347 -22.926  -1.777  1.00  0.00           C
ATOM    274  O   ILE A  39      -1.102 -23.969  -2.398  1.00  0.00           O
ATOM    275  N   LEU A  40      -1.596 -22.935  -0.467  1.00  0.00           N
ATOM    276  H   LEU A  40      -1.791 -22.040  -0.015  1.00  0.00           H
ATOM    277  CA  LEU A  40      -1.591 -24.146   0.355  1.00  0.00           C
ATOM    278  HA  LEU A  40      -0.648 -24.674   0.187  1.00  0.00           H
ATOM    279  CB  LEU A  40      -1.673 -23.765   1.839  1.00  0.00           C
ATOM    280  HB1 LEU A  40      -1.785 -24.679   2.427  1.00  0.00           H
ATOM    281  HB2 LEU A  40      -2.580 -23.165   1.991  1.00  0.00           H
ATOM    282  CG  LEU A  40      -0.459 -22.994   2.388  1.00  0.00           C
ATOM    283  HG  LEU A  40      -0.287 -22.097   1.800  1.00  0.00           H
ATOM    284  CD1 LEU A  40      -0.744 -22.572   3.834  1.00  0.00           C
ATOM    285 1HD1 LEU A  40       0.114 -22.034   4.239  1.00  0.00           H
ATOM    286 2HD1 LEU A  40      -1.613 -21.922   3.859  1.00  0.00           H
ATOM    287 3HD1 LEU A  40      -0.927 -23.451   4.454  1.00  0.00           H
ATOM    288  CD2 LEU A  40       0.831 -23.821   2.375  1.00  0.00           C
ATOM    289 1HD2 LEU A  40       1.636 -23.248   2.821  1.00  0.00           H
ATOM    290 2HD2 LEU A  40       0.690 -24.744   2.932  1.00  0.00           H
ATOM    291 3HD2 LEU A  40       1.112 -24.057   1.350  1.00  0.00           H
ATOM    292  C   LEU A  40      -2.704 -25.132  -0.026  1.00  0.00           C
ATOM    293  O   LEU A  40      -2.484 -26.339   0.065  1.00  0.00           O
ATOM    294  N   TRP A  41      -3.860 -24.650  -0.513  1.00  0.00           N
ATOM    295  H   TRP A  41      -3.978 -23.650  -0.566  1.00  0.00           H
ATOM    296  CA  TRP A  41      -4.940 -25.495  -1.036  1.00  0.00           C
ATOM    297  HA  TRP A  41      -5.149 -26.291  -0.322  1.00  0.00           H
ATOM    298  CB  TRP A  41      -6.218 -24.675  -1.234  1.00  0.00           C
ATOM    299  HB1 TRP A  41      -6.056 -23.919  -2.001  1.00  0.00           H
ATOM    300  HB2 TRP A  41      -6.416 -24.138  -0.302  1.00  0.00           H
ATOM    301  CG  TRP A  41      -7.443 -25.448  -1.593  1.00  0.00           C
ATOM    302  CD1 TRP A  41      -8.297 -26.020  -0.717  1.00  0.00           C
ATOM    303  HD1 TRP A  41      -8.186 -25.995   0.356  1.00  0.00           H
ATOM    304  NE1 TRP A  41      -9.318 -26.652  -1.398  1.00  0.00           N
ATOM    305  HE1 TRP A  41     -10.041 -27.193  -0.931  1.00  0.00           H
ATOM    306  CE2 TRP A  41      -9.165 -26.555  -2.754  1.00  0.00           C
ATOM    307  CZ2 TRP A  41      -9.910 -27.047  -3.837  1.00  0.00           C
ATOM    308  HZ2 TRP A  41     -10.788 -27.650  -3.665  1.00  0.00           H
ATOM    309  CH2 TRP A  41      -9.477 -26.776  -5.142  1.00  0.00           C
ATOM    310  HH2 TRP A  41     -10.019 -27.170  -5.988  1.00  0.00           H
ATOM    311  CZ3 TRP A  41      -8.307 -26.014  -5.345  1.00  0.00           C
ATOM    312  HZ3 TRP A  41      -7.971 -25.826  -6.354  1.00  0.00           H
ATOM    313  CE3 TRP A  41      -7.572 -25.513  -4.251  1.00  0.00           C
ATOM    314  HE3 TRP A  41      -6.673 -24.939  -4.426  1.00  0.00           H
ATOM    315  CD2 TRP A  41      -7.976 -25.773  -2.926  1.00  0.00           C
ATOM    316  C   TRP A  41      -4.552 -26.169  -2.356  1.00  0.00           C
ATOM    317  O   TRP A  41      -4.762 -27.366  -2.516  1.00  0.00           O
ATOM    318  N   ILE A  42      -3.917 -25.436  -3.283  1.00  0.00           N
ATOM    319  H   ILE A  42      -3.775 -24.446  -3.095  1.00  0.00           H
ATOM    320  CA  ILE A  42      -3.406 -25.986  -4.546  1.00  0.00           C
ATOM    321  HA  ILE A  42      -4.224 -26.506  -5.049  1.00  0.00           H
ATOM    322  CB  ILE A  42      -2.956 -24.822  -5.479  1.00  0.00           C
ATOM    323  HB  ILE A  42      -2.307 -24.155  -4.907  1.00  0.00           H
ATOM    324  CG2 ILE A  42      -2.166 -25.349  -6.688  1.00  0.00           C
ATOM    325 1HG2 ILE A  42      -1.839 -24.521  -7.321  1.00  0.00           H
ATOM    326 2HG2 ILE A  42      -1.267 -25.867  -6.365  1.00  0.00           H
ATOM    327 3HG2 ILE A  42      -2.785 -26.023  -7.280  1.00  0.00           H
ATOM    328  CG1 ILE A  42      -4.200 -24.034  -5.958  1.00  0.00           C
ATOM    329 1HG1 ILE A  42      -4.766 -23.706  -5.089  1.00  0.00           H
ATOM    330 2HG1 ILE A  42      -4.840 -24.680  -6.548  1.00  0.00           H
ATOM    331  CD  ILE A  42      -3.877 -22.774  -6.785  1.00  0.00           C
ATOM    332  HD1 ILE A  42      -3.454 -23.045  -7.751  1.00  0.00           H
ATOM    333  HD2 ILE A  42      -4.800 -22.215  -6.956  1.00  0.00           H
ATOM    334  HD3 ILE A  42      -3.176 -22.143  -6.236  1.00  0.00           H
ATOM    335  C   ILE A  42      -2.315 -27.031  -4.282  1.00  0.00           C
ATOM    336  O   ILE A  42      -2.369 -28.126  -4.837  1.00  0.00           O
ATOM    337  N   LEU A  43      -1.386 -26.759  -3.362  1.00  0.00           N
ATOM    338  H   LEU A  43      -1.382 -25.831  -2.937  1.00  0.00           H
ATOM    339  CA  LEU A  43      -0.371 -27.730  -2.914  1.00  0.00           C
ATOM    340  HA  LEU A  43       0.167 -28.099  -3.795  1.00  0.00           H
ATOM    341  CB  LEU A  43       0.624 -27.023  -1.978  1.00  0.00           C
ATOM    342  HB1 LEU A  43       1.275 -27.775  -1.519  1.00  0.00           H
ATOM    343  HB2 LEU A  43       0.060 -26.540  -1.181  1.00  0.00           H
ATOM    344  CG  LEU A  43       1.519 -25.968  -2.665  1.00  0.00           C
ATOM    345  HG  LEU A  43       0.913 -25.297  -3.270  1.00  0.00           H
ATOM    346  CD1 LEU A  43       2.256 -25.143  -1.614  1.00  0.00           C
ATOM    347 1HD1 LEU A  43       1.531 -24.629  -0.995  1.00  0.00           H
ATOM    348 2HD1 LEU A  43       2.880 -25.785  -0.998  1.00  0.00           H
ATOM    349 3HD1 LEU A  43       2.887 -24.396  -2.109  1.00  0.00           H
ATOM    350  CD2 LEU A  43       2.574 -26.617  -3.581  1.00  0.00           C
ATOM    351 1HD2 LEU A  43       3.200 -27.286  -3.007  1.00  0.00           H
ATOM    352 2HD2 LEU A  43       2.091 -27.170  -4.386  1.00  0.00           H
ATOM    353 3HD2 LEU A  43       3.193 -25.833  -4.024  1.00  0.00           H
ATOM    354  C   LEU A  43      -0.995 -28.959  -2.236  1.00  0.00           C
ATOM    355  O   LEU A  43      -0.489 -30.075  -2.389  1.00  0.00           O
ATOM    356  N   ASP A  44      -2.111 -28.803  -1.539  1.00  0.00           N
ATOM    357  H   ASP A  44      -2.457 -27.858  -1.396  1.00  0.00           H
ATOM    358  CA  ASP A  44      -2.883 -29.897  -0.924  1.00  0.00           C
ATOM    359  HA  ASP A  44      -2.185 -30.595  -0.471  1.00  0.00           H
ATOM    360  CB  ASP A  44      -3.766 -29.300   0.190  1.00  0.00           C
ATOM    361  HB1 ASP A  44      -4.503 -28.635  -0.255  1.00  0.00           H
ATOM    362  HB2 ASP A  44      -3.134 -28.710   0.857  1.00  0.00           H
ATOM    363  CG  ASP A  44      -4.472 -30.363   1.027  1.00  0.00           C
ATOM    364  OD1 ASP A  44      -5.722 -30.395   1.021  1.00  0.00           O
ATOM    365  OD2 ASP A  44      -3.760 -31.143   1.696  1.00  0.00           O
ATOM    366  C   ASP A  44      -3.732 -30.690  -1.954  1.00  0.00           C
ATOM    367  O   ASP A  44      -4.109 -31.831  -1.681  1.00  0.00           O
ATOM    368  N   ARG A  45      -4.008 -30.116  -3.134  1.00  0.00           N
ATOM    369  H   ARG A  45      -3.702 -29.158  -3.258  1.00  0.00           H
ATOM    370  CA  ARG A  45      -4.961 -30.666  -4.121  1.00  0.00           C
ATOM    371  HA  ARG A  45      -5.435 -31.533  -3.661  1.00  0.00           H
ATOM    372  CB  ARG A  45      -6.053 -29.603  -4.353  1.00  0.00           C
ATOM    373  HB1 ARG A  45      -5.600 -28.718  -4.801  1.00  0.00           H
ATOM    374  HB2 ARG A  45      -6.477 -29.312  -3.386  1.00  0.00           H
ATOM    375  CG  ARG A  45      -7.224 -30.040  -5.254  1.00  0.00           C
ATOM    376  HG1 ARG A  45      -6.860 -30.151  -6.271  1.00  0.00           H
ATOM    377  HG2 ARG A  45      -7.980 -29.261  -5.251  1.00  0.00           H
ATOM    378  CD  ARG A  45      -7.872 -31.349  -4.781  1.00  0.00           C
ATOM    379  HD1 ARG A  45      -8.329 -31.192  -3.801  1.00  0.00           H
ATOM    380  HD2 ARG A  45      -7.127 -32.135  -4.673  1.00  0.00           H
ATOM    381  NE  ARG A  45      -8.890 -31.826  -5.723  1.00  0.00           N
ATOM    382  HE  ARG A  45      -9.870 -31.718  -5.450  1.00  0.00           H
ATOM    383  CZ  ARG A  45      -8.702 -32.359  -6.905  1.00  0.00           C
ATOM    384  NH1 ARG A  45      -7.521 -32.623  -7.398  1.00  0.00           N
ATOM    385 1HH1 ARG A  45      -6.694 -32.437  -6.833  1.00  0.00           H
ATOM    386 2HH1 ARG A  45      -7.419 -33.077  -8.295  1.00  0.00           H
ATOM    387  NH2 ARG A  45      -9.744 -32.618  -7.635  1.00  0.00           N
ATOM    388 1HH2 ARG A  45     -10.651 -32.393  -7.234  1.00  0.00           H
ATOM    389 2HH2 ARG A  45      -9.631 -32.897  -8.592  1.00  0.00           H
ATOM    390  C   ARG A  45      -4.331 -31.197  -5.411  1.00  0.00           C
ATOM    391  O   ARG A  45      -4.982 -31.988  -6.100  1.00  0.00           O
ATOM    392  N   LEU A  46      -3.099 -30.815  -5.746  1.00  0.00           N
ATOM    393  H   LEU A  46      -2.664 -30.090  -5.182  1.00  0.00           H
ATOM    394  CA  LEU A  46      -2.328 -31.368  -6.867  1.00  0.00           C
ATOM    395  HA  LEU A  46      -3.010 -31.611  -7.685  1.00  0.00           H
ATOM    396  CB  LEU A  46      -1.334 -30.308  -7.373  1.00  0.00           C
ATOM    397  HB1 LEU A  46      -0.661 -30.789  -8.090  1.00  0.00           H
ATOM    398  HB2 LEU A  46      -0.718 -29.979  -6.531  1.00  0.00           H
ATOM    399  CG  LEU A  46      -1.942 -29.070  -8.055  1.00  0.00           C
ATOM    400  HG  LEU A  46      -2.646 -28.587  -7.388  1.00  0.00           H
ATOM    401  CD1 LEU A  46      -0.815 -28.091  -8.395  1.00  0.00           C
ATOM    402 1HD1 LEU A  46      -0.318 -27.784  -7.474  1.00  0.00           H
ATOM    403 2HD1 LEU A  46      -0.092 -28.563  -9.051  1.00  0.00           H
ATOM    404 3HD1 LEU A  46      -1.223 -27.204  -8.886  1.00  0.00           H
ATOM    405  CD2 LEU A  46      -2.675 -29.418  -9.360  1.00  0.00           C
ATOM    406 1HD2 LEU A  46      -2.995 -28.505  -9.859  1.00  0.00           H
ATOM    407 2HD2 LEU A  46      -2.017 -29.984 -10.021  1.00  0.00           H
ATOM    408 3HD2 LEU A  46      -3.553 -30.014  -9.137  1.00  0.00           H
ATOM    409  C   LEU A  46      -1.586 -32.653  -6.448  1.00  0.00           C
ATOM    410  O   LEU A  46      -0.623 -32.581  -5.680  1.00  0.00           O
ATOM    411  N   NME A  46      -1.944 -33.850  -6.929  1.00  0.00           N
ATOM    412  H   NME A  46      -1.380 -34.628  -6.612  1.00  0.00           H
ATOM    413  CH3 NME A  46      -3.062 -34.165  -7.813  1.00  0.00           C
ATOM    414 1HH3 NME A  46      -3.021 -33.559  -8.719  1.00  0.00           H
ATOM    415 2HH3 NME A  46      -3.019 -35.220  -8.094  1.00  0.00           H
ATOM    416 3HH3 NME A  46      -4.007 -33.979  -7.304  1.00  0.00           H
ATOM    417  CH3 ACE B 121      -2.139 -68.459   0.933  1.00  0.00           C
ATOM    418 1HH3 ACE B 121      -1.657 -69.294   0.415  1.00  0.00           H
ATOM    419 2HH3 ACE B 121      -2.381 -67.670   0.216  1.00  0.00           H
ATOM    420 3HH3 ACE B 121      -1.476 -68.074   1.698  1.00  0.00           H
ATOM    421  C   ACE B 121      -3.417 -68.962   1.571  1.00  0.00           C
ATOM    422  O   ACE B 121      -3.502 -69.017   2.789  1.00  0.00           O
ATOM    423  N   SER B 122      -4.392 -69.332   0.745  1.00  0.00           N
ATOM    424  H   SER B 122      -4.196 -69.314  -0.245  1.00  0.00           H
ATOM    425  CA  SER B 122      -5.683 -69.913   1.158  1.00  0.00           C
ATOM    426  HA  SER B 122      -5.536 -70.479   2.077  1.00  0.00           H
ATOM    427  CB  SER B 122      -6.740 -68.815   1.418  1.00  0.00           C
ATOM    428  HB1 SER B 122      -7.735 -69.275   1.418  1.00  0.00           H
ATOM    429  HB2 SER B 122      -6.697 -68.084   0.609  1.00  0.00           H
ATOM    430  OG  SER B 122      -6.576 -68.155   2.669  1.00  0.00           O
ATOM    431  HG  SER B 122      -6.907 -68.747   3.375  1.00  0.00           H
ATOM    432  C   SER B 122      -6.232 -70.856   0.089  1.00  0.00           C
ATOM    433  O   SER B 122      -5.985 -70.673  -1.101  1.00  0.00           O
ATOM    434  N   SER B 123     -11.276   0.975   4.712  1.00  0.00           N
ATOM    435  H   SER B 123     -11.406   0.870   5.718  1.00  0.00           H
ATOM    436  CA  SER B 123     -12.070   0.076   3.856  1.00  0.00           C
ATOM    437  HA  SER B 123     -12.137   0.491   2.849  1.00  0.00           H
ATOM    438  CB  SER B 123     -11.409  -1.296   3.779  1.00  0.00           C
ATOM    439  HB1 SER B 123     -12.066  -1.997   3.266  1.00  0.00           H
ATOM    440  HB2 SER B 123     -11.214  -1.664   4.790  1.00  0.00           H
ATOM    441  OG  SER B 123     -10.186  -1.233   3.056  1.00  0.00           O
ATOM    442  HG  SER B 123     -10.407  -1.112   2.120  1.00  0.00           H
ATOM    443  C   SER B 123     -13.509  -0.039   4.386  1.00  0.00           C
ATOM    444  O   SER B 123     -13.812   0.401   5.502  1.00  0.00           O
ATOM    445  N   ASP B 124     -14.432  -0.619   3.608  1.00  0.00           N
ATOM    446  H   ASP B 124     -14.156  -0.952   2.688  1.00  0.00           H
ATOM    447  CA  ASP B 124     -15.836  -0.815   4.013  1.00  0.00           C
ATOM    448  HA  ASP B 124     -16.245   0.172   4.239  1.00  0.00           H
ATOM    449  CB  ASP B 124     -16.607  -1.372   2.806  1.00  0.00           C
ATOM    450  HB1 ASP B 124     -16.247  -2.372   2.589  1.00  0.00           H
ATOM    451  HB2 ASP B 124     -16.407  -0.748   1.941  1.00  0.00           H
ATOM    452  CG  ASP B 124     -18.118  -1.423   3.039  1.00  0.00           C
ATOM    453  OD1 ASP B 124     -18.834  -0.568   2.445  1.00  0.00           O
ATOM    454  OD2 ASP B 124     -18.574  -2.287   3.809  1.00  0.00           O
ATOM    455  C   ASP B 124     -15.971  -1.737   5.251  1.00  0.00           C
ATOM    456  O   ASP B 124     -15.253  -2.734   5.346  1.00  0.00           O
ATOM    457  N   PRO B 125     -16.904  -1.474   6.195  1.00  0.00           N
ATOM    458  CD  PRO B 125     -17.706  -0.263   6.303  1.00  0.00           C
ATOM    459  HD1 PRO B 125     -18.559  -0.323   5.615  1.00  0.00           H
ATOM    460  HD2 PRO B 125     -17.125   0.636   6.096  1.00  0.00           H
ATOM    461  CG  PRO B 125     -18.208  -0.224   7.736  1.00  0.00           C
ATOM    462  HG1 PRO B 125     -19.160   0.297   7.823  1.00  0.00           H
ATOM    463  HG2 PRO B 125     -17.458   0.244   8.376  1.00  0.00           H
ATOM    464  CB  PRO B 125     -18.336  -1.697   8.091  1.00  0.00           C
ATOM    465  HB1 PRO B 125     -19.261  -2.098   7.674  1.00  0.00           H
ATOM    466  HB2 PRO B 125     -18.304  -1.858   9.163  1.00  0.00           H
ATOM    467  CA  PRO B 125     -17.133  -2.318   7.377  1.00  0.00           C
ATOM    468  HA  PRO B 125     -16.261  -2.235   8.026  1.00  0.00           H
ATOM    469  C   PRO B 125     -17.386  -3.812   7.090  1.00  0.00           C
ATOM    470  O   PRO B 125     -17.062  -4.654   7.934  1.00  0.00           O
ATOM    471  N   LEU B 126     -17.928  -4.167   5.916  1.00  0.00           N
ATOM    472  H   LEU B 126     -18.187  -3.432   5.266  1.00  0.00           H
ATOM    473  CA  LEU B 126     -18.126  -5.559   5.504  1.00  0.00           C
ATOM    474  HA  LEU B 126     -18.439  -6.129   6.371  1.00  0.00           H
ATOM    475  CB  LEU B 126     -19.248  -5.593   4.446  1.00  0.00           C
ATOM    476  HB1 LEU B 126     -18.912  -5.081   3.556  1.00  0.00           H
ATOM    477  HB2 LEU B 126     -20.104  -5.054   4.835  1.00  0.00           H
ATOM    478  CG  LEU B 126     -19.725  -7.013   4.052  1.00  0.00           C
ATOM    479  HG  LEU B 126     -18.899  -7.561   3.602  1.00  0.00           H
ATOM    480  CD1 LEU B 126     -20.268  -7.805   5.236  1.00  0.00           C
ATOM    481 1HD1 LEU B 126     -21.046  -7.228   5.748  1.00  0.00           H
ATOM    482 2HD1 LEU B 126     -20.702  -8.744   4.890  1.00  0.00           H
ATOM    483 3HD1 LEU B 126     -19.468  -8.040   5.937  1.00  0.00           H
ATOM    484  CD2 LEU B 126     -20.837  -6.888   3.014  1.00  0.00           C
ATOM    485 1HD2 LEU B 126     -21.188  -7.885   2.735  1.00  0.00           H
ATOM    486 2HD2 LEU B 126     -21.674  -6.318   3.425  1.00  0.00           H
ATOM    487 3HD2 LEU B 126     -20.470  -6.383   2.123  1.00  0.00           H
ATOM    488  C   LEU B 126     -16.823  -6.196   4.980  1.00  0.00           C
ATOM    489  O   LEU B 126     -16.576  -7.377   5.193  1.00  0.00           O
ATOM    490  N   VAL B 127     -15.944  -5.387   4.369  1.00  0.00           N
ATOM    491  H   VAL B 127     -16.191  -4.404   4.305  1.00  0.00           H
ATOM    492  CA  VAL B 127     -14.586  -5.785   3.940  1.00  0.00           C
ATOM    493  HA  VAL B 127     -14.648  -6.742   3.423  1.00  0.00           H
ATOM    494  CB  VAL B 127     -14.029  -4.732   2.951  1.00  0.00           C
ATOM    495  HB  VAL B 127     -14.039  -3.756   3.418  1.00  0.00           H
ATOM    496  CG1 VAL B 127     -12.588  -5.004   2.509  1.00  0.00           C
ATOM    497 1HG1 VAL B 127     -12.530  -5.954   1.983  1.00  0.00           H
ATOM    498 2HG1 VAL B 127     -12.260  -4.203   1.835  1.00  0.00           H
ATOM    499 3HG1 VAL B 127     -11.922  -5.014   3.362  1.00  0.00           H
ATOM    500  CG2 VAL B 127     -14.886  -4.668   1.679  1.00  0.00           C
ATOM    501 1HG2 VAL B 127     -14.549  -3.840   1.057  1.00  0.00           H
ATOM    502 2HG2 VAL B 127     -14.799  -5.594   1.115  1.00  0.00           H
ATOM    503 3HG2 VAL B 127     -15.939  -4.513   1.925  1.00  0.00           H
ATOM    504  C   VAL B 127     -13.681  -5.983   5.163  1.00  0.00           C
ATOM    505  O   VAL B 127     -12.857  -6.900   5.183  1.00  0.00           O
ATOM    506  N   VAL B 128     -13.874  -5.193   6.220  1.00  0.00           N
ATOM    507  H   VAL B 128     -14.520  -4.411   6.113  1.00  0.00           H
ATOM    508  CA  VAL B 128     -13.270  -5.405   7.552  1.00  0.00           C
ATOM    509  HA  VAL B 128     -12.191  -5.515   7.419  1.00  0.00           H
ATOM    510  CB  VAL B 128     -13.496  -4.187   8.473  1.00  0.00           C
ATOM    511  HB  VAL B 128     -14.562  -3.950   8.503  1.00  0.00           H
ATOM    512  CG1 VAL B 128     -13.020  -4.443   9.912  1.00  0.00           C
ATOM    513 1HG1 VAL B 128     -13.097  -3.528  10.496  1.00  0.00           H
ATOM    514 2HG1 VAL B 128     -13.641  -5.199  10.387  1.00  0.00           H
ATOM    515 3HG1 VAL B 128     -11.989  -4.784   9.906  1.00  0.00           H
ATOM    516  CG2 VAL B 128     -12.743  -2.958   7.936  1.00  0.00           C
ATOM    517 1HG2 VAL B 128     -13.091  -2.710   6.937  1.00  0.00           H
ATOM    518 2HG2 VAL B 128     -12.936  -2.104   8.586  1.00  0.00           H
ATOM    519 3HG2 VAL B 128     -11.669  -3.155   7.908  1.00  0.00           H
ATOM    520  C   VAL B 128     -13.780  -6.705   8.186  1.00  0.00           C
ATOM    521  O   VAL B 128     -12.961  -7.560   8.520  1.00  0.00           O
ATOM    522  N   ALA B 129     -15.101  -6.908   8.280  1.00  0.00           N
ATOM    523  H   ALA B 129     -15.733  -6.167   8.011  1.00  0.00           H
ATOM    524  CA  ALA B 129     -15.675  -8.138   8.848  1.00  0.00           C
ATOM    525  HA  ALA B 129     -15.356  -8.219   9.886  1.00  0.00           H
ATOM    526  CB  ALA B 129     -17.204  -8.015   8.820  1.00  0.00           C
ATOM    527  HB1 ALA B 129     -17.519  -7.133   9.391  1.00  0.00           H
ATOM    528  HB2 ALA B 129     -17.563  -7.927   7.803  1.00  0.00           H
ATOM    529  HB3 ALA B 129     -17.647  -8.900   9.279  1.00  0.00           H
ATOM    530  C   ALA B 129     -15.186  -9.402   8.116  1.00  0.00           C
ATOM    531  O   ALA B 129     -14.686 -10.331   8.735  1.00  0.00           O
ATOM    532  N   ALA B 130     -15.228  -9.397   6.774  1.00  0.00           N
ATOM    533  H   ALA B 130     -15.670  -8.613   6.307  1.00  0.00           H
ATOM    534  CA  ALA B 130     -14.709 -10.483   5.951  1.00  0.00           C
ATOM    535  HA  ALA B 130     -15.218 -11.402   6.227  1.00  0.00           H
ATOM    536  CB  ALA B 130     -15.037 -10.177   4.485  1.00  0.00           C
ATOM    537  HB1 ALA B 130     -14.705 -10.994   3.848  1.00  0.00           H
ATOM    538  HB2 ALA B 130     -16.115 -10.062   4.368  1.00  0.00           H
ATOM    539  HB3 ALA B 130     -14.548  -9.247   4.170  1.00  0.00           H
ATOM    540  C   ALA B 130     -13.194 -10.716   6.123  1.00  0.00           C
ATOM    541  O   ALA B 130     -12.699 -11.792   5.792  1.00  0.00           O
ATOM    542  N   SER B 131     -12.422  -9.736   6.603  1.00  0.00           N
ATOM    543  H   SER B 131     -12.884  -8.876   6.891  1.00  0.00           H
ATOM    544  CA  SER B 131     -10.983  -9.879   6.880  1.00  0.00           C
ATOM    545  HA  SER B 131     -10.531 -10.510   6.113  1.00  0.00           H
ATOM    546  CB  SER B 131     -10.291  -8.510   6.821  1.00  0.00           C
ATOM    547  HB1 SER B 131      -9.233  -8.633   7.048  1.00  0.00           H
ATOM    548  HB2 SER B 131     -10.716  -7.825   7.550  1.00  0.00           H
ATOM    549  OG  SER B 131     -10.433  -7.982   5.519  1.00  0.00           O
ATOM    550  HG  SER B 131     -11.292  -7.498   5.484  1.00  0.00           H
ATOM    551  C   SER B 131     -10.711 -10.581   8.202  1.00  0.00           C
ATOM    552  O   SER B 131      -9.812 -11.416   8.267  1.00  0.00           O
ATOM    553  N   ILE B 132     -11.533 -10.347   9.225  1.00  0.00           N
ATOM    554  H   ILE B 132     -12.273  -9.651   9.112  1.00  0.00           H
ATOM    555  CA  ILE B 132     -11.496 -11.119  10.472  1.00  0.00           C
ATOM    556  HA  ILE B 132     -10.478 -11.103  10.867  1.00  0.00           H
ATOM    557  CB  ILE B 132     -12.431 -10.492  11.537  1.00  0.00           C
ATOM    558  HB  ILE B 132     -13.458 -10.541  11.171  1.00  0.00           H
ATOM    559  CG2 ILE B 132     -12.354 -11.286  12.854  1.00  0.00           C
ATOM    560 1HG2 ILE B 132     -13.043 -10.887  13.586  1.00  0.00           H
ATOM    561 2HG2 ILE B 132     -12.623 -12.326  12.683  1.00  0.00           H
ATOM    562 3HG2 ILE B 132     -11.337 -11.250  13.250  1.00  0.00           H
ATOM    563  CG1 ILE B 132     -12.088  -9.003  11.805  1.00  0.00           C
ATOM    564 1HG1 ILE B 132     -12.013  -8.462  10.855  1.00  0.00           H
ATOM    565 2HG1 ILE B 132     -11.123  -8.945  12.292  1.00  0.00           H
ATOM    566  CD  ILE B 132     -13.118  -8.259  12.646  1.00  0.00           C
ATOM    567  HD1 ILE B 132     -12.839  -7.202  12.708  1.00  0.00           H
ATOM    568  HD2 ILE B 132     -14.103  -8.330  12.188  1.00  0.00           H
ATOM    569  HD3 ILE B 132     -13.162  -8.660  13.654  1.00  0.00           H
ATOM    570  C   ILE B 132     -11.860 -12.589  10.186  1.00  0.00           C
ATOM    571  O   ILE B 132     -11.159 -13.506  10.616  1.00  0.00           O
ATOM    572  N   ILE B 133     -12.935 -12.797   9.409  1.00  0.00           N
ATOM    573  H   ILE B 133     -13.461 -11.978   9.124  1.00  0.00           H
ATOM    574  CA  ILE B 133     -13.498 -14.105   9.081  1.00  0.00           C
ATOM    575  HA  ILE B 133     -13.622 -14.677   9.999  1.00  0.00           H
ATOM    576  CB  ILE B 133     -14.909 -13.891   8.468  1.00  0.00           C
ATOM    577  HB  ILE B 133     -14.815 -13.166   7.658  1.00  0.00           H
ATOM    578  CG2 ILE B 133     -15.511 -15.187   7.890  1.00  0.00           C
ATOM    579 1HG2 ILE B 133     -15.667 -15.885   8.700  1.00  0.00           H
ATOM    580 2HG2 ILE B 133     -16.452 -14.972   7.398  1.00  0.00           H
ATOM    581 3HG2 ILE B 133     -14.840 -15.627   7.145  1.00  0.00           H
ATOM    582  CG1 ILE B 133     -15.870 -13.327   9.549  1.00  0.00           C
ATOM    583 1HG1 ILE B 133     -15.401 -12.497  10.069  1.00  0.00           H
ATOM    584 2HG1 ILE B 133     -16.091 -14.095  10.285  1.00  0.00           H
ATOM    585  CD  ILE B 133     -17.200 -12.790   8.985  1.00  0.00           C
ATOM    586  HD1 ILE B 133     -16.998 -12.032   8.228  1.00  0.00           H
ATOM    587  HD2 ILE B 133     -17.792 -13.592   8.556  1.00  0.00           H
ATOM    588  HD3 ILE B 133     -17.773 -12.328   9.801  1.00  0.00           H
ATOM    589  C   ILE B 133     -12.562 -14.942   8.184  1.00  0.00           C
ATOM    590  O   ILE B 133     -12.355 -16.129   8.447  1.00  0.00           O
ATOM    591  N   GLY B 134     -11.929 -14.345   7.169  1.00  0.00           N
ATOM    592  H   GLY B 134     -12.144 -13.381   6.944  1.00  0.00           H
ATOM    593  CA  GLY B 134     -11.029 -15.083   6.268  1.00  0.00           C
ATOM    594  HA1 GLY B 134     -10.799 -14.459   5.413  1.00  0.00           H
ATOM    595  HA2 GLY B 134     -11.526 -15.974   5.904  1.00  0.00           H
ATOM    596  C   GLY B 134      -9.697 -15.504   6.899  1.00  0.00           C
ATOM    597  O   GLY B 134      -9.211 -16.603   6.616  1.00  0.00           O
ATOM    598  N   ILE B 135      -9.139 -14.691   7.809  1.00  0.00           N
ATOM    599  H   ILE B 135      -9.553 -13.781   7.971  1.00  0.00           H
ATOM    600  CA  ILE B 135      -7.940 -15.068   8.593  1.00  0.00           C
ATOM    601  HA  ILE B 135      -7.156 -15.383   7.896  1.00  0.00           H
ATOM    602  CB  ILE B 135      -7.415 -13.849   9.386  1.00  0.00           C
ATOM    603  HB  ILE B 135      -8.256 -13.397   9.920  1.00  0.00           H
ATOM    604  CG2 ILE B 135      -6.347 -14.248  10.428  1.00  0.00           C
ATOM    605 1HG2 ILE B 135      -6.040 -13.381  11.000  1.00  0.00           H
ATOM    606 2HG2 ILE B 135      -6.750 -14.975  11.136  1.00  0.00           H
ATOM    607 3HG2 ILE B 135      -5.477 -14.681   9.925  1.00  0.00           H
ATOM    608  CG1 ILE B 135      -6.828 -12.805   8.407  1.00  0.00           C
ATOM    609 1HG1 ILE B 135      -7.567 -12.583   7.636  1.00  0.00           H
ATOM    610 2HG1 ILE B 135      -5.958 -13.227   7.904  1.00  0.00           H
ATOM    611  CD  ILE B 135      -6.438 -11.476   9.056  1.00  0.00           C
ATOM    612  HD1 ILE B 135      -5.583 -11.604   9.712  1.00  0.00           H
ATOM    613  HD2 ILE B 135      -6.164 -10.753   8.287  1.00  0.00           H
ATOM    614  HD3 ILE B 135      -7.276 -11.076   9.627  1.00  0.00           H
ATOM    615  C   ILE B 135      -8.247 -16.282   9.493  1.00  0.00           C
ATOM    616  O   ILE B 135      -7.433 -17.204   9.602  1.00  0.00           O
ATOM    617  N   LEU B 136      -9.460 -16.325  10.067  1.00  0.00           N
ATOM    618  H   LEU B 136     -10.076 -15.531   9.941  1.00  0.00           H
ATOM    619  CA  LEU B 136      -9.950 -17.462  10.841  1.00  0.00           C
ATOM    620  HA  LEU B 136      -9.189 -17.721  11.580  1.00  0.00           H
ATOM    621  CB  LEU B 136     -11.222 -17.038  11.603  1.00  0.00           C
ATOM    622  HB1 LEU B 136     -11.967 -16.708  10.878  1.00  0.00           H
ATOM    623  HB2 LEU B 136     -10.975 -16.187  12.234  1.00  0.00           H
ATOM    624  CG  LEU B 136     -11.856 -18.128  12.469  1.00  0.00           C
ATOM    625  HG  LEU B 136     -12.133 -18.971  11.839  1.00  0.00           H
ATOM    626  CD1 LEU B 136     -10.923 -18.629  13.575  1.00  0.00           C
ATOM    627 1HD1 LEU B 136     -10.605 -17.784  14.196  1.00  0.00           H
ATOM    628 2HD1 LEU B 136     -11.446 -19.358  14.203  1.00  0.00           H
ATOM    629 3HD1 LEU B 136     -10.050 -19.116  13.149  1.00  0.00           H
ATOM    630  CD2 LEU B 136     -13.133 -17.598  13.127  1.00  0.00           C
ATOM    631 1HD2 LEU B 136     -13.612 -18.382  13.711  1.00  0.00           H
ATOM    632 2HD2 LEU B 136     -12.885 -16.759  13.787  1.00  0.00           H
ATOM    633 3HD2 LEU B 136     -13.828 -17.264  12.363  1.00  0.00           H
ATOM    634  C   LEU B 136     -10.163 -18.708   9.967  1.00  0.00           C
ATOM    635  O   LEU B 136      -9.891 -19.822  10.415  1.00  0.00           O
ATOM    636  N   HIS B 137     -10.574 -18.559   8.702  1.00  0.00           N
ATOM    637  H   HIS B 137     -10.836 -17.632   8.385  1.00  0.00           H
ATOM    638  CA  HIS B 137     -10.742 -19.699   7.784  1.00  0.00           C
ATOM    639  HA  HIS B 137     -11.375 -20.428   8.291  1.00  0.00           H
ATOM    640  CB  HIS B 137     -11.461 -19.256   6.506  1.00  0.00           C
ATOM    641  HB1 HIS B 137     -10.791 -18.641   5.912  1.00  0.00           H
ATOM    642  HB2 HIS B 137     -12.319 -18.639   6.779  1.00  0.00           H
ATOM    643  CG  HIS B 137     -11.981 -20.379   5.617  1.00  0.00           C
ATOM    644  ND1 HIS B 137     -12.453 -20.201   4.314  1.00  0.00           N
ATOM    645  CE1 HIS B 137     -12.811 -21.410   3.872  1.00  0.00           C
ATOM    646  HE1 HIS B 137     -13.215 -21.597   2.878  1.00  0.00           H
ATOM    647  NE2 HIS B 137     -12.604 -22.335   4.811  1.00  0.00           N
ATOM    648  HE2 HIS B 137     -12.816 -23.326   4.723  1.00  0.00           H
ATOM    649  CD2 HIS B 137     -12.086 -21.707   5.931  1.00  0.00           C
ATOM    650  HD2 HIS B 137     -11.824 -22.187   6.856  1.00  0.00           H
ATOM    651  C   HIS B 137      -9.416 -20.428   7.486  1.00  0.00           C
ATOM    652  O   HIS B 137      -9.425 -21.658   7.405  1.00  0.00           O
ATOM    653  N   LEU B 138      -8.274 -19.725   7.410  1.00  0.00           N
ATOM    654  H   LEU B 138      -8.313 -18.718   7.479  1.00  0.00           H
ATOM    655  CA  LEU B 138      -6.972 -20.406   7.315  1.00  0.00           C
ATOM    656  HA  LEU B 138      -7.036 -21.114   6.483  1.00  0.00           H
ATOM    657  CB  LEU B 138      -5.835 -19.418   6.985  1.00  0.00           C
ATOM    658  HB1 LEU B 138      -5.805 -18.638   7.752  1.00  0.00           H
ATOM    659  HB2 LEU B 138      -6.047 -18.934   6.031  1.00  0.00           H
ATOM    660  CG  LEU B 138      -4.443 -20.096   6.921  1.00  0.00           C
ATOM    661  HG  LEU B 138      -4.232 -20.570   7.865  1.00  0.00           H
ATOM    662  CD1 LEU B 138      -4.335 -21.139   5.799  1.00  0.00           C
ATOM    663 1HD1 LEU B 138      -3.339 -21.572   5.797  1.00  0.00           H
ATOM    664 2HD1 LEU B 138      -5.051 -21.943   5.970  1.00  0.00           H
ATOM    665 3HD1 LEU B 138      -4.507 -20.662   4.844  1.00  0.00           H
ATOM    666  CD2 LEU B 138      -3.339 -19.074   6.663  1.00  0.00           C
ATOM    667 1HD2 LEU B 138      -2.368 -19.568   6.647  1.00  0.00           H
ATOM    668 2HD2 LEU B 138      -3.502 -18.567   5.710  1.00  0.00           H
ATOM    669 3HD2 LEU B 138      -3.336 -18.348   7.476  1.00  0.00           H
ATOM    670  C   LEU B 138      -6.673 -21.224   8.581  1.00  0.00           C
ATOM    671  O   LEU B 138      -6.294 -22.390   8.465  1.00  0.00           O
ATOM    672  N   ILE B 139      -6.894 -20.653   9.765  1.00  0.00           N
ATOM    673  H   ILE B 139      -7.239 -19.701   9.779  1.00  0.00           H
ATOM    674  CA  ILE B 139      -6.693 -21.338  11.058  1.00  0.00           C
ATOM    675  HA  ILE B 139      -5.643 -21.652  11.124  1.00  0.00           H
ATOM    676  CB  ILE B 139      -6.986 -20.380  12.235  1.00  0.00           C
ATOM    677  HB  ILE B 139      -7.999 -20.001  12.123  1.00  0.00           H
ATOM    678  CG2 ILE B 139      -6.913 -21.106  13.595  1.00  0.00           C
ATOM    679 1HG2 ILE B 139      -7.638 -21.913  13.636  1.00  0.00           H
ATOM    680 2HG2 ILE B 139      -5.909 -21.518  13.745  1.00  0.00           H
ATOM    681 3HG2 ILE B 139      -7.149 -20.414  14.406  1.00  0.00           H
ATOM    682  CG1 ILE B 139      -6.014 -19.179  12.227  1.00  0.00           C
ATOM    683 1HG1 ILE B 139      -5.961 -18.757  11.220  1.00  0.00           H
ATOM    684 2HG1 ILE B 139      -5.014 -19.518  12.501  1.00  0.00           H
ATOM    685  CD  ILE B 139      -6.417 -18.032  13.164  1.00  0.00           C
ATOM    686  HD1 ILE B 139      -5.763 -17.181  12.975  1.00  0.00           H
ATOM    687  HD2 ILE B 139      -7.445 -17.730  12.978  1.00  0.00           H
ATOM    688  HD3 ILE B 139      -6.306 -18.327  14.209  1.00  0.00           H
ATOM    689  C   ILE B 139      -7.551 -22.607  11.132  1.00  0.00           C
ATOM    690  O   ILE B 139      -7.040 -23.688  11.432  1.00  0.00           O
ATOM    691  N   LEU B 140      -8.837 -22.502  10.804  1.00  0.00           N
ATOM    692  H   LEU B 140      -9.199 -21.586  10.565  1.00  0.00           H
ATOM    693  CA  LEU B 140      -9.774 -23.631  10.825  1.00  0.00           C
ATOM    694  HA  LEU B 140      -9.723 -24.106  11.800  1.00  0.00           H
ATOM    695  CB  LEU B 140     -11.204 -23.118  10.580  1.00  0.00           C
ATOM    696  HB1 LEU B 140     -11.865 -23.971  10.438  1.00  0.00           H
ATOM    697  HB2 LEU B 140     -11.211 -22.543   9.652  1.00  0.00           H
ATOM    698  CG  LEU B 140     -11.773 -22.254  11.720  1.00  0.00           C
ATOM    699  HG  LEU B 140     -11.080 -21.445  11.959  1.00  0.00           H
ATOM    700  CD1 LEU B 140     -13.097 -21.643  11.280  1.00  0.00           C
ATOM    701 1HD1 LEU B 140     -13.518 -21.042  12.085  1.00  0.00           H
ATOM    702 2HD1 LEU B 140     -12.929 -20.992  10.417  1.00  0.00           H
ATOM    703 3HD1 LEU B 140     -13.811 -22.432  11.012  1.00  0.00           H
ATOM    704  CD2 LEU B 140     -12.026 -23.045  13.006  1.00  0.00           C
ATOM    705 1HD2 LEU B 140     -12.450 -22.381  13.754  1.00  0.00           H
ATOM    706 2HD2 LEU B 140     -12.718 -23.867  12.805  1.00  0.00           H
ATOM    707 3HD2 LEU B 140     -11.094 -23.444  13.386  1.00  0.00           H
ATOM    708  C   LEU B 140      -9.394 -24.714   9.802  1.00  0.00           C
ATOM    709  O   LEU B 140      -9.548 -25.904  10.104  1.00  0.00           O
ATOM    710  N   TRP B 141      -8.867 -24.334   8.624  1.00  0.00           N
ATOM    711  H   TRP B 141      -8.803 -23.346   8.431  1.00  0.00           H
ATOM    712  CA  TRP B 141      -8.406 -25.271   7.590  1.00  0.00           C
ATOM    713  HA  TRP B 141      -9.151 -26.050   7.472  1.00  0.00           H
ATOM    714  CB  TRP B 141      -8.290 -24.516   6.261  1.00  0.00           C
ATOM    715  HB1 TRP B 141      -7.535 -23.735   6.359  1.00  0.00           H
ATOM    716  HB2 TRP B 141      -9.248 -24.038   6.056  1.00  0.00           H
ATOM    717  CG  TRP B 141      -7.933 -25.370   5.081  1.00  0.00           C
ATOM    718  CD1 TRP B 141      -8.799 -26.069   4.317  1.00  0.00           C
ATOM    719  HD1 TRP B 141      -9.870 -26.090   4.472  1.00  0.00           H
ATOM    720  NE1 TRP B 141      -8.122 -26.745   3.328  1.00  0.00           N
ATOM    721  HE1 TRP B 141      -8.594 -27.346   2.661  1.00  0.00           H
ATOM    722  CE2 TRP B 141      -6.774 -26.509   3.386  1.00  0.00           C
ATOM    723  CZ2 TRP B 141      -5.692 -26.933   2.604  1.00  0.00           C
ATOM    724  HZ2 TRP B 141      -5.849 -27.596   1.764  1.00  0.00           H
ATOM    725  CH2 TRP B 141      -4.396 -26.516   2.943  1.00  0.00           C
ATOM    726  HH2 TRP B 141      -3.542 -26.855   2.375  1.00  0.00           H
ATOM    727  CZ3 TRP B 141      -4.202 -25.665   4.045  1.00  0.00           C
ATOM    728  HZ3 TRP B 141      -3.200 -25.362   4.316  1.00  0.00           H
ATOM    729  CE3 TRP B 141      -5.295 -25.221   4.808  1.00  0.00           C
ATOM    730  HE3 TRP B 141      -5.128 -24.568   5.658  1.00  0.00           H
ATOM    731  CD2 TRP B 141      -6.611 -25.631   4.500  1.00  0.00           C
ATOM    732  C   TRP B 141      -7.085 -25.979   7.974  1.00  0.00           C
ATOM    733  O   TRP B 141      -6.974 -27.186   7.784  1.00  0.00           O
ATOM    734  N   ILE B 142      -6.139 -25.267   8.579  1.00  0.00           N
ATOM    735  H   ILE B 142      -6.277 -24.268   8.696  1.00  0.00           H
ATOM    736  CA  ILE B 142      -4.906 -25.860   9.140  1.00  0.00           C
ATOM    737  HA  ILE B 142      -4.416 -26.448   8.356  1.00  0.00           H
ATOM    738  CB  ILE B 142      -3.942 -24.746   9.588  1.00  0.00           C
ATOM    739  HB  ILE B 142      -4.488 -24.031  10.209  1.00  0.00           H
ATOM    740  CG2 ILE B 142      -2.783 -25.299  10.431  1.00  0.00           C
ATOM    741 1HG2 ILE B 142      -2.131 -24.497  10.750  1.00  0.00           H
ATOM    742 2HG2 ILE B 142      -3.162 -25.774  11.334  1.00  0.00           H
ATOM    743 3HG2 ILE B 142      -2.207 -26.024   9.850  1.00  0.00           H
ATOM    744  CG1 ILE B 142      -3.366 -23.999   8.361  1.00  0.00           C
ATOM    745 1HG1 ILE B 142      -4.182 -23.669   7.726  1.00  0.00           H
ATOM    746 2HG1 ILE B 142      -2.751 -24.692   7.772  1.00  0.00           H
ATOM    747  CD  ILE B 142      -2.518 -22.766   8.706  1.00  0.00           C
ATOM    748  HD1 ILE B 142      -3.081 -22.103   9.353  1.00  0.00           H
ATOM    749  HD2 ILE B 142      -1.582 -23.061   9.192  1.00  0.00           H
ATOM    750  HD3 ILE B 142      -2.262 -22.236   7.785  1.00  0.00           H
ATOM    751  C   ILE B 142      -5.256 -26.858  10.263  1.00  0.00           C
ATOM    752  O   ILE B 142      -4.703 -27.953  10.321  1.00  0.00           O
ATOM    753  N   LEU B 143      -6.214 -26.512  11.131  1.00  0.00           N
ATOM    754  H   LEU B 143      -6.598 -25.578  11.074  1.00  0.00           H
ATOM    755  CA  LEU B 143      -6.749 -27.425  12.148  1.00  0.00           C
ATOM    756  HA  LEU B 143      -5.907 -27.839  12.708  1.00  0.00           H
ATOM    757  CB  LEU B 143      -7.661 -26.651  13.122  1.00  0.00           C
ATOM    758  HB1 LEU B 143      -8.225 -27.370  13.719  1.00  0.00           H
ATOM    759  HB2 LEU B 143      -8.381 -26.087  12.531  1.00  0.00           H
ATOM    760  CG  LEU B 143      -6.932 -25.691  14.081  1.00  0.00           C
ATOM    761  HG  LEU B 143      -6.275 -25.028  13.511  1.00  0.00           H
ATOM    762  CD1 LEU B 143      -7.968 -24.841  14.828  1.00  0.00           C
ATOM    763 1HD1 LEU B 143      -7.450 -24.168  15.510  1.00  0.00           H
ATOM    764 2HD1 LEU B 143      -8.547 -24.262  14.118  1.00  0.00           H
ATOM    765 3HD1 LEU B 143      -8.635 -25.485  15.400  1.00  0.00           H
ATOM    766  CD2 LEU B 143      -6.094 -26.434  15.113  1.00  0.00           C
ATOM    767 1HD2 LEU B 143      -5.279 -26.970  14.623  1.00  0.00           H
ATOM    768 2HD2 LEU B 143      -5.649 -25.726  15.806  1.00  0.00           H
ATOM    769 3HD2 LEU B 143      -6.708 -27.144  15.670  1.00  0.00           H
ATOM    770  C   LEU B 143      -7.486 -28.637  11.545  1.00  0.00           C
ATOM    771  O   LEU B 143      -7.530 -29.690  12.185  1.00  0.00           O
ATOM    772  N   ASP B 144      -8.065 -28.531  10.347  1.00  0.00           N
ATOM    773  H   ASP B 144      -8.065 -27.622   9.899  1.00  0.00           H
ATOM    774  CA  ASP B 144      -8.728 -29.642   9.639  1.00  0.00           C
ATOM    775  HA  ASP B 144      -9.279 -30.238  10.364  1.00  0.00           H
ATOM    776  CB  ASP B 144      -9.736 -29.061   8.628  1.00  0.00           C
ATOM    777  HB1 ASP B 144      -9.199 -28.552   7.828  1.00  0.00           H
ATOM    778  HB2 ASP B 144     -10.353 -28.334   9.149  1.00  0.00           H
ATOM    779  CG  ASP B 144     -10.663 -30.113   8.023  1.00  0.00           C
ATOM    780  OD1 ASP B 144     -10.938 -30.069   6.803  1.00  0.00           O
ATOM    781  OD2 ASP B 144     -11.210 -30.961   8.774  1.00  0.00           O
ATOM    782  C   ASP B 144      -7.708 -30.567   8.958  1.00  0.00           C
ATOM    783  O   ASP B 144      -7.838 -31.793   9.027  1.00  0.00           O
ATOM    784  N   ARG B 145      -6.644 -30.009   8.353  1.00  0.00           N
ATOM    785  H   ARG B 145      -6.603 -28.992   8.332  1.00  0.00           H
ATOM    786  CA  ARG B 145      -5.634 -30.769   7.591  1.00  0.00           C
ATOM    787  HA  ARG B 145      -6.135 -31.570   7.062  1.00  0.00           H
ATOM    788  CB  ARG B 145      -4.940 -29.837   6.575  1.00  0.00           C
ATOM    789  HB1 ARG B 145      -4.057 -30.324   6.169  1.00  0.00           H
ATOM    790  HB2 ARG B 145      -4.615 -28.925   7.090  1.00  0.00           H
ATOM    791  CG  ARG B 145      -5.846 -29.441   5.393  1.00  0.00           C
ATOM    792  HG1 ARG B 145      -5.368 -28.638   4.840  1.00  0.00           H
ATOM    793  HG2 ARG B 145      -6.793 -29.057   5.783  1.00  0.00           H
ATOM    794  CD  ARG B 145      -6.103 -30.614   4.433  1.00  0.00           C
ATOM    795  HD1 ARG B 145      -6.335 -31.513   4.991  1.00  0.00           H
ATOM    796  HD2 ARG B 145      -5.187 -30.800   3.874  1.00  0.00           H
ATOM    797  NE  ARG B 145      -7.195 -30.323   3.495  1.00  0.00           N
ATOM    798  HE  ARG B 145      -6.919 -30.131   2.535  1.00  0.00           H
ATOM    799  CZ  ARG B 145      -8.490 -30.314   3.782  1.00  0.00           C
ATOM    800  NH1 ARG B 145      -8.934 -30.727   4.928  1.00  0.00           N
ATOM    801 1HH1 ARG B 145      -8.306 -31.256   5.511  1.00  0.00           H
ATOM    802 2HH1 ARG B 145      -9.877 -30.570   5.255  1.00  0.00           H
ATOM    803  NH2 ARG B 145      -9.341 -29.861   2.903  1.00  0.00           N
ATOM    804 1HH2 ARG B 145      -8.989 -29.617   1.977  1.00  0.00           H
ATOM    805 2HH2 ARG B 145     -10.340 -29.938   3.046  1.00  0.00           H
ATOM    806  C   ARG B 145      -4.577 -31.479   8.435  1.00  0.00           C
ATOM    807  O   ARG B 145      -4.102 -32.529   7.995  1.00  0.00           O
ATOM    808  N   LEU B 146      -4.184 -30.951   9.599  1.00  0.00           N
ATOM    809  H   LEU B 146      -4.588 -30.068   9.889  1.00  0.00           H
ATOM    810  CA  LEU B 146      -3.066 -31.493  10.382  1.00  0.00           C
ATOM    811  HA  LEU B 146      -2.454 -32.123   9.737  1.00  0.00           H
ATOM    812  CB  LEU B 146      -2.154 -30.343  10.842  1.00  0.00           C
ATOM    813  HB1 LEU B 146      -1.321 -30.779  11.411  1.00  0.00           H
ATOM    814  HB2 LEU B 146      -2.716 -29.702  11.519  1.00  0.00           H
ATOM    815  CG  LEU B 146      -1.565 -29.481   9.712  1.00  0.00           C
ATOM    816  HG  LEU B 146      -2.373 -28.956   9.199  1.00  0.00           H
ATOM    817  CD1 LEU B 146      -0.618 -28.437  10.307  1.00  0.00           C
ATOM    818 1HD1 LEU B 146       0.209 -28.929  10.802  1.00  0.00           H
ATOM    819 2HD1 LEU B 146      -0.249 -27.788   9.514  1.00  0.00           H
ATOM    820 3HD1 LEU B 146      -1.149 -27.827  11.031  1.00  0.00           H
ATOM    821  CD2 LEU B 146      -0.780 -30.289   8.676  1.00  0.00           C
ATOM    822 1HD2 LEU B 146      -0.344 -29.609   7.946  1.00  0.00           H
ATOM    823 2HD2 LEU B 146       0.010 -30.853   9.167  1.00  0.00           H
ATOM    824 3HD2 LEU B 146      -1.449 -30.969   8.144  1.00  0.00           H
ATOM    825  C   LEU B 146      -3.534 -32.371  11.562  1.00  0.00           C
ATOM    826  O   LEU B 146      -4.111 -31.858  12.521  1.00  0.00           O
ATOM    827  N   NME B 146      -3.287 -33.691  11.566  1.00  0.00           N
ATOM    828  H   NME B 146      -3.556 -34.178  12.419  1.00  0.00           H
ATOM    829  CH3 NME B 146      -2.713 -34.499  10.500  1.00  0.00           C
ATOM    830 1HH3 NME B 146      -2.724 -35.560  10.779  1.00  0.00           H
ATOM    831 2HH3 NME B 146      -3.294 -34.390   9.583  1.00  0.00           H
ATOM    832 3HH3 NME B 146      -1.677 -34.207  10.300  1.00  0.00           H
ATOM    833  CH3 ACE C 221     -11.026 -69.145   1.064  1.00  0.00           C
ATOM    834 1HH3 ACE C 221     -11.716 -69.082   1.897  1.00  0.00           H
ATOM    835 2HH3 ACE C 221     -10.226 -69.844   1.307  1.00  0.00           H
ATOM    836 3HH3 ACE C 221     -10.601 -68.155   0.863  1.00  0.00           H
ATOM    837  C   ACE C 221     -11.761 -69.628  -0.168  1.00  0.00           C
ATOM    838  O   ACE C 221     -12.984 -69.792  -0.121  1.00  0.00           O
ATOM    839  N   SER C 222     -11.041 -69.834  -1.259  1.00  0.00           N
ATOM    840  H   SER C 222     -10.037 -69.698  -1.218  1.00  0.00           H
ATOM    841  CA  SER C 222     -11.572 -70.384  -2.515  1.00  0.00           C
ATOM    842  HA  SER C 222     -12.353 -71.096  -2.268  1.00  0.00           H
ATOM    843  CB  SER C 222     -12.200 -69.287  -3.385  1.00  0.00           C
ATOM    844  HB1 SER C 222     -12.984 -68.784  -2.808  1.00  0.00           H
ATOM    845  HB2 SER C 222     -12.678 -69.757  -4.245  1.00  0.00           H
ATOM    846  OG  SER C 222     -11.271 -68.333  -3.858  1.00  0.00           O
ATOM    847  HG  SER C 222     -10.955 -67.817  -3.096  1.00  0.00           H
ATOM    848  C   SER C 222     -10.500 -71.159  -3.308  1.00  0.00           C
ATOM    849  O   SER C 222      -9.307 -71.025  -3.046  1.00  0.00           O
ATOM    850  N   SER C 223     -15.172   0.824  -0.067  1.00  0.00           N
ATOM    851  H   SER C 223     -16.179   0.763  -0.204  1.00  0.00           H
ATOM    852  CA  SER C 223     -14.326  -0.021  -0.924  1.00  0.00           C
ATOM    853  HA  SER C 223     -13.329   0.412  -0.986  1.00  0.00           H
ATOM    854  CB  SER C 223     -14.219  -1.424  -0.314  1.00  0.00           C
ATOM    855  HB1 SER C 223     -13.686  -2.076  -1.001  1.00  0.00           H
ATOM    856  HB2 SER C 223     -15.219  -1.823  -0.150  1.00  0.00           H
ATOM    857  OG  SER C 223     -13.508  -1.393   0.912  1.00  0.00           O
ATOM    858  HG  SER C 223     -12.591  -1.108   0.711  1.00  0.00           H
ATOM    859  C   SER C 223     -14.902  -0.113  -2.344  1.00  0.00           C
ATOM    860  O   SER C 223     -16.019   0.339  -2.602  1.00  0.00           O
ATOM    861  N   ASP C 224     -14.133  -0.665  -3.295  1.00  0.00           N
ATOM    862  H   ASP C 224     -13.223  -1.018  -3.042  1.00  0.00           H
ATOM    863  CA  ASP C 224     -14.612  -0.885  -4.672  1.00  0.00           C
ATOM    864  HA  ASP C 224     -15.124   0.036  -4.971  1.00  0.00           H
ATOM    865  CB  ASP C 224     -13.434  -1.061  -5.640  1.00  0.00           C
ATOM    866  HB1 ASP C 224     -13.814  -1.125  -6.656  1.00  0.00           H
ATOM    867  HB2 ASP C 224     -12.930  -1.999  -5.402  1.00  0.00           H
ATOM    868  CG  ASP C 224     -12.438   0.076  -5.561  1.00  0.00           C
ATOM    869  OD1 ASP C 224     -12.738   1.173  -6.099  1.00  0.00           O
ATOM    870  OD2 ASP C 224     -11.348  -0.126  -4.968  1.00  0.00           O
ATOM    871  C   ASP C 224     -15.606  -2.048  -4.812  1.00  0.00           C
ATOM    872  O   ASP C 224     -15.546  -2.993  -4.015  1.00  0.00           O
ATOM    873  N   PRO C 225     -16.490  -2.051  -5.827  1.00  0.00           N
ATOM    874  CD  PRO C 225     -16.685  -0.992  -6.818  1.00  0.00           C
ATOM    875  HD1 PRO C 225     -15.934  -1.073  -7.602  1.00  0.00           H
ATOM    876  HD2 PRO C 225     -16.655  -0.002  -6.370  1.00  0.00           H
ATOM    877  CG  PRO C 225     -18.070  -1.228  -7.427  1.00  0.00           C
ATOM    878  HG1 PRO C 225     -18.124  -0.870  -8.459  1.00  0.00           H
ATOM    879  HG2 PRO C 225     -18.833  -0.746  -6.811  1.00  0.00           H
ATOM    880  CB  PRO C 225     -18.224  -2.738  -7.325  1.00  0.00           C
ATOM    881  HB1 PRO C 225     -17.690  -3.210  -8.162  1.00  0.00           H
ATOM    882  HB2 PRO C 225     -19.268  -3.039  -7.326  1.00  0.00           H
ATOM    883  CA  PRO C 225     -17.532  -3.075  -6.000  1.00  0.00           C
ATOM    884  HA  PRO C 225     -18.255  -2.953  -5.194  1.00  0.00           H
ATOM    885  C   PRO C 225     -17.018  -4.521  -5.982  1.00  0.00           C
ATOM    886  O   PRO C 225     -17.625  -5.357  -5.311  1.00  0.00           O
ATOM    887  N   LEU C 226     -15.894  -4.828  -6.647  1.00  0.00           N
ATOM    888  H   LEU C 226     -15.441  -4.108  -7.205  1.00  0.00           H
ATOM    889  CA  LEU C 226     -15.334  -6.190  -6.664  1.00  0.00           C
ATOM    890  HA  LEU C 226     -16.144  -6.874  -6.927  1.00  0.00           H
ATOM    891  CB  LEU C 226     -14.251  -6.264  -7.767  1.00  0.00           C
ATOM    892  HB1 LEU C 226     -13.418  -5.620  -7.476  1.00  0.00           H
ATOM    893  HB2 LEU C 226     -14.668  -5.873  -8.697  1.00  0.00           H
ATOM    894  CG  LEU C 226     -13.706  -7.681  -8.037  1.00  0.00           C
ATOM    895  HG  LEU C 226     -13.307  -8.112  -7.119  1.00  0.00           H
ATOM    896  CD1 LEU C 226     -14.781  -8.603  -8.615  1.00  0.00           C
ATOM    897 1HD1 LEU C 226     -14.334  -9.554  -8.899  1.00  0.00           H
ATOM    898 2HD1 LEU C 226     -15.546  -8.802  -7.858  1.00  0.00           H
ATOM    899 3HD1 LEU C 226     -15.242  -8.148  -9.492  1.00  0.00           H
ATOM    900  CD2 LEU C 226     -12.562  -7.596  -9.050  1.00  0.00           C
ATOM    901 1HD2 LEU C 226     -12.173  -8.596  -9.237  1.00  0.00           H
ATOM    902 2HD2 LEU C 226     -12.921  -7.172  -9.988  1.00  0.00           H
ATOM    903 3HD2 LEU C 226     -11.760  -6.970  -8.661  1.00  0.00           H
ATOM    904  C   LEU C 226     -14.778  -6.607  -5.294  1.00  0.00           C
ATOM    905  O   LEU C 226     -14.863  -7.787  -4.932  1.00  0.00           O
ATOM    906  N   VAL C 227     -14.277  -5.661  -4.506  1.00  0.00           N
ATOM    907  H   VAL C 227     -14.330  -4.701  -4.842  1.00  0.00           H
ATOM    908  CA  VAL C 227     -13.723  -5.876  -3.165  1.00  0.00           C
ATOM    909  HA  VAL C 227     -13.061  -6.749  -3.193  1.00  0.00           H
ATOM    910  CB  VAL C 227     -12.885  -4.649  -2.730  1.00  0.00           C
ATOM    911  HB  VAL C 227     -13.526  -3.774  -2.712  1.00  0.00           H
ATOM    912  CG1 VAL C 227     -12.264  -4.803  -1.345  1.00  0.00           C
ATOM    913 1HG1 VAL C 227     -11.718  -3.883  -1.080  1.00  0.00           H
ATOM    914 2HG1 VAL C 227     -13.031  -4.971  -0.596  1.00  0.00           H
ATOM    915 3HG1 VAL C 227     -11.565  -5.634  -1.361  1.00  0.00           H
ATOM    916  CG2 VAL C 227     -11.731  -4.394  -3.723  1.00  0.00           C
ATOM    917 1HG2 VAL C 227     -12.118  -4.169  -4.713  1.00  0.00           H
ATOM    918 2HG2 VAL C 227     -11.131  -3.546  -3.382  1.00  0.00           H
ATOM    919 3HG2 VAL C 227     -11.089  -5.276  -3.782  1.00  0.00           H
ATOM    920  C   VAL C 227     -14.842  -6.200  -2.165  1.00  0.00           C
ATOM    921  O   VAL C 227     -14.687  -7.083  -1.315  1.00  0.00           O
ATOM    922  N   VAL C 228     -16.001  -5.547  -2.302  1.00  0.00           N
ATOM    923  H   VAL C 228     -16.059  -4.818  -3.001  1.00  0.00           H
ATOM    924  CA  VAL C 228     -17.209  -5.883  -1.514  1.00  0.00           C
ATOM    925  HA  VAL C 228     -16.896  -6.045  -0.480  1.00  0.00           H
ATOM    926  CB  VAL C 228     -18.227  -4.729  -1.510  1.00  0.00           C
ATOM    927  HB  VAL C 228     -18.610  -4.573  -2.514  1.00  0.00           H
ATOM    928  CG1 VAL C 228     -19.396  -5.072  -0.572  1.00  0.00           C
ATOM    929 1HG1 VAL C 228     -20.076  -4.223  -0.495  1.00  0.00           H
ATOM    930 2HG1 VAL C 228     -19.965  -5.926  -0.954  1.00  0.00           H
ATOM    931 3HG1 VAL C 228     -19.028  -5.309   0.427  1.00  0.00           H
ATOM    932  CG2 VAL C 228     -17.605  -3.428  -1.002  1.00  0.00           C
ATOM    933 1HG2 VAL C 228     -17.182  -3.571  -0.007  1.00  0.00           H
ATOM    934 2HG2 VAL C 228     -16.828  -3.092  -1.681  1.00  0.00           H
ATOM    935 3HG2 VAL C 228     -18.362  -2.642  -0.949  1.00  0.00           H
ATOM    936  C   VAL C 228     -17.830  -7.206  -1.993  1.00  0.00           C
ATOM    937  O   VAL C 228     -18.148  -8.046  -1.151  1.00  0.00           O
ATOM    938  N   ALA C 229     -17.928  -7.458  -3.300  1.00  0.00           N
ATOM    939  H   ALA C 229     -17.655  -6.731  -3.958  1.00  0.00           H
ATOM    940  CA  ALA C 229     -18.432  -8.720  -3.836  1.00  0.00           C
ATOM    941  HA  ALA C 229     -19.447  -8.880  -3.478  1.00  0.00           H
ATOM    942  CB  ALA C 229     -18.476  -8.654  -5.375  1.00  0.00           C
ATOM    943  HB1 ALA C 229     -17.483  -8.453  -5.770  1.00  0.00           H
ATOM    944  HB2 ALA C 229     -18.839  -9.596  -5.771  1.00  0.00           H
ATOM    945  HB3 ALA C 229     -19.160  -7.863  -5.682  1.00  0.00           H
ATOM    946  C   ALA C 229     -17.584  -9.922  -3.372  1.00  0.00           C
ATOM    947  O   ALA C 229     -18.132 -10.906  -2.869  1.00  0.00           O
ATOM    948  N   ALA C 230     -16.257  -9.829  -3.462  1.00  0.00           N
ATOM    949  H   ALA C 230     -15.850  -9.016  -3.924  1.00  0.00           H
ATOM    950  CA  ALA C 230     -15.340 -10.839  -2.947  1.00  0.00           C
ATOM    951  HA  ALA C 230     -15.572 -11.798  -3.424  1.00  0.00           H
ATOM    952  CB  ALA C 230     -13.918 -10.442  -3.350  1.00  0.00           C
ATOM    953  HB1 ALA C 230     -13.207 -11.175  -2.969  1.00  0.00           H
ATOM    954  HB2 ALA C 230     -13.833 -10.405  -4.439  1.00  0.00           H
ATOM    955  HB3 ALA C 230     -13.677  -9.458  -2.951  1.00  0.00           H
ATOM    956  C   ALA C 230     -15.459 -11.034  -1.426  1.00  0.00           C
ATOM    957  O   ALA C 230     -15.248 -12.153  -0.949  1.00  0.00           O
ATOM    958  N   SER C 231     -15.844 -10.006  -0.676  1.00  0.00           N
ATOM    959  H   SER C 231     -16.013  -9.117  -1.126  1.00  0.00           H
ATOM    960  CA  SER C 231     -16.109 -10.105   0.770  1.00  0.00           C
ATOM    961  HA  SER C 231     -15.298 -10.667   1.241  1.00  0.00           H
ATOM    962  CB  SER C 231     -16.123  -8.718   1.411  1.00  0.00           C
ATOM    963  HB1 SER C 231     -16.335  -8.802   2.477  1.00  0.00           H
ATOM    964  HB2 SER C 231     -16.897  -8.095   0.964  1.00  0.00           H
ATOM    965  OG  SER C 231     -14.855  -8.103   1.240  1.00  0.00           O
ATOM    966  HG  SER C 231     -14.787  -7.785   0.327  1.00  0.00           H
ATOM    967  C   SER C 231     -17.410 -10.850   1.073  1.00  0.00           C
ATOM    968  O   SER C 231     -17.402 -11.780   1.891  1.00  0.00           O
ATOM    969  N   ILE C 232     -18.495 -10.542   0.366  1.00  0.00           N
ATOM    970  H   ILE C 232     -18.435  -9.768  -0.290  1.00  0.00           H
ATOM    971  CA  ILE C 232     -19.775 -11.283   0.439  1.00  0.00           C
ATOM    972  HA  ILE C 232     -20.144 -11.243   1.462  1.00  0.00           H
ATOM    973  CB  ILE C 232     -20.811 -10.577  -0.485  1.00  0.00           C
ATOM    974  HB  ILE C 232     -20.353 -10.424  -1.456  1.00  0.00           H
ATOM    975  CG2 ILE C 232     -22.083 -11.422  -0.688  1.00  0.00           C
ATOM    976 1HG2 ILE C 232     -22.570 -11.605   0.261  1.00  0.00           H
ATOM    977 2HG2 ILE C 232     -22.779 -10.912  -1.352  1.00  0.00           H
ATOM    978 3HG2 ILE C 232     -21.835 -12.373  -1.163  1.00  0.00           H
ATOM    979  CG1 ILE C 232     -21.195  -9.199   0.104  1.00  0.00           C
ATOM    980 1HG1 ILE C 232     -20.286  -8.660   0.379  1.00  0.00           H
ATOM    981 2HG1 ILE C 232     -21.773  -9.355   1.015  1.00  0.00           H
ATOM    982  CD  ILE C 232     -21.992  -8.298  -0.838  1.00  0.00           C
ATOM    983  HD1 ILE C 232     -21.461  -8.192  -1.792  1.00  0.00           H
ATOM    984  HD2 ILE C 232     -22.979  -8.706  -1.015  1.00  0.00           H
ATOM    985  HD3 ILE C 232     -22.102  -7.317  -0.381  1.00  0.00           H
ATOM    986  C   ILE C 232     -19.576 -12.765   0.073  1.00  0.00           C
ATOM    987  O   ILE C 232     -20.070 -13.656   0.761  1.00  0.00           O
ATOM    988  N   ILE C 233     -18.783 -13.030  -0.971  1.00  0.00           N
ATOM    989  H   ILE C 233     -18.464 -12.237  -1.515  1.00  0.00           H
ATOM    990  CA  ILE C 233     -18.412 -14.366  -1.428  1.00  0.00           C
ATOM    991  HA  ILE C 233     -19.318 -14.977  -1.496  1.00  0.00           H
ATOM    992  CB  ILE C 233     -17.808 -14.249  -2.851  1.00  0.00           C
ATOM    993  HB  ILE C 233     -17.105 -13.415  -2.861  1.00  0.00           H
ATOM    994  CG2 ILE C 233     -17.042 -15.504  -3.292  1.00  0.00           C
ATOM    995 1HG2 ILE C 233     -16.633 -15.362  -4.284  1.00  0.00           H
ATOM    996 2HG2 ILE C 233     -16.214 -15.695  -2.619  1.00  0.00           H
ATOM    997 3HG2 ILE C 233     -17.714 -16.356  -3.284  1.00  0.00           H
ATOM    998  CG1 ILE C 233     -18.961 -13.948  -3.849  1.00  0.00           C
ATOM    999 1HG1 ILE C 233     -19.581 -13.143  -3.464  1.00  0.00           H
ATOM   1000 2HG1 ILE C 233     -19.591 -14.832  -3.943  1.00  0.00           H
ATOM   1001  CD  ILE C 233     -18.496 -13.519  -5.246  1.00  0.00           C
ATOM   1002  HD1 ILE C 233     -17.975 -14.332  -5.752  1.00  0.00           H
ATOM   1003  HD2 ILE C 233     -19.369 -13.244  -5.844  1.00  0.00           H
ATOM   1004  HD3 ILE C 233     -17.846 -12.642  -5.173  1.00  0.00           H
ATOM   1005  C   ILE C 233     -17.496 -15.085  -0.405  1.00  0.00           C
ATOM   1006  O   ILE C 233     -17.700 -16.265  -0.143  1.00  0.00           O
ATOM   1007  N   GLY C 234     -16.560 -14.364   0.221  1.00  0.00           N
ATOM   1008  H   GLY C 234     -16.444 -13.399  -0.033  1.00  0.00           H
ATOM   1009  CA  GLY C 234     -15.654 -14.912   1.244  1.00  0.00           C
ATOM   1010  HA1 GLY C 234     -14.918 -14.152   1.501  1.00  0.00           H
ATOM   1011  HA2 GLY C 234     -15.130 -15.782   0.845  1.00  0.00           H
ATOM   1012  C   GLY C 234     -16.370 -15.319   2.530  1.00  0.00           C
ATOM   1013  O   GLY C 234     -16.101 -16.398   3.080  1.00  0.00           O
ATOM   1014  N   ILE C 235     -17.350 -14.529   2.984  1.00  0.00           N
ATOM   1015  H   ILE C 235     -17.479 -13.628   2.535  1.00  0.00           H
ATOM   1016  CA  ILE C 235     -18.200 -14.866   4.143  1.00  0.00           C
ATOM   1017  HA  ILE C 235     -17.551 -15.098   4.983  1.00  0.00           H
ATOM   1018  CB  ILE C 235     -19.065 -13.634   4.522  1.00  0.00           C
ATOM   1019  HB  ILE C 235     -19.551 -13.259   3.621  1.00  0.00           H
ATOM   1020  CG2 ILE C 235     -20.161 -14.017   5.528  1.00  0.00           C
ATOM   1021 1HG2 ILE C 235     -20.754 -13.144   5.797  1.00  0.00           H
ATOM   1022 2HG2 ILE C 235     -20.848 -14.734   5.094  1.00  0.00           H
ATOM   1023 3HG2 ILE C 235     -19.722 -14.445   6.437  1.00  0.00           H
ATOM   1024  CG1 ILE C 235     -18.161 -12.522   5.111  1.00  0.00           C
ATOM   1025 1HG1 ILE C 235     -17.315 -12.364   4.441  1.00  0.00           H
ATOM   1026 2HG1 ILE C 235     -17.768 -12.855   6.064  1.00  0.00           H
ATOM   1027  CD  ILE C 235     -18.862 -11.168   5.287  1.00  0.00           C
ATOM   1028  HD1 ILE C 235     -18.125 -10.432   5.622  1.00  0.00           H
ATOM   1029  HD2 ILE C 235     -19.285 -10.847   4.342  1.00  0.00           H
ATOM   1030  HD3 ILE C 235     -19.644 -11.237   6.042  1.00  0.00           H
ATOM   1031  C   ILE C 235     -19.016 -16.131   3.847  1.00  0.00           C
ATOM   1032  O   ILE C 235     -19.038 -17.052   4.665  1.00  0.00           O
ATOM   1033  N   LEU C 236     -19.604 -16.226   2.648  1.00  0.00           N
ATOM   1034  H   LEU C 236     -19.524 -15.452   2.002  1.00  0.00           H
ATOM   1035  CA  LEU C 236     -20.312 -17.435   2.195  1.00  0.00           C
ATOM   1036  HA  LEU C 236     -21.096 -17.654   2.931  1.00  0.00           H
ATOM   1037  CB  LEU C 236     -20.982 -17.135   0.838  1.00  0.00           C
ATOM   1038  HB1 LEU C 236     -20.211 -16.868   0.114  1.00  0.00           H
ATOM   1039  HB2 LEU C 236     -21.643 -16.277   0.945  1.00  0.00           H
ATOM   1040  CG  LEU C 236     -21.791 -18.312   0.256  1.00  0.00           C
ATOM   1041  HG  LEU C 236     -21.159 -19.184   0.167  1.00  0.00           H
ATOM   1042  CD1 LEU C 236     -23.009 -18.664   1.123  1.00  0.00           C
ATOM   1043 1HD1 LEU C 236     -23.591 -19.453   0.655  1.00  0.00           H
ATOM   1044 2HD1 LEU C 236     -22.675 -19.012   2.106  1.00  0.00           H
ATOM   1045 3HD1 LEU C 236     -23.641 -17.785   1.252  1.00  0.00           H
ATOM   1046  CD2 LEU C 236     -22.303 -17.961  -1.138  1.00  0.00           C
ATOM   1047 1HD2 LEU C 236     -22.791 -18.826  -1.580  1.00  0.00           H
ATOM   1048 2HD2 LEU C 236     -23.012 -17.142  -1.093  1.00  0.00           H
ATOM   1049 3HD2 LEU C 236     -21.464 -17.674  -1.780  1.00  0.00           H
ATOM   1050  C   LEU C 236     -19.389 -18.662   2.127  1.00  0.00           C
ATOM   1051  O   LEU C 236     -19.809 -19.762   2.502  1.00  0.00           O
ATOM   1052  N   HIS C 237     -18.125 -18.483   1.700  1.00  0.00           N
ATOM   1053  H   HIS C 237     -17.875 -17.567   1.364  1.00  0.00           H
ATOM   1054  CA  HIS C 237     -17.131 -19.554   1.602  1.00  0.00           C
ATOM   1055  HA  HIS C 237     -17.503 -20.308   0.916  1.00  0.00           H
ATOM   1056  CB  HIS C 237     -15.808 -18.982   1.028  1.00  0.00           C
ATOM   1057  HB1 HIS C 237     -15.295 -18.415   1.794  1.00  0.00           H
ATOM   1058  HB2 HIS C 237     -16.072 -18.299   0.225  1.00  0.00           H
ATOM   1059  CG  HIS C 237     -14.825 -19.974   0.433  1.00  0.00           C
ATOM   1060  ND1 HIS C 237     -13.817 -19.622  -0.475  1.00  0.00           N
ATOM   1061  CE1 HIS C 237     -13.188 -20.772  -0.780  1.00  0.00           C
ATOM   1062  HE1 HIS C 237     -12.347 -20.855  -1.453  1.00  0.00           H
ATOM   1063  NE2 HIS C 237     -13.734 -21.805  -0.120  1.00  0.00           N
ATOM   1064  HE2 HIS C 237     -13.437 -22.767  -0.195  1.00  0.00           H
ATOM   1065  CD2 HIS C 237     -14.749 -21.317   0.656  1.00  0.00           C
ATOM   1066  HD2 HIS C 237     -15.391 -21.893   1.302  1.00  0.00           H
ATOM   1067  C   HIS C 237     -16.910 -20.242   2.965  1.00  0.00           C
ATOM   1068  O   HIS C 237     -17.030 -21.467   3.034  1.00  0.00           O
ATOM   1069  N   LEU C 238     -16.690 -19.489   4.051  1.00  0.00           N
ATOM   1070  H   LEU C 238     -16.647 -18.487   3.949  1.00  0.00           H
ATOM   1071  CA  LEU C 238     -16.533 -20.098   5.378  1.00  0.00           C
ATOM   1072  HA  LEU C 238     -15.796 -20.893   5.285  1.00  0.00           H
ATOM   1073  CB  LEU C 238     -16.008 -19.084   6.410  1.00  0.00           C
ATOM   1074  HB1 LEU C 238     -16.708 -18.245   6.477  1.00  0.00           H
ATOM   1075  HB2 LEU C 238     -15.046 -18.697   6.075  1.00  0.00           H
ATOM   1076  CG  LEU C 238     -15.841 -19.708   7.827  1.00  0.00           C
ATOM   1077  HG  LEU C 238     -16.790 -20.133   8.150  1.00  0.00           H
ATOM   1078  CD1 LEU C 238     -14.776 -20.802   7.878  1.00  0.00           C
ATOM   1079 1HD1 LEU C 238     -14.748 -21.229   8.875  1.00  0.00           H
ATOM   1080 2HD1 LEU C 238     -15.006 -21.598   7.180  1.00  0.00           H
ATOM   1081 3HD1 LEU C 238     -13.808 -20.372   7.655  1.00  0.00           H
ATOM   1082  CD2 LEU C 238     -15.468 -18.652   8.861  1.00  0.00           C
ATOM   1083 1HD2 LEU C 238     -15.287 -19.118   9.827  1.00  0.00           H
ATOM   1084 2HD2 LEU C 238     -14.566 -18.110   8.545  1.00  0.00           H
ATOM   1085 3HD2 LEU C 238     -16.300 -17.954   8.969  1.00  0.00           H
ATOM   1086  C   LEU C 238     -17.841 -20.754   5.857  1.00  0.00           C
ATOM   1087  O   LEU C 238     -17.799 -21.874   6.363  1.00  0.00           O
ATOM   1088  N   ILE C 239     -18.989 -20.097   5.671  1.00  0.00           N
ATOM   1089  H   ILE C 239     -18.959 -19.178   5.243  1.00  0.00           H
ATOM   1090  CA  ILE C 239     -20.294 -20.630   6.107  1.00  0.00           C
ATOM   1091  HA  ILE C 239     -20.261 -20.790   7.179  1.00  0.00           H
ATOM   1092  CB  ILE C 239     -21.414 -19.585   5.823  1.00  0.00           C
ATOM   1093  HB  ILE C 239     -21.307 -19.238   4.792  1.00  0.00           H
ATOM   1094  CG2 ILE C 239     -22.812 -20.197   5.983  1.00  0.00           C
ATOM   1095 1HG2 ILE C 239     -23.576 -19.439   5.814  1.00  0.00           H
ATOM   1096 2HG2 ILE C 239     -22.982 -20.977   5.236  1.00  0.00           H
ATOM   1097 3HG2 ILE C 239     -22.935 -20.613   6.980  1.00  0.00           H
ATOM   1098  CG1 ILE C 239     -21.250 -18.376   6.775  1.00  0.00           C
ATOM   1099 1HG1 ILE C 239     -20.217 -18.045   6.777  1.00  0.00           H
ATOM   1100 2HG1 ILE C 239     -21.499 -18.680   7.788  1.00  0.00           H
ATOM   1101  CD  ILE C 239     -22.109 -17.160   6.392  1.00  0.00           C
ATOM   1102  HD1 ILE C 239     -23.169 -17.381   6.546  1.00  0.00           H
ATOM   1103  HD2 ILE C 239     -21.841 -16.318   7.022  1.00  0.00           H
ATOM   1104  HD3 ILE C 239     -21.937 -16.899   5.346  1.00  0.00           H
ATOM   1105  C   ILE C 239     -20.561 -21.993   5.466  1.00  0.00           C
ATOM   1106  O   ILE C 239     -20.820 -22.972   6.170  1.00  0.00           O
ATOM   1107  N   LEU C 240     -20.415 -22.119   4.137  1.00  0.00           N
ATOM   1108  H   LEU C 240     -20.169 -21.281   3.605  1.00  0.00           H
ATOM   1109  CA  LEU C 240     -20.577 -23.392   3.432  1.00  0.00           C
ATOM   1110  HA  LEU C 240     -21.515 -23.846   3.753  1.00  0.00           H
ATOM   1111  CB  LEU C 240     -20.653 -23.118   1.915  1.00  0.00           C
ATOM   1112  HB1 LEU C 240     -20.605 -24.068   1.389  1.00  0.00           H
ATOM   1113  HB2 LEU C 240     -19.784 -22.530   1.641  1.00  0.00           H
ATOM   1114  CG  LEU C 240     -21.906 -22.360   1.434  1.00  0.00           C
ATOM   1115  HG  LEU C 240     -21.965 -21.389   1.930  1.00  0.00           H
ATOM   1116  CD1 LEU C 240     -21.808 -22.137  -0.076  1.00  0.00           C
ATOM   1117 1HD1 LEU C 240     -22.661 -21.554  -0.425  1.00  0.00           H
ATOM   1118 2HD1 LEU C 240     -20.898 -21.579  -0.301  1.00  0.00           H
ATOM   1119 3HD1 LEU C 240     -21.780 -23.089  -0.592  1.00  0.00           H
ATOM   1120  CD2 LEU C 240     -23.206 -23.124   1.716  1.00  0.00           C
ATOM   1121 1HD2 LEU C 240     -23.145 -24.120   1.288  1.00  0.00           H
ATOM   1122 2HD2 LEU C 240     -23.379 -23.196   2.783  1.00  0.00           H
ATOM   1123 3HD2 LEU C 240     -24.045 -22.586   1.273  1.00  0.00           H
ATOM   1124  C   LEU C 240     -19.479 -24.411   3.767  1.00  0.00           C
ATOM   1125  O   LEU C 240     -19.750 -25.611   3.787  1.00  0.00           O
ATOM   1126  N   TRP C 241     -18.254 -23.966   4.077  1.00  0.00           N
ATOM   1127  H   TRP C 241     -18.092 -22.962   4.056  1.00  0.00           H
ATOM   1128  CA  TRP C 241     -17.145 -24.837   4.471  1.00  0.00           C
ATOM   1129  HA  TRP C 241     -17.063 -25.643   3.743  1.00  0.00           H
ATOM   1130  CB  TRP C 241     -15.839 -24.027   4.432  1.00  0.00           C
ATOM   1131  HB1 TRP C 241     -15.901 -23.219   5.160  1.00  0.00           H
ATOM   1132  HB2 TRP C 241     -15.759 -23.574   3.447  1.00  0.00           H
ATOM   1133  CG  TRP C 241     -14.575 -24.780   4.673  1.00  0.00           C
ATOM   1134  CD1 TRP C 241     -13.761 -25.238   3.708  1.00  0.00           C
ATOM   1135  HD1 TRP C 241     -13.932 -25.107   2.643  1.00  0.00           H
ATOM   1136  NE1 TRP C 241     -12.685 -25.891   4.274  1.00  0.00           N
ATOM   1137  HE1 TRP C 241     -11.983 -26.369   3.708  1.00  0.00           H
ATOM   1138  CE2 TRP C 241     -12.746 -25.863   5.648  1.00  0.00           C
ATOM   1139  CZ2 TRP C 241     -11.912 -26.375   6.663  1.00  0.00           C
ATOM   1140  HZ2 TRP C 241     -11.036 -26.942   6.413  1.00  0.00           H
ATOM   1141  CH2 TRP C 241     -12.274 -26.153   8.007  1.00  0.00           C
ATOM   1142  HH2 TRP C 241     -11.656 -26.543   8.798  1.00  0.00           H
ATOM   1143  CZ3 TRP C 241     -13.439 -25.436   8.325  1.00  0.00           C
ATOM   1144  HZ3 TRP C 241     -13.706 -25.280   9.355  1.00  0.00           H
ATOM   1145  CE3 TRP C 241     -14.263 -24.933   7.300  1.00  0.00           C
ATOM   1146  HE3 TRP C 241     -15.158 -24.378   7.549  1.00  0.00           H
ATOM   1147  CD2 TRP C 241     -13.951 -25.147   5.936  1.00  0.00           C
ATOM   1148  C   TRP C 241     -17.366 -25.501   5.844  1.00  0.00           C
ATOM   1149  O   TRP C 241     -17.068 -26.687   6.007  1.00  0.00           O
ATOM   1150  N   ILE C 242     -17.936 -24.757   6.807  1.00  0.00           N
ATOM   1151  H   ILE C 242     -18.111 -23.782   6.592  1.00  0.00           H
ATOM   1152  CA  ILE C 242     -18.356 -25.269   8.118  1.00  0.00           C
ATOM   1153  HA  ILE C 242     -17.562 -25.888   8.526  1.00  0.00           H
ATOM   1154  CB  ILE C 242     -18.611 -24.096   9.107  1.00  0.00           C
ATOM   1155  HB  ILE C 242     -19.309 -23.397   8.634  1.00  0.00           H
ATOM   1156  CG2 ILE C 242     -19.261 -24.601  10.418  1.00  0.00           C
ATOM   1157 1HG2 ILE C 242     -20.224 -25.077  10.217  1.00  0.00           H
ATOM   1158 2HG2 ILE C 242     -18.603 -25.304  10.920  1.00  0.00           H
ATOM   1159 3HG2 ILE C 242     -19.474 -23.769  11.086  1.00  0.00           H
ATOM   1160  CG1 ILE C 242     -17.293 -23.356   9.424  1.00  0.00           C
ATOM   1161 1HG1 ILE C 242     -16.835 -23.035   8.493  1.00  0.00           H
ATOM   1162 2HG1 ILE C 242     -16.606 -24.047   9.918  1.00  0.00           H
ATOM   1163  CD  ILE C 242     -17.461 -22.112  10.307  1.00  0.00           C
ATOM   1164  HD1 ILE C 242     -18.208 -21.438   9.863  1.00  0.00           H
ATOM   1165  HD2 ILE C 242     -17.763 -22.378  11.313  1.00  0.00           H
ATOM   1166  HD3 ILE C 242     -16.511 -21.579  10.371  1.00  0.00           H
ATOM   1167  C   ILE C 242     -19.595 -26.165   7.972  1.00  0.00           C
ATOM   1168  O   ILE C 242     -19.636 -27.264   8.539  1.00  0.00           O
ATOM   1169  N   LEU C 243     -20.606 -25.747   7.192  1.00  0.00           N
ATOM   1170  H   LEU C 243     -20.536 -24.826   6.774  1.00  0.00           H
ATOM   1171  CA  LEU C 243     -21.843 -26.511   7.003  1.00  0.00           C
ATOM   1172  HA  LEU C 243     -22.224 -26.790   7.977  1.00  0.00           H
ATOM   1173  CB  LEU C 243     -22.880 -25.637   6.289  1.00  0.00           C
ATOM   1174  HB1 LEU C 243     -23.693 -26.266   5.929  1.00  0.00           H
ATOM   1175  HB2 LEU C 243     -22.420 -25.188   5.405  1.00  0.00           H
ATOM   1176  CG  LEU C 243     -23.501 -24.530   7.163  1.00  0.00           C
ATOM   1177  HG  LEU C 243     -22.718 -23.917   7.601  1.00  0.00           H
ATOM   1178  CD1 LEU C 243     -24.388 -23.638   6.290  1.00  0.00           C
ATOM   1179 1HD1 LEU C 243     -23.796 -23.216   5.485  1.00  0.00           H
ATOM   1180 2HD1 LEU C 243     -25.213 -24.224   5.872  1.00  0.00           H
ATOM   1181 3HD1 LEU C 243     -24.800 -22.823   6.886  1.00  0.00           H
ATOM   1182  CD2 LEU C 243     -24.378 -25.087   8.289  1.00  0.00           C
ATOM   1183 1HD2 LEU C 243     -25.139 -25.740   7.878  1.00  0.00           H
ATOM   1184 2HD2 LEU C 243     -23.759 -25.644   9.000  1.00  0.00           H
ATOM   1185 3HD2 LEU C 243     -24.850 -24.262   8.826  1.00  0.00           H
ATOM   1186  C   LEU C 243     -21.630 -27.850   6.255  1.00  0.00           C
ATOM   1187  O   LEU C 243     -22.481 -28.739   6.371  1.00  0.00           O
ATOM   1188  N   ASP C 244     -20.503 -28.046   5.566  1.00  0.00           N
ATOM   1189  H   ASP C 244     -19.886 -27.259   5.424  1.00  0.00           H
ATOM   1190  CA  ASP C 244     -20.123 -29.356   5.011  1.00  0.00           C
ATOM   1191  HA  ASP C 244     -21.034 -29.829   4.630  1.00  0.00           H
ATOM   1192  CB  ASP C 244     -19.176 -29.132   3.825  1.00  0.00           C
ATOM   1193  HB1 ASP C 244     -18.195 -28.826   4.197  1.00  0.00           H
ATOM   1194  HB2 ASP C 244     -19.559 -28.326   3.199  1.00  0.00           H
ATOM   1195  CG  ASP C 244     -19.028 -30.377   2.942  1.00  0.00           C
ATOM   1196  OD1 ASP C 244     -17.941 -30.582   2.373  1.00  0.00           O
ATOM   1197  OD2 ASP C 244     -20.026 -31.117   2.766  1.00  0.00           O
ATOM   1198  C   ASP C 244     -19.513 -30.324   6.049  1.00  0.00           C
ATOM   1199  O   ASP C 244     -19.371 -31.523   5.769  1.00  0.00           O
ATOM   1200  N   ARG C 245     -19.139 -29.818   7.231  1.00  0.00           N
ATOM   1201  H   ARG C 245     -19.298 -28.822   7.368  1.00  0.00           H
ATOM   1202  CA  ARG C 245     -18.453 -30.543   8.313  1.00  0.00           C
ATOM   1203  HA  ARG C 245     -18.143 -31.538   7.956  1.00  0.00           H
ATOM   1204  CB  ARG C 245     -17.189 -29.760   8.713  1.00  0.00           C
ATOM   1205  HB1 ARG C 245     -16.748 -30.208   9.610  1.00  0.00           H
ATOM   1206  HB2 ARG C 245     -17.461 -28.726   8.943  1.00  0.00           H
ATOM   1207  CG  ARG C 245     -16.138 -29.785   7.594  1.00  0.00           C
ATOM   1208  HG1 ARG C 245     -16.617 -29.547   6.644  1.00  0.00           H
ATOM   1209  HG2 ARG C 245     -15.729 -30.791   7.527  1.00  0.00           H
ATOM   1210  CD  ARG C 245     -15.006 -28.780   7.846  1.00  0.00           C
ATOM   1211  HD1 ARG C 245     -14.646 -28.888   8.862  1.00  0.00           H
ATOM   1212  HD2 ARG C 245     -15.375 -27.761   7.723  1.00  0.00           H
ATOM   1213  NE  ARG C 245     -13.884 -29.023   6.924  1.00  0.00           N
ATOM   1214  HE  ARG C 245     -13.034 -29.388   7.316  1.00  0.00           H
ATOM   1215  CZ  ARG C 245     -13.908 -28.979   5.604  1.00  0.00           C
ATOM   1216  NH1 ARG C 245     -14.912 -28.506   4.927  1.00  0.00           N
ATOM   1217 1HH1 ARG C 245     -15.665 -28.027   5.423  1.00  0.00           H
ATOM   1218 2HH1 ARG C 245     -14.984 -28.715   3.943  1.00  0.00           H
ATOM   1219  NH2 ARG C 245     -12.885 -29.454   4.959  1.00  0.00           N
ATOM   1220 1HH2 ARG C 245     -12.116 -29.812   5.512  1.00  0.00           H
ATOM   1221 2HH2 ARG C 245     -12.883 -29.546   3.952  1.00  0.00           H
ATOM   1222  C   ARG C 245     -19.338 -30.795   9.528  1.00  0.00           C
ATOM   1223  O   ARG C 245     -19.145 -31.798  10.232  1.00  0.00           O
ATOM   1224  N   LEU C 246     -20.322 -29.924   9.786  1.00  0.00           N
ATOM   1225  H   LEU C 246     -20.374 -29.119   9.171  1.00  0.00           H
ATOM   1226  CA  LEU C 246     -21.305 -30.023  10.858  1.00  0.00           C
ATOM   1227  HA  LEU C 246     -20.967 -30.758  11.588  1.00  0.00           H
ATOM   1228  CB  LEU C 246     -21.419 -28.656  11.568  1.00  0.00           C
ATOM   1229  HB1 LEU C 246     -22.191 -28.726  12.343  1.00  0.00           H
ATOM   1230  HB2 LEU C 246     -21.747 -27.911  10.849  1.00  0.00           H
ATOM   1231  CG  LEU C 246     -20.120 -28.147  12.233  1.00  0.00           C
ATOM   1232  HG  LEU C 246     -19.387 -27.919  11.457  1.00  0.00           H
ATOM   1233  CD1 LEU C 246     -20.409 -26.875  13.017  1.00  0.00           C
ATOM   1234 1HD1 LEU C 246     -19.484 -26.463  13.414  1.00  0.00           H
ATOM   1235 2HD1 LEU C 246     -20.879 -26.132  12.367  1.00  0.00           H
ATOM   1236 3HD1 LEU C 246     -21.094 -27.083  13.844  1.00  0.00           H
ATOM   1237  CD2 LEU C 246     -19.497 -29.161  13.208  1.00  0.00           C
ATOM   1238 1HD2 LEU C 246     -18.645 -28.708  13.708  1.00  0.00           H
ATOM   1239 2HD2 LEU C 246     -20.236 -29.467  13.949  1.00  0.00           H
ATOM   1240 3HD2 LEU C 246     -19.152 -30.042  12.667  1.00  0.00           H
ATOM   1241  C   LEU C 246     -22.675 -30.514  10.335  1.00  0.00           C
ATOM   1242  O   LEU C 246     -22.976 -30.373   9.150  1.00  0.00           O
ATOM   1243  N   NME C 246     -23.538 -31.113  11.159  1.00  0.00           N
ATOM   1244  H   NME C 246     -24.397 -31.449  10.726  1.00  0.00           H
ATOM   1245  CH3 NME C 246     -23.357 -31.455  12.562  1.00  0.00           C
ATOM   1246 1HH3 NME C 246     -22.667 -32.302  12.645  1.00  0.00           H
ATOM   1247 2HH3 NME C 246     -22.979 -30.613  13.143  1.00  0.00           H
ATOM   1248 3HH3 NME C 246     -24.313 -31.766  12.991  1.00  0.00           H
ATOM   1249  CH3 ACE D 321      -9.309 -69.617  -7.442  1.00  0.00           C
ATOM   1250 1HH3 ACE D 321      -9.771 -68.837  -8.049  1.00  0.00           H
ATOM   1251 2HH3 ACE D 321      -9.521 -70.587  -7.889  1.00  0.00           H
ATOM   1252 3HH3 ACE D 321      -9.689 -69.577  -6.429  1.00  0.00           H
ATOM   1253  C   ACE D 321      -7.811 -69.381  -7.423  1.00  0.00           C
ATOM   1254  O   ACE D 321      -7.283 -68.927  -6.413  1.00  0.00           O
ATOM   1255  N   SER D 322      -7.154 -69.689  -8.541  1.00  0.00           N
ATOM   1256  H   SER D 322      -7.685 -70.129  -9.289  1.00  0.00           H
ATOM   1257  CA  SER D 322      -5.697 -69.582  -8.760  1.00  0.00           C
ATOM   1258  HA  SER D 322      -5.494 -70.036  -9.727  1.00  0.00           H
ATOM   1259  CB  SER D 322      -5.239 -68.126  -8.845  1.00  0.00           C
ATOM   1260  HB1 SER D 322      -4.149 -68.090  -8.879  1.00  0.00           H
ATOM   1261  HB2 SER D 322      -5.588 -67.564  -7.982  1.00  0.00           H
ATOM   1262  OG  SER D 322      -5.736 -67.534 -10.044  1.00  0.00           O
ATOM   1263  HG  SER D 322      -6.719 -67.523  -9.996  1.00  0.00           H
ATOM   1264  C   SER D 322      -4.865 -70.394  -7.763  1.00  0.00           C
ATOM   1265  O   SER D 322      -4.100 -69.864  -6.958  1.00  0.00           O
ATOM   1266  N   SER D 323      -9.284   1.089  -3.598  1.00  0.00           N
ATOM   1267  H   SER D 323      -9.960   0.737  -4.262  1.00  0.00           H
ATOM   1268  CA  SER D 323      -8.542   0.113  -2.791  1.00  0.00           C
ATOM   1269  HA  SER D 323      -8.471   0.510  -1.786  1.00  0.00           H
ATOM   1270  CB  SER D 323      -9.296  -1.229  -2.741  1.00  0.00           C
ATOM   1271  HB1 SER D 323      -8.906  -1.826  -1.913  1.00  0.00           H
ATOM   1272  HB2 SER D 323      -9.129  -1.767  -3.673  1.00  0.00           H
ATOM   1273  OG  SER D 323     -10.691  -1.028  -2.574  1.00  0.00           O
ATOM   1274  HG  SER D 323     -10.996  -0.685  -3.446  1.00  0.00           H
ATOM   1275  C   SER D 323      -7.123  -0.115  -3.330  1.00  0.00           C
ATOM   1276  O   SER D 323      -6.874   0.049  -4.522  1.00  0.00           O
ATOM   1277  N   ASP D 324      -6.193  -0.522  -2.460  1.00  0.00           N
ATOM   1278  H   ASP D 324      -6.462  -0.664  -1.487  1.00  0.00           H
ATOM   1279  CA  ASP D 324      -4.829  -0.861  -2.875  1.00  0.00           C
ATOM   1280  HA  ASP D 324      -4.455   0.005  -3.415  1.00  0.00           H
ATOM   1281  CB  ASP D 324      -3.912  -1.087  -1.673  1.00  0.00           C
ATOM   1282  HB1 ASP D 324      -2.905  -1.310  -2.024  1.00  0.00           H
ATOM   1283  HB2 ASP D 324      -4.286  -1.952  -1.144  1.00  0.00           H
ATOM   1284  CG  ASP D 324      -3.827   0.096  -0.703  1.00  0.00           C
ATOM   1285  OD1 ASP D 324      -3.477   1.205  -1.149  1.00  0.00           O
ATOM   1286  OD2 ASP D 324      -4.024  -0.096   0.517  1.00  0.00           O
ATOM   1287  C   ASP D 324      -4.762  -2.087  -3.818  1.00  0.00           C
ATOM   1288  O   ASP D 324      -5.581  -3.004  -3.693  1.00  0.00           O
ATOM   1289  N   PRO D 325      -3.759  -2.166  -4.730  1.00  0.00           N
ATOM   1290  CD  PRO D 325      -2.734  -1.169  -4.980  1.00  0.00           C
ATOM   1291  HD1 PRO D 325      -1.887  -1.329  -4.305  1.00  0.00           H
ATOM   1292  HD2 PRO D 325      -3.093  -0.152  -4.892  1.00  0.00           H
ATOM   1293  CG  PRO D 325      -2.280  -1.401  -6.414  1.00  0.00           C
ATOM   1294  HG1 PRO D 325      -1.245  -1.091  -6.563  1.00  0.00           H
ATOM   1295  HG2 PRO D 325      -2.947  -0.878  -7.107  1.00  0.00           H
ATOM   1296  CB  PRO D 325      -2.452  -2.906  -6.582  1.00  0.00           C
ATOM   1297  HB1 PRO D 325      -1.594  -3.423  -6.158  1.00  0.00           H
ATOM   1298  HB2 PRO D 325      -2.590  -3.185  -7.630  1.00  0.00           H
ATOM   1299  CA  PRO D 325      -3.712  -3.208  -5.762  1.00  0.00           C
ATOM   1300  HA  PRO D 325      -4.587  -3.081  -6.409  1.00  0.00           H
ATOM   1301  C   PRO D 325      -3.713  -4.643  -5.234  1.00  0.00           C
ATOM   1302  O   PRO D 325      -4.412  -5.494  -5.797  1.00  0.00           O
ATOM   1303  N   LEU D 326      -3.013  -4.927  -4.127  1.00  0.00           N
ATOM   1304  H   LEU D 326      -2.416  -4.202  -3.742  1.00  0.00           H
ATOM   1305  CA  LEU D 326      -3.001  -6.248  -3.482  1.00  0.00           C
ATOM   1306  HA  LEU D 326      -2.663  -6.979  -4.204  1.00  0.00           H
ATOM   1307  CB  LEU D 326      -1.950  -6.182  -2.343  1.00  0.00           C
ATOM   1308  HB1 LEU D 326      -2.213  -5.362  -1.685  1.00  0.00           H
ATOM   1309  HB2 LEU D 326      -0.988  -5.969  -2.798  1.00  0.00           H
ATOM   1310  CG  LEU D 326      -1.802  -7.457  -1.484  1.00  0.00           C
ATOM   1311  HG  LEU D 326      -2.727  -7.642  -0.947  1.00  0.00           H
ATOM   1312  CD1 LEU D 326      -1.425  -8.693  -2.296  1.00  0.00           C
ATOM   1313 1HD1 LEU D 326      -2.227  -8.950  -2.985  1.00  0.00           H
ATOM   1314 2HD1 LEU D 326      -0.510  -8.517  -2.854  1.00  0.00           H
ATOM   1315 3HD1 LEU D 326      -1.281  -9.536  -1.623  1.00  0.00           H
ATOM   1316  CD2 LEU D 326      -0.682  -7.200  -0.464  1.00  0.00           C
ATOM   1317 1HD2 LEU D 326       0.250  -6.976  -0.979  1.00  0.00           H
ATOM   1318 2HD2 LEU D 326      -0.945  -6.359   0.175  1.00  0.00           H
ATOM   1319 3HD2 LEU D 326      -0.544  -8.090   0.146  1.00  0.00           H
ATOM   1320  C   LEU D 326      -4.382  -6.679  -2.970  1.00  0.00           C
ATOM   1321  O   LEU D 326      -4.693  -7.870  -2.990  1.00  0.00           O
ATOM   1322  N   VAL D 327      -5.240  -5.738  -2.578  1.00  0.00           N
ATOM   1323  H   VAL D 327      -4.965  -4.763  -2.671  1.00  0.00           H
ATOM   1324  CA  VAL D 327      -6.619  -6.015  -2.118  1.00  0.00           C
ATOM   1325  HA  VAL D 327      -6.577  -6.827  -1.393  1.00  0.00           H
ATOM   1326  CB  VAL D 327      -7.217  -4.775  -1.427  1.00  0.00           C
ATOM   1327  HB  VAL D 327      -7.358  -3.979  -2.153  1.00  0.00           H
ATOM   1328  CG1 VAL D 327      -8.586  -5.071  -0.807  1.00  0.00           C
ATOM   1329 1HG1 VAL D 327      -9.002  -4.168  -0.366  1.00  0.00           H
ATOM   1330 2HG1 VAL D 327      -9.282  -5.419  -1.571  1.00  0.00           H
ATOM   1331 3HG1 VAL D 327      -8.487  -5.832  -0.040  1.00  0.00           H
ATOM   1332  CG2 VAL D 327      -6.302  -4.265  -0.303  1.00  0.00           C
ATOM   1333 1HG2 VAL D 327      -6.793  -3.452   0.234  1.00  0.00           H
ATOM   1334 2HG2 VAL D 327      -6.069  -5.074   0.383  1.00  0.00           H
ATOM   1335 3HG2 VAL D 327      -5.379  -3.886  -0.728  1.00  0.00           H
ATOM   1336  C   VAL D 327      -7.486  -6.480  -3.289  1.00  0.00           C
ATOM   1337  O   VAL D 327      -8.253  -7.434  -3.167  1.00  0.00           O
ATOM   1338  N   VAL D 328      -7.344  -5.862  -4.465  1.00  0.00           N
ATOM   1339  H   VAL D 328      -6.698  -5.079  -4.518  1.00  0.00           H
ATOM   1340  CA  VAL D 328      -8.032  -6.292  -5.694  1.00  0.00           C
ATOM   1341  HA  VAL D 328      -9.085  -6.467  -5.468  1.00  0.00           H
ATOM   1342  CB  VAL D 328      -7.968  -5.193  -6.773  1.00  0.00           C
ATOM   1343  HB  VAL D 328      -6.931  -4.921  -6.954  1.00  0.00           H
ATOM   1344  CG1 VAL D 328      -8.595  -5.644  -8.103  1.00  0.00           C
ATOM   1345 1HG1 VAL D 328      -8.578  -4.819  -8.816  1.00  0.00           H
ATOM   1346 2HG1 VAL D 328      -8.024  -6.459  -8.539  1.00  0.00           H
ATOM   1347 3HG1 VAL D 328      -9.630  -5.954  -7.954  1.00  0.00           H
ATOM   1348  CG2 VAL D 328      -8.735  -3.951  -6.292  1.00  0.00           C
ATOM   1349 1HG2 VAL D 328      -9.763  -4.216  -6.041  1.00  0.00           H
ATOM   1350 2HG2 VAL D 328      -8.234  -3.520  -5.434  1.00  0.00           H
ATOM   1351 3HG2 VAL D 328      -8.752  -3.213  -7.091  1.00  0.00           H
ATOM   1352  C   VAL D 328      -7.471  -7.625  -6.201  1.00  0.00           C
ATOM   1353  O   VAL D 328      -8.238  -8.534  -6.526  1.00  0.00           O
ATOM   1354  N   ALA D 329      -6.139  -7.800  -6.176  1.00  0.00           N
ATOM   1355  H   ALA D 329      -5.565  -7.020  -5.889  1.00  0.00           H
ATOM   1356  CA  ALA D 329      -5.474  -9.044  -6.547  1.00  0.00           C
ATOM   1357  HA  ALA D 329      -5.714  -9.269  -7.592  1.00  0.00           H
ATOM   1358  CB  ALA D 329      -3.965  -8.822  -6.439  1.00  0.00           C
ATOM   1359  HB1 ALA D 329      -3.430  -9.716  -6.749  1.00  0.00           H
ATOM   1360  HB2 ALA D 329      -3.657  -7.995  -7.081  1.00  0.00           H
ATOM   1361  HB3 ALA D 329      -3.694  -8.595  -5.403  1.00  0.00           H
ATOM   1362  C   ALA D 329      -5.951 -10.235  -5.686  1.00  0.00           C
ATOM   1363  O   ALA D 329      -6.257 -11.306  -6.219  1.00  0.00           O
ATOM   1364  N   ALA D 330      -6.082 -10.028  -4.372  1.00  0.00           N
ATOM   1365  H   ALA D 330      -5.745  -9.147  -3.989  1.00  0.00           H
ATOM   1366  CA  ALA D 330      -6.643 -11.007  -3.449  1.00  0.00           C
ATOM   1367  HA  ALA D 330      -6.165 -11.971  -3.643  1.00  0.00           H
ATOM   1368  CB  ALA D 330      -6.266 -10.586  -2.021  1.00  0.00           C
ATOM   1369  HB1 ALA D 330      -6.607 -11.348  -1.325  1.00  0.00           H
ATOM   1370  HB2 ALA D 330      -5.190 -10.497  -1.942  1.00  0.00           H
ATOM   1371  HB3 ALA D 330      -6.723  -9.633  -1.777  1.00  0.00           H
ATOM   1372  C   ALA D 330      -8.164 -11.186  -3.604  1.00  0.00           C
ATOM   1373  O   ALA D 330      -8.663 -12.284  -3.349  1.00  0.00           O
ATOM   1374  N   SER D 331      -8.900 -10.180  -4.059  1.00  0.00           N
ATOM   1375  H   SER D 331      -8.440  -9.290  -4.237  1.00  0.00           H
ATOM   1376  CA  SER D 331     -10.345 -10.278  -4.340  1.00  0.00           C
ATOM   1377  HA  SER D 331     -10.860 -10.659  -3.462  1.00  0.00           H
ATOM   1378  CB  SER D 331     -10.953  -8.910  -4.664  1.00  0.00           C
ATOM   1379  HB1 SER D 331     -12.016  -9.028  -4.894  1.00  0.00           H
ATOM   1380  HB2 SER D 331     -10.481  -8.480  -5.549  1.00  0.00           H
ATOM   1381  OG  SER D 331     -10.821  -8.022  -3.570  1.00  0.00           O
ATOM   1382  HG  SER D 331      -9.871  -7.845  -3.416  1.00  0.00           H
ATOM   1383  C   SER D 331     -10.632 -11.251  -5.489  1.00  0.00           C
ATOM   1384  O   SER D 331     -11.462 -12.151  -5.344  1.00  0.00           O
ATOM   1385  N   ILE D 332      -9.889 -11.145  -6.592  1.00  0.00           N
ATOM   1386  H   ILE D 332      -9.223 -10.370  -6.646  1.00  0.00           H
ATOM   1387  CA  ILE D 332      -9.990 -12.046  -7.757  1.00  0.00           C
ATOM   1388  HA  ILE D 332     -11.019 -12.045  -8.121  1.00  0.00           H
ATOM   1389  CB  ILE D 332      -9.071 -11.526  -8.896  1.00  0.00           C
ATOM   1390  HB  ILE D 332      -8.068 -11.420  -8.496  1.00  0.00           H
ATOM   1391  CG2 ILE D 332      -9.017 -12.498 -10.084  1.00  0.00           C
ATOM   1392 1HG2 ILE D 332     -10.008 -12.631 -10.515  1.00  0.00           H
ATOM   1393 2HG2 ILE D 332      -8.352 -12.123 -10.861  1.00  0.00           H
ATOM   1394 3HG2 ILE D 332      -8.622 -13.466  -9.778  1.00  0.00           H
ATOM   1395  CG1 ILE D 332      -9.559 -10.131  -9.388  1.00  0.00           C
ATOM   1396 1HG1 ILE D 332      -9.772  -9.490  -8.540  1.00  0.00           H
ATOM   1397 2HG1 ILE D 332     -10.490 -10.253  -9.949  1.00  0.00           H
ATOM   1398  CD  ILE D 332      -8.534  -9.400 -10.253  1.00  0.00           C
ATOM   1399  HD1 ILE D 332      -8.408  -9.899 -11.213  1.00  0.00           H
ATOM   1400  HD2 ILE D 332      -8.882  -8.376 -10.436  1.00  0.00           H
ATOM   1401  HD3 ILE D 332      -7.579  -9.344  -9.736  1.00  0.00           H
ATOM   1402  C   ILE D 332      -9.648 -13.494  -7.359  1.00  0.00           C
ATOM   1403  O   ILE D 332     -10.333 -14.434  -7.756  1.00  0.00           O
ATOM   1404  N   ILE D 333      -8.623 -13.664  -6.514  1.00  0.00           N
ATOM   1405  H   ILE D 333      -8.091 -12.845  -6.264  1.00  0.00           H
ATOM   1406  CA  ILE D 333      -8.191 -14.955  -5.956  1.00  0.00           C
ATOM   1407  HA  ILE D 333      -8.104 -15.665  -6.778  1.00  0.00           H
ATOM   1408  CB  ILE D 333      -6.773 -14.768  -5.340  1.00  0.00           C
ATOM   1409  HB  ILE D 333      -6.742 -13.802  -4.833  1.00  0.00           H
ATOM   1410  CG2 ILE D 333      -6.438 -15.843  -4.289  1.00  0.00           C
ATOM   1411 1HG2 ILE D 333      -7.081 -15.730  -3.413  1.00  0.00           H
ATOM   1412 2HG2 ILE D 333      -6.578 -16.830  -4.707  1.00  0.00           H
ATOM   1413 3HG2 ILE D 333      -5.404 -15.742  -3.949  1.00  0.00           H
ATOM   1414  CG1 ILE D 333      -5.744 -14.762  -6.488  1.00  0.00           C
ATOM   1415 1HG1 ILE D 333      -6.080 -14.065  -7.260  1.00  0.00           H
ATOM   1416 2HG1 ILE D 333      -5.714 -15.758  -6.946  1.00  0.00           H
ATOM   1417  CD  ILE D 333      -4.318 -14.361  -6.099  1.00  0.00           C
ATOM   1418  HD1 ILE D 333      -3.878 -15.106  -5.440  1.00  0.00           H
ATOM   1419  HD2 ILE D 333      -3.705 -14.283  -6.994  1.00  0.00           H
ATOM   1420  HD3 ILE D 333      -4.337 -13.387  -5.602  1.00  0.00           H
ATOM   1421  C   ILE D 333      -9.225 -15.553  -4.982  1.00  0.00           C
ATOM   1422  O   ILE D 333      -9.475 -16.759  -5.033  1.00  0.00           O
ATOM   1423  N   GLY D 334      -9.878 -14.736  -4.156  1.00  0.00           N
ATOM   1424  H   GLY D 334      -9.614 -13.759  -4.129  1.00  0.00           H
ATOM   1425  CA  GLY D 334     -10.919 -15.201  -3.235  1.00  0.00           C
ATOM   1426  HA1 GLY D 334     -11.203 -14.362  -2.586  1.00  0.00           H
ATOM   1427  HA2 GLY D 334     -10.536 -16.007  -2.609  1.00  0.00           H
ATOM   1428  C   GLY D 334     -12.168 -15.693  -3.968  1.00  0.00           C
ATOM   1429  O   GLY D 334     -12.699 -16.765  -3.652  1.00  0.00           O
ATOM   1430  N   ILE D 335     -12.604 -14.966  -5.000  1.00  0.00           N
ATOM   1431  H   ILE D 335     -12.133 -14.075  -5.187  1.00  0.00           H
ATOM   1432  CA  ILE D 335     -13.707 -15.361  -5.887  1.00  0.00           C
ATOM   1433  HA  ILE D 335     -14.593 -15.537  -5.280  1.00  0.00           H
ATOM   1434  CB  ILE D 335     -14.027 -14.218  -6.884  1.00  0.00           C
ATOM   1435  HB  ILE D 335     -13.091 -13.896  -7.343  1.00  0.00           H
ATOM   1436  CG2 ILE D 335     -14.986 -14.661  -8.005  1.00  0.00           C
ATOM   1437 1HG2 ILE D 335     -15.139 -13.847  -8.699  1.00  0.00           H
ATOM   1438 2HG2 ILE D 335     -14.563 -15.496  -8.573  1.00  0.00           H
ATOM   1439 3HG2 ILE D 335     -15.944 -14.951  -7.584  1.00  0.00           H
ATOM   1440  CG1 ILE D 335     -14.642 -13.024  -6.106  1.00  0.00           C
ATOM   1441 1HG1 ILE D 335     -14.011 -12.786  -5.249  1.00  0.00           H
ATOM   1442 2HG1 ILE D 335     -15.620 -13.314  -5.725  1.00  0.00           H
ATOM   1443  CD  ILE D 335     -14.781 -11.741  -6.933  1.00  0.00           C
ATOM   1444  HD1 ILE D 335     -15.162 -10.946  -6.298  1.00  0.00           H
ATOM   1445  HD2 ILE D 335     -13.814 -11.450  -7.334  1.00  0.00           H
ATOM   1446  HD3 ILE D 335     -15.489 -11.885  -7.745  1.00  0.00           H
ATOM   1447  C   ILE D 335     -13.385 -16.696  -6.595  1.00  0.00           C
ATOM   1448  O   ILE D 335     -14.235 -17.587  -6.609  1.00  0.00           O
ATOM   1449  N   LEU D 336     -12.152 -16.836  -7.100  1.00  0.00           N
ATOM   1450  H   LEU D 336     -11.526 -16.049  -7.052  1.00  0.00           H
ATOM   1451  CA  LEU D 336     -11.655 -18.076  -7.711  1.00  0.00           C
ATOM   1452  HA  LEU D 336     -12.326 -18.338  -8.539  1.00  0.00           H
ATOM   1453  CB  LEU D 336     -10.256 -17.791  -8.281  1.00  0.00           C
ATOM   1454  HB1 LEU D 336      -9.633 -17.379  -7.493  1.00  0.00           H
ATOM   1455  HB2 LEU D 336     -10.335 -17.028  -9.058  1.00  0.00           H
ATOM   1456  CG  LEU D 336      -9.520 -19.008  -8.870  1.00  0.00           C
ATOM   1457  HG  LEU D 336      -9.431 -19.780  -8.103  1.00  0.00           H
ATOM   1458  CD1 LEU D 336     -10.250 -19.593 -10.078  1.00  0.00           C
ATOM   1459 1HD1 LEU D 336      -9.668 -20.418 -10.494  1.00  0.00           H
ATOM   1460 2HD1 LEU D 336     -11.221 -19.978  -9.783  1.00  0.00           H
ATOM   1461 3HD1 LEU D 336     -10.379 -18.825 -10.835  1.00  0.00           H
ATOM   1462  CD2 LEU D 336      -8.118 -18.601  -9.292  1.00  0.00           C
ATOM   1463 1HD2 LEU D 336      -7.575 -19.471  -9.671  1.00  0.00           H
ATOM   1464 2HD2 LEU D 336      -8.168 -17.837 -10.070  1.00  0.00           H
ATOM   1465 3HD2 LEU D 336      -7.566 -18.207  -8.436  1.00  0.00           H
ATOM   1466  C   LEU D 336     -11.654 -19.256  -6.727  1.00  0.00           C
ATOM   1467  O   LEU D 336     -12.089 -20.344  -7.092  1.00  0.00           O
ATOM   1468  N   HIS D 337     -11.212 -19.062  -5.483  1.00  0.00           N
ATOM   1469  H   HIS D 337     -10.826 -18.150  -5.238  1.00  0.00           H
ATOM   1470  CA  HIS D 337     -11.095 -20.163  -4.524  1.00  0.00           C
ATOM   1471  HA  HIS D 337     -10.486 -20.944  -4.988  1.00  0.00           H
ATOM   1472  CB  HIS D 337     -10.349 -19.702  -3.253  1.00  0.00           C
ATOM   1473  HB1 HIS D 337     -11.029 -19.084  -2.648  1.00  0.00           H
ATOM   1474  HB2 HIS D 337      -9.522 -19.064  -3.554  1.00  0.00           H
ATOM   1475  CG  HIS D 337      -9.771 -20.793  -2.373  1.00  0.00           C
ATOM   1476  ND1 HIS D 337      -8.990 -20.562  -1.235  1.00  0.00           N
ATOM   1477  CE1 HIS D 337      -8.543 -21.754  -0.822  1.00  0.00           C
ATOM   1478  HE1 HIS D 337      -7.899 -21.906   0.033  1.00  0.00           H
ATOM   1479  NE2 HIS D 337      -9.043 -22.731  -1.601  1.00  0.00           N
ATOM   1480  HE2 HIS D 337      -8.836 -23.718  -1.497  1.00  0.00           H
ATOM   1481  CD2 HIS D 337      -9.801 -22.146  -2.591  1.00  0.00           C
ATOM   1482  HD2 HIS D 337     -10.266 -22.668  -3.414  1.00  0.00           H
ATOM   1483  C   HIS D 337     -12.452 -20.813  -4.206  1.00  0.00           C
ATOM   1484  O   HIS D 337     -12.512 -22.037  -4.086  1.00  0.00           O
ATOM   1485  N   LEU D 338     -13.548 -20.048  -4.135  1.00  0.00           N
ATOM   1486  H   LEU D 338     -13.455 -19.043  -4.247  1.00  0.00           H
ATOM   1487  CA  LEU D 338     -14.877 -20.648  -3.944  1.00  0.00           C
ATOM   1488  HA  LEU D 338     -14.802 -21.344  -3.112  1.00  0.00           H
ATOM   1489  CB  LEU D 338     -15.923 -19.577  -3.554  1.00  0.00           C
ATOM   1490  HB1 LEU D 338     -16.000 -18.852  -4.374  1.00  0.00           H
ATOM   1491  HB2 LEU D 338     -15.569 -19.056  -2.672  1.00  0.00           H
ATOM   1492  CG  LEU D 338     -17.323 -20.167  -3.273  1.00  0.00           C
ATOM   1493  HG  LEU D 338     -17.700 -20.648  -4.173  1.00  0.00           H
ATOM   1494  CD1 LEU D 338     -17.323 -21.176  -2.129  1.00  0.00           C
ATOM   1495 1HD1 LEU D 338     -16.883 -20.740  -1.241  1.00  0.00           H
ATOM   1496 2HD1 LEU D 338     -18.337 -21.499  -1.901  1.00  0.00           H
ATOM   1497 3HD1 LEU D 338     -16.749 -22.059  -2.409  1.00  0.00           H
ATOM   1498  CD2 LEU D 338     -18.311 -19.062  -2.901  1.00  0.00           C
ATOM   1499 1HD2 LEU D 338     -19.270 -19.494  -2.639  1.00  0.00           H
ATOM   1500 2HD2 LEU D 338     -17.929 -18.487  -2.045  1.00  0.00           H
ATOM   1501 3HD2 LEU D 338     -18.444 -18.398  -3.755  1.00  0.00           H
ATOM   1502  C   LEU D 338     -15.323 -21.466  -5.174  1.00  0.00           C
ATOM   1503  O   LEU D 338     -15.851 -22.559  -5.019  1.00  0.00           O
ATOM   1504  N   ILE D 339     -15.052 -20.979  -6.387  1.00  0.00           N
ATOM   1505  H   ILE D 339     -14.562 -20.093  -6.455  1.00  0.00           H
ATOM   1506  CA  ILE D 339     -15.364 -21.687  -7.641  1.00  0.00           C
ATOM   1507  HA  ILE D 339     -16.431 -21.929  -7.649  1.00  0.00           H
ATOM   1508  CB  ILE D 339     -15.067 -20.786  -8.870  1.00  0.00           C
ATOM   1509  HB  ILE D 339     -14.036 -20.430  -8.786  1.00  0.00           H
ATOM   1510  CG2 ILE D 339     -15.194 -21.550 -10.197  1.00  0.00           C
ATOM   1511 1HG2 ILE D 339     -14.976 -20.896 -11.040  1.00  0.00           H
ATOM   1512 2HG2 ILE D 339     -14.485 -22.379 -10.243  1.00  0.00           H
ATOM   1513 3HG2 ILE D 339     -16.212 -21.954 -10.304  1.00  0.00           H
ATOM   1514  CG1 ILE D 339     -16.019 -19.567  -8.863  1.00  0.00           C
ATOM   1515 1HG1 ILE D 339     -16.050 -19.145  -7.867  1.00  0.00           H
ATOM   1516 2HG1 ILE D 339     -17.021 -19.882  -9.125  1.00  0.00           H
ATOM   1517  CD  ILE D 339     -15.577 -18.444  -9.808  1.00  0.00           C
ATOM   1518  HD1 ILE D 339     -14.531 -18.183  -9.620  1.00  0.00           H
ATOM   1519  HD2 ILE D 339     -15.702 -18.752 -10.848  1.00  0.00           H
ATOM   1520  HD3 ILE D 339     -16.200 -17.557  -9.629  1.00  0.00           H
ATOM   1521  C   ILE D 339     -14.605 -23.024  -7.696  1.00  0.00           C
ATOM   1522  O   ILE D 339     -15.214 -24.069  -7.939  1.00  0.00           O
ATOM   1523  N   LEU D 340     -13.296 -23.005  -7.410  1.00  0.00           N
ATOM   1524  H   LEU D 340     -12.868 -22.098  -7.216  1.00  0.00           H
ATOM   1525  CA  LEU D 340     -12.465 -24.205  -7.337  1.00  0.00           C
ATOM   1526  HA  LEU D 340     -12.519 -24.724  -8.299  1.00  0.00           H
ATOM   1527  CB  LEU D 340     -10.997 -23.824  -7.060  1.00  0.00           C
ATOM   1528  HB1 LEU D 340     -10.434 -24.734  -6.900  1.00  0.00           H
ATOM   1529  HB2 LEU D 340     -10.956 -23.243  -6.134  1.00  0.00           H
ATOM   1530  CG  LEU D 340     -10.295 -23.017  -8.173  1.00  0.00           C
ATOM   1531  HG  LEU D 340     -10.828 -22.094  -8.361  1.00  0.00           H
ATOM   1532  CD1 LEU D 340      -8.875 -22.670  -7.717  1.00  0.00           C
ATOM   1533 1HD1 LEU D 340      -8.363 -22.093  -8.494  1.00  0.00           H
ATOM   1534 2HD1 LEU D 340      -8.916 -22.072  -6.811  1.00  0.00           H
ATOM   1535 3HD1 LEU D 340      -8.303 -23.580  -7.528  1.00  0.00           H
ATOM   1536  CD2 LEU D 340     -10.191 -23.788  -9.489  1.00  0.00           C
ATOM   1537 1HD2 LEU D 340     -11.193 -23.922  -9.911  1.00  0.00           H
ATOM   1538 2HD2 LEU D 340      -9.598 -23.221 -10.196  1.00  0.00           H
ATOM   1539 3HD2 LEU D 340      -9.725 -24.763  -9.324  1.00  0.00           H
ATOM   1540  C   LEU D 340     -12.967 -25.189  -6.264  1.00  0.00           C
ATOM   1541  O   LEU D 340     -13.056 -26.382  -6.543  1.00  0.00           O
ATOM   1542  N   TRP D 341     -13.334 -24.686  -5.084  1.00  0.00           N
ATOM   1543  H   TRP D 341     -13.213 -23.685  -4.925  1.00  0.00           H
ATOM   1544  CA  TRP D 341     -13.816 -25.491  -3.960  1.00  0.00           C
ATOM   1545  HA  TRP D 341     -13.091 -26.274  -3.753  1.00  0.00           H
ATOM   1546  CB  TRP D 341     -13.936 -24.598  -2.707  1.00  0.00           C
ATOM   1547  HB1 TRP D 341     -14.700 -23.840  -2.876  1.00  0.00           H
ATOM   1548  HB2 TRP D 341     -12.985 -24.089  -2.564  1.00  0.00           H
ATOM   1549  CG  TRP D 341     -14.243 -25.321  -1.427  1.00  0.00           C
ATOM   1550  CD1 TRP D 341     -13.308 -25.817  -0.582  1.00  0.00           C
ATOM   1551  HD1 TRP D 341     -12.240 -25.746  -0.734  1.00  0.00           H
ATOM   1552  NE1 TRP D 341     -13.940 -26.447   0.472  1.00  0.00           N
ATOM   1553  HE1 TRP D 341     -13.426 -26.931   1.207  1.00  0.00           H
ATOM   1554  CE2 TRP D 341     -15.308 -26.341   0.393  1.00  0.00           C
ATOM   1555  CZ2 TRP D 341     -16.351 -26.761   1.227  1.00  0.00           C
ATOM   1556  HZ2 TRP D 341     -16.147 -27.274   2.149  1.00  0.00           H
ATOM   1557  CH2 TRP D 341     -17.685 -26.515   0.836  1.00  0.00           C
ATOM   1558  HH2 TRP D 341     -18.501 -26.850   1.465  1.00  0.00           H
ATOM   1559  CZ3 TRP D 341     -17.945 -25.858  -0.379  1.00  0.00           C
ATOM   1560  HZ3 TRP D 341     -18.965 -25.680  -0.672  1.00  0.00           H
ATOM   1561  CE3 TRP D 341     -16.883 -25.428  -1.202  1.00  0.00           C
ATOM   1562  HE3 TRP D 341     -17.098 -24.896  -2.113  1.00  0.00           H
ATOM   1563  CD2 TRP D 341     -15.540 -25.651  -0.840  1.00  0.00           C
ATOM   1564  C   TRP D 341     -15.156 -26.183  -4.275  1.00  0.00           C
ATOM   1565  O   TRP D 341     -15.279 -27.379  -4.024  1.00  0.00           O
ATOM   1566  N   ILE D 342     -16.105 -25.461  -4.877  1.00  0.00           N
ATOM   1567  H   ILE D 342     -15.921 -24.468  -5.040  1.00  0.00           H
ATOM   1568  CA  ILE D 342     -17.414 -25.995  -5.303  1.00  0.00           C
ATOM   1569  HA  ILE D 342     -17.870 -26.511  -4.463  1.00  0.00           H
ATOM   1570  CB  ILE D 342     -18.369 -24.842  -5.720  1.00  0.00           C
ATOM   1571  HB  ILE D 342     -17.833 -24.170  -6.401  1.00  0.00           H
ATOM   1572  CG2 ILE D 342     -19.616 -25.364  -6.456  1.00  0.00           C
ATOM   1573 1HG2 ILE D 342     -20.254 -24.530  -6.760  1.00  0.00           H
ATOM   1574 2HG2 ILE D 342     -19.340 -25.887  -7.377  1.00  0.00           H
ATOM   1575 3HG2 ILE D 342     -20.183 -26.026  -5.815  1.00  0.00           H
ATOM   1576  CG1 ILE D 342     -18.795 -24.036  -4.473  1.00  0.00           C
ATOM   1577 1HG1 ILE D 342     -17.907 -23.694  -3.940  1.00  0.00           H
ATOM   1578 2HG1 ILE D 342     -19.353 -24.679  -3.801  1.00  0.00           H
ATOM   1579  CD  ILE D 342     -19.636 -22.783  -4.774  1.00  0.00           C
ATOM   1580  HD1 ILE D 342     -19.766 -22.202  -3.849  1.00  0.00           H
ATOM   1581  HD2 ILE D 342     -19.136 -22.169  -5.518  1.00  0.00           H
ATOM   1582  HD3 ILE D 342     -20.630 -23.062  -5.124  1.00  0.00           H
ATOM   1583  C   ILE D 342     -17.236 -27.033  -6.425  1.00  0.00           C
ATOM   1584  O   ILE D 342     -17.805 -28.115  -6.329  1.00  0.00           O
ATOM   1585  N   LEU D 343     -16.414 -26.766  -7.438  1.00  0.00           N
ATOM   1586  H   LEU D 343     -15.955 -25.855  -7.474  1.00  0.00           H
ATOM   1587  CA  LEU D 343     -16.151 -27.722  -8.514  1.00  0.00           C
ATOM   1588  HA  LEU D 343     -17.109 -28.087  -8.899  1.00  0.00           H
ATOM   1589  CB  LEU D 343     -15.413 -27.021  -9.663  1.00  0.00           C
ATOM   1590  HB1 LEU D 343     -15.074 -27.762 -10.386  1.00  0.00           H
ATOM   1591  HB2 LEU D 343     -14.522 -26.532  -9.251  1.00  0.00           H
ATOM   1592  CG  LEU D 343     -16.269 -25.975 -10.407  1.00  0.00           C
ATOM   1593  HG  LEU D 343     -16.667 -25.246  -9.705  1.00  0.00           H
ATOM   1594  CD1 LEU D 343     -15.405 -25.224 -11.422  1.00  0.00           C
ATOM   1595 1HD1 LEU D 343     -15.009 -25.920 -12.163  1.00  0.00           H
ATOM   1596 2HD1 LEU D 343     -15.997 -24.457 -11.921  1.00  0.00           H
ATOM   1597 3HD1 LEU D 343     -14.575 -24.734 -10.900  1.00  0.00           H
ATOM   1598  CD2 LEU D 343     -17.440 -26.611 -11.159  1.00  0.00           C
ATOM   1599 1HD2 LEU D 343     -17.088 -27.428 -11.786  1.00  0.00           H
ATOM   1600 2HD2 LEU D 343     -18.174 -26.986 -10.452  1.00  0.00           H
ATOM   1601 3HD2 LEU D 343     -17.920 -25.860 -11.788  1.00  0.00           H
ATOM   1602  C   LEU D 343     -15.410 -28.982  -8.024  1.00  0.00           C
ATOM   1603  O   LEU D 343     -15.564 -30.061  -8.598  1.00  0.00           O
ATOM   1604  N   ASP D 344     -14.672 -28.883  -6.914  1.00  0.00           N
ATOM   1605  H   ASP D 344     -14.518 -27.952  -6.539  1.00  0.00           H
ATOM   1606  CA  ASP D 344     -14.061 -30.002  -6.195  1.00  0.00           C
ATOM   1607  HA  ASP D 344     -13.811 -30.779  -6.921  1.00  0.00           H
ATOM   1608  CB  ASP D 344     -12.740 -29.529  -5.593  1.00  0.00           C
ATOM   1609  HB1 ASP D 344     -12.930 -28.750  -4.847  1.00  0.00           H
ATOM   1610  HB2 ASP D 344     -12.120 -29.086  -6.386  1.00  0.00           H
ATOM   1611  CG  ASP D 344     -11.947 -30.673  -4.955  1.00  0.00           C
ATOM   1612  OD1 ASP D 344     -11.601 -30.562  -3.756  1.00  0.00           O
ATOM   1613  OD2 ASP D 344     -11.674 -31.669  -5.673  1.00  0.00           O
ATOM   1614  C   ASP D 344     -15.011 -30.669  -5.155  1.00  0.00           C
ATOM   1615  O   ASP D 344     -14.629 -31.638  -4.499  1.00  0.00           O
ATOM   1616  N   ARG D 345     -16.252 -30.188  -5.011  1.00  0.00           N
ATOM   1617  H   ARG D 345     -16.497 -29.349  -5.534  1.00  0.00           H
ATOM   1618  CA  ARG D 345     -17.277 -30.752  -4.096  1.00  0.00           C
ATOM   1619  HA  ARG D 345     -16.840 -31.617  -3.613  1.00  0.00           H
ATOM   1620  CB  ARG D 345     -17.576 -29.698  -3.014  1.00  0.00           C
ATOM   1621  HB1 ARG D 345     -18.093 -28.848  -3.477  1.00  0.00           H
ATOM   1622  HB2 ARG D 345     -16.628 -29.326  -2.599  1.00  0.00           H
ATOM   1623  CG  ARG D 345     -18.426 -30.206  -1.844  1.00  0.00           C
ATOM   1624  HG1 ARG D 345     -19.394 -30.572  -2.219  1.00  0.00           H
ATOM   1625  HG2 ARG D 345     -18.628 -29.374  -1.166  1.00  0.00           H
ATOM   1626  CD  ARG D 345     -17.735 -31.325  -1.055  1.00  0.00           C
ATOM   1627  HD1 ARG D 345     -16.840 -30.919  -0.578  1.00  0.00           H
ATOM   1628  HD2 ARG D 345     -17.434 -32.133  -1.712  1.00  0.00           H
ATOM   1629  NE  ARG D 345     -18.623 -31.859  -0.007  1.00  0.00           N
ATOM   1630  HE  ARG D 345     -18.680 -31.309   0.846  1.00  0.00           H
ATOM   1631  CZ  ARG D 345     -19.267 -33.012   0.024  1.00  0.00           C
ATOM   1632  NH1 ARG D 345     -19.179 -33.916  -0.909  1.00  0.00           N
ATOM   1633 1HH1 ARG D 345     -18.498 -33.823  -1.653  1.00  0.00           H
ATOM   1634 2HH1 ARG D 345     -19.721 -34.764  -0.850  1.00  0.00           H
ATOM   1635  NH2 ARG D 345     -20.041 -33.255   1.029  1.00  0.00           N
ATOM   1636 1HH2 ARG D 345     -20.096 -32.558   1.761  1.00  0.00           H
ATOM   1637 2HH2 ARG D 345     -20.450 -34.170   1.165  1.00  0.00           H
ATOM   1638  C   ARG D 345     -18.545 -31.267  -4.791  1.00  0.00           C
ATOM   1639  O   ARG D 345     -19.176 -32.196  -4.286  1.00  0.00           O
ATOM   1640  N   LEU D 346     -18.898 -30.738  -5.963  1.00  0.00           N
ATOM   1641  H   LEU D 346     -18.382 -29.927  -6.295  1.00  0.00           H
ATOM   1642  CA  LEU D 346     -19.995 -31.256  -6.788  1.00  0.00           C
ATOM   1643  HA  LEU D 346     -20.839 -31.454  -6.131  1.00  0.00           H
ATOM   1644  CB  LEU D 346     -20.410 -30.188  -7.820  1.00  0.00           C
ATOM   1645  HB1 LEU D 346     -21.091 -30.637  -8.549  1.00  0.00           H
ATOM   1646  HB2 LEU D 346     -19.525 -29.854  -8.358  1.00  0.00           H
ATOM   1647  CG  LEU D 346     -21.117 -28.949  -7.219  1.00  0.00           C
ATOM   1648  HG  LEU D 346     -20.468 -28.472  -6.488  1.00  0.00           H
ATOM   1649  CD1 LEU D 346     -21.418 -27.949  -8.334  1.00  0.00           C
ATOM   1650 1HD1 LEU D 346     -21.864 -27.045  -7.923  1.00  0.00           H
ATOM   1651 2HD1 LEU D 346     -20.479 -27.675  -8.836  1.00  0.00           H
ATOM   1652 3HD1 LEU D 346     -22.089 -28.387  -9.073  1.00  0.00           H
ATOM   1653  CD2 LEU D 346     -22.454 -29.287  -6.542  1.00  0.00           C
ATOM   1654 1HD2 LEU D 346     -22.940 -28.370  -6.220  1.00  0.00           H
ATOM   1655 2HD2 LEU D 346     -23.100 -29.816  -7.236  1.00  0.00           H
ATOM   1656 3HD2 LEU D 346     -22.284 -29.909  -5.666  1.00  0.00           H
ATOM   1657  C   LEU D 346     -19.632 -32.601  -7.456  1.00  0.00           C
ATOM   1658  O   LEU D 346     -18.460 -32.923  -7.661  1.00  0.00           O
ATOM   1659  N   NME D 346     -20.613 -33.440  -7.818  1.00  0.00           N
ATOM   1660  H   NME D 346     -20.320 -34.311  -8.248  1.00  0.00           H
ATOM   1661  CH3 NME D 346     -22.057 -33.265  -7.622  1.00  0.00           C
ATOM   1662 1HH3 NME D 346     -22.445 -32.534  -8.333  1.00  0.00           H
ATOM   1663 2HH3 NME D 346     -22.562 -34.217  -7.789  1.00  0.00           H
ATOM   1664 3HH3 NME D 346     -22.282 -32.955  -6.604  1.00  0.00           H
ATOM   1665  N1  AMA E 347     -11.156  -9.982   3.638  1.00  0.00           N
ATOM   1666  H11 AMA E 347     -10.650  -9.269   4.131  1.00  0.00           H
ATOM   1667  H12 AMA E 347     -12.133  -9.922   3.858  1.00  0.00           H
ATOM   1668  H13 AMA E 347     -10.825 -10.903   3.936  1.00  0.00           H
ATOM   1669  C10 AMA E 347     -10.962  -9.878   2.192  1.00  0.00           C
ATOM   1670  C7  AMA E 347     -11.311  -8.466   1.712  1.00  0.00           C
ATOM   1671  H71 AMA E 347     -10.676  -7.725   2.207  1.00  0.00           H
ATOM   1672  H72 AMA E 347     -12.348  -8.239   1.962  1.00  0.00           H
ATOM   1673  C1  AMA E 347     -11.116  -8.376   0.185  1.00  0.00           C
ATOM   1674  H1  AMA E 347     -11.362  -7.368  -0.148  1.00  0.00           H
ATOM   1675  C8  AMA E 347      -9.492 -10.153   1.840  1.00  0.00           C
ATOM   1676  H81 AMA E 347      -8.847  -9.410   2.306  1.00  0.00           H
ATOM   1677  H82 AMA E 347      -9.187 -11.130   2.205  1.00  0.00           H
ATOM   1678  C5  AMA E 347      -9.304 -10.104   0.311  1.00  0.00           C
ATOM   1679  H5  AMA E 347      -8.258 -10.330   0.071  1.00  0.00           H
ATOM   1680  C6  AMA E 347      -9.643  -8.691  -0.169  1.00  0.00           C
ATOM   1681  H61 AMA E 347      -8.986  -7.978   0.305  1.00  0.00           H
ATOM   1682  H62 AMA E 347      -9.509  -8.632  -1.247  1.00  0.00           H
ATOM   1683  C4  AMA E 347     -10.231 -11.143  -0.363  1.00  0.00           C
ATOM   1684  H41 AMA E 347      -9.996 -12.142  -0.019  1.00  0.00           H
ATOM   1685  H42 AMA E 347     -10.076 -11.111  -1.443  1.00  0.00           H
ATOM   1686  C9  AMA E 347     -11.891 -10.884   1.480  1.00  0.00           C
ATOM   1687  H91 AMA E 347     -11.655 -11.893   1.823  1.00  0.00           H
ATOM   1688  H92 AMA E 347     -12.927 -10.678   1.729  1.00  0.00           H
ATOM   1689  C3  AMA E 347     -11.695 -10.815  -0.038  1.00  0.00           C
ATOM   1690  H3  AMA E 347     -12.351 -11.537  -0.533  1.00  0.00           H
ATOM   1691  C2  AMA E 347     -12.024  -9.391  -0.528  1.00  0.00           C
ATOM   1692  H21 AMA E 347     -11.860  -9.330  -1.596  1.00  0.00           H
ATOM   1693  H22 AMA E 347     -13.071  -9.163  -0.328  1.00  0.00           H
ATOM   1694  OW  SOL   348      -5.046  -2.640   3.051  1.00  0.00           O
ATOM   1695  HW1 SOL   348      -5.373  -2.800   3.932  1.00  0.00           H
ATOM   1696  HW2 SOL   348      -4.384  -1.965   3.142  1.00  0.00           H
ATOM   1697  OW  SOL   349     -10.976  -0.747   0.266  1.00  0.00           O
ATOM   1698  HW1 SOL   349     -10.816  -0.997  -0.639  1.00  0.00           H
ATOM   1699  HW2 SOL   349     -10.617   0.132   0.349  1.00  0.00           H
ATOM   1700  OW  SOL   350      -8.014 -29.154   0.505  1.00  0.00           O
ATOM   1701  HW1 SOL   350      -7.140 -29.547   0.535  1.00  0.00           H
ATOM   1702  HW2 SOL   350      -8.303 -29.249  -0.403  1.00  0.00           H
ATOM   1703  OW  SOL   351     -14.720   0.928   7.974  1.00  0.00           O
ATOM   1704  HW1 SOL   351     -13.923   0.765   8.478  1.00  0.00           H
ATOM   1705  HW2 SOL   351     -14.483   0.733   7.072  1.00  0.00           H
ATOM   1706  OW  SOL   352     -14.527 -32.332  -1.754  1.00  0.00           O
ATOM   1707  HW1 SOL   352     -14.717 -32.061  -2.651  1.00  0.00           H
ATOM   1708  HW2 SOL   352     -13.616 -32.658  -1.800  1.00  0.00           H
ATOM   1709  OW  SOL   353     -13.319 -28.903  -2.243  1.00  0.00           O
ATOM   1710  HW1 SOL   353     -12.792 -29.471  -2.815  1.00  0.00           H
ATOM   1711  HW2 SOL   353     -13.950 -28.494  -2.832  1.00  0.00           H
ATOM   1712  OW  SOL   354     -11.402 -28.331  -0.310  1.00  0.00           O
ATOM   1713  HW1 SOL   354     -10.829 -29.032  -0.619  1.00  0.00           H
ATOM   1714  HW2 SOL   354     -12.167 -28.383  -0.877  1.00  0.00           H
ATOM   1715  OW  SOL   355      -7.845 -23.912   1.810  1.00  0.00           O
ATOM   1716  HW1 SOL   355      -7.414 -23.058   1.871  1.00  0.00           H
ATOM   1717  HW2 SOL   355      -7.211 -24.528   2.167  1.00  0.00           H
ATOM   1718  OW  SOL   356      -5.893 -67.612  15.844  1.00  0.00           O
ATOM   1719  HW1 SOL   356      -6.713 -67.754  15.393  1.00  0.00           H
ATOM   1720  HW2 SOL   356      -5.234 -68.033  15.291  1.00  0.00           H
ATOM   1721  OW  SOL   357     -12.237 -30.112   2.238  1.00  0.00           O
ATOM   1722  HW1 SOL   357     -11.974 -31.009   2.057  1.00  0.00           H
ATOM   1723  HW2 SOL   357     -12.797 -29.871   1.499  1.00  0.00           H
ATOM   1724  OW  SOL   358       1.741 -27.206  16.927  1.00  0.00           O
ATOM   1725  HW1 SOL   358       0.961 -27.331  16.386  1.00  0.00           H
ATOM   1726  HW2 SOL   358       2.142 -28.079  16.968  1.00  0.00           H
ATOM   1727  OW  SOL   359       2.710 -41.203  10.941  1.00  0.00           O
ATOM   1728  HW1 SOL   359       2.261 -41.496  11.744  1.00  0.00           H
ATOM   1729  HW2 SOL   359       2.037 -40.761  10.433  1.00  0.00           H
ATOM   1730  OW  SOL   360     -39.783  -4.359  -6.357  1.00  0.00           O
ATOM   1731  HW1 SOL   360     -40.692  -4.064  -6.293  1.00  0.00           H
ATOM   1732  HW2 SOL   360     -39.259  -3.549  -6.299  1.00  0.00           H
ATOM   1733  OW  SOL   361     -21.488 -26.713   2.004  1.00  0.00           O
ATOM   1734  HW1 SOL   361     -22.172 -27.067   2.573  1.00  0.00           H
ATOM   1735  HW2 SOL   361     -20.819 -26.388   2.606  1.00  0.00           H
ATOM   1736  OW  SOL   362      -2.367  -4.744 -12.558  1.00  0.00           O
ATOM   1737  HW1 SOL   362      -2.285  -5.574 -13.037  1.00  0.00           H
ATOM   1738  HW2 SOL   362      -3.306  -4.625 -12.444  1.00  0.00           H
ATOM   1739  OW  SOL   363      -7.516 -33.799   5.166  1.00  0.00           O
ATOM   1740  HW1 SOL   363      -6.586 -33.799   5.409  1.00  0.00           H
ATOM   1741  HW2 SOL   363      -7.774 -34.720   5.222  1.00  0.00           H
ATOM   1742  OW  SOL   364       4.207 -34.058 -18.871  1.00  0.00           O
ATOM   1743  HW1 SOL   364       5.109 -34.262 -18.600  1.00  0.00           H
ATOM   1744  HW2 SOL   364       3.827 -34.909 -19.102  1.00  0.00           H
ATOM   1745  OW  SOL   365      -0.706 -27.522   2.025  1.00  0.00           O
ATOM   1746  HW1 SOL   365      -0.943 -28.452   2.081  1.00  0.00           H
ATOM   1747  HW2 SOL   365      -1.272 -27.174   1.332  1.00  0.00           H
ATOM   1748  OW  SOL   366     -14.150 -16.891  -1.380  1.00  0.00           O
ATOM   1749  HW1 SOL   366     -13.649 -16.975  -2.184  1.00  0.00           H
ATOM   1750  HW2 SOL   366     -14.121 -17.774  -0.990  1.00  0.00           H
ATOM   1751  OW  SOL   367      -8.239 -16.831   4.072  1.00  0.00           O
ATOM   1752  HW1 SOL   367      -8.245 -17.737   3.759  1.00  0.00           H
ATOM   1753  HW2 SOL   367      -8.583 -16.882   4.960  1.00  0.00           H
ATOM   1754  OW  SOL   368     -21.927   0.041   4.263  1.00  0.00           O
ATOM   1755  HW1 SOL   368     -22.452   0.026   3.459  1.00  0.00           H
ATOM   1756  HW2 SOL   368     -21.209   0.636   4.059  1.00  0.00           H
ATOM   1757  OW  SOL   369     -13.743 -16.094   4.357  1.00  0.00           O
ATOM   1758  HW1 SOL   369     -14.553 -16.420   3.965  1.00  0.00           H
ATOM   1759  HW2 SOL   369     -13.065 -16.699   4.054  1.00  0.00           H
ATOM   1760  OW  SOL   370     -28.811 -12.392 -21.431  1.00  0.00           O
ATOM   1761  HW1 SOL   370     -28.426 -11.667 -20.927  1.00  0.00           H
ATOM   1762  HW2 SOL   370     -28.803 -13.129 -20.823  1.00  0.00           H
ATOM   1763  OW  SOL   371      -9.589   1.553   0.574  1.00  0.00           O
ATOM   1764  HW1 SOL   371      -5.613 -71.019  -2.733  1.00  0.00           H
ATOM   1765  HW2 SOL   371      -5.279 -70.410  -4.079  1.00  0.00           H
ATOM   1766  OW  SOL   372     -14.800 -13.657   5.046  1.00  0.00           O
ATOM   1767  HW1 SOL   372     -14.546 -14.569   4.934  1.00  0.00           H
ATOM   1768  HW2 SOL   372     -13.976 -13.170   4.916  1.00  0.00           H
ATOM   1769  OW  SOL   373      -9.035 -14.672   2.542  1.00  0.00           O
ATOM   1770  HW1 SOL   373      -8.834 -15.435   3.089  1.00  0.00           H
ATOM   1771  HW2 SOL   373      -9.449 -15.042   1.758  1.00  0.00           H
ATOM   1772  OW  SOL   374     -17.496 -23.012   0.659  1.00  0.00           O
ATOM   1773  HW1 SOL   374     -17.424 -22.801   1.593  1.00  0.00           H
ATOM   1774  HW2 SOL   374     -17.431 -23.959   0.614  1.00  0.00           H
ATOM   1775  OW  SOL   375     -48.239 -65.388 -24.172  1.00  0.00           O
ATOM   1776  HW1 SOL   375     -49.066 -65.344 -23.682  1.00  0.00           H
ATOM   1777  HW2 SOL   375     -47.567 -65.124 -23.544  1.00  0.00           H
ATOM   1778  OW  SOL   376     -13.513 -14.212  -1.423  1.00  0.00           O
ATOM   1779  HW1 SOL   376     -14.231 -13.592  -1.249  1.00  0.00           H
ATOM   1780  HW2 SOL   376     -13.934 -15.073  -1.364  1.00  0.00           H
ATOM   1781  OW  SOL   377     -27.103 -16.917  -0.943  1.00  0.00           O
ATOM   1782  HW1 SOL   377     -26.630 -16.092  -0.843  1.00  0.00           H
ATOM   1783  HW2 SOL   377     -27.272 -17.209  -0.049  1.00  0.00           H
ATOM   1784  OW  SOL   378     -60.380 -11.691  -1.080  1.00  0.00           O
ATOM   1785  HW1 SOL   378     -60.798 -12.320  -0.506  1.00  0.00           H
ATOM   1786  HW2 SOL   378     -60.227 -10.921  -0.524  1.00  0.00           H
ATOM   1787  OW  SOL   379     -11.870 -32.720   4.342  1.00  0.00           O
ATOM   1788  HW1 SOL   379     -12.774 -32.482   4.163  1.00  0.00           H
ATOM   1789  HW2 SOL   379     -11.445 -32.707   3.493  1.00  0.00           H
ATOM   1790  OW  SOL   380     -31.205 -69.832  -5.793  1.00  0.00           O
ATOM   1791  HW1 SOL   380     -30.686 -69.211  -6.296  1.00  0.00           H
ATOM   1792  HW2 SOL   380     -30.575 -70.232  -5.183  1.00  0.00           H
ATOM   1793  OW  SOL   381      -9.915 -30.154  -1.653  1.00  0.00           O
ATOM   1794  HW1 SOL   381      -9.735 -31.052  -1.384  1.00  0.00           H
ATOM   1795  HW2 SOL   381     -10.406 -30.245  -2.481  1.00  0.00           H
ATOM   1796  OW  SOL   382      -9.620 -15.694   0.017  1.00  0.00           O
ATOM   1797  HW1 SOL   382      -9.209 -16.560  -0.042  1.00  0.00           H
ATOM   1798  HW2 SOL   382      -9.098 -15.139  -0.561  1.00  0.00           H
ATOM   1799  OW  SOL   383     -57.277 -39.286 -17.021  1.00  0.00           O
ATOM   1800  HW1 SOL   383     -56.685 -39.219 -17.767  1.00  0.00           H
ATOM   1801  HW2 SOL   383     -58.028 -38.745 -17.253  1.00  0.00           H
ATOM   1802  OW  SOL   384       5.284 -18.107   7.649  1.00  0.00           O
ATOM   1803  HW1 SOL   384       5.468 -18.427   6.769  1.00  0.00           H
ATOM   1804  HW2 SOL   384       5.955 -18.521   8.198  1.00  0.00           H
ATOM   1805  OW  SOL   385     -25.963  -2.018  11.533  1.00  0.00           O
ATOM   1806  HW1 SOL   385     -26.911  -1.889  11.457  1.00  0.00           H
ATOM   1807  HW2 SOL   385     -25.640  -1.948  10.637  1.00  0.00           H
ATOM   1808  OW  SOL   386      -8.033 -14.055  -1.396  1.00  0.00           O
ATOM   1809  HW1 SOL   386      -7.779 -13.512  -0.652  1.00  0.00           H
ATOM   1810  HW2 SOL   386      -8.244 -13.446  -2.093  1.00  0.00           H
ATOM   1811  OW  SOL   387      -0.325  -3.398  -2.877  1.00  0.00           O
ATOM   1812  HW1 SOL   387      -0.478  -3.291  -1.930  1.00  0.00           H
ATOM   1813  HW2 SOL   387       0.340  -2.745  -3.088  1.00  0.00           H
ATOM   1814  OW  SOL   388     -13.840 -36.131  15.387  1.00  0.00           O
ATOM   1815  HW1 SOL   388     -13.911 -35.494  16.105  1.00  0.00           H
ATOM   1816  HW2 SOL   388     -13.061 -35.857  14.905  1.00  0.00           H
ATOM   1817  OW  SOL   389     -15.426 -29.737   2.430  1.00  0.00           O
ATOM   1818  HW1 SOL   389     -15.083 -29.846   1.543  1.00  0.00           H
ATOM   1819  HW2 SOL   389     -16.342 -29.987   2.372  1.00  0.00           H
ATOM   1820  OW  SOL   390      -6.692 -49.656  -0.538  1.00  0.00           O
ATOM   1821  HW1 SOL   390      -7.358 -49.495  -1.212  1.00  0.00           H
ATOM   1822  HW2 SOL   390      -6.111 -50.302  -0.924  1.00  0.00           H
ATOM   1823  OW  SOL   391     -12.440 -13.903   3.346  1.00  0.00           O
ATOM   1824  HW1 SOL   391     -12.847 -14.699   3.680  1.00  0.00           H
ATOM   1825  HW2 SOL   391     -12.272 -14.101   2.424  1.00  0.00           H
ATOM   1826  OW  SOL   392     -63.380 -34.192   5.571  1.00  0.00           O
ATOM   1827  HW1 SOL   392     -62.612 -33.918   5.069  1.00  0.00           H
ATOM   1828  HW2 SOL   392     -63.780 -33.369   5.848  1.00  0.00           H
ATOM   1829  OW  SOL   393     -19.714 -29.345 -11.455  1.00  0.00           O
ATOM   1830  HW1 SOL   393     -18.980 -29.779 -11.027  1.00  0.00           H
ATOM   1831  HW2 SOL   393     -20.142 -30.033 -11.967  1.00  0.00           H
ATOM   1832  OW  SOL   394     -22.802 -32.310   7.255  1.00  0.00           O
ATOM   1833  HW1 SOL   394     -22.768 -31.571   7.869  1.00  0.00           H
ATOM   1834  HW2 SOL   394     -22.343 -33.021   7.696  1.00  0.00           H
ATOM   1835  OW  SOL   395      -3.332 -63.864 -13.319  1.00  0.00           O
ATOM   1836  HW1 SOL   395      -2.626 -63.491 -12.805  1.00  0.00           H
ATOM   1837  HW2 SOL   395      -3.239 -64.809 -13.194  1.00  0.00           H
ATOM   1838  OW  SOL   396     -19.714 -35.839   4.407  1.00  0.00           O
ATOM   1839  HW1 SOL   396     -19.206 -36.634   4.262  1.00  0.00           H
ATOM   1840  HW2 SOL   396     -20.114 -35.952   5.270  1.00  0.00           H
ATOM   1841  OW  SOL   397     -50.605 -33.699  23.461  1.00  0.00           O
ATOM   1842  HW1 SOL   397     -50.160 -34.365  23.975  1.00  0.00           H
ATOM   1843  HW2 SOL   397     -50.112 -33.643  22.645  1.00  0.00           H
ATOM   1844  OW  SOL   398       2.413 -36.497  -6.407  1.00  0.00           O
ATOM   1845  HW1 SOL   398       2.691 -35.608  -6.225  1.00  0.00           H
ATOM   1846  HW2 SOL   398       2.463 -36.944  -5.562  1.00  0.00           H
ATOM   1847  OW  SOL   399      -9.653  -0.614  -7.144  1.00  0.00           O
ATOM   1848  HW1 SOL   399      -9.506   0.195  -7.628  1.00  0.00           H
ATOM   1849  HW2 SOL   399     -10.164  -0.347  -6.369  1.00  0.00           H
ATOM   1850  OW  SOL   400       0.207 -70.133  -7.521  1.00  0.00           O
ATOM   1851  HW1 SOL   400       0.007 -69.318  -7.063  1.00  0.00           H
ATOM   1852  HW2 SOL   400      -3.876   2.030  -2.625  1.00  0.00           H
ATOM   1853  OW  SOL   401       4.181 -25.362  22.711  1.00  0.00           O
ATOM   1854  HW1 SOL   401       4.888 -24.807  23.026  1.00  0.00           H
ATOM   1855  HW2 SOL   401       4.107 -26.056  23.362  1.00  0.00           H
ATOM   1856  OW  SOL   402      -4.027 -42.270   5.959  1.00  0.00           O
ATOM   1857  HW1 SOL   402      -4.925 -41.991   6.122  1.00  0.00           H
ATOM   1858  HW2 SOL   402      -3.724 -41.700   5.251  1.00  0.00           H
ATOM   1859  OW  SOL   403       4.125 -68.624  -4.325  1.00  0.00           O
ATOM   1860  HW1 SOL   403       3.881 -69.347  -4.909  1.00  0.00           H
ATOM   1861  HW2 SOL   403       3.918 -68.948  -3.443  1.00  0.00           H
ATOM   1862  OW  SOL   404     -13.594 -43.294   7.441  1.00  0.00           O
ATOM   1863  HW1 SOL   404     -13.131 -42.465   7.460  1.00  0.00           H
ATOM   1864  HW2 SOL   404     -14.171 -43.271   8.211  1.00  0.00           H
ATOM   1865  OW  SOL   405      -0.863 -12.034  11.656  1.00  0.00           O
ATOM   1866  HW1 SOL   405      -0.410 -12.176  12.491  1.00  0.00           H
ATOM   1867  HW2 SOL   405      -1.556 -12.696  11.656  1.00  0.00           H
ATOM   1868  OW  SOL   406     -10.766 -18.690   1.041  1.00  0.00           O
ATOM   1869  HW1 SOL   406     -11.337 -18.430   0.313  1.00  0.00           H
ATOM   1870  HW2 SOL   406      -9.885 -18.480   0.736  1.00  0.00           H
ATOM   1871  OW  SOL   407     -20.743  -0.512  25.460  1.00  0.00           O
ATOM   1872  HW1 SOL   407     -16.576 -72.584  20.650  1.00  0.00           H
ATOM   1873  HW2 SOL   407     -20.905  -1.293  24.934  1.00  0.00           H
ATOM   1874  OW  SOL   408     -40.120 -11.478   2.264  1.00  0.00           O
ATOM   1875  HW1 SOL   408     -39.951 -10.640   2.704  1.00  0.00           H
ATOM   1876  HW2 SOL   408     -40.493 -12.030   2.942  1.00  0.00           H
ATOM   1877  OW  SOL   409     -11.340 -45.513  23.827  1.00  0.00           O
ATOM   1878  HW1 SOL   409     -11.874 -44.801  24.167  1.00  0.00           H
ATOM   1879  HW2 SOL   409     -11.960 -46.186  23.566  1.00  0.00           H
ATOM   1880  OW  SOL   410     -15.045 -15.665 -20.564  1.00  0.00           O
ATOM   1881  HW1 SOL   410     -14.694 -15.754 -21.449  1.00  0.00           H
ATOM   1882  HW2 SOL   410     -14.736 -14.812 -20.263  1.00  0.00           H
ATOM   1883  OW  SOL   411      -7.650 -12.806   0.982  1.00  0.00           O
ATOM   1884  HW1 SOL   411      -7.031 -12.496   1.633  1.00  0.00           H
ATOM   1885  HW2 SOL   411      -8.240 -13.391   1.477  1.00  0.00           H
ATOM   1886  OW  SOL   412     -27.670 -44.721  -0.972  1.00  0.00           O
ATOM   1887  HW1 SOL   412     -27.899 -45.486  -0.456  1.00  0.00           H
ATOM   1888  HW2 SOL   412     -28.242 -44.030  -0.653  1.00  0.00           H
ATOM   1889  OW  SOL   413       5.155 -12.653 -12.921  1.00  0.00           O
ATOM   1890  HW1 SOL   413       5.079 -12.122 -12.129  1.00  0.00           H
ATOM   1891  HW2 SOL   413       5.125 -13.556 -12.603  1.00  0.00           H
ATOM   1892  OW  SOL   414       3.527 -21.536 -10.346  1.00  0.00           O
ATOM   1893  HW1 SOL   414       3.828 -21.113  -9.539  1.00  0.00           H
ATOM   1894  HW2 SOL   414       4.331 -21.867 -10.743  1.00  0.00           H
ATOM   1895  OW  SOL   415     -43.929 -62.944  20.758  1.00  0.00           O
ATOM   1896  HW1 SOL   415     -44.093 -62.049  21.080  1.00  0.00           H
ATOM   1897  HW2 SOL   415     -44.765 -63.401  20.869  1.00  0.00           H
ATOM   1898  OW  SOL   416     -15.052  -9.799 -13.203  1.00  0.00           O
ATOM   1899  HW1 SOL   416     -15.827 -10.131 -12.754  1.00  0.00           H
ATOM   1900  HW2 SOL   416     -15.072 -10.223 -14.059  1.00  0.00           H
ATOM   1901  OW  SOL   417     -36.544 -14.558  -5.615  1.00  0.00           O
ATOM   1902  HW1 SOL   417     -36.557 -15.115  -6.399  1.00  0.00           H
ATOM   1903  HW2 SOL   417     -36.792 -13.691  -5.936  1.00  0.00           H
ATOM   1904  OW  SOL   418      -2.165 -38.709   6.792  1.00  0.00           O
ATOM   1905  HW1 SOL   418      -3.110 -38.627   6.693  1.00  0.00           H
ATOM   1906  HW2 SOL   418      -2.016 -38.785   7.740  1.00  0.00           H
ATOM   1907  OW  SOL   419     -26.101  -1.583  -7.795  1.00  0.00           O
ATOM   1908  HW1 SOL   419     -26.555  -0.873  -7.344  1.00  0.00           H
ATOM   1909  HW2 SOL   419     -25.304  -1.726  -7.300  1.00  0.00           H
ATOM   1910  OW  SOL   420     -53.162 -73.285   7.729  1.00  0.00           O
ATOM   1911  HW1 SOL   420     -53.717 -74.066   7.662  1.00  0.00           H
ATOM   1912  HW2 SOL   420     -52.281 -73.594   7.543  1.00  0.00           H
ATOM   1913  OW  SOL   421     -11.062 -69.523 -17.459  1.00  0.00           O
ATOM   1914  HW1 SOL   421     -10.469 -69.103 -16.831  1.00  0.00           H
ATOM   1915  HW2 SOL   421     -10.808 -70.441 -17.451  1.00  0.00           H
ATOM   1916  OW  SOL   422     -21.083 -41.943   4.299  1.00  0.00           O
ATOM   1917  HW1 SOL   422     -21.354 -42.835   4.527  1.00  0.00           H
ATOM   1918  HW2 SOL   422     -20.713 -42.021   3.424  1.00  0.00           H
ATOM   1919  OW  SOL   423     -18.216   0.608   0.081  1.00  0.00           O
ATOM   1920  HW1 SOL   423     -18.434   0.137   0.894  1.00  0.00           H
ATOM   1921  HW2 SOL   423     -19.014   1.105  -0.123  1.00  0.00           H
ATOM   1922  OW  SOL   424      -4.139 -13.500 -17.869  1.00  0.00           O
ATOM   1923  HW1 SOL   424      -4.578 -14.269 -17.504  1.00  0.00           H
ATOM   1924  HW2 SOL   424      -3.207 -13.691 -17.797  1.00  0.00           H
ATOM   1925  OW  SOL   425       4.376 -27.302  13.243  1.00  0.00           O
ATOM   1926  HW1 SOL   425       4.034 -26.855  14.019  1.00  0.00           H
ATOM   1927  HW2 SOL   425       5.020 -27.916  13.581  1.00  0.00           H
ATOM   1928  OW  SOL   426       2.806 -26.129   7.146  1.00  0.00           O
ATOM   1929  HW1 SOL   426       2.612 -26.976   7.547  1.00  0.00           H
ATOM   1930  HW2 SOL   426       3.754 -26.074   7.152  1.00  0.00           H
ATOM   1931  OW  SOL   427     -24.400 -22.775  -5.550  1.00  0.00           O
ATOM   1932  HW1 SOL   427     -23.789 -23.493  -5.349  1.00  0.00           H
ATOM   1933  HW2 SOL   427     -25.128 -22.902  -4.939  1.00  0.00           H
ATOM   1934  OW  SOL   428     -40.786 -34.489  13.321  1.00  0.00           O
ATOM   1935  HW1 SOL   428     -40.900 -34.663  12.389  1.00  0.00           H
ATOM   1936  HW2 SOL   428     -41.670 -34.319  13.648  1.00  0.00           H
ATOM   1937  OW  SOL   429      -6.708 -65.646  -2.345  1.00  0.00           O
ATOM   1938  HW1 SOL   429      -7.202 -66.024  -3.080  1.00  0.00           H
ATOM   1939  HW2 SOL   429      -5.925 -66.196  -2.284  1.00  0.00           H
ATOM   1940  OW  SOL   430     -26.263 -37.075  -3.209  1.00  0.00           O
ATOM   1941  HW1 SOL   430     -25.778 -36.325  -2.853  1.00  0.00           H
ATOM   1942  HW2 SOL   430     -25.671 -37.808  -3.129  1.00  0.00           H
ATOM   1943  OW  SOL   431     -25.647  -2.899   6.244  1.00  0.00           O
ATOM   1944  HW1 SOL   431     -25.187  -3.512   5.679  1.00  0.00           H
ATOM   1945  HW2 SOL   431     -25.769  -2.112   5.708  1.00  0.00           H
ATOM   1946  OW  SOL   432       5.834 -25.613 -12.988  1.00  0.00           O
ATOM   1947  HW1 SOL   432       6.762 -25.742 -12.772  1.00  0.00           H
ATOM   1948  HW2 SOL   432       5.622 -24.754 -12.629  1.00  0.00           H
ATOM   1949  OW  SOL   433       6.892 -37.983   7.875  1.00  0.00           O
ATOM   1950  HW1 SOL   433       6.430 -38.042   7.029  1.00  0.00           H
ATOM   1951  HW2 SOL   433       6.189 -37.850   8.512  1.00  0.00           H
ATOM   1952  OW  SOL   434      -9.272 -62.660 -14.782  1.00  0.00           O
ATOM   1953  HW1 SOL   434      -8.362 -62.783 -15.036  1.00  0.00           H
ATOM   1954  HW2 SOL   434      -9.738 -63.395 -15.196  1.00  0.00           H
ATOM   1955  OW  SOL   435     -23.571 -10.208  12.239  1.00  0.00           O
ATOM   1956  HW1 SOL   435     -23.488 -11.147  12.435  1.00  0.00           H
ATOM   1957  HW2 SOL   435     -24.301 -10.154  11.618  1.00  0.00           H
ATOM   1958  OW  SOL   436     -50.140 -39.911 -18.306  1.00  0.00           O
ATOM   1959  HW1 SOL   436     -50.449 -39.336 -17.613  1.00  0.00           H
ATOM   1960  HW2 SOL   436     -50.697 -40.689 -18.253  1.00  0.00           H
ATOM   1961  OW  SOL   437       4.283 -59.631  -6.839  1.00  0.00           O
ATOM   1962  HW1 SOL   437       3.540 -59.109  -6.541  1.00  0.00           H
ATOM   1963  HW2 SOL   437       4.970 -59.457  -6.196  1.00  0.00           H
ATOM   1964  OW  SOL   438     -12.277 -17.972  24.808  1.00  0.00           O
ATOM   1965  HW1 SOL   438     -12.522 -18.491  25.568  1.00  0.00           H
ATOM   1966  HW2 SOL   438     -13.111 -17.716  24.409  1.00  0.00           H
ATOM   1967  OW  SOL   439       1.712 -39.596   6.954  1.00  0.00           O
ATOM   1968  HW1 SOL   439       2.402 -40.252   6.838  1.00  0.00           H
ATOM   1969  HW2 SOL   439       1.822 -38.996   6.227  1.00  0.00           H
ATOM   1970  OW  SOL   440       6.121 -65.781   9.789  1.00  0.00           O
ATOM   1971  HW1 SOL   440       6.917 -66.155   9.430  1.00  0.00           H
ATOM   1972  HW2 SOL   440       5.893 -65.058   9.209  1.00  0.00           H
ATOM   1973  OW  SOL   441     -61.631 -36.200   0.923  1.00  0.00           O
ATOM   1974  HW1 SOL   441     -61.311 -36.463   1.790  1.00  0.00           H
ATOM   1975  HW2 SOL   441     -62.061 -35.362   1.080  1.00  0.00           H
ATOM   1976  OW  SOL   442      -5.143  -4.525 -12.725  1.00  0.00           O
ATOM   1977  HW1 SOL   442      -5.028  -4.324 -13.654  1.00  0.00           H
ATOM   1978  HW2 SOL   442      -5.561  -3.747 -12.360  1.00  0.00           H
ATOM   1979  OW  SOL   443      -1.026  -6.919  18.833  1.00  0.00           O
ATOM   1980  HW1 SOL   443      -0.186  -7.015  18.390  1.00  0.00           H
ATOM   1981  HW2 SOL   443      -0.915  -7.372  19.669  1.00  0.00           H
ATOM   1982  OW  SOL   444     -20.630 -32.872  13.961  1.00  0.00           O
ATOM   1983  HW1 SOL   444     -19.767 -32.775  14.370  1.00  0.00           H
ATOM   1984  HW2 SOL   444     -21.231 -32.409  14.547  1.00  0.00           H
ATOM   1985  OW  SOL   445     -22.215 -45.534   2.274  1.00  0.00           O
ATOM   1986  HW1 SOL   445     -21.380 -45.710   1.826  1.00  0.00           H
ATOM   1987  HW2 SOL   445     -22.613 -44.826   1.773  1.00  0.00           H
ATOM   1988  OW  SOL   446     -49.039 -41.999 -25.696  1.00  0.00           O
ATOM   1989  HW1 SOL   446     -49.195 -42.933 -25.840  1.00  0.00           H
ATOM   1990  HW2 SOL   446     -14.296  -6.213  27.485  1.00  0.00           H
ATOM   1991  OW  SOL   447       2.658 -27.152 -14.570  1.00  0.00           O
ATOM   1992  HW1 SOL   447       2.006 -27.808 -14.811  1.00  0.00           H
ATOM   1993  HW2 SOL   447       3.011 -27.460 -13.735  1.00  0.00           H
ATOM   1994  OW  SOL   448     -31.929 -70.322 -19.246  1.00  0.00           O
ATOM   1995  HW1 SOL   448     -32.531 -69.891 -19.854  1.00  0.00           H
ATOM   1996  HW2 SOL   448     -31.869 -69.710 -18.499  1.00  0.00           H
ATOM   1997  OW  SOL   449     -16.328 -34.504 -13.405  1.00  0.00           O
ATOM   1998  HW1 SOL   449     -15.646 -33.823 -13.393  1.00  0.00           H
ATOM   1999  HW2 SOL   449     -16.557 -34.584 -14.332  1.00  0.00           H
ATOM   2000  OW  SOL   450     -18.185 -34.870  -9.626  1.00  0.00           O
ATOM   2001  HW1 SOL   450     -17.526 -34.421 -10.149  1.00  0.00           H
ATOM   2002  HW2 SOL   450     -18.219 -34.378  -8.806  1.00  0.00           H
ATOM   2003  OW  SOL   451      -8.273 -71.714   5.602  1.00  0.00           O
ATOM   2004  HW1 SOL   451      -8.925 -71.783   6.307  1.00  0.00           H
ATOM   2005  HW2 SOL   451      -8.186 -70.768   5.457  1.00  0.00           H
ATOM   2006  OW  SOL   452     -38.204 -65.078  -8.305  1.00  0.00           O
ATOM   2007  HW1 SOL   452     -39.063 -64.752  -8.549  1.00  0.00           H
ATOM   2008  HW2 SOL   452     -38.032 -64.696  -7.441  1.00  0.00           H
ATOM   2009  OW  SOL   453     -42.665 -11.384  -4.540  1.00  0.00           O
ATOM   2010  HW1 SOL   453     -43.455 -11.920  -4.553  1.00  0.00           H
ATOM   2011  HW2 SOL   453     -42.152 -11.681  -5.297  1.00  0.00           H
ATOM   2012  OW  SOL   454     -64.842  -2.669 -10.989  1.00  0.00           O
ATOM   2013  HW1 SOL   454     -64.909  -3.006 -10.088  1.00  0.00           H
ATOM   2014  HW2 SOL   454     -65.749  -2.546 -11.266  1.00  0.00           H
ATOM   2015  OW  SOL   455     -10.186 -12.596   4.010  1.00  0.00           O
ATOM   2016  HW1 SOL   455      -9.586 -13.232   3.625  1.00  0.00           H
ATOM   2017  HW2 SOL   455     -11.043 -13.013   3.933  1.00  0.00           H
ATOM   2018  OW  SOL   456      -4.687 -31.316 -23.189  1.00  0.00           O
ATOM   2019  HW1 SOL   456      -5.175 -31.629 -22.428  1.00  0.00           H
ATOM   2020  HW2 SOL   456      -4.389 -30.440 -22.937  1.00  0.00           H
ATOM   2021  OW  SOL   457      -0.713  -0.627 -10.772  1.00  0.00           O
ATOM   2022  HW1 SOL   457       0.083  -0.470 -11.291  1.00  0.00           H
ATOM   2023  HW2 SOL   457      -0.378  -0.977  -9.939  1.00  0.00           H
ATOM   2024  OW  SOL   458      -8.317 -36.096   2.436  1.00  0.00           O
ATOM   2025  HW1 SOL   458      -7.425 -35.897   2.140  1.00  0.00           H
ATOM   2026  HW2 SOL   458      -8.209 -36.343   3.353  1.00  0.00           H
ATOM   2027  OW  SOL   459     -28.273 -17.029 -19.995  1.00  0.00           O
ATOM   2028  HW1 SOL   459     -28.398 -16.091 -19.861  1.00  0.00           H
ATOM   2029  HW2 SOL   459     -28.267 -17.401 -19.115  1.00  0.00           H
ATOM   2030  OW  SOL   460       1.687 -67.155 -11.911  1.00  0.00           O
ATOM   2031  HW1 SOL   460       0.926 -67.266 -12.491  1.00  0.00           H
ATOM   2032  HW2 SOL   460       1.957 -68.044 -11.701  1.00  0.00           H
ATOM   2033  OW  SOL   461       3.436 -55.833  -8.826  1.00  0.00           O
ATOM   2034  HW1 SOL   461       2.787 -55.421  -8.263  1.00  0.00           H
ATOM   2035  HW2 SOL   461       3.769 -55.120  -9.374  1.00  0.00           H
ATOM   2036  OW  SOL   462       9.134 -63.012  -1.940  1.00  0.00           O
ATOM   2037  HW1 SOL   462       8.789 -62.493  -1.210  1.00  0.00           H
ATOM   2038  HW2 SOL   462       9.429 -63.831  -1.536  1.00  0.00           H
ATOM   2039  OW  SOL   463     -62.302  -7.665   3.034  1.00  0.00           O
ATOM   2040  HW1 SOL   463     -62.853  -7.094   2.494  1.00  0.00           H
ATOM   2041  HW2 SOL   463     -62.263  -7.230   3.880  1.00  0.00           H
ATOM   2042  OW  SOL   464       2.421 -53.074  -0.626  1.00  0.00           O
ATOM   2043  HW1 SOL   464       2.431 -52.468  -1.372  1.00  0.00           H
ATOM   2044  HW2 SOL   464       3.223 -53.592  -0.743  1.00  0.00           H
ATOM   2045  OW  SOL   465       7.245 -44.607 -14.865  1.00  0.00           O
ATOM   2046  HW1 SOL   465       7.150 -44.456 -13.925  1.00  0.00           H
ATOM   2047  HW2 SOL   465       6.407 -44.981 -15.139  1.00  0.00           H
ATOM   2048  OW  SOL   466     -28.583 -33.414  24.722  1.00  0.00           O
ATOM   2049  HW1 SOL   466     -28.885 -34.198  24.265  1.00  0.00           H
ATOM   2050  HW2 SOL   466     -29.391 -32.974  24.975  1.00  0.00           H
ATOM   2051  OW  SOL   467     -15.707  -3.358  17.439  1.00  0.00           O
ATOM   2052  HW1 SOL   467     -16.414  -3.971  17.621  1.00  0.00           H
ATOM   2053  HW2 SOL   467     -15.801  -2.680  18.109  1.00  0.00           H
ATOM   2054  OW  SOL   468     -62.511  -9.405  -1.625  1.00  0.00           O
ATOM   2055  HW1 SOL   468     -62.005  -9.953  -2.226  1.00  0.00           H
ATOM   2056  HW2 SOL   468     -62.567  -9.926  -0.824  1.00  0.00           H
ATOM   2057  OW  SOL   469      -4.857 -33.768   5.747  1.00  0.00           O
ATOM   2058  HW1 SOL   469      -4.287 -33.336   5.093  1.00  0.00           H
ATOM   2059  HW2 SOL   469      -4.519 -33.476   6.586  1.00  0.00           H
ATOM   2060  OW  SOL   470      -8.876 -27.577  -8.743  1.00  0.00           O
ATOM   2061  HW1 SOL   470      -9.816 -27.433  -8.707  1.00  0.00           H
ATOM   2062  HW2 SOL   470      -8.780 -28.499  -9.016  1.00  0.00           H
ATOM   2063  OW  SOL   471     -18.159  -1.868 -18.684  1.00  0.00           O
ATOM   2064  HW1 SOL   471     -18.302  -2.584 -18.064  1.00  0.00           H
ATOM   2065  HW2 SOL   471     -17.203  -1.761 -18.694  1.00  0.00           H
ATOM   2066  OW  SOL   472       6.858 -28.800  22.060  1.00  0.00           O
ATOM   2067  HW1 SOL   472       7.285 -28.825  22.921  1.00  0.00           H
ATOM   2068  HW2 SOL   472       7.206 -29.566  21.596  1.00  0.00           H
ATOM   2069  OW  SOL   473     -11.228 -58.544  13.287  1.00  0.00           O
ATOM   2070  HW1 SOL   473     -11.208 -57.650  12.948  1.00  0.00           H
ATOM   2071  HW2 SOL   473     -12.111 -58.856  13.116  1.00  0.00           H
ATOM   2072  OW  SOL   474       1.405 -42.817 -18.396  1.00  0.00           O
ATOM   2073  HW1 SOL   474       1.107 -43.603 -17.932  1.00  0.00           H
ATOM   2074  HW2 SOL   474       1.717 -42.227 -17.700  1.00  0.00           H
ATOM   2075  OW  SOL   475      -4.693 -58.618  -6.489  1.00  0.00           O
ATOM   2076  HW1 SOL   475      -5.176 -59.444  -6.388  1.00  0.00           H
ATOM   2077  HW2 SOL   475      -3.877 -58.749  -5.993  1.00  0.00           H
ATOM   2078  OW  SOL   476     -29.316 -13.714   1.319  1.00  0.00           O
ATOM   2079  HW1 SOL   476     -28.547 -13.440   0.816  1.00  0.00           H
ATOM   2080  HW2 SOL   476     -29.462 -12.996   1.931  1.00  0.00           H
ATOM   2081  OW  SOL   477       1.101 -47.542  -2.363  1.00  0.00           O
ATOM   2082  HW1 SOL   477       0.566 -46.818  -2.063  1.00  0.00           H
ATOM   2083  HW2 SOL   477       0.469 -48.182  -2.693  1.00  0.00           H
ATOM   2084  OW  SOL   478     -20.670 -35.632 -10.399  1.00  0.00           O
ATOM   2085  HW1 SOL   478     -19.778 -35.310 -10.218  1.00  0.00           H
ATOM   2086  HW2 SOL   478     -20.606 -36.579 -10.274  1.00  0.00           H
ATOM   2087  OW  SOL   479     -11.800 -35.259  11.378  1.00  0.00           O
ATOM   2088  HW1 SOL   479     -11.986 -36.191  11.333  1.00  0.00           H
ATOM   2089  HW2 SOL   479     -11.758 -35.060  12.321  1.00  0.00           H
ATOM   2090  OW  SOL   480     -59.433  -1.569 -20.604  1.00  0.00           O
ATOM   2091  HW1 SOL   480     -59.803  -0.757 -20.278  1.00  0.00           H
ATOM   2092  HW2 SOL   480     -59.947  -1.764 -21.389  1.00  0.00           H
ATOM   2093  OW  SOL   481      -9.097   1.568  -8.749  1.00  0.00           O
ATOM   2094  HW1 SOL   481      -4.755 -70.349 -12.608  1.00  0.00           H
ATOM   2095  HW2 SOL   481      -8.356   1.455  -9.344  1.00  0.00           H
ATOM   2096  OW  SOL   482     -12.295  -8.159 -18.858  1.00  0.00           O
ATOM   2097  HW1 SOL   482     -11.607  -7.552 -19.121  1.00  0.00           H
ATOM   2098  HW2 SOL   482     -11.837  -8.983 -18.714  1.00  0.00           H
ATOM   2099  OW  SOL   483     -14.868 -39.869   8.176  1.00  0.00           O
ATOM   2100  HW1 SOL   483     -14.004 -40.239   7.997  1.00  0.00           H
ATOM   2101  HW2 SOL   483     -15.010 -39.235   7.481  1.00  0.00           H
ATOM   2102  OW  SOL   484     -47.273 -26.478   0.281  1.00  0.00           O
ATOM   2103  HW1 SOL   484     -46.525 -25.927   0.515  1.00  0.00           H
ATOM   2104  HW2 SOL   484     -47.342 -26.388  -0.666  1.00  0.00           H
ATOM   2105  OW  SOL   485       1.319 -14.232  -5.252  1.00  0.00           O
ATOM   2106  HW1 SOL   485       1.223 -13.690  -6.042  1.00  0.00           H
ATOM   2107  HW2 SOL   485       1.129 -13.633  -4.527  1.00  0.00           H
ATOM   2108  OW  SOL   486     -23.046 -20.464  -4.751  1.00  0.00           O
ATOM   2109  HW1 SOL   486     -23.735 -19.821  -4.606  1.00  0.00           H
ATOM   2110  HW2 SOL   486     -23.500 -21.246  -5.058  1.00  0.00           H
ATOM   2111  OW  SOL   487      -1.038 -32.650  -2.991  1.00  0.00           O
ATOM   2112  HW1 SOL   487      -0.768 -32.712  -3.905  1.00  0.00           H
ATOM   2113  HW2 SOL   487      -0.861 -31.741  -2.747  1.00  0.00           H
ATOM   2114  OW  SOL   488     -14.377 -66.609 -15.658  1.00  0.00           O
ATOM   2115  HW1 SOL   488     -14.092 -67.131 -16.399  1.00  0.00           H
ATOM   2116  HW2 SOL   488     -13.904 -65.784 -15.739  1.00  0.00           H
ATOM   2117  OW  SOL   489     -37.859 -20.878  10.603  1.00  0.00           O
ATOM   2118  HW1 SOL   489     -38.781 -20.673  10.471  1.00  0.00           H
ATOM   2119  HW2 SOL   489     -37.807 -21.188  11.506  1.00  0.00           H
ATOM   2120  OW  SOL   490     -16.831 -65.625 -16.751  1.00  0.00           O
ATOM   2121  HW1 SOL   490     -16.333 -65.312 -17.503  1.00  0.00           H
ATOM   2122  HW2 SOL   490     -16.177 -66.089 -16.215  1.00  0.00           H
ATOM   2123  OW  SOL   491     -28.038 -43.361  17.176  1.00  0.00           O
ATOM   2124  HW1 SOL   491     -28.632 -42.901  16.590  1.00  0.00           H
ATOM   2125  HW2 SOL   491     -27.202 -43.396  16.706  1.00  0.00           H
ATOM   2126  OW  SOL   492       2.304 -44.026   7.641  1.00  0.00           O
ATOM   2127  HW1 SOL   492       1.397 -44.300   7.822  1.00  0.00           H
ATOM   2128  HW2 SOL   492       2.616 -44.663   6.994  1.00  0.00           H
ATOM   2129  OW  SOL   493      -7.275 -22.846  21.467  1.00  0.00           O
ATOM   2130  HW1 SOL   493      -7.291 -21.904  21.641  1.00  0.00           H
ATOM   2131  HW2 SOL   493      -6.568 -23.187  22.010  1.00  0.00           H
ATOM   2132  OW  SOL   494     -11.930 -14.456   0.752  1.00  0.00           O
ATOM   2133  HW1 SOL   494     -11.168 -14.957   0.465  1.00  0.00           H
ATOM   2134  HW2 SOL   494     -12.453 -14.331  -0.034  1.00  0.00           H
ATOM   2135  OW  SOL   495     -10.452  -0.463  10.822  1.00  0.00           O
ATOM   2136  HW1 SOL   495      -9.754  -0.335  10.181  1.00  0.00           H
ATOM   2137  HW2 SOL   495     -11.181   0.066  10.490  1.00  0.00           H
ATOM   2138  OW  SOL   496     -11.428 -32.606   1.596  1.00  0.00           O
ATOM   2139  HW1 SOL   496     -12.090 -33.265   1.395  1.00  0.00           H
ATOM   2140  HW2 SOL   496     -10.713 -32.780   0.987  1.00  0.00           H
ATOM   2141  OW  SOL   497     -26.430 -31.270   4.529  1.00  0.00           O
ATOM   2142  HW1 SOL   497     -26.376 -32.219   4.675  1.00  0.00           H
ATOM   2143  HW2 SOL   497     -25.548 -30.947   4.681  1.00  0.00           H
ATOM   2144  OW  SOL   498     -34.698 -72.310  12.413  1.00  0.00           O
ATOM   2145  HW1 SOL   498     -34.851 -72.691  11.549  1.00  0.00           H
ATOM   2146  HW2 SOL   498     -35.359 -71.631  12.500  1.00  0.00           H
ATOM   2147  OW  SOL   499       1.804 -41.067  -0.153  1.00  0.00           O
ATOM   2148  HW1 SOL   499       1.858 -40.682  -1.022  1.00  0.00           H
ATOM   2149  HW2 SOL   499       2.710 -41.171   0.124  1.00  0.00           H
ATOM   2150  OW  SOL   500       4.327 -26.591   2.256  1.00  0.00           O
ATOM   2151  HW1 SOL   500       4.349 -26.209   3.140  1.00  0.00           H
ATOM   2152  HW2 SOL   500       3.483 -27.048   2.207  1.00  0.00           H
ATOM   2153  OW  SOL   501     -56.248 -32.467 -18.707  1.00  0.00           O
ATOM   2154  HW1 SOL   501     -55.942 -33.293 -18.333  1.00  0.00           H
ATOM   2155  HW2 SOL   501     -56.262 -32.623 -19.657  1.00  0.00           H
ATOM   2156  OW  SOL   502     -20.440 -49.027  20.439  1.00  0.00           O
ATOM   2157  HW1 SOL   502     -19.856 -49.345  19.751  1.00  0.00           H
ATOM   2158  HW2 SOL   502     -21.285 -48.910  19.992  1.00  0.00           H
ATOM   2159  OW  SOL   503     -26.672  -5.210  -6.374  1.00  0.00           O
ATOM   2160  HW1 SOL   503     -27.537  -4.796  -6.433  1.00  0.00           H
ATOM   2161  HW2 SOL   503     -26.868  -6.146  -6.359  1.00  0.00           H
ATOM   2162  OW  SOL   504       3.902  -0.501  -6.913  1.00  0.00           O
ATOM   2163  HW1 SOL   504       4.595   0.141  -6.733  1.00  0.00           H
ATOM   2164  HW2 SOL   504       3.205  -0.005  -7.337  1.00  0.00           H
ATOM   2165  OW  SOL   505     -21.340 -53.846  16.791  1.00  0.00           O
ATOM   2166  HW1 SOL   505     -20.628 -53.304  16.464  1.00  0.00           H
ATOM   2167  HW2 SOL   505     -21.060 -54.110  17.658  1.00  0.00           H
ATOM   2168  OW  SOL   506     -15.565 -40.359  -4.887  1.00  0.00           O
ATOM   2169  HW1 SOL   506     -15.559 -40.223  -3.937  1.00  0.00           H
ATOM   2170  HW2 SOL   506     -16.191 -39.715  -5.212  1.00  0.00           H
ATOM   2171  OW  SOL   507       5.527 -59.881  16.309  1.00  0.00           O
ATOM   2172  HW1 SOL   507       5.179 -60.667  16.723  1.00  0.00           H
ATOM   2173  HW2 SOL   507       6.270 -60.198  15.783  1.00  0.00           H
ATOM   2174  OW  SOL   508     -10.166 -25.961  20.716  1.00  0.00           O
ATOM   2175  HW1 SOL   508     -10.177 -25.328  19.991  1.00  0.00           H
ATOM   2176  HW2 SOL   508     -10.042 -25.416  21.489  1.00  0.00           H
ATOM   2177  OW  SOL   509      -1.347 -34.287   5.067  1.00  0.00           O
ATOM   2178  HW1 SOL   509      -1.960 -33.677   4.660  1.00  0.00           H
ATOM   2179  HW2 SOL   509      -1.155 -34.929   4.390  1.00  0.00           H
ATOM   2180  OW  SOL   510      -8.052 -51.775  -5.182  1.00  0.00           O
ATOM   2181  HW1 SOL   510      -7.558 -50.957  -5.124  1.00  0.00           H
ATOM   2182  HW2 SOL   510      -8.958 -51.507  -5.350  1.00  0.00           H
ATOM   2183  OW  SOL   511     -32.660 -23.920  14.490  1.00  0.00           O
ATOM   2184  HW1 SOL   511     -33.017 -23.175  14.963  1.00  0.00           H
ATOM   2185  HW2 SOL   511     -32.175 -24.421  15.144  1.00  0.00           H
ATOM   2186  OW  SOL   512       6.846 -29.245  -3.980  1.00  0.00           O
ATOM   2187  HW1 SOL   512       7.041 -29.427  -3.068  1.00  0.00           H
ATOM   2188  HW2 SOL   512       5.904 -29.405  -4.072  1.00  0.00           H
ATOM   2189  OW  SOL   513       6.758 -32.101  11.511  1.00  0.00           O
ATOM   2190  HW1 SOL   513       6.592 -33.039  11.436  1.00  0.00           H
ATOM   2191  HW2 SOL   513       6.057 -31.692  11.022  1.00  0.00           H
ATOM   2192  OW  SOL   514     -33.270  -4.245   1.373  1.00  0.00           O
ATOM   2193  HW1 SOL   514     -32.801  -5.035   1.099  1.00  0.00           H
ATOM   2194  HW2 SOL   514     -32.983  -4.110   2.274  1.00  0.00           H
ATOM   2195  OW  SOL   515       7.729 -30.745   2.728  1.00  0.00           O
ATOM   2196  HW1 SOL   515     -64.302 -34.666   2.075  1.00  0.00           H
ATOM   2197  HW2 SOL   515       7.174 -30.090   2.303  1.00  0.00           H
ATOM   2198  OW  SOL   516     -26.502 -25.279  -0.614  1.00  0.00           O
ATOM   2199  HW1 SOL   516     -25.977 -25.602   0.121  1.00  0.00           H
ATOM   2200  HW2 SOL   516     -26.646 -24.356  -0.410  1.00  0.00           H
ATOM   2201  OW  SOL   517     -31.482 -11.638  -7.463  1.00  0.00           O
ATOM   2202  HW1 SOL   517     -30.540 -11.475  -7.430  1.00  0.00           H
ATOM   2203  HW2 SOL   517     -31.835 -11.150  -6.715  1.00  0.00           H
ATOM   2204  OW  SOL   518     -53.508 -68.394  21.914  1.00  0.00           O
ATOM   2205  HW1 SOL   518     -52.795 -67.755  21.993  1.00  0.00           H
ATOM   2206  HW2 SOL   518     -54.053 -68.239  22.682  1.00  0.00           H
ATOM   2207  OW  SOL   519     -11.475  -5.523  20.453  1.00  0.00           O
ATOM   2208  HW1 SOL   519     -11.993  -5.827  21.195  1.00  0.00           H
ATOM   2209  HW2 SOL   519     -11.767  -4.619  20.314  1.00  0.00           H
ATOM   2210  OW  SOL   520      -9.988 -59.914 -15.446  1.00  0.00           O
ATOM   2211  HW1 SOL   520      -9.194 -59.564 -15.844  1.00  0.00           H
ATOM   2212  HW2 SOL   520      -9.776 -60.827 -15.238  1.00  0.00           H
ATOM   2213  OW  SOL   521     -13.331  -5.938  25.942  1.00  0.00           O
ATOM   2214  HW1 SOL   521     -13.118  -6.808  25.592  1.00  0.00           H
ATOM   2215  HW2 SOL   521     -12.569  -5.400  25.735  1.00  0.00           H
ATOM   2216  OW  SOL   522     -13.816 -13.271 -19.780  1.00  0.00           O
ATOM   2217  HW1 SOL   522     -12.917 -13.592 -19.736  1.00  0.00           H
ATOM   2218  HW2 SOL   522     -13.940 -12.783 -18.961  1.00  0.00           H
ATOM   2219  OW  SOL   523      -0.674  -7.596  13.877  1.00  0.00           O
ATOM   2220  HW1 SOL   523      -1.609  -7.518  13.678  1.00  0.00           H
ATOM   2221  HW2 SOL   523      -0.247  -7.612  13.026  1.00  0.00           H
ATOM   2222  OW  SOL   524     -53.483 -28.027  -4.537  1.00  0.00           O
ATOM   2223  HW1 SOL   524     -52.664 -28.479  -4.741  1.00  0.00           H
ATOM   2224  HW2 SOL   524     -54.057 -28.702  -4.197  1.00  0.00           H
ATOM   2225  OW  SOL   525     -20.751 -36.204   6.896  1.00  0.00           O
ATOM   2226  HW1 SOL   525     -19.925 -36.507   7.252  1.00  0.00           H
ATOM   2227  HW2 SOL   525     -21.045 -35.524   7.506  1.00  0.00           H
ATOM   2228  OW  SOL   526     -55.699 -23.801   1.380  1.00  0.00           O
ATOM   2229  HW1 SOL   526     -55.406 -24.714   1.328  1.00  0.00           H
ATOM   2230  HW2 SOL   526     -55.155 -23.418   2.065  1.00  0.00           H
ATOM   2231  OW  SOL   527     -16.919  -1.445 -23.533  1.00  0.00           O
ATOM   2232  HW1 SOL   527     -17.587  -0.852 -23.181  1.00  0.00           H
ATOM   2233  HW2 SOL   527     -50.974 -42.410  25.039  1.00  0.00           H
ATOM   2234  OW  SOL   528     -31.927  -6.627 -18.764  1.00  0.00           O
ATOM   2235  HW1 SOL   528     -32.550  -5.907 -18.664  1.00  0.00           H
ATOM   2236  HW2 SOL   528     -31.958  -6.846 -19.698  1.00  0.00           H
ATOM   2237  OW  SOL   529     -60.817 -48.821  22.933  1.00  0.00           O
ATOM   2238  HW1 SOL   529     -60.009 -48.813  23.437  1.00  0.00           H
ATOM   2239  HW2 SOL   529     -60.896 -47.932  22.574  1.00  0.00           H
ATOM   2240  OW  SOL   530     -18.632  -3.944 -16.902  1.00  0.00           O
ATOM   2241  HW1 SOL   530     -18.780  -4.087 -15.969  1.00  0.00           H
ATOM   2242  HW2 SOL   530     -17.732  -4.245 -17.047  1.00  0.00           H
ATOM   2243  OW  SOL   531     -31.411 -34.424   9.819  1.00  0.00           O
ATOM   2244  HW1 SOL   531     -30.767 -34.377  10.525  1.00  0.00           H
ATOM   2245  HW2 SOL   531     -32.220 -34.697  10.252  1.00  0.00           H
ATOM   2246  OW  SOL   532     -25.968 -10.472  -4.723  1.00  0.00           O
ATOM   2247  HW1 SOL   532     -25.730  -9.605  -4.381  1.00  0.00           H
ATOM   2248  HW2 SOL   532     -25.129 -10.930  -4.807  1.00  0.00           H
ATOM   2249  OW  SOL   533     -59.867 -26.147  17.478  1.00  0.00           O
ATOM   2250  HW1 SOL   533     -59.986 -25.372  18.023  1.00  0.00           H
ATOM   2251  HW2 SOL   533     -59.248 -25.870  16.795  1.00  0.00           H
ATOM   2252  OW  SOL   534     -58.631 -37.080   9.456  1.00  0.00           O
ATOM   2253  HW1 SOL   534     -58.892 -37.971   9.684  1.00  0.00           H
ATOM   2254  HW2 SOL   534     -59.108 -36.881   8.655  1.00  0.00           H
ATOM   2255  OW  SOL   535     -54.445 -13.290   3.064  1.00  0.00           O
ATOM   2256  HW1 SOL   535     -55.338 -13.222   2.725  1.00  0.00           H
ATOM   2257  HW2 SOL   535     -53.890 -12.927   2.376  1.00  0.00           H
ATOM   2258  OW  SOL   536     -15.668 -45.259  21.674  1.00  0.00           O
ATOM   2259  HW1 SOL   536     -15.642 -44.763  22.494  1.00  0.00           H
ATOM   2260  HW2 SOL   536     -16.268 -45.976  21.841  1.00  0.00           H
ATOM   2261  OW  SOL   537     -20.644 -24.504 -19.091  1.00  0.00           O
ATOM   2262  HW1 SOL   537     -19.901 -25.082 -18.921  1.00  0.00           H
ATOM   2263  HW2 SOL   537     -20.559 -23.804 -18.439  1.00  0.00           H
ATOM   2264  OW  SOL   538     -13.776 -31.353   9.494  1.00  0.00           O
ATOM   2265  HW1 SOL   538     -13.767 -31.104  10.410  1.00  0.00           H
ATOM   2266  HW2 SOL   538     -12.870 -31.232   9.193  1.00  0.00           H
ATOM   2267  OW  SOL   539     -36.273 -16.846  -0.808  1.00  0.00           O
ATOM   2268  HW1 SOL   539     -35.691 -16.214  -0.399  1.00  0.00           H
ATOM   2269  HW2 SOL   539     -36.250 -16.620  -1.747  1.00  0.00           H
ATOM   2270  OW  SOL   540     -19.482 -11.370  -8.189  1.00  0.00           O
ATOM   2271  HW1 SOL   540     -20.172 -11.492  -8.850  1.00  0.00           H
ATOM   2272  HW2 SOL   540     -19.930 -10.977  -7.447  1.00  0.00           H
ATOM   2273  OW  SOL   541       1.928 -40.621 -13.669  1.00  0.00           O
ATOM   2274  HW1 SOL   541       2.163 -39.898 -13.086  1.00  0.00           H
ATOM   2275  HW2 SOL   541       1.027 -40.827 -13.434  1.00  0.00           H
ATOM   2276  OW  SOL   542       1.521 -43.118 -24.183  1.00  0.00           O
ATOM   2277  HW1 SOL   542       1.131 -43.992 -24.205  1.00  0.00           H
ATOM   2278  HW2 SOL   542       2.045 -43.103 -23.389  1.00  0.00           H
ATOM   2279  OW  SOL   543     -20.011 -45.593  -1.779  1.00  0.00           O
ATOM   2280  HW1 SOL   543     -20.805 -46.093  -1.570  1.00  0.00           H
ATOM   2281  HW2 SOL   543     -19.351 -46.245  -1.994  1.00  0.00           H
ATOM   2282  OW  SOL   544     -18.164 -64.641 -26.795  1.00  0.00           O
ATOM   2283  HW1 SOL   544     -18.138 -65.567 -27.069  1.00  0.00           H
ATOM   2284  HW2 SOL   544     -56.258 -32.905  26.083  1.00  0.00           H
ATOM   2285  OW  SOL   545     -36.276 -21.050  22.658  1.00  0.00           O
ATOM   2286  HW1 SOL   545     -36.232 -20.511  23.451  1.00  0.00           H
ATOM   2287  HW2 SOL   545     -36.908 -20.613  22.100  1.00  0.00           H
ATOM   2288  OW  SOL   546     -10.489 -68.430   6.086  1.00  0.00           O
ATOM   2289  HW1 SOL   546     -11.119 -69.143   5.982  1.00  0.00           H
ATOM   2290  HW2 SOL   546     -10.656 -68.078   6.957  1.00  0.00           H
ATOM   2291  OW  SOL   547     -53.307 -20.519  -8.920  1.00  0.00           O
ATOM   2292  HW1 SOL   547     -54.046 -21.036  -9.233  1.00  0.00           H
ATOM   2293  HW2 SOL   547     -52.742 -21.144  -8.473  1.00  0.00           H
ATOM   2294  OW  SOL   548       0.347  -4.971 -13.544  1.00  0.00           O
ATOM   2295  HW1 SOL   548      -0.499  -4.558 -13.373  1.00  0.00           H
ATOM   2296  HW2 SOL   548       0.835  -4.330 -14.066  1.00  0.00           H
ATOM   2297  OW  SOL   549     -30.219 -34.855   5.972  1.00  0.00           O
ATOM   2298  HW1 SOL   549     -31.115 -34.574   5.765  1.00  0.00           H
ATOM   2299  HW2 SOL   549     -29.767 -34.037   6.171  1.00  0.00           H
ATOM   2300  OW  SOL   550     -23.337 -55.475  -9.333  1.00  0.00           O
ATOM   2301  HW1 SOL   550     -22.766 -56.190  -9.062  1.00  0.00           H
ATOM   2302  HW2 SOL   550     -23.297 -54.852  -8.606  1.00  0.00           H
ATOM   2303  OW  SOL   551     -32.900 -26.381   5.602  1.00  0.00           O
ATOM   2304  HW1 SOL   551     -33.386 -25.636   5.944  1.00  0.00           H
ATOM   2305  HW2 SOL   551     -33.171 -27.121   6.150  1.00  0.00           H
ATOM   2306  OW  SOL   552     -62.327 -60.400 -15.626  1.00  0.00           O
ATOM   2307  HW1 SOL   552     -63.172 -60.847 -15.684  1.00  0.00           H
ATOM   2308  HW2 SOL   552     -62.080 -60.222 -16.536  1.00  0.00           H
ATOM   2309  OW  SOL   553     -35.590  -7.364  18.995  1.00  0.00           O
ATOM   2310  HW1 SOL   553     -36.242  -6.786  18.596  1.00  0.00           H
ATOM   2311  HW2 SOL   553     -34.789  -6.846  19.008  1.00  0.00           H
ATOM   2312  OW  SOL   554     -22.844 -37.065   5.277  1.00  0.00           O
ATOM   2313  HW1 SOL   554     -22.684 -37.870   4.790  1.00  0.00           H
ATOM   2314  HW2 SOL   554     -22.073 -36.951   5.827  1.00  0.00           H
ATOM   2315  OW  SOL   555     -63.926 -46.059  16.091  1.00  0.00           O
ATOM   2316  HW1 SOL   555     -63.032 -45.965  16.420  1.00  0.00           H
ATOM   2317  HW2 SOL   555     -64.133 -46.989  16.187  1.00  0.00           H
ATOM   2318  OW  SOL   556       8.186 -66.631   0.341  1.00  0.00           O
ATOM   2319  HW1 SOL   556       7.524 -66.872  -0.316  1.00  0.00           H
ATOM   2320  HW2 SOL   556       8.887 -66.219  -0.174  1.00  0.00           H
ATOM   2321  OW  SOL   557       2.920 -18.506  24.696  1.00  0.00           O
ATOM   2322  HW1 SOL   557       2.015 -18.401  24.399  1.00  0.00           H
ATOM   2323  HW2 SOL   557       3.120 -17.677  25.136  1.00  0.00           H
ATOM   2324  OW  SOL   558     -12.583 -42.788   4.729  1.00  0.00           O
ATOM   2325  HW1 SOL   558     -13.121 -43.101   5.450  1.00  0.00           H
ATOM   2326  HW2 SOL   558     -12.458 -41.857   4.903  1.00  0.00           H
ATOM   2327  OW  SOL   559     -34.323 -63.443 -26.298  1.00  0.00           O
ATOM   2328  HW1 SOL   559     -33.719 -62.862 -25.842  1.00  0.00           H
ATOM   2329  HW2 SOL   559     -34.669 -62.919 -27.020  1.00  0.00           H
ATOM   2330  OW  SOL   560     -47.365 -35.135  20.143  1.00  0.00           O
ATOM   2331  HW1 SOL   560     -47.182 -36.065  20.280  1.00  0.00           H
ATOM   2332  HW2 SOL   560     -46.703 -34.685  20.662  1.00  0.00           H
ATOM   2333  OW  SOL   561     -17.298 -10.593 -11.964  1.00  0.00           O
ATOM   2334  HW1 SOL   561     -17.422 -11.147 -11.195  1.00  0.00           H
ATOM   2335  HW2 SOL   561     -17.912  -9.873 -11.844  1.00  0.00           H
ATOM   2336  OW  SOL   562     -24.392 -33.562 -10.913  1.00  0.00           O
ATOM   2337  HW1 SOL   562     -24.596 -32.664 -10.671  1.00  0.00           H
ATOM   2338  HW2 SOL   562     -25.237 -34.011 -10.932  1.00  0.00           H
ATOM   2339  OW  SOL   563     -63.918 -31.589   6.511  1.00  0.00           O
ATOM   2340  HW1 SOL   563     -63.491 -31.258   5.721  1.00  0.00           H
ATOM   2341  HW2 SOL   563     -64.374 -30.834   6.874  1.00  0.00           H
ATOM   2342  OW  SOL   564     -31.047  -8.235  -8.957  1.00  0.00           O
ATOM   2343  HW1 SOL   564     -30.373  -7.633  -8.630  1.00  0.00           H
ATOM   2344  HW2 SOL   564     -30.571  -8.991  -9.290  1.00  0.00           H
ATOM   2345  OW  SOL   565       1.546 -33.290   1.138  1.00  0.00           O
ATOM   2346  HW1 SOL   565       0.750 -33.499   0.652  1.00  0.00           H
ATOM   2347  HW2 SOL   565       2.237 -33.754   0.662  1.00  0.00           H
ATOM   2348  OW  SOL   566      -5.523  -3.332 -20.210  1.00  0.00           O
ATOM   2349  HW1 SOL   566      -5.779  -2.799 -19.448  1.00  0.00           H
ATOM   2350  HW2 SOL   566      -4.718  -3.772 -19.942  1.00  0.00           H
ATOM   2351  OW  SOL   567       9.143 -50.374 -25.860  1.00  0.00           O
ATOM   2352  HW1 SOL   567     -63.207 -54.054 -25.809  1.00  0.00           H
ATOM   2353  HW2 SOL   567     -63.212 -55.245 -26.739  1.00  0.00           H
ATOM   2354  OW  SOL   568     -17.675 -15.852  13.754  1.00  0.00           O
ATOM   2355  HW1 SOL   568     -17.742 -16.751  13.441  1.00  0.00           H
ATOM   2356  HW2 SOL   568     -16.789 -15.803  14.141  1.00  0.00           H
ATOM   2357  OW  SOL   569     -20.690 -43.146  -0.717  1.00  0.00           O
ATOM   2358  HW1 SOL   569     -20.756 -42.458  -1.389  1.00  0.00           H
ATOM   2359  HW2 SOL   569     -20.352 -43.911  -1.201  1.00  0.00           H
ATOM   2360  OW  SOL   570      -3.533 -19.506 -16.121  1.00  0.00           O
ATOM   2361  HW1 SOL   570      -3.924 -20.374 -16.082  1.00  0.00           H
ATOM   2362  HW2 SOL   570      -2.621 -19.661 -16.347  1.00  0.00           H
ATOM   2363  OW  SOL   571     -53.907 -18.571   2.790  1.00  0.00           O
ATOM   2364  HW1 SOL   571     -53.278 -17.852   2.784  1.00  0.00           H
ATOM   2365  HW2 SOL   571     -53.371 -19.364   2.816  1.00  0.00           H
ATOM   2366  OW  SOL   572     -41.237 -33.983  16.444  1.00  0.00           O
ATOM   2367  HW1 SOL   572     -41.795 -34.120  17.205  1.00  0.00           H
ATOM   2368  HW2 SOL   572     -41.843 -33.986  15.700  1.00  0.00           H
ATOM   2369  OW  SOL   573       6.616 -69.882  -6.443  1.00  0.00           O
ATOM   2370  HW1 SOL   573       6.053 -69.417  -7.069  1.00  0.00           H
ATOM   2371  HW2 SOL   573       7.310 -69.262  -6.235  1.00  0.00           H
ATOM   2372  OW  SOL   574     -28.473  -6.846  -9.059  1.00  0.00           O
ATOM   2373  HW1 SOL   574     -28.950  -6.025  -9.153  1.00  0.00           H
ATOM   2374  HW2 SOL   574     -28.174  -7.058  -9.942  1.00  0.00           H
ATOM   2375  OW  SOL   575       1.582 -40.197  -2.928  1.00  0.00           O
ATOM   2376  HW1 SOL   575       1.452 -41.009  -3.416  1.00  0.00           H
ATOM   2377  HW2 SOL   575       0.716 -39.997  -2.569  1.00  0.00           H
ATOM   2378  OW  SOL   576      -7.640 -13.997 -17.308  1.00  0.00           O
ATOM   2379  HW1 SOL   576      -6.961 -14.653 -17.424  1.00  0.00           H
ATOM   2380  HW2 SOL   576      -7.600 -13.767 -16.383  1.00  0.00           H
ATOM   2381  OW  SOL   577       5.760 -13.618  -6.725  1.00  0.00           O
ATOM   2382  HW1 SOL   577       5.325 -12.897  -6.264  1.00  0.00           H
ATOM   2383  HW2 SOL   577       6.310 -13.177  -7.378  1.00  0.00           H
ATOM   2384  OW  SOL   578     -56.884 -72.460 -13.782  1.00  0.00           O
ATOM   2385  HW1 SOL   578     -57.183 -71.581 -14.022  1.00  0.00           H
ATOM   2386  HW2 SOL   578     -57.407 -73.052 -14.319  1.00  0.00           H
ATOM   2387  OW  SOL   579     -16.009 -26.523  12.581  1.00  0.00           O
ATOM   2388  HW1 SOL   579     -15.209 -27.008  12.395  1.00  0.00           H
ATOM   2389  HW2 SOL   579     -16.638 -26.833  11.930  1.00  0.00           H
ATOM   2390  OW  SOL   580       1.399 -15.062  -8.706  1.00  0.00           O
ATOM   2391  HW1 SOL   580       1.218 -14.223  -8.287  1.00  0.00           H
ATOM   2392  HW2 SOL   580       2.273 -15.310  -8.387  1.00  0.00           H
ATOM   2393  OW  SOL   581     -11.057 -14.686  14.655  1.00  0.00           O
ATOM   2394  HW1 SOL   581     -10.452 -15.175  15.219  1.00  0.00           H
ATOM   2395  HW2 SOL   581     -10.512 -14.333  13.956  1.00  0.00           H
ATOM   2396  OW  SOL   582     -57.934 -21.823 -15.682  1.00  0.00           O
ATOM   2397  HW1 SOL   582     -57.796 -21.173 -14.983  1.00  0.00           H
ATOM   2398  HW2 SOL   582     -57.593 -21.397 -16.467  1.00  0.00           H
ATOM   2399  OW  SOL   583      -8.389 -61.530   5.300  1.00  0.00           O
ATOM   2400  HW1 SOL   583      -8.869 -61.804   6.084  1.00  0.00           H
ATOM   2401  HW2 SOL   583      -9.055 -61.529   4.607  1.00  0.00           H
ATOM   2402  OW  SOL   584     -19.813 -50.087  -7.517  1.00  0.00           O
ATOM   2403  HW1 SOL   584     -18.852 -50.081  -7.514  1.00  0.00           H
ATOM   2404  HW2 SOL   584     -20.047 -49.177  -7.355  1.00  0.00           H
ATOM   2405  OW  SOL   585     -56.886 -67.921 -15.242  1.00  0.00           O
ATOM   2406  HW1 SOL   585     -56.893 -68.792 -15.643  1.00  0.00           H
ATOM   2407  HW2 SOL   585     -57.285 -68.045 -14.379  1.00  0.00           H
ATOM   2408  OW  SOL   586       0.967  -5.495  -8.694  1.00  0.00           O
ATOM   2409  HW1 SOL   586       0.036  -5.542  -8.469  1.00  0.00           H
ATOM   2410  HW2 SOL   586       1.010  -5.802  -9.593  1.00  0.00           H
ATOM   2411  OW  SOL   587     -53.956 -50.574  -5.503  1.00  0.00           O
ATOM   2412  HW1 SOL   587     -54.119 -51.447  -5.144  1.00  0.00           H
ATOM   2413  HW2 SOL   587     -53.912 -50.717  -6.453  1.00  0.00           H
ATOM   2414  OW  SOL   588      -8.603  -7.962 -13.856  1.00  0.00           O
ATOM   2415  HW1 SOL   588      -7.982  -7.507 -13.287  1.00  0.00           H
ATOM   2416  HW2 SOL   588      -8.231  -7.889 -14.733  1.00  0.00           H
ATOM   2417  OW  SOL   589       2.659 -11.538   6.277  1.00  0.00           O
ATOM   2418  HW1 SOL   589       2.429 -11.465   7.212  1.00  0.00           H
ATOM   2419  HW2 SOL   589       2.759 -10.633   5.989  1.00  0.00           H
ATOM   2420  OW  SOL   590     -45.050 -16.508  19.256  1.00  0.00           O
ATOM   2421  HW1 SOL   590     -44.791 -17.237  19.806  1.00  0.00           H
ATOM   2422  HW2 SOL   590     -44.285 -16.331  18.708  1.00  0.00           H
ATOM   2423  OW  SOL   591     -20.445 -52.983   1.168  1.00  0.00           O
ATOM   2424  HW1 SOL   591     -21.022 -52.777   1.899  1.00  0.00           H
ATOM   2425  HW2 SOL   591     -20.241 -52.125   0.777  1.00  0.00           H
ATOM   2426  OW  SOL   592     -29.253  -6.998  -4.773  1.00  0.00           O
ATOM   2427  HW1 SOL   592     -28.660  -7.504  -5.321  1.00  0.00           H
ATOM   2428  HW2 SOL   592     -29.426  -6.207  -5.269  1.00  0.00           H
ATOM   2429  OW  SOL   593     -28.349 -68.553 -12.571  1.00  0.00           O
ATOM   2430  HW1 SOL   593     -29.039 -68.160 -13.111  1.00  0.00           H
ATOM   2431  HW2 SOL   593     -27.724 -68.901 -13.200  1.00  0.00           H
ATOM   2432  OW  SOL   594      -9.632  -8.830  14.588  1.00  0.00           O
ATOM   2433  HW1 SOL   594     -10.350  -8.218  14.731  1.00  0.00           H
ATOM   2434  HW2 SOL   594     -10.024  -9.691  14.677  1.00  0.00           H
ATOM   2435  OW  SOL   595     -20.906 -59.331  23.437  1.00  0.00           O
ATOM   2436  HW1 SOL   595     -21.561 -59.685  24.045  1.00  0.00           H
ATOM   2437  HW2 SOL   595     -20.065 -59.556  23.827  1.00  0.00           H
ATOM   2438  OW  SOL   596       1.760 -27.301 -10.795  1.00  0.00           O
ATOM   2439  HW1 SOL   596       2.591 -27.417 -11.260  1.00  0.00           H
ATOM   2440  HW2 SOL   596       1.308 -28.134 -10.905  1.00  0.00           H
ATOM   2441  OW  SOL   597       6.429 -48.025 -10.177  1.00  0.00           O
ATOM   2442  HW1 SOL   597       7.139 -47.445 -10.472  1.00  0.00           H
ATOM   2443  HW2 SOL   597       5.934 -47.487  -9.566  1.00  0.00           H
ATOM   2444  OW  SOL   598     -13.862 -17.999  20.894  1.00  0.00           O
ATOM   2445  HW1 SOL   598     -14.303 -18.434  20.167  1.00  0.00           H
ATOM   2446  HW2 SOL   598     -13.177 -18.616  21.161  1.00  0.00           H
ATOM   2447  OW  SOL   599     -22.356 -17.856 -21.266  1.00  0.00           O
ATOM   2448  HW1 SOL   599     -22.627 -18.669 -21.704  1.00  0.00           H
ATOM   2449  HW2 SOL   599     -23.176 -17.380 -21.131  1.00  0.00           H
ATOM   2450  OW  SOL   600     -10.626 -34.699  16.753  1.00  0.00           O
ATOM   2451  HW1 SOL   600      -9.802 -34.240  16.942  1.00  0.00           H
ATOM   2452  HW2 SOL   600     -11.276 -34.012  16.710  1.00  0.00           H
ATOM   2453  OW  SOL   601     -24.665 -56.873 -11.302  1.00  0.00           O
ATOM   2454  HW1 SOL   601     -24.230 -56.334 -10.638  1.00  0.00           H
ATOM   2455  HW2 SOL   601     -25.027 -57.605 -10.814  1.00  0.00           H
ATOM   2456  OW  SOL   602       4.285 -57.772 -26.344  1.00  0.00           O
ATOM   2457  HW1 SOL   602     -33.912 -26.480  26.298  1.00  0.00           H
ATOM   2458  HW2 SOL   602       3.499 -57.311 -26.621  1.00  0.00           H
ATOM   2459  OW  SOL   603     -60.972 -62.796 -26.809  1.00  0.00           O
ATOM   2460  HW1 SOL   603     -61.802 -62.435 -27.121  1.00  0.00           H
ATOM   2461  HW2 SOL   603     -61.195 -63.661 -26.469  1.00  0.00           H
ATOM   2462  OW  SOL   604     -28.221 -21.482 -20.673  1.00  0.00           O
ATOM   2463  HW1 SOL   604     -27.849 -20.627 -20.853  1.00  0.00           H
ATOM   2464  HW2 SOL   604     -29.162 -21.330 -20.598  1.00  0.00           H
ATOM   2465  OW  SOL   605     -11.768 -34.193 -20.975  1.00  0.00           O
ATOM   2466  HW1 SOL   605     -11.188 -33.752 -21.599  1.00  0.00           H
ATOM   2467  HW2 SOL   605     -11.574 -35.120 -21.068  1.00  0.00           H
ATOM   2468  OW  SOL   606     -23.881 -29.320   0.433  1.00  0.00           O
ATOM   2469  HW1 SOL   606     -24.481 -28.698   0.858  1.00  0.00           H
ATOM   2470  HW2 SOL   606     -23.354 -29.673   1.156  1.00  0.00           H
ATOM   2471  OW  SOL   607      -0.572 -30.689   4.868  1.00  0.00           O
ATOM   2472  HW1 SOL   607      -0.314 -31.400   5.458  1.00  0.00           H
ATOM   2473  HW2 SOL   607      -0.169 -29.904   5.235  1.00  0.00           H
ATOM   2474  OW  SOL   608     -18.449 -20.912  14.420  1.00  0.00           O
ATOM   2475  HW1 SOL   608     -19.295 -21.333  14.253  1.00  0.00           H
ATOM   2476  HW2 SOL   608     -18.571 -20.456  15.258  1.00  0.00           H
ATOM   2477  OW  SOL   609     -46.260 -61.884  23.166  1.00  0.00           O
ATOM   2478  HW1 SOL   609     -45.964 -62.256  23.997  1.00  0.00           H
ATOM   2479  HW2 SOL   609     -45.493 -61.419  22.825  1.00  0.00           H
ATOM   2480  OW  SOL   610     -52.968 -11.741  22.221  1.00  0.00           O
ATOM   2481  HW1 SOL   610     -53.049 -12.538  21.684  1.00  0.00           H
ATOM   2482  HW2 SOL   610     -53.035 -11.027  21.591  1.00  0.00           H
ATOM   2483  OW  SOL   611     -28.525 -71.749 -15.601  1.00  0.00           O
ATOM   2484  HW1 SOL   611     -33.049   0.405 -12.040  1.00  0.00           H
ATOM   2485  HW2 SOL   611     -27.635 -71.521 -15.886  1.00  0.00           H
ATOM   2486  OW  SOL   612     -28.888 -32.119  15.540  1.00  0.00           O
ATOM   2487  HW1 SOL   612     -28.620 -31.234  15.783  1.00  0.00           H
ATOM   2488  HW2 SOL   612     -29.085 -32.067  14.611  1.00  0.00           H
ATOM   2489  OW  SOL   613     -55.668 -39.127  -2.683  1.00  0.00           O
ATOM   2490  HW1 SOL   613     -55.784 -39.795  -2.001  1.00  0.00           H
ATOM   2491  HW2 SOL   613     -55.918 -39.567  -3.490  1.00  0.00           H
ATOM   2492  OW  SOL   614     -21.313 -21.014  22.689  1.00  0.00           O
ATOM   2493  HW1 SOL   614     -22.219 -20.740  22.592  1.00  0.00           H
ATOM   2494  HW2 SOL   614     -20.900 -20.781  21.852  1.00  0.00           H
ATOM   2495  OW  SOL   615     -16.707 -27.017  19.381  1.00  0.00           O
ATOM   2496  HW1 SOL   615     -17.108 -27.887  19.460  1.00  0.00           H
ATOM   2497  HW2 SOL   615     -16.990 -26.703  18.527  1.00  0.00           H
ATOM   2498  OW  SOL   616     -35.579 -24.724  14.524  1.00  0.00           O
ATOM   2499  HW1 SOL   616     -34.653 -24.767  14.294  1.00  0.00           H
ATOM   2500  HW2 SOL   616     -35.591 -24.629  15.481  1.00  0.00           H
ATOM   2501  OW  SOL   617     -16.963 -17.790  16.930  1.00  0.00           O
ATOM   2502  HW1 SOL   617     -17.657 -18.439  16.870  1.00  0.00           H
ATOM   2503  HW2 SOL   617     -16.293 -18.194  17.480  1.00  0.00           H
ATOM   2504  OW  SOL   618     -52.211 -27.836  -7.607  1.00  0.00           O
ATOM   2505  HW1 SOL   618     -51.871 -28.272  -6.830  1.00  0.00           H
ATOM   2506  HW2 SOL   618     -52.347 -28.540  -8.239  1.00  0.00           H
ATOM   2507  OW  SOL   619     -36.421 -64.892  -3.991  1.00  0.00           O
ATOM   2508  HW1 SOL   619     -36.152 -64.019  -3.719  1.00  0.00           H
ATOM   2509  HW2 SOL   619     -36.274 -65.439  -3.221  1.00  0.00           H
ATOM   2510  OW  SOL   620      -5.725 -64.903  -9.020  1.00  0.00           O
ATOM   2511  HW1 SOL   620      -5.624 -65.722  -9.508  1.00  0.00           H
ATOM   2512  HW2 SOL   620      -6.323 -64.375  -9.552  1.00  0.00           H
ATOM   2513  OW  SOL   621     -29.058  -3.871 -11.653  1.00  0.00           O
ATOM   2514  HW1 SOL   621     -29.280  -3.242 -12.339  1.00  0.00           H
ATOM   2515  HW2 SOL   621     -28.302  -3.491 -11.208  1.00  0.00           H
ATOM   2516  OW  SOL   622     -14.185 -14.987  17.592  1.00  0.00           O
ATOM   2517  HW1 SOL   622     -14.346 -15.081  18.528  1.00  0.00           H
ATOM   2518  HW2 SOL   622     -13.845 -14.089  17.495  1.00  0.00           H
ATOM   2519  OW  SOL   623      -1.478 -14.149 -17.858  1.00  0.00           O
ATOM   2520  HW1 SOL   623      -0.875 -13.922 -18.574  1.00  0.00           H
ATOM   2521  HW2 SOL   623      -1.354 -15.092 -17.731  1.00  0.00           H
ATOM   2522  OW  SOL   624      -7.180 -42.729  -4.045  1.00  0.00           O
ATOM   2523  HW1 SOL   624      -7.803 -42.596  -3.328  1.00  0.00           H
ATOM   2524  HW2 SOL   624      -6.767 -41.875  -4.174  1.00  0.00           H
ATOM   2525  OW  SOL   625     -38.048 -12.280  -1.041  1.00  0.00           O
ATOM   2526  HW1 SOL   625     -38.674 -12.843  -1.486  1.00  0.00           H
ATOM   2527  HW2 SOL   625     -38.564 -11.535  -0.739  1.00  0.00           H
ATOM   2528  OW  SOL   626     -10.194 -69.979 -11.452  1.00  0.00           O
ATOM   2529  HW1 SOL   626      -9.574 -70.523 -10.961  1.00  0.00           H
ATOM   2530  HW2 SOL   626     -10.808 -69.652 -10.794  1.00  0.00           H
ATOM   2531  OW  SOL   627     -35.566 -29.884  15.287  1.00  0.00           O
ATOM   2532  HW1 SOL   627     -36.050 -29.567  14.523  1.00  0.00           H
ATOM   2533  HW2 SOL   627     -36.211 -30.392  15.787  1.00  0.00           H
ATOM   2534  OW  SOL   628     -16.094 -41.805   1.369  1.00  0.00           O
ATOM   2535  HW1 SOL   628     -16.682 -41.429   0.707  1.00  0.00           H
ATOM   2536  HW2 SOL   628     -15.261 -41.940   0.903  1.00  0.00           H
ATOM   2537  OW  SOL   629      -9.016 -20.971 -20.942  1.00  0.00           O
ATOM   2538  HW1 SOL   629      -9.083 -21.846 -21.333  1.00  0.00           H
ATOM   2539  HW2 SOL   629      -9.703 -20.960 -20.272  1.00  0.00           H
ATOM   2540  OW  SOL   630       2.467   0.873  -0.357  1.00  0.00           O
ATOM   2541  HW1 SOL   630       2.937   0.251  -0.922  1.00  0.00           H
ATOM   2542  HW2 SOL   630       2.336   1.640  -0.904  1.00  0.00           H
ATOM   2543  OW  SOL   631     -50.771 -31.544  -3.620  1.00  0.00           O
ATOM   2544  HW1 SOL   631     -50.902 -32.152  -4.347  1.00  0.00           H
ATOM   2545  HW2 SOL   631     -50.276 -32.034  -2.976  1.00  0.00           H
ATOM   2546  OW  SOL   632     -11.270 -11.670  21.991  1.00  0.00           O
ATOM   2547  HW1 SOL   632     -11.438 -12.134  21.162  1.00  0.00           H
ATOM   2548  HW2 SOL   632     -12.140 -11.573  22.384  1.00  0.00           H
ATOM   2549  OW  SOL   633       5.572 -33.142  24.188  1.00  0.00           O
ATOM   2550  HW1 SOL   633       6.089 -32.420  24.552  1.00  0.00           H
ATOM   2551  HW2 SOL   633       6.221 -33.757  23.844  1.00  0.00           H
ATOM   2552  OW  SOL   634     -28.782 -16.722  -3.221  1.00  0.00           O
ATOM   2553  HW1 SOL   634     -29.003 -15.819  -3.450  1.00  0.00           H
ATOM   2554  HW2 SOL   634     -28.301 -16.652  -2.394  1.00  0.00           H
ATOM   2555  OW  SOL   635      -7.237  -8.825 -23.588  1.00  0.00           O
ATOM   2556  HW1 SOL   635      -8.166  -9.047 -23.474  1.00  0.00           H
ATOM   2557  HW2 SOL   635      -6.779  -9.650 -23.444  1.00  0.00           H
ATOM   2558  OW  SOL   636      -1.634  -0.039   5.236  1.00  0.00           O
ATOM   2559  HW1 SOL   636      -1.915   0.773   5.663  1.00  0.00           H
ATOM   2560  HW2 SOL   636      -2.253  -0.165   4.526  1.00  0.00           H
ATOM   2561  OW  SOL   637     -35.255 -10.328   6.364  1.00  0.00           O
ATOM   2562  HW1 SOL   637     -34.628  -9.987   7.006  1.00  0.00           H
ATOM   2563  HW2 SOL   637     -35.788  -9.562   6.126  1.00  0.00           H
ATOM   2564  OW  SOL   638      -5.795 -60.593  15.330  1.00  0.00           O
ATOM   2565  HW1 SOL   638      -5.312 -60.881  16.106  1.00  0.00           H
ATOM   2566  HW2 SOL   638      -5.747 -61.338  14.726  1.00  0.00           H
ATOM   2567  OW  SOL   639       2.491  -2.925   3.420  1.00  0.00           O
ATOM   2568  HW1 SOL   639       1.617  -2.538   3.479  1.00  0.00           H
ATOM   2569  HW2 SOL   639       3.070  -2.239   3.762  1.00  0.00           H
ATOM   2570  OW  SOL   640      -0.548 -27.301  15.561  1.00  0.00           O
ATOM   2571  HW1 SOL   640      -0.961 -26.623  16.090  1.00  0.00           H
ATOM   2572  HW2 SOL   640      -1.034 -27.281  14.729  1.00  0.00           H
ATOM   2573  OW  SOL   641     -15.474  -1.566 -12.327  1.00  0.00           O
ATOM   2574  HW1 SOL   641     -14.928  -2.213 -11.882  1.00  0.00           H
ATOM   2575  HW2 SOL   641     -15.783  -2.021 -13.115  1.00  0.00           H
ATOM   2576  OW  SOL   642     -22.524 -20.976 -18.662  1.00  0.00           O
ATOM   2577  HW1 SOL   642     -23.384 -21.324 -18.876  1.00  0.00           H
ATOM   2578  HW2 SOL   642     -22.659 -20.039 -18.508  1.00  0.00           H
ATOM   2579  OW  SOL   643     -64.992 -21.825  -7.291  1.00  0.00           O
ATOM   2580  HW1 SOL   643       7.153 -17.715  -7.348  1.00  0.00           H
ATOM   2581  HW2 SOL   643     -64.301 -22.289  -7.766  1.00  0.00           H
ATOM   2582  OW  SOL   644       5.119  -5.791   0.618  1.00  0.00           O
ATOM   2583  HW1 SOL   644       5.110  -6.616   0.129  1.00  0.00           H
ATOM   2584  HW2 SOL   644       6.035  -5.517   0.617  1.00  0.00           H
ATOM   2585  OW  SOL   645      -8.812 -36.456  13.742  1.00  0.00           O
ATOM   2586  HW1 SOL   645      -8.230 -36.203  14.460  1.00  0.00           H
ATOM   2587  HW2 SOL   645      -8.791 -35.708  13.144  1.00  0.00           H
ATOM   2588  OW  SOL   646       4.474 -24.083 -17.582  1.00  0.00           O
ATOM   2589  HW1 SOL   646       4.565 -24.711 -16.867  1.00  0.00           H
ATOM   2590  HW2 SOL   646       3.600 -23.709 -17.473  1.00  0.00           H
ATOM   2591  OW  SOL   647     -11.003  -7.844 -12.395  1.00  0.00           O
ATOM   2592  HW1 SOL   647     -10.270  -7.988 -12.992  1.00  0.00           H
ATOM   2593  HW2 SOL   647     -11.435  -8.696 -12.336  1.00  0.00           H
ATOM   2594  OW  SOL   648      -4.355  -4.295  16.090  1.00  0.00           O
ATOM   2595  HW1 SOL   648      -4.698  -3.397  16.180  1.00  0.00           H
ATOM   2596  HW2 SOL   648      -3.458  -4.174  15.769  1.00  0.00           H
ATOM   2597  OW  SOL   649     -51.919 -63.354   8.678  1.00  0.00           O
ATOM   2598  HW1 SOL   649     -51.489 -62.709   9.238  1.00  0.00           H
ATOM   2599  HW2 SOL   649     -52.655 -62.883   8.292  1.00  0.00           H
ATOM   2600  OW  SOL   650     -18.816  -8.279 -11.695  1.00  0.00           O
ATOM   2601  HW1 SOL   650     -18.196  -7.609 -11.383  1.00  0.00           H
ATOM   2602  HW2 SOL   650     -19.668  -7.964 -11.399  1.00  0.00           H
ATOM   2603  OW  SOL   651     -10.623 -24.947 -18.873  1.00  0.00           O
ATOM   2604  HW1 SOL   651      -9.730 -24.618 -18.981  1.00  0.00           H
ATOM   2605  HW2 SOL   651     -10.558 -25.874 -19.077  1.00  0.00           H
ATOM   2606  OW  SOL   652       4.421  -4.216 -16.602  1.00  0.00           O
ATOM   2607  HW1 SOL   652       4.774  -3.502 -17.141  1.00  0.00           H
ATOM   2608  HW2 SOL   652       5.167  -4.523 -16.087  1.00  0.00           H
ATOM   2609  OW  SOL   653     -29.320 -25.044   5.511  1.00  0.00           O
ATOM   2610  HW1 SOL   653     -29.953 -24.737   6.158  1.00  0.00           H
ATOM   2611  HW2 SOL   653     -28.710 -24.320   5.415  1.00  0.00           H
ATOM   2612  OW  SOL   654     -58.890 -46.253  -1.543  1.00  0.00           O
ATOM   2613  HW1 SOL   654     -57.995 -45.954  -1.653  1.00  0.00           H
ATOM   2614  HW2 SOL   654     -59.145 -45.927  -0.674  1.00  0.00           H
ATOM   2615  OW  SOL   655     -30.650 -35.632 -15.951  1.00  0.00           O
ATOM   2616  HW1 SOL   655     -31.259 -36.082 -15.368  1.00  0.00           H
ATOM   2617  HW2 SOL   655     -31.193 -35.023 -16.449  1.00  0.00           H
ATOM   2618  OW  SOL   656     -33.495 -71.983  -2.649  1.00  0.00           O
ATOM   2619  HW1 SOL   656     -32.953 -71.744  -1.892  1.00  0.00           H
ATOM   2620  HW2 SOL   656     -32.956 -72.595  -3.144  1.00  0.00           H
ATOM   2621  OW  SOL   657     -62.940 -35.779  14.907  1.00  0.00           O
ATOM   2622  HW1 SOL   657     -62.090 -35.806  15.359  1.00  0.00           H
ATOM   2623  HW2 SOL   657     -62.912 -34.985  14.382  1.00  0.00           H
ATOM   2624  OW  SOL   658     -29.341  -1.687   1.514  1.00  0.00           O
ATOM   2625  HW1 SOL   658     -29.519  -2.572   1.202  1.00  0.00           H
ATOM   2626  HW2 SOL   658     -29.801  -1.116   0.895  1.00  0.00           H
ATOM   2627  OW  SOL   659     -16.133  -1.416  19.353  1.00  0.00           O
ATOM   2628  HW1 SOL   659     -15.587  -0.666  19.598  1.00  0.00           H
ATOM   2629  HW2 SOL   659     -16.281  -1.883  20.167  1.00  0.00           H
ATOM   2630  OW  SOL   660      -6.181 -64.630  21.265  1.00  0.00           O
ATOM   2631  HW1 SOL   660      -5.530 -63.934  21.157  1.00  0.00           H
ATOM   2632  HW2 SOL   660      -5.658 -65.396  21.503  1.00  0.00           H
ATOM   2633  OW  SOL   661     -27.474 -17.736   1.753  1.00  0.00           O
ATOM   2634  HW1 SOL   661     -27.959 -18.546   1.915  1.00  0.00           H
ATOM   2635  HW2 SOL   661     -26.724 -17.787   2.354  1.00  0.00           H
ATOM   2636  OW  SOL   662     -51.772  -2.998  -4.815  1.00  0.00           O
ATOM   2637  HW1 SOL   662     -51.232  -2.723  -5.559  1.00  0.00           H
ATOM   2638  HW2 SOL   662     -52.606  -3.255  -5.204  1.00  0.00           H
ATOM   2639  OW  SOL   663     -30.285 -72.928   6.352  1.00  0.00           O
ATOM   2640  HW1 SOL   663     -30.903 -72.528   6.974  1.00  0.00           H
ATOM   2641  HW2 SOL   663     -30.493 -72.530   5.513  1.00  0.00           H
ATOM   2642  OW  SOL   664     -16.720 -44.309   8.844  1.00  0.00           O
ATOM   2643  HW1 SOL   664     -17.489 -43.789   8.611  1.00  0.00           H
ATOM   2644  HW2 SOL   664     -16.088 -43.669   9.174  1.00  0.00           H
ATOM   2645  OW  SOL   665       3.561  -6.889 -16.189  1.00  0.00           O
ATOM   2646  HW1 SOL   665       3.770  -5.973 -16.365  1.00  0.00           H
ATOM   2647  HW2 SOL   665       2.725  -6.863 -15.729  1.00  0.00           H
ATOM   2648  OW  SOL   666     -13.876 -38.720   4.059  1.00  0.00           O
ATOM   2649  HW1 SOL   666     -13.118 -39.207   4.393  1.00  0.00           H
ATOM   2650  HW2 SOL   666     -13.482 -38.025   3.529  1.00  0.00           H
ATOM   2651  OW  SOL   667     -58.890 -25.462 -11.999  1.00  0.00           O
ATOM   2652  HW1 SOL   667     -59.008 -26.391 -11.843  1.00  0.00           H
ATOM   2653  HW2 SOL   667     -58.208 -25.208 -11.381  1.00  0.00           H
ATOM   2654  OW  SOL   668       1.524 -25.335  10.704  1.00  0.00           O
ATOM   2655  HW1 SOL   668       0.835 -25.273  11.366  1.00  0.00           H
ATOM   2656  HW2 SOL   668       1.748 -26.264  10.691  1.00  0.00           H
ATOM   2657  OW  SOL   669       9.766 -59.154  -0.874  1.00  0.00           O
ATOM   2658  HW1 SOL   669       8.984 -58.756  -1.254  1.00  0.00           H
ATOM   2659  HW2 SOL   669     -63.089 -62.984  -0.482  1.00  0.00           H
ATOM   2660  OW  SOL   670     -23.272 -24.686 -19.971  1.00  0.00           O
ATOM   2661  HW1 SOL   670     -23.295 -25.446 -20.556  1.00  0.00           H
ATOM   2662  HW2 SOL   670     -22.375 -24.653 -19.646  1.00  0.00           H
ATOM   2663  OW  SOL   671      -0.496 -33.012  13.738  1.00  0.00           O
ATOM   2664  HW1 SOL   671      -0.652 -33.931  13.514  1.00  0.00           H
ATOM   2665  HW2 SOL   671      -0.696 -32.957  14.672  1.00  0.00           H
ATOM   2666  OW  SOL   672     -13.275 -34.546   1.007  1.00  0.00           O
ATOM   2667  HW1 SOL   672     -14.153 -34.565   0.632  1.00  0.00           H
ATOM   2668  HW2 SOL   672     -12.724 -34.998   0.361  1.00  0.00           H
ATOM   2669  OW  SOL   673     -36.544 -39.462 -16.723  1.00  0.00           O
ATOM   2670  HW1 SOL   673     -37.131 -39.263 -17.455  1.00  0.00           H
ATOM   2671  HW2 SOL   673     -36.173 -40.311 -16.931  1.00  0.00           H
ATOM   2672  OW  SOL   674     -37.499 -22.744  -9.368  1.00  0.00           O
ATOM   2673  HW1 SOL   674     -36.702 -22.443  -9.788  1.00  0.00           H
ATOM   2674  HW2 SOL   674     -37.191 -23.290  -8.637  1.00  0.00           H
ATOM   2675  OW  SOL   675     -34.653 -15.059  15.758  1.00  0.00           O
ATOM   2676  HW1 SOL   675     -34.231 -15.174  16.614  1.00  0.00           H
ATOM   2677  HW2 SOL   675     -35.389 -15.674  15.770  1.00  0.00           H
ATOM   2678  OW  SOL   676     -58.689 -29.404  -5.045  1.00  0.00           O
ATOM   2679  HW1 SOL   676     -59.512 -29.430  -4.558  1.00  0.00           H
ATOM   2680  HW2 SOL   676     -58.347 -30.300  -4.985  1.00  0.00           H
ATOM   2681  OW  SOL   677     -59.306 -11.369   4.862  1.00  0.00           O
ATOM   2682  HW1 SOL   677     -59.446 -11.978   4.146  1.00  0.00           H
ATOM   2683  HW2 SOL   677     -58.401 -11.069   4.753  1.00  0.00           H
ATOM   2684  OW  SOL   678     -58.926 -50.639   1.398  1.00  0.00           O
ATOM   2685  HW1 SOL   678     -58.638 -49.724   1.302  1.00  0.00           H
ATOM   2686  HW2 SOL   678     -59.774 -50.662   0.943  1.00  0.00           H
ATOM   2687  OW  SOL   679     -21.000 -21.537  17.812  1.00  0.00           O
ATOM   2688  HW1 SOL   679     -20.716 -22.217  17.192  1.00  0.00           H
ATOM   2689  HW2 SOL   679     -21.921 -21.741  17.977  1.00  0.00           H
ATOM   2690  OW  SOL   680       2.341  -8.366 -12.672  1.00  0.00           O
ATOM   2691  HW1 SOL   680       3.232  -8.015 -12.649  1.00  0.00           H
ATOM   2692  HW2 SOL   680       2.431  -9.263 -12.353  1.00  0.00           H
ATOM   2693  OW  SOL   681     -15.020   2.215 -20.030  1.00  0.00           O
ATOM   2694  HW1 SOL   681     -14.608   1.559 -20.587  1.00  0.00           H
ATOM   2695  HW2 SOL   681     -14.751   1.969 -19.141  1.00  0.00           H
ATOM   2696  OW  SOL   682     -21.077  -9.892  11.023  1.00  0.00           O
ATOM   2697  HW1 SOL   682     -21.885  -9.838  11.524  1.00  0.00           H
ATOM   2698  HW2 SOL   682     -21.190 -10.649  10.458  1.00  0.00           H
ATOM   2699  OW  SOL   683     -15.984 -50.114  -3.179  1.00  0.00           O
ATOM   2700  HW1 SOL   683     -16.127 -50.873  -3.744  1.00  0.00           H
ATOM   2701  HW2 SOL   683     -15.848 -50.488  -2.309  1.00  0.00           H
ATOM   2702  OW  SOL   684     -13.852  -8.690 -16.600  1.00  0.00           O
ATOM   2703  HW1 SOL   684     -13.471  -8.420 -17.435  1.00  0.00           H
ATOM   2704  HW2 SOL   684     -14.271  -7.891 -16.265  1.00  0.00           H
ATOM   2705  OW  SOL   685       3.999 -36.604   1.575  1.00  0.00           O
ATOM   2706  HW1 SOL   685       4.604 -36.035   2.061  1.00  0.00           H
ATOM   2707  HW2 SOL   685       4.339 -37.485   1.705  1.00  0.00           H
ATOM   2708  OW  SOL   686       2.649 -48.792 -16.524  1.00  0.00           O
ATOM   2709  HW1 SOL   686       2.570 -48.741 -15.570  1.00  0.00           H
ATOM   2710  HW2 SOL   686       3.546 -48.519 -16.706  1.00  0.00           H
ATOM   2711  OW  SOL   687      -2.131 -46.610   5.694  1.00  0.00           O
ATOM   2712  HW1 SOL   687      -2.378 -46.617   6.614  1.00  0.00           H
ATOM   2713  HW2 SOL   687      -2.698 -45.947   5.289  1.00  0.00           H
ATOM   2714  OW  SOL   688      -4.490 -54.236 -13.357  1.00  0.00           O
ATOM   2715  HW1 SOL   688      -4.462 -53.301 -13.543  1.00  0.00           H
ATOM   2716  HW2 SOL   688      -3.794 -54.606 -13.897  1.00  0.00           H
ATOM   2717  OW  SOL   689     -10.909 -43.416  -3.556  1.00  0.00           O
ATOM   2718  HW1 SOL   689     -11.765 -43.390  -3.137  1.00  0.00           H
ATOM   2719  HW2 SOL   689     -10.963 -44.157  -4.160  1.00  0.00           H
ATOM   2720  OW  SOL   690       5.060 -22.601  -4.072  1.00  0.00           O
ATOM   2721  HW1 SOL   690       5.882 -22.839  -3.642  1.00  0.00           H
ATOM   2722  HW2 SOL   690       5.044 -21.641  -4.036  1.00  0.00           H
ATOM   2723  OW  SOL   691     -13.947 -49.057   0.725  1.00  0.00           O
ATOM   2724  HW1 SOL   691     -13.458 -48.454   0.161  1.00  0.00           H
ATOM   2725  HW2 SOL   691     -14.766 -48.603   0.899  1.00  0.00           H
ATOM   2726  OW  SOL   692     -63.225 -32.866 -15.868  1.00  0.00           O
ATOM   2727  HW1 SOL   692     -63.528 -31.970 -15.707  1.00  0.00           H
ATOM   2728  HW2 SOL   692     -63.138 -33.252 -14.998  1.00  0.00           H
ATOM   2729  OW  SOL   693     -54.658  -8.931   3.286  1.00  0.00           O
ATOM   2730  HW1 SOL   693     -54.741  -7.994   3.140  1.00  0.00           H
ATOM   2731  HW2 SOL   693     -53.718  -9.082   3.380  1.00  0.00           H
ATOM   2732  OW  SOL   694     -31.579  -8.279  -3.873  1.00  0.00           O
ATOM   2733  HW1 SOL   694     -30.760  -7.874  -4.147  1.00  0.00           H
ATOM   2734  HW2 SOL   694     -31.466  -8.437  -2.940  1.00  0.00           H
ATOM   2735  OW  SOL   695       0.387 -35.442 -16.820  1.00  0.00           O
ATOM   2736  HW1 SOL   695       1.105 -35.090 -16.277  1.00  0.00           H
ATOM   2737  HW2 SOL   695      -0.375 -34.939 -16.553  1.00  0.00           H
ATOM   2738  OW  SOL   696     -32.249  -3.057  -8.802  1.00  0.00           O
ATOM   2739  HW1 SOL   696     -31.756  -2.257  -8.604  1.00  0.00           H
ATOM   2740  HW2 SOL   696     -32.944  -3.075  -8.144  1.00  0.00           H
ATOM   2741  OW  SOL   697     -15.488 -13.564 -11.339  1.00  0.00           O
ATOM   2742  HW1 SOL   697     -16.100 -13.811 -12.026  1.00  0.00           H
ATOM   2743  HW2 SOL   697     -16.013 -13.048 -10.729  1.00  0.00           H
ATOM   2744  OW  SOL   698     -33.731 -60.098 -26.974  1.00  0.00           O
ATOM   2745  HW1 SOL   698     -33.351 -60.512 -26.205  1.00  0.00           H
ATOM   2746  HW2 SOL   698      -0.036 -25.284  26.498  1.00  0.00           H
ATOM   2747  OW  SOL   699     -55.575 -70.140  -1.723  1.00  0.00           O
ATOM   2748  HW1 SOL   699     -56.091 -70.306  -2.506  1.00  0.00           H
ATOM   2749  HW2 SOL   699     -56.221 -69.967  -1.034  1.00  0.00           H
ATOM   2750  OW  SOL   700     -23.694 -10.537 -11.741  1.00  0.00           O
ATOM   2751  HW1 SOL   700     -23.014 -10.425 -11.071  1.00  0.00           H
ATOM   2752  HW2 SOL   700     -24.444 -10.069 -11.396  1.00  0.00           H
ATOM   2753  OW  SOL   701     -15.734 -25.786  25.115  1.00  0.00           O
ATOM   2754  HW1 SOL   701     -15.173 -26.443  24.719  1.00  0.00           H
ATOM   2755  HW2 SOL   701     -16.620 -26.033  24.848  1.00  0.00           H
ATOM   2756  OW  SOL   702     -28.205 -27.476   4.963  1.00  0.00           O
ATOM   2757  HW1 SOL   702     -27.971 -27.250   4.066  1.00  0.00           H
ATOM   2758  HW2 SOL   702     -28.633 -26.688   5.308  1.00  0.00           H
ATOM   2759  OW  SOL   703     -23.346 -14.582  -1.797  1.00  0.00           O
ATOM   2760  HW1 SOL   703     -24.246 -14.632  -1.492  1.00  0.00           H
ATOM   2761  HW2 SOL   703     -22.816 -14.647  -0.998  1.00  0.00           H
ATOM   2762  OW  SOL   704     -48.137 -59.948  23.532  1.00  0.00           O
ATOM   2763  HW1 SOL   704     -47.524 -60.652  23.313  1.00  0.00           H
ATOM   2764  HW2 SOL   704     -48.662 -60.311  24.251  1.00  0.00           H
ATOM   2765  OW  SOL   705     -57.384 -19.962 -13.639  1.00  0.00           O
ATOM   2766  HW1 SOL   705     -58.037 -19.665 -13.013  1.00  0.00           H
ATOM   2767  HW2 SOL   705     -56.786 -19.220 -13.734  1.00  0.00           H
ATOM   2768  OW  SOL   706      -1.926 -68.435 -25.530  1.00  0.00           O
ATOM   2769  HW1 SOL   706      -2.049 -67.548 -25.208  1.00  0.00           H
ATOM   2770  HW2 SOL   706      -2.289 -68.988 -24.842  1.00  0.00           H
ATOM   2771  OW  SOL   707       2.951 -23.236   5.321  1.00  0.00           O
ATOM   2772  HW1 SOL   707       2.106 -23.564   5.639  1.00  0.00           H
ATOM   2773  HW2 SOL   707       3.419 -24.015   5.037  1.00  0.00           H
ATOM   2774  OW  SOL   708     -61.989 -17.685  -2.283  1.00  0.00           O
ATOM   2775  HW1 SOL   708     -61.607 -18.570  -2.213  1.00  0.00           H
ATOM   2776  HW2 SOL   708     -62.169 -17.572  -3.209  1.00  0.00           H
ATOM   2777  OW  SOL   709      -9.828 -36.122 -15.681  1.00  0.00           O
ATOM   2778  HW1 SOL   709      -9.102 -35.502 -15.783  1.00  0.00           H
ATOM   2779  HW2 SOL   709      -9.886 -36.270 -14.728  1.00  0.00           H
ATOM   2780  OW  SOL   710       1.629   0.654  -8.005  1.00  0.00           O
ATOM   2781  HW1 SOL   710       1.104  -0.141  -8.143  1.00  0.00           H
ATOM   2782  HW2 SOL   710       1.176   1.119  -7.299  1.00  0.00           H
ATOM   2783  OW  SOL   711     -17.448 -11.845 -16.324  1.00  0.00           O
ATOM   2784  HW1 SOL   711     -16.561 -11.609 -16.057  1.00  0.00           H
ATOM   2785  HW2 SOL   711     -17.452 -12.809 -16.330  1.00  0.00           H
ATOM   2786  OW  SOL   712     -11.984 -60.965   6.323  1.00  0.00           O
ATOM   2787  HW1 SOL   712     -11.592 -60.102   6.184  1.00  0.00           H
ATOM   2788  HW2 SOL   712     -11.275 -61.487   6.696  1.00  0.00           H
ATOM   2789  OW  SOL   713     -46.017 -19.495 -12.894  1.00  0.00           O
ATOM   2790  HW1 SOL   713     -45.792 -20.415 -13.066  1.00  0.00           H
ATOM   2791  HW2 SOL   713     -45.191 -19.079 -12.656  1.00  0.00           H
ATOM   2792  OW  SOL   714      -3.657  -9.764  14.373  1.00  0.00           O
ATOM   2793  HW1 SOL   714      -3.884 -10.455  13.761  1.00  0.00           H
ATOM   2794  HW2 SOL   714      -3.589  -8.977  13.838  1.00  0.00           H
ATOM   2795  OW  SOL   715     -65.469 -21.307   4.297  1.00  0.00           O
ATOM   2796  HW1 SOL   715     -64.867 -21.593   3.601  1.00  0.00           H
ATOM   2797  HW2 SOL   715       6.786 -17.776   4.808  1.00  0.00           H
ATOM   2798  OW  SOL   716      -0.004 -25.447 -11.675  1.00  0.00           O
ATOM   2799  HW1 SOL   716       0.551 -24.663 -11.658  1.00  0.00           H
ATOM   2800  HW2 SOL   716       0.554 -26.136 -11.333  1.00  0.00           H
ATOM   2801  OW  SOL   717     -24.251  -5.470  -2.034  1.00  0.00           O
ATOM   2802  HW1 SOL   717     -24.798  -4.956  -2.637  1.00  0.00           H
ATOM   2803  HW2 SOL   717     -24.683  -6.322  -1.974  1.00  0.00           H
ATOM   2804  OW  SOL   718     -42.637 -57.315  23.102  1.00  0.00           O
ATOM   2805  HW1 SOL   718     -42.240 -58.149  23.345  1.00  0.00           H
ATOM   2806  HW2 SOL   718     -43.206 -57.090  23.844  1.00  0.00           H
ATOM   2807  OW  SOL   719     -12.340 -40.907   7.513  1.00  0.00           O
ATOM   2808  HW1 SOL   719     -11.543 -41.367   7.759  1.00  0.00           H
ATOM   2809  HW2 SOL   719     -12.085 -40.367   6.754  1.00  0.00           H
ATOM   2810  OW  SOL   720     -12.773 -10.587 -22.296  1.00  0.00           O
ATOM   2811  HW1 SOL   720     -13.553 -11.139 -22.210  1.00  0.00           H
ATOM   2812  HW2 SOL   720     -12.116 -11.158 -22.688  1.00  0.00           H
ATOM   2813  OW  SOL   721       8.636 -65.879 -18.135  1.00  0.00           O
ATOM   2814  HW1 SOL   721       8.596 -66.491 -18.872  1.00  0.00           H
ATOM   2815  HW2 SOL   721       9.555 -65.860 -17.890  1.00  0.00           H
ATOM   2816  OW  SOL   722     -44.983 -69.267 -26.690  1.00  0.00           O
ATOM   2817  HW1 SOL   722     -44.836 -69.660 -25.831  1.00  0.00           H
ATOM   2818  HW2 SOL   722     -45.892 -68.961 -26.655  1.00  0.00           H
ATOM   2819  OW  SOL   723     -33.215 -57.594 -14.737  1.00  0.00           O
ATOM   2820  HW1 SOL   723     -33.231 -58.112 -13.936  1.00  0.00           H
ATOM   2821  HW2 SOL   723     -33.456 -58.210 -15.425  1.00  0.00           H
ATOM   2822  OW  SOL   724     -14.377 -32.069   3.561  1.00  0.00           O
ATOM   2823  HW1 SOL   724     -14.646 -31.194   3.270  1.00  0.00           H
ATOM   2824  HW2 SOL   724     -15.011 -32.664   3.163  1.00  0.00           H
ATOM   2825  OW  SOL   725     -56.248 -51.179  17.633  1.00  0.00           O
ATOM   2826  HW1 SOL   725     -55.738 -51.425  18.402  1.00  0.00           H
ATOM   2827  HW2 SOL   725     -55.987 -51.797  16.957  1.00  0.00           H
ATOM   2828  OW  SOL   726     -28.118 -15.390   7.396  1.00  0.00           O
ATOM   2829  HW1 SOL   726     -28.631 -15.615   8.173  1.00  0.00           H
ATOM   2830  HW2 SOL   726     -28.770 -15.297   6.698  1.00  0.00           H
ATOM   2831  OW  SOL   727      -1.084 -55.625 -19.416  1.00  0.00           O
ATOM   2832  HW1 SOL   727      -1.509 -55.284 -20.199  1.00  0.00           H
ATOM   2833  HW2 SOL   727      -0.148 -55.502 -19.566  1.00  0.00           H
ATOM   2834  OW  SOL   728     -48.858  -4.241  21.406  1.00  0.00           O
ATOM   2835  HW1 SOL   728     -49.596  -4.369  22.018  1.00  0.00           H
ATOM   2836  HW2 SOL   728     -48.582  -3.331  21.560  1.00  0.00           H
ATOM   2837  OW  SOL   729       5.820 -24.558   1.046  1.00  0.00           O
ATOM   2838  HW1 SOL   729       5.142 -25.156   1.340  1.00  0.00           H
ATOM   2839  HW2 SOL   729       5.390 -23.698   1.015  1.00  0.00           H
ATOM   2840  OW  SOL   730     -21.758 -38.694  -3.819  1.00  0.00           O
ATOM   2841  HW1 SOL   730     -21.118 -38.005  -3.637  1.00  0.00           H
ATOM   2842  HW2 SOL   730     -22.032 -38.538  -4.722  1.00  0.00           H
ATOM   2843  OW  SOL   731     -26.991 -70.233  -0.343  1.00  0.00           O
ATOM   2844  HW1 SOL   731     -27.787 -70.079  -0.848  1.00  0.00           H
ATOM   2845  HW2 SOL   731     -27.264 -70.792   0.375  1.00  0.00           H
ATOM   2846  OW  SOL   732     -64.526 -18.704   4.120  1.00  0.00           O
ATOM   2847  HW1 SOL   732     -64.443 -18.522   5.053  1.00  0.00           H
ATOM   2848  HW2 SOL   732     -64.937 -19.568   4.079  1.00  0.00           H
ATOM   2849  OW  SOL   733     -37.148 -43.221  24.156  1.00  0.00           O
ATOM   2850  HW1 SOL   733     -36.519 -42.734  24.697  1.00  0.00           H
ATOM   2851  HW2 SOL   733     -36.633 -43.942  23.786  1.00  0.00           H
ATOM   2852  OW  SOL   734     -29.375  -1.341  17.220  1.00  0.00           O
ATOM   2853  HW1 SOL   734     -29.003  -1.439  16.345  1.00  0.00           H
ATOM   2854  HW2 SOL   734     -28.888  -0.633  17.614  1.00  0.00           H
ATOM   2855  OW  SOL   735     -16.836  -7.002  12.516  1.00  0.00           O
ATOM   2856  HW1 SOL   735     -16.722  -7.955  12.612  1.00  0.00           H
ATOM   2857  HW2 SOL   735     -17.774  -6.889  12.390  1.00  0.00           H
ATOM   2858  OW  SOL   736     -42.469 -45.576  13.184  1.00  0.00           O
ATOM   2859  HW1 SOL   736     -42.931 -45.101  13.871  1.00  0.00           H
ATOM   2860  HW2 SOL   736     -41.573 -45.684  13.522  1.00  0.00           H
ATOM   2861  OW  SOL   737     -66.157  -7.139  25.499  1.00  0.00           O
ATOM   2862  HW1 SOL   737     -65.910  -7.851  26.090  1.00  0.00           H
ATOM   2863  HW2 SOL   737       6.165  -3.326  25.365  1.00  0.00           H
ATOM   2864  OW  SOL   738     -34.000 -71.588 -22.171  1.00  0.00           O
ATOM   2865  HW1 SOL   738     -38.690   0.655 -18.595  1.00  0.00           H
ATOM   2866  HW2 SOL   738     -38.608   0.977 -17.123  1.00  0.00           H
ATOM   2867  OW  SOL   739     -39.323 -24.897  -6.934  1.00  0.00           O
ATOM   2868  HW1 SOL   739     -38.406 -24.636  -7.056  1.00  0.00           H
ATOM   2869  HW2 SOL   739     -39.665 -24.262  -6.297  1.00  0.00           H
ATOM   2870  OW  SOL   740     -35.048 -12.499  -9.007  1.00  0.00           O
ATOM   2871  HW1 SOL   740     -35.145 -11.756  -8.413  1.00  0.00           H
ATOM   2872  HW2 SOL   740     -35.664 -12.323  -9.720  1.00  0.00           H
ATOM   2873  OW  SOL   741     -59.114 -16.845   1.020  1.00  0.00           O
ATOM   2874  HW1 SOL   741     -58.552 -17.512   0.613  1.00  0.00           H
ATOM   2875  HW2 SOL   741     -59.545 -16.416   0.282  1.00  0.00           H
ATOM   2876  OW  SOL   742     -25.983 -33.906 -17.329  1.00  0.00           O
ATOM   2877  HW1 SOL   742     -25.111 -33.777 -16.948  1.00  0.00           H
ATOM   2878  HW2 SOL   742     -26.533 -34.182 -16.585  1.00  0.00           H
ATOM   2879  OW  SOL   743      -8.933 -34.191  12.280  1.00  0.00           O
ATOM   2880  HW1 SOL   743      -8.971 -34.472  11.362  1.00  0.00           H
ATOM   2881  HW2 SOL   743      -8.218 -33.559  12.299  1.00  0.00           H
ATOM   2882  OW  SOL   744     -49.975 -41.549   4.338  1.00  0.00           O
ATOM   2883  HW1 SOL   744     -50.108 -40.687   4.748  1.00  0.00           H
ATOM   2884  HW2 SOL   744     -50.274 -42.166   5.002  1.00  0.00           H
ATOM   2885  OW  SOL   745      -1.096 -23.037  15.706  1.00  0.00           O
ATOM   2886  HW1 SOL   745      -0.187 -22.845  15.911  1.00  0.00           H
ATOM   2887  HW2 SOL   745      -1.272 -23.856  16.159  1.00  0.00           H
ATOM   2888  OW  SOL   746     -41.911 -24.468 -16.283  1.00  0.00           O
ATOM   2889  HW1 SOL   746     -42.579 -24.102 -16.865  1.00  0.00           H
ATOM   2890  HW2 SOL   746     -41.816 -25.379 -16.576  1.00  0.00           H
ATOM   2891  OW  SOL   747      -4.296 -52.976  14.543  1.00  0.00           O
ATOM   2892  HW1 SOL   747      -4.412 -52.037  14.688  1.00  0.00           H
ATOM   2893  HW2 SOL   747      -3.942 -53.304  15.377  1.00  0.00           H
ATOM   2894  OW  SOL   748     -12.469 -10.231 -12.338  1.00  0.00           O
ATOM   2895  HW1 SOL   748     -13.372  -9.998 -12.578  1.00  0.00           H
ATOM   2896  HW2 SOL   748     -12.571 -10.965 -11.719  1.00  0.00           H
ATOM   2897  OW  SOL   749     -26.159 -17.774 -15.043  1.00  0.00           O
ATOM   2898  HW1 SOL   749     -26.520 -16.927 -14.785  1.00  0.00           H
ATOM   2899  HW2 SOL   749     -26.895 -18.381 -15.010  1.00  0.00           H
ATOM   2900  OW  SOL   750     -62.264 -15.915   4.159  1.00  0.00           O
ATOM   2901  HW1 SOL   750     -61.700 -16.616   3.820  1.00  0.00           H
ATOM   2902  HW2 SOL   750     -61.687 -15.393   4.722  1.00  0.00           H
ATOM   2903  OW  SOL   751     -54.309  -8.322  -7.776  1.00  0.00           O
ATOM   2904  HW1 SOL   751     -54.541  -7.545  -8.273  1.00  0.00           H
ATOM   2905  HW2 SOL   751     -53.903  -7.994  -6.975  1.00  0.00           H
ATOM   2906  OW  SOL   752     -24.769  -4.540  12.102  1.00  0.00           O
ATOM   2907  HW1 SOL   752     -25.244  -5.066  12.741  1.00  0.00           H
ATOM   2908  HW2 SOL   752     -25.247  -3.723  12.058  1.00  0.00           H
ATOM   2909  OW  SOL   753       2.715  -6.827  -6.982  1.00  0.00           O
ATOM   2910  HW1 SOL   753       2.011  -6.380  -7.440  1.00  0.00           H
ATOM   2911  HW2 SOL   753       3.424  -6.879  -7.624  1.00  0.00           H
ATOM   2912  OW  SOL   754     -50.085 -35.974 -15.694  1.00  0.00           O
ATOM   2913  HW1 SOL   754     -49.703 -35.252 -16.182  1.00  0.00           H
ATOM   2914  HW2 SOL   754     -50.594 -35.562 -15.001  1.00  0.00           H
ATOM   2915  OW  SOL   755      -9.592  -5.753  27.037  1.00  0.00           O
ATOM   2916  HW1 SOL   755     -10.226  -5.781  27.744  1.00  0.00           H
ATOM   2917  HW2 SOL   755     -10.060  -5.367  26.306  1.00  0.00           H
ATOM   2918  OW  SOL   756       6.355 -52.672  11.330  1.00  0.00           O
ATOM   2919  HW1 SOL   756       5.495 -52.902  11.655  1.00  0.00           H
ATOM   2920  HW2 SOL   756       6.381 -53.021  10.439  1.00  0.00           H
ATOM   2921  OW  SOL   757      -7.002 -56.741 -20.472  1.00  0.00           O
ATOM   2922  HW1 SOL   757      -7.865 -56.393 -20.254  1.00  0.00           H
ATOM   2923  HW2 SOL   757      -7.179 -57.649 -20.735  1.00  0.00           H
ATOM   2924  OW  SOL   758     -50.081 -25.446   5.300  1.00  0.00           O
ATOM   2925  HW1 SOL   758     -50.031 -24.993   4.455  1.00  0.00           H
ATOM   2926  HW2 SOL   758     -49.503 -24.934   5.872  1.00  0.00           H
ATOM   2927  OW  SOL   759       7.601 -55.513  -8.263  1.00  0.00           O
ATOM   2928  HW1 SOL   759       7.189 -55.755  -7.437  1.00  0.00           H
ATOM   2929  HW2 SOL   759       7.418 -54.585  -8.360  1.00  0.00           H
ATOM   2930  OW  SOL   760     -56.580 -50.722 -16.369  1.00  0.00           O
ATOM   2931  HW1 SOL   760     -57.497 -50.462 -16.397  1.00  0.00           H
ATOM   2932  HW2 SOL   760     -56.596 -51.678 -16.334  1.00  0.00           H
ATOM   2933  OW  SOL   761      -8.173 -68.043  14.410  1.00  0.00           O
ATOM   2934  HW1 SOL   761      -7.938 -67.514  13.650  1.00  0.00           H
ATOM   2935  HW2 SOL   761      -8.952 -67.597  14.764  1.00  0.00           H
ATOM   2936  OW  SOL   762       3.952 -15.477  -7.800  1.00  0.00           O
ATOM   2937  HW1 SOL   762       4.469 -16.261  -7.954  1.00  0.00           H
ATOM   2938  HW2 SOL   762       4.564 -14.852  -7.401  1.00  0.00           H
ATOM   2939  OW  SOL   763       0.083 -36.494 -22.191  1.00  0.00           O
ATOM   2940  HW1 SOL   763       0.188 -37.438 -22.236  1.00  0.00           H
ATOM   2941  HW2 SOL   763       0.225 -36.278 -21.277  1.00  0.00           H
ATOM   2942  OW  SOL   764       7.258 -61.882  -3.764  1.00  0.00           O
ATOM   2943  HW1 SOL   764       7.982 -62.164  -3.207  1.00  0.00           H
ATOM   2944  HW2 SOL   764       6.475 -62.088  -3.248  1.00  0.00           H
ATOM   2945  OW  SOL   765       2.357 -28.548   8.277  1.00  0.00           O
ATOM   2946  HW1 SOL   765       2.874 -29.333   8.143  1.00  0.00           H
ATOM   2947  HW2 SOL   765       2.354 -28.422   9.225  1.00  0.00           H
ATOM   2948  OW  SOL   766     -28.385  -1.195   4.040  1.00  0.00           O
ATOM   2949  HW1 SOL   766     -27.455  -0.991   4.045  1.00  0.00           H
ATOM   2950  HW2 SOL   766     -28.590  -1.355   3.119  1.00  0.00           H
ATOM   2951  OW  SOL   767     -56.327 -15.074  -8.775  1.00  0.00           O
ATOM   2952  HW1 SOL   767     -55.620 -14.452  -8.947  1.00  0.00           H
ATOM   2953  HW2 SOL   767     -56.047 -15.876  -9.201  1.00  0.00           H
ATOM   2954  OW  SOL   768       0.460 -32.778   6.473  1.00  0.00           O
ATOM   2955  HW1 SOL   768       0.568 -33.183   7.341  1.00  0.00           H
ATOM   2956  HW2 SOL   768      -0.124 -33.367   6.006  1.00  0.00           H
ATOM   2957  OW  SOL   769       7.791 -31.918 -17.554  1.00  0.00           O
ATOM   2958  HW1 SOL   769     -64.312 -35.638 -18.125  1.00  0.00           H
ATOM   2959  HW2 SOL   769       7.111 -31.242 -17.607  1.00  0.00           H
ATOM   2960  OW  SOL   770      -5.883 -54.638  -5.201  1.00  0.00           O
ATOM   2961  HW1 SOL   770      -6.438 -54.288  -4.511  1.00  0.00           H
ATOM   2962  HW2 SOL   770      -5.115 -54.061  -5.205  1.00  0.00           H
ATOM   2963  OW  SOL   771      -7.700 -44.247   6.073  1.00  0.00           O
ATOM   2964  HW1 SOL   771      -7.606 -45.193   6.219  1.00  0.00           H
ATOM   2965  HW2 SOL   771      -8.523 -44.166   5.594  1.00  0.00           H
ATOM   2966  OW  SOL   772     -39.657 -28.662 -17.490  1.00  0.00           O
ATOM   2967  HW1 SOL   772     -39.281 -28.831 -18.350  1.00  0.00           H
ATOM   2968  HW2 SOL   772     -40.438 -28.136 -17.663  1.00  0.00           H
ATOM   2969  OW  SOL   773     -57.835 -32.827   0.359  1.00  0.00           O
ATOM   2970  HW1 SOL   773     -57.186 -33.073  -0.284  1.00  0.00           H
ATOM   2971  HW2 SOL   773     -58.105 -31.945   0.109  1.00  0.00           H
ATOM   2972  OW  SOL   774      -7.259  -8.063 -16.312  1.00  0.00           O
ATOM   2973  HW1 SOL   774      -7.227  -8.702 -17.020  1.00  0.00           H
ATOM   2974  HW2 SOL   774      -6.406  -8.128 -15.892  1.00  0.00           H
ATOM   2975  OW  SOL   775      -9.183 -38.849  15.015  1.00  0.00           O
ATOM   2976  HW1 SOL   775      -9.184 -38.064  14.459  1.00  0.00           H
ATOM   2977  HW2 SOL   775      -9.526 -38.546  15.853  1.00  0.00           H
ATOM   2978  OW  SOL   776     -13.402 -54.418 -22.842  1.00  0.00           O
ATOM   2979  HW1 SOL   776     -13.554 -53.493 -23.040  1.00  0.00           H
ATOM   2980  HW2 SOL   776     -13.640 -54.877 -23.651  1.00  0.00           H
ATOM   2981  OW  SOL   777       0.985 -61.011  -9.544  1.00  0.00           O
ATOM   2982  HW1 SOL   777       1.575 -60.418 -10.009  1.00  0.00           H
ATOM   2983  HW2 SOL   777       0.270 -60.458  -9.244  1.00  0.00           H
ATOM   2984  OW  SOL   778     -49.617 -37.578  13.955  1.00  0.00           O
ATOM   2985  HW1 SOL   778     -49.982 -38.324  13.479  1.00  0.00           H
ATOM   2986  HW2 SOL   778     -48.869 -37.933  14.427  1.00  0.00           H
ATOM   2987  OW  SOL   779     -18.114 -68.292 -22.078  1.00  0.00           O
ATOM   2988  HW1 SOL   779     -18.351 -69.215 -22.143  1.00  0.00           H
ATOM   2989  HW2 SOL   779     -18.799 -67.832 -22.565  1.00  0.00           H
ATOM   2990  OW  SOL   780     -24.738 -22.425 -19.605  1.00  0.00           O
ATOM   2991  HW1 SOL   780     -25.583 -22.744 -19.265  1.00  0.00           H
ATOM   2992  HW2 SOL   780     -24.220 -23.219 -19.749  1.00  0.00           H
ATOM   2993  OW  SOL   781     -10.051 -15.686 -12.215  1.00  0.00           O
ATOM   2994  HW1 SOL   781      -9.186 -16.085 -12.245  1.00  0.00           H
ATOM   2995  HW2 SOL   781     -10.069 -15.101 -12.972  1.00  0.00           H
ATOM   2996  OW  SOL   782     -58.182  -9.232  -2.002  1.00  0.00           O
ATOM   2997  HW1 SOL   782     -57.636 -10.017  -1.925  1.00  0.00           H
ATOM   2998  HW2 SOL   782     -58.804  -9.300  -1.277  1.00  0.00           H
ATOM   2999  OW  SOL   783      -1.154 -31.789 -17.165  1.00  0.00           O
ATOM   3000  HW1 SOL   783      -1.726 -31.520 -17.882  1.00  0.00           H
ATOM   3001  HW2 SOL   783      -1.476 -32.655 -16.916  1.00  0.00           H
ATOM   3002  OW  SOL   784       7.908 -43.857   7.058  1.00  0.00           O
ATOM   3003  HW1 SOL   784       7.873 -44.063   7.987  1.00  0.00           H
ATOM   3004  HW2 SOL   784       8.623 -43.219   6.977  1.00  0.00           H
ATOM   3005  OW  SOL   785     -37.247 -24.897  -4.333  1.00  0.00           O
ATOM   3006  HW1 SOL   785     -36.722 -24.536  -3.619  1.00  0.00           H
ATOM   3007  HW2 SOL   785     -36.885 -25.770  -4.482  1.00  0.00           H
ATOM   3008  OW  SOL   786       1.705 -38.625  19.160  1.00  0.00           O
ATOM   3009  HW1 SOL   786       1.815 -37.712  18.923  1.00  0.00           H
ATOM   3010  HW2 SOL   786       1.529 -38.620  20.102  1.00  0.00           H
ATOM   3011  OW  SOL   787      -6.841 -65.841 -13.886  1.00  0.00           O
ATOM   3012  HW1 SOL   787      -6.190 -66.491 -14.132  1.00  0.00           H
ATOM   3013  HW2 SOL   787      -7.546 -66.338 -13.466  1.00  0.00           H
ATOM   3014  OW  SOL   788     -25.279 -63.088  -0.555  1.00  0.00           O
ATOM   3015  HW1 SOL   788     -25.273 -62.171  -0.261  1.00  0.00           H
ATOM   3016  HW2 SOL   788     -24.765 -63.557   0.101  1.00  0.00           H
ATOM   3017  OW  SOL   789     -56.179 -44.911   6.968  1.00  0.00           O
ATOM   3018  HW1 SOL   789     -55.238 -45.066   6.952  1.00  0.00           H
ATOM   3019  HW2 SOL   789     -56.290 -44.092   7.435  1.00  0.00           H
ATOM   3020  OW  SOL   790     -21.569 -11.809  -9.975  1.00  0.00           O
ATOM   3021  HW1 SOL   790     -21.037 -12.087 -10.710  1.00  0.00           H
ATOM   3022  HW2 SOL   790     -22.097 -12.575  -9.750  1.00  0.00           H
ATOM   3023  OW  SOL   791      -8.430 -17.352  22.302  1.00  0.00           O
ATOM   3024  HW1 SOL   791      -8.741 -17.933  23.009  1.00  0.00           H
ATOM   3025  HW2 SOL   791      -9.224 -16.919  21.994  1.00  0.00           H
ATOM   3026  OW  SOL   792     -18.482 -71.367  -6.191  1.00  0.00           O
ATOM   3027  HW1 SOL   792     -22.581   0.699  -2.583  1.00  0.00           H
ATOM   3028  HW2 SOL   792     -19.413 -71.404  -5.965  1.00  0.00           H
ATOM   3029  OW  SOL   793     -22.752 -69.402  13.362  1.00  0.00           O
ATOM   3030  HW1 SOL   793     -23.451 -68.753  13.397  1.00  0.00           H
ATOM   3031  HW2 SOL   793     -22.456 -69.393  12.452  1.00  0.00           H
ATOM   3032  OW  SOL   794       5.486 -38.007   5.485  1.00  0.00           O
ATOM   3033  HW1 SOL   794       4.897 -38.684   5.144  1.00  0.00           H
ATOM   3034  HW2 SOL   794       4.960 -37.217   5.509  1.00  0.00           H
ATOM   3035  OW  SOL   795     -23.767 -23.667 -11.710  1.00  0.00           O
ATOM   3036  HW1 SOL   795     -24.607 -23.561 -11.256  1.00  0.00           H
ATOM   3037  HW2 SOL   795     -23.996 -23.747 -12.637  1.00  0.00           H
ATOM   3038  OW  SOL   796     -34.948 -32.504   8.286  1.00  0.00           O
ATOM   3039  HW1 SOL   796     -34.002 -32.414   8.365  1.00  0.00           H
ATOM   3040  HW2 SOL   796     -35.133 -32.312   7.365  1.00  0.00           H
ATOM   3041  OW  SOL   797     -31.926 -57.836  22.576  1.00  0.00           O
ATOM   3042  HW1 SOL   797     -32.832 -57.570  22.448  1.00  0.00           H
ATOM   3043  HW2 SOL   797     -31.881 -58.738  22.253  1.00  0.00           H
ATOM   3044  OW  SOL   798      -8.368 -33.328   2.576  1.00  0.00           O
ATOM   3045  HW1 SOL   798      -8.574 -34.253   2.411  1.00  0.00           H
ATOM   3046  HW2 SOL   798      -8.105 -33.305   3.499  1.00  0.00           H
ATOM   3047  OW  SOL   799     -11.779 -19.517  22.005  1.00  0.00           O
ATOM   3048  HW1 SOL   799     -11.075 -19.453  22.652  1.00  0.00           H
ATOM   3049  HW2 SOL   799     -12.025 -20.445  22.011  1.00  0.00           H
ATOM   3050  OW  SOL   800       1.698  -5.420  -3.348  1.00  0.00           O
ATOM   3051  HW1 SOL   800       2.120  -5.355  -2.492  1.00  0.00           H
ATOM   3052  HW2 SOL   800       0.980  -4.782  -3.314  1.00  0.00           H
ATOM   3053  OW  SOL   801       7.266 -32.630  -1.580  1.00  0.00           O
ATOM   3054  HW1 SOL   801       6.612 -32.827  -0.912  1.00  0.00           H
ATOM   3055  HW2 SOL   801       7.351 -31.673  -1.564  1.00  0.00           H
ATOM   3056  OW  SOL   802     -64.714  -8.735  -3.116  1.00  0.00           O
ATOM   3057  HW1 SOL   802     -65.376  -9.410  -3.208  1.00  0.00           H
ATOM   3058  HW2 SOL   802     -64.066  -9.103  -2.514  1.00  0.00           H
ATOM   3059  OW  SOL   803     -65.662 -16.951 -15.225  1.00  0.00           O
ATOM   3060  HW1 SOL   803     -65.043 -16.218 -15.130  1.00  0.00           H
ATOM   3061  HW2 SOL   803       6.527 -12.511 -14.181  1.00  0.00           H
ATOM   3062  OW  SOL   804      -8.002 -69.044   4.977  1.00  0.00           O
ATOM   3063  HW1 SOL   804      -7.416 -68.499   5.511  1.00  0.00           H
ATOM   3064  HW2 SOL   804      -8.880 -68.790   5.259  1.00  0.00           H
ATOM   3065  OW  SOL   805      -5.975 -11.273 -23.365  1.00  0.00           O
ATOM   3066  HW1 SOL   805      -5.016 -11.214 -23.429  1.00  0.00           H
ATOM   3067  HW2 SOL   805      -6.182 -12.149 -23.697  1.00  0.00           H
ATOM   3068  OW  SOL   806     -15.409 -21.946 -15.199  1.00  0.00           O
ATOM   3069  HW1 SOL   806     -16.072 -21.628 -14.592  1.00  0.00           H
ATOM   3070  HW2 SOL   806     -14.605 -21.493 -14.930  1.00  0.00           H
ATOM   3071  OW  SOL   807     -10.234  -0.850  16.190  1.00  0.00           O
ATOM   3072  HW1 SOL   807     -10.283  -0.939  15.243  1.00  0.00           H
ATOM   3073  HW2 SOL   807      -9.654  -1.565  16.471  1.00  0.00           H
ATOM   3074  OW  SOL   808     -28.162 -48.804  22.871  1.00  0.00           O
ATOM   3075  HW1 SOL   808     -27.390 -48.349  23.230  1.00  0.00           H
ATOM   3076  HW2 SOL   808     -28.289 -48.411  22.011  1.00  0.00           H
ATOM   3077  OW  SOL   809      -6.150 -61.597   3.681  1.00  0.00           O
ATOM   3078  HW1 SOL   809      -6.237 -60.745   3.259  1.00  0.00           H
ATOM   3079  HW2 SOL   809      -6.996 -61.751   4.110  1.00  0.00           H
ATOM   3080  OW  SOL   810       6.650 -15.624  11.032  1.00  0.00           O
ATOM   3081  HW1 SOL   810       6.606 -14.932  11.683  1.00  0.00           H
ATOM   3082  HW2 SOL   810     -65.545 -20.384  10.831  1.00  0.00           H
ATOM   3083  OW  SOL   811     -11.139 -21.551 -23.647  1.00  0.00           O
ATOM   3084  HW1 SOL   811     -10.414 -22.004 -23.230  1.00  0.00           H
ATOM   3085  HW2 SOL   811     -11.636 -21.170 -22.925  1.00  0.00           H
ATOM   3086  OW  SOL   812     -42.155 -52.820  10.893  1.00  0.00           O
ATOM   3087  HW1 SOL   812     -41.858 -53.373  10.161  1.00  0.00           H
ATOM   3088  HW2 SOL   812     -41.483 -52.144  10.984  1.00  0.00           H
ATOM   3089  OW  SOL   813     -39.463 -69.069 -19.348  1.00  0.00           O
ATOM   3090  HW1 SOL   813     -38.973 -68.417 -18.848  1.00  0.00           H
ATOM   3091  HW2 SOL   813     -38.788 -69.619 -19.749  1.00  0.00           H
ATOM   3092  OW  SOL   814     -25.179 -44.906  23.867  1.00  0.00           O
ATOM   3093  HW1 SOL   814     -25.645 -44.152  24.240  1.00  0.00           H
ATOM   3094  HW2 SOL   814     -24.250 -44.697  23.963  1.00  0.00           H
ATOM   3095  OW  SOL   815     -42.951 -11.851 -14.635  1.00  0.00           O
ATOM   3096  HW1 SOL   815     -43.128 -12.161 -15.525  1.00  0.00           H
ATOM   3097  HW2 SOL   815     -43.235 -10.934 -14.643  1.00  0.00           H
ATOM   3098  OW  SOL   816      -4.746 -45.756  -6.346  1.00  0.00           O
ATOM   3099  HW1 SOL   816      -4.381 -45.555  -7.204  1.00  0.00           H
ATOM   3100  HW2 SOL   816      -3.994 -45.836  -5.767  1.00  0.00           H
ATOM   3101  OW  SOL   817     -38.084 -44.255   8.106  1.00  0.00           O
ATOM   3102  HW1 SOL   817     -38.209 -43.300   8.121  1.00  0.00           H
ATOM   3103  HW2 SOL   817     -38.868 -44.606   8.534  1.00  0.00           H
ATOM   3104  OW  SOL   818      -0.290 -16.269  15.039  1.00  0.00           O
ATOM   3105  HW1 SOL   818      -0.518 -15.555  14.438  1.00  0.00           H
ATOM   3106  HW2 SOL   818      -0.103 -17.018  14.465  1.00  0.00           H
ATOM   3107  OW  SOL   819     -21.749  -7.087 -14.790  1.00  0.00           O
ATOM   3108  HW1 SOL   819     -20.812  -7.044 -14.595  1.00  0.00           H
ATOM   3109  HW2 SOL   819     -21.999  -7.987 -14.573  1.00  0.00           H
ATOM   3110  OW  SOL   820     -59.432 -39.287 -13.783  1.00  0.00           O
ATOM   3111  HW1 SOL   820     -59.967 -38.649 -14.249  1.00  0.00           H
ATOM   3112  HW2 SOL   820     -59.579 -39.098 -12.861  1.00  0.00           H
ATOM   3113  OW  SOL   821     -10.891 -34.914   8.746  1.00  0.00           O
ATOM   3114  HW1 SOL   821     -11.361 -35.019   9.570  1.00  0.00           H
ATOM   3115  HW2 SOL   821     -11.359 -34.222   8.284  1.00  0.00           H
ATOM   3116  OW  SOL   822       0.926 -12.719  -7.520  1.00  0.00           O
ATOM   3117  HW1 SOL   822       0.027 -12.420  -7.535  1.00  0.00           H
ATOM   3118  HW2 SOL   822       1.450 -11.935  -7.372  1.00  0.00           H
ATOM   3119  OW  SOL   823     -41.471  -2.015   2.788  1.00  0.00           O
ATOM   3120  HW1 SOL   823     -40.924  -1.868   2.017  1.00  0.00           H
ATOM   3121  HW2 SOL   823     -40.858  -1.971   3.524  1.00  0.00           H
ATOM   3122  OW  SOL   824      -9.979 -50.824  -8.309  1.00  0.00           O
ATOM   3123  HW1 SOL   824      -9.783 -49.898  -8.155  1.00  0.00           H
ATOM   3124  HW2 SOL   824     -10.307 -51.132  -7.467  1.00  0.00           H
ATOM   3125  OW  SOL   825       0.375  -1.865  -8.566  1.00  0.00           O
ATOM   3126  HW1 SOL   825       0.106  -2.714  -8.896  1.00  0.00           H
ATOM   3127  HW2 SOL   825       0.781  -2.051  -7.714  1.00  0.00           H
ATOM   3128  OW  SOL   826      -4.383 -11.741  12.593  1.00  0.00           O
ATOM   3129  HW1 SOL   826      -3.836 -12.500  12.391  1.00  0.00           H
ATOM   3130  HW2 SOL   826      -4.599 -11.363  11.743  1.00  0.00           H
ATOM   3131  OW  SOL   827     -29.737 -65.206 -25.884  1.00  0.00           O
ATOM   3132  HW1 SOL   827     -29.824 -65.147 -26.833  1.00  0.00           H
ATOM   3133  HW2 SOL   827     -29.997 -66.107 -25.667  1.00  0.00           H
ATOM   3134  OW  SOL   828     -38.244 -63.316 -25.312  1.00  0.00           O
ATOM   3135  HW1 SOL   828     -37.449 -63.261 -24.775  1.00  0.00           H
ATOM   3136  HW2 SOL   828     -38.814 -63.909 -24.827  1.00  0.00           H
ATOM   3137  OW  SOL   829      -6.718 -33.577  -2.402  1.00  0.00           O
ATOM   3138  HW1 SOL   829      -7.466 -34.162  -2.228  1.00  0.00           H
ATOM   3139  HW2 SOL   829      -6.547 -33.153  -1.565  1.00  0.00           H
ATOM   3140  OW  SOL   830     -52.992 -38.597  -3.084  1.00  0.00           O
ATOM   3141  HW1 SOL   830     -53.927 -38.553  -2.884  1.00  0.00           H
ATOM   3142  HW2 SOL   830     -52.892 -39.394  -3.601  1.00  0.00           H
ATOM   3143  OW  SOL   831     -18.408  -5.434  22.869  1.00  0.00           O
ATOM   3144  HW1 SOL   831     -18.847  -6.090  22.329  1.00  0.00           H
ATOM   3145  HW2 SOL   831     -18.745  -4.593  22.566  1.00  0.00           H
ATOM   3146  OW  SOL   832     -26.593 -57.199  21.088  1.00  0.00           O
ATOM   3147  HW1 SOL   832     -26.546 -57.211  20.135  1.00  0.00           H
ATOM   3148  HW2 SOL   832     -27.519 -57.334  21.287  1.00  0.00           H
ATOM   3149  OW  SOL   833      -1.325 -21.163  20.382  1.00  0.00           O
ATOM   3150  HW1 SOL   833      -2.205 -20.876  20.616  1.00  0.00           H
ATOM   3151  HW2 SOL   833      -0.816 -21.049  21.191  1.00  0.00           H
ATOM   3152  OW  SOL   834      -5.511 -34.167  21.739  1.00  0.00           O
ATOM   3153  HW1 SOL   834      -5.708 -35.053  21.426  1.00  0.00           H
ATOM   3154  HW2 SOL   834      -5.971 -34.101  22.572  1.00  0.00           H
ATOM   3155  OW  SOL   835     -27.632 -37.770  20.486  1.00  0.00           O
ATOM   3156  HW1 SOL   835     -27.338 -38.679  20.374  1.00  0.00           H
ATOM   3157  HW2 SOL   835     -28.590 -37.819  20.380  1.00  0.00           H
ATOM   3158  OW  SOL   836     -61.476 -38.271 -17.978  1.00  0.00           O
ATOM   3159  HW1 SOL   836     -60.588 -38.026 -18.201  1.00  0.00           H
ATOM   3160  HW2 SOL   836     -62.025 -37.719 -18.539  1.00  0.00           H
ATOM   3161  OW  SOL   837     -18.279 -32.714  25.247  1.00  0.00           O
ATOM   3162  HW1 SOL   837     -18.980 -33.012  24.666  1.00  0.00           H
ATOM   3163  HW2 SOL   837     -17.682 -32.235  24.676  1.00  0.00           H
ATOM   3164  OW  SOL   838       5.585 -65.148 -13.014  1.00  0.00           O
ATOM   3165  HW1 SOL   838       6.220 -64.585 -12.569  1.00  0.00           H
ATOM   3166  HW2 SOL   838       4.786 -65.075 -12.482  1.00  0.00           H
ATOM   3167  OW  SOL   839       7.206 -43.537  -7.711  1.00  0.00           O
ATOM   3168  HW1 SOL   839       6.775 -43.614  -8.558  1.00  0.00           H
ATOM   3169  HW2 SOL   839       6.694 -44.113  -7.125  1.00  0.00           H
ATOM   3170  OW  SOL   840     -27.439   0.658  -6.778  1.00  0.00           O
ATOM   3171  HW1 SOL   840     -27.970   0.582  -7.565  1.00  0.00           H
ATOM   3172  HW2 SOL   840     -28.044   1.006  -6.119  1.00  0.00           H
ATOM   3173  OW  SOL   841     -60.644 -29.754   1.320  1.00  0.00           O
ATOM   3174  HW1 SOL   841     -59.984 -29.273   1.820  1.00  0.00           H
ATOM   3175  HW2 SOL   841     -61.389 -29.162   1.261  1.00  0.00           H
ATOM   3176  OW  SOL   842     -30.791 -14.639 -17.521  1.00  0.00           O
ATOM   3177  HW1 SOL   842     -30.619 -15.556 -17.293  1.00  0.00           H
ATOM   3178  HW2 SOL   842     -31.598 -14.421 -17.070  1.00  0.00           H
ATOM   3179  OW  SOL   843     -33.215 -11.979  -2.951  1.00  0.00           O
ATOM   3180  HW1 SOL   843     -32.785 -11.535  -2.212  1.00  0.00           H
ATOM   3181  HW2 SOL   843     -34.062 -12.259  -2.609  1.00  0.00           H
ATOM   3182  OW  SOL   844      -5.976 -35.231   1.462  1.00  0.00           O
ATOM   3183  HW1 SOL   844      -6.007 -34.458   0.895  1.00  0.00           H
ATOM   3184  HW2 SOL   844      -5.051 -35.331   1.689  1.00  0.00           H
ATOM   3185  OW  SOL   845     -60.064 -28.643  11.503  1.00  0.00           O
ATOM   3186  HW1 SOL   845     -60.065 -29.054  10.637  1.00  0.00           H
ATOM   3187  HW2 SOL   845     -60.973 -28.723  11.806  1.00  0.00           H
ATOM   3188  OW  SOL   846     -57.099 -54.688 -18.393  1.00  0.00           O
ATOM   3189  HW1 SOL   846     -57.195 -55.389 -19.045  1.00  0.00           H
ATOM   3190  HW2 SOL   846     -56.355 -54.176 -18.702  1.00  0.00           H
ATOM   3191  OW  SOL   847     -25.672 -30.753  18.755  1.00  0.00           O
ATOM   3192  HW1 SOL   847     -25.129 -31.362  19.253  1.00  0.00           H
ATOM   3193  HW2 SOL   847     -26.565 -30.942  19.052  1.00  0.00           H
ATOM   3194  OW  SOL   848     -15.487 -15.953  15.458  1.00  0.00           O
ATOM   3195  HW1 SOL   848     -15.967 -16.704  15.804  1.00  0.00           H
ATOM   3196  HW2 SOL   848     -15.075 -15.552  16.214  1.00  0.00           H
ATOM   3197  OW  SOL   849     -26.063   0.883 -13.812  1.00  0.00           O
ATOM   3198  HW1 SOL   849     -25.682   0.035 -14.030  1.00  0.00           H
ATOM   3199  HW2 SOL   849     -25.316   1.475 -13.755  1.00  0.00           H
ATOM   3200  OW  SOL   850     -18.545 -12.808  17.163  1.00  0.00           O
ATOM   3201  HW1 SOL   850     -18.501 -13.700  16.831  1.00  0.00           H
ATOM   3202  HW2 SOL   850     -19.158 -12.358  16.566  1.00  0.00           H
ATOM   3203  OW  SOL   851      -4.061 -47.409  15.157  1.00  0.00           O
ATOM   3204  HW1 SOL   851      -3.547 -46.616  15.335  1.00  0.00           H
ATOM   3205  HW2 SOL   851      -4.352 -47.303  14.251  1.00  0.00           H
ATOM   3206  OW  SOL   852     -20.130  -5.563  -6.353  1.00  0.00           O
ATOM   3207  HW1 SOL   852     -19.303  -5.553  -5.879  1.00  0.00           H
ATOM   3208  HW2 SOL   852     -19.894  -5.738  -7.264  1.00  0.00           H
ATOM   3209  OW  SOL   853       3.546  -7.340  15.779  1.00  0.00           O
ATOM   3210  HW1 SOL   853       3.356  -8.168  15.340  1.00  0.00           H
ATOM   3211  HW2 SOL   853       4.042  -6.842  15.138  1.00  0.00           H
ATOM   3212  OW  SOL   854     -42.085 -13.321  11.006  1.00  0.00           O
ATOM   3213  HW1 SOL   854     -42.717 -14.011  11.205  1.00  0.00           H
ATOM   3214  HW2 SOL   854     -41.672 -13.611  10.189  1.00  0.00           H
ATOM   3215  OW  SOL   855      -1.484 -69.437 -21.459  1.00  0.00           O
ATOM   3216  HW1 SOL   855      -5.252   2.547 -17.144  1.00  0.00           H
ATOM   3217  HW2 SOL   855      -2.032 -69.575 -22.230  1.00  0.00           H
ATOM   3218  OW  SOL   856      -4.561   2.341  -9.230  1.00  0.00           O
ATOM   3219  HW1 SOL   856      -4.679   2.200  -8.287  1.00  0.00           H
ATOM   3220  HW2 SOL   856      -3.672   2.052  -9.404  1.00  0.00           H
ATOM   3221  OW  SOL   857      -4.109 -22.725 -13.074  1.00  0.00           O
ATOM   3222  HW1 SOL   857      -3.983 -23.680 -13.099  1.00  0.00           H
ATOM   3223  HW2 SOL   857      -5.026 -22.594 -13.320  1.00  0.00           H
ATOM   3224  OW  SOL   858      -9.162 -27.538  25.065  1.00  0.00           O
ATOM   3225  HW1 SOL   858      -8.433 -27.430  24.453  1.00  0.00           H
ATOM   3226  HW2 SOL   858      -9.753 -26.819  24.875  1.00  0.00           H
ATOM   3227  OW  SOL   859     -14.456  -1.626  13.036  1.00  0.00           O
ATOM   3228  HW1 SOL   859     -13.722  -2.215  13.194  1.00  0.00           H
ATOM   3229  HW2 SOL   859     -15.126  -1.892  13.659  1.00  0.00           H
ATOM   3230  OW  SOL   860       4.371 -20.429 -15.798  1.00  0.00           O
ATOM   3231  HW1 SOL   860       4.752 -19.614 -15.459  1.00  0.00           H
ATOM   3232  HW2 SOL   860       4.267 -20.972 -15.018  1.00  0.00           H
ATOM   3233  OW  SOL   861     -28.279 -29.541  16.162  1.00  0.00           O
ATOM   3234  HW1 SOL   861     -28.557 -29.164  16.995  1.00  0.00           H
ATOM   3235  HW2 SOL   861     -28.168 -28.798  15.575  1.00  0.00           H
ATOM   3236  OW  SOL   862     -17.778   0.004  11.857  1.00  0.00           O
ATOM   3237  HW1 SOL   862     -17.869   0.257  12.773  1.00  0.00           H
ATOM   3238  HW2 SOL   862     -13.387 -71.973   7.193  1.00  0.00           H
ATOM   3239  OW  SOL   863     -24.222 -43.736   8.382  1.00  0.00           O
ATOM   3240  HW1 SOL   863     -24.710 -43.528   7.591  1.00  0.00           H
ATOM   3241  HW2 SOL   863     -23.645 -42.988   8.527  1.00  0.00           H
ATOM   3242  OW  SOL   864     -48.574 -15.236  21.492  1.00  0.00           O
ATOM   3243  HW1 SOL   864     -48.480 -15.735  20.672  1.00  0.00           H
ATOM   3244  HW2 SOL   864     -49.520 -15.178  21.622  1.00  0.00           H
ATOM   3245  OW  SOL   865      -5.554 -45.060   0.774  1.00  0.00           O
ATOM   3246  HW1 SOL   865      -5.373 -45.885   0.306  1.00  0.00           H
ATOM   3247  HW2 SOL   865      -4.701 -44.789   1.103  1.00  0.00           H
ATOM   3248  OW  SOL   866     -18.492 -38.180   3.604  1.00  0.00           O
ATOM   3249  HW1 SOL   866     -17.654 -38.616   3.481  1.00  0.00           H
ATOM   3250  HW2 SOL   866     -18.852 -38.090   2.716  1.00  0.00           H
ATOM   3251  OW  SOL   867       4.088 -67.458 -16.408  1.00  0.00           O
ATOM   3252  HW1 SOL   867       4.887 -67.300 -15.896  1.00  0.00           H
ATOM   3253  HW2 SOL   867       4.408 -67.885 -17.203  1.00  0.00           H
ATOM   3254  OW  SOL   868      -6.983 -44.113  -6.468  1.00  0.00           O
ATOM   3255  HW1 SOL   868      -7.060 -43.560  -5.695  1.00  0.00           H
ATOM   3256  HW2 SOL   868      -6.212 -44.650  -6.297  1.00  0.00           H
ATOM   3257  OW  SOL   869      -0.394 -26.464   4.692  1.00  0.00           O
ATOM   3258  HW1 SOL   869      -0.002 -27.229   5.130  1.00  0.00           H
ATOM   3259  HW2 SOL   869      -0.552 -26.753   3.793  1.00  0.00           H
ATOM   3260  OW  SOL   870     -23.530 -12.071   5.620  1.00  0.00           O
ATOM   3261  HW1 SOL   870     -23.704 -11.761   6.509  1.00  0.00           H
ATOM   3262  HW2 SOL   870     -23.909 -12.955   5.598  1.00  0.00           H
ATOM   3263  OW  SOL   871     -22.426 -13.777   2.049  1.00  0.00           O
ATOM   3264  HW1 SOL   871     -21.596 -13.863   1.596  1.00  0.00           H
ATOM   3265  HW2 SOL   871     -22.356 -12.958   2.527  1.00  0.00           H
ATOM   3266  OW  SOL   872     -25.539 -29.583  14.095  1.00  0.00           O
ATOM   3267  HW1 SOL   872     -26.135 -29.941  13.432  1.00  0.00           H
ATOM   3268  HW2 SOL   872     -25.494 -30.262  14.767  1.00  0.00           H
ATOM   3269  OW  SOL   873     -48.656 -12.407 -21.186  1.00  0.00           O
ATOM   3270  HW1 SOL   873     -48.956 -11.663 -21.695  1.00  0.00           H
ATOM   3271  HW2 SOL   873     -49.213 -13.136 -21.461  1.00  0.00           H
ATOM   3272  OW  SOL   874     -20.735 -15.255 -13.577  1.00  0.00           O
ATOM   3273  HW1 SOL   874     -20.541 -15.554 -14.465  1.00  0.00           H
ATOM   3274  HW2 SOL   874     -21.607 -15.598 -13.390  1.00  0.00           H
ATOM   3275  OW  SOL   875     -26.006 -33.969   4.955  1.00  0.00           O
ATOM   3276  HW1 SOL   875     -25.130 -34.180   4.615  1.00  0.00           H
ATOM   3277  HW2 SOL   875     -26.521 -34.752   4.788  1.00  0.00           H
ATOM   3278  OW  SOL   876      -6.778 -62.904  -2.126  1.00  0.00           O
ATOM   3279  HW1 SOL   876      -5.920 -62.791  -2.528  1.00  0.00           H
ATOM   3280  HW2 SOL   876      -6.903 -63.856  -2.102  1.00  0.00           H
ATOM   3281  OW  SOL   877      -3.672 -42.976 -18.833  1.00  0.00           O
ATOM   3282  HW1 SOL   877      -4.210 -42.432 -19.414  1.00  0.00           H
ATOM   3283  HW2 SOL   877      -2.791 -42.600 -18.908  1.00  0.00           H
ATOM   3284  OW  SOL   878     -57.734 -26.640   0.708  1.00  0.00           O
ATOM   3285  HW1 SOL   878     -58.031 -25.950   0.106  1.00  0.00           H
ATOM   3286  HW2 SOL   878     -56.786 -26.584   0.694  1.00  0.00           H
ATOM   3287  OW  SOL   879      -0.946 -19.788 -17.151  1.00  0.00           O
ATOM   3288  HW1 SOL   879      -0.036 -19.792 -16.857  1.00  0.00           H
ATOM   3289  HW2 SOL   879      -1.029 -20.542 -17.725  1.00  0.00           H
ATOM   3290  OW  SOL   880     -65.205  -9.154   0.524  1.00  0.00           O
ATOM   3291  HW1 SOL   880     -65.362  -8.782   1.396  1.00  0.00           H
ATOM   3292  HW2 SOL   880     -64.395  -9.654   0.618  1.00  0.00           H
ATOM   3293  OW  SOL   881     -25.618 -17.541 -23.061  1.00  0.00           O
ATOM   3294  HW1 SOL   881     -25.244 -17.184 -22.258  1.00  0.00           H
ATOM   3295  HW2 SOL   881     -26.217 -16.856 -23.364  1.00  0.00           H
ATOM   3296  OW  SOL   882     -14.312 -69.591 -11.543  1.00  0.00           O
ATOM   3297  HW1 SOL   882     -13.850 -69.182 -12.269  1.00  0.00           H
ATOM   3298  HW2 SOL   882     -15.229 -69.638 -11.840  1.00  0.00           H
ATOM   3299  OW  SOL   883     -55.742 -63.989   1.577  1.00  0.00           O
ATOM   3300  HW1 SOL   883     -55.513 -63.863   0.664  1.00  0.00           H
ATOM   3301  HW2 SOL   883     -55.147 -63.421   2.063  1.00  0.00           H
ATOM   3302  OW  SOL   884      -6.092 -29.408 -10.723  1.00  0.00           O
ATOM   3303  HW1 SOL   884      -5.630 -29.342 -11.569  1.00  0.00           H
ATOM   3304  HW2 SOL   884      -6.167 -28.496 -10.430  1.00  0.00           H
ATOM   3305  OW  SOL   885     -61.831 -47.821  -5.159  1.00  0.00           O
ATOM   3306  HW1 SOL   885     -61.516 -47.080  -4.645  1.00  0.00           H
ATOM   3307  HW2 SOL   885     -61.047 -48.359  -5.298  1.00  0.00           H
ATOM   3308  OW  SOL   886     -30.803 -72.987  11.034  1.00  0.00           O
ATOM   3309  HW1 SOL   886     -31.210 -72.437  11.696  1.00  0.00           H
ATOM   3310  HW2 SOL   886     -29.887 -72.723  11.033  1.00  0.00           H
ATOM   3311  OW  SOL   887      -6.294 -60.743  -6.217  1.00  0.00           O
ATOM   3312  HW1 SOL   887      -6.871 -61.078  -6.909  1.00  0.00           H
ATOM   3313  HW2 SOL   887      -6.749 -60.947  -5.409  1.00  0.00           H
ATOM   3314  OW  SOL   888     -11.181 -26.878   2.028  1.00  0.00           O
ATOM   3315  HW1 SOL   888     -10.949 -26.003   1.709  1.00  0.00           H
ATOM   3316  HW2 SOL   888     -11.184 -27.435   1.255  1.00  0.00           H
ATOM   3317  OW  SOL   889     -12.110 -26.098 -11.202  1.00  0.00           O
ATOM   3318  HW1 SOL   889     -11.186 -26.111 -11.440  1.00  0.00           H
ATOM   3319  HW2 SOL   889     -12.536 -25.582 -11.884  1.00  0.00           H
ATOM   3320  OW  SOL   890     -11.926 -32.935   7.144  1.00  0.00           O
ATOM   3321  HW1 SOL   890     -11.741 -32.751   6.224  1.00  0.00           H
ATOM   3322  HW2 SOL   890     -11.634 -32.153   7.611  1.00  0.00           H
ATOM   3323  OW  SOL   891     -13.525 -37.660  -6.667  1.00  0.00           O
ATOM   3324  HW1 SOL   891     -13.420 -38.615  -6.692  1.00  0.00           H
ATOM   3325  HW2 SOL   891     -14.323 -37.496  -7.181  1.00  0.00           H
ATOM   3326  OW  SOL   892       6.858 -21.365   7.104  1.00  0.00           O
ATOM   3327  HW1 SOL   892       6.974 -20.863   7.905  1.00  0.00           H
ATOM   3328  HW2 SOL   892       5.924 -21.308   6.914  1.00  0.00           H
ATOM   3329  OW  SOL   893     -15.457 -71.144  -0.568  1.00  0.00           O
ATOM   3330  HW1 SOL   893     -14.655 -70.668  -0.358  1.00  0.00           H
ATOM   3331  HW2 SOL   893     -19.394   0.883   3.168  1.00  0.00           H
ATOM   3332  OW  SOL   894       6.100 -14.897   1.526  1.00  0.00           O
ATOM   3333  HW1 SOL   894       5.528 -14.964   2.292  1.00  0.00           H
ATOM   3334  HW2 SOL   894       6.002 -15.740   1.087  1.00  0.00           H
ATOM   3335  OW  SOL   895     -48.328 -49.111  24.380  1.00  0.00           O
ATOM   3336  HW1 SOL   895     -48.538 -49.405  25.263  1.00  0.00           H
ATOM   3337  HW2 SOL   895     -48.949 -48.405  24.208  1.00  0.00           H
ATOM   3338  OW  SOL   896       7.323 -20.710  14.296  1.00  0.00           O
ATOM   3339  HW1 SOL   896       7.386 -20.138  15.060  1.00  0.00           H
ATOM   3340  HW2 SOL   896       6.989 -21.542  14.637  1.00  0.00           H
ATOM   3341  OW  SOL   897     -26.826 -19.492  -8.193  1.00  0.00           O
ATOM   3342  HW1 SOL   897     -27.392 -19.311  -8.946  1.00  0.00           H
ATOM   3343  HW2 SOL   897     -26.218 -18.757  -8.158  1.00  0.00           H
ATOM   3344  OW  SOL   898       0.944 -28.599   5.835  1.00  0.00           O
ATOM   3345  HW1 SOL   898       1.294 -28.521   6.732  1.00  0.00           H
ATOM   3346  HW2 SOL   898       1.704 -28.866   5.311  1.00  0.00           H
ATOM   3347  OW  SOL   899     -28.914 -66.853   6.437  1.00  0.00           O
ATOM   3348  HW1 SOL   899     -28.447 -66.356   5.767  1.00  0.00           H
ATOM   3349  HW2 SOL   899     -29.733 -66.376   6.562  1.00  0.00           H
ATOM   3350  OW  SOL   900       4.654 -32.037 -20.756  1.00  0.00           O
ATOM   3351  HW1 SOL   900       5.459 -32.410 -21.126  1.00  0.00           H
ATOM   3352  HW2 SOL   900       4.376 -32.672 -20.103  1.00  0.00           H
ATOM   3353  OW  SOL   901      -9.980 -30.317  23.189  1.00  0.00           O
ATOM   3354  HW1 SOL   901      -9.942 -30.900  23.947  1.00  0.00           H
ATOM   3355  HW2 SOL   901     -10.093 -29.442  23.560  1.00  0.00           H
ATOM   3356  OW  SOL   902     -21.034  -1.523   1.130  1.00  0.00           O
ATOM   3357  HW1 SOL   902     -20.259  -1.296   1.627  1.00  0.00           H
ATOM   3358  HW2 SOL   902     -21.704  -0.895   1.405  1.00  0.00           H
ATOM   3359  OW  SOL   903     -41.794 -67.921 -16.204  1.00  0.00           O
ATOM   3360  HW1 SOL   903     -41.073 -67.361 -16.490  1.00  0.00           H
ATOM   3361  HW2 SOL   903     -41.423 -68.803 -16.194  1.00  0.00           H
ATOM   3362  OW  SOL   904      -4.377 -15.126  14.060  1.00  0.00           O
ATOM   3363  HW1 SOL   904      -5.306 -14.971  13.906  1.00  0.00           H
ATOM   3364  HW2 SOL   904      -4.360 -15.844  14.700  1.00  0.00           H
ATOM   3365  OW  SOL   905      -9.521 -32.753  -0.720  1.00  0.00           O
ATOM   3366  HW1 SOL   905      -8.682 -32.579  -0.287  1.00  0.00           H
ATOM   3367  HW2 SOL   905      -9.409 -33.606  -1.130  1.00  0.00           H
ATOM   3368  OW  SOL   906     -21.130 -65.123   0.302  1.00  0.00           O
ATOM   3369  HW1 SOL   906     -20.517 -65.847   0.253  1.00  0.00           H
ATOM   3370  HW2 SOL   906     -21.489 -65.043  -0.576  1.00  0.00           H
ATOM   3371  OW  SOL   907     -12.212 -69.048  -9.802  1.00  0.00           O
ATOM   3372  HW1 SOL   907     -12.296 -68.136  -9.519  1.00  0.00           H
ATOM   3373  HW2 SOL   907     -12.961 -69.189 -10.374  1.00  0.00           H
ATOM   3374  OW  SOL   908     -10.696 -57.066  -1.361  1.00  0.00           O
ATOM   3375  HW1 SOL   908     -10.325 -57.947  -1.360  1.00  0.00           H
ATOM   3376  HW2 SOL   908     -11.639 -57.205  -1.462  1.00  0.00           H
ATOM   3377  OW  SOL   909     -29.050 -44.463  22.208  1.00  0.00           O
ATOM   3378  HW1 SOL   909     -28.257 -44.998  22.199  1.00  0.00           H
ATOM   3379  HW2 SOL   909     -29.114 -44.114  21.316  1.00  0.00           H
ATOM   3380  OW  SOL   910     -17.278 -14.258 -13.288  1.00  0.00           O
ATOM   3381  HW1 SOL   910     -18.099 -13.757 -13.231  1.00  0.00           H
ATOM   3382  HW2 SOL   910     -17.546 -15.132 -13.540  1.00  0.00           H
ATOM   3383  OW  SOL   911     -14.192 -30.178   0.024  1.00  0.00           O
ATOM   3384  HW1 SOL   911     -14.331 -31.025  -0.386  1.00  0.00           H
ATOM   3385  HW2 SOL   911     -13.961 -29.592  -0.692  1.00  0.00           H
ATOM   3386  OW  SOL   912      -9.867 -39.046   6.617  1.00  0.00           O
ATOM   3387  HW1 SOL   912     -10.120 -38.133   6.529  1.00  0.00           H
ATOM   3388  HW2 SOL   912      -9.349 -39.082   7.418  1.00  0.00           H
ATOM   3389  OW  SOL   913       7.333 -37.956  18.105  1.00  0.00           O
ATOM   3390  HW1 SOL   913       8.142 -37.609  18.479  1.00  0.00           H
ATOM   3391  HW2 SOL   913       7.386 -37.729  17.177  1.00  0.00           H
ATOM   3392  OW  SOL   914       0.572 -29.735 -11.381  1.00  0.00           O
ATOM   3393  HW1 SOL   914       0.933 -30.161 -12.156  1.00  0.00           H
ATOM   3394  HW2 SOL   914       0.831 -30.304 -10.652  1.00  0.00           H
ATOM   3395  OW  SOL   915      -5.662 -52.698  -8.514  1.00  0.00           O
ATOM   3396  HW1 SOL   915      -6.488 -52.748  -9.000  1.00  0.00           H
ATOM   3397  HW2 SOL   915      -5.194 -53.490  -8.748  1.00  0.00           H
ATOM   3398  OW  SOL   916     -37.159 -54.310 -10.583  1.00  0.00           O
ATOM   3399  HW1 SOL   916     -36.911 -54.333 -11.505  1.00  0.00           H
ATOM   3400  HW2 SOL   916     -38.115 -54.396 -10.581  1.00  0.00           H
ATOM   3401  OW  SOL   917     -54.902 -55.591  13.195  1.00  0.00           O
ATOM   3402  HW1 SOL   917     -54.691 -56.047  14.011  1.00  0.00           H
ATOM   3403  HW2 SOL   917     -54.166 -55.785  12.615  1.00  0.00           H
ATOM   3404  OW  SOL   918     -33.428 -30.767  -4.991  1.00  0.00           O
ATOM   3405  HW1 SOL   918     -32.870 -30.061  -4.658  1.00  0.00           H
ATOM   3406  HW2 SOL   918     -33.279 -31.496  -4.381  1.00  0.00           H
ATOM   3407  OW  SOL   919      -7.569 -53.597  -3.203  1.00  0.00           O
ATOM   3408  HW1 SOL   919      -8.013 -53.277  -2.415  1.00  0.00           H
ATOM   3409  HW2 SOL   919      -7.773 -52.938  -3.867  1.00  0.00           H
ATOM   3410  OW  SOL   920     -22.074 -44.569  -4.751  1.00  0.00           O
ATOM   3411  HW1 SOL   920     -22.380 -44.042  -5.493  1.00  0.00           H
ATOM   3412  HW2 SOL   920     -22.407 -44.100  -3.984  1.00  0.00           H
ATOM   3413  OW  SOL   921     -28.857 -35.789  23.351  1.00  0.00           O
ATOM   3414  HW1 SOL   921     -29.042 -36.635  23.743  1.00  0.00           H
ATOM   3415  HW2 SOL   921     -27.941 -35.840  23.071  1.00  0.00           H
ATOM   3416  OW  SOL   922     -30.868 -51.833  23.778  1.00  0.00           O
ATOM   3417  HW1 SOL   922     -29.954 -51.725  24.038  1.00  0.00           H
ATOM   3418  HW2 SOL   922     -30.887 -51.581  22.861  1.00  0.00           H
ATOM   3419  OW  SOL   923     -20.312 -24.619 -10.842  1.00  0.00           O
ATOM   3420  HW1 SOL   923     -20.400 -25.473 -11.273  1.00  0.00           H
ATOM   3421  HW2 SOL   923     -21.031 -24.099 -11.195  1.00  0.00           H
ATOM   3422  OW  SOL   924     -20.776  -2.310   5.303  1.00  0.00           O
ATOM   3423  HW1 SOL   924     -21.283  -1.631   4.849  1.00  0.00           H
ATOM   3424  HW2 SOL   924     -19.986  -2.395   4.779  1.00  0.00           H
ATOM   3425  OW  SOL   925     -11.713  -7.816  18.907  1.00  0.00           O
ATOM   3426  HW1 SOL   925     -10.887  -8.024  18.477  1.00  0.00           H
ATOM   3427  HW2 SOL   925     -11.522  -7.021  19.404  1.00  0.00           H
ATOM   3428  OW  SOL   926       5.908 -12.750  -0.223  1.00  0.00           O
ATOM   3429  HW1 SOL   926       6.546 -13.151  -0.815  1.00  0.00           H
ATOM   3430  HW2 SOL   926       5.830 -13.388   0.491  1.00  0.00           H
ATOM   3431  OW  SOL   927     -29.356 -26.793  23.099  1.00  0.00           O
ATOM   3432  HW1 SOL   927     -28.471 -27.057  23.357  1.00  0.00           H
ATOM   3433  HW2 SOL   927     -29.304 -26.705  22.143  1.00  0.00           H
ATOM   3434  OW  SOL   928       2.618 -30.717  -1.685  1.00  0.00           O
ATOM   3435  HW1 SOL   928       1.961 -30.512  -1.024  1.00  0.00           H
ATOM   3436  HW2 SOL   928       2.222 -31.422  -2.208  1.00  0.00           H
ATOM   3437  OW  SOL   929     -20.969  -6.843 -10.757  1.00  0.00           O
ATOM   3438  HW1 SOL   929     -21.237  -5.979 -11.048  1.00  0.00           H
ATOM   3439  HW2 SOL   929     -21.787  -7.277 -10.494  1.00  0.00           H
ATOM   3440  OW  SOL   930       3.274 -29.533  -6.582  1.00  0.00           O
ATOM   3441  HW1 SOL   930       3.930 -29.717  -7.252  1.00  0.00           H
ATOM   3442  HW2 SOL   930       2.655 -30.259  -6.636  1.00  0.00           H
ATOM   3443  OW  SOL   931     -19.986  -7.459 -20.656  1.00  0.00           O
ATOM   3444  HW1 SOL   931     -20.711  -7.645 -20.068  1.00  0.00           H
ATOM   3445  HW2 SOL   931     -20.384  -7.412 -21.526  1.00  0.00           H
ATOM   3446  OW  SOL   932     -13.364  -1.074  21.786  1.00  0.00           O
ATOM   3447  HW1 SOL   932     -13.008  -0.352  22.310  1.00  0.00           H
ATOM   3448  HW2 SOL   932     -13.827  -1.619  22.414  1.00  0.00           H
ATOM   3449  OW  SOL   933     -29.240  -5.104 -20.370  1.00  0.00           O
ATOM   3450  HW1 SOL   933     -28.720  -5.009 -19.571  1.00  0.00           H
ATOM   3451  HW2 SOL   933     -29.882  -4.392 -20.320  1.00  0.00           H
ATOM   3452  OW  SOL   934     -63.740 -25.718  -2.033  1.00  0.00           O
ATOM   3453  HW1 SOL   934     -62.816 -25.777  -1.803  1.00  0.00           H
ATOM   3454  HW2 SOL   934     -64.203 -25.763  -1.196  1.00  0.00           H
ATOM   3455  OW  SOL   935     -20.608 -62.772 -11.219  1.00  0.00           O
ATOM   3456  HW1 SOL   935     -20.609 -63.367 -10.472  1.00  0.00           H
ATOM   3457  HW2 SOL   935     -19.851 -62.204 -11.084  1.00  0.00           H
ATOM   3458  OW  SOL   936     -31.283 -21.619   5.733  1.00  0.00           O
ATOM   3459  HW1 SOL   936     -31.795 -20.953   6.191  1.00  0.00           H
ATOM   3460  HW2 SOL   936     -30.485 -21.176   5.471  1.00  0.00           H
ATOM   3461  OW  SOL   937     -14.330 -29.267  17.476  1.00  0.00           O
ATOM   3462  HW1 SOL   937     -13.406 -29.465  17.327  1.00  0.00           H
ATOM   3463  HW2 SOL   937     -14.500 -29.559  18.370  1.00  0.00           H
ATOM   3464  OW  SOL   938     -10.133 -71.986   7.564  1.00  0.00           O
ATOM   3465  HW1 SOL   938     -14.372  -0.028  12.197  1.00  0.00           H
ATOM   3466  HW2 SOL   938     -10.602 -71.407   8.177  1.00  0.00           H
ATOM   3467  OW  SOL   939      -6.870  -1.289  -7.064  1.00  0.00           O
ATOM   3468  HW1 SOL   939      -6.678  -0.886  -6.218  1.00  0.00           H
ATOM   3469  HW2 SOL   939      -7.799  -1.146  -7.189  1.00  0.00           H
ATOM   3470  OW  SOL   940     -12.443 -32.782  15.786  1.00  0.00           O
ATOM   3471  HW1 SOL   940     -13.201 -32.438  15.313  1.00  0.00           H
ATOM   3472  HW2 SOL   940     -11.705 -32.654  15.185  1.00  0.00           H
ATOM   3473  OW  SOL   941     -33.142 -19.625 -18.338  1.00  0.00           O
ATOM   3474  HW1 SOL   941     -33.333 -19.193 -17.502  1.00  0.00           H
ATOM   3475  HW2 SOL   941     -34.007 -19.866 -18.686  1.00  0.00           H
ATOM   3476  OW  SOL   942     -15.790 -16.897 -16.831  1.00  0.00           O
ATOM   3477  HW1 SOL   942     -15.075 -16.689 -16.236  1.00  0.00           H
ATOM   3478  HW2 SOL   942     -16.231 -17.638 -16.435  1.00  0.00           H
ATOM   3479  OW  SOL   943     -21.756 -49.608   3.272  1.00  0.00           O
ATOM   3480  HW1 SOL   943     -20.916 -49.267   3.585  1.00  0.00           H
ATOM   3481  HW2 SOL   943     -22.396 -48.948   3.529  1.00  0.00           H
ATOM   3482  OW  SOL   944     -37.800 -21.608  -2.421  1.00  0.00           O
ATOM   3483  HW1 SOL   944     -37.187 -22.347  -2.382  1.00  0.00           H
ATOM   3484  HW2 SOL   944     -38.549 -21.893  -1.889  1.00  0.00           H
ATOM   3485  OW  SOL   945     -35.781 -10.803 -18.968  1.00  0.00           O
ATOM   3486  HW1 SOL   945     -35.583 -10.667 -19.901  1.00  0.00           H
ATOM   3487  HW2 SOL   945     -35.857 -11.755 -18.893  1.00  0.00           H
ATOM   3488  OW  SOL   946     -13.388 -24.028 -19.320  1.00  0.00           O
ATOM   3489  HW1 SOL   946     -12.430 -23.978 -19.234  1.00  0.00           H
ATOM   3490  HW2 SOL   946     -13.713 -23.315 -18.789  1.00  0.00           H
ATOM   3491  OW  SOL   947     -10.154 -29.629  13.181  1.00  0.00           O
ATOM   3492  HW1 SOL   947      -9.356 -29.693  12.669  1.00  0.00           H
ATOM   3493  HW2 SOL   947     -10.635 -28.892  12.792  1.00  0.00           H
ATOM   3494  OW  SOL   948     -30.095 -35.679  18.636  1.00  0.00           O
ATOM   3495  HW1 SOL   948     -30.264 -35.622  19.570  1.00  0.00           H
ATOM   3496  HW2 SOL   948     -29.854 -34.787  18.378  1.00  0.00           H
ATOM   3497  OW  SOL   949       0.151 -19.861 -11.291  1.00  0.00           O
ATOM   3498  HW1 SOL   949       0.344 -20.014 -10.368  1.00  0.00           H
ATOM   3499  HW2 SOL   949      -0.617 -20.408 -11.466  1.00  0.00           H
ATOM   3500  OW  SOL   950     -36.069 -36.596  10.590  1.00  0.00           O
ATOM   3501  HW1 SOL   950     -36.596 -37.371  10.804  1.00  0.00           H
ATOM   3502  HW2 SOL   950     -36.517 -36.207   9.830  1.00  0.00           H
ATOM   3503  OW  SOL   951       4.262 -41.766   0.886  1.00  0.00           O
ATOM   3504  HW1 SOL   951       4.649 -42.317   0.205  1.00  0.00           H
ATOM   3505  HW2 SOL   951       3.913 -42.385   1.520  1.00  0.00           H
ATOM   3506  OW  SOL   952      -0.546 -69.724   4.290  1.00  0.00           O
ATOM   3507  HW1 SOL   952      -0.957 -68.854   4.269  1.00  0.00           H
ATOM   3508  HW2 SOL   952      -1.273 -70.326   4.423  1.00  0.00           H
ATOM   3509  OW  SOL   953     -27.132   0.026 -11.331  1.00  0.00           O
ATOM   3510  HW1 SOL   953     -27.065   0.352 -12.223  1.00  0.00           H
ATOM   3511  HW2 SOL   953     -26.223  -0.127 -11.067  1.00  0.00           H
ATOM   3512  OW  SOL   954     -14.389 -30.079 -16.498  1.00  0.00           O
ATOM   3513  HW1 SOL   954     -14.808 -29.364 -16.969  1.00  0.00           H
ATOM   3514  HW2 SOL   954     -15.084 -30.433 -15.930  1.00  0.00           H
ATOM   3515  OW  SOL   955     -26.964 -26.709  10.671  1.00  0.00           O
ATOM   3516  HW1 SOL   955     -27.878 -27.010  10.611  1.00  0.00           H
ATOM   3517  HW2 SOL   955     -26.598 -26.889   9.810  1.00  0.00           H
ATOM   3518  OW  SOL   956     -11.602 -62.054 -10.076  1.00  0.00           O
ATOM   3519  HW1 SOL   956     -11.248 -61.512  -9.363  1.00  0.00           H
ATOM   3520  HW2 SOL   956     -10.848 -62.218 -10.644  1.00  0.00           H
ATOM   3521  OW  SOL   957      -3.362 -32.889   3.669  1.00  0.00           O
ATOM   3522  HW1 SOL   957      -3.520 -32.161   3.070  1.00  0.00           H
ATOM   3523  HW2 SOL   957      -3.453 -33.675   3.123  1.00  0.00           H
ATOM   3524  OW  SOL   958     -25.400 -38.285  13.071  1.00  0.00           O
ATOM   3525  HW1 SOL   958     -26.315 -38.558  13.052  1.00  0.00           H
ATOM   3526  HW2 SOL   958     -24.962 -38.855  12.429  1.00  0.00           H
ATOM   3527  OW  SOL   959      -3.386  -0.342   3.149  1.00  0.00           O
ATOM   3528  HW1 SOL   959      -4.119   0.156   3.526  1.00  0.00           H
ATOM   3529  HW2 SOL   959      -3.449  -0.191   2.206  1.00  0.00           H
ATOM   3530  OW  SOL   960     -55.712 -59.169   0.324  1.00  0.00           O
ATOM   3531  HW1 SOL   960     -55.534 -58.296   0.665  1.00  0.00           H
ATOM   3532  HW2 SOL   960     -54.894 -59.652   0.479  1.00  0.00           H
ATOM   3533  OW  SOL   961     -37.716 -18.109   1.187  1.00  0.00           O
ATOM   3534  HW1 SOL   961     -38.293 -18.631   0.624  1.00  0.00           H
ATOM   3535  HW2 SOL   961     -37.180 -17.610   0.567  1.00  0.00           H
ATOM   3536  OW  SOL   962     -24.440  -0.475 -11.071  1.00  0.00           O
ATOM   3537  HW1 SOL   962     -23.923  -0.838 -10.349  1.00  0.00           H
ATOM   3538  HW2 SOL   962     -24.305   0.472 -10.996  1.00  0.00           H
ATOM   3539  OW  SOL   963      -4.151 -17.157   9.846  1.00  0.00           O
ATOM   3540  HW1 SOL   963      -5.109 -17.232   9.829  1.00  0.00           H
ATOM   3541  HW2 SOL   963      -3.853 -18.019  10.128  1.00  0.00           H
ATOM   3542  OW  SOL   964     -27.948  -7.829 -11.668  1.00  0.00           O
ATOM   3543  HW1 SOL   964     -27.467  -8.076 -12.462  1.00  0.00           H
ATOM   3544  HW2 SOL   964     -28.687  -7.310 -12.001  1.00  0.00           H
ATOM   3545  OW  SOL   965     -25.718 -58.483   7.533  1.00  0.00           O
ATOM   3546  HW1 SOL   965     -25.057 -59.185   7.495  1.00  0.00           H
ATOM   3547  HW2 SOL   965     -26.450 -58.874   8.009  1.00  0.00           H
ATOM   3548  OW  SOL   966     -61.425 -10.869  19.609  1.00  0.00           O
ATOM   3549  HW1 SOL   966     -60.848 -10.534  20.302  1.00  0.00           H
ATOM   3550  HW2 SOL   966     -61.410 -10.187  18.938  1.00  0.00           H
ATOM   3551  OW  SOL   967     -28.208 -31.345  19.674  1.00  0.00           O
ATOM   3552  HW1 SOL   967     -28.250 -31.601  20.591  1.00  0.00           H
ATOM   3553  HW2 SOL   967     -28.717 -32.020  19.213  1.00  0.00           H
ATOM   3554  OW  SOL   968      -6.990 -39.401   4.893  1.00  0.00           O
ATOM   3555  HW1 SOL   968      -7.691 -39.505   4.244  1.00  0.00           H
ATOM   3556  HW2 SOL   968      -6.996 -40.223   5.386  1.00  0.00           H
ATOM   3557  OW  SOL   969     -34.043  -4.099   7.980  1.00  0.00           O
ATOM   3558  HW1 SOL   969     -33.198  -3.946   7.561  1.00  0.00           H
ATOM   3559  HW2 SOL   969     -33.898  -3.934   8.912  1.00  0.00           H
ATOM   3560  OW  SOL   970     -34.009 -18.936  -6.812  1.00  0.00           O
ATOM   3561  HW1 SOL   970     -33.771 -18.020  -6.968  1.00  0.00           H
ATOM   3562  HW2 SOL   970     -33.694 -19.119  -5.930  1.00  0.00           H
ATOM   3563  OW  SOL   971      -1.956 -17.985  -5.931  1.00  0.00           O
ATOM   3564  HW1 SOL   971      -1.236 -17.408  -6.176  1.00  0.00           H
ATOM   3565  HW2 SOL   971      -1.985 -17.942  -4.977  1.00  0.00           H
ATOM   3566  OW  SOL   972     -36.659 -41.956   5.860  1.00  0.00           O
ATOM   3567  HW1 SOL   972     -36.605 -41.104   5.409  1.00  0.00           H
ATOM   3568  HW2 SOL   972     -36.284 -41.793   6.722  1.00  0.00           H
ATOM   3569  OW  SOL   973      -7.715 -68.759 -15.140  1.00  0.00           O
ATOM   3570  HW1 SOL   973      -6.799 -68.501 -15.042  1.00  0.00           H
ATOM   3571  HW2 SOL   973      -7.705 -69.368 -15.886  1.00  0.00           H
ATOM   3572  OW  SOL   974     -13.964 -15.995 -11.494  1.00  0.00           O
ATOM   3573  HW1 SOL   974     -13.192 -15.728 -10.996  1.00  0.00           H
ATOM   3574  HW2 SOL   974     -14.549 -15.238 -11.462  1.00  0.00           H
ATOM   3575  OW  SOL   975     -36.148  -3.364   6.323  1.00  0.00           O
ATOM   3576  HW1 SOL   975     -35.483  -3.682   6.938  1.00  0.00           H
ATOM   3577  HW2 SOL   975     -35.878  -2.463   6.116  1.00  0.00           H
ATOM   3578  OW  SOL   976      -1.407 -49.597 -17.105  1.00  0.00           O
ATOM   3579  HW1 SOL   976      -1.071 -50.430 -16.761  1.00  0.00           H
ATOM   3580  HW2 SOL   976      -1.356 -49.689 -18.062  1.00  0.00           H
ATOM   3581  OW  SOL   977      -0.776  -8.554  20.993  1.00  0.00           O
ATOM   3582  HW1 SOL   977      -0.942  -9.497  20.998  1.00  0.00           H
ATOM   3583  HW2 SOL   977      -0.968  -8.275  21.880  1.00  0.00           H
ATOM   3584  OW  SOL   978     -36.032 -38.073  -9.319  1.00  0.00           O
ATOM   3585  HW1 SOL   978     -35.630 -37.211  -9.428  1.00  0.00           H
ATOM   3586  HW2 SOL   978     -35.374 -38.593  -8.866  1.00  0.00           H
ATOM   3587  OW  SOL   979     -62.025 -53.503 -24.601  1.00  0.00           O
ATOM   3588  HW1 SOL   979     -62.376 -53.763 -23.756  1.00  0.00           H
ATOM   3589  HW2 SOL   979     -61.091 -53.387 -24.451  1.00  0.00           H
ATOM   3590  OW  SOL   980     -10.515 -24.293   1.369  1.00  0.00           O
ATOM   3591  HW1 SOL   980      -9.567 -24.237   1.535  1.00  0.00           H
ATOM   3592  HW2 SOL   980     -10.797 -23.384   1.330  1.00  0.00           H
ATOM   3593  OW  SOL   981     -11.864 -32.768  -2.302  1.00  0.00           O
ATOM   3594  HW1 SOL   981     -11.773 -32.016  -2.889  1.00  0.00           H
ATOM   3595  HW2 SOL   981     -11.141 -32.691  -1.684  1.00  0.00           H
ATOM   3596  OW  SOL   982     -53.246 -56.443 -22.178  1.00  0.00           O
ATOM   3597  HW1 SOL   982     -52.653 -56.402 -21.423  1.00  0.00           H
ATOM   3598  HW2 SOL   982     -53.763 -57.235 -22.026  1.00  0.00           H
ATOM   3599  OW  SOL   983     -20.481 -41.826 -13.632  1.00  0.00           O
ATOM   3600  HW1 SOL   983     -20.755 -42.361 -14.385  1.00  0.00           H
ATOM   3601  HW2 SOL   983     -19.582 -41.582 -13.835  1.00  0.00           H
ATOM   3602  OW  SOL   984     -11.067 -68.575  17.405  1.00  0.00           O
ATOM   3603  HW1 SOL   984     -10.801 -68.061  18.156  1.00  0.00           H
ATOM   3604  HW2 SOL   984     -10.791 -68.063  16.644  1.00  0.00           H
ATOM   3605  OW  SOL   985       1.540 -20.571 -13.582  1.00  0.00           O
ATOM   3606  HW1 SOL   985       1.247 -20.277 -12.714  1.00  0.00           H
ATOM   3607  HW2 SOL   985       2.394 -20.982 -13.422  1.00  0.00           H
ATOM   3608  OW  SOL   986     -58.385  -6.293   3.026  1.00  0.00           O
ATOM   3609  HW1 SOL   986     -57.702  -5.620   3.007  1.00  0.00           H
ATOM   3610  HW2 SOL   986     -58.997  -6.019   2.349  1.00  0.00           H
ATOM   3611  OW  SOL   987     -47.029 -61.718  19.858  1.00  0.00           O
ATOM   3612  HW1 SOL   987     -47.202 -60.786  19.711  1.00  0.00           H
ATOM   3613  HW2 SOL   987     -46.468 -61.984  19.123  1.00  0.00           H
ATOM   3614  OW  SOL   988     -39.793  -6.699   9.494  1.00  0.00           O
ATOM   3615  HW1 SOL   988     -40.469  -6.515  10.153  1.00  0.00           H
ATOM   3616  HW2 SOL   988     -40.084  -7.504   9.066  1.00  0.00           H
ATOM   3617  OW  SOL   989      -6.202   0.206  12.207  1.00  0.00           O
ATOM   3618  HW1 SOL   989      -5.605   0.942  12.392  1.00  0.00           H
ATOM   3619  HW2 SOL   989      -7.011   0.454  12.660  1.00  0.00           H
ATOM   3620  OW  SOL   990     -40.898  -5.264   1.951  1.00  0.00           O
ATOM   3621  HW1 SOL   990     -40.035  -4.910   1.723  1.00  0.00           H
ATOM   3622  HW2 SOL   990     -40.938  -5.191   2.906  1.00  0.00           H
ATOM   3623  OW  SOL   991     -61.053 -42.672   7.943  1.00  0.00           O
ATOM   3624  HW1 SOL   991     -61.863 -42.167   7.929  1.00  0.00           H
ATOM   3625  HW2 SOL   991     -61.143 -43.272   8.679  1.00  0.00           H
ATOM   3626  OW  SOL   992      -0.678 -63.700  -7.221  1.00  0.00           O
ATOM   3627  HW1 SOL   992      -1.540 -63.817  -7.621  1.00  0.00           H
ATOM   3628  HW2 SOL   992      -0.785 -64.028  -6.329  1.00  0.00           H
ATOM   3629  OW  SOL   993     -23.344 -12.151  19.189  1.00  0.00           O
ATOM   3630  HW1 SOL   993     -24.139 -12.639  19.378  1.00  0.00           H
ATOM   3631  HW2 SOL   993     -22.647 -12.646  19.603  1.00  0.00           H
ATOM   3632  OW  SOL   994       2.437   0.541 -20.180  1.00  0.00           O
ATOM   3633  HW1 SOL   994       2.411  -0.408 -20.114  1.00  0.00           H
ATOM   3634  HW2 SOL   994       2.080   0.740 -21.041  1.00  0.00           H
ATOM   3635  OW  SOL   995       0.156 -39.680  -6.890  1.00  0.00           O
ATOM   3636  HW1 SOL   995      -0.197 -39.216  -7.645  1.00  0.00           H
ATOM   3637  HW2 SOL   995      -0.560 -39.679  -6.251  1.00  0.00           H
ATOM   3638  OW  SOL   996     -23.864 -35.156  18.636  1.00  0.00           O
ATOM   3639  HW1 SOL   996     -23.250 -35.460  19.302  1.00  0.00           H
ATOM   3640  HW2 SOL   996     -24.547 -35.826  18.605  1.00  0.00           H
ATOM   3641  OW  SOL   997      -8.175 -39.663   0.056  1.00  0.00           O
ATOM   3642  HW1 SOL   997      -8.906 -39.955  -0.484  1.00  0.00           H
ATOM   3643  HW2 SOL   997      -7.449 -40.238  -0.205  1.00  0.00           H
ATOM   3644  OW  SOL   998     -62.667 -28.907  -1.493  1.00  0.00           O
ATOM   3645  HW1 SOL   998     -63.620 -29.050  -1.544  1.00  0.00           H
ATOM   3646  HW2 SOL   998     -62.533 -28.569  -0.611  1.00  0.00           H
ATOM   3647  OW  SOL   999      -9.822 -61.478   0.520  1.00  0.00           O
ATOM   3648  HW1 SOL   999      -9.412 -62.328   0.362  1.00  0.00           H
ATOM   3649  HW2 SOL   999      -9.902 -61.417   1.475  1.00  0.00           H
ATOM   3650  OW  SOL  1000     -27.946 -33.074   8.697  1.00  0.00           O
ATOM   3651  HW1 SOL  1000     -27.179 -32.938   8.156  1.00  0.00           H
ATOM   3652  HW2 SOL  1000     -28.041 -34.026   8.751  1.00  0.00           H
ATOM   3653  OW  SOL  1001     -17.154 -38.221  -5.990  1.00  0.00           O
ATOM   3654  HW1 SOL  1001     -16.622 -37.809  -6.676  1.00  0.00           H
ATOM   3655  HW2 SOL  1001     -18.046 -38.173  -6.331  1.00  0.00           H
ATOM   3656  OW  SOL  1002      -0.691 -55.383   2.346  1.00  0.00           O
ATOM   3657  HW1 SOL  1002      -0.747 -55.561   3.287  1.00  0.00           H
ATOM   3658  HW2 SOL  1002       0.247 -55.288   2.164  1.00  0.00           H
ATOM   3659  OW  SOL  1003       3.138 -69.174  -1.706  1.00  0.00           O
ATOM   3660  HW1 SOL  1003       2.412 -68.692  -2.091  1.00  0.00           H
ATOM   3661  HW2 SOL  1003       3.119 -68.948  -0.781  1.00  0.00           H
ATOM   3662  OW  SOL  1004       8.867 -66.724  22.465  1.00  0.00           O
ATOM   3663  HW1 SOL  1004       9.440 -67.425  22.146  1.00  0.00           H
ATOM   3664  HW2 SOL  1004       8.028 -66.888  22.032  1.00  0.00           H
ATOM   3665  OW  SOL  1005     -58.515  -7.257  15.951  1.00  0.00           O
ATOM   3666  HW1 SOL  1005     -59.275  -7.768  15.689  1.00  0.00           H
ATOM   3667  HW2 SOL  1005     -58.867  -6.601  16.559  1.00  0.00           H
ATOM   3668  OW  SOL  1006       9.335 -65.700 -11.842  1.00  0.00           O
ATOM   3669  HW1 SOL  1006       8.733 -64.973 -12.012  1.00  0.00           H
ATOM   3670  HW2 SOL  1006       8.780 -66.368 -11.432  1.00  0.00           H
ATOM   3671  OW  SOL  1007       1.455 -42.646  24.075  1.00  0.00           O
ATOM   3672  HW1 SOL  1007       1.867 -41.932  23.597  1.00  0.00           H
ATOM   3673  HW2 SOL  1007       1.085 -42.241  24.859  1.00  0.00           H
ATOM   3674  OW  SOL  1008       6.453 -10.956   4.701  1.00  0.00           O
ATOM   3675  HW1 SOL  1008       6.897 -11.108   5.525  1.00  0.00           H
ATOM   3676  HW2 SOL  1008     -65.773 -15.102   3.573  1.00  0.00           H
ATOM   3677  OW  SOL  1009     -59.760 -11.612   7.571  1.00  0.00           O
ATOM   3678  HW1 SOL  1009     -59.687 -11.563   6.613  1.00  0.00           H
ATOM   3679  HW2 SOL  1009     -58.847 -11.677   7.871  1.00  0.00           H
ATOM   3680  OW  SOL  1010     -55.524 -58.986  18.716  1.00  0.00           O
ATOM   3681  HW1 SOL  1010     -55.385 -59.408  19.563  1.00  0.00           H
ATOM   3682  HW2 SOL  1010     -54.808 -58.357  18.634  1.00  0.00           H
ATOM   3683  OW  SOL  1011     -30.689 -21.981 -15.732  1.00  0.00           O
ATOM   3684  HW1 SOL  1011     -30.629 -22.792 -16.230  1.00  0.00           H
ATOM   3685  HW2 SOL  1011     -29.969 -22.025 -15.111  1.00  0.00           H
ATOM   3686  OW  SOL  1012     -16.368 -27.082 -20.698  1.00  0.00           O
ATOM   3687  HW1 SOL  1012     -15.825 -27.827 -20.459  1.00  0.00           H
ATOM   3688  HW2 SOL  1012     -16.759 -27.327 -21.535  1.00  0.00           H
ATOM   3689  OW  SOL  1013     -12.664 -45.794   6.848  1.00  0.00           O
ATOM   3690  HW1 SOL  1013     -12.970 -46.297   7.600  1.00  0.00           H
ATOM   3691  HW2 SOL  1013     -12.888 -44.886   7.060  1.00  0.00           H
ATOM   3692  OW  SOL  1014     -13.396 -24.892  18.233  1.00  0.00           O
ATOM   3693  HW1 SOL  1014     -13.474 -24.167  17.604  1.00  0.00           H
ATOM   3694  HW2 SOL  1014     -12.569 -25.322  18.001  1.00  0.00           H
ATOM   3695  OW  SOL  1015     -35.772 -29.646  -4.172  1.00  0.00           O
ATOM   3696  HW1 SOL  1015     -35.622 -29.742  -3.236  1.00  0.00           H
ATOM   3697  HW2 SOL  1015     -35.023 -30.070  -4.585  1.00  0.00           H
ATOM   3698  OW  SOL  1016     -54.259 -67.601 -21.445  1.00  0.00           O
ATOM   3699  HW1 SOL  1016     -54.534 -67.100 -20.676  1.00  0.00           H
ATOM   3700  HW2 SOL  1016     -55.077 -67.960 -21.799  1.00  0.00           H
ATOM   3701  OW  SOL  1017     -44.095 -23.708 -22.797  1.00  0.00           O
ATOM   3702  HW1 SOL  1017     -43.949 -24.060 -23.679  1.00  0.00           H
ATOM   3703  HW2 SOL  1017     -44.851 -24.182 -22.467  1.00  0.00           H
ATOM   3704  OW  SOL  1018     -44.087 -56.891   5.422  1.00  0.00           O
ATOM   3705  HW1 SOL  1018     -44.925 -56.651   5.814  1.00  0.00           H
ATOM   3706  HW2 SOL  1018     -43.903 -56.192   4.792  1.00  0.00           H
ATOM   3707  OW  SOL  1019     -12.131 -46.628 -10.327  1.00  0.00           O
ATOM   3708  HW1 SOL  1019     -12.286 -45.719 -10.065  1.00  0.00           H
ATOM   3709  HW2 SOL  1019     -12.647 -47.145  -9.718  1.00  0.00           H
ATOM   3710  OW  SOL  1020     -25.053 -17.376  -8.485  1.00  0.00           O
ATOM   3711  HW1 SOL  1020     -25.224 -16.602  -9.022  1.00  0.00           H
ATOM   3712  HW2 SOL  1020     -24.286 -17.779  -8.887  1.00  0.00           H
ATOM   3713  OW  SOL  1021      -3.618 -33.888  -3.441  1.00  0.00           O
ATOM   3714  HW1 SOL  1021      -2.691 -33.637  -3.374  1.00  0.00           H
ATOM   3715  HW2 SOL  1021      -4.077 -33.276  -2.866  1.00  0.00           H
ATOM   3716  OW  SOL  1022     -41.490 -52.742  21.688  1.00  0.00           O
ATOM   3717  HW1 SOL  1022     -41.056 -53.529  22.024  1.00  0.00           H
ATOM   3718  HW2 SOL  1022     -41.144 -52.031  22.231  1.00  0.00           H
ATOM   3719  OW  SOL  1023     -15.405 -33.439   8.887  1.00  0.00           O
ATOM   3720  HW1 SOL  1023     -15.038 -33.792   8.076  1.00  0.00           H
ATOM   3721  HW2 SOL  1023     -14.849 -32.687   9.103  1.00  0.00           H
ATOM   3722  OW  SOL  1024     -15.299 -51.167  -0.583  1.00  0.00           O
ATOM   3723  HW1 SOL  1024     -14.852 -50.466  -0.121  1.00  0.00           H
ATOM   3724  HW2 SOL  1024     -15.683 -51.711   0.105  1.00  0.00           H
ATOM   3725  OW  SOL  1025     -24.859 -14.578   5.821  1.00  0.00           O
ATOM   3726  HW1 SOL  1025     -25.198 -15.471   5.828  1.00  0.00           H
ATOM   3727  HW2 SOL  1025     -25.044 -14.248   6.701  1.00  0.00           H
ATOM   3728  OW  SOL  1026     -27.952  -3.765  -1.066  1.00  0.00           O
ATOM   3729  HW1 SOL  1026     -28.584  -4.002  -0.380  1.00  0.00           H
ATOM   3730  HW2 SOL  1026     -27.842  -4.572  -1.573  1.00  0.00           H
ATOM   3731  OW  SOL  1027     -38.958 -67.858 -24.525  1.00  0.00           O
ATOM   3732  HW1 SOL  1027     -38.811 -68.407 -25.298  1.00  0.00           H
ATOM   3733  HW2 SOL  1027     -39.037 -68.486 -23.801  1.00  0.00           H
ATOM   3734  OW  SOL  1028     -39.104 -28.123  15.288  1.00  0.00           O
ATOM   3735  HW1 SOL  1028     -39.078 -28.494  16.168  1.00  0.00           H
ATOM   3736  HW2 SOL  1028     -39.646 -28.738  14.779  1.00  0.00           H
ATOM   3737  OW  SOL  1029     -53.596 -36.680  -7.182  1.00  0.00           O
ATOM   3738  HW1 SOL  1029     -54.387 -36.806  -7.703  1.00  0.00           H
ATOM   3739  HW2 SOL  1029     -53.889 -36.210  -6.405  1.00  0.00           H
ATOM   3740  OW  SOL  1030     -17.081 -33.453  11.084  1.00  0.00           O
ATOM   3741  HW1 SOL  1030     -17.795 -32.858  10.836  1.00  0.00           H
ATOM   3742  HW2 SOL  1030     -16.450 -33.375  10.370  1.00  0.00           H
ATOM   3743  OW  SOL  1031     -19.194 -56.989  19.691  1.00  0.00           O
ATOM   3744  HW1 SOL  1031     -19.158 -57.032  20.651  1.00  0.00           H
ATOM   3745  HW2 SOL  1031     -18.316 -57.233  19.410  1.00  0.00           H
ATOM   3746  OW  SOL  1032       0.346 -58.144   8.991  1.00  0.00           O
ATOM   3747  HW1 SOL  1032       0.492 -57.201   8.955  1.00  0.00           H
ATOM   3748  HW2 SOL  1032      -0.061 -58.298   9.852  1.00  0.00           H
ATOM   3749  OW  SOL  1033     -35.435 -32.309 -18.189  1.00  0.00           O
ATOM   3750  HW1 SOL  1033     -36.247 -32.080 -18.639  1.00  0.00           H
ATOM   3751  HW2 SOL  1033     -35.513 -33.238 -18.002  1.00  0.00           H
ATOM   3752  OW  SOL  1034     -36.478  -3.595  -3.908  1.00  0.00           O
ATOM   3753  HW1 SOL  1034     -36.933  -3.247  -4.671  1.00  0.00           H
ATOM   3754  HW2 SOL  1034     -36.205  -4.477  -4.169  1.00  0.00           H
ATOM   3755  OW  SOL  1035       1.819 -29.227  22.800  1.00  0.00           O
ATOM   3756  HW1 SOL  1035       2.708 -29.316  22.457  1.00  0.00           H
ATOM   3757  HW2 SOL  1035       1.588 -28.317  22.621  1.00  0.00           H
ATOM   3758  OW  SOL  1036     -13.209 -43.854  11.797  1.00  0.00           O
ATOM   3759  HW1 SOL  1036     -13.032 -43.368  12.597  1.00  0.00           H
ATOM   3760  HW2 SOL  1036     -12.644 -44.627  11.854  1.00  0.00           H
ATOM   3761  OW  SOL  1037     -23.517 -57.902   2.816  1.00  0.00           O
ATOM   3762  HW1 SOL  1037     -22.631 -58.126   2.546  1.00  0.00           H
ATOM   3763  HW2 SOL  1037     -23.899 -57.449   2.060  1.00  0.00           H
ATOM   3764  OW  SOL  1038     -11.369 -44.968  18.880  1.00  0.00           O
ATOM   3765  HW1 SOL  1038     -11.272 -45.672  19.531  1.00  0.00           H
ATOM   3766  HW2 SOL  1038     -11.309 -44.161  19.388  1.00  0.00           H
ATOM   3767  OW  SOL  1039      -6.771 -30.840  16.548  1.00  0.00           O
ATOM   3768  HW1 SOL  1039      -6.269 -30.765  15.743  1.00  0.00           H
ATOM   3769  HW2 SOL  1039      -7.631 -30.497  16.335  1.00  0.00           H
ATOM   3770  OW  SOL  1040     -52.481  -3.448 -22.413  1.00  0.00           O
ATOM   3771  HW1 SOL  1040     -52.426  -3.289 -21.472  1.00  0.00           H
ATOM   3772  HW2 SOL  1040     -51.596  -3.298 -22.742  1.00  0.00           H
ATOM   3773  OW  SOL  1041      -3.375 -63.723  -8.153  1.00  0.00           O
ATOM   3774  HW1 SOL  1041      -4.123 -64.277  -8.348  1.00  0.00           H
ATOM   3775  HW2 SOL  1041      -3.464 -62.972  -8.741  1.00  0.00           H
ATOM   3776  OW  SOL  1042     -34.899 -10.559  -0.049  1.00  0.00           O
ATOM   3777  HW1 SOL  1042     -35.040 -11.351  -0.556  1.00  0.00           H
ATOM   3778  HW2 SOL  1042     -35.621  -9.985  -0.299  1.00  0.00           H
ATOM   3779  OW  SOL  1043      -1.985 -42.793   7.688  1.00  0.00           O
ATOM   3780  HW1 SOL  1043      -1.352 -42.248   7.221  1.00  0.00           H
ATOM   3781  HW2 SOL  1043      -2.786 -42.740   7.178  1.00  0.00           H
ATOM   3782  OW  SOL  1044      -3.883 -25.254 -15.974  1.00  0.00           O
ATOM   3783  HW1 SOL  1044      -4.231 -25.384 -16.854  1.00  0.00           H
ATOM   3784  HW2 SOL  1044      -3.326 -24.485 -16.048  1.00  0.00           H
ATOM   3785  OW  SOL  1045     -61.400 -34.023  -3.017  1.00  0.00           O
ATOM   3786  HW1 SOL  1045     -62.009 -33.332  -3.259  1.00  0.00           H
ATOM   3787  HW2 SOL  1045     -61.914 -34.830  -3.115  1.00  0.00           H
ATOM   3788  OW  SOL  1046     -33.557 -36.092 -11.600  1.00  0.00           O
ATOM   3789  HW1 SOL  1046     -33.785 -35.897 -10.688  1.00  0.00           H
ATOM   3790  HW2 SOL  1046     -33.814 -37.003 -11.724  1.00  0.00           H
ATOM   3791  OW  SOL  1047      -4.281 -62.651  -3.125  1.00  0.00           O
ATOM   3792  HW1 SOL  1047      -3.845 -63.472  -2.891  1.00  0.00           H
ATOM   3793  HW2 SOL  1047      -4.082 -62.535  -4.060  1.00  0.00           H
ATOM   3794  OW  SOL  1048       9.721 -56.519 -21.726  1.00  0.00           O
ATOM   3795  HW1 SOL  1048       9.645 -55.977 -20.934  1.00  0.00           H
ATOM   3796  HW2 SOL  1048       9.083 -56.150 -22.328  1.00  0.00           H
ATOM   3797  OW  SOL  1049     -36.195 -19.048  -8.478  1.00  0.00           O
ATOM   3798  HW1 SOL  1049     -35.860 -18.857  -9.358  1.00  0.00           H
ATOM   3799  HW2 SOL  1049     -35.414 -19.114  -7.929  1.00  0.00           H
ATOM   3800  OW  SOL  1050     -60.815 -62.007 -22.595  1.00  0.00           O
ATOM   3801  HW1 SOL  1050     -60.136 -61.512 -22.134  1.00  0.00           H
ATOM   3802  HW2 SOL  1050     -61.635 -61.544 -22.391  1.00  0.00           H
ATOM   3803  OW  SOL  1051     -24.038 -46.407  -9.812  1.00  0.00           O
ATOM   3804  HW1 SOL  1051     -23.973 -45.455  -9.727  1.00  0.00           H
ATOM   3805  HW2 SOL  1051     -23.160 -46.720  -9.597  1.00  0.00           H
ATOM   3806  OW  SOL  1052     -11.081 -20.631 -19.186  1.00  0.00           O
ATOM   3807  HW1 SOL  1052     -11.250 -20.923 -18.292  1.00  0.00           H
ATOM   3808  HW2 SOL  1052     -11.046 -19.680 -19.111  1.00  0.00           H
ATOM   3809  OW  SOL  1053       1.844 -70.353   2.809  1.00  0.00           O
ATOM   3810  HW1 SOL  1053       0.967 -70.111   3.121  1.00  0.00           H
ATOM   3811  HW2 SOL  1053       2.323 -70.582   3.609  1.00  0.00           H
ATOM   3812  OW  SOL  1054     -18.932 -45.845   5.403  1.00  0.00           O
ATOM   3813  HW1 SOL  1054     -19.090 -45.998   6.335  1.00  0.00           H
ATOM   3814  HW2 SOL  1054     -18.654 -44.933   5.356  1.00  0.00           H
ATOM   3815  OW  SOL  1055      -6.908  -2.889  14.179  1.00  0.00           O
ATOM   3816  HW1 SOL  1055      -7.443  -3.685  14.222  1.00  0.00           H
ATOM   3817  HW2 SOL  1055      -6.770  -2.737  13.247  1.00  0.00           H
ATOM   3818  OW  SOL  1056     -22.974 -55.154  20.947  1.00  0.00           O
ATOM   3819  HW1 SOL  1056     -22.285 -55.046  20.295  1.00  0.00           H
ATOM   3820  HW2 SOL  1056     -23.762 -54.824  20.523  1.00  0.00           H
ATOM   3821  OW  SOL  1057     -53.853 -59.460  -4.064  1.00  0.00           O
ATOM   3822  HW1 SOL  1057     -53.134 -58.873  -4.308  1.00  0.00           H
ATOM   3823  HW2 SOL  1057     -54.377 -58.955  -3.446  1.00  0.00           H
ATOM   3824  OW  SOL  1058      -6.951 -32.636   0.367  1.00  0.00           O
ATOM   3825  HW1 SOL  1058      -7.374 -32.849   1.194  1.00  0.00           H
ATOM   3826  HW2 SOL  1058      -6.436 -31.854   0.554  1.00  0.00           H
ATOM   3827  OW  SOL  1059     -27.031 -20.846  -4.766  1.00  0.00           O
ATOM   3828  HW1 SOL  1059     -26.866 -21.675  -4.313  1.00  0.00           H
ATOM   3829  HW2 SOL  1059     -26.914 -20.175  -4.096  1.00  0.00           H
ATOM   3830  OW  SOL  1060      -4.601 -67.814   8.485  1.00  0.00           O
ATOM   3831  HW1 SOL  1060      -3.984 -67.276   8.989  1.00  0.00           H
ATOM   3832  HW2 SOL  1060      -4.042 -68.404   7.971  1.00  0.00           H
ATOM   3833  OW  SOL  1061     -32.827 -14.538   3.183  1.00  0.00           O
ATOM   3834  HW1 SOL  1061     -32.416 -14.116   3.930  1.00  0.00           H
ATOM   3835  HW2 SOL  1061     -33.760 -14.358   3.290  1.00  0.00           H
ATOM   3836  OW  SOL  1062     -24.210 -11.695   8.334  1.00  0.00           O
ATOM   3837  HW1 SOL  1062     -23.439 -11.931   8.844  1.00  0.00           H
ATOM   3838  HW2 SOL  1062     -24.767 -12.472   8.367  1.00  0.00           H
ATOM   3839  OW  SOL  1063     -17.558 -55.622 -10.865  1.00  0.00           O
ATOM   3840  HW1 SOL  1063     -17.529 -54.701 -11.143  1.00  0.00           H
ATOM   3841  HW2 SOL  1063     -16.791 -56.025 -11.287  1.00  0.00           H
ATOM   3842  OW  SOL  1064       8.181 -64.941  13.661  1.00  0.00           O
ATOM   3843  HW1 SOL  1064       9.099 -65.082  13.886  1.00  0.00           H
ATOM   3844  HW2 SOL  1064       7.734 -64.926  14.512  1.00  0.00           H
ATOM   3845  OW  SOL  1065     -33.269 -20.780  -8.709  1.00  0.00           O
ATOM   3846  HW1 SOL  1065     -33.550 -20.352  -7.904  1.00  0.00           H
ATOM   3847  HW2 SOL  1065     -33.059 -21.677  -8.440  1.00  0.00           H
ATOM   3848  OW  SOL  1066     -22.179 -10.389  -7.380  1.00  0.00           O
ATOM   3849  HW1 SOL  1066     -22.151 -10.595  -8.314  1.00  0.00           H
ATOM   3850  HW2 SOL  1066     -22.570  -9.511  -7.341  1.00  0.00           H
ATOM   3851  OW  SOL  1067     -21.836 -13.658  14.839  1.00  0.00           O
ATOM   3852  HW1 SOL  1067     -22.589 -13.351  15.365  1.00  0.00           H
ATOM   3853  HW2 SOL  1067     -21.165 -12.985  14.981  1.00  0.00           H
ATOM   3854  OW  SOL  1068       4.406 -71.936  21.528  1.00  0.00           O
ATOM   3855  HW1 SOL  1068       3.947 -71.534  22.271  1.00  0.00           H
ATOM   3856  HW2 SOL  1068      -0.260   0.019  25.618  1.00  0.00           H
ATOM   3857  OW  SOL  1069       9.493 -54.913 -19.350  1.00  0.00           O
ATOM   3858  HW1 SOL  1069     -62.829 -58.758 -19.188  1.00  0.00           H
ATOM   3859  HW2 SOL  1069       9.061 -55.637 -18.893  1.00  0.00           H
ATOM   3860  OW  SOL  1070      -3.097 -14.888 -11.906  1.00  0.00           O
ATOM   3861  HW1 SOL  1070      -2.836 -14.290 -12.611  1.00  0.00           H
ATOM   3862  HW2 SOL  1070      -2.278 -15.077 -11.443  1.00  0.00           H
ATOM   3863  OW  SOL  1071     -52.033 -63.698 -21.112  1.00  0.00           O
ATOM   3864  HW1 SOL  1071     -51.934 -64.278 -20.354  1.00  0.00           H
ATOM   3865  HW2 SOL  1071     -52.972 -63.722 -21.297  1.00  0.00           H
ATOM   3866  OW  SOL  1072       2.048 -58.119  -6.248  1.00  0.00           O
ATOM   3867  HW1 SOL  1072       1.256 -57.876  -6.737  1.00  0.00           H
ATOM   3868  HW2 SOL  1072       1.726 -58.680  -5.550  1.00  0.00           H
ATOM   3869  OW  SOL  1073     -17.708 -68.778   5.541  1.00  0.00           O
ATOM   3870  HW1 SOL  1073     -18.271 -68.324   4.925  1.00  0.00           H
ATOM   3871  HW2 SOL  1073     -17.208 -69.390   4.997  1.00  0.00           H
ATOM   3872  OW  SOL  1074     -32.334 -58.533   7.118  1.00  0.00           O
ATOM   3873  HW1 SOL  1074     -32.919 -57.995   7.648  1.00  0.00           H
ATOM   3874  HW2 SOL  1074     -31.636 -57.935   6.855  1.00  0.00           H
ATOM   3875  OW  SOL  1075     -36.721 -31.921   3.175  1.00  0.00           O
ATOM   3876  HW1 SOL  1075     -37.670 -31.973   3.290  1.00  0.00           H
ATOM   3877  HW2 SOL  1075     -36.520 -32.541   2.469  1.00  0.00           H
ATOM   3878  OW  SOL  1076      -7.410 -45.573 -12.554  1.00  0.00           O
ATOM   3879  HW1 SOL  1076      -7.703 -45.250 -13.408  1.00  0.00           H
ATOM   3880  HW2 SOL  1076      -8.214 -45.748 -12.066  1.00  0.00           H
ATOM   3881  OW  SOL  1077     -36.458  -5.616   4.699  1.00  0.00           O
ATOM   3882  HW1 SOL  1077     -36.347  -5.356   3.783  1.00  0.00           H
ATOM   3883  HW2 SOL  1077     -36.307  -4.813   5.197  1.00  0.00           H
ATOM   3884  OW  SOL  1078     -15.222 -67.570 -24.892  1.00  0.00           O
ATOM   3885  HW1 SOL  1078     -15.346 -67.082 -24.073  1.00  0.00           H
ATOM   3886  HW2 SOL  1078     -14.545 -68.214 -24.687  1.00  0.00           H
ATOM   3887  OW  SOL  1079     -59.851 -56.991  22.553  1.00  0.00           O
ATOM   3888  HW1 SOL  1079     -59.092 -56.573  22.159  1.00  0.00           H
ATOM   3889  HW2 SOL  1079     -59.509 -57.759  23.001  1.00  0.00           H
ATOM   3890  OW  SOL  1080     -26.635 -68.836 -10.288  1.00  0.00           O
ATOM   3891  HW1 SOL  1080     -27.239 -68.868 -11.033  1.00  0.00           H
ATOM   3892  HW2 SOL  1080     -26.224 -67.975 -10.347  1.00  0.00           H
ATOM   3893  OW  SOL  1081      -8.674 -39.829   2.779  1.00  0.00           O
ATOM   3894  HW1 SOL  1081      -9.580 -40.095   2.661  1.00  0.00           H
ATOM   3895  HW2 SOL  1081      -8.348 -39.659   1.899  1.00  0.00           H
ATOM   3896  OW  SOL  1082     -56.438 -62.545  15.482  1.00  0.00           O
ATOM   3897  HW1 SOL  1082     -56.171 -61.635  15.635  1.00  0.00           H
ATOM   3898  HW2 SOL  1082     -55.629 -63.042  15.536  1.00  0.00           H
ATOM   3899  OW  SOL  1083     -58.668 -70.653 -11.259  1.00  0.00           O
ATOM   3900  HW1 SOL  1083     -59.405 -71.228 -11.435  1.00  0.00           H
ATOM   3901  HW2 SOL  1083     -57.924 -71.239 -11.140  1.00  0.00           H
ATOM   3902  OW  SOL  1084      -1.795  -4.978  22.669  1.00  0.00           O
ATOM   3903  HW1 SOL  1084      -2.449  -5.198  22.013  1.00  0.00           H
ATOM   3904  HW2 SOL  1084      -1.072  -4.595  22.163  1.00  0.00           H
ATOM   3905  OW  SOL  1085     -11.249 -32.117  11.211  1.00  0.00           O
ATOM   3906  HW1 SOL  1085     -11.254 -33.063  11.076  1.00  0.00           H
ATOM   3907  HW2 SOL  1085     -11.145 -31.749  10.331  1.00  0.00           H
ATOM   3908  OW  SOL  1086     -18.469 -17.269 -11.342  1.00  0.00           O
ATOM   3909  HW1 SOL  1086     -18.249 -16.994 -12.237  1.00  0.00           H
ATOM   3910  HW2 SOL  1086     -18.777 -18.174 -11.446  1.00  0.00           H
ATOM   3911  OW  SOL  1087      -9.597 -50.828   2.059  1.00  0.00           O
ATOM   3912  HW1 SOL  1087      -8.817 -50.287   2.173  1.00  0.00           H
ATOM   3913  HW2 SOL  1087      -9.696 -51.283   2.894  1.00  0.00           H
ATOM   3914  OW  SOL  1088     -38.449 -58.385 -26.820  1.00  0.00           O
ATOM   3915  HW1 SOL  1088     -37.508 -58.388 -26.677  1.00  0.00           H
ATOM   3916  HW2 SOL  1088     -38.696 -59.313 -26.804  1.00  0.00           H
ATOM   3917  OW  SOL  1089      -4.265 -36.274   4.742  1.00  0.00           O
ATOM   3918  HW1 SOL  1089      -4.063 -36.030   3.836  1.00  0.00           H
ATOM   3919  HW2 SOL  1089      -4.536 -35.451   5.150  1.00  0.00           H
ATOM   3920  OW  SOL  1090     -21.258 -41.089  -2.503  1.00  0.00           O
ATOM   3921  HW1 SOL  1090     -21.358 -40.329  -3.081  1.00  0.00           H
ATOM   3922  HW2 SOL  1090     -21.974 -41.678  -2.760  1.00  0.00           H
ATOM   3923  OW  SOL  1091     -37.004 -31.383  12.511  1.00  0.00           O
ATOM   3924  HW1 SOL  1091     -37.099 -30.445  12.675  1.00  0.00           H
ATOM   3925  HW2 SOL  1091     -37.735 -31.785  12.997  1.00  0.00           H
ATOM   3926  OW  SOL  1092     -17.705 -64.538  21.082  1.00  0.00           O
ATOM   3927  HW1 SOL  1092     -18.517 -64.031  21.229  1.00  0.00           H
ATOM   3928  HW2 SOL  1092     -17.034 -64.066  21.583  1.00  0.00           H
ATOM   3929  OW  SOL  1093      -9.320 -30.306  15.669  1.00  0.00           O
ATOM   3930  HW1 SOL  1093      -9.628 -29.915  14.849  1.00  0.00           H
ATOM   3931  HW2 SOL  1093      -9.567 -31.230  15.605  1.00  0.00           H
ATOM   3932  OW  SOL  1094      -8.560 -54.536  21.641  1.00  0.00           O
ATOM   3933  HW1 SOL  1094      -7.996 -54.340  20.903  1.00  0.00           H
ATOM   3934  HW2 SOL  1094      -8.550 -53.744  22.178  1.00  0.00           H
ATOM   3935  OW  SOL  1095     -12.909 -60.943   3.607  1.00  0.00           O
ATOM   3936  HW1 SOL  1095     -12.919 -61.058   4.561  1.00  0.00           H
ATOM   3937  HW2 SOL  1095     -13.456 -61.657   3.273  1.00  0.00           H
ATOM   3938  OW  SOL  1096     -49.463 -33.557  -2.019  1.00  0.00           O
ATOM   3939  HW1 SOL  1096     -49.865 -33.809  -1.184  1.00  0.00           H
ATOM   3940  HW2 SOL  1096     -49.333 -34.375  -2.487  1.00  0.00           H
ATOM   3941  OW  SOL  1097     -30.009  -9.033  18.256  1.00  0.00           O
ATOM   3942  HW1 SOL  1097     -29.553  -8.699  19.018  1.00  0.00           H
ATOM   3943  HW2 SOL  1097     -30.629  -8.343  18.013  1.00  0.00           H
ATOM   3944  OW  SOL  1098       4.232 -29.781  -3.929  1.00  0.00           O
ATOM   3945  HW1 SOL  1098       3.580 -30.017  -3.274  1.00  0.00           H
ATOM   3946  HW2 SOL  1098       3.741 -29.693  -4.737  1.00  0.00           H
ATOM   3947  OW  SOL  1099     -27.623  -5.978  -2.715  1.00  0.00           O
ATOM   3948  HW1 SOL  1099     -27.052  -6.702  -2.465  1.00  0.00           H
ATOM   3949  HW2 SOL  1099     -28.288  -6.376  -3.281  1.00  0.00           H
ATOM   3950  OW  SOL  1100     -25.776  -0.299  13.737  1.00  0.00           O
ATOM   3951  HW1 SOL  1100     -21.156 -72.283   9.244  1.00  0.00           H
ATOM   3952  HW2 SOL  1100     -25.707  -0.883  12.982  1.00  0.00           H
ATOM   3953  OW  SOL  1101      -4.202 -20.868  21.070  1.00  0.00           O
ATOM   3954  HW1 SOL  1101      -4.920 -20.816  21.702  1.00  0.00           H
ATOM   3955  HW2 SOL  1101      -4.312 -20.100  20.514  1.00  0.00           H
ATOM   3956  OW  SOL  1102     -50.696 -29.785   3.003  1.00  0.00           O
ATOM   3957  HW1 SOL  1102     -51.488 -29.999   3.489  1.00  0.00           H
ATOM   3958  HW2 SOL  1102     -49.982 -30.077   3.569  1.00  0.00           H
ATOM   3959  OW  SOL  1103     -18.804 -19.915  16.961  1.00  0.00           O
ATOM   3960  HW1 SOL  1103     -18.167 -20.429  17.464  1.00  0.00           H
ATOM   3961  HW2 SOL  1103     -19.660 -20.224  17.271  1.00  0.00           H
ATOM   3962  OW  SOL  1104     -22.563 -39.491   3.615  1.00  0.00           O
ATOM   3963  HW1 SOL  1104     -22.499 -39.796   2.706  1.00  0.00           H
ATOM   3964  HW2 SOL  1104     -22.145 -40.189   4.127  1.00  0.00           H
ATOM   3965  OW  SOL  1105     -37.189 -10.684   3.462  1.00  0.00           O
ATOM   3966  HW1 SOL  1105     -38.017 -10.222   3.496  1.00  0.00           H
ATOM   3967  HW2 SOL  1105     -37.425 -11.588   3.248  1.00  0.00           H
ATOM   3968  OW  SOL  1106      -2.575 -21.239 -23.200  1.00  0.00           O
ATOM   3969  HW1 SOL  1106      -1.986 -21.660 -23.823  1.00  0.00           H
ATOM   3970  HW2 SOL  1106      -1.999 -20.894 -22.517  1.00  0.00           H
ATOM   3971  OW  SOL  1107      -1.185 -22.567  13.029  1.00  0.00           O
ATOM   3972  HW1 SOL  1107      -1.702 -21.769  12.953  1.00  0.00           H
ATOM   3973  HW2 SOL  1107      -1.160 -22.759  13.959  1.00  0.00           H
ATOM   3974  OW  SOL  1108      -5.623 -51.086  10.892  1.00  0.00           O
ATOM   3975  HW1 SOL  1108      -6.412 -51.243  10.380  1.00  0.00           H
ATOM   3976  HW2 SOL  1108      -5.876 -50.436  11.550  1.00  0.00           H
ATOM   3977  OW  SOL  1109     -59.479 -13.868 -12.171  1.00  0.00           O
ATOM   3978  HW1 SOL  1109     -59.109 -13.797 -11.284  1.00  0.00           H
ATOM   3979  HW2 SOL  1109     -59.640 -12.959 -12.430  1.00  0.00           H
ATOM   3980  OW  SOL  1110     -56.032 -34.618  16.008  1.00  0.00           O
ATOM   3981  HW1 SOL  1110     -56.847 -35.052  15.760  1.00  0.00           H
ATOM   3982  HW2 SOL  1110     -55.631 -35.223  16.645  1.00  0.00           H
ATOM   3983  OW  SOL  1111     -10.068 -18.156 -24.368  1.00  0.00           O
ATOM   3984  HW1 SOL  1111      -9.344 -18.602 -23.911  1.00  0.00           H
ATOM   3985  HW2 SOL  1111     -44.447 -59.887  23.939  1.00  0.00           H
ATOM   3986  OW  SOL  1112      -5.556 -40.509  -6.976  1.00  0.00           O
ATOM   3987  HW1 SOL  1112      -6.274 -39.988  -7.339  1.00  0.00           H
ATOM   3988  HW2 SOL  1112      -5.721 -40.533  -6.037  1.00  0.00           H
ATOM   3989  OW  SOL  1113     -33.225 -14.358  11.827  1.00  0.00           O
ATOM   3990  HW1 SOL  1113     -32.829 -14.721  12.608  1.00  0.00           H
ATOM   3991  HW2 SOL  1113     -32.841 -14.856  11.108  1.00  0.00           H
ATOM   3992  OW  SOL  1114     -34.432 -63.250  -6.975  1.00  0.00           O
ATOM   3993  HW1 SOL  1114     -34.558 -64.180  -7.139  1.00  0.00           H
ATOM   3994  HW2 SOL  1114     -33.557 -63.180  -6.607  1.00  0.00           H
ATOM   3995  OW  SOL  1115     -10.812 -21.549   1.166  1.00  0.00           O
ATOM   3996  HW1 SOL  1115     -10.288 -21.344   0.398  1.00  0.00           H
ATOM   3997  HW2 SOL  1115     -11.004 -20.700   1.565  1.00  0.00           H
ATOM   3998  OW  SOL  1116     -16.124 -58.127  12.253  1.00  0.00           O
ATOM   3999  HW1 SOL  1116     -16.472 -57.554  12.936  1.00  0.00           H
ATOM   4000  HW2 SOL  1116     -15.783 -57.536  11.577  1.00  0.00           H
ATOM   4001  OW  SOL  1117       1.076 -26.015  19.257  1.00  0.00           O
ATOM   4002  HW1 SOL  1117       1.255 -26.418  18.413  1.00  0.00           H
ATOM   4003  HW2 SOL  1117       0.374 -26.559  19.634  1.00  0.00           H
ATOM   4004  OW  SOL  1118       6.037 -66.687  -4.327  1.00  0.00           O
ATOM   4005  HW1 SOL  1118       5.672 -66.022  -4.921  1.00  0.00           H
ATOM   4006  HW2 SOL  1118       5.418 -67.413  -4.371  1.00  0.00           H
ATOM   4007  OW  SOL  1119       6.554 -28.860  14.092  1.00  0.00           O
ATOM   4008  HW1 SOL  1119       7.128 -28.664  13.354  1.00  0.00           H
ATOM   4009  HW2 SOL  1119       7.105 -28.782  14.860  1.00  0.00           H
ATOM   4010  OW  SOL  1120      -7.589  -4.935 -20.940  1.00  0.00           O
ATOM   4011  HW1 SOL  1120      -7.645  -5.610 -20.258  1.00  0.00           H
ATOM   4012  HW2 SOL  1120      -6.819  -4.423 -20.698  1.00  0.00           H
ATOM   4013  OW  SOL  1121     -23.302 -36.396   9.571  1.00  0.00           O
ATOM   4014  HW1 SOL  1121     -23.795 -36.107  10.328  1.00  0.00           H
ATOM   4015  HW2 SOL  1121     -22.574 -36.907   9.935  1.00  0.00           H
ATOM   4016  OW  SOL  1122     -19.918 -42.600   1.911  1.00  0.00           O
ATOM   4017  HW1 SOL  1122     -19.080 -43.052   1.898  1.00  0.00           H
ATOM   4018  HW2 SOL  1122     -20.257 -42.699   1.023  1.00  0.00           H
ATOM   4019  OW  SOL  1123     -24.769 -10.163   2.090  1.00  0.00           O
ATOM   4020  HW1 SOL  1123     -24.820  -9.382   1.534  1.00  0.00           H
ATOM   4021  HW2 SOL  1123     -25.150  -9.893   2.926  1.00  0.00           H
ATOM   4022  OW  SOL  1124     -16.244 -36.696  14.225  1.00  0.00           O
ATOM   4023  HW1 SOL  1124     -15.377 -36.474  14.571  1.00  0.00           H
ATOM   4024  HW2 SOL  1124     -16.536 -37.426  14.773  1.00  0.00           H
ATOM   4025  OW  SOL  1125     -33.077 -62.001 -16.815  1.00  0.00           O
ATOM   4026  HW1 SOL  1125     -33.563 -62.729 -17.199  1.00  0.00           H
ATOM   4027  HW2 SOL  1125     -32.814 -62.316 -15.961  1.00  0.00           H
ATOM   4028  OW  SOL  1126      -2.780 -22.290  22.976  1.00  0.00           O
ATOM   4029  HW1 SOL  1126      -2.054 -21.710  23.212  1.00  0.00           H
ATOM   4030  HW2 SOL  1126      -3.253 -21.817  22.291  1.00  0.00           H
ATOM   4031  OW  SOL  1127     -31.921 -56.262  24.861  1.00  0.00           O
ATOM   4032  HW1 SOL  1127     -31.784 -56.822  24.107  1.00  0.00           H
ATOM   4033  HW2 SOL  1127       3.269 -15.019 -23.732  1.00  0.00           H
ATOM   4034  OW  SOL  1128     -19.187  -0.478  -2.600  1.00  0.00           O
ATOM   4035  HW1 SOL  1128     -18.526  -0.205  -1.961  1.00  0.00           H
ATOM   4036  HW2 SOL  1128     -18.958  -0.007  -3.393  1.00  0.00           H
ATOM   4037  OW  SOL  1129     -15.590 -12.349  13.223  1.00  0.00           O
ATOM   4038  HW1 SOL  1129     -16.272 -13.033  13.261  1.00  0.00           H
ATOM   4039  HW2 SOL  1129     -14.840 -12.733  13.684  1.00  0.00           H
ATOM   4040  OW  SOL  1130     -27.761 -22.831   4.903  1.00  0.00           O
ATOM   4041  HW1 SOL  1130     -28.337 -22.082   5.075  1.00  0.00           H
ATOM   4042  HW2 SOL  1130     -26.880 -22.482   4.966  1.00  0.00           H
ATOM   4043  OW  SOL  1131     -43.880 -51.069  21.586  1.00  0.00           O
ATOM   4044  HW1 SOL  1131     -43.162 -51.705  21.682  1.00  0.00           H
ATOM   4045  HW2 SOL  1131     -44.671 -51.600  21.643  1.00  0.00           H
ATOM   4046  OW  SOL  1132     -57.663 -15.268  -6.416  1.00  0.00           O
ATOM   4047  HW1 SOL  1132     -57.220 -15.214  -7.263  1.00  0.00           H
ATOM   4048  HW2 SOL  1132     -57.484 -14.429  -6.007  1.00  0.00           H
ATOM   4049  OW  SOL  1133      -4.919 -56.561   8.234  1.00  0.00           O
ATOM   4050  HW1 SOL  1133      -5.299 -55.947   8.859  1.00  0.00           H
ATOM   4051  HW2 SOL  1133      -4.675 -56.022   7.484  1.00  0.00           H
ATOM   4052  OW  SOL  1134     -13.394 -59.492 -19.059  1.00  0.00           O
ATOM   4053  HW1 SOL  1134     -12.711 -59.789 -19.665  1.00  0.00           H
ATOM   4054  HW2 SOL  1134     -12.923 -59.229 -18.271  1.00  0.00           H
ATOM   4055  OW  SOL  1135      -6.635 -62.777   8.519  1.00  0.00           O
ATOM   4056  HW1 SOL  1135      -7.183 -62.387   9.191  1.00  0.00           H
ATOM   4057  HW2 SOL  1135      -6.412 -62.059   7.940  1.00  0.00           H
ATOM   4058  OW  SOL  1136     -26.132 -32.612 -19.728  1.00  0.00           O
ATOM   4059  HW1 SOL  1136     -26.106 -33.138 -18.937  1.00  0.00           H
ATOM   4060  HW2 SOL  1136     -26.837 -32.994 -20.254  1.00  0.00           H
ATOM   4061  OW  SOL  1137     -10.772 -66.744   3.889  1.00  0.00           O
ATOM   4062  HW1 SOL  1137     -11.725 -66.717   3.847  1.00  0.00           H
ATOM   4063  HW2 SOL  1137     -10.586 -67.290   4.659  1.00  0.00           H
ATOM   4064  OW  SOL  1138      -0.607 -29.986  23.770  1.00  0.00           O
ATOM   4065  HW1 SOL  1138      -1.114 -30.313  23.018  1.00  0.00           H
ATOM   4066  HW2 SOL  1138       0.232 -29.735  23.406  1.00  0.00           H
ATOM   4067  OW  SOL  1139     -39.749 -65.308 -24.130  1.00  0.00           O
ATOM   4068  HW1 SOL  1139     -39.732 -65.191 -23.182  1.00  0.00           H
ATOM   4069  HW2 SOL  1139     -39.436 -66.205 -24.271  1.00  0.00           H
ATOM   4070  OW  SOL  1140     -64.790 -26.024   0.480  1.00  0.00           O
ATOM   4071  HW1 SOL  1140       7.195 -21.982   0.919  1.00  0.00           H
ATOM   4072  HW2 SOL  1140     -64.705 -25.323   1.112  1.00  0.00           H
ATOM   4073  OW  SOL  1141     -61.131  -6.070  -9.351  1.00  0.00           O
ATOM   4074  HW1 SOL  1141     -61.696  -5.298  -9.378  1.00  0.00           H
ATOM   4075  HW2 SOL  1141     -60.669  -6.001  -8.514  1.00  0.00           H
ATOM   4076  OW  SOL  1142     -25.898 -14.403  -0.683  1.00  0.00           O
ATOM   4077  HW1 SOL  1142     -25.662 -13.882   0.079  1.00  0.00           H
ATOM   4078  HW2 SOL  1142     -26.291 -13.769  -1.299  1.00  0.00           H
ATOM   4079  OW  SOL  1143      -0.709 -52.081 -16.115  1.00  0.00           O
ATOM   4080  HW1 SOL  1143      -1.246 -52.611 -16.698  1.00  0.00           H
ATOM   4081  HW2 SOL  1143       0.129 -52.546 -16.079  1.00  0.00           H
ATOM   4082  OW  SOL  1144     -40.606 -64.729 -13.301  1.00  0.00           O
ATOM   4083  HW1 SOL  1144     -39.996 -65.274 -12.800  1.00  0.00           H
ATOM   4084  HW2 SOL  1144     -40.132 -64.505 -14.098  1.00  0.00           H
ATOM   4085  OW  SOL  1145       7.263 -55.787  17.894  1.00  0.00           O
ATOM   4086  HW1 SOL  1145       7.530 -54.983  17.441  1.00  0.00           H
ATOM   4087  HW2 SOL  1145       6.301 -55.772  17.872  1.00  0.00           H
ATOM   4088  OW  SOL  1146      -8.192 -60.919 -19.175  1.00  0.00           O
ATOM   4089  HW1 SOL  1146      -8.843 -60.246 -18.968  1.00  0.00           H
ATOM   4090  HW2 SOL  1146      -7.738 -61.071 -18.341  1.00  0.00           H
ATOM   4091  OW  SOL  1147     -56.359 -52.757 -24.519  1.00  0.00           O
ATOM   4092  HW1 SOL  1147     -56.085 -53.560 -24.054  1.00  0.00           H
ATOM   4093  HW2 SOL  1147     -55.555 -52.271 -24.649  1.00  0.00           H
ATOM   4094  OW  SOL  1148       3.384  -2.338 -11.068  1.00  0.00           O
ATOM   4095  HW1 SOL  1148       4.264  -1.956 -11.073  1.00  0.00           H
ATOM   4096  HW2 SOL  1148       3.383  -2.914 -10.300  1.00  0.00           H
ATOM   4097  OW  SOL  1149     -63.563  -5.942  16.592  1.00  0.00           O
ATOM   4098  HW1 SOL  1149     -63.575  -6.150  15.658  1.00  0.00           H
ATOM   4099  HW2 SOL  1149     -64.300  -6.418  16.963  1.00  0.00           H
ATOM   4100  OW  SOL  1150     -39.937 -45.541 -13.901  1.00  0.00           O
ATOM   4101  HW1 SOL  1150     -40.543 -46.101 -14.376  1.00  0.00           H
ATOM   4102  HW2 SOL  1150     -40.387 -44.700 -13.814  1.00  0.00           H
ATOM   4103  OW  SOL  1151     -15.975 -40.861  22.168  1.00  0.00           O
ATOM   4104  HW1 SOL  1151     -15.812 -41.193  23.051  1.00  0.00           H
ATOM   4105  HW2 SOL  1151     -15.749 -41.597  21.596  1.00  0.00           H
ATOM   4106  OW  SOL  1152     -48.020  -8.838  -3.108  1.00  0.00           O
ATOM   4107  HW1 SOL  1152     -48.372  -7.965  -2.938  1.00  0.00           H
ATOM   4108  HW2 SOL  1152     -47.105  -8.691  -3.337  1.00  0.00           H
ATOM   4109  OW  SOL  1153     -34.067 -52.728 -22.361  1.00  0.00           O
ATOM   4110  HW1 SOL  1153     -33.669 -53.494 -22.775  1.00  0.00           H
ATOM   4111  HW2 SOL  1153     -34.336 -53.025 -21.498  1.00  0.00           H
ATOM   4112  OW  SOL  1154     -58.467 -70.279  -8.502  1.00  0.00           O
ATOM   4113  HW1 SOL  1154     -59.250 -69.766  -8.265  1.00  0.00           H
ATOM   4114  HW2 SOL  1154     -58.535 -70.378  -9.450  1.00  0.00           H
ATOM   4115  OW  SOL  1155     -18.635 -39.918  22.274  1.00  0.00           O
ATOM   4116  HW1 SOL  1155     -17.789 -40.330  22.103  1.00  0.00           H
ATOM   4117  HW2 SOL  1155     -18.458 -38.981  22.219  1.00  0.00           H
ATOM   4118  OW  SOL  1156     -56.087 -45.723 -21.116  1.00  0.00           O
ATOM   4119  HW1 SOL  1156     -55.422 -46.251 -21.555  1.00  0.00           H
ATOM   4120  HW2 SOL  1156     -56.861 -45.786 -21.673  1.00  0.00           H
ATOM   4121  OW  SOL  1157     -52.798 -55.305 -13.627  1.00  0.00           O
ATOM   4122  HW1 SOL  1157     -52.477 -54.682 -12.979  1.00  0.00           H
ATOM   4123  HW2 SOL  1157     -52.033 -55.479 -14.185  1.00  0.00           H
ATOM   4124  OW  SOL  1158     -46.927 -64.116 -17.073  1.00  0.00           O
ATOM   4125  HW1 SOL  1158     -46.261 -64.744 -16.816  1.00  0.00           H
ATOM   4126  HW2 SOL  1158     -47.427 -64.567 -17.761  1.00  0.00           H
ATOM   4127  OW  SOL  1159       0.949  -6.451 -11.274  1.00  0.00           O
ATOM   4128  HW1 SOL  1159       0.729  -5.851 -11.991  1.00  0.00           H
ATOM   4129  HW2 SOL  1159       1.472  -7.129 -11.692  1.00  0.00           H
ATOM   4130  OW  SOL  1160     -25.981 -41.976  12.104  1.00  0.00           O
ATOM   4131  HW1 SOL  1160     -26.565 -41.274  12.393  1.00  0.00           H
ATOM   4132  HW2 SOL  1160     -26.261 -42.734  12.610  1.00  0.00           H
ATOM   4133  OW  SOL  1161     -19.577  -7.392  21.370  1.00  0.00           O
ATOM   4134  HW1 SOL  1161     -20.380  -7.752  21.767  1.00  0.00           H
ATOM   4135  HW2 SOL  1161     -19.775  -7.330  20.441  1.00  0.00           H
ATOM   4136  OW  SOL  1162     -61.074 -65.533 -16.349  1.00  0.00           O
ATOM   4137  HW1 SOL  1162     -61.768 -66.039 -15.920  1.00  0.00           H
ATOM   4138  HW2 SOL  1162     -60.569 -65.154 -15.625  1.00  0.00           H
ATOM   4139  OW  SOL  1163       7.471 -61.626 -13.906  1.00  0.00           O
ATOM   4140  HW1 SOL  1163       6.807 -61.858 -14.563  1.00  0.00           H
ATOM   4141  HW2 SOL  1163       7.286 -60.716 -13.694  1.00  0.00           H
ATOM   4142  OW  SOL  1164     -23.735 -29.894  22.698  1.00  0.00           O
ATOM   4143  HW1 SOL  1164     -22.806 -29.988  22.475  1.00  0.00           H
ATOM   4144  HW2 SOL  1164     -23.786 -30.151  23.614  1.00  0.00           H
ATOM   4145  OW  SOL  1165      -2.381 -47.176  -3.185  1.00  0.00           O
ATOM   4146  HW1 SOL  1165      -3.327 -47.263  -3.143  1.00  0.00           H
ATOM   4147  HW2 SOL  1165      -2.210 -46.746  -4.021  1.00  0.00           H
ATOM   4148  OW  SOL  1166     -20.433 -38.775  16.134  1.00  0.00           O
ATOM   4149  HW1 SOL  1166     -20.155 -39.342  16.844  1.00  0.00           H
ATOM   4150  HW2 SOL  1166     -19.846 -38.021  16.180  1.00  0.00           H
ATOM   4151  OW  SOL  1167     -27.263 -42.233   9.701  1.00  0.00           O
ATOM   4152  HW1 SOL  1167     -26.608 -42.205  10.406  1.00  0.00           H
ATOM   4153  HW2 SOL  1167     -27.565 -41.322   9.613  1.00  0.00           H
ATOM   4154  OW  SOL  1168     -32.583 -39.889  10.671  1.00  0.00           O
ATOM   4155  HW1 SOL  1168     -33.148 -39.561  11.369  1.00  0.00           H
ATOM   4156  HW2 SOL  1168     -32.305 -40.753  10.972  1.00  0.00           H
ATOM   4157  OW  SOL  1169     -40.916 -58.658 -17.959  1.00  0.00           O
ATOM   4158  HW1 SOL  1169     -40.701 -59.595 -18.023  1.00  0.00           H
ATOM   4159  HW2 SOL  1169     -40.393 -58.257 -18.655  1.00  0.00           H
ATOM   4160  OW  SOL  1170     -62.327 -70.738 -25.129  1.00  0.00           O
ATOM   4161  HW1 SOL  1170     -62.305 -70.721 -24.177  1.00  0.00           H
ATOM   4162  HW2 SOL  1170      10.074 -67.294 -24.863  1.00  0.00           H
ATOM   4163  OW  SOL  1171     -11.793 -12.748  27.095  1.00  0.00           O
ATOM   4164  HW1 SOL  1171     -11.273 -13.170  26.411  1.00  0.00           H
ATOM   4165  HW2 SOL  1171     -46.406 -49.001 -26.363  1.00  0.00           H
ATOM   4166  OW  SOL  1172     -32.956 -61.622 -24.826  1.00  0.00           O
ATOM   4167  HW1 SOL  1172     -32.139 -62.087 -24.630  1.00  0.00           H
ATOM   4168  HW2 SOL  1172     -33.342 -61.443 -23.965  1.00  0.00           H
ATOM   4169  OW  SOL  1173       5.446  -9.473  -8.980  1.00  0.00           O
ATOM   4170  HW1 SOL  1173       5.022 -10.247  -9.367  1.00  0.00           H
ATOM   4171  HW2 SOL  1173       6.329  -9.470  -9.347  1.00  0.00           H
ATOM   4172  OW  SOL  1174     -54.572 -47.097 -23.074  1.00  0.00           O
ATOM   4173  HW1 SOL  1174     -55.395 -47.362 -23.483  1.00  0.00           H
ATOM   4174  HW2 SOL  1174     -53.931 -47.755 -23.370  1.00  0.00           H
ATOM   4175  OW  SOL  1175     -49.338 -50.596 -22.027  1.00  0.00           O
ATOM   4176  HW1 SOL  1175     -49.710 -49.829 -22.475  1.00  0.00           H
ATOM   4177  HW2 SOL  1175     -48.476 -50.301 -21.737  1.00  0.00           H
ATOM   4178  OW  SOL  1176     -43.315 -52.747 -21.802  1.00  0.00           O
ATOM   4179  HW1 SOL  1176     -42.885 -53.606 -21.770  1.00  0.00           H
ATOM   4180  HW2 SOL  1176     -44.154 -52.911 -22.235  1.00  0.00           H
ATOM   4181  OW  SOL  1177     -59.728 -55.903 -25.213  1.00  0.00           O
ATOM   4182  HW1 SOL  1177     -59.943 -56.441 -24.454  1.00  0.00           H
ATOM   4183  HW2 SOL  1177     -59.530 -55.038 -24.862  1.00  0.00           H
ATOM   4184  OW  SOL  1178       2.633 -22.247  20.552  1.00  0.00           O
ATOM   4185  HW1 SOL  1178       2.265 -22.732  21.294  1.00  0.00           H
ATOM   4186  HW2 SOL  1178       2.478 -21.326  20.775  1.00  0.00           H
ATOM   4187  OW  SOL  1179       7.712 -35.581 -20.581  1.00  0.00           O
ATOM   4188  HW1 SOL  1179       7.218 -36.371 -20.778  1.00  0.00           H
ATOM   4189  HW2 SOL  1179     -64.309 -39.998 -21.333  1.00  0.00           H
ATOM   4190  OW  SOL  1180     -43.990 -67.430 -20.140  1.00  0.00           O
ATOM   4191  HW1 SOL  1180     -44.078 -67.580 -19.197  1.00  0.00           H
ATOM   4192  HW2 SOL  1180     -44.788 -66.942 -20.375  1.00  0.00           H
ATOM   4193  OW  SOL  1181     -46.338 -48.844 -12.320  1.00  0.00           O
ATOM   4194  HW1 SOL  1181     -45.886 -49.310 -13.017  1.00  0.00           H
ATOM   4195  HW2 SOL  1181     -46.536 -47.981 -12.691  1.00  0.00           H
ATOM   4196  OW  SOL  1182     -60.892 -70.328 -27.645  1.00  0.00           O
ATOM   4197  HW1 SOL  1182     -27.346 -34.303  25.736  1.00  0.00           H
ATOM   4198  HW2 SOL  1182     -61.349 -70.493 -26.815  1.00  0.00           H
ATOM   4199  OW  SOL  1183     -29.445 -18.680  20.303  1.00  0.00           O
ATOM   4200  HW1 SOL  1183     -28.793 -18.782  20.991  1.00  0.00           H
ATOM   4201  HW2 SOL  1183     -29.034 -18.097  19.657  1.00  0.00           H
ATOM   4202  OW  SOL  1184     -54.289  -2.564 -11.219  1.00  0.00           O
ATOM   4203  HW1 SOL  1184     -54.424  -1.631 -11.005  1.00  0.00           H
ATOM   4204  HW2 SOL  1184     -53.644  -2.556 -11.918  1.00  0.00           H
ATOM   4205  OW  SOL  1185     -31.243 -42.104   4.497  1.00  0.00           O
ATOM   4206  HW1 SOL  1185     -31.283 -42.700   5.234  1.00  0.00           H
ATOM   4207  HW2 SOL  1185     -31.603 -41.281   4.824  1.00  0.00           H
ATOM   4208  OW  SOL  1186     -52.461 -71.213 -14.937  1.00  0.00           O
ATOM   4209  HW1 SOL  1186     -52.951 -70.956 -14.163  1.00  0.00           H
ATOM   4210  HW2 SOL  1186     -52.225 -70.392 -15.370  1.00  0.00           H
ATOM   4211  OW  SOL  1187     -19.455 -40.331  18.181  1.00  0.00           O
ATOM   4212  HW1 SOL  1187     -19.385 -41.153  17.703  1.00  0.00           H
ATOM   4213  HW2 SOL  1187     -19.767 -40.590  19.046  1.00  0.00           H
ATOM   4214  OW  SOL  1188     -51.779 -52.847  -5.818  1.00  0.00           O
ATOM   4215  HW1 SOL  1188     -52.723 -52.983  -5.799  1.00  0.00           H
ATOM   4216  HW2 SOL  1188     -51.489 -53.265  -6.623  1.00  0.00           H
ATOM   4217  OW  SOL  1189     -48.331 -62.902 -19.872  1.00  0.00           O
ATOM   4218  HW1 SOL  1189     -47.743 -63.107 -20.603  1.00  0.00           H
ATOM   4219  HW2 SOL  1189     -48.505 -63.739 -19.460  1.00  0.00           H
ATOM   4220  OW  SOL  1190     -48.324  -5.222 -22.082  1.00  0.00           O
ATOM   4221  HW1 SOL  1190     -47.785  -5.277 -21.292  1.00  0.00           H
ATOM   4222  HW2 SOL  1190     -48.479  -6.140 -22.326  1.00  0.00           H
ATOM   4223  OW  SOL  1191     -27.076 -23.477  26.524  1.00  0.00           O
ATOM   4224  HW1 SOL  1191     -60.614 -59.453 -26.834  1.00  0.00           H
ATOM   4225  HW2 SOL  1191     -26.911 -23.798  25.645  1.00  0.00           H
ATOM   4226  OW  SOL  1192     -58.662 -60.340  -6.886  1.00  0.00           O
ATOM   4227  HW1 SOL  1192     -58.077 -59.952  -6.240  1.00  0.00           H
ATOM   4228  HW2 SOL  1192     -59.453 -59.816  -6.848  1.00  0.00           H
ATOM   4229  OW  SOL  1193     -25.152 -14.082  20.063  1.00  0.00           O
ATOM   4230  HW1 SOL  1193     -26.013 -13.765  20.309  1.00  0.00           H
ATOM   4231  HW2 SOL  1193     -25.298 -14.976  19.750  1.00  0.00           H
ATOM   4232  OW  SOL  1194     -53.608  -8.827 -15.546  1.00  0.00           O
ATOM   4233  HW1 SOL  1194     -53.182  -8.644 -16.376  1.00  0.00           H
ATOM   4234  HW2 SOL  1194     -54.269  -8.138 -15.458  1.00  0.00           H
ATOM   4235  OW  SOL  1195     -47.105 -68.255 -10.041  1.00  0.00           O
ATOM   4236  HW1 SOL  1195     -46.874 -67.456  -9.563  1.00  0.00           H
ATOM   4237  HW2 SOL  1195     -47.859 -68.606  -9.573  1.00  0.00           H
ATOM   4238  OW  SOL  1196     -14.218 -42.534  16.428  1.00  0.00           O
ATOM   4239  HW1 SOL  1196     -15.082 -42.126  16.308  1.00  0.00           H
ATOM   4240  HW2 SOL  1196     -13.857 -42.107  17.205  1.00  0.00           H
ATOM   4241  OW  SOL  1197     -17.774  -9.492  21.504  1.00  0.00           O
ATOM   4242  HW1 SOL  1197     -18.339  -8.722  21.497  1.00  0.00           H
ATOM   4243  HW2 SOL  1197     -17.137  -9.334  20.804  1.00  0.00           H
ATOM   4244  OW  SOL  1198     -60.633 -50.278 -20.844  1.00  0.00           O
ATOM   4245  HW1 SOL  1198     -60.840 -50.102 -19.923  1.00  0.00           H
ATOM   4246  HW2 SOL  1198     -60.010 -49.595 -21.083  1.00  0.00           H
ATOM   4247  OW  SOL  1199     -54.583 -12.864  -3.933  1.00  0.00           O
ATOM   4248  HW1 SOL  1199     -54.232 -12.437  -3.156  1.00  0.00           H
ATOM   4249  HW2 SOL  1199     -54.196 -12.378  -4.665  1.00  0.00           H
ATOM   4250  OW  SOL  1200     -43.582 -58.217 -18.553  1.00  0.00           O
ATOM   4251  HW1 SOL  1200     -43.601 -57.623 -19.310  1.00  0.00           H
ATOM   4252  HW2 SOL  1200     -42.645 -58.334 -18.367  1.00  0.00           H
ATOM   4253  OW  SOL  1201       5.260 -56.894 -23.896  1.00  0.00           O
ATOM   4254  HW1 SOL  1201       5.013 -57.395 -24.677  1.00  0.00           H
ATOM   4255  HW2 SOL  1201       4.890 -56.024 -24.047  1.00  0.00           H
ATOM   4256  OW  SOL  1202     -45.202 -47.679 -20.072  1.00  0.00           O
ATOM   4257  HW1 SOL  1202     -44.379 -47.835 -20.529  1.00  0.00           H
ATOM   4258  HW2 SOL  1202     -45.050 -47.992 -19.188  1.00  0.00           H
ATOM   4259  OW  SOL  1203     -23.027 -38.665  21.181  1.00  0.00           O
ATOM   4260  HW1 SOL  1203     -22.809 -37.741  21.034  1.00  0.00           H
ATOM   4261  HW2 SOL  1203     -23.694 -38.654  21.870  1.00  0.00           H
ATOM   4262  OW  SOL  1204     -48.259 -54.349   2.020  1.00  0.00           O
ATOM   4263  HW1 SOL  1204     -49.023 -53.789   2.160  1.00  0.00           H
ATOM   4264  HW2 SOL  1204     -47.806 -53.948   1.273  1.00  0.00           H
ATOM   4265  OW  SOL  1205     -37.842 -51.335   9.160  1.00  0.00           O
ATOM   4266  HW1 SOL  1205     -37.131 -51.886   9.501  1.00  0.00           H
ATOM   4267  HW2 SOL  1205     -37.416 -50.523   8.908  1.00  0.00           H
ATOM   4268  OW  SOL  1206      -1.403 -11.518  26.689  1.00  0.00           O
ATOM   4269  HW1 SOL  1206      -1.455 -11.556  25.735  1.00  0.00           H
ATOM   4270  HW2 SOL  1206      -2.017 -12.192  26.979  1.00  0.00           H
ATOM   4271  OW  SOL  1207      -8.808 -15.970  15.870  1.00  0.00           O
ATOM   4272  HW1 SOL  1207      -8.517 -16.856  16.050  1.00  0.00           H
ATOM   4273  HW2 SOL  1207      -8.143 -15.616  15.271  1.00  0.00           H
ATOM   4274  OW  SOL  1208     -58.326 -67.161  -7.089  1.00  0.00           O
ATOM   4275  HW1 SOL  1208     -58.984 -67.496  -7.692  1.00  0.00           H
ATOM   4276  HW2 SOL  1208     -57.517 -67.621  -7.343  1.00  0.00           H
ATOM   4277  OW  SOL  1209       1.229 -50.212 -22.561  1.00  0.00           O
ATOM   4278  HW1 SOL  1209       1.166 -50.413 -23.494  1.00  0.00           H
ATOM   4279  HW2 SOL  1209       0.808 -49.349 -22.472  1.00  0.00           H
ATOM   4280  OW  SOL  1210     -33.926 -41.062 -10.867  1.00  0.00           O
ATOM   4281  HW1 SOL  1210     -33.954 -41.900 -11.337  1.00  0.00           H
ATOM   4282  HW2 SOL  1210     -33.947 -41.318  -9.941  1.00  0.00           H
ATOM   4283  OW  SOL  1211     -39.805  -6.421  18.064  1.00  0.00           O
ATOM   4284  HW1 SOL  1211     -40.467  -5.734  18.172  1.00  0.00           H
ATOM   4285  HW2 SOL  1211     -40.070  -7.104  18.675  1.00  0.00           H
ATOM   4286  OW  SOL  1212     -49.369  -3.563   1.841  1.00  0.00           O
ATOM   4287  HW1 SOL  1212     -48.582  -3.558   2.375  1.00  0.00           H
ATOM   4288  HW2 SOL  1212     -49.809  -2.738   2.048  1.00  0.00           H
ATOM   4289  OW  SOL  1213     -49.720 -66.948 -25.930  1.00  0.00           O
ATOM   4290  HW1 SOL  1213     -49.243 -66.426 -25.277  1.00  0.00           H
ATOM   4291  HW2 SOL  1213     -50.586 -67.081 -25.550  1.00  0.00           H
ATOM   4292  OW  SOL  1214     -57.975 -16.188  -2.795  1.00  0.00           O
ATOM   4293  HW1 SOL  1214     -57.471 -15.395  -2.627  1.00  0.00           H
ATOM   4294  HW2 SOL  1214     -57.353 -16.901  -2.674  1.00  0.00           H
ATOM   4295  OW  SOL  1215     -39.757 -50.719 -14.060  1.00  0.00           O
ATOM   4296  HW1 SOL  1215     -39.336 -49.881 -13.890  1.00  0.00           H
ATOM   4297  HW2 SOL  1215     -39.073 -51.247 -14.479  1.00  0.00           H
ATOM   4298  OW  SOL  1216     -56.117 -61.149 -27.158  1.00  0.00           O
ATOM   4299  HW1 SOL  1216     -21.842 -24.758  26.357  1.00  0.00           H
ATOM   4300  HW2 SOL  1216     -21.436 -26.209  26.184  1.00  0.00           H
ATOM   4301  OW  SOL  1217     -50.276  -1.611 -11.341  1.00  0.00           O
ATOM   4302  HW1 SOL  1217     -50.191  -0.667 -11.266  1.00  0.00           H
ATOM   4303  HW2 SOL  1217     -50.677  -1.883 -10.517  1.00  0.00           H
ATOM   4304  OW  SOL  1218     -16.531 -33.924  13.723  1.00  0.00           O
ATOM   4305  HW1 SOL  1218     -16.712 -33.800  12.788  1.00  0.00           H
ATOM   4306  HW2 SOL  1218     -16.497 -34.873  13.849  1.00  0.00           H
ATOM   4307  OW  SOL  1219     -50.534 -14.132 -22.044  1.00  0.00           O
ATOM   4308  HW1 SOL  1219     -51.011 -14.102 -22.875  1.00  0.00           H
ATOM   4309  HW2 SOL  1219     -50.664 -15.031 -21.736  1.00  0.00           H
ATOM   4310  OW  SOL  1220     -51.991 -47.166 -12.852  1.00  0.00           O
ATOM   4311  HW1 SOL  1220     -51.538 -46.373 -12.575  1.00  0.00           H
ATOM   4312  HW2 SOL  1220     -51.736 -47.830 -12.219  1.00  0.00           H
ATOM   4313  OW  SOL  1221     -29.724 -33.004  18.031  1.00  0.00           O
ATOM   4314  HW1 SOL  1221     -30.680 -32.938  18.011  1.00  0.00           H
ATOM   4315  HW2 SOL  1221     -29.446 -32.697  17.168  1.00  0.00           H
ATOM   4316  OW  SOL  1222     -17.783 -54.255  12.682  1.00  0.00           O
ATOM   4317  HW1 SOL  1222     -18.510 -53.638  12.746  1.00  0.00           H
ATOM   4318  HW2 SOL  1222     -18.053 -54.873  12.005  1.00  0.00           H
ATOM   4319  OW  SOL  1223     -50.488 -65.453 -22.701  1.00  0.00           O
ATOM   4320  HW1 SOL  1223     -50.958 -64.842 -22.126  1.00  0.00           H
ATOM   4321  HW2 SOL  1223     -50.831 -66.320 -22.462  1.00  0.00           H
ATOM   4322  OW  SOL  1224     -55.746 -58.444  -2.379  1.00  0.00           O
ATOM   4323  HW1 SOL  1224     -56.582 -57.994  -2.496  1.00  0.00           H
ATOM   4324  HW2 SOL  1224     -55.763 -58.768  -1.476  1.00  0.00           H
ATOM   4325  OW  SOL  1225       1.271 -53.471 -26.205  1.00  0.00           O
ATOM   4326  HW1 SOL  1225     -38.107 -22.580  26.640  1.00  0.00           H
ATOM   4327  HW2 SOL  1225     -36.619 -22.354  26.838  1.00  0.00           H
ATOM   4328  OW  SOL  1226     -45.711 -54.295 -20.156  1.00  0.00           O
ATOM   4329  HW1 SOL  1226     -46.531 -54.026 -19.743  1.00  0.00           H
ATOM   4330  HW2 SOL  1226     -45.784 -53.967 -21.049  1.00  0.00           H
ATOM   4331  OW  SOL  1227     -32.790 -69.478 -25.180  1.00  0.00           O
ATOM   4332  HW1 SOL  1227     -33.090 -69.922 -25.968  1.00  0.00           H
ATOM   4333  HW2 SOL  1227     -33.582 -69.167 -24.754  1.00  0.00           H
ATOM   4334  OW  SOL  1228       5.268  -2.492  -8.246  1.00  0.00           O
ATOM   4335  HW1 SOL  1228       4.617  -3.159  -8.467  1.00  0.00           H
ATOM   4336  HW2 SOL  1228       4.765  -1.815  -7.787  1.00  0.00           H
ATOM   4337  OW  SOL  1229     -51.650  -1.134 -15.265  1.00  0.00           O
ATOM   4338  HW1 SOL  1229     -52.283  -1.199 -15.982  1.00  0.00           H
ATOM   4339  HW2 SOL  1229     -51.985  -0.433 -14.704  1.00  0.00           H
ATOM   4340  OW  SOL  1230      -9.516 -42.322  16.966  1.00  0.00           O
ATOM   4341  HW1 SOL  1230      -9.271 -41.965  17.809  1.00  0.00           H
ATOM   4342  HW2 SOL  1230      -9.371 -43.272  17.052  1.00  0.00           H
ATOM   4343  OW  SOL  1231     -36.509 -69.729 -10.502  1.00  0.00           O
ATOM   4344  HW1 SOL  1231     -36.571 -70.450  -9.883  1.00  0.00           H
ATOM   4345  HW2 SOL  1231     -35.751 -69.944 -11.053  1.00  0.00           H
ATOM   4346  OW  SOL  1232     -24.095 -39.143  18.645  1.00  0.00           O
ATOM   4347  HW1 SOL  1232     -23.678 -39.169  19.507  1.00  0.00           H
ATOM   4348  HW2 SOL  1232     -24.717 -38.430  18.694  1.00  0.00           H
ATOM   4349  OW  SOL  1233     -27.474 -37.329  -5.762  1.00  0.00           O
ATOM   4350  HW1 SOL  1233     -27.021 -37.119  -4.957  1.00  0.00           H
ATOM   4351  HW2 SOL  1233     -28.194 -37.899  -5.487  1.00  0.00           H
ATOM   4352  OW  SOL  1234     -43.144 -58.932  -1.214  1.00  0.00           O
ATOM   4353  HW1 SOL  1234     -42.378 -58.944  -1.793  1.00  0.00           H
ATOM   4354  HW2 SOL  1234     -42.978 -59.631  -0.583  1.00  0.00           H
ATOM   4355  OW  SOL  1235     -34.746  -9.673  25.095  1.00  0.00           O
ATOM   4356  HW1 SOL  1235     -34.405  -8.839  25.414  1.00  0.00           H
ATOM   4357  HW2 SOL  1235     -34.942 -10.181  25.876  1.00  0.00           H
ATOM   4358  OW  SOL  1236     -33.408 -52.658  -9.013  1.00  0.00           O
ATOM   4359  HW1 SOL  1236     -32.658 -52.698  -8.422  1.00  0.00           H
ATOM   4360  HW2 SOL  1236     -33.349 -53.457  -9.530  1.00  0.00           H
ATOM   4361  OW  SOL  1237     -59.629 -68.218 -20.517  1.00  0.00           O
ATOM   4362  HW1 SOL  1237     -59.947 -69.115 -20.590  1.00  0.00           H
ATOM   4363  HW2 SOL  1237     -60.309 -67.765 -20.012  1.00  0.00           H
ATOM   4364  OW  SOL  1238     -20.732 -29.899  24.590  1.00  0.00           O
ATOM   4365  HW1 SOL  1238     -21.157 -30.711  24.843  1.00  0.00           H
ATOM   4366  HW2 SOL  1238     -20.776 -29.896  23.629  1.00  0.00           H
ATOM   4367  OW  SOL  1239     -35.036 -66.016 -23.274  1.00  0.00           O
ATOM   4368  HW1 SOL  1239     -34.178 -65.625 -23.098  1.00  0.00           H
ATOM   4369  HW2 SOL  1239     -35.620 -65.259 -23.422  1.00  0.00           H
ATOM   4370  OW  SOL  1240       5.448 -46.776 -21.176  1.00  0.00           O
ATOM   4371  HW1 SOL  1240       5.728 -47.361 -20.478  1.00  0.00           H
ATOM   4372  HW2 SOL  1240       5.748 -47.193 -21.981  1.00  0.00           H
ATOM   4373  OW  SOL  1241     -42.840 -43.713  -7.474  1.00  0.00           O
ATOM   4374  HW1 SOL  1241     -43.728 -43.459  -7.212  1.00  0.00           H
ATOM   4375  HW2 SOL  1241     -42.746 -43.346  -8.354  1.00  0.00           H
ATOM   4376  OW  SOL  1242     -42.548 -62.862  -7.099  1.00  0.00           O
ATOM   4377  HW1 SOL  1242     -41.885 -63.357  -7.576  1.00  0.00           H
ATOM   4378  HW2 SOL  1242     -42.486 -61.975  -7.448  1.00  0.00           H
ATOM   4379  OW  SOL  1243     -46.334 -52.754  -7.498  1.00  0.00           O
ATOM   4380  HW1 SOL  1243     -47.125 -53.294  -7.462  1.00  0.00           H
ATOM   4381  HW2 SOL  1243     -45.722 -53.194  -6.920  1.00  0.00           H
ATOM   4382  OW  SOL  1244     -63.677 -45.615 -14.814  1.00  0.00           O
ATOM   4383  HW1 SOL  1244     -63.470 -44.972 -15.487  1.00  0.00           H
ATOM   4384  HW2 SOL  1244       8.293 -41.322 -14.220  1.00  0.00           H
ATOM   4385  OW  SOL  1245     -57.202 -69.991 -22.124  1.00  0.00           O
ATOM   4386  HW1 SOL  1245     -58.095 -70.286 -22.254  1.00  0.00           H
ATOM   4387  HW2 SOL  1245     -57.257 -69.030 -22.139  1.00  0.00           H
ATOM   4388  OW  SOL  1246     -34.074 -27.697  15.920  1.00  0.00           O
ATOM   4389  HW1 SOL  1246     -34.663 -28.398  15.647  1.00  0.00           H
ATOM   4390  HW2 SOL  1246     -34.374 -27.454  16.794  1.00  0.00           H
ATOM   4391  OW  SOL  1247     -39.500 -60.532  -9.619  1.00  0.00           O
ATOM   4392  HW1 SOL  1247     -39.258 -59.755  -9.112  1.00  0.00           H
ATOM   4393  HW2 SOL  1247     -40.317 -60.835  -9.198  1.00  0.00           H
ATOM   4394  OW  SOL  1248     -41.613 -49.574  17.253  1.00  0.00           O
ATOM   4395  HW1 SOL  1248     -41.827 -50.327  16.698  1.00  0.00           H
ATOM   4396  HW2 SOL  1248     -41.447 -49.955  18.113  1.00  0.00           H
ATOM   4397  OW  SOL  1249     -56.091 -36.767 -13.927  1.00  0.00           O
ATOM   4398  HW1 SOL  1249     -56.774 -36.805 -13.260  1.00  0.00           H
ATOM   4399  HW2 SOL  1249     -56.321 -36.007 -14.464  1.00  0.00           H
ATOM   4400  OW  SOL  1250     -29.299 -22.052  18.546  1.00  0.00           O
ATOM   4401  HW1 SOL  1250     -28.366 -22.263  18.627  1.00  0.00           H
ATOM   4402  HW2 SOL  1250     -29.723 -22.588  19.225  1.00  0.00           H
ATOM   4403  OW  SOL  1251     -26.571 -24.475  23.994  1.00  0.00           O
ATOM   4404  HW1 SOL  1251     -25.718 -24.441  23.568  1.00  0.00           H
ATOM   4405  HW2 SOL  1251     -27.148 -23.946  23.452  1.00  0.00           H
ATOM   4406  OW  SOL  1252     -57.495 -44.114 -14.597  1.00  0.00           O
ATOM   4407  HW1 SOL  1252     -58.242 -43.899 -14.036  1.00  0.00           H
ATOM   4408  HW2 SOL  1252     -57.443 -43.374 -15.205  1.00  0.00           H
ATOM   4409  OW  SOL  1253     -16.579 -31.267  23.613  1.00  0.00           O
ATOM   4410  HW1 SOL  1253     -16.906 -30.571  23.052  1.00  0.00           H
ATOM   4411  HW2 SOL  1253     -15.806 -31.597  23.166  1.00  0.00           H
ATOM   4412  OW  SOL  1254     -52.711 -61.925 -12.878  1.00  0.00           O
ATOM   4413  HW1 SOL  1254     -52.174 -61.601 -13.609  1.00  0.00           H
ATOM   4414  HW2 SOL  1254     -52.341 -62.788 -12.686  1.00  0.00           H
ATOM   4415  OW  SOL  1255       5.350 -64.052 -20.434  1.00  0.00           O
ATOM   4416  HW1 SOL  1255       4.485 -64.303 -20.772  1.00  0.00           H
ATOM   4417  HW2 SOL  1255       5.481 -63.162 -20.763  1.00  0.00           H
ATOM   4418  OW  SOL  1256     -11.091 -48.997  24.127  1.00  0.00           O
ATOM   4419  HW1 SOL  1256     -11.787 -48.511  23.692  1.00  0.00           H
ATOM   4420  HW2 SOL  1256     -10.307 -48.491  23.959  1.00  0.00           H
ATOM   4421  OW  SOL  1257     -55.704  -2.821   0.501  1.00  0.00           O
ATOM   4422  HW1 SOL  1257     -55.179  -2.020   0.539  1.00  0.00           H
ATOM   4423  HW2 SOL  1257     -55.267  -3.369  -0.160  1.00  0.00           H
ATOM   4424  OW  SOL  1258     -46.263  -8.149 -15.713  1.00  0.00           O
ATOM   4425  HW1 SOL  1258     -46.952  -8.598 -15.231  1.00  0.00           H
ATOM   4426  HW2 SOL  1258     -46.429  -7.215 -15.550  1.00  0.00           H
ATOM   4427  OW  SOL  1259     -53.203 -65.632 -27.208  1.00  0.00           O
ATOM   4428  HW1 SOL  1259     -19.625 -29.964  25.963  1.00  0.00           H
ATOM   4429  HW2 SOL  1259     -52.851 -66.506 -27.357  1.00  0.00           H
ATOM   4430  OW  SOL  1260     -52.492 -56.187 -24.815  1.00  0.00           O
ATOM   4431  HW1 SOL  1260     -52.832 -57.032 -25.116  1.00  0.00           H
ATOM   4432  HW2 SOL  1260     -52.649 -56.180 -23.874  1.00  0.00           H
ATOM   4433  OW  SOL  1261     -28.556 -69.694 -25.860  1.00  0.00           O
ATOM   4434  HW1 SOL  1261     -27.703 -69.599 -25.431  1.00  0.00           H
ATOM   4435  HW2 SOL  1261     -28.430 -70.414 -26.472  1.00  0.00           H
ATOM   4436  OW  SOL  1262     -52.188  -0.208 -19.330  1.00  0.00           O
ATOM   4437  HW1 SOL  1262     -48.299 -72.270 -23.038  1.00  0.00           H
ATOM   4438  HW2 SOL  1262     -52.674  -0.198 -20.162  1.00  0.00           H
ATOM   4439  OW  SOL  1263     -56.418 -11.258  -1.112  1.00  0.00           O
ATOM   4440  HW1 SOL  1263     -56.413 -10.742  -0.301  1.00  0.00           H
ATOM   4441  HW2 SOL  1263     -55.498 -11.382  -1.326  1.00  0.00           H
ATOM   4442  OW  SOL  1264     -18.231 -32.198  19.487  1.00  0.00           O
ATOM   4443  HW1 SOL  1264     -18.281 -32.806  20.223  1.00  0.00           H
ATOM   4444  HW2 SOL  1264     -18.901 -32.503  18.876  1.00  0.00           H
ATOM   4445  OW  SOL  1265     -39.554 -54.629 -12.172  1.00  0.00           O
ATOM   4446  HW1 SOL  1265     -38.743 -54.563 -12.676  1.00  0.00           H
ATOM   4447  HW2 SOL  1265     -39.903 -55.490 -12.383  1.00  0.00           H
ATOM   4448  OW  SOL  1266     -49.456 -62.721 -11.811  1.00  0.00           O
ATOM   4449  HW1 SOL  1266     -49.768 -62.620 -10.915  1.00  0.00           H
ATOM   4450  HW2 SOL  1266     -50.080 -63.325 -12.219  1.00  0.00           H
ATOM   4451  OW  SOL  1267     -57.827 -64.479 -21.246  1.00  0.00           O
ATOM   4452  HW1 SOL  1267     -57.581 -63.959 -22.007  1.00  0.00           H
ATOM   4453  HW2 SOL  1267     -57.458 -64.009 -20.497  1.00  0.00           H
ATOM   4454  OW  SOL  1268     -26.072 -62.832  -5.441  1.00  0.00           O
ATOM   4455  HW1 SOL  1268     -26.765 -63.375  -5.064  1.00  0.00           H
ATOM   4456  HW2 SOL  1268     -25.289 -63.095  -4.953  1.00  0.00           H
ATOM   4457  OW  SOL  1269     -49.922 -72.439 -15.481  1.00  0.00           O
ATOM   4458  HW1 SOL  1269     -50.769 -72.016 -15.319  1.00  0.00           H
ATOM   4459  HW2 SOL  1269     -49.311 -71.996 -14.892  1.00  0.00           H
ATOM   4460  OW  SOL  1270     -64.109 -43.899  -6.913  1.00  0.00           O
ATOM   4461  HW1 SOL  1270     -63.370 -43.322  -7.118  1.00  0.00           H
ATOM   4462  HW2 SOL  1270     -63.728 -44.779  -6.923  1.00  0.00           H
ATOM   4463  OW  SOL  1271     -30.719 -42.216 -10.072  1.00  0.00           O
ATOM   4464  HW1 SOL  1271     -31.440 -42.767  -9.766  1.00  0.00           H
ATOM   4465  HW2 SOL  1271     -30.070 -42.259  -9.371  1.00  0.00           H
ATOM   4466  OW  SOL  1272      -9.998 -13.985  25.477  1.00  0.00           O
ATOM   4467  HW1 SOL  1272      -9.579 -13.683  24.674  1.00  0.00           H
ATOM   4468  HW2 SOL  1272      -9.280 -14.335  26.010  1.00  0.00           H
ATOM   4469  OW  SOL  1273     -57.119 -13.327 -17.782  1.00  0.00           O
ATOM   4470  HW1 SOL  1273     -56.656 -12.772 -18.409  1.00  0.00           H
ATOM   4471  HW2 SOL  1273     -56.585 -13.311 -16.998  1.00  0.00           H
ATOM   4472  OW  SOL  1274     -21.351 -39.967  13.778  1.00  0.00           O
ATOM   4473  HW1 SOL  1274     -20.922 -39.667  14.578  1.00  0.00           H
ATOM   4474  HW2 SOL  1274     -21.863 -39.217  13.490  1.00  0.00           H
ATOM   4475  OW  SOL  1275     -34.109 -61.545 -22.271  1.00  0.00           O
ATOM   4476  HW1 SOL  1275     -34.706 -61.176 -21.620  1.00  0.00           H
ATOM   4477  HW2 SOL  1275     -33.238 -61.406 -21.889  1.00  0.00           H
ATOM   4478  OW  SOL  1276     -27.375 -18.472  25.040  1.00  0.00           O
ATOM   4479  HW1 SOL  1276     -27.178 -19.179  25.661  1.00  0.00           H
ATOM   4480  HW2 SOL  1276     -26.952 -17.697  25.417  1.00  0.00           H
ATOM   4481  OW  SOL  1277     -65.381  -1.077 -20.705  1.00  0.00           O
ATOM   4482  HW1 SOL  1277     -65.363  -1.951 -20.305  1.00  0.00           H
ATOM   4483  HW2 SOL  1277     -66.306  -0.839 -20.715  1.00  0.00           H
ATOM   4484  OW  SOL  1278     -54.546 -52.315 -11.736  1.00  0.00           O
ATOM   4485  HW1 SOL  1278     -54.064 -51.582 -12.133  1.00  0.00           H
ATOM   4486  HW2 SOL  1278     -55.350 -52.373 -12.243  1.00  0.00           H
ATOM   4487  OW  SOL  1279     -65.266  -7.599   5.322  1.00  0.00           O
ATOM   4488  HW1 SOL  1279     -66.014  -7.556   5.923  1.00  0.00           H
ATOM   4489  HW2 SOL  1279     -64.524  -7.848   5.871  1.00  0.00           H
ATOM   4490  OW  SOL  1280     -49.844 -69.822 -25.977  1.00  0.00           O
ATOM   4491  HW1 SOL  1280     -49.000 -70.168 -26.265  1.00  0.00           H
ATOM   4492  HW2 SOL  1280     -49.708 -68.874 -25.922  1.00  0.00           H
ATOM   4493  OW  SOL  1281     -10.180 -37.450  17.236  1.00  0.00           O
ATOM   4494  HW1 SOL  1281     -10.422 -36.533  17.098  1.00  0.00           H
ATOM   4495  HW2 SOL  1281     -10.989 -37.865  17.540  1.00  0.00           H
ATOM   4496  OW  SOL  1282     -42.678 -48.275 -23.885  1.00  0.00           O
ATOM   4497  HW1 SOL  1282     -42.652 -48.328 -22.936  1.00  0.00           H
ATOM   4498  HW2 SOL  1282     -41.908 -48.745 -24.180  1.00  0.00           H
ATOM   4499  OW  SOL  1283     -55.784 -71.023 -20.026  1.00  0.00           O
ATOM   4500  HW1 SOL  1283     -56.509 -71.366 -19.497  1.00  0.00           H
ATOM   4501  HW2 SOL  1283     -56.209 -70.681 -20.809  1.00  0.00           H
ATOM   4502  OW  SOL  1284     -54.839 -63.700  -8.781  1.00  0.00           O
ATOM   4503  HW1 SOL  1284     -54.988 -63.279  -9.628  1.00  0.00           H
ATOM   4504  HW2 SOL  1284     -55.725 -63.833  -8.420  1.00  0.00           H
ATOM   4505  OW  SOL  1285       3.842 -56.904 -21.498  1.00  0.00           O
ATOM   4506  HW1 SOL  1285       3.757 -55.979 -21.274  1.00  0.00           H
ATOM   4507  HW2 SOL  1285       4.238 -56.901 -22.367  1.00  0.00           H
ATOM   4508  OW  SOL  1286     -64.823  -3.817  -8.471  1.00  0.00           O
ATOM   4509  HW1 SOL  1286     -64.938  -4.746  -8.666  1.00  0.00           H
ATOM   4510  HW2 SOL  1286     -63.888  -3.724  -8.273  1.00  0.00           H
ATOM   4511  OW  SOL  1287     -28.882 -20.302   5.326  1.00  0.00           O
ATOM   4512  HW1 SOL  1287     -29.014 -20.031   6.233  1.00  0.00           H
ATOM   4513  HW2 SOL  1287     -27.946 -20.178   5.176  1.00  0.00           H
ATOM   4514  OW  SOL  1288     -36.001  -1.532 -16.759  1.00  0.00           O
ATOM   4515  HW1 SOL  1288     -35.559  -0.688 -16.679  1.00  0.00           H
ATOM   4516  HW2 SOL  1288     -36.180  -1.618 -17.696  1.00  0.00           H
ATOM   4517  OW  SOL  1289     -55.135 -56.890   3.833  1.00  0.00           O
ATOM   4518  HW1 SOL  1289     -55.148 -56.916   2.870  1.00  0.00           H
ATOM   4519  HW2 SOL  1289     -55.200 -55.963   4.047  1.00  0.00           H
ATOM   4520  OW  SOL  1290     -33.028 -50.643  24.962  1.00  0.00           O
ATOM   4521  HW1 SOL  1290       1.289  -9.879 -23.682  1.00  0.00           H
ATOM   4522  HW2 SOL  1290     -32.220 -50.891  24.520  1.00  0.00           H
ATOM   4523  OW  SOL  1291     -39.680 -64.419   1.575  1.00  0.00           O
ATOM   4524  HW1 SOL  1291     -39.904 -63.489   1.568  1.00  0.00           H
ATOM   4525  HW2 SOL  1291     -40.263 -64.812   2.221  1.00  0.00           H
ATOM   4526  OW  SOL  1292     -57.690 -70.442  -3.501  1.00  0.00           O
ATOM   4527  HW1 SOL  1292     -58.183 -69.817  -4.037  1.00  0.00           H
ATOM   4528  HW2 SOL  1292     -57.759 -71.272  -3.970  1.00  0.00           H
ATOM   4529  OW  SOL  1293     -51.084 -62.349 -23.375  1.00  0.00           O
ATOM   4530  HW1 SOL  1293     -51.494 -62.802 -24.113  1.00  0.00           H
ATOM   4531  HW2 SOL  1293     -51.466 -62.767 -22.599  1.00  0.00           H
ATOM   4532  OW  SOL  1294     -21.067 -18.149  21.103  1.00  0.00           O
ATOM   4533  HW1 SOL  1294     -20.768 -18.950  20.677  1.00  0.00           H
ATOM   4534  HW2 SOL  1294     -21.081 -17.488  20.410  1.00  0.00           H
ATOM   4535  OW  SOL  1295      -2.572 -19.513  24.790  1.00  0.00           O
ATOM   4536  HW1 SOL  1295      -2.729 -18.763  25.364  1.00  0.00           H
ATOM   4537  HW2 SOL  1295      -2.428 -19.124  23.922  1.00  0.00           H
ATOM   4538  OW  SOL  1296     -57.488 -50.782 -22.496  1.00  0.00           O
ATOM   4539  HW1 SOL  1296     -57.142 -50.071 -21.952  1.00  0.00           H
ATOM   4540  HW2 SOL  1296     -57.432 -50.436 -23.387  1.00  0.00           H
ATOM   4541  OW  SOL  1297     -43.049 -49.689  14.146  1.00  0.00           O
ATOM   4542  HW1 SOL  1297     -43.974 -49.646  14.396  1.00  0.00           H
ATOM   4543  HW2 SOL  1297     -42.697 -50.448  14.614  1.00  0.00           H
ATOM   4544  OW  SOL  1298     -24.277 -24.477  22.519  1.00  0.00           O
ATOM   4545  HW1 SOL  1298     -23.977 -24.538  21.615  1.00  0.00           H
ATOM   4546  HW2 SOL  1298     -23.762 -25.127  22.994  1.00  0.00           H
ATOM   4547  OW  SOL  1299     -17.676 -22.462  20.153  1.00  0.00           O
ATOM   4548  HW1 SOL  1299     -17.217 -22.003  19.450  1.00  0.00           H
ATOM   4549  HW2 SOL  1299     -17.292 -22.105  20.956  1.00  0.00           H
ATOM   4550  OW  SOL  1300     -44.079 -69.707 -21.634  1.00  0.00           O
ATOM   4551  HW1 SOL  1300     -43.931 -68.860 -21.214  1.00  0.00           H
ATOM   4552  HW2 SOL  1300     -44.229 -70.319 -20.919  1.00  0.00           H
ATOM   4553  OW  SOL  1301     -17.102 -55.041   8.913  1.00  0.00           O
ATOM   4554  HW1 SOL  1301     -17.704 -54.933   8.176  1.00  0.00           H
ATOM   4555  HW2 SOL  1301     -17.638 -55.374   9.623  1.00  0.00           H
ATOM   4556  OW  SOL  1302     -51.054 -41.675 -23.770  1.00  0.00           O
ATOM   4557  HW1 SOL  1302     -50.317 -41.880 -24.351  1.00  0.00           H
ATOM   4558  HW2 SOL  1302     -50.825 -42.101 -22.943  1.00  0.00           H
ATOM   4559  OW  SOL  1303       4.836 -46.467  -8.539  1.00  0.00           O
ATOM   4560  HW1 SOL  1303       4.296 -45.904  -9.099  1.00  0.00           H
ATOM   4561  HW2 SOL  1303       4.981 -45.942  -7.757  1.00  0.00           H
ATOM   4562  OW  SOL  1304     -12.386 -33.018  24.287  1.00  0.00           O
ATOM   4563  HW1 SOL  1304     -12.791 -32.861  25.146  1.00  0.00           H
ATOM   4564  HW2 SOL  1304     -11.493 -32.711  24.388  1.00  0.00           H
ATOM   4565  OW  SOL  1305       6.277 -66.312  -9.012  1.00  0.00           O
ATOM   4566  HW1 SOL  1305       6.984 -65.770  -8.648  1.00  0.00           H
ATOM   4567  HW2 SOL  1305       5.522 -65.732  -9.051  1.00  0.00           H
ATOM   4568  OW  SOL  1306      -1.954 -46.969 -19.549  1.00  0.00           O
ATOM   4569  HW1 SOL  1306      -1.839 -47.911 -19.623  1.00  0.00           H
ATOM   4570  HW2 SOL  1306      -2.218 -46.826 -18.640  1.00  0.00           H
ATOM   4571  OW  SOL  1307       6.212 -59.033 -22.034  1.00  0.00           O
ATOM   4572  HW1 SOL  1307       6.318 -58.707 -21.143  1.00  0.00           H
ATOM   4573  HW2 SOL  1307       5.833 -58.304 -22.524  1.00  0.00           H
ATOM   4574  OW  SOL  1308     -55.125 -10.778  -8.472  1.00  0.00           O
ATOM   4575  HW1 SOL  1308     -55.418 -10.622  -9.376  1.00  0.00           H
ATOM   4576  HW2 SOL  1308     -54.846  -9.917  -8.161  1.00  0.00           H
ATOM   4577  OW  SOL  1309     -54.612 -61.186 -21.175  1.00  0.00           O
ATOM   4578  HW1 SOL  1309     -54.318 -61.856 -21.784  1.00  0.00           H
ATOM   4579  HW2 SOL  1309     -55.312 -61.596 -20.680  1.00  0.00           H
ATOM   4580  OW  SOL  1310      -6.983 -27.090  23.506  1.00  0.00           O
ATOM   4581  HW1 SOL  1310      -6.206 -26.728  23.930  1.00  0.00           H
ATOM   4582  HW2 SOL  1310      -6.720 -27.213  22.598  1.00  0.00           H
ATOM   4583  OW  SOL  1311     -42.105 -60.325  -8.363  1.00  0.00           O
ATOM   4584  HW1 SOL  1311     -42.608 -60.019  -9.118  1.00  0.00           H
ATOM   4585  HW2 SOL  1311     -42.082 -59.575  -7.769  1.00  0.00           H
ATOM   4586  OW  SOL  1312     -47.288 -67.631 -27.114  1.00  0.00           O
ATOM   4587  HW1 SOL  1312     -46.826 -66.813 -26.915  1.00  0.00           H
ATOM   4588  HW2 SOL  1312     -48.170 -67.492 -26.768  1.00  0.00           H
ATOM   4589  OW  SOL  1313     -35.817 -63.345 -23.923  1.00  0.00           O
ATOM   4590  HW1 SOL  1313     -35.313 -62.777 -23.348  1.00  0.00           H
ATOM   4591  HW2 SOL  1313     -35.277 -63.419 -24.717  1.00  0.00           H
ATOM   4592  OW  SOL  1314     -48.302  -8.514  21.591  1.00  0.00           O
ATOM   4593  HW1 SOL  1314     -49.230  -8.750  21.625  1.00  0.00           H
ATOM   4594  HW2 SOL  1314     -48.176  -8.175  20.710  1.00  0.00           H
ATOM   4595  OW  SOL  1315     -41.058 -63.043 -11.152  1.00  0.00           O
ATOM   4596  HW1 SOL  1315     -41.714 -62.403 -11.427  1.00  0.00           H
ATOM   4597  HW2 SOL  1315     -40.806 -63.493 -11.968  1.00  0.00           H
ATOM   4598  OW  SOL  1316      -8.518 -28.040  19.990  1.00  0.00           O
ATOM   4599  HW1 SOL  1316      -8.845 -28.178  19.099  1.00  0.00           H
ATOM   4600  HW2 SOL  1316      -9.043 -27.318  20.331  1.00  0.00           H
ATOM   4601  OW  SOL  1317     -54.041 -65.653 -24.557  1.00  0.00           O
ATOM   4602  HW1 SOL  1317     -53.383 -66.310 -24.333  1.00  0.00           H
ATOM   4603  HW2 SOL  1317     -53.876 -65.450 -25.477  1.00  0.00           H
ATOM   4604  OW  SOL  1318     -36.283  -2.046 -22.570  1.00  0.00           O
ATOM   4605  HW1 SOL  1318     -36.160  -1.182 -22.970  1.00  0.00           H
ATOM   4606  HW2 SOL  1318     -36.592  -1.844 -21.677  1.00  0.00           H
ATOM   4607  OW  SOL  1319     -46.941 -54.427 -10.251  1.00  0.00           O
ATOM   4608  HW1 SOL  1319     -46.540 -53.558 -10.290  1.00  0.00           H
ATOM   4609  HW2 SOL  1319     -46.204 -55.036 -10.254  1.00  0.00           H
ATOM   4610  OW  SOL  1320     -20.085 -20.661  20.239  1.00  0.00           O
ATOM   4611  HW1 SOL  1320     -20.454 -20.945  19.400  1.00  0.00           H
ATOM   4612  HW2 SOL  1320     -19.284 -21.181  20.332  1.00  0.00           H
ATOM   4613  OW  SOL  1321     -62.243 -56.882 -21.211  1.00  0.00           O
ATOM   4614  HW1 SOL  1321     -61.848 -56.337 -20.517  1.00  0.00           H
ATOM   4615  HW2 SOL  1321     -62.645 -57.605 -20.734  1.00  0.00           H
ATOM   4616  OW  SOL  1322       3.715  -4.390 -12.908  1.00  0.00           O
ATOM   4617  HW1 SOL  1322       3.048  -4.200 -13.571  1.00  0.00           H
ATOM   4618  HW2 SOL  1322       3.506  -3.792 -12.183  1.00  0.00           H
ATOM   4619  OW  SOL  1323     -61.386 -67.156 -18.608  1.00  0.00           O
ATOM   4620  HW1 SOL  1323     -61.013 -66.570 -17.952  1.00  0.00           H
ATOM   4621  HW2 SOL  1323     -62.310 -66.938 -18.629  1.00  0.00           H
ATOM   4622  OW  SOL  1324     -50.670 -16.768   8.014  1.00  0.00           O
ATOM   4623  HW1 SOL  1324     -51.521 -16.720   7.553  1.00  0.00           H
ATOM   4624  HW2 SOL  1324     -50.224 -15.965   7.761  1.00  0.00           H
ATOM   4625  OW  SOL  1325       5.515  -2.184 -18.023  1.00  0.00           O
ATOM   4626  HW1 SOL  1325       5.597  -1.935 -18.950  1.00  0.00           H
ATOM   4627  HW2 SOL  1325       6.004  -1.511 -17.552  1.00  0.00           H
ATOM   4628  OW  SOL  1326     -55.357 -19.532 -16.452  1.00  0.00           O
ATOM   4629  HW1 SOL  1326     -55.844 -20.045 -17.094  1.00  0.00           H
ATOM   4630  HW2 SOL  1326     -55.549 -18.617 -16.670  1.00  0.00           H
ATOM   4631  OW  SOL  1327     -38.216 -21.568  17.683  1.00  0.00           O
ATOM   4632  HW1 SOL  1327     -37.705 -22.162  18.232  1.00  0.00           H
ATOM   4633  HW2 SOL  1327     -38.781 -22.143  17.167  1.00  0.00           H
ATOM   4634  OW  SOL  1328     -55.367 -36.600 -20.255  1.00  0.00           O
ATOM   4635  HW1 SOL  1328     -55.989 -36.505 -20.973  1.00  0.00           H
ATOM   4636  HW2 SOL  1328     -54.604 -36.089 -20.524  1.00  0.00           H
ATOM   4637  OW  SOL  1329     -30.539 -53.672 -16.014  1.00  0.00           O
ATOM   4638  HW1 SOL  1329     -30.774 -54.354 -15.383  1.00  0.00           H
ATOM   4639  HW2 SOL  1329     -29.737 -53.983 -16.430  1.00  0.00           H
ATOM   4640  OW  SOL  1330     -36.821 -70.865 -24.512  1.00  0.00           O
ATOM   4641  HW1 SOL  1330     -36.254 -70.121 -24.307  1.00  0.00           H
ATOM   4642  HW2 SOL  1330     -37.354 -70.572 -25.248  1.00  0.00           H
ATOM   4643  OW  SOL  1331     -54.474 -57.538 -13.311  1.00  0.00           O
ATOM   4644  HW1 SOL  1331     -53.912 -58.126 -12.812  1.00  0.00           H
ATOM   4645  HW2 SOL  1331     -53.937 -56.757 -13.444  1.00  0.00           H
ATOM   4646  OW  SOL  1332     -32.061 -63.584 -20.349  1.00  0.00           O
ATOM   4647  HW1 SOL  1332     -31.432 -63.798 -19.658  1.00  0.00           H
ATOM   4648  HW2 SOL  1332     -31.882 -62.668 -20.566  1.00  0.00           H
ATOM   4649  OW  SOL  1333     -21.891 -23.139  25.719  1.00  0.00           O
ATOM   4650  HW1 SOL  1333     -22.632 -22.673  26.114  1.00  0.00           H
ATOM   4651  HW2 SOL  1333     -21.218 -22.462  25.620  1.00  0.00           H
ATOM   4652  OW  SOL  1334     -13.086 -12.456  17.081  1.00  0.00           O
ATOM   4653  HW1 SOL  1334     -13.221 -12.783  16.190  1.00  0.00           H
ATOM   4654  HW2 SOL  1334     -12.999 -11.512  16.986  1.00  0.00           H
ATOM   4655  OW  SOL  1335     -39.573  -0.371 -19.949  1.00  0.00           O
ATOM   4656  HW1 SOL  1335     -40.088   0.421 -20.115  1.00  0.00           H
ATOM   4657  HW2 SOL  1335     -40.050  -1.076 -20.382  1.00  0.00           H
ATOM   4658  OW  SOL  1336      -6.837 -21.772  17.033  1.00  0.00           O
ATOM   4659  HW1 SOL  1336      -7.451 -21.998  16.327  1.00  0.00           H
ATOM   4660  HW2 SOL  1336      -6.910 -22.493  17.642  1.00  0.00           H
ATOM   4661  OW  SOL  1337     -41.271 -16.862  15.812  1.00  0.00           O
ATOM   4662  HW1 SOL  1337     -40.466 -16.372  15.623  1.00  0.00           H
ATOM   4663  HW2 SOL  1337     -40.979 -17.766  15.951  1.00  0.00           H
ATOM   4664  OW  SOL  1338     -57.083 -55.689 -21.206  1.00  0.00           O
ATOM   4665  HW1 SOL  1338     -56.429 -55.661 -21.903  1.00  0.00           H
ATOM   4666  HW2 SOL  1338     -57.317 -54.768 -21.063  1.00  0.00           H
ATOM   4667  OW  SOL  1339     -57.113 -52.937 -20.946  1.00  0.00           O
ATOM   4668  HW1 SOL  1339     -57.143 -52.183 -21.524  1.00  0.00           H
ATOM   4669  HW2 SOL  1339     -56.354 -52.784 -20.394  1.00  0.00           H
ATOM   4670  OW  SOL  1340     -39.045 -36.895 -12.426  1.00  0.00           O
ATOM   4671  HW1 SOL  1340     -39.307 -36.110 -12.912  1.00  0.00           H
ATOM   4672  HW2 SOL  1340     -38.803 -37.524 -13.112  1.00  0.00           H
ATOM   4673  OW  SOL  1341     -41.009 -57.437 -10.015  1.00  0.00           O
ATOM   4674  HW1 SOL  1341     -41.811 -57.914 -10.206  1.00  0.00           H
ATOM   4675  HW2 SOL  1341     -40.755 -57.052 -10.854  1.00  0.00           H
ATOM   4676  OW  SOL  1342      -2.349 -47.926 -15.008  1.00  0.00           O
ATOM   4677  HW1 SOL  1342      -2.621 -47.302 -15.674  1.00  0.00           H
ATOM   4678  HW2 SOL  1342      -2.051 -48.693 -15.512  1.00  0.00           H
ATOM   4679  OW  SOL  1343     -53.840 -52.794 -21.859  1.00  0.00           O
ATOM   4680  HW1 SOL  1343     -54.332 -53.414 -22.387  1.00  0.00           H
ATOM   4681  HW2 SOL  1343     -54.086 -52.980 -20.959  1.00  0.00           H
ATOM   4682  OW  SOL  1344     -56.432 -45.347  -8.514  1.00  0.00           O
ATOM   4683  HW1 SOL  1344     -56.697 -45.520  -9.427  1.00  0.00           H
ATOM   4684  HW2 SOL  1344     -56.862 -44.521  -8.298  1.00  0.00           H
ATOM   4685  OW  SOL  1345     -47.215 -12.931  -1.269  1.00  0.00           O
ATOM   4686  HW1 SOL  1345     -46.977 -12.040  -0.986  1.00  0.00           H
ATOM   4687  HW2 SOL  1345     -47.980 -12.803  -1.825  1.00  0.00           H
ATOM   4688  OW  SOL  1346     -12.291 -38.047  11.545  1.00  0.00           O
ATOM   4689  HW1 SOL  1346     -13.033 -37.975  10.946  1.00  0.00           H
ATOM   4690  HW2 SOL  1346     -12.568 -38.711  12.177  1.00  0.00           H
ATOM   4691  OW  SOL  1347     -53.923 -70.761 -24.943  1.00  0.00           O
ATOM   4692  HW1 SOL  1347     -54.407 -70.126 -25.479  1.00  0.00           H
ATOM   4693  HW2 SOL  1347     -54.596 -71.296 -24.525  1.00  0.00           H
ATOM   4694  OW  SOL  1348     -51.752 -63.205 -26.952  1.00  0.00           O
ATOM   4695  HW1 SOL  1348     -52.371 -63.942 -26.967  1.00  0.00           H
ATOM   4696  HW2 SOL  1348     -50.937 -63.580 -27.272  1.00  0.00           H
ATOM   4697  OW  SOL  1349     -61.976 -58.075 -17.824  1.00  0.00           O
ATOM   4698  HW1 SOL  1349     -62.623 -57.696 -17.223  1.00  0.00           H
ATOM   4699  HW2 SOL  1349     -61.136 -57.921 -17.391  1.00  0.00           H
ATOM   4700  OW  SOL  1350     -52.750 -12.371 -11.331  1.00  0.00           O
ATOM   4701  HW1 SOL  1350     -52.436 -11.522 -11.642  1.00  0.00           H
ATOM   4702  HW2 SOL  1350     -51.966 -12.807 -10.983  1.00  0.00           H
ATOM   4703  OW  SOL  1351     -24.302 -34.408  22.274  1.00  0.00           O
ATOM   4704  HW1 SOL  1351     -25.104 -34.929  22.322  1.00  0.00           H
ATOM   4705  HW2 SOL  1351     -23.858 -34.571  23.108  1.00  0.00           H
ATOM   4706  OW  SOL  1352     -29.131 -46.756   4.475  1.00  0.00           O
ATOM   4707  HW1 SOL  1352     -29.878 -46.585   3.891  1.00  0.00           H
ATOM   4708  HW2 SOL  1352     -29.279 -46.186   5.229  1.00  0.00           H
ATOM   4709  OW  SOL  1353     -52.972 -35.051 -20.358  1.00  0.00           O
ATOM   4710  HW1 SOL  1353     -52.755 -35.594 -19.597  1.00  0.00           H
ATOM   4711  HW2 SOL  1353     -52.896 -34.152 -20.035  1.00  0.00           H
ATOM   4712  OW  SOL  1354     -56.864  -5.304 -19.019  1.00  0.00           O
ATOM   4713  HW1 SOL  1354     -56.073  -4.763 -19.075  1.00  0.00           H
ATOM   4714  HW2 SOL  1354     -56.591  -6.161 -19.358  1.00  0.00           H
ATOM   4715  OW  SOL  1355     -13.068 -54.625  19.337  1.00  0.00           O
ATOM   4716  HW1 SOL  1355     -12.294 -55.149  19.099  1.00  0.00           H
ATOM   4717  HW2 SOL  1355     -12.720 -53.946  19.909  1.00  0.00           H
ATOM   4718  OW  SOL  1356       3.536 -12.818 -15.180  1.00  0.00           O
ATOM   4719  HW1 SOL  1356       4.080 -12.599 -14.424  1.00  0.00           H
ATOM   4720  HW2 SOL  1356       2.722 -13.158 -14.801  1.00  0.00           H
ATOM   4721  OW  SOL  1357     -37.489  -9.984  15.552  1.00  0.00           O
ATOM   4722  HW1 SOL  1357     -38.205 -10.472  15.972  1.00  0.00           H
ATOM   4723  HW2 SOL  1357     -37.921  -9.233  15.143  1.00  0.00           H
ATOM   4724  OW  SOL  1358     -17.978 -26.242  17.028  1.00  0.00           O
ATOM   4725  HW1 SOL  1358     -18.393 -25.532  17.519  1.00  0.00           H
ATOM   4726  HW2 SOL  1358     -17.547 -25.814  16.293  1.00  0.00           H
ATOM   4727  OW  SOL  1359     -54.462 -55.944  -6.327  1.00  0.00           O
ATOM   4728  HW1 SOL  1359     -55.305 -56.038  -6.766  1.00  0.00           H
ATOM   4729  HW2 SOL  1359     -53.858 -56.460  -6.856  1.00  0.00           H
ATOM   4730  OW  SOL  1360       3.523 -61.330 -19.371  1.00  0.00           O
ATOM   4731  HW1 SOL  1360       4.049 -61.505 -20.150  1.00  0.00           H
ATOM   4732  HW2 SOL  1360       3.124 -60.471 -19.533  1.00  0.00           H
ATOM   4733  OW  SOL  1361       3.606   1.158   2.127  1.00  0.00           O
ATOM   4734  HW1 SOL  1361       3.218   1.045   1.258  1.00  0.00           H
ATOM   4735  HW2 SOL  1361       2.989   1.727   2.589  1.00  0.00           H
ATOM   4736  OW  SOL  1362       8.318 -56.638  20.313  1.00  0.00           O
ATOM   4737  HW1 SOL  1362       9.266 -56.567  20.210  1.00  0.00           H
ATOM   4738  HW2 SOL  1362       7.959 -56.232  19.524  1.00  0.00           H
ATOM   4739  OW  SOL  1363     -58.713 -51.715  10.352  1.00  0.00           O
ATOM   4740  HW1 SOL  1363     -58.031 -52.190   9.876  1.00  0.00           H
ATOM   4741  HW2 SOL  1363     -59.377 -52.386  10.521  1.00  0.00           H
ATOM   4742  OW  SOL  1364     -64.317  -5.150  11.497  1.00  0.00           O
ATOM   4743  HW1 SOL  1364     -64.443  -5.653  10.696  1.00  0.00           H
ATOM   4744  HW2 SOL  1364     -63.694  -4.458  11.258  1.00  0.00           H
ATOM   4745  OW  SOL  1365       3.002 -60.788 -13.451  1.00  0.00           O
ATOM   4746  HW1 SOL  1365       3.207 -61.504 -14.053  1.00  0.00           H
ATOM   4747  HW2 SOL  1365       2.704 -60.071 -14.022  1.00  0.00           H
ATOM   4748  OW  SOL  1366      -0.806 -66.926  14.659  1.00  0.00           O
ATOM   4749  HW1 SOL  1366      -0.362 -67.246  13.870  1.00  0.00           H
ATOM   4750  HW2 SOL  1366      -0.965 -67.708  15.184  1.00  0.00           H
ATOM   4751  OW  SOL  1367       7.415 -69.681  22.519  1.00  0.00           O
ATOM   4752  HW1 SOL  1367       6.951 -68.907  22.192  1.00  0.00           H
ATOM   4753  HW2 SOL  1367       6.858 -70.005  23.230  1.00  0.00           H
ATOM   4754  OW  SOL  1368       9.524 -59.788 -16.397  1.00  0.00           O
ATOM   4755  HW1 SOL  1368     -62.468 -64.234 -16.790  1.00  0.00           H
ATOM   4756  HW2 SOL  1368       9.130 -60.548 -16.833  1.00  0.00           H
ATOM   4757  OW  SOL  1369     -50.883  -3.723   7.957  1.00  0.00           O
ATOM   4758  HW1 SOL  1369     -50.501  -4.599   7.868  1.00  0.00           H
ATOM   4759  HW2 SOL  1369     -51.395  -3.607   7.161  1.00  0.00           H
ATOM   4760  OW  SOL  1370       5.206 -35.172 -14.726  1.00  0.00           O
ATOM   4761  HW1 SOL  1370       5.547 -35.808 -15.352  1.00  0.00           H
ATOM   4762  HW2 SOL  1370       5.815 -34.442 -14.761  1.00  0.00           H
ATOM   4763  OW  SOL  1371     -54.714  -2.620   5.154  1.00  0.00           O
ATOM   4764  HW1 SOL  1371     -54.648  -2.118   4.341  1.00  0.00           H
ATOM   4765  HW2 SOL  1371     -54.748  -1.950   5.843  1.00  0.00           H
ATOM   4766  OW  SOL  1372     -64.429  -2.099  -4.294  1.00  0.00           O
ATOM   4767  HW1 SOL  1372     -64.307  -3.018  -4.066  1.00  0.00           H
ATOM   4768  HW2 SOL  1372     -63.793  -1.931  -4.993  1.00  0.00           H
ATOM   4769  OW  SOL  1373     -56.302 -17.458  -5.347  1.00  0.00           O
ATOM   4770  HW1 SOL  1373     -55.468 -17.283  -5.795  1.00  0.00           H
ATOM   4771  HW2 SOL  1373     -56.872 -16.743  -5.628  1.00  0.00           H
ATOM   4772  OW  SOL  1374     -57.714 -51.835  -3.435  1.00  0.00           O
ATOM   4773  HW1 SOL  1374     -58.583 -51.918  -3.042  1.00  0.00           H
ATOM   4774  HW2 SOL  1374     -57.517 -50.902  -3.411  1.00  0.00           H
ATOM   4775  OW  SOL  1375     -56.614 -68.538  14.153  1.00  0.00           O
ATOM   4776  HW1 SOL  1375     -56.085 -68.239  14.893  1.00  0.00           H
ATOM   4777  HW2 SOL  1375     -56.716 -67.760  13.596  1.00  0.00           H
ATOM   4778  OW  SOL  1376       8.515 -50.838   0.495  1.00  0.00           O
ATOM   4779  HW1 SOL  1376       7.925 -50.774   1.238  1.00  0.00           H
ATOM   4780  HW2 SOL  1376       9.030 -51.620   0.662  1.00  0.00           H
ATOM   4781  OW  SOL  1377       5.970 -57.776   0.626  1.00  0.00           O
ATOM   4782  HW1 SOL  1377       6.042 -58.095   1.529  1.00  0.00           H
ATOM   4783  HW2 SOL  1377       5.240 -58.279   0.254  1.00  0.00           H
ATOM   4784  OW  SOL  1378     -65.235  -3.007  -0.152  1.00  0.00           O
ATOM   4785  HW1 SOL  1378     -65.896  -3.688  -0.304  1.00  0.00           H
ATOM   4786  HW2 SOL  1378     -65.558  -2.528   0.616  1.00  0.00           H
ATOM   4787  OW  SOL  1379     -41.972  -3.044  11.782  1.00  0.00           O
ATOM   4788  HW1 SOL  1379     -41.203  -3.556  12.035  1.00  0.00           H
ATOM   4789  HW2 SOL  1379     -41.983  -3.100  10.827  1.00  0.00           H
ATOM   4790  OW  SOL  1380     -38.716  -7.859  14.338  1.00  0.00           O
ATOM   4791  HW1 SOL  1380     -38.233  -7.061  14.557  1.00  0.00           H
ATOM   4792  HW2 SOL  1380     -38.656  -7.921  13.393  1.00  0.00           H
ATOM   4793  OW  SOL  1381     -57.024 -71.879   0.856  1.00  0.00           O
ATOM   4794  HW1 SOL  1381     -57.540 -71.371   0.232  1.00  0.00           H
ATOM   4795  HW2 SOL  1381     -56.688 -72.613   0.354  1.00  0.00           H
ATOM   4796  OW  SOL  1382     -60.742 -14.734   6.085  1.00  0.00           O
ATOM   4797  HW1 SOL  1382     -59.821 -14.542   5.949  1.00  0.00           H
ATOM   4798  HW2 SOL  1382     -60.746 -15.583   6.537  1.00  0.00           H
ATOM   4799  OW  SOL  1383       5.113 -52.099 -13.252  1.00  0.00           O
ATOM   4800  HW1 SOL  1383       5.670 -51.459 -13.694  1.00  0.00           H
ATOM   4801  HW2 SOL  1383       5.720 -52.764 -12.928  1.00  0.00           H
ATOM   4802  OW  SOL  1384     -30.875 -65.125  10.688  1.00  0.00           O
ATOM   4803  HW1 SOL  1384     -31.602 -64.633  10.293  1.00  0.00           H
ATOM   4804  HW2 SOL  1384     -30.325 -65.372   9.944  1.00  0.00           H
ATOM   4805  OW  SOL  1385     -58.054 -72.841  -4.723  1.00  0.00           O
ATOM   4806  HW1 SOL  1385     -57.966 -73.402  -3.953  1.00  0.00           H
ATOM   4807  HW2 SOL  1385     -58.845 -73.133  -5.153  1.00  0.00           H
ATOM   4808  OW  SOL  1386       8.933 -47.584  -3.312  1.00  0.00           O
ATOM   4809  HW1 SOL  1386       8.898 -46.657  -3.068  1.00  0.00           H
ATOM   4810  HW2 SOL  1386       8.879 -47.582  -4.263  1.00  0.00           H
ATOM   4811  OW  SOL  1387     -33.990 -59.537  10.330  1.00  0.00           O
ATOM   4812  HW1 SOL  1387     -34.162 -59.947  11.177  1.00  0.00           H
ATOM   4813  HW2 SOL  1387     -33.893 -60.279   9.727  1.00  0.00           H
ATOM   4814  OW  SOL  1388     -55.404 -72.121   6.346  1.00  0.00           O
ATOM   4815  HW1 SOL  1388     -54.658 -72.271   6.921  1.00  0.00           H
ATOM   4816  HW2 SOL  1388     -56.049 -72.776   6.617  1.00  0.00           H
ATOM   4817  OW  SOL  1389     -48.575 -67.432  -3.878  1.00  0.00           O
ATOM   4818  HW1 SOL  1389     -48.614 -66.654  -3.312  1.00  0.00           H
ATOM   4819  HW2 SOL  1389     -47.658 -67.494  -4.139  1.00  0.00           H
ATOM   4820  OW  SOL  1390     -50.998 -70.961   0.949  1.00  0.00           O
ATOM   4821  HW1 SOL  1390     -51.364 -70.432   1.659  1.00  0.00           H
ATOM   4822  HW2 SOL  1390     -51.742 -71.184   0.402  1.00  0.00           H
ATOM   4823  OW  SOL  1391     -56.988 -54.624 -11.568  1.00  0.00           O
ATOM   4824  HW1 SOL  1391     -56.195 -54.538 -11.039  1.00  0.00           H
ATOM   4825  HW2 SOL  1391     -56.990 -53.830 -12.113  1.00  0.00           H
ATOM   4826  OW  SOL  1392     -43.006 -65.881   0.778  1.00  0.00           O
ATOM   4827  HW1 SOL  1392     -43.389 -66.595   1.286  1.00  0.00           H
ATOM   4828  HW2 SOL  1392     -42.230 -66.264   0.368  1.00  0.00           H
ATOM   4829  OW  SOL  1393     -55.171 -68.492  19.679  1.00  0.00           O
ATOM   4830  HW1 SOL  1393     -54.528 -68.252  20.336  1.00  0.00           H
ATOM   4831  HW2 SOL  1393     -55.257 -69.445  19.764  1.00  0.00           H
ATOM   4832  OW  SOL  1394     -60.354 -45.792  -3.875  1.00  0.00           O
ATOM   4833  HW1 SOL  1394     -59.759 -45.765  -4.623  1.00  0.00           H
ATOM   4834  HW2 SOL  1394     -59.801 -46.074  -3.138  1.00  0.00           H
ATOM   4835  OW  SOL  1395     -16.781 -17.861  26.342  1.00  0.00           O
ATOM   4836  HW1 SOL  1395     -16.549 -16.996  26.022  1.00  0.00           H
ATOM   4837  HW2 SOL  1395     -16.363 -17.916  27.202  1.00  0.00           H
ATOM   4838  OW  SOL  1396     -43.009  -2.924  -3.691  1.00  0.00           O
ATOM   4839  HW1 SOL  1396     -42.189  -2.955  -3.199  1.00  0.00           H
ATOM   4840  HW2 SOL  1396     -42.748  -3.007  -4.606  1.00  0.00           H
ATOM   4841  OW  SOL  1397     -55.694  -6.324   9.924  1.00  0.00           O
ATOM   4842  HW1 SOL  1397     -55.181  -7.012   9.496  1.00  0.00           H
ATOM   4843  HW2 SOL  1397     -56.213  -6.784  10.587  1.00  0.00           H
ATOM   4844  OW  SOL  1398     -35.152 -52.297 -16.500  1.00  0.00           O
ATOM   4845  HW1 SOL  1398     -34.630 -51.696 -15.953  1.00  0.00           H
ATOM   4846  HW2 SOL  1398     -34.539 -53.000 -16.729  1.00  0.00           H
ATOM   4847  OW  SOL  1399     -53.457  -9.666  20.536  1.00  0.00           O
ATOM   4848  HW1 SOL  1399     -53.781 -10.236  19.841  1.00  0.00           H
ATOM   4849  HW2 SOL  1399     -54.252  -9.304  20.945  1.00  0.00           H
ATOM   4850  OW  SOL  1400     -35.120 -72.232   7.328  1.00  0.00           O
ATOM   4851  HW1 SOL  1400     -35.060 -73.031   6.811  1.00  0.00           H
ATOM   4852  HW2 SOL  1400     -36.054 -72.016   7.337  1.00  0.00           H
ATOM   4853  OW  SOL  1401     -65.118 -12.890  -1.074  1.00  0.00           O
ATOM   4854  HW1 SOL  1401     -64.829 -12.795  -0.166  1.00  0.00           H
ATOM   4855  HW2 SOL  1401     -64.453 -13.439  -1.485  1.00  0.00           H
ATOM   4856  OW  SOL  1402     -44.216 -12.053   7.236  1.00  0.00           O
ATOM   4857  HW1 SOL  1402     -43.769 -11.899   6.405  1.00  0.00           H
ATOM   4858  HW2 SOL  1402     -44.025 -11.269   7.753  1.00  0.00           H
ATOM   4859  OW  SOL  1403     -63.832  -6.306   8.887  1.00  0.00           O
ATOM   4860  HW1 SOL  1403     -63.859  -5.589   8.247  1.00  0.00           H
ATOM   4861  HW2 SOL  1403     -63.813  -7.097   8.361  1.00  0.00           H
ATOM   4862  OW  SOL  1404     -60.618 -72.571 -11.627  1.00  0.00           O
ATOM   4863  HW1 SOL  1404     -61.232 -72.768 -10.919  1.00  0.00           H
ATOM   4864  HW2 SOL  1404     -61.169 -72.478 -12.405  1.00  0.00           H
ATOM   4865  OW  SOL  1405       2.850 -43.712  -6.463  1.00  0.00           O
ATOM   4866  HW1 SOL  1405       2.304 -44.464  -6.679  1.00  0.00           H
ATOM   4867  HW2 SOL  1405       2.740 -43.114  -7.210  1.00  0.00           H
ATOM   4868  OW  SOL  1406       4.825  -8.921  -4.733  1.00  0.00           O
ATOM   4869  HW1 SOL  1406       4.749  -7.961  -4.748  1.00  0.00           H
ATOM   4870  HW2 SOL  1406       4.195  -9.197  -4.070  1.00  0.00           H
ATOM   4871  OW  SOL  1407     -55.703 -53.588  -2.839  1.00  0.00           O
ATOM   4872  HW1 SOL  1407     -55.158 -53.561  -3.627  1.00  0.00           H
ATOM   4873  HW2 SOL  1407     -56.362 -52.916  -2.982  1.00  0.00           H
ATOM   4874  OW  SOL  1408     -58.133 -58.250 -21.698  1.00  0.00           O
ATOM   4875  HW1 SOL  1408     -57.752 -57.433 -21.399  1.00  0.00           H
ATOM   4876  HW2 SOL  1408     -58.866 -57.990 -22.256  1.00  0.00           H
ATOM   4877  OW  SOL  1409     -60.049 -65.305   0.916  1.00  0.00           O
ATOM   4878  HW1 SOL  1409     -59.134 -65.552   1.065  1.00  0.00           H
ATOM   4879  HW2 SOL  1409     -60.561 -66.020   1.304  1.00  0.00           H
ATOM   4880  OW  SOL  1410     -43.013 -68.561  -8.082  1.00  0.00           O
ATOM   4881  HW1 SOL  1410     -42.356 -69.219  -7.847  1.00  0.00           H
ATOM   4882  HW2 SOL  1410     -43.604 -69.012  -8.681  1.00  0.00           H
ATOM   4883  OW  SOL  1411     -61.163 -62.028 -13.703  1.00  0.00           O
ATOM   4884  HW1 SOL  1411     -61.953 -62.125 -13.170  1.00  0.00           H
ATOM   4885  HW2 SOL  1411     -61.441 -61.471 -14.433  1.00  0.00           H
ATOM   4886  OW  SOL  1412     -54.187 -68.670  11.749  1.00  0.00           O
ATOM   4887  HW1 SOL  1412     -53.841 -68.659  10.859  1.00  0.00           H
ATOM   4888  HW2 SOL  1412     -54.785 -69.418  11.774  1.00  0.00           H
ATOM   4889  OW  SOL  1413     -52.447 -53.617   0.426  1.00  0.00           O
ATOM   4890  HW1 SOL  1413     -52.590 -52.823  -0.090  1.00  0.00           H
ATOM   4891  HW2 SOL  1413     -53.059 -54.254   0.066  1.00  0.00           H
ATOM   4892  OW  SOL  1414     -60.365 -57.592 -23.180  1.00  0.00           O
ATOM   4893  HW1 SOL  1414     -60.575 -58.423 -23.599  1.00  0.00           H
ATOM   4894  HW2 SOL  1414     -61.100 -57.429 -22.582  1.00  0.00           H
ATOM   4895  OW  SOL  1415     -53.147 -59.022  14.084  1.00  0.00           O
ATOM   4896  HW1 SOL  1415     -52.848 -59.748  14.634  1.00  0.00           H
ATOM   4897  HW2 SOL  1415     -53.791 -59.417  13.498  1.00  0.00           H
ATOM   4898  OW  SOL  1416      -2.825  -6.199  10.455  1.00  0.00           O
ATOM   4899  HW1 SOL  1416      -3.252  -5.445  10.868  1.00  0.00           H
ATOM   4900  HW2 SOL  1416      -2.812  -5.974   9.527  1.00  0.00           H
ATOM   4901  OW  SOL  1417     -62.851  -1.418  -6.493  1.00  0.00           O
ATOM   4902  HW1 SOL  1417     -57.858 -73.642 -10.638  1.00  0.00           H
ATOM   4903  HW2 SOL  1417     -59.294 -73.698 -11.117  1.00  0.00           H
ATOM   4904  OW  SOL  1418     -64.931 -11.146   9.935  1.00  0.00           O
ATOM   4905  HW1 SOL  1418     -65.487 -11.930   9.908  1.00  0.00           H
ATOM   4906  HW2 SOL  1418     -65.453 -10.490  10.382  1.00  0.00           H
ATOM   4907  OW  SOL  1419     -41.377 -62.936 -16.796  1.00  0.00           O
ATOM   4908  HW1 SOL  1419     -41.448 -62.116 -16.298  1.00  0.00           H
ATOM   4909  HW2 SOL  1419     -41.977 -63.529 -16.341  1.00  0.00           H
ATOM   4910  OW  SOL  1420     -58.202 -61.346 -17.680  1.00  0.00           O
ATOM   4911  HW1 SOL  1420     -59.079 -61.547 -18.025  1.00  0.00           H
ATOM   4912  HW2 SOL  1420     -57.982 -62.088 -17.112  1.00  0.00           H
ATOM   4913  OW  SOL  1421     -39.297   0.750 -15.456  1.00  0.00           O
ATOM   4914  HW1 SOL  1421     -34.832 -71.618 -18.840  1.00  0.00           H
ATOM   4915  HW2 SOL  1421     -39.024  -0.165 -15.328  1.00  0.00           H
ATOM   4916  OW  SOL  1422     -56.603 -52.048   1.725  1.00  0.00           O
ATOM   4917  HW1 SOL  1422     -57.429 -51.602   1.508  1.00  0.00           H
ATOM   4918  HW2 SOL  1422     -56.396 -51.746   2.614  1.00  0.00           H
ATOM   4919  OW  SOL  1423     -23.991 -27.886  25.708  1.00  0.00           O
ATOM   4920  HW1 SOL  1423     -24.197 -28.802  25.554  1.00  0.00           H
ATOM   4921  HW2 SOL  1423     -57.881 -63.371 -27.292  1.00  0.00           H
ATOM   4922  OW  SOL  1424     -58.268  -8.946   2.512  1.00  0.00           O
ATOM   4923  HW1 SOL  1424     -58.304  -8.006   2.717  1.00  0.00           H
ATOM   4924  HW2 SOL  1424     -58.029  -9.361   3.340  1.00  0.00           H
ATOM   4925  OW  SOL  1425     -42.253 -70.770   8.361  1.00  0.00           O
ATOM   4926  HW1 SOL  1425     -42.694 -71.502   8.778  1.00  0.00           H
ATOM   4927  HW2 SOL  1425     -42.962 -70.237   7.979  1.00  0.00           H
ATOM   4928  OW  SOL  1426     -57.997  -2.190  -6.652  1.00  0.00           O
ATOM   4929  HW1 SOL  1426     -57.655  -3.036  -6.960  1.00  0.00           H
ATOM   4930  HW2 SOL  1426     -58.483  -1.844  -7.405  1.00  0.00           H
ATOM   4931  OW  SOL  1427       9.005 -62.648  -9.783  1.00  0.00           O
ATOM   4932  HW1 SOL  1427       9.154 -61.813  -9.323  1.00  0.00           H
ATOM   4933  HW2 SOL  1427       9.886 -62.978  -9.949  1.00  0.00           H
ATOM   4934  OW  SOL  1428       7.426 -58.372   3.732  1.00  0.00           O
ATOM   4935  HW1 SOL  1428       8.037 -58.449   4.460  1.00  0.00           H
ATOM   4936  HW2 SOL  1428       6.824 -57.680   4.000  1.00  0.00           H
ATOM   4937  OW  SOL  1429     -50.405 -73.058  -3.678  1.00  0.00           O
ATOM   4938  HW1 SOL  1429     -49.553 -72.845  -4.074  1.00  0.00           H
ATOM   4939  HW2 SOL  1429     -51.048 -72.612  -4.236  1.00  0.00           H
ATOM   4940  OW  SOL  1430     -60.780 -70.901  -6.312  1.00  0.00           O
ATOM   4941  HW1 SOL  1430     -60.588 -71.814  -6.114  1.00  0.00           H
ATOM   4942  HW2 SOL  1430     -61.465 -70.932  -6.977  1.00  0.00           H
ATOM   4943  OW  SOL  1431     -57.319 -15.412   7.900  1.00  0.00           O
ATOM   4944  HW1 SOL  1431     -57.485 -16.352   7.845  1.00  0.00           H
ATOM   4945  HW2 SOL  1431     -57.624 -15.061   7.068  1.00  0.00           H
ATOM   4946  OW  SOL  1432       6.220  -7.310   3.539  1.00  0.00           O
ATOM   4947  HW1 SOL  1432       5.601  -8.019   3.365  1.00  0.00           H
ATOM   4948  HW2 SOL  1432       5.703  -6.512   3.433  1.00  0.00           H
ATOM   4949  OW  SOL  1433     -32.378 -47.526 -12.749  1.00  0.00           O
ATOM   4950  HW1 SOL  1433     -33.229 -47.909 -12.534  1.00  0.00           H
ATOM   4951  HW2 SOL  1433     -31.793 -48.271 -12.800  1.00  0.00           H
ATOM   4952  OW  SOL  1434     -62.868 -10.621   0.817  1.00  0.00           O
ATOM   4953  HW1 SOL  1434     -63.386 -11.387   1.062  1.00  0.00           H
ATOM   4954  HW2 SOL  1434     -62.301 -10.461   1.580  1.00  0.00           H
ATOM   4955  OW  SOL  1435     -41.699 -66.693  -9.572  1.00  0.00           O
ATOM   4956  HW1 SOL  1435     -40.855 -67.106  -9.393  1.00  0.00           H
ATOM   4957  HW2 SOL  1435     -42.325 -67.191  -9.052  1.00  0.00           H
ATOM   4958  OW  SOL  1436      -5.683 -12.356  26.817  1.00  0.00           O
ATOM   4959  HW1 SOL  1436      -5.642 -11.923  25.961  1.00  0.00           H
ATOM   4960  HW2 SOL  1436      -6.589 -12.635  26.908  1.00  0.00           H
ATOM   4961  OW  SOL  1437     -49.348 -52.599  12.164  1.00  0.00           O
ATOM   4962  HW1 SOL  1437     -49.027 -52.723  13.060  1.00  0.00           H
ATOM   4963  HW2 SOL  1437     -48.827 -51.877  11.827  1.00  0.00           H
ATOM   4964  OW  SOL  1438       7.560 -57.826  -1.605  1.00  0.00           O
ATOM   4965  HW1 SOL  1438       7.093 -57.810  -0.775  1.00  0.00           H
ATOM   4966  HW2 SOL  1438       6.882 -57.967  -2.267  1.00  0.00           H
ATOM   4967  OW  SOL  1439     -44.322 -40.056 -22.953  1.00  0.00           O
ATOM   4968  HW1 SOL  1439     -43.418 -39.758 -22.873  1.00  0.00           H
ATOM   4969  HW2 SOL  1439     -44.393 -40.797 -22.355  1.00  0.00           H
ATOM   4970  OW  SOL  1440     -59.568 -46.773 -11.132  1.00  0.00           O
ATOM   4971  HW1 SOL  1440     -60.055 -46.402 -10.400  1.00  0.00           H
ATOM   4972  HW2 SOL  1440     -58.841 -46.160 -11.274  1.00  0.00           H
ATOM   4973  OW  SOL  1441     -55.856 -60.803   9.184  1.00  0.00           O
ATOM   4974  HW1 SOL  1441     -55.193 -61.310   8.736  1.00  0.00           H
ATOM   4975  HW2 SOL  1441     -56.092 -61.322   9.944  1.00  0.00           H
ATOM   4976  OW  SOL  1442     -54.376 -65.934  11.967  1.00  0.00           O
ATOM   4977  HW1 SOL  1442     -54.211 -66.874  11.893  1.00  0.00           H
ATOM   4978  HW2 SOL  1442     -54.259 -65.605  11.075  1.00  0.00           H
ATOM   4979  OW  SOL  1443       6.839 -53.196 -22.405  1.00  0.00           O
ATOM   4980  HW1 SOL  1443       7.197 -53.961 -22.869  1.00  0.00           H
ATOM   4981  HW2 SOL  1443       7.110 -52.447 -22.942  1.00  0.00           H
ATOM   4982  OW  SOL  1444     -54.324 -24.176  16.388  1.00  0.00           O
ATOM   4983  HW1 SOL  1444     -53.488 -24.384  15.968  1.00  0.00           H
ATOM   4984  HW2 SOL  1444     -54.852 -23.804  15.676  1.00  0.00           H
ATOM   4985  OW  SOL  1445     -34.954 -61.866   0.696  1.00  0.00           O
ATOM   4986  HW1 SOL  1445     -35.042 -61.957  -0.251  1.00  0.00           H
ATOM   4987  HW2 SOL  1445     -35.355 -61.018   0.894  1.00  0.00           H
ATOM   4988  OW  SOL  1446     -54.168  -6.174  12.683  1.00  0.00           O
ATOM   4989  HW1 SOL  1446     -55.012  -6.189  13.140  1.00  0.00           H
ATOM   4990  HW2 SOL  1446     -54.228  -5.421  12.095  1.00  0.00           H
ATOM   4991  OW  SOL  1447     -44.110 -71.343 -19.405  1.00  0.00           O
ATOM   4992  HW1 SOL  1447     -43.206 -71.049 -19.245  1.00  0.00           H
ATOM   4993  HW2 SOL  1447     -44.055 -72.291 -19.440  1.00  0.00           H
ATOM   4994  OW  SOL  1448     -30.038 -23.492  24.671  1.00  0.00           O
ATOM   4995  HW1 SOL  1448     -29.569 -23.895  23.948  1.00  0.00           H
ATOM   4996  HW2 SOL  1448     -29.810 -22.562  24.615  1.00  0.00           H
ATOM   4997  OW  SOL  1449     -60.760 -10.671 -10.087  1.00  0.00           O
ATOM   4998  HW1 SOL  1449     -61.148  -9.894  -9.683  1.00  0.00           H
ATOM   4999  HW2 SOL  1449     -60.933 -11.379  -9.477  1.00  0.00           H
ATOM   5000  OW  SOL  1450     -45.373 -61.956 -16.432  1.00  0.00           O
ATOM   5001  HW1 SOL  1450     -45.080 -61.560 -17.249  1.00  0.00           H
ATOM   5002  HW2 SOL  1450     -45.982 -62.648 -16.704  1.00  0.00           H
ATOM   5003  OW  SOL  1451       9.094 -68.027   2.507  1.00  0.00           O
ATOM   5004  HW1 SOL  1451       8.447 -68.646   2.840  1.00  0.00           H
ATOM   5005  HW2 SOL  1451       8.664 -67.608   1.759  1.00  0.00           H
ATOM   5006  OW  SOL  1452     -52.992 -68.253   9.203  1.00  0.00           O
ATOM   5007  HW1 SOL  1452     -52.098 -68.160   9.541  1.00  0.00           H
ATOM   5008  HW2 SOL  1452     -53.022 -67.649   8.456  1.00  0.00           H
ATOM   5009  OW  SOL  1453     -44.559 -66.769  -6.621  1.00  0.00           O
ATOM   5010  HW1 SOL  1453     -45.178 -66.544  -7.311  1.00  0.00           H
ATOM   5011  HW2 SOL  1453     -43.940 -67.371  -7.044  1.00  0.00           H
ATOM   5012  OW  SOL  1454     -42.327 -49.830 -15.008  1.00  0.00           O
ATOM   5013  HW1 SOL  1454     -42.447 -50.260 -15.855  1.00  0.00           H
ATOM   5014  HW2 SOL  1454     -41.507 -50.194 -14.656  1.00  0.00           H
ATOM   5015  OW  SOL  1455     -54.002 -62.027   7.576  1.00  0.00           O
ATOM   5016  HW1 SOL  1455     -54.448 -62.369   6.804  1.00  0.00           H
ATOM   5017  HW2 SOL  1455     -53.576 -61.222   7.274  1.00  0.00           H
ATOM   5018  OW  SOL  1456     -49.095 -58.751  -5.650  1.00  0.00           O
ATOM   5019  HW1 SOL  1456     -49.512 -59.460  -6.134  1.00  0.00           H
ATOM   5020  HW2 SOL  1456     -48.736 -59.167  -4.862  1.00  0.00           H
ATOM   5021  OW  SOL  1457     -51.306  -2.400  10.336  1.00  0.00           O
ATOM   5022  HW1 SOL  1457     -51.233  -2.869   9.498  1.00  0.00           H
ATOM   5023  HW2 SOL  1457     -50.401  -2.325  10.644  1.00  0.00           H
ATOM   5024  OW  SOL  1458       9.986 -67.113   5.117  1.00  0.00           O
ATOM   5025  HW1 SOL  1458       9.823 -67.494   4.253  1.00  0.00           H
ATOM   5026  HW2 SOL  1458     -62.014 -71.071   4.612  1.00  0.00           H
ATOM   5027  OW  SOL  1459     -57.621 -57.938  -9.558  1.00  0.00           O
ATOM   5028  HW1 SOL  1459     -57.081 -58.658  -9.217  1.00  0.00           H
ATOM   5029  HW2 SOL  1459     -57.266 -57.747 -10.417  1.00  0.00           H
ATOM   5030  OW  SOL  1460     -60.993 -52.774 -11.333  1.00  0.00           O
ATOM   5031  HW1 SOL  1460     -60.066 -52.723 -11.097  1.00  0.00           H
ATOM   5032  HW2 SOL  1460     -61.221 -53.697 -11.207  1.00  0.00           H
ATOM   5033  OW  SOL  1461     -62.879 -11.774  15.575  1.00  0.00           O
ATOM   5034  HW1 SOL  1461     -63.027 -12.436  14.906  1.00  0.00           H
ATOM   5035  HW2 SOL  1461     -63.518 -11.087  15.383  1.00  0.00           H
ATOM   5036  OW  SOL  1462     -59.008 -72.266   2.780  1.00  0.00           O
ATOM   5037  HW1 SOL  1462     -58.935 -73.203   2.936  1.00  0.00           H
ATOM   5038  HW2 SOL  1462     -58.207 -72.032   2.316  1.00  0.00           H
ATOM   5039  OW  SOL  1463      -1.551 -62.002 -23.273  1.00  0.00           O
ATOM   5040  HW1 SOL  1463      -2.445 -61.913 -23.631  1.00  0.00           H
ATOM   5041  HW2 SOL  1463      -1.314 -61.109 -23.030  1.00  0.00           H
ATOM   5042  OW  SOL  1464       3.156 -68.575   0.963  1.00  0.00           O
ATOM   5043  HW1 SOL  1464       2.644 -69.139   1.540  1.00  0.00           H
ATOM   5044  HW2 SOL  1464       3.976 -68.434   1.435  1.00  0.00           H
ATOM   5045  OW  SOL  1465     -61.023 -52.075  18.958  1.00  0.00           O
ATOM   5046  HW1 SOL  1465     -61.349 -51.545  19.689  1.00  0.00           H
ATOM   5047  HW2 SOL  1465     -60.361 -51.531  18.541  1.00  0.00           H
ATOM   5048  OW  SOL  1466     -34.194 -44.818  18.644  1.00  0.00           O
ATOM   5049  HW1 SOL  1466     -34.269 -44.117  19.296  1.00  0.00           H
ATOM   5050  HW2 SOL  1466     -33.599 -44.463  17.976  1.00  0.00           H
ATOM   5051  OW  SOL  1467     -42.383 -69.104  -1.690  1.00  0.00           O
ATOM   5052  HW1 SOL  1467     -41.906 -68.399  -1.247  1.00  0.00           H
ATOM   5053  HW2 SOL  1467     -41.834 -69.330  -2.443  1.00  0.00           H
ATOM   5054  OW  SOL  1468       3.482 -48.849  -8.621  1.00  0.00           O
ATOM   5055  HW1 SOL  1468       2.896 -48.684  -7.883  1.00  0.00           H
ATOM   5056  HW2 SOL  1468       3.905 -48.002  -8.781  1.00  0.00           H
ATOM   5057  OW  SOL  1469       4.065 -54.586   3.239  1.00  0.00           O
ATOM   5058  HW1 SOL  1469       3.753 -53.939   3.876  1.00  0.00           H
ATOM   5059  HW2 SOL  1469       3.299 -54.790   2.703  1.00  0.00           H
ATOM   5060  OW  SOL  1470     -58.839 -50.655   6.456  1.00  0.00           O
ATOM   5061  HW1 SOL  1470     -58.949 -50.899   5.540  1.00  0.00           H
[truncated: 1,741,567 more chars]
