# Supplementary material for: Determination of Ligand Binding Modes in Hydrated Viral Ion Channels to Foster Drug Design and Repositioning
Source: J Chem Inf Model. 2021 Jul 27;61(8):4011–22. doi: 10.1021/acs.jcim.1c00488 (PMC8389532; doi:10.1021/acs.jcim.1c00488)
Supplement: Supplementary file 2 — ci1c00488_si_002.zip [file ci1c00488_si_002.zip › supporting_data_05_05/supporting_data/representant_calculation_example/readme.txt]

Instructions to calculate an average coordinate file, its closest structure and an RMSD for the reference crystallographic structure.


1. From the starting position of the MD simulation (start.pdb), to create a fit.pdb for least squares fitting.
gmx confrms -one -f1 start.pdb -f2 ama.tpr -o fit.pdb <<EOF
3
3
EOF

2. A system.xtc file is created, from which the ligand structures will be extracted. All of the frames are fitted to fit.pdb by the following steps:
gmx trjconv -f md_ama.trr -s ama.tpr -o pbc_1.xtc -pbc whole <<EOF 
0
EOF
gmx trjconv -f pbc_1.xtc -s ama.tpr -o pbc_2.xtc -pbc cluster <<EOF
1
0
EOF
gmx trjconv -f pbc_2.xtc -s ama.tpr -o pbc_3.xtc -center -pbc mol -ur compact <<EOF
1
0
EOF
gmx trjconv -f pbc_3.xtc -s fit.pdb -o system.xtc -fit progressive <<EOF
3
0
EOF 

3. Now use the following commands:

./average_1.sh
./average_2.sh
./average_3.sh

4. The previous steps will create average.txt, but these are only coordinates, so average.pdb (create a pdb file from the coordinates) is necessary to continue the following steps:

./calculation_1.sh
./calculation_2.sh
./calculation_3.sh

5. This results in result_1 _2 _3.log, these three files are copied into one: result_final.log, which is imported into an excel sheet: excel results.xlsx

In the excel file the RMSDs are numbered and the smallest is selected by the individual order function of the program.

Then the structure with the smallest RMSD is selected and compared to the reference ligand:
rmsd start -a sep20.pdb -r reference.pdb

This last step gives the results shown in Table 4.
