# Supplementary material for: Determination of Ligand Binding Modes in Hydrated Viral Ion Channels to Foster Drug Design and Repositioning
Source: J Chem Inf Model. 2021 Jul 27;61(8):4011–22. doi: 10.1021/acs.jcim.1c00488 (PMC8389532; doi:10.1021/acs.jcim.1c00488)
Supplement: Supplementary file 2 — ci1c00488_si_002.zip [file ci1c00488_si_002.zip › supporting_data_05_05/supporting_data/representant_calculation_example/reference.pdb]

ATOM   1667  N1  AMA   348     -10.205 -16.267   1.513  1.00  0.00             
ATOM   1680  H11 AMA   348      -9.537 -16.404   2.235  1.00  0.00            
ATOM   1681  H12 AMA   348     -11.105 -16.569   1.831  1.00  0.00            
ATOM   1682  H13 AMA   348      -9.952 -16.797   0.704  1.00  0.00           
ATOM   1676  C10 AMA   348     -10.269 -14.858   1.170  1.00  0.00          
ATOM   1673  C7  AMA   348     -11.297 -14.642   0.068  1.00  0.00            
ATOM   1689  H71 AMA   348     -11.974 -15.335  -0.173  1.00  0.00             
ATOM   1690  H72 AMA   348     -11.107 -14.063  -0.733  1.00  0.00            
ATOM   1666  C1  AMA   348     -11.350 -13.153  -0.295  1.00  0.00            
ATOM   1677  H1  AMA   348     -11.757 -13.625  -1.085  1.00  0.00               
ATOM   1674  C8  AMA   348     -10.664 -14.047   2.398  1.00  0.00              
ATOM   1691  H81 AMA   348     -11.075 -14.406   3.238  1.00  0.00            
ATOM   1692  H82 AMA   348      -9.911 -14.635   2.111  1.00  0.00             
ATOM   1671  C5  AMA   348     -10.717 -12.557   2.045  1.00  0.00                 
ATOM   1679  H5  AMA   348     -11.200 -11.718   2.293  1.00  0.00           
ATOM   1672  C6  AMA   348     -11.745 -12.342   0.933  1.00  0.00             
ATOM   1687  H61 AMA   348     -11.716 -12.720   1.853  1.00  0.00            
ATOM   1688  H62 AMA   348     -12.427 -11.614   0.890  1.00  0.00           
ATOM   1670  C4  AMA   348      -9.347 -12.104   1.558  1.00  0.00           
ATOM   1685  H41 AMA   348      -8.730 -11.552   2.118  1.00  0.00            
ATOM   1686  H42 AMA   348      -9.145 -11.935   0.588  1.00  0.00              
ATOM   1675  C9  AMA   348      -8.889 -14.395   0.693  1.00  0.00             
ATOM   1693  H91 AMA   348      -9.300 -14.754   1.522  1.00  0.00            
ATOM   1694  H92 AMA   348      -8.136 -14.993   0.405  1.00  0.00           
ATOM   1669  C3  AMA   348      -8.952 -12.915   0.320  1.00  0.00           
ATOM   1678  H3  AMA   348      -8.130 -13.264  -0.147  1.00  0.00            
ATOM   1668  C2  AMA   348      -9.980 -12.700  -0.783  1.00  0.00            
ATOM   1683  H21 AMA   348      -9.860 -12.131  -1.603  1.00  0.00            
ATOM   1684  H22 AMA   348      -9.149 -13.247  -0.630  1.00  0.00                   
