# Supplementary material for: Determination of Ligand Binding Modes in Hydrated Viral Ion Channels to Foster Drug Design and Repositioning
Source: J Chem Inf Model. 2021 Jul 27;61(8):4011–22. doi: 10.1021/acs.jcim.1c00488 (PMC8389532; doi:10.1021/acs.jcim.1c00488)
Supplement: Supplementary file 2 — ci1c00488_si_002.zip [file ci1c00488_si_002.zip › supporting_data_05_05/supporting_data/representant_calculation_example/result_2.log]

2.640   
2.407   
2.177   
2.664   
2.092   
2.311   
2.307   
2.182   
2.035   
2.247   
1.936   
2.092   
2.517   
2.008   
2.208   
2.353   
2.258   
2.394   
2.106   
2.357   
2.503   
2.423   
2.114   
2.291   
2.212   
2.327   
2.604   
2.343   
2.142   
2.289   
2.088   
2.259   
2.185   
2.256   
2.409   
2.254   
2.229   
2.579   
2.272   
2.402   
2.185   
2.202   
2.039   
2.215   
2.262   
2.226   
2.088   
2.188   
2.395   
1.987   
2.342   
2.242   
2.345   
2.098   
2.339   
2.249   
2.322   
2.475   
2.663   
2.208   
2.234   
2.311   
2.456   
2.186   
2.454   
2.297   
2.325   
2.174   
2.222   
2.548   
2.480   
2.596   
2.419   
2.271   
2.586   
2.109   
2.492   
2.368   
2.062   
2.030   
2.385   
2.482   
2.355   
2.255   
2.166   
2.262   
2.170   
2.253   
2.302   
2.428   
