# Supplementary material for: Determination of Ligand Binding Modes in Hydrated Viral Ion Channels to Foster Drug Design and Repositioning
Source: J Chem Inf Model. 2021 Jul 27;61(8):4011–22. doi: 10.1021/acs.jcim.1c00488 (PMC8389532; doi:10.1021/acs.jcim.1c00488)
Supplement: Supplementary file 2 — ci1c00488_si_002.zip [file ci1c00488_si_002.zip › supporting_data_05_05/supporting_data/representant_calculation_example/result_3.log]

2.296   
2.158   
2.294   
2.173   
2.336   
2.626   
2.566   
2.375   
2.301   
2.565   
2.156   
2.080   
2.537   
2.474   
2.321   
2.356   
2.472   
2.331   
2.246   
2.221   
2.403   
2.152   
2.135   
2.282   
2.484   
2.177   
2.155   
2.605   
2.328   
2.405   
2.242   
2.050   
2.313   
2.519   
2.631   
2.647   
2.352   
2.436   
2.373   
2.310   
2.416   
2.655   
2.437   
2.556   
2.306   
2.646   
2.560   
2.606   
2.532   
2.424   
2.628   
2.491   
2.122   
2.352   
2.574   
2.552   
2.423   
2.740   
2.373   
2.283   
2.426   
2.083   
2.372   
2.425   
2.253   
2.291   
2.616   
2.613   
2.541   
2.795   
2.261   
2.190   
2.362   
2.244   
2.305   
2.107   
2.200   
2.212   
2.443   
2.406   
2.137   
2.165   
2.063   
2.391   
2.130   
2.285   
2.730   
2.226   
2.286   
2.253   
2.079   
2.251   
2.448   
2.287   
2.128   
2.221   
2.348   
2.316   
2.317   
2.628   
2.059   
2.201   
2.373   
2.106   
2.316   
2.158   
2.452   
2.104   
2.160   
2.819   
2.148   
2.023   
2.360   
2.134   
2.054   
2.644   
2.320   
2.125   
2.151   
2.315   
2.393   
2.060   
2.614   
2.217   
2.090   
2.089   
2.330   
2.407   
2.255   
2.429   
2.227   
2.620   
2.211   
2.206   
2.138   
2.179   
2.179   
2.443   
2.087   
2.153   
2.254   
2.472   
2.295   
2.350   
2.232   
2.217   
2.403   
2.315   
2.056   
2.277   
2.312   
2.256   
2.403   
2.217   
2.309   
2.387   
2.309   
2.371   
2.417   
2.195   
2.075   
2.524   
2.273   
2.165   
2.273   
2.308   
2.160   
2.028   
2.016   
2.183   
2.278   
2.262   
2.227   
2.359   
2.042   
2.362   
2.071   
2.092   
2.172   
2.267   
2.149   
2.185   
2.258   
2.184   
2.235   
2.231   
2.369   
2.424   
2.303   
2.199   
2.221   
2.755   
2.056   
2.313   
2.061   
2.390   
2.206   
2.412   
2.339   
2.456   
2.251   
2.209   
2.663   
2.575   
2.246   
2.277   
2.543   
2.095   
2.310   
2.149   
2.447   
1.969   
2.164   
2.251   
2.124   
2.548   
2.016   
2.537   
2.368   
2.614   
2.603   
2.086   
2.328   
2.218   
2.380   
2.346   
2.488   
2.393   
2.547   
2.194   
2.425   
2.239   
2.161   
2.133   
2.273   
2.199   
2.343   
2.087   
2.182   
2.572   
2.324   
2.303   
2.380   
2.093   
2.295   
2.128   
2.251   
2.330   
2.261   
2.190   
1.991   
2.325   
2.174   
2.231   
2.359   
2.237   
2.212   
2.308   
2.290   
2.265   
2.233   
2.567   
2.439   
2.209   
2.212   
2.170   
2.142   
2.286   
2.354   
2.147   
2.327   
2.207   
2.136   
2.397   
2.180   
2.243   
1.944   
2.178   
2.411   
2.278   
2.247   
2.435   
2.046   
2.132   
2.171   
2.277   
2.383   
2.112   
2.124   
2.053   
2.313   
2.369   
2.381   
2.112   
2.229   
2.243   
2.426   
2.308   
2.273   
2.421   
2.322   
2.206   
2.302   
2.388   
2.440   
2.516   
2.148   
2.276   
2.331   
2.182   
2.462   
2.436   
2.096   
2.553   
2.152   
2.200   
2.372   
2.335   
2.233   
2.159   
2.507   
2.140   
2.481   
2.165   
2.368   
2.444   
2.561   
2.089   
2.041   
2.248   
2.352   
2.261   
2.478   
2.470   
