# Supplementary material for: Determination of Ligand Binding Modes in Hydrated Viral Ion Channels to Foster Drug Design and Repositioning
Source: J Chem Inf Model. 2021 Jul 27;61(8):4011–22. doi: 10.1021/acs.jcim.1c00488 (PMC8389532; doi:10.1021/acs.jcim.1c00488)
Supplement: Supplementary file 2 — ci1c00488_si_002.zip [file ci1c00488_si_002.zip › supporting_data_05_05/supporting_data/representant_calculation_example/sep0.pdb]

REMARK    GENERATED BY TRJCONV
TITLE     6bkk_maestro in water t=   0.00000 step= 0
REMARK    THIS IS A SIMULATION BOX
CRYST1   73.049   73.049   73.049  60.00  60.00  90.00 P 1           1
MODEL        1
ATOM      1  N1  AMA   347     -10.690 -12.770   3.170  1.00  0.00           N
ATOM      2  H11 AMA   347     -10.140 -12.060   3.620  1.00  0.00           H
ATOM      3  H12 AMA   347     -11.670 -12.640   3.390  1.00  0.00           H
ATOM      4  H13 AMA   347     -10.410 -13.680   3.520  1.00  0.00           H
ATOM      5  C10 AMA   347     -10.490 -12.760   1.710  1.00  0.00           C
ATOM      6  C7  AMA   347     -10.760 -11.370   1.150  1.00  0.00           C
ATOM      7  H71 AMA   347     -10.090 -10.640   1.600  1.00  0.00           H
ATOM      8  H72 AMA   347     -11.770 -11.060   1.390  1.00  0.00           H
ATOM      9  C1  AMA   347     -10.550 -11.380  -0.360  1.00  0.00           C
ATOM     10  H1  AMA   347     -10.750 -10.380  -0.750  1.00  0.00           H
ATOM     11  C8  AMA   347      -9.050 -13.140   1.380  1.00  0.00           C
ATOM     12  H81 AMA   347      -8.350 -12.420   1.810  1.00  0.00           H
ATOM     13  H82 AMA   347      -8.790 -14.110   1.810  1.00  0.00           H
ATOM     14  C5  AMA   347      -8.860 -13.190  -0.140  1.00  0.00           C
ATOM     15  H5  AMA   347      -7.840 -13.480  -0.370  1.00  0.00           H
ATOM     16  C6  AMA   347      -9.120 -11.790  -0.700  1.00  0.00           C
ATOM     17  H61 AMA   347      -8.410 -11.090  -0.270  1.00  0.00           H
ATOM     18  H62 AMA   347      -8.980 -11.800  -1.770  1.00  0.00           H
ATOM     19  C4  AMA   347      -9.840 -14.200  -0.750  1.00  0.00           C
ATOM     20  H41 AMA   347      -9.660 -15.200  -0.360  1.00  0.00           H
ATOM     21  H42 AMA   347      -9.690 -14.250  -1.830  1.00  0.00           H
ATOM     22  C9  AMA   347     -11.470 -13.740   1.070  1.00  0.00           C
ATOM     23  H91 AMA   347     -11.300 -14.740   1.470  1.00  0.00           H
ATOM     24  H92 AMA   347     -12.500 -13.470   1.300  1.00  0.00           H
ATOM     25  C3  AMA   347     -11.270 -13.770  -0.450  1.00  0.00           C
ATOM     26  H3  AMA   347     -11.970 -14.480  -0.890  1.00  0.00           H
ATOM     27  C2  AMA   347     -11.520 -12.370  -1.010  1.00  0.00           C
ATOM     28  H21 AMA   347     -11.370 -12.380  -2.090  1.00  0.00           H
ATOM     29  H22 AMA   347     -12.550 -12.070  -0.840  1.00  0.00           H
TER
ENDMDL
