# Supplementary material for: Determination of Ligand Binding Modes in Hydrated Viral Ion Channels to Foster Drug Design and Repositioning
Source: J Chem Inf Model. 2021 Jul 27;61(8):4011–22. doi: 10.1021/acs.jcim.1c00488 (PMC8389532; doi:10.1021/acs.jcim.1c00488)
Supplement: Supplementary file 2 — ci1c00488_si_002.zip [file ci1c00488_si_002.zip › supporting_data_05_05/supporting_data/representant_calculation_example/sep1.pdb]

REMARK    GENERATED BY TRJCONV
TITLE     6bkk_maestro in water t= 100.00000 step= 50000
REMARK    THIS IS A SIMULATION BOX
CRYST1   72.987   72.987   72.987  60.00  60.00  90.00 P 1           1
MODEL        2
ATOM      1  N1  AMA   347     -11.070 -15.910   1.230  1.00  0.00           N
ATOM      2  H11 AMA   347     -11.130 -16.340   0.320  1.00  0.00           H
ATOM      3  H12 AMA   347     -10.520 -16.490   1.840  1.00  0.00           H
ATOM      4  H13 AMA   347     -12.030 -15.930   1.550  1.00  0.00           H
ATOM      5  C10 AMA   347     -10.590 -14.520   1.080  1.00  0.00           C
ATOM      6  C7  AMA   347     -10.270 -13.930   2.450  1.00  0.00           C
ATOM      7  H71 AMA   347      -9.480 -14.540   2.900  1.00  0.00           H
ATOM      8  H72 AMA   347     -11.140 -13.970   3.090  1.00  0.00           H
ATOM      9  C1  AMA   347      -9.800 -12.480   2.410  1.00  0.00           C
ATOM     10  H1  AMA   347      -9.510 -12.160   3.410  1.00  0.00           H
ATOM     11  C8  AMA   347      -9.370 -14.430   0.170  1.00  0.00           C
ATOM     12  H81 AMA   347      -8.580 -15.080   0.530  1.00  0.00           H
ATOM     13  H82 AMA   347      -9.730 -14.740  -0.830  1.00  0.00           H
ATOM     14  C5  AMA   347      -8.910 -12.980   0.130  1.00  0.00           C
ATOM     15  H5  AMA   347      -8.010 -12.900  -0.480  1.00  0.00           H
ATOM     16  C6  AMA   347      -8.570 -12.410   1.510  1.00  0.00           C
ATOM     17  H61 AMA   347      -7.830 -13.060   1.990  1.00  0.00           H
ATOM     18  H62 AMA   347      -8.160 -11.410   1.470  1.00  0.00           H
ATOM     19  C4  AMA   347      -9.960 -12.060  -0.500  1.00  0.00           C
ATOM     20  H41 AMA   347     -10.130 -12.430  -1.510  1.00  0.00           H
ATOM     21  H42 AMA   347      -9.710 -11.000  -0.570  1.00  0.00           H
ATOM     22  C9  AMA   347     -11.650 -13.640   0.430  1.00  0.00           C
ATOM     23  H91 AMA   347     -11.730 -14.070  -0.570  1.00  0.00           H
ATOM     24  H92 AMA   347     -12.650 -13.720   0.870  1.00  0.00           H
ATOM     25  C3  AMA   347     -11.190 -12.180   0.380  1.00  0.00           C
ATOM     26  H3  AMA   347     -12.020 -11.610  -0.030  1.00  0.00           H
ATOM     27  C2  AMA   347     -10.890 -11.620   1.770  1.00  0.00           C
ATOM     28  H21 AMA   347     -10.430 -10.640   1.660  1.00  0.00           H
ATOM     29  H22 AMA   347     -11.730 -11.570   2.450  1.00  0.00           H
TER
ENDMDL
