# Supplementary material for: Determination of Ligand Binding Modes in Hydrated Viral Ion Channels to Foster Drug Design and Repositioning
Source: J Chem Inf Model. 2021 Jul 27;61(8):4011–22. doi: 10.1021/acs.jcim.1c00488 (PMC8389532; doi:10.1021/acs.jcim.1c00488)
Supplement: Supplementary file 2 — ci1c00488_si_002.zip [file ci1c00488_si_002.zip › supporting_data_05_05/supporting_data/representant_calculation_example/sep10.pdb]

REMARK    GENERATED BY TRJCONV
TITLE     6bkk_maestro in water t= 1000.00000 step= 500000
REMARK    THIS IS A SIMULATION BOX
CRYST1   73.034   73.034   73.034  60.00  60.00  90.00 P 1           1
MODEL       11
ATOM      1  N1  AMA   347     -10.880 -16.470   1.310  1.00  0.00           N
ATOM      2  H11 AMA   347     -10.380 -16.950   0.590  1.00  0.00           H
ATOM      3  H12 AMA   347     -10.510 -16.670   2.220  1.00  0.00           H
ATOM      4  H13 AMA   347     -11.840 -16.710   1.090  1.00  0.00           H
ATOM      5  C10 AMA   347     -10.680 -15.020   1.120  1.00  0.00           C
ATOM      6  C7  AMA   347     -10.730 -14.670  -0.370  1.00  0.00           C
ATOM      7  H71 AMA   347     -11.660 -14.970  -0.860  1.00  0.00           H
ATOM      8  H72 AMA   347      -9.920 -15.120  -0.950  1.00  0.00           H
ATOM      9  C1  AMA   347     -10.670 -13.150  -0.560  1.00  0.00           C
ATOM     10  H1  AMA   347     -10.560 -12.860  -1.600  1.00  0.00           H
ATOM     11  C8  AMA   347     -11.840 -14.310   1.800  1.00  0.00           C
ATOM     12  H81 AMA   347     -12.770 -14.700   1.390  1.00  0.00           H
ATOM     13  H82 AMA   347     -11.890 -14.500   2.880  1.00  0.00           H
ATOM     14  C5  AMA   347     -11.730 -12.800   1.640  1.00  0.00           C
ATOM     15  H5  AMA   347     -12.570 -12.330   2.160  1.00  0.00           H
ATOM     16  C6  AMA   347     -11.800 -12.430   0.160  1.00  0.00           C
ATOM     17  H61 AMA   347     -12.730 -12.810  -0.290  1.00  0.00           H
ATOM     18  H62 AMA   347     -11.680 -11.360   0.010  1.00  0.00           H
ATOM     19  C4  AMA   347     -10.440 -12.280   2.240  1.00  0.00           C
ATOM     20  H41 AMA   347     -10.510 -12.470   3.310  1.00  0.00           H
ATOM     21  H42 AMA   347     -10.340 -11.190   2.250  1.00  0.00           H
ATOM     22  C9  AMA   347      -9.350 -14.490   1.660  1.00  0.00           C
ATOM     23  H91 AMA   347      -9.420 -14.660   2.740  1.00  0.00           H
ATOM     24  H92 AMA   347      -8.470 -14.970   1.220  1.00  0.00           H
ATOM     25  C3  AMA   347      -9.270 -12.970   1.540  1.00  0.00           C
ATOM     26  H3  AMA   347      -8.280 -12.630   1.840  1.00  0.00           H
ATOM     27  C2  AMA   347      -9.360 -12.660   0.050  1.00  0.00           C
ATOM     28  H21 AMA   347      -9.320 -11.570   0.010  1.00  0.00           H
ATOM     29  H22 AMA   347      -8.500 -12.910  -0.570  1.00  0.00           H
TER
ENDMDL
