# Supplementary material for: Determination of Ligand Binding Modes in Hydrated Viral Ion Channels to Foster Drug Design and Repositioning
Source: J Chem Inf Model. 2021 Jul 27;61(8):4011–22. doi: 10.1021/acs.jcim.1c00488 (PMC8389532; doi:10.1021/acs.jcim.1c00488)
Supplement: Supplementary file 2 — ci1c00488_si_002.zip [file ci1c00488_si_002.zip › supporting_data_05_05/supporting_data/representant_calculation_example/sep100.pdb]

REMARK    GENERATED BY TRJCONV
TITLE     6bkk_maestro in water t= 10000.00000 step= 5000000
REMARK    THIS IS A SIMULATION BOX
CRYST1   72.992   72.992   72.992  60.00  60.00  90.00 P 1           1
MODEL      101
ATOM      1  N1  AMA   347     -10.270 -16.200   1.480  1.00  0.00           N
ATOM      2  H11 AMA   347      -9.600 -16.310   2.240  1.00  0.00           H
ATOM      3  H12 AMA   347     -11.090 -16.500   1.990  1.00  0.00           H
ATOM      4  H13 AMA   347     -10.160 -16.850   0.710  1.00  0.00           H
ATOM      5  C10 AMA   347     -10.320 -14.770   1.150  1.00  0.00           C
ATOM      6  C7  AMA   347     -10.130 -14.000   2.460  1.00  0.00           C
ATOM      7  H71 AMA   347      -9.190 -14.160   2.990  1.00  0.00           H
ATOM      8  H72 AMA   347     -11.040 -14.160   3.010  1.00  0.00           H
ATOM      9  C1  AMA   347     -10.250 -12.520   2.120  1.00  0.00           C
ATOM     10  H1  AMA   347     -10.100 -11.860   2.970  1.00  0.00           H
ATOM     11  C8  AMA   347      -9.000 -14.380   0.490  1.00  0.00           C
ATOM     12  H81 AMA   347      -8.110 -14.730   1.010  1.00  0.00           H
ATOM     13  H82 AMA   347      -8.980 -14.890  -0.470  1.00  0.00           H
ATOM     14  C5  AMA   347      -8.960 -12.910   0.070  1.00  0.00           C
ATOM     15  H5  AMA   347      -8.040 -12.730  -0.490  1.00  0.00           H
ATOM     16  C6  AMA   347      -9.020 -12.060   1.330  1.00  0.00           C
ATOM     17  H61 AMA   347      -8.130 -12.220   1.930  1.00  0.00           H
ATOM     18  H62 AMA   347      -9.040 -11.000   1.070  1.00  0.00           H
ATOM     19  C4  AMA   347     -10.190 -12.560  -0.760  1.00  0.00           C
ATOM     20  H41 AMA   347     -10.210 -13.180  -1.650  1.00  0.00           H
ATOM     21  H42 AMA   347     -10.140 -11.480  -0.950  1.00  0.00           H
ATOM     22  C9  AMA   347     -11.500 -14.320   0.290  1.00  0.00           C
ATOM     23  H91 AMA   347     -11.520 -14.940  -0.610  1.00  0.00           H
ATOM     24  H92 AMA   347     -12.390 -14.540   0.870  1.00  0.00           H
ATOM     25  C3  AMA   347     -11.490 -12.820   0.000  1.00  0.00           C
ATOM     26  H3  AMA   347     -12.310 -12.470  -0.620  1.00  0.00           H
ATOM     27  C2  AMA   347     -11.490 -12.090   1.340  1.00  0.00           C
ATOM     28  H21 AMA   347     -11.580 -11.010   1.260  1.00  0.00           H
ATOM     29  H22 AMA   347     -12.410 -12.440   1.820  1.00  0.00           H
TER
ENDMDL
