# Supplementary material for: Determination of Ligand Binding Modes in Hydrated Viral Ion Channels to Foster Drug Design and Repositioning
Source: J Chem Inf Model. 2021 Jul 27;61(8):4011–22. doi: 10.1021/acs.jcim.1c00488 (PMC8389532; doi:10.1021/acs.jcim.1c00488)
Supplement: Supplementary file 2 — ci1c00488_si_002.zip [file ci1c00488_si_002.zip › supporting_data_05_05/supporting_data/representant_calculation_example/sep101.pdb]

REMARK    GENERATED BY TRJCONV
TITLE     6bkk_maestro in water t= 10100.00000 step= 5050000
REMARK    THIS IS A SIMULATION BOX
CRYST1   72.909   72.909   72.909  60.00  60.00  90.00 P 1           1
MODEL      102
ATOM      1  N1  AMA   347     -10.100 -16.120   0.660  1.00  0.00           N
ATOM      2  H11 AMA   347      -9.590 -16.290   1.500  1.00  0.00           H
ATOM      3  H12 AMA   347     -10.980 -16.610   0.570  1.00  0.00           H
ATOM      4  H13 AMA   347      -9.570 -16.460  -0.120  1.00  0.00           H
ATOM      5  C10 AMA   347     -10.260 -14.660   0.530  1.00  0.00           C
ATOM      6  C7  AMA   347     -11.100 -14.050   1.660  1.00  0.00           C
ATOM      7  H71 AMA   347     -10.610 -14.300   2.590  1.00  0.00           H
ATOM      8  H72 AMA   347     -12.090 -14.520   1.620  1.00  0.00           H
ATOM      9  C1  AMA   347     -11.250 -12.540   1.510  1.00  0.00           C
ATOM     10  H1  AMA   347     -11.940 -12.110   2.230  1.00  0.00           H
ATOM     11  C8  AMA   347      -8.860 -14.100   0.640  1.00  0.00           C
ATOM     12  H81 AMA   347      -8.510 -14.340   1.650  1.00  0.00           H
ATOM     13  H82 AMA   347      -8.220 -14.530  -0.130  1.00  0.00           H
ATOM     14  C5  AMA   347      -8.970 -12.590   0.460  1.00  0.00           C
ATOM     15  H5  AMA   347      -7.970 -12.220   0.600  1.00  0.00           H
ATOM     16  C6  AMA   347      -9.850 -11.930   1.530  1.00  0.00           C
ATOM     17  H61 AMA   347      -9.430 -12.210   2.500  1.00  0.00           H
ATOM     18  H62 AMA   347      -9.890 -10.860   1.360  1.00  0.00           H
ATOM     19  C4  AMA   347      -9.570 -12.270  -0.910  1.00  0.00           C
ATOM     20  H41 AMA   347      -8.890 -12.600  -1.700  1.00  0.00           H
ATOM     21  H42 AMA   347      -9.610 -11.210  -1.150  1.00  0.00           H
ATOM     22  C9  AMA   347     -10.760 -14.290  -0.870  1.00  0.00           C
ATOM     23  H91 AMA   347     -10.030 -14.680  -1.590  1.00  0.00           H
ATOM     24  H92 AMA   347     -11.680 -14.830  -1.080  1.00  0.00           H
ATOM     25  C3  AMA   347     -11.000 -12.780  -1.000  1.00  0.00           C
ATOM     26  H3  AMA   347     -11.540 -12.660  -1.930  1.00  0.00           H
ATOM     27  C2  AMA   347     -11.890 -12.320   0.150  1.00  0.00           C
ATOM     28  H21 AMA   347     -12.180 -11.290  -0.070  1.00  0.00           H
ATOM     29  H22 AMA   347     -12.860 -12.820   0.050  1.00  0.00           H
TER
ENDMDL
