# Supplementary material for: Determination of Ligand Binding Modes in Hydrated Viral Ion Channels to Foster Drug Design and Repositioning
Source: J Chem Inf Model. 2021 Jul 27;61(8):4011–22. doi: 10.1021/acs.jcim.1c00488 (PMC8389532; doi:10.1021/acs.jcim.1c00488)
Supplement: Supplementary file 2 — ci1c00488_si_002.zip [file ci1c00488_si_002.zip › supporting_data_05_05/supporting_data/representant_calculation_example/sep102.pdb]

REMARK    GENERATED BY TRJCONV
TITLE     6bkk_maestro in water t= 10200.00000 step= 5100000
REMARK    THIS IS A SIMULATION BOX
CRYST1   72.818   72.818   72.818  60.00  60.00  90.00 P 1           1
MODEL      103
ATOM      1  N1  AMA   347     -10.300 -16.260   0.810  1.00  0.00           N
ATOM      2  H11 AMA   347      -9.670 -16.500   0.070  1.00  0.00           H
ATOM      3  H12 AMA   347      -9.940 -16.580   1.690  1.00  0.00           H
ATOM      4  H13 AMA   347     -11.230 -16.640   0.700  1.00  0.00           H
ATOM      5  C10 AMA   347     -10.360 -14.790   0.770  1.00  0.00           C
ATOM      6  C7  AMA   347      -9.100 -14.140   1.350  1.00  0.00           C
ATOM      7  H71 AMA   347      -8.270 -14.630   0.840  1.00  0.00           H
ATOM      8  H72 AMA   347      -9.020 -14.440   2.400  1.00  0.00           H
ATOM      9  C1  AMA   347      -9.070 -12.620   1.360  1.00  0.00           C
ATOM     10  H1  AMA   347      -8.160 -12.230   1.810  1.00  0.00           H
ATOM     11  C8  AMA   347     -10.620 -14.340  -0.670  1.00  0.00           C
ATOM     12  H81 AMA   347      -9.800 -14.690  -1.320  1.00  0.00           H
ATOM     13  H82 AMA   347     -11.610 -14.540  -1.060  1.00  0.00           H
ATOM     14  C5  AMA   347     -10.460 -12.830  -0.710  1.00  0.00           C
ATOM     15  H5  AMA   347     -10.650 -12.450  -1.720  1.00  0.00           H
ATOM     16  C6  AMA   347      -9.180 -12.240  -0.120  1.00  0.00           C
ATOM     17  H61 AMA   347      -8.270 -12.600  -0.600  1.00  0.00           H
ATOM     18  H62 AMA   347      -9.120 -11.160  -0.290  1.00  0.00           H
ATOM     19  C4  AMA   347     -11.570 -12.190   0.130  1.00  0.00           C
ATOM     20  H41 AMA   347     -12.510 -12.440  -0.340  1.00  0.00           H
ATOM     21  H42 AMA   347     -11.490 -11.110   0.200  1.00  0.00           H
ATOM     22  C9  AMA   347     -11.500 -14.240   1.620  1.00  0.00           C
ATOM     23  H91 AMA   347     -12.460 -14.600   1.270  1.00  0.00           H
ATOM     24  H92 AMA   347     -11.440 -14.670   2.620  1.00  0.00           H
ATOM     25  C3  AMA   347     -11.550 -12.720   1.560  1.00  0.00           C
ATOM     26  H3  AMA   347     -12.360 -12.310   2.160  1.00  0.00           H
ATOM     27  C2  AMA   347     -10.270 -12.180   2.200  1.00  0.00           C
ATOM     28  H21 AMA   347     -10.380 -11.100   2.330  1.00  0.00           H
ATOM     29  H22 AMA   347     -10.080 -12.570   3.190  1.00  0.00           H
TER
ENDMDL
