# Supplementary material for: Determination of Ligand Binding Modes in Hydrated Viral Ion Channels to Foster Drug Design and Repositioning
Source: J Chem Inf Model. 2021 Jul 27;61(8):4011–22. doi: 10.1021/acs.jcim.1c00488 (PMC8389532; doi:10.1021/acs.jcim.1c00488)
Supplement: Supplementary file 2 — ci1c00488_si_002.zip [file ci1c00488_si_002.zip › supporting_data_05_05/supporting_data/representant_calculation_example/sep103.pdb]

REMARK    GENERATED BY TRJCONV
TITLE     6bkk_maestro in water t= 10300.00000 step= 5150000
REMARK    THIS IS A SIMULATION BOX
CRYST1   72.949   72.949   72.949  60.00  60.00  90.00 P 1           1
MODEL      104
ATOM      1  N1  AMA   347     -10.150 -16.050   0.700  1.00  0.00           N
ATOM      2  H11 AMA   347     -10.060 -16.530   1.590  1.00  0.00           H
ATOM      3  H12 AMA   347     -10.950 -16.420   0.220  1.00  0.00           H
ATOM      4  H13 AMA   347      -9.340 -16.360   0.180  1.00  0.00           H
ATOM      5  C10 AMA   347     -10.270 -14.580   0.800  1.00  0.00           C
ATOM      6  C7  AMA   347     -11.530 -14.100   1.510  1.00  0.00           C
ATOM      7  H71 AMA   347     -11.420 -14.510   2.520  1.00  0.00           H
ATOM      8  H72 AMA   347     -12.420 -14.500   1.010  1.00  0.00           H
ATOM      9  C1  AMA   347     -11.560 -12.570   1.530  1.00  0.00           C
ATOM     10  H1  AMA   347     -12.470 -12.200   2.020  1.00  0.00           H
ATOM     11  C8  AMA   347      -9.060 -14.010   1.530  1.00  0.00           C
ATOM     12  H81 AMA   347      -9.050 -14.240   2.600  1.00  0.00           H
ATOM     13  H82 AMA   347      -8.100 -14.410   1.180  1.00  0.00           H
ATOM     14  C5  AMA   347      -9.070 -12.490   1.590  1.00  0.00           C
ATOM     15  H5  AMA   347      -8.210 -12.050   2.100  1.00  0.00           H
ATOM     16  C6  AMA   347     -10.350 -11.920   2.200  1.00  0.00           C
ATOM     17  H61 AMA   347     -10.430 -12.330   3.210  1.00  0.00           H
ATOM     18  H62 AMA   347     -10.380 -10.840   2.320  1.00  0.00           H
ATOM     19  C4  AMA   347      -9.000 -11.990   0.150  1.00  0.00           C
ATOM     20  H41 AMA   347      -8.230 -12.540  -0.400  1.00  0.00           H
ATOM     21  H42 AMA   347      -8.840 -10.920   0.100  1.00  0.00           H
ATOM     22  C9  AMA   347     -10.260 -14.030  -0.620  1.00  0.00           C
ATOM     23  H91 AMA   347      -9.470 -14.470  -1.240  1.00  0.00           H
ATOM     24  H92 AMA   347     -11.180 -14.320  -1.120  1.00  0.00           H
ATOM     25  C3  AMA   347     -10.240 -12.500  -0.570  1.00  0.00           C
ATOM     26  H3  AMA   347     -10.250 -12.080  -1.570  1.00  0.00           H
ATOM     27  C2  AMA   347     -11.530 -12.070   0.100  1.00  0.00           C
ATOM     28  H21 AMA   347     -11.640 -10.990   0.200  1.00  0.00           H
ATOM     29  H22 AMA   347     -12.460 -12.440  -0.360  1.00  0.00           H
TER
ENDMDL
