# Supplementary material for: Determination of Ligand Binding Modes in Hydrated Viral Ion Channels to Foster Drug Design and Repositioning
Source: J Chem Inf Model. 2021 Jul 27;61(8):4011–22. doi: 10.1021/acs.jcim.1c00488 (PMC8389532; doi:10.1021/acs.jcim.1c00488)
Supplement: Supplementary file 2 — ci1c00488_si_002.zip [file ci1c00488_si_002.zip › supporting_data_05_05/supporting_data/representant_calculation_example/sep104.pdb]

REMARK    GENERATED BY TRJCONV
TITLE     6bkk_maestro in water t= 10400.00000 step= 5200000
REMARK    THIS IS A SIMULATION BOX
CRYST1   73.088   73.088   73.088  60.00  60.00  90.00 P 1           1
MODEL      105
ATOM      1  N1  AMA   347     -10.160 -16.540   0.490  1.00  0.00           N
ATOM      2  H11 AMA   347     -11.110 -16.870   0.350  1.00  0.00           H
ATOM      3  H12 AMA   347      -9.470 -16.860  -0.170  1.00  0.00           H
ATOM      4  H13 AMA   347      -9.920 -16.970   1.370  1.00  0.00           H
ATOM      5  C10 AMA   347     -10.200 -15.070   0.530  1.00  0.00           C
ATOM      6  C7  AMA   347     -11.240 -14.630   1.550  1.00  0.00           C
ATOM      7  H71 AMA   347     -11.050 -15.080   2.530  1.00  0.00           H
ATOM      8  H72 AMA   347     -12.220 -14.990   1.210  1.00  0.00           H
ATOM      9  C1  AMA   347     -11.240 -13.110   1.610  1.00  0.00           C
ATOM     10  H1  AMA   347     -11.990 -12.690   2.270  1.00  0.00           H
ATOM     11  C8  AMA   347      -8.790 -14.620   0.930  1.00  0.00           C
ATOM     12  H81 AMA   347      -8.520 -15.010   1.910  1.00  0.00           H
ATOM     13  H82 AMA   347      -8.030 -15.030   0.270  1.00  0.00           H
ATOM     14  C5  AMA   347      -8.770 -13.100   1.090  1.00  0.00           C
ATOM     15  H5  AMA   347      -7.820 -12.750   1.480  1.00  0.00           H
ATOM     16  C6  AMA   347      -9.850 -12.710   2.110  1.00  0.00           C
ATOM     17  H61 AMA   347      -9.730 -13.210   3.080  1.00  0.00           H
ATOM     18  H62 AMA   347      -9.800 -11.670   2.420  1.00  0.00           H
ATOM     19  C4  AMA   347      -9.150 -12.440  -0.240  1.00  0.00           C
ATOM     20  H41 AMA   347      -8.320 -12.590  -0.930  1.00  0.00           H
ATOM     21  H42 AMA   347      -9.220 -11.370  -0.070  1.00  0.00           H
ATOM     22  C9  AMA   347     -10.540 -14.430  -0.820  1.00  0.00           C
ATOM     23  H91 AMA   347      -9.840 -14.650  -1.620  1.00  0.00           H
ATOM     24  H92 AMA   347     -11.560 -14.790  -1.010  1.00  0.00           H
ATOM     25  C3  AMA   347     -10.480 -12.910  -0.790  1.00  0.00           C
ATOM     26  H3  AMA   347     -10.730 -12.440  -1.750  1.00  0.00           H
ATOM     27  C2  AMA   347     -11.590 -12.600   0.220  1.00  0.00           C
ATOM     28  H21 AMA   347     -11.690 -11.510   0.220  1.00  0.00           H
ATOM     29  H22 AMA   347     -12.530 -13.090   0.010  1.00  0.00           H
TER
ENDMDL
