# Supplementary material for: Determination of Ligand Binding Modes in Hydrated Viral Ion Channels to Foster Drug Design and Repositioning
Source: J Chem Inf Model. 2021 Jul 27;61(8):4011–22. doi: 10.1021/acs.jcim.1c00488 (PMC8389532; doi:10.1021/acs.jcim.1c00488)
Supplement: Supplementary file 2 — ci1c00488_si_002.zip [file ci1c00488_si_002.zip › supporting_data_05_05/supporting_data/representant_calculation_example/sep105.pdb]

REMARK    GENERATED BY TRJCONV
TITLE     6bkk_maestro in water t= 10500.00000 step= 5250000
REMARK    THIS IS A SIMULATION BOX
CRYST1   73.097   73.097   73.097  60.00  60.00  90.00 P 1           1
MODEL      106
ATOM      1  N1  AMA   347     -11.210 -16.500   1.000  1.00  0.00           N
ATOM      2  H11 AMA   347     -11.920 -16.670   0.310  1.00  0.00           H
ATOM      3  H12 AMA   347     -10.400 -17.040   0.720  1.00  0.00           H
ATOM      4  H13 AMA   347     -11.530 -16.720   1.920  1.00  0.00           H
ATOM      5  C10 AMA   347     -10.830 -15.080   0.850  1.00  0.00           C
ATOM      6  C7  AMA   347     -10.320 -14.810  -0.560  1.00  0.00           C
ATOM      7  H71 AMA   347     -11.110 -15.150  -1.240  1.00  0.00           H
ATOM      8  H72 AMA   347      -9.470 -15.390  -0.890  1.00  0.00           H
ATOM      9  C1  AMA   347      -9.950 -13.330  -0.690  1.00  0.00           C
ATOM     10  H1  AMA   347      -9.600 -13.190  -1.710  1.00  0.00           H
ATOM     11  C8  AMA   347     -12.100 -14.280   1.130  1.00  0.00           C
ATOM     12  H81 AMA   347     -12.870 -14.590   0.410  1.00  0.00           H
ATOM     13  H82 AMA   347     -12.340 -14.610   2.140  1.00  0.00           H
ATOM     14  C5  AMA   347     -11.590 -12.850   1.050  1.00  0.00           C
ATOM     15  H5  AMA   347     -12.450 -12.180   1.150  1.00  0.00           H
ATOM     16  C6  AMA   347     -11.180 -12.500  -0.370  1.00  0.00           C
ATOM     17  H61 AMA   347     -12.030 -12.740  -1.020  1.00  0.00           H
ATOM     18  H62 AMA   347     -10.880 -11.450  -0.450  1.00  0.00           H
ATOM     19  C4  AMA   347     -10.560 -12.430   2.090  1.00  0.00           C
ATOM     20  H41 AMA   347     -10.930 -12.450   3.120  1.00  0.00           H
ATOM     21  H42 AMA   347     -10.240 -11.410   1.900  1.00  0.00           H
ATOM     22  C9  AMA   347      -9.770 -14.810   1.910  1.00  0.00           C
ATOM     23  H91 AMA   347     -10.130 -14.910   2.940  1.00  0.00           H
ATOM     24  H92 AMA   347      -8.870 -15.410   1.790  1.00  0.00           H
ATOM     25  C3  AMA   347      -9.380 -13.340   1.750  1.00  0.00           C
ATOM     26  H3  AMA   347      -8.640 -13.120   2.520  1.00  0.00           H
ATOM     27  C2  AMA   347      -8.860 -13.070   0.340  1.00  0.00           C
ATOM     28  H21 AMA   347      -8.440 -12.060   0.220  1.00  0.00           H
ATOM     29  H22 AMA   347      -8.020 -13.710   0.070  1.00  0.00           H
TER
ENDMDL
