# Supplementary material for: Determination of Ligand Binding Modes in Hydrated Viral Ion Channels to Foster Drug Design and Repositioning
Source: J Chem Inf Model. 2021 Jul 27;61(8):4011–22. doi: 10.1021/acs.jcim.1c00488 (PMC8389532; doi:10.1021/acs.jcim.1c00488)
Supplement: Supplementary file 2 — ci1c00488_si_002.zip [file ci1c00488_si_002.zip › supporting_data_05_05/supporting_data/representant_calculation_example/sep106.pdb]

REMARK    GENERATED BY TRJCONV
TITLE     6bkk_maestro in water t= 10600.00000 step= 5300000
REMARK    THIS IS A SIMULATION BOX
CRYST1   73.050   73.050   73.050  60.00  60.00  90.00 P 1           1
MODEL      107
ATOM      1  N1  AMA   347     -11.050 -16.630   1.050  1.00  0.00           N
ATOM      2  H11 AMA   347     -11.760 -16.850   1.730  1.00  0.00           H
ATOM      3  H12 AMA   347     -11.530 -16.980   0.230  1.00  0.00           H
ATOM      4  H13 AMA   347     -10.260 -17.200   1.320  1.00  0.00           H
ATOM      5  C10 AMA   347     -10.690 -15.230   0.830  1.00  0.00           C
ATOM      6  C7  AMA   347      -9.900 -15.110  -0.480  1.00  0.00           C
ATOM      7  H71 AMA   347     -10.480 -15.400  -1.350  1.00  0.00           H
ATOM      8  H72 AMA   347      -9.100 -15.850  -0.440  1.00  0.00           H
ATOM      9  C1  AMA   347      -9.440 -13.660  -0.650  1.00  0.00           C
ATOM     10  H1  AMA   347      -8.770 -13.550  -1.510  1.00  0.00           H
ATOM     11  C8  AMA   347     -11.940 -14.390   0.570  1.00  0.00           C
ATOM     12  H81 AMA   347     -12.490 -14.830  -0.250  1.00  0.00           H
ATOM     13  H82 AMA   347     -12.500 -14.520   1.500  1.00  0.00           H
ATOM     14  C5  AMA   347     -11.520 -12.940   0.390  1.00  0.00           C
ATOM     15  H5  AMA   347     -12.390 -12.310   0.240  1.00  0.00           H
ATOM     16  C6  AMA   347     -10.630 -12.730  -0.830  1.00  0.00           C
ATOM     17  H61 AMA   347     -11.110 -13.060  -1.750  1.00  0.00           H
ATOM     18  H62 AMA   347     -10.380 -11.660  -0.890  1.00  0.00           H
ATOM     19  C4  AMA   347     -10.790 -12.340   1.590  1.00  0.00           C
ATOM     20  H41 AMA   347     -11.510 -12.210   2.410  1.00  0.00           H
ATOM     21  H42 AMA   347     -10.440 -11.300   1.500  1.00  0.00           H
ATOM     22  C9  AMA   347      -9.990 -14.680   2.070  1.00  0.00           C
ATOM     23  H91 AMA   347     -10.590 -14.750   2.980  1.00  0.00           H
ATOM     24  H92 AMA   347      -9.080 -15.230   2.280  1.00  0.00           H
ATOM     25  C3  AMA   347      -9.580 -13.220   1.870  1.00  0.00           C
ATOM     26  H3  AMA   347      -9.020 -12.910   2.740  1.00  0.00           H
ATOM     27  C2  AMA   347      -8.740 -13.130   0.600  1.00  0.00           C
ATOM     28  H21 AMA   347      -8.380 -12.110   0.490  1.00  0.00           H
ATOM     29  H22 AMA   347      -7.770 -13.620   0.730  1.00  0.00           H
TER
ENDMDL
