# Supplementary material for: Determination of Ligand Binding Modes in Hydrated Viral Ion Channels to Foster Drug Design and Repositioning
Source: J Chem Inf Model. 2021 Jul 27;61(8):4011–22. doi: 10.1021/acs.jcim.1c00488 (PMC8389532; doi:10.1021/acs.jcim.1c00488)
Supplement: Supplementary file 2 — ci1c00488_si_002.zip [file ci1c00488_si_002.zip › supporting_data_05_05/supporting_data/representant_calculation_example/sep107.pdb]

REMARK    GENERATED BY TRJCONV
TITLE     6bkk_maestro in water t= 10700.00000 step= 5350000
REMARK    THIS IS A SIMULATION BOX
CRYST1   72.890   72.890   72.890  60.00  60.00  90.00 P 1           1
MODEL      108
ATOM      1  N1  AMA   347     -10.860 -16.310   0.760  1.00  0.00           N
ATOM      2  H11 AMA   347     -11.230 -16.780   1.580  1.00  0.00           H
ATOM      3  H12 AMA   347     -11.490 -16.520   0.000  1.00  0.00           H
ATOM      4  H13 AMA   347      -9.980 -16.660   0.430  1.00  0.00           H
ATOM      5  C10 AMA   347     -10.670 -14.850   0.730  1.00  0.00           C
ATOM      6  C7  AMA   347      -9.460 -14.530  -0.130  1.00  0.00           C
ATOM      7  H71 AMA   347      -9.690 -14.760  -1.170  1.00  0.00           H
ATOM      8  H72 AMA   347      -8.600 -15.140   0.150  1.00  0.00           H
ATOM      9  C1  AMA   347      -9.150 -13.040  -0.100  1.00  0.00           C
ATOM     10  H1  AMA   347      -8.430 -12.770  -0.870  1.00  0.00           H
ATOM     11  C8  AMA   347     -11.900 -14.020   0.380  1.00  0.00           C
ATOM     12  H81 AMA   347     -12.230 -14.340  -0.620  1.00  0.00           H
ATOM     13  H82 AMA   347     -12.770 -14.110   1.020  1.00  0.00           H
ATOM     14  C5  AMA   347     -11.550 -12.520   0.330  1.00  0.00           C
ATOM     15  H5  AMA   347     -12.440 -11.920   0.110  1.00  0.00           H
ATOM     16  C6  AMA   347     -10.390 -12.320  -0.620  1.00  0.00           C
ATOM     17  H61 AMA   347     -10.630 -12.620  -1.640  1.00  0.00           H
ATOM     18  H62 AMA   347     -10.260 -11.240  -0.750  1.00  0.00           H
ATOM     19  C4  AMA   347     -11.130 -12.120   1.740  1.00  0.00           C
ATOM     20  H41 AMA   347     -11.940 -12.230   2.460  1.00  0.00           H
ATOM     21  H42 AMA   347     -10.890 -11.060   1.810  1.00  0.00           H
ATOM     22  C9  AMA   347     -10.230 -14.460   2.140  1.00  0.00           C
ATOM     23  H91 AMA   347     -10.980 -14.790   2.870  1.00  0.00           H
ATOM     24  H92 AMA   347      -9.280 -14.970   2.270  1.00  0.00           H
ATOM     25  C3  AMA   347      -9.930 -12.960   2.190  1.00  0.00           C
ATOM     26  H3  AMA   347      -9.830 -12.760   3.250  1.00  0.00           H
ATOM     27  C2  AMA   347      -8.730 -12.620   1.310  1.00  0.00           C
ATOM     28  H21 AMA   347      -8.530 -11.550   1.290  1.00  0.00           H
ATOM     29  H22 AMA   347      -7.840 -13.060   1.780  1.00  0.00           H
TER
ENDMDL
