# Supplementary material for: Determination of Ligand Binding Modes in Hydrated Viral Ion Channels to Foster Drug Design and Repositioning
Source: J Chem Inf Model. 2021 Jul 27;61(8):4011–22. doi: 10.1021/acs.jcim.1c00488 (PMC8389532; doi:10.1021/acs.jcim.1c00488)
Supplement: Supplementary file 2 — ci1c00488_si_002.zip [file ci1c00488_si_002.zip › supporting_data_05_05/supporting_data/representant_calculation_example/sep108.pdb]

REMARK    GENERATED BY TRJCONV
TITLE     6bkk_maestro in water t= 10800.00000 step= 5400000
REMARK    THIS IS A SIMULATION BOX
CRYST1   72.861   72.861   72.861  60.00  60.00  90.00 P 1           1
MODEL      109
ATOM      1  N1  AMA   347     -11.360 -15.930   1.390  1.00  0.00           N
ATOM      2  H11 AMA   347     -10.600 -16.470   1.770  1.00  0.00           H
ATOM      3  H12 AMA   347     -12.000 -15.900   2.150  1.00  0.00           H
ATOM      4  H13 AMA   347     -11.900 -16.430   0.700  1.00  0.00           H
ATOM      5  C10 AMA   347     -10.840 -14.610   0.960  1.00  0.00           C
ATOM      6  C7  AMA   347     -11.970 -13.730   0.420  1.00  0.00           C
ATOM      7  H71 AMA   347     -12.860 -13.590   1.020  1.00  0.00           H
ATOM      8  H72 AMA   347     -12.430 -14.110  -0.500  1.00  0.00           H
ATOM      9  C1  AMA   347     -11.350 -12.370   0.100  1.00  0.00           C
ATOM     10  H1  AMA   347     -12.200 -11.760  -0.200  1.00  0.00           H
ATOM     11  C8  AMA   347     -10.150 -13.940   2.140  1.00  0.00           C
ATOM     12  H81 AMA   347     -10.870 -13.710   2.910  1.00  0.00           H
ATOM     13  H82 AMA   347      -9.390 -14.580   2.620  1.00  0.00           H
ATOM     14  C5  AMA   347      -9.520 -12.590   1.800  1.00  0.00           C
ATOM     15  H5  AMA   347      -9.040 -12.260   2.720  1.00  0.00           H
ATOM     16  C6  AMA   347     -10.650 -11.690   1.280  1.00  0.00           C
ATOM     17  H61 AMA   347     -11.310 -11.460   2.110  1.00  0.00           H
ATOM     18  H62 AMA   347     -10.240 -10.720   1.010  1.00  0.00           H
ATOM     19  C4  AMA   347      -8.510 -12.690   0.670  1.00  0.00           C
ATOM     20  H41 AMA   347      -7.780 -13.390   1.060  1.00  0.00           H
ATOM     21  H42 AMA   347      -8.140 -11.720   0.370  1.00  0.00           H
ATOM     22  C9  AMA   347      -9.750 -14.750  -0.110  1.00  0.00           C
ATOM     23  H91 AMA   347      -8.990 -15.450   0.230  1.00  0.00           H
ATOM     24  H92 AMA   347     -10.150 -15.180  -1.030  1.00  0.00           H
ATOM     25  C3  AMA   347      -9.200 -13.390  -0.520  1.00  0.00           C
ATOM     26  H3  AMA   347      -8.460 -13.500  -1.310  1.00  0.00           H
ATOM     27  C2  AMA   347     -10.330 -12.510  -1.020  1.00  0.00           C
ATOM     28  H21 AMA   347     -10.020 -11.560  -1.450  1.00  0.00           H
ATOM     29  H22 AMA   347     -10.810 -13.020  -1.860  1.00  0.00           H
TER
ENDMDL
