# Supplementary material for: Determination of Ligand Binding Modes in Hydrated Viral Ion Channels to Foster Drug Design and Repositioning
Source: J Chem Inf Model. 2021 Jul 27;61(8):4011–22. doi: 10.1021/acs.jcim.1c00488 (PMC8389532; doi:10.1021/acs.jcim.1c00488)
Supplement: Supplementary file 2 — ci1c00488_si_002.zip [file ci1c00488_si_002.zip › supporting_data_05_05/supporting_data/representant_calculation_example/sep109.pdb]

REMARK    GENERATED BY TRJCONV
TITLE     6bkk_maestro in water t= 10900.00000 step= 5450000
REMARK    THIS IS A SIMULATION BOX
CRYST1   72.916   72.916   72.916  60.00  60.00  90.00 P 1           1
MODEL      110
ATOM      1  N1  AMA   347     -10.230 -16.400   1.540  1.00  0.00           N
ATOM      2  H11 AMA   347      -9.610 -16.440   2.340  1.00  0.00           H
ATOM      3  H12 AMA   347     -11.100 -16.870   1.700  1.00  0.00           H
ATOM      4  H13 AMA   347      -9.720 -16.920   0.830  1.00  0.00           H
ATOM      5  C10 AMA   347     -10.390 -14.980   1.210  1.00  0.00           C
ATOM      6  C7  AMA   347      -9.010 -14.360   1.110  1.00  0.00           C
ATOM      7  H71 AMA   347      -8.440 -14.970   0.410  1.00  0.00           H
ATOM      8  H72 AMA   347      -8.500 -14.410   2.080  1.00  0.00           H
ATOM      9  C1  AMA   347      -9.130 -12.900   0.660  1.00  0.00           C
ATOM     10  H1  AMA   347      -8.130 -12.500   0.530  1.00  0.00           H
ATOM     11  C8  AMA   347     -11.080 -14.840  -0.150  1.00  0.00           C
ATOM     12  H81 AMA   347     -10.370 -15.380  -0.790  1.00  0.00           H
ATOM     13  H82 AMA   347     -12.080 -15.240  -0.080  1.00  0.00           H
ATOM     14  C5  AMA   347     -11.220 -13.410  -0.650  1.00  0.00           C
ATOM     15  H5  AMA   347     -11.550 -13.460  -1.690  1.00  0.00           H
ATOM     16  C6  AMA   347      -9.790 -12.910  -0.710  1.00  0.00           C
ATOM     17  H61 AMA   347      -9.180 -13.410  -1.470  1.00  0.00           H
ATOM     18  H62 AMA   347      -9.880 -11.900  -1.120  1.00  0.00           H
ATOM     19  C4  AMA   347     -12.040 -12.640   0.380  1.00  0.00           C
ATOM     20  H41 AMA   347     -13.000 -13.160   0.310  1.00  0.00           H
ATOM     21  H42 AMA   347     -12.170 -11.620  -0.010  1.00  0.00           H
ATOM     22  C9  AMA   347     -11.230 -14.180   2.210  1.00  0.00           C
ATOM     23  H91 AMA   347     -12.250 -14.540   2.340  1.00  0.00           H
ATOM     24  H92 AMA   347     -10.770 -14.160   3.180  1.00  0.00           H
ATOM     25  C3  AMA   347     -11.420 -12.730   1.770  1.00  0.00           C
ATOM     26  H3  AMA   347     -11.920 -12.090   2.480  1.00  0.00           H
ATOM     27  C2  AMA   347     -10.000 -12.160   1.670  1.00  0.00           C
ATOM     28  H21 AMA   347      -9.950 -11.100   1.450  1.00  0.00           H
ATOM     29  H22 AMA   347      -9.570 -12.290   2.660  1.00  0.00           H
TER
ENDMDL
