# Supplementary material for: Determination of Ligand Binding Modes in Hydrated Viral Ion Channels to Foster Drug Design and Repositioning
Source: J Chem Inf Model. 2021 Jul 27;61(8):4011–22. doi: 10.1021/acs.jcim.1c00488 (PMC8389532; doi:10.1021/acs.jcim.1c00488)
Supplement: Supplementary file 2 — ci1c00488_si_002.zip [file ci1c00488_si_002.zip › supporting_data_05_05/supporting_data/representant_calculation_example/sep11.pdb]

REMARK    GENERATED BY TRJCONV
TITLE     6bkk_maestro in water t= 1100.00000 step= 550000
REMARK    THIS IS A SIMULATION BOX
CRYST1   73.158   73.158   73.158  60.00  60.00  90.00 P 1           1
MODEL       12
ATOM      1  N1  AMA   347     -10.560 -15.610  -1.120  1.00  0.00           N
ATOM      2  H11 AMA   347     -10.000 -16.380  -0.790  1.00  0.00           H
ATOM      3  H12 AMA   347     -11.530 -15.900  -1.120  1.00  0.00           H
ATOM      4  H13 AMA   347     -10.230 -15.290  -2.020  1.00  0.00           H
ATOM      5  C10 AMA   347     -10.460 -14.460  -0.200  1.00  0.00           C
ATOM      6  C7  AMA   347     -10.960 -13.100  -0.670  1.00  0.00           C
ATOM      7  H71 AMA   347     -12.000 -13.090  -0.980  1.00  0.00           H
ATOM      8  H72 AMA   347     -10.500 -12.730  -1.580  1.00  0.00           H
ATOM      9  C1  AMA   347     -10.810 -12.010   0.380  1.00  0.00           C
ATOM     10  H1  AMA   347     -11.260 -11.110  -0.040  1.00  0.00           H
ATOM     11  C8  AMA   347     -11.250 -14.760   1.070  1.00  0.00           C
ATOM     12  H81 AMA   347     -12.320 -14.780   0.880  1.00  0.00           H
ATOM     13  H82 AMA   347     -11.050 -15.770   1.450  1.00  0.00           H
ATOM     14  C5  AMA   347     -10.990 -13.720   2.150  1.00  0.00           C
ATOM     15  H5  AMA   347     -11.470 -13.960   3.100  1.00  0.00           H
ATOM     16  C6  AMA   347     -11.550 -12.400   1.650  1.00  0.00           C
ATOM     17  H61 AMA   347     -12.600 -12.600   1.420  1.00  0.00           H
ATOM     18  H62 AMA   347     -11.410 -11.650   2.430  1.00  0.00           H
ATOM     19  C4  AMA   347      -9.530 -13.380   2.440  1.00  0.00           C
ATOM     20  H41 AMA   347      -9.060 -14.260   2.860  1.00  0.00           H
ATOM     21  H42 AMA   347      -9.410 -12.590   3.190  1.00  0.00           H
ATOM     22  C9  AMA   347      -8.980 -14.310   0.180  1.00  0.00           C
ATOM     23  H91 AMA   347      -8.560 -15.270   0.450  1.00  0.00           H
ATOM     24  H92 AMA   347      -8.490 -13.980  -0.730  1.00  0.00           H
ATOM     25  C3  AMA   347      -8.740 -13.150   1.150  1.00  0.00           C
ATOM     26  H3  AMA   347      -7.670 -13.040   1.360  1.00  0.00           H
ATOM     27  C2  AMA   347      -9.310 -11.840   0.630  1.00  0.00           C
ATOM     28  H21 AMA   347      -9.150 -11.010   1.310  1.00  0.00           H
ATOM     29  H22 AMA   347      -8.850 -11.640  -0.350  1.00  0.00           H
TER
ENDMDL
