# Supplementary material for: Determination of Ligand Binding Modes in Hydrated Viral Ion Channels to Foster Drug Design and Repositioning
Source: J Chem Inf Model. 2021 Jul 27;61(8):4011–22. doi: 10.1021/acs.jcim.1c00488 (PMC8389532; doi:10.1021/acs.jcim.1c00488)
Supplement: Supplementary file 2 — ci1c00488_si_002.zip [file ci1c00488_si_002.zip › supporting_data_05_05/supporting_data/representant_calculation_example/sep110.pdb]

REMARK    GENERATED BY TRJCONV
TITLE     6bkk_maestro in water t= 11000.00000 step= 5500000
REMARK    THIS IS A SIMULATION BOX
CRYST1   72.884   72.884   72.884  60.00  60.00  90.00 P 1           1
MODEL      111
ATOM      1  N1  AMA   347     -10.020 -16.270   1.370  1.00  0.00           N
ATOM      2  H11 AMA   347      -9.470 -16.410   2.200  1.00  0.00           H
ATOM      3  H12 AMA   347     -10.950 -16.600   1.620  1.00  0.00           H
ATOM      4  H13 AMA   347      -9.740 -16.960   0.690  1.00  0.00           H
ATOM      5  C10 AMA   347     -10.020 -14.870   0.900  1.00  0.00           C
ATOM      6  C7  AMA   347      -8.700 -14.560   0.210  1.00  0.00           C
ATOM      7  H71 AMA   347      -8.770 -15.110  -0.740  1.00  0.00           H
ATOM      8  H72 AMA   347      -7.770 -14.730   0.750  1.00  0.00           H
ATOM      9  C1  AMA   347      -8.740 -13.100  -0.220  1.00  0.00           C
ATOM     10  H1  AMA   347      -7.860 -12.880  -0.820  1.00  0.00           H
ATOM     11  C8  AMA   347     -11.170 -14.600  -0.090  1.00  0.00           C
ATOM     12  H81 AMA   347     -11.100 -15.170  -1.010  1.00  0.00           H
ATOM     13  H82 AMA   347     -12.090 -14.890   0.420  1.00  0.00           H
ATOM     14  C5  AMA   347     -11.270 -13.120  -0.440  1.00  0.00           C
ATOM     15  H5  AMA   347     -12.110 -12.820  -1.060  1.00  0.00           H
ATOM     16  C6  AMA   347      -9.940 -12.810  -1.120  1.00  0.00           C
ATOM     17  H61 AMA   347      -9.860 -13.440  -2.010  1.00  0.00           H
ATOM     18  H62 AMA   347      -9.850 -11.790  -1.460  1.00  0.00           H
ATOM     19  C4  AMA   347     -11.330 -12.180   0.750  1.00  0.00           C
ATOM     20  H41 AMA   347     -12.230 -12.310   1.340  1.00  0.00           H
ATOM     21  H42 AMA   347     -11.360 -11.140   0.420  1.00  0.00           H
ATOM     22  C9  AMA   347     -10.230 -13.940   2.080  1.00  0.00           C
ATOM     23  H91 AMA   347     -11.190 -14.120   2.560  1.00  0.00           H
ATOM     24  H92 AMA   347      -9.480 -14.110   2.850  1.00  0.00           H
ATOM     25  C3  AMA   347     -10.160 -12.460   1.700  1.00  0.00           C
ATOM     26  H3  AMA   347     -10.330 -11.880   2.610  1.00  0.00           H
ATOM     27  C2  AMA   347      -8.870 -12.140   0.960  1.00  0.00           C
ATOM     28  H21 AMA   347      -8.740 -11.100   0.650  1.00  0.00           H
ATOM     29  H22 AMA   347      -8.020 -12.140   1.640  1.00  0.00           H
TER
ENDMDL
