# Supplementary material for: Determination of Ligand Binding Modes in Hydrated Viral Ion Channels to Foster Drug Design and Repositioning
Source: J Chem Inf Model. 2021 Jul 27;61(8):4011–22. doi: 10.1021/acs.jcim.1c00488 (PMC8389532; doi:10.1021/acs.jcim.1c00488)
Supplement: Supplementary file 2 — ci1c00488_si_002.zip [file ci1c00488_si_002.zip › supporting_data_05_05/supporting_data/representant_calculation_example/sep111.pdb]

REMARK    GENERATED BY TRJCONV
TITLE     6bkk_maestro in water t= 11100.00000 step= 5550000
REMARK    THIS IS A SIMULATION BOX
CRYST1   72.786   72.786   72.786  60.00  60.00  90.00 P 1           1
MODEL      112
ATOM      1  N1  AMA   347      -9.870 -16.170   0.830  1.00  0.00           N
ATOM      2  H11 AMA   347      -9.380 -16.530   0.020  1.00  0.00           H
ATOM      3  H12 AMA   347      -9.350 -16.470   1.640  1.00  0.00           H
ATOM      4  H13 AMA   347     -10.770 -16.610   0.780  1.00  0.00           H
ATOM      5  C10 AMA   347      -9.930 -14.700   0.760  1.00  0.00           C
ATOM      6  C7  AMA   347     -10.430 -14.120  -0.570  1.00  0.00           C
ATOM      7  H71 AMA   347     -11.450 -14.430  -0.800  1.00  0.00           H
ATOM      8  H72 AMA   347      -9.790 -14.370  -1.410  1.00  0.00           H
ATOM      9  C1  AMA   347     -10.570 -12.600  -0.510  1.00  0.00           C
ATOM     10  H1  AMA   347     -10.980 -12.320  -1.480  1.00  0.00           H
ATOM     11  C8  AMA   347     -10.910 -14.230   1.830  1.00  0.00           C
ATOM     12  H81 AMA   347     -11.870 -14.680   1.530  1.00  0.00           H
ATOM     13  H82 AMA   347     -10.590 -14.580   2.810  1.00  0.00           H
ATOM     14  C5  AMA   347     -11.020 -12.710   1.940  1.00  0.00           C
ATOM     15  H5  AMA   347     -11.680 -12.440   2.770  1.00  0.00           H
ATOM     16  C6  AMA   347     -11.540 -12.200   0.590  1.00  0.00           C
ATOM     17  H61 AMA   347     -12.550 -12.570   0.380  1.00  0.00           H
ATOM     18  H62 AMA   347     -11.660 -11.120   0.620  1.00  0.00           H
ATOM     19  C4  AMA   347      -9.680 -12.020   2.130  1.00  0.00           C
ATOM     20  H41 AMA   347      -9.310 -12.250   3.120  1.00  0.00           H
ATOM     21  H42 AMA   347      -9.780 -10.930   2.100  1.00  0.00           H
ATOM     22  C9  AMA   347      -8.580 -14.050   1.050  1.00  0.00           C
ATOM     23  H91 AMA   347      -8.290 -14.360   2.050  1.00  0.00           H
ATOM     24  H92 AMA   347      -7.890 -14.340   0.240  1.00  0.00           H
ATOM     25  C3  AMA   347      -8.720 -12.530   1.040  1.00  0.00           C
ATOM     26  H3  AMA   347      -7.760 -12.050   1.130  1.00  0.00           H
ATOM     27  C2  AMA   347      -9.180 -12.010  -0.320  1.00  0.00           C
ATOM     28  H21 AMA   347      -9.240 -10.920  -0.350  1.00  0.00           H
ATOM     29  H22 AMA   347      -8.450 -12.470  -0.980  1.00  0.00           H
TER
ENDMDL
