# Supplementary material for: Determination of Ligand Binding Modes in Hydrated Viral Ion Channels to Foster Drug Design and Repositioning
Source: J Chem Inf Model. 2021 Jul 27;61(8):4011–22. doi: 10.1021/acs.jcim.1c00488 (PMC8389532; doi:10.1021/acs.jcim.1c00488)
Supplement: Supplementary file 2 — ci1c00488_si_002.zip [file ci1c00488_si_002.zip › supporting_data_05_05/supporting_data/representant_calculation_example/sep112.pdb]

REMARK    GENERATED BY TRJCONV
TITLE     6bkk_maestro in water t= 11200.00000 step= 5600000
REMARK    THIS IS A SIMULATION BOX
CRYST1   72.991   72.991   72.991  60.00  60.00  90.00 P 1           1
MODEL      113
ATOM      1  N1  AMA   347     -10.920 -16.560   1.330  1.00  0.00           N
ATOM      2  H11 AMA   347     -10.080 -17.130   1.260  1.00  0.00           H
ATOM      3  H12 AMA   347     -11.380 -16.620   2.230  1.00  0.00           H
ATOM      4  H13 AMA   347     -11.580 -16.840   0.620  1.00  0.00           H
ATOM      5  C10 AMA   347     -10.530 -15.160   1.060  1.00  0.00           C
ATOM      6  C7  AMA   347      -9.850 -14.930  -0.280  1.00  0.00           C
ATOM      7  H71 AMA   347     -10.540 -15.220  -1.070  1.00  0.00           H
ATOM      8  H72 AMA   347      -8.910 -15.450  -0.380  1.00  0.00           H
ATOM      9  C1  AMA   347      -9.470 -13.480  -0.520  1.00  0.00           C
ATOM     10  H1  AMA   347      -8.970 -13.330  -1.480  1.00  0.00           H
ATOM     11  C8  AMA   347     -11.790 -14.310   1.140  1.00  0.00           C
ATOM     12  H81 AMA   347     -12.610 -14.540   0.450  1.00  0.00           H
ATOM     13  H82 AMA   347     -12.220 -14.330   2.150  1.00  0.00           H
ATOM     14  C5  AMA   347     -11.440 -12.850   0.910  1.00  0.00           C
ATOM     15  H5  AMA   347     -12.320 -12.210   0.950  1.00  0.00           H
ATOM     16  C6  AMA   347     -10.720 -12.600  -0.420  1.00  0.00           C
ATOM     17  H61 AMA   347     -11.400 -12.870  -1.230  1.00  0.00           H
ATOM     18  H62 AMA   347     -10.520 -11.530  -0.360  1.00  0.00           H
ATOM     19  C4  AMA   347     -10.510 -12.360   2.030  1.00  0.00           C
ATOM     20  H41 AMA   347     -11.130 -12.440   2.920  1.00  0.00           H
ATOM     21  H42 AMA   347     -10.210 -11.320   1.930  1.00  0.00           H
ATOM     22  C9  AMA   347      -9.620 -14.740   2.220  1.00  0.00           C
ATOM     23  H91 AMA   347     -10.230 -14.830   3.110  1.00  0.00           H
ATOM     24  H92 AMA   347      -8.720 -15.340   2.200  1.00  0.00           H
ATOM     25  C3  AMA   347      -9.280 -13.260   2.030  1.00  0.00           C
ATOM     26  H3  AMA   347      -8.600 -12.940   2.820  1.00  0.00           H
ATOM     27  C2  AMA   347      -8.640 -12.980   0.670  1.00  0.00           C
ATOM     28  H21 AMA   347      -8.670 -11.890   0.660  1.00  0.00           H
ATOM     29  H22 AMA   347      -7.600 -13.290   0.580  1.00  0.00           H
TER
ENDMDL
